# Supplementary material for: Spatiotemporal patterns of gene expression changes in the mouse dentate gyrus following entorhinal denervation
Source: Front Mol Neurosci. 2026 May 19;19:1758390. doi: 10.3389/fnmol.2026.1758390 (PMC13226496; doi:10.3389/fnmol.2026.1758390)
Supplement: Supplementary file 1 [file Supplementary_file_1.xlsx]

## Sheet: OML-KEGG-down
#term ID	term description	observed gene count	background gene count	strength	signal	false discovery rate	matching proteins in your network (IDs)	matching proteins in your network (labels)
1dpl down
mmu04740	Olfactory transduction	101	1136	0.31	0.85	2.64e-08	10090.ENSMUSP00000023132,10090.ENSMUSP00000025402,10090.ENSMUSP00000041636,10090.ENSMUSP00000054752,10090.ENSMUSP00000058929,10090.ENSMUSP00000074193,10090.ENSMUSP00000076935,10090.ENSMUSP00000077296,10090.ENSMUSP00000077662,10090.ENSMUSP00000079057,10090.ENSMUSP00000079522,10090.ENSMUSP00000080444,10090.ENSMUSP00000087611,10090.ENSMUSP00000087801,10090.ENSMUSP00000092917,10090.ENSMUSP00000097428…	Pde1b,Gnal,Calm4,Olfr1414,Olfr95,Olfr881,Olfr44,Olfr503,Olfr294,Olfr1490,Olfr1028,Olfr64,Ncald,Olfr1279,Olfr761,Olfr74,Olfr1157,Olfr1066,Olfr1048,Olfr309,Olfr774,Olfr437,Olfr403,Olfr723,Olfr1494,Olfr374,Olfr61,Olfr835,Olfr124,Olfr811,Olfr740,Olfr59,Olfr642,Olfr384,Olfr1271,Olfr1154,Olfr527,Olfr724,Olfr699,Olfr611,Olfr744,Olfr827,Olfr1323,Olfr992,Olfr272,Olfr787,Olfr458,Olfr1511,Olfr510,Olfr401,Ol…
mmu04080	Neuroactive ligand-receptor interaction	32	354	0.32	0.31	0.0334	10090.ENSMUSP00000000275,10090.ENSMUSP00000006046,10090.ENSMUSP00000011315,10090.ENSMUSP00000015583,10090.ENSMUSP00000020015,10090.ENSMUSP00000020707,10090.ENSMUSP00000029822,10090.ENSMUSP00000030384,10090.ENSMUSP00000033464,10090.ENSMUSP00000033556,10090.ENSMUSP00000036817,10090.ENSMUSP00000037045,10090.ENSMUSP00000040477,10090.ENSMUSP00000045335,10090.ENSMUSP00000046012,10090.ENSMUSP00000052297…	Glra3,Trh,Vipr2,Ctsg,Nmbr,Gabra1,Tacr3,Edn2,Brs3,Pgr15l,Taar3,Sstr1,Fshr,Bdkrb1,Apln,Chrnb3,P2rx2,Glra2,Grm7,Mtnr1a,Gria2,Glra1,Rxfp1,Adrb3,Taar5,Gipr,Htr2c,Gh,Glp1r,Grm8,Gabra6,Chrm2
3dpl down
mmu04724	Glutamatergic synapse	19	111	0.57	0.58	0.0016	10090.ENSMUSP00000004076,10090.ENSMUSP00000005493,10090.ENSMUSP00000020706,10090.ENSMUSP00000022013,10090.ENSMUSP00000032192,10090.ENSMUSP00000065983,10090.ENSMUSP00000079100,10090.ENSMUSP00000082489,10090.ENSMUSP00000083375,10090.ENSMUSP00000097061,10090.ENSMUSP00000105743,10090.ENSMUSP00000110978,10090.ENSMUSP00000122896,10090.ENSMUSP00000131648,10090.ENSMUSP00000139672,10090.ENSMUSP00000142900…	Grm3,Slc1a3,Adcy1,Adcy2,Itpr1,Mapk1,Slc1a2,Slc17a7,Glul,Gng7,Plcb1,Grm8,Dlgap1,Gng13,Trpc1,Grin2a,Homer2,Gnao1,Gnb5
mmu00190	Oxidative phosphorylation	20	130	0.52	0.56	0.0019	10090.ENSMUSP00000022980,10090.ENSMUSP00000026561,10090.ENSMUSP00000033582,10090.ENSMUSP00000034881,10090.ENSMUSP00000040717,10090.ENSMUSP00000047661,10090.ENSMUSP00000053145,10090.ENSMUSP00000069482,10090.ENSMUSP00000077744,10090.ENSMUSP00000080992,10090.ENSMUSP00000080996,10090.ENSMUSP00000080998,10090.ENSMUSP00000081001,10090.ENSMUSP00000081002,10090.ENSMUSP00000081003,10090.ENSMUSP00000081021…	Ndufb9,Cox8b,Cox7b,Cox7a2,Cox8a,Cox6a1,Uqcrq,Atp6v1g2,Uqcrh,mt-Nd2,mt-Atp6,mt-Nd3,mt-Nd5,mt-Nd6,mt-Cytb,mt-Nd4l,Atp6v0a4,Cox7c,Cox6c,Cox4i1
mmu04260	Cardiac muscle contraction	15	84	0.58	0.58	0.0019	10090.ENSMUSP00000026561,10090.ENSMUSP00000033582,10090.ENSMUSP00000034881,10090.ENSMUSP00000040717,10090.ENSMUSP00000047661,10090.ENSMUSP00000049457,10090.ENSMUSP00000053145,10090.ENSMUSP00000077744,10090.ENSMUSP00000081003,10090.ENSMUSP00000081664,10090.ENSMUSP00000083077,10090.ENSMUSP00000115419,10090.ENSMUSP00000123609,10090.ENSMUSP00000138019,10090.ENSMUSP00000138735	Cox8b,Cox7b,Cox7a2,Cox8a,Cox6a1,Cacna2d1,Uqcrq,Uqcrh,mt-Cytb,Cacng3,Atp1a2,Cox7c,Cox6c,Cox4i1,Slc8a3
mmu04714	Thermogenesis	27	225	0.41	0.52	0.0019	10090.ENSMUSP00000020381,10090.ENSMUSP00000020706,10090.ENSMUSP00000022013,10090.ENSMUSP00000022980,10090.ENSMUSP00000024575,10090.ENSMUSP00000026561,10090.ENSMUSP00000033582,10090.ENSMUSP00000034881,10090.ENSMUSP00000037628,10090.ENSMUSP00000040717,10090.ENSMUSP00000045291,10090.ENSMUSP00000047661,10090.ENSMUSP00000053145,10090.ENSMUSP00000077744,10090.ENSMUSP00000080992,10090.ENSMUSP00000080996…	Frs2,Adcy1,Adcy2,Ndufb9,Rps6ka2,Cox8b,Cox7b,Cox7a2,Kdm3b,Cox8a,Acsl3,Cox6a1,Uqcrq,Uqcrh,mt-Nd2,mt-Atp6,mt-Nd3,mt-Nd5,mt-Nd6,mt-Cytb,mt-Nd4l,Mapk12,Akt1s1,Acsl6,Cox7c,Cox6c,Cox4i1
mmu04723	Retrograde endocannabinoid signaling	21	144	0.5	0.55	0.0019	10090.ENSMUSP00000020706,10090.ENSMUSP00000020707,10090.ENSMUSP00000022013,10090.ENSMUSP00000022980,10090.ENSMUSP00000032192,10090.ENSMUSP00000035065,10090.ENSMUSP00000065983,10090.ENSMUSP00000080992,10090.ENSMUSP00000080998,10090.ENSMUSP00000081001,10090.ENSMUSP00000081002,10090.ENSMUSP00000081021,10090.ENSMUSP00000082489,10090.ENSMUSP00000086207,10090.ENSMUSP00000097061,10090.ENSMUSP00000105743…	Adcy1,Gabra1,Adcy2,Ndufb9,Itpr1,Ptgs2,Mapk1,mt-Nd2,mt-Nd3,mt-Nd5,mt-Nd6,mt-Nd4l,Slc17a7,Mapk12,Gng7,Plcb1,Gabra6,Mapk10,Gng13,Gnao1,Gnb5
mmu05012	Parkinson disease	28	238	0.4	0.52	0.0019	10090.ENSMUSP00000017572,10090.ENSMUSP00000022980,10090.ENSMUSP00000026561,10090.ENSMUSP00000027974,10090.ENSMUSP00000028102,10090.ENSMUSP00000030884,10090.ENSMUSP00000032192,10090.ENSMUSP00000033582,10090.ENSMUSP00000034881,10090.ENSMUSP00000040717,10090.ENSMUSP00000047661,10090.ENSMUSP00000052185,10090.ENSMUSP00000053145,10090.ENSMUSP00000077744,10090.ENSMUSP00000080992,10090.ENSMUSP00000080996…	Psmd11,Ndufb9,Cox8b,Atf6,Kif5c,Mfn2,Itpr1,Cox7b,Cox7a2,Cox8a,Cox6a1,Gpr37,Uqcrq,Uqcrh,mt-Nd2,mt-Atp6,mt-Nd3,mt-Nd5,mt-Nd6,mt-Cytb,mt-Nd4l,Mfn1,Sept5,Kif5a,Cox7c,Cox6c,Mapk10,Cox4i1
mmu05010	Alzheimer disease	35	360	0.32	0.45	0.0043	10090.ENSMUSP00000017572,10090.ENSMUSP00000022980,10090.ENSMUSP00000025263,10090.ENSMUSP00000026561,10090.ENSMUSP00000027040,10090.ENSMUSP00000027974,10090.ENSMUSP00000028102,10090.ENSMUSP00000032192,10090.ENSMUSP00000033582,10090.ENSMUSP00000033610,10090.ENSMUSP00000034881,10090.ENSMUSP00000035065,10090.ENSMUSP00000040717,10090.ENSMUSP00000043918,10090.ENSMUSP00000047661,10090.ENSMUSP00000053145…	Psmd11,Ndufb9,Tnf,Cox8b,Rb1cc1,Atf6,Kif5c,Itpr1,Cox7b,Nox1,Cox7a2,Ptgs2,Cox8a,Bace2,Cox6a1,Uqcrq,Mapk1,Capn2,Uqcrh,mt-Nd2,mt-Atp6,mt-Nd3,mt-Nd5,mt-Nd6,mt-Cytb,mt-Nd4l,Kif5a,Plcb1,Akt3,Cox7c,Ide,Cox6c,Mapk10,Cox4i1,Grin2a
mmu01100	Metabolic pathways	103	1534	0.16	0.36	0.0091	10090.ENSMUSP00000000317,10090.ENSMUSP00000001240,10090.ENSMUSP00000004134,10090.ENSMUSP00000004136,10090.ENSMUSP00000006912,10090.ENSMUSP00000010049,10090.ENSMUSP00000011058,10090.ENSMUSP00000016338,10090.ENSMUSP00000020706,10090.ENSMUSP00000021091,10090.ENSMUSP00000021773,10090.ENSMUSP00000021990,10090.ENSMUSP00000022013,10090.ENSMUSP00000022480,10090.ENSMUSP00000022522,10090.ENSMUSP00000022980…	Ckmt1,Agpat3,Gstm5,Gstm3,Pip4k2a,Kdsr,Pdhx,Hsd11b1,Adcy1,Pafah1b1,Gpld1,Ptdss1,Adcy2,Ogdhl,Tdh,Ndufb9,Pde1b,Pla2g10,Cers5,Cyp21a1,Pip5k1b,Sacm1l,Pde6g,Cox8b,Gsta3,Fh1,Galnt3,Itpka,Car2,Ahcyl1,Aldob,Cd38,Hyal6,St8sia1,Cox7b,Acsbg1,Cox7a2,Gsta4,Ptgs2,St6galnac5,Pdxk,Aldh8a1,Cox8a,Nmnat2,Glyat,Mgat4b,Acsl3,Cdo1,Xylb,Cox6a1,Spr,Cyp2j9,Uqcrq,Fahd1,B4galnt3,Hnmt,Cyp3a25,Alas2,Impa1,Atp6v1g2,Mthfd2l,Etn…
mmu04728	Dopaminergic synapse	17	127	0.46	0.43	0.0091	10090.ENSMUSP00000021410,10090.ENSMUSP00000021447,10090.ENSMUSP00000025377,10090.ENSMUSP00000028102,10090.ENSMUSP00000032192,10090.ENSMUSP00000086207,10090.ENSMUSP00000095866,10090.ENSMUSP00000096775,10090.ENSMUSP00000097061,10090.ENSMUSP00000105743,10090.ENSMUSP00000106789,10090.ENSMUSP00000107985,10090.ENSMUSP00000127193,10090.ENSMUSP00000131648,10090.ENSMUSP00000142900,10090.ENSMUSP00000148550…	Ppp2r3c,Ppp2r5e,Ppp2r2b,Kif5c,Itpr1,Mapk12,Arrb1,Kif5a,Gng7,Plcb1,Akt3,Scn1a,Mapk10,Gng13,Grin2a,Gnao1,Gnb5
mmu05020	Prion disease	27	263	0.34	0.41	0.0091	10090.ENSMUSP00000017572,10090.ENSMUSP00000022980,10090.ENSMUSP00000025263,10090.ENSMUSP00000026561,10090.ENSMUSP00000028102,10090.ENSMUSP00000032192,10090.ENSMUSP00000033582,10090.ENSMUSP00000034881,10090.ENSMUSP00000040717,10090.ENSMUSP00000047661,10090.ENSMUSP00000053145,10090.ENSMUSP00000065983,10090.ENSMUSP00000077744,10090.ENSMUSP00000080992,10090.ENSMUSP00000080996,10090.ENSMUSP00000080998…	Psmd11,Ndufb9,Tnf,Cox8b,Kif5c,Itpr1,Cox7b,Cox7a2,Cox8a,Cox6a1,Uqcrq,Mapk1,Uqcrh,mt-Nd2,mt-Atp6,mt-Nd3,mt-Nd5,mt-Nd6,mt-Cytb,mt-Nd4l,Mapk12,Kif5a,Cox7c,Cox6c,Mapk10,Cox4i1,Grin2a
mmu05016	Huntington disease	29	297	0.32	0.4	0.0100	10090.ENSMUSP00000005493,10090.ENSMUSP00000017572,10090.ENSMUSP00000018875,10090.ENSMUSP00000022980,10090.ENSMUSP00000026561,10090.ENSMUSP00000027040,10090.ENSMUSP00000028102,10090.ENSMUSP00000032192,10090.ENSMUSP00000033582,10090.ENSMUSP00000034881,10090.ENSMUSP00000040717,10090.ENSMUSP00000047661,10090.ENSMUSP00000053145,10090.ENSMUSP00000077744,10090.ENSMUSP00000079100,10090.ENSMUSP00000080992…	Slc1a3,Psmd11,Ap2b1,Ndufb9,Cox8b,Rb1cc1,Kif5c,Itpr1,Cox7b,Cox7a2,Cox8a,Cox6a1,Uqcrq,Uqcrh,Slc1a2,mt-Nd2,mt-Atp6,mt-Nd3,mt-Nd5,mt-Nd6,mt-Cytb,mt-Nd4l,Tfam,Kif5a,Plcb1,Cox7c,Cox6c,Mapk10,Cox4i1
mmu05014	Amyotrophic lateral sclerosis	32	362	0.28	0.33	0.0227	10090.ENSMUSP00000017572,10090.ENSMUSP00000020949,10090.ENSMUSP00000022638,10090.ENSMUSP00000022639,10090.ENSMUSP00000022980,10090.ENSMUSP00000025263,10090.ENSMUSP00000026561,10090.ENSMUSP00000027040,10090.ENSMUSP00000027974,10090.ENSMUSP00000028102,10090.ENSMUSP00000033582,10090.ENSMUSP00000034881,10090.ENSMUSP00000040717,10090.ENSMUSP00000047661,10090.ENSMUSP00000053145,10090.ENSMUSP00000077219…	Psmd11,Map2k6,Nefm,Nefl,Ndufb9,Tnf,Cox8b,Rb1cc1,Atf6,Kif5c,Cox7b,Cox7a2,Cox8a,Cox6a1,Uqcrq,Tank,Uqcrh,Slc1a2,mt-Nd2,mt-Atp6,mt-Nd3,mt-Nd5,mt-Nd6,mt-Cytb,mt-Nd4l,Mapk12,Kif5a,Cox7c,Cox6c,Cox4i1,Grin2a,Chchd10
mmu04721	Synaptic vesicle cycle	11	73	0.51	0.34	0.0311	10090.ENSMUSP00000005493,10090.ENSMUSP00000018875,10090.ENSMUSP00000030170,10090.ENSMUSP00000038502,10090.ENSMUSP00000069482,10090.ENSMUSP00000079100,10090.ENSMUSP00000082489,10090.ENSMUSP00000099364,10090.ENSMUSP00000101874,10090.ENSMUSP00000110558,10090.ENSMUSP00000139027	Slc1a3,Ap2b1,Unc13a,Cplx1,Atp6v1g2,Slc1a2,Slc17a7,Nsf,Stx1b,Atp6v0a4,Unc13c
mmu04015	Rap1 signaling pathway	21	208	0.34	0.31	0.0339	10090.ENSMUSP00000000500,10090.ENSMUSP00000002588,10090.ENSMUSP00000020706,10090.ENSMUSP00000020949,10090.ENSMUSP00000022013,10090.ENSMUSP00000022545,10090.ENSMUSP00000029673,10090.ENSMUSP00000035662,10090.ENSMUSP00000065983,10090.ENSMUSP00000075463,10090.ENSMUSP00000086207,10090.ENSMUSP00000088336,10090.ENSMUSP00000102538,10090.ENSMUSP00000105743,10090.ENSMUSP00000106789,10090.ENSMUSP00000112430…	Pdgfb,Tiam1,Adcy1,Map2k6,Adcy2,Fgf9,Efna3,Arap3,Mapk1,Pdgfa,Mapk12,Rapgef4,Ngf,Plcb1,Akt3,Fgfr2,Rapgef3,Pdgfra,Grin2a,Rapgef6,Gnao1
mmu04261	Adrenergic signaling in cardiomyocytes	16	141	0.39	0.31	0.0386	10090.ENSMUSP00000020706,10090.ENSMUSP00000021410,10090.ENSMUSP00000021447,10090.ENSMUSP00000022013,10090.ENSMUSP00000023133,10090.ENSMUSP00000025377,10090.ENSMUSP00000049457,10090.ENSMUSP00000065983,10090.ENSMUSP00000081664,10090.ENSMUSP00000083077,10090.ENSMUSP00000086207,10090.ENSMUSP00000088336,10090.ENSMUSP00000105743,10090.ENSMUSP00000106789,10090.ENSMUSP00000116426,10090.ENSMUSP00000138735	Adcy1,Ppp2r3c,Ppp2r5e,Adcy2,Ppp1r1a,Ppp2r2b,Cacna2d1,Mapk1,Cacng3,Atp1a2,Mapk12,Rapgef4,Plcb1,Akt3,Rapgef3,Slc8a3
mmu05418	Fluid shear stress and atherosclerosis	16	142	0.38	0.31	0.0386	10090.ENSMUSP00000000500,10090.ENSMUSP00000004134,10090.ENSMUSP00000004136,10090.ENSMUSP00000020911,10090.ENSMUSP00000020949,10090.ENSMUSP00000022871,10090.ENSMUSP00000025263,10090.ENSMUSP00000027067,10090.ENSMUSP00000029694,10090.ENSMUSP00000033610,10090.ENSMUSP00000034903,10090.ENSMUSP00000075463,10090.ENSMUSP00000086207,10090.ENSMUSP00000106789,10090.ENSMUSP00000126108,10090.ENSMUSP00000127193	Pdgfb,Gstm5,Gstm3,Sdc1,Map2k6,Sdc2,Tnf,Gsta3,Arhgef2,Nox1,Gsta4,Pdgfa,Mapk12,Akt3,Acvr2b,Mapk10
7dpl down
mmu04724	Glutamatergic synapse	20	111	0.56	0.61	0.0011	10090.ENSMUSP00000020706,10090.ENSMUSP00000025541,10090.ENSMUSP00000028335,10090.ENSMUSP00000044494,10090.ENSMUSP00000064404,10090.ENSMUSP00000079100,10090.ENSMUSP00000082489,10090.ENSMUSP00000083375,10090.ENSMUSP00000093978,10090.ENSMUSP00000097061,10090.ENSMUSP00000103571,10090.ENSMUSP00000104229,10090.ENSMUSP00000105743,10090.ENSMUSP00000110978,10090.ENSMUSP00000122896,10090.ENSMUSP00000125722…	Adcy1,Gnaq,Grin1,Gria1,Grm7,Slc1a2,Slc17a7,Glul,Gng3,Gng7,Shank1,Dlg4,Plcb1,Grm8,Dlgap1,Ppp3cb,Gng13,Trpc1,Homer2,Gnao1
mmu04721	Synaptic vesicle cycle	13	73	0.56	0.35	0.0305	10090.ENSMUSP00000018875,10090.ENSMUSP00000019354,10090.ENSMUSP00000026985,10090.ENSMUSP00000030170,10090.ENSMUSP00000038502,10090.ENSMUSP00000046924,10090.ENSMUSP00000079100,10090.ENSMUSP00000082489,10090.ENSMUSP00000089051,10090.ENSMUSP00000099364,10090.ENSMUSP00000099399,10090.ENSMUSP00000127842,10090.ENSMUSP00000139027	Ap2b1,Atp6v1e1,Cplx2,Unc13a,Cplx1,Slc18a1,Slc1a2,Slc17a7,Stxbp1,Nsf,Atp6v0a1,Ap2a1,Unc13c
14 dpl down
mmu00190	Oxidative phosphorylation	18	130	0.47	0.33	0.0339	10090.ENSMUSP00000022980,10090.ENSMUSP00000023210,10090.ENSMUSP00000023851,10090.ENSMUSP00000026222,10090.ENSMUSP00000034881,10090.ENSMUSP00000040717,10090.ENSMUSP00000047661,10090.ENSMUSP00000080992,10090.ENSMUSP00000080996,10090.ENSMUSP00000080998,10090.ENSMUSP00000081001,10090.ENSMUSP00000081002,10090.ENSMUSP00000081003,10090.ENSMUSP00000081021,10090.ENSMUSP00000115419,10090.ENSMUSP00000123609…	Ndufb9,Cyc1,Ndufa5,Ndufb8,Cox7a2,Cox8a,Cox6a1,mt-Nd2,mt-Atp6,mt-Nd3,mt-Nd5,mt-Nd6,mt-Cytb,mt-Nd4l,Cox7c,Cox6c,Ndufa12,Cox4i1
mmu04714	Thermogenesis	25	225	0.38	0.32	0.0339	10090.ENSMUSP00000020706,10090.ENSMUSP00000022980,10090.ENSMUSP00000023210,10090.ENSMUSP00000023851,10090.ENSMUSP00000024575,10090.ENSMUSP00000026222,10090.ENSMUSP00000030791,10090.ENSMUSP00000034881,10090.ENSMUSP00000040717,10090.ENSMUSP00000044866,10090.ENSMUSP00000047661,10090.ENSMUSP00000080162,10090.ENSMUSP00000080694,10090.ENSMUSP00000080992,10090.ENSMUSP00000080996,10090.ENSMUSP00000080998…	Adcy1,Ndufb9,Cyc1,Ndufa5,Rps6ka2,Ndufb8,Smarcd3,Cox7a2,Cox8a,Sos2,Cox6a1,Adrb3,Rps6ka6,mt-Nd2,mt-Atp6,mt-Nd3,mt-Nd5,mt-Nd6,mt-Cytb,mt-Nd4l,Cox7c,Cox6c,Prkg2,Ndufa12,Cox4i1
mmu05012	Parkinson disease	25	238	0.35	0.32	0.0339	10090.ENSMUSP00000017572,10090.ENSMUSP00000022980,10090.ENSMUSP00000023210,10090.ENSMUSP00000023851,10090.ENSMUSP00000026222,10090.ENSMUSP00000028102,10090.ENSMUSP00000034049,10090.ENSMUSP00000034881,10090.ENSMUSP00000040717,10090.ENSMUSP00000047661,10090.ENSMUSP00000080992,10090.ENSMUSP00000080996,10090.ENSMUSP00000080998,10090.ENSMUSP00000081001,10090.ENSMUSP00000081002,10090.ENSMUSP00000081003…	Psmd11,Ndufb9,Cyc1,Ndufa5,Ndufb8,Kif5c,Slc25a4,Cox7a2,Cox8a,Cox6a1,mt-Nd2,mt-Atp6,mt-Nd3,mt-Nd5,mt-Nd6,mt-Cytb,mt-Nd4l,Sept5,Kif5a,Rps27a,Cox7c,Ube2j1,Cox6c,Ndufa12,Cox4i1
mmu05014	Amyotrophic lateral sclerosis	34	362	0.31	0.31	0.0339	10090.ENSMUSP00000017572,10090.ENSMUSP00000022638,10090.ENSMUSP00000022639,10090.ENSMUSP00000022980,10090.ENSMUSP00000023210,10090.ENSMUSP00000023851,10090.ENSMUSP00000025263,10090.ENSMUSP00000026222,10090.ENSMUSP00000027009,10090.ENSMUSP00000028102,10090.ENSMUSP00000032264,10090.ENSMUSP00000034881,10090.ENSMUSP00000037543,10090.ENSMUSP00000040717,10090.ENSMUSP00000044494,10090.ENSMUSP00000047661…	Psmd11,Nefm,Nefl,Ndufb9,Cyc1,Ndufa5,Tnf,Ndufb8,Casp12,Kif5c,Gabarapl1,Cox7a2,Spg11,Cox8a,Gria1,Cox6a1,Ubqln3,mt-Nd2,mt-Atp6,mt-Nd3,mt-Nd5,mt-Nd6,mt-Cytb,Gpx2,mt-Nd4l,Nefh,Kif5a,Erbb4,Cox7c,Dnal1,Cox6c,Ndufa12,Cox4i1,Nup93
28 dpl down
mmu00190	Oxidative phosphorylation	23	130	0.68	2026-04-01	2.16e-06	10090.ENSMUSP00000020372,10090.ENSMUSP00000022980,10090.ENSMUSP00000023851,10090.ENSMUSP00000033176,10090.ENSMUSP00000033582,10090.ENSMUSP00000047661,10090.ENSMUSP00000047960,10090.ENSMUSP00000075150,10090.ENSMUSP00000080992,10090.ENSMUSP00000080996,10090.ENSMUSP00000080998,10090.ENSMUSP00000081001,10090.ENSMUSP00000081002,10090.ENSMUSP00000081003,10090.ENSMUSP00000081021,10090.ENSMUSP00000099399…	Uqcr11,Ndufb9,Ndufa5,Uqcrc2,Cox7b,Cox6a1,Atp5l,Cox6b1,mt-Nd2,mt-Atp6,mt-Nd3,mt-Nd5,mt-Nd6,mt-Cytb,mt-Nd4l,Atp6v0a1,Atp5g3,Atp6v0a4,Ndufb11,Atp5pb,Cox7c,Cox6c,Cox4i1
mmu05012	Parkinson disease	30	238	0.53	0.87	6.79e-06	10090.ENSMUSP00000017572,10090.ENSMUSP00000020372,10090.ENSMUSP00000021148,10090.ENSMUSP00000022293,10090.ENSMUSP00000022980,10090.ENSMUSP00000023851,10090.ENSMUSP00000025402,10090.ENSMUSP00000033176,10090.ENSMUSP00000033582,10090.ENSMUSP00000034049,10090.ENSMUSP00000046924,10090.ENSMUSP00000047661,10090.ENSMUSP00000060246,10090.ENSMUSP00000075150,10090.ENSMUSP00000080992,10090.ENSMUSP00000080996…	Psmd11,Uqcr11,Ube2g1,Vdac2,Ndufb9,Ndufa5,Gnal,Uqcrc2,Cox7b,Slc25a4,Slc18a1,Cox6a1,Tubb2a,Cox6b1,mt-Nd2,mt-Atp6,mt-Nd3,mt-Nd5,mt-Nd6,mt-Cytb,mt-Nd4l,Kif5a,Vdac1,Rps27a,Atp5g3,Ndufb11,Atp5pb,Cox7c,Cox6c,Cox4i1
mmu05014	Amyotrophic lateral sclerosis	38	362	0.45	0.81	6.79e-06	10090.ENSMUSP00000017572,10090.ENSMUSP00000020372,10090.ENSMUSP00000021085,10090.ENSMUSP00000022639,10090.ENSMUSP00000022980,10090.ENSMUSP00000023851,10090.ENSMUSP00000025263,10090.ENSMUSP00000032264,10090.ENSMUSP00000033176,10090.ENSMUSP00000033582,10090.ENSMUSP00000047661,10090.ENSMUSP00000060246,10090.ENSMUSP00000068758,10090.ENSMUSP00000068890,10090.ENSMUSP00000071486,10090.ENSMUSP00000075150…	Psmd11,Uqcr11,Nup85,Nefl,Ndufb9,Ndufa5,Tnf,Gabarapl1,Uqcrc2,Cox7b,Cox6a1,Tubb2a,Dnah6,Pfn2,Actg1,Cox6b1,Tank,mt-Nd2,mt-Atp6,mt-Nd3,mt-Nd5,mt-Nd6,mt-Cytb,mt-Nd4l,Nefh,Kif5a,Vdac1,Hnrnpa3,Atp5g3,Ndufb11,Atp5pb,Cox7c,Dnal1,Cox6c,Wdr41,Cox4i1,Nup93,Chchd10
mmu05020	Prion disease	29	263	0.47	0.72	7.21e-05	10090.ENSMUSP00000017572,10090.ENSMUSP00000020372,10090.ENSMUSP00000022293,10090.ENSMUSP00000022980,10090.ENSMUSP00000023851,10090.ENSMUSP00000025263,10090.ENSMUSP00000033176,10090.ENSMUSP00000033582,10090.ENSMUSP00000034049,10090.ENSMUSP00000035037,10090.ENSMUSP00000047661,10090.ENSMUSP00000060246,10090.ENSMUSP00000075150,10090.ENSMUSP00000080992,10090.ENSMUSP00000080996,10090.ENSMUSP00000080998…	Psmd11,Uqcr11,Vdac2,Ndufb9,Ndufa5,Tnf,Uqcrc2,Cox7b,Slc25a4,Pik3cb,Cox6a1,Tubb2a,Cox6b1,mt-Nd2,mt-Atp6,mt-Nd3,mt-Nd5,mt-Nd6,mt-Cytb,mt-Nd4l,Kif5a,Vdac1,Atp5g3,Ndufb11,Atp5pb,Cox7c,Cox6c,C6,Cox4i1
mmu05010	Alzheimer disease	34	360	0.4	0.64	0.00017	10090.ENSMUSP00000017572,10090.ENSMUSP00000020372,10090.ENSMUSP00000022293,10090.ENSMUSP00000022980,10090.ENSMUSP00000023734,10090.ENSMUSP00000023851,10090.ENSMUSP00000025263,10090.ENSMUSP00000026217,10090.ENSMUSP00000031681,10090.ENSMUSP00000033176,10090.ENSMUSP00000033582,10090.ENSMUSP00000034049,10090.ENSMUSP00000035037,10090.ENSMUSP00000035065,10090.ENSMUSP00000047661,10090.ENSMUSP00000060246…	Psmd11,Uqcr11,Vdac2,Ndufb9,Wnt1,Ndufa5,Tnf,Chuk,Wnt16,Uqcrc2,Cox7b,Slc25a4,Pik3cb,Ptgs2,Cox6a1,Tubb2a,Cox6b1,mt-Nd2,mt-Atp6,mt-Nd3,mt-Nd5,mt-Nd6,mt-Cytb,mt-Nd4l,Kif5a,Vdac1,Akt3,Atp5g3,Ndufb11,Atp5pb,Cox7c,Ide,Cox6c,Cox4i1
mmu04714	Thermogenesis	25	225	0.47	0.66	0.00024	10090.ENSMUSP00000003207,10090.ENSMUSP00000020372,10090.ENSMUSP00000020706,10090.ENSMUSP00000022980,10090.ENSMUSP00000023851,10090.ENSMUSP00000033176,10090.ENSMUSP00000033582,10090.ENSMUSP00000047661,10090.ENSMUSP00000047960,10090.ENSMUSP00000062039,10090.ENSMUSP00000071486,10090.ENSMUSP00000075150,10090.ENSMUSP00000080992,10090.ENSMUSP00000080996,10090.ENSMUSP00000080998,10090.ENSMUSP00000081001…	Lipe,Uqcr11,Adcy1,Ndufb9,Ndufa5,Uqcrc2,Cox7b,Cox6a1,Atp5l,Ndufaf6,Actg1,Cox6b1,mt-Nd2,mt-Atp6,mt-Nd3,mt-Nd5,mt-Nd6,mt-Cytb,mt-Nd4l,Atp5g3,Ndufb11,Atp5pb,Cox7c,Cox6c,Cox4i1
mmu05016	Huntington disease	28	297	0.4	0.56	0.00095	10090.ENSMUSP00000017572,10090.ENSMUSP00000020372,10090.ENSMUSP00000022293,10090.ENSMUSP00000022980,10090.ENSMUSP00000023851,10090.ENSMUSP00000033176,10090.ENSMUSP00000033582,10090.ENSMUSP00000034049,10090.ENSMUSP00000047661,10090.ENSMUSP00000060246,10090.ENSMUSP00000068758,10090.ENSMUSP00000075150,10090.ENSMUSP00000080992,10090.ENSMUSP00000080996,10090.ENSMUSP00000080998,10090.ENSMUSP00000081001…	Psmd11,Uqcr11,Vdac2,Ndufb9,Ndufa5,Uqcrc2,Cox7b,Slc25a4,Cox6a1,Tubb2a,Dnah6,Cox6b1,mt-Nd2,mt-Atp6,mt-Nd3,mt-Nd5,mt-Nd6,mt-Cytb,mt-Nd4l,Kif5a,Vdac1,Atp5g3,Ndufb11,Atp5pb,Cox7c,Dnal1,Cox6c,Cox4i1
mmu01100	Metabolic pathways	87	1534	0.18	0.39	0.0047	10090.ENSMUSP00000004134,10090.ENSMUSP00000004136,10090.ENSMUSP00000010804,10090.ENSMUSP00000013807,10090.ENSMUSP00000016338,10090.ENSMUSP00000017841,10090.ENSMUSP00000020372,10090.ENSMUSP00000020706,10090.ENSMUSP00000021091,10090.ENSMUSP00000021990,10090.ENSMUSP00000022980,10090.ENSMUSP00000023762,10090.ENSMUSP00000023805,10090.ENSMUSP00000023851,10090.ENSMUSP00000025065,10090.ENSMUSP00000025632…	Gstm5,Gstm3,Plcd1,Pten,Hsd11b1,Ada,Uqcr11,Adcy1,Pafah1b1,Ptdss1,Ndufb9,Cers5,Csad,Ndufa5,Nudt12,Carnmt1,Pde6g,Car2,Ahcyl1,Hadh,Mmab,Gucy2c,St8sia1,Slc27a5,Uqcrc2,Ebp,Cox7b,Msmo1,Pik3cb,Ptgs2,Man1b1,Csgalnact2,Nmnat2,Got1l1,Glyat,Xylb,Cox6a1,Atp5l,Spr,Mars2,Ptges3,Gstz1,Glb1,Ptgs1,Crppa,Cyp3a25,Mthfd2l,Etnppl,Cox6b1,Nsd2,Ext1,Acnat2,mt-Nd2,mt-Atp6,mt-Nd3,mt-Nd5,mt-Nd6,mt-Cytb,mt-Nd4l,Uprt,Hmgcs2,P…
mmu04260	Cardiac muscle contraction	12	84	0.58	0.49	0.0062	10090.ENSMUSP00000020372,10090.ENSMUSP00000033176,10090.ENSMUSP00000033582,10090.ENSMUSP00000047661,10090.ENSMUSP00000075150,10090.ENSMUSP00000081003,10090.ENSMUSP00000083077,10090.ENSMUSP00000093436,10090.ENSMUSP00000106874,10090.ENSMUSP00000115419,10090.ENSMUSP00000123609,10090.ENSMUSP00000138019	Uqcr11,Uqcrc2,Cox7b,Cox6a1,Cox6b1,mt-Cytb,Atp1a2,Trdn,Atp1a4,Cox7c,Cox6c,Cox4i1
mmu04932	Non-alcoholic fatty liver disease	16	147	0.46	0.43	0.0091	10090.ENSMUSP00000020372,10090.ENSMUSP00000022980,10090.ENSMUSP00000023851,10090.ENSMUSP00000025263,10090.ENSMUSP00000033176,10090.ENSMUSP00000033582,10090.ENSMUSP00000035037,10090.ENSMUSP00000047661,10090.ENSMUSP00000059129,10090.ENSMUSP00000075150,10090.ENSMUSP00000081003,10090.ENSMUSP00000106789,10090.ENSMUSP00000112320,10090.ENSMUSP00000115419,10090.ENSMUSP00000123609,10090.ENSMUSP00000138019	Uqcr11,Ndufb9,Ndufa5,Tnf,Uqcrc2,Cox7b,Pik3cb,Cox6a1,Socs3,Cox6b1,mt-Cytb,Akt3,Ndufb11,Cox7c,Cox6c,Cox4i1

## Sheet: OML-KEGG-up
#term ID	term description	observed gene count	background gene count	strength	signal	false discovery rate	matching proteins in your network (IDs)	matching proteins in your network (labels)
1dpl
mmu04380	Osteoclast differentiation	15	119	0.67	0.65	0.00092	10090.ENSMUSP00000004949,10090.ENSMUSP00000021674,10090.ENSMUSP00000027241,10090.ENSMUSP00000032800,10090.ENSMUSP00000033939,10090.ENSMUSP00000056774,10090.ENSMUSP00000071836,10090.ENSMUSP00000077833,10090.ENSMUSP00000077873,10090.ENSMUSP00000097547,10090.ENSMUSP00000102711,10090.ENSMUSP00000103998,10090.ENSMUSP00000121266,10090.ENSMUSP00000124048,10090.ENSMUSP00000131938	Traf6,Fos,Il1r1,Tyrobp,Ikbkb,Pik3r1,Tec,Lilrb4a,Fcgr4,Fyn,Jun,Gm9733,Tab2,Sirpa,Fcgr3
mmu05205	Proteoglycans in cancer	19	196	0.55	0.61	0.00092	10090.ENSMUSP00000021062,10090.ENSMUSP00000021530,10090.ENSMUSP00000022971,10090.ENSMUSP00000023531,10090.ENSMUSP00000029429,10090.ENSMUSP00000029623,10090.ENSMUSP00000042374,10090.ENSMUSP00000044072,10090.ENSMUSP00000047199,10090.ENSMUSP00000049584,10090.ENSMUSP00000056774,10090.ENSMUSP00000081041,10090.ENSMUSP00000100924,10090.ENSMUSP00000120152,10090.ENSMUSP00000128278,10090.ENSMUSP00000147784…	Ddx5,Hif1a,Myc,Hcls1,Wnt2b,Tlr2,Hspb2,Hpse,Gpc1,Itpr2,Pik3r1,Fgfr1,Dcn,Stat3,Iqgap1,Gab1,Cd63,Ctsl,Cdkn1a
mmu04657	IL-17 signaling pathway	12	89	0.7	0.62	0.0016	10090.ENSMUSP00000000194,10090.ENSMUSP00000004949,10090.ENSMUSP00000020238,10090.ENSMUSP00000020316,10090.ENSMUSP00000021674,10090.ENSMUSP00000033939,10090.ENSMUSP00000053962,10090.ENSMUSP00000064385,10090.ENSMUSP00000069850,10090.ENSMUSP00000102711,10090.ENSMUSP00000112843,10090.ENSMUSP00000121266	Ccl12,Traf6,Hsp90b1,Tbk1,Fos,Ikbkb,Lcn2,S100a8,Cebpb,Jun,S100a9,Tab2
mmu05167	Kaposi sarcoma-associated herpesvirus infection	18	210	0.5	0.51	0.0033	10090.ENSMUSP00000018711,10090.ENSMUSP00000020316,10090.ENSMUSP00000021530,10090.ENSMUSP00000021674,10090.ENSMUSP00000022971,10090.ENSMUSP00000023343,10090.ENSMUSP00000033846,10090.ENSMUSP00000033939,10090.ENSMUSP00000049584,10090.ENSMUSP00000056774,10090.ENSMUSP00000064394,10090.ENSMUSP00000066789,10090.ENSMUSP00000078927,10090.ENSMUSP00000099872,10090.ENSMUSP00000102711,10090.ENSMUSP00000120152…	Gabarap,Tbk1,Hif1a,Fos,Myc,Atg3,Angpt2,Ikbkb,Itpr2,Pik3r1,Jak2,Ep300,H2-T22,Ifna14,Jun,Stat3,Il6st,Cdkn1a
mmu05169	Epstein-Barr virus infection	18	214	0.49	0.51	0.0033	10090.ENSMUSP00000004949,10090.ENSMUSP00000007212,10090.ENSMUSP00000020316,10090.ENSMUSP00000021428,10090.ENSMUSP00000021595,10090.ENSMUSP00000021903,10090.ENSMUSP00000022971,10090.ENSMUSP00000028062,10090.ENSMUSP00000028683,10090.ENSMUSP00000029623,10090.ENSMUSP00000033939,10090.ENSMUSP00000056774,10090.ENSMUSP00000078927,10090.ENSMUSP00000099872,10090.ENSMUSP00000102711,10090.ENSMUSP00000120152…	Traf6,Psmd2,Tbk1,Snw1,Psmc1,Gadd45g,Myc,Vim,Pdia3,Tlr2,Ikbkb,Pik3r1,H2-T22,Ifna14,Jun,Stat3,Tab2,Cdkn1a
mmu05161	Hepatitis B	15	160	0.54	0.51	0.0038	10090.ENSMUSP00000004949,10090.ENSMUSP00000020316,10090.ENSMUSP00000021674,10090.ENSMUSP00000022971,10090.ENSMUSP00000028817,10090.ENSMUSP00000029623,10090.ENSMUSP00000033939,10090.ENSMUSP00000056774,10090.ENSMUSP00000064394,10090.ENSMUSP00000066789,10090.ENSMUSP00000099872,10090.ENSMUSP00000102711,10090.ENSMUSP00000120152,10090.ENSMUSP00000121266,10090.ENSMUSP00000156559	Traf6,Tbk1,Fos,Myc,Pcna,Tlr2,Ikbkb,Pik3r1,Jak2,Ep300,Ifna14,Jun,Stat3,Tab2,Cdkn1a
mmu04210	Apoptosis	13	135	0.55	0.46	0.0076	10090.ENSMUSP00000006235,10090.ENSMUSP00000021674,10090.ENSMUSP00000021903,10090.ENSMUSP00000032779,10090.ENSMUSP00000033939,10090.ENSMUSP00000049584,10090.ENSMUSP00000056774,10090.ENSMUSP00000063842,10090.ENSMUSP00000065612,10090.ENSMUSP00000096086,10090.ENSMUSP00000096087,10090.ENSMUSP00000102711,10090.ENSMUSP00000152169	Ctsb,Fos,Gadd45g,Ctsc,Ikbkb,Itpr2,Pik3r1,Bcl2a1c,Bcl2a1b,Bcl2a1a,Bcl2a1d,Jun,Ctsl
mmu04550	Signaling pathways regulating pluripotency of stem cells	13	138	0.54	0.46	0.0076	10090.ENSMUSP00000008016,10090.ENSMUSP00000020349,10090.ENSMUSP00000021810,10090.ENSMUSP00000022971,10090.ENSMUSP00000029429,10090.ENSMUSP00000035900,10090.ENSMUSP00000056774,10090.ENSMUSP00000064394,10090.ENSMUSP00000081041,10090.ENSMUSP00000087870,10090.ENSMUSP00000088453,10090.ENSMUSP00000120152,10090.ENSMUSP00000138836	Id3,Apc2,Id4,Myc,Wnt2b,Bmpr1a,Pik3r1,Jak2,Fgfr1,Pax6,Acvr1,Stat3,Il6st
mmu05140	Leishmaniasis	9	66	0.7	0.49	0.0076	10090.ENSMUSP00000004949,10090.ENSMUSP00000015484,10090.ENSMUSP00000021674,10090.ENSMUSP00000029623,10090.ENSMUSP00000064394,10090.ENSMUSP00000077873,10090.ENSMUSP00000102711,10090.ENSMUSP00000121266,10090.ENSMUSP00000131938	Traf6,Cybb,Fos,Tlr2,Jak2,Fcgr4,Jun,Tab2,Fcgr3
mmu05135	Yersinia infection	12	122	0.56	0.46	0.0079	10090.ENSMUSP00000000194,10090.ENSMUSP00000004949,10090.ENSMUSP00000020316,10090.ENSMUSP00000021674,10090.ENSMUSP00000027015,10090.ENSMUSP00000033939,10090.ENSMUSP00000039566,10090.ENSMUSP00000056774,10090.ENSMUSP00000081531,10090.ENSMUSP00000087947,10090.ENSMUSP00000102711,10090.ENSMUSP00000121266	Ccl12,Traf6,Tbk1,Fos,Casp1,Ikbkb,Pkn2,Pik3r1,Dock1,Fyb,Jun,Tab2
mmu05221	Acute myeloid leukemia	9	70	0.67	0.48	0.0079	10090.ENSMUSP00000022971,10090.ENSMUSP00000033939,10090.ENSMUSP00000056774,10090.ENSMUSP00000063842,10090.ENSMUSP00000065612,10090.ENSMUSP00000096086,10090.ENSMUSP00000096087,10090.ENSMUSP00000096129,10090.ENSMUSP00000120152	Myc,Ikbkb,Pik3r1,Bcl2a1c,Bcl2a1b,Bcl2a1a,Bcl2a1d,Cebpa,Stat3
mmu05418	Fluid shear stress and atherosclerosis	13	142	0.53	0.45	0.0079	10090.ENSMUSP00000000194,10090.ENSMUSP00000020238,10090.ENSMUSP00000021674,10090.ENSMUSP00000027241,10090.ENSMUSP00000033939,10090.ENSMUSP00000033941,10090.ENSMUSP00000034339,10090.ENSMUSP00000035900,10090.ENSMUSP00000047199,10090.ENSMUSP00000056774,10090.ENSMUSP00000088453,10090.ENSMUSP00000102711,10090.ENSMUSP00000152169	Ccl12,Hsp90b1,Fos,Il1r1,Ikbkb,Plat,Cdh5,Bmpr1a,Gpc1,Pik3r1,Acvr1,Jun,Ctsl
mmu04621	NOD-like receptor signaling pathway	15	193	0.46	0.41	0.0116	10090.ENSMUSP00000000194,10090.ENSMUSP00000004949,10090.ENSMUSP00000006235,10090.ENSMUSP00000015484,10090.ENSMUSP00000018711,10090.ENSMUSP00000020316,10090.ENSMUSP00000027015,10090.ENSMUSP00000033939,10090.ENSMUSP00000038489,10090.ENSMUSP00000039566,10090.ENSMUSP00000049584,10090.ENSMUSP00000099872,10090.ENSMUSP00000102711,10090.ENSMUSP00000121266,10090.ENSMUSP00000140536	Ccl12,Traf6,Ctsb,Cybb,Gabarap,Tbk1,Casp1,Ikbkb,Atg12,Pkn2,Itpr2,Ifna14,Jun,Tab2,Erbin
mmu04140	Autophagy - animal	12	136	0.51	0.41	0.0131	10090.ENSMUSP00000004949,10090.ENSMUSP00000006235,10090.ENSMUSP00000018711,10090.ENSMUSP00000020316,10090.ENSMUSP00000021530,10090.ENSMUSP00000023343,10090.ENSMUSP00000038489,10090.ENSMUSP00000056774,10090.ENSMUSP00000094986,10090.ENSMUSP00000108595,10090.ENSMUSP00000152169,10090.ENSMUSP00000157137	Traf6,Ctsb,Gabarap,Tbk1,Hif1a,Atg3,Atg12,Pik3r1,Tsc2,Atg4a,Ctsl,Mlst8
mmu04620	Toll-like receptor signaling pathway	10	97	0.58	0.42	0.0131	10090.ENSMUSP00000004949,10090.ENSMUSP00000020316,10090.ENSMUSP00000021674,10090.ENSMUSP00000029623,10090.ENSMUSP00000033939,10090.ENSMUSP00000056774,10090.ENSMUSP00000099872,10090.ENSMUSP00000102711,10090.ENSMUSP00000107787,10090.ENSMUSP00000121266	Traf6,Tbk1,Fos,Tlr2,Ikbkb,Pik3r1,Ifna14,Jun,Tlr7,Tab2
mmu04145	Phagosome	13	162	0.47	0.39	0.0169	10090.ENSMUSP00000015484,10090.ENSMUSP00000026021,10090.ENSMUSP00000029623,10090.ENSMUSP00000045480,10090.ENSMUSP00000067681,10090.ENSMUSP00000077873,10090.ENSMUSP00000078927,10090.ENSMUSP00000109761,10090.ENSMUSP00000127552,10090.ENSMUSP00000131938,10090.ENSMUSP00000133008,10090.ENSMUSP00000152169,10090.ENSMUSP00000157132	Cybb,Msr1,Tlr2,Dync1li2,Sec61b,Fcgr4,H2-T22,Stx18,Atp6v0e,Fcgr3,Cd36,Ctsl,Colec12
mmu05235	PD-L1 expression and PD-1 checkpoint pathway in cancer	9	86	0.59	0.4	0.0183	10090.ENSMUSP00000004949,10090.ENSMUSP00000021530,10090.ENSMUSP00000021674,10090.ENSMUSP00000029623,10090.ENSMUSP00000033939,10090.ENSMUSP00000056774,10090.ENSMUSP00000064394,10090.ENSMUSP00000102711,10090.ENSMUSP00000120152	Traf6,Hif1a,Fos,Tlr2,Ikbkb,Pik3r1,Jak2,Jun,Stat3
mmu03060	Protein export	5	25	0.87	0.42	0.0194	10090.ENSMUSP00000027792,10090.ENSMUSP00000028222,10090.ENSMUSP00000035157,10090.ENSMUSP00000041152,10090.ENSMUSP00000067681	Srp9,Hspa5,Srprb,Spcs2,Sec61b
mmu04151	PI3K-Akt signaling pathway	21	353	0.34	0.35	0.0194	10090.ENSMUSP00000020238,10090.ENSMUSP00000022746,10090.ENSMUSP00000022971,10090.ENSMUSP00000027752,10090.ENSMUSP00000029623,10090.ENSMUSP00000033846,10090.ENSMUSP00000033919,10090.ENSMUSP00000033939,10090.ENSMUSP00000039566,10090.ENSMUSP00000040321,10090.ENSMUSP00000045710,10090.ENSMUSP00000056774,10090.ENSMUSP00000064394,10090.ENSMUSP00000070726,10090.ENSMUSP00000078757,10090.ENSMUSP00000081041…	Hsp90b1,Osmr,Myc,Lamc1,Tlr2,Angpt2,Vegfc,Ikbkb,Pkn2,Ppp2r2d,Fgf1,Pik3r1,Jak2,Ppp2r5a,Ntrk2,Fgfr1,Magi2,Tsc2,Ifna14,Cdkn1a,Mlst8
mmu03013	RNA transport	13	170	0.45	0.37	0.0203	10090.ENSMUSP00000007139,10090.ENSMUSP00000008445,10090.ENSMUSP00000025137,10090.ENSMUSP00000046732,10090.ENSMUSP00000047898,10090.ENSMUSP00000054112,10090.ENSMUSP00000063554,10090.ENSMUSP00000068267,10090.ENSMUSP00000098076,10090.ENSMUSP00000111120,10090.ENSMUSP00000113266,10090.ENSMUSP00000127034,10090.ENSMUSP00000131842	Eif1b,Phax,Thoc1,Nup43,Ddx19a,Tgs1,Gemin6,Strap,Eif3b,Eif4g1,Gemin7,Eif4a1,Gemin5
mmu04216	Ferroptosis	6	40	0.74	0.41	0.0203	10090.ENSMUSP00000004381,10090.ENSMUSP00000015484,10090.ENSMUSP00000029297,10090.ENSMUSP00000088833,10090.ENSMUSP00000092002,10090.ENSMUSP00000103964	Lpcat3,Cybb,Slc7a11,Prnp,Ftl1,Cp
mmu04610	Complement and coagulation cascades	9	91	0.56	0.39	0.0204	10090.ENSMUSP00000022616,10090.ENSMUSP00000032203,10090.ENSMUSP00000033941,10090.ENSMUSP00000036747,10090.ENSMUSP00000048092,10090.ENSMUSP00000048667,10090.ENSMUSP00000069418,10090.ENSMUSP00000107607,10090.ENSMUSP00000129972	Clu,A2m,Plat,C1qc,C3ar1,F13a1,C4b,Cfh,C5ar1
mmu05170	Human immunodeficiency virus 1 infection	15	224	0.39	0.34	0.0269	10090.ENSMUSP00000004949,10090.ENSMUSP00000020316,10090.ENSMUSP00000021674,10090.ENSMUSP00000028683,10090.ENSMUSP00000029623,10090.ENSMUSP00000033939,10090.ENSMUSP00000049584,10090.ENSMUSP00000056774,10090.ENSMUSP00000075721,10090.ENSMUSP00000078927,10090.ENSMUSP00000099162,10090.ENSMUSP00000099872,10090.ENSMUSP00000102711,10090.ENSMUSP00000105249,10090.ENSMUSP00000121266	Traf6,Tbk1,Fos,Pdia3,Tlr2,Ikbkb,Itpr2,Pik3r1,Fbxw11,H2-T22,Limk2,Ifna14,Jun,Apobec3,Tab2
mmu05200	Pathways in cancer	27	527	0.28	0.32	0.0269	10090.ENSMUSP00000004949,10090.ENSMUSP00000020238,10090.ENSMUSP00000020349,10090.ENSMUSP00000020930,10090.ENSMUSP00000021530,10090.ENSMUSP00000021674,10090.ENSMUSP00000021903,10090.ENSMUSP00000022971,10090.ENSMUSP00000027752,10090.ENSMUSP00000029429,10090.ENSMUSP00000033919,10090.ENSMUSP00000033939,10090.ENSMUSP00000035079,10090.ENSMUSP00000045710,10090.ENSMUSP00000056774,10090.ENSMUSP00000064394…	Traf6,Hsp90b1,Apc2,Gna13,Hif1a,Fos,Gadd45g,Myc,Lamc1,Wnt2b,Vegfc,Ikbkb,Mlh1,Fgf1,Pik3r1,Jak2,Agt,Ep300,Fgfr1,Cebpa,Ifna14,Jun,Pld1,Stat3,Ccdc6,Il6st,Cdkn1a
mmu04064	NF-kappa B signaling pathway	9	99	0.52	0.35	0.0306	10090.ENSMUSP00000004949,10090.ENSMUSP00000021903,10090.ENSMUSP00000027241,10090.ENSMUSP00000033939,10090.ENSMUSP00000063842,10090.ENSMUSP00000065612,10090.ENSMUSP00000096086,10090.ENSMUSP00000096087,10090.ENSMUSP00000121266	Traf6,Gadd45g,Il1r1,Ikbkb,Bcl2a1c,Bcl2a1b,Bcl2a1a,Bcl2a1d,Tab2
mmu05142	Chagas disease	9	100	0.52	0.35	0.0306	10090.ENSMUSP00000000194,10090.ENSMUSP00000004949,10090.ENSMUSP00000021674,10090.ENSMUSP00000029623,10090.ENSMUSP00000033939,10090.ENSMUSP00000036747,10090.ENSMUSP00000040321,10090.ENSMUSP00000056774,10090.ENSMUSP00000102711	Ccl12,Traf6,Fos,Tlr2,Ikbkb,C1qc,Ppp2r2d,Pik3r1,Jun
mmu05162	Measles	11	140	0.46	0.34	0.0306	10090.ENSMUSP00000004949,10090.ENSMUSP00000020316,10090.ENSMUSP00000021674,10090.ENSMUSP00000029623,10090.ENSMUSP00000033939,10090.ENSMUSP00000056774,10090.ENSMUSP00000099872,10090.ENSMUSP00000102711,10090.ENSMUSP00000107787,10090.ENSMUSP00000120152,10090.ENSMUSP00000121266	Traf6,Tbk1,Fos,Tlr2,Ikbkb,Pik3r1,Ifna14,Jun,Tlr7,Stat3,Tab2
mmu04136	Autophagy - other	5	32	0.76	0.36	0.0328	10090.ENSMUSP00000018711,10090.ENSMUSP00000023343,10090.ENSMUSP00000038489,10090.ENSMUSP00000108595,10090.ENSMUSP00000157137	Gabarap,Atg3,Atg12,Atg4a,Mlst8
mmu05132	Salmonella infection	14	212	0.39	0.32	0.0335	10090.ENSMUSP00000004949,10090.ENSMUSP00000020238,10090.ENSMUSP00000021674,10090.ENSMUSP00000022971,10090.ENSMUSP00000027015,10090.ENSMUSP00000029623,10090.ENSMUSP00000033939,10090.ENSMUSP00000034756,10090.ENSMUSP00000045480,10090.ENSMUSP00000067013,10090.ENSMUSP00000076933,10090.ENSMUSP00000090633,10090.ENSMUSP00000102711,10090.ENSMUSP00000121266	Traf6,Hsp90b1,Fos,Myc,Casp1,Tlr2,Ikbkb,Anxa2,Dync1li2,Rhob,Arpc5,Ahnak,Jun,Tab2
mmu04010	MAPK signaling pathway	17	287	0.34	0.31	0.0358	10090.ENSMUSP00000004949,10090.ENSMUSP00000005077,10090.ENSMUSP00000021674,10090.ENSMUSP00000021903,10090.ENSMUSP00000022971,10090.ENSMUSP00000027241,10090.ENSMUSP00000033846,10090.ENSMUSP00000033919,10090.ENSMUSP00000033939,10090.ENSMUSP00000045710,10090.ENSMUSP00000078757,10090.ENSMUSP00000081041,10090.ENSMUSP00000088334,10090.ENSMUSP00000102711,10090.ENSMUSP00000121266,10090.ENSMUSP00000130811…	Traf6,Hspb1,Fos,Gadd45g,Myc,Il1r1,Angpt2,Vegfc,Ikbkb,Fgf1,Ntrk2,Fgfr1,Map3k20,Jun,Tab2,Lamtor3,Map4k4
mmu05210	Colorectal cancer	8	86	0.53	0.33	0.0374	10090.ENSMUSP00000020349,10090.ENSMUSP00000021674,10090.ENSMUSP00000021903,10090.ENSMUSP00000022971,10090.ENSMUSP00000035079,10090.ENSMUSP00000056774,10090.ENSMUSP00000102711,10090.ENSMUSP00000156559	Apc2,Fos,Gadd45g,Myc,Mlh1,Pik3r1,Jun,Cdkn1a
3dpl
mmu04145	Phagosome	34	162	0.65	2031-01-01	5.02e-09	10090.ENSMUSP00000000299,10090.ENSMUSP00000001566,10090.ENSMUSP00000003912,10090.ENSMUSP00000004396,10090.ENSMUSP00000015667,10090.ENSMUSP00000016094,10090.ENSMUSP00000017604,10090.ENSMUSP00000025181,10090.ENSMUSP00000029623,10090.ENSMUSP00000029748,10090.ENSMUSP00000032168,10090.ENSMUSP00000035687,10090.ENSMUSP00000040558,10090.ENSMUSP00000041008,10090.ENSMUSP00000042342,10090.ENSMUSP00000043526…	Itgb2,Tubb5,Calr,Atp6v1f,Ctss,Ncf1,Cyba,H2-K1,Tlr2,Fcgr1,Sec61a1,H2-M3,Gm7030,H2-Ab1,Tubb4b,H2-DMb2,Tlr4,Tuba1c,Rab7b,Sec61b,Itgam,Itgb5,Actg1,H2-Q7,Tubb2b,Tuba1b,H2-T22,H2-Q4,Tuba1a,Actb,Coro1a,Fcgr3,Ncf2,Ctsl
mmu04210	Apoptosis	30	135	0.67	2026-03-01	1.18e-08	10090.ENSMUSP00000006235,10090.ENSMUSP00000015667,10090.ENSMUSP00000016400,10090.ENSMUSP00000021674,10090.ENSMUSP00000025486,10090.ENSMUSP00000025867,10090.ENSMUSP00000032491,10090.ENSMUSP00000032779,10090.ENSMUSP00000034359,10090.ENSMUSP00000034915,10090.ENSMUSP00000044048,10090.ENSMUSP00000049584,10090.ENSMUSP00000051033,10090.ENSMUSP00000063842,10090.ENSMUSP00000065612,10090.ENSMUSP00000071486…	Ctsb,Ctss,Ctsz,Fos,Lmnb1,Rela,Tnfrsf1a,Ctsc,Tradd,Ctsh,Mcl1,Itpr2,Tuba1c,Bcl2a1c,Bcl2a1b,Actg1,Tuba1b,Birc5,Htra2,Tuba1a,Bcl2a1a,Bcl2a1d,Actb,Jun,Map2k2,Ctsd,Ripk1,Casp8,Ctsl,Csf2rb
mmu05322	Systemic lupus erythematosus	24	93	0.73	2031-01-01	4.82e-08	10090.ENSMUSP00000029748,10090.ENSMUSP00000033264,10090.ENSMUSP00000036747,10090.ENSMUSP00000036907,10090.ENSMUSP00000040246,10090.ENSMUSP00000041008,10090.ENSMUSP00000043526,10090.ENSMUSP00000048836,10090.ENSMUSP00000069418,10090.ENSMUSP00000072227,10090.ENSMUSP00000072858,10090.ENSMUSP00000072989,10090.ENSMUSP00000074310,10090.ENSMUSP00000074994,10090.ENSMUSP00000077477,10090.ENSMUSP00000077814…	Fcgr1,Trim21,C1qc,H2az1,C1qb,H2-Ab1,H2-DMb2,C1qa,C4b,H2ac1,H2ac21,H2ac10,H2ac15,H3c7,H2ac4,H2ac18,H3c8,H4c11,Cd86,H2ac20,H2bc15,H2bc12,H2bc9,H2bc14
mmu04380	Osteoclast differentiation	25	119	0.65	2026-09-01	6.01e-07	10090.ENSMUSP00000002180,10090.ENSMUSP00000002678,10090.ENSMUSP00000007757,10090.ENSMUSP00000014743,10090.ENSMUSP00000016094,10090.ENSMUSP00000017604,10090.ENSMUSP00000021674,10090.ENSMUSP00000023693,10090.ENSMUSP00000025867,10090.ENSMUSP00000027241,10090.ENSMUSP00000029748,10090.ENSMUSP00000032491,10090.ENSMUSP00000032800,10090.ENSMUSP00000056621,10090.ENSMUSP00000057844,10090.ENSMUSP00000071836…	Spi1,Tgfb1,Tgfbr1,Csf1,Ncf1,Cyba,Fos,Ifnar2,Rela,Il1r1,Fcgr1,Tnfrsf1a,Tyrobp,Lcp2,Blnk,Tec,Fyn,Jun,Trem2,Csf1r,Lilra5,Tab2,Sirpa,Fcgr3,Ncf2
mmu05132	Salmonella infection	34	212	0.53	0.99	6.01e-07	10090.ENSMUSP00000003642,10090.ENSMUSP00000007959,10090.ENSMUSP00000018437,10090.ENSMUSP00000020238,10090.ENSMUSP00000021674,10090.ENSMUSP00000025867,10090.ENSMUSP00000027015,10090.ENSMUSP00000029623,10090.ENSMUSP00000032491,10090.ENSMUSP00000032629,10090.ENSMUSP00000033056,10090.ENSMUSP00000034359,10090.ENSMUSP00000035400,10090.ENSMUSP00000036949,10090.ENSMUSP00000042698,10090.ENSMUSP00000045770…	Klc4,Rhoa,Pfn1,Hsp90b1,Fos,Rela,Casp1,Tlr2,Tnfrsf1a,Cyfip1,Pycard,Tradd,Nckap1l,S100a10,Cyth4,Tlr4,Cdc42,Pik3cg,Rab7b,Rhob,Actg1,Arpc5,Arhgef26,Arpc1b,Dynlt1c,Actb,Rhog,Jun,Flna,Arpc4,Map2k2,Tab2,Ripk1,Casp8
mmu05203	Viral carcinogenesis	32	194	0.54	1.0	6.25e-07	10090.ENSMUSP00000001460,10090.ENSMUSP00000006565,10090.ENSMUSP00000007959,10090.ENSMUSP00000020099,10090.ENSMUSP00000021595,10090.ENSMUSP00000025181,10090.ENSMUSP00000025867,10090.ENSMUSP00000028239,10090.ENSMUSP00000029270,10090.ENSMUSP00000031534,10090.ENSMUSP00000034359,10090.ENSMUSP00000035687,10090.ENSMUSP00000038838,10090.ENSMUSP00000040558,10090.ENSMUSP00000041053,10090.ENSMUSP00000054634…	Snd1,Cdc20,Rhoa,Cdk1,Psmc1,H2-K1,Rela,Gsn,Ccna2,Mad1l1,Tradd,H2-M3,Lyn,Gm7030,Egr2,Cdc42,Chd4,Gtf2h2,Ywhae,H2-Q7,H2-T22,H2-Q4,H4c11,H2bc15,Jun,H2bc12,Ccr5,Ranbp1,Stat3,Casp8,H2bc9,H2bc14
mmu05170	Human immunodeficiency virus 1 infection	34	224	0.5	0.94	1.18e-06	10090.ENSMUSP00000003912,10090.ENSMUSP00000020099,10090.ENSMUSP00000021674,10090.ENSMUSP00000025181,10090.ENSMUSP00000025867,10090.ENSMUSP00000028683,10090.ENSMUSP00000029623,10090.ENSMUSP00000032491,10090.ENSMUSP00000033326,10090.ENSMUSP00000034359,10090.ENSMUSP00000034742,10090.ENSMUSP00000035687,10090.ENSMUSP00000036384,10090.ENSMUSP00000040558,10090.ENSMUSP00000042705,10090.ENSMUSP00000045770…	Calr,Cdk1,Fos,H2-K1,Rela,Pdia3,Tlr2,Tnfrsf1a,Wee1,Tradd,Ccnb2,H2-M3,Rac2,Gm7030,Gng10,Tlr4,Gngt2,Itpr2,Bst2,Trim12c,H2-Q7,Ccnb1,Gng8,H2-T22,H2-Q4,B2m,Ifna14,Jun,Ccr5,Map2k2,Tab2,Ripk1,Casp8,Cfl1
mmu04142	Lysosome	24	128	0.6	0.96	3.94e-06	10090.ENSMUSP00000006235,10090.ENSMUSP00000015667,10090.ENSMUSP00000016400,10090.ENSMUSP00000018918,10090.ENSMUSP00000021607,10090.ENSMUSP00000021668,10090.ENSMUSP00000022169,10090.ENSMUSP00000026262,10090.ENSMUSP00000026613,10090.ENSMUSP00000027368,10090.ENSMUSP00000031377,10090.ENSMUSP00000032191,10090.ENSMUSP00000032779,10090.ENSMUSP00000033920,10090.ENSMUSP00000034121,10090.ENSMUSP00000034915…	Ctsb,Ctss,Ctsz,Cd68,Lgmn,Npc2,Hexb,Hexa,Gusb,Slc11a1,Scarb2,Sumf1,Ctsc,Aga,Man2b1,Ctsh,Gns,Ctsa,Laptm5,Ctsd,Gba,Psap,Cd63,Ctsl
mmu05140	Leishmaniasis	17	66	0.73	2026-03-01	5.70e-06	10090.ENSMUSP00000000299,10090.ENSMUSP00000002678,10090.ENSMUSP00000004377,10090.ENSMUSP00000016094,10090.ENSMUSP00000017604,10090.ENSMUSP00000021674,10090.ENSMUSP00000025867,10090.ENSMUSP00000029623,10090.ENSMUSP00000029748,10090.ENSMUSP00000041008,10090.ENSMUSP00000043526,10090.ENSMUSP00000045770,10090.ENSMUSP00000068468,10090.ENSMUSP00000102711,10090.ENSMUSP00000121266,10090.ENSMUSP00000131938…	Itgb2,Tgfb1,Ptpn6,Ncf1,Cyba,Fos,Rela,Tlr2,Fcgr1,H2-Ab1,H2-DMb2,Tlr4,Itgam,Jun,Tab2,Fcgr3,Ncf2
mmu05166	Human T-cell leukemia virus 1 infection	32	232	0.46	0.8	1.47e-05	10090.ENSMUSP00000000299,10090.ENSMUSP00000002044,10090.ENSMUSP00000002180,10090.ENSMUSP00000002678,10090.ENSMUSP00000003912,10090.ENSMUSP00000006565,10090.ENSMUSP00000007757,10090.ENSMUSP00000018767,10090.ENSMUSP00000021674,10090.ENSMUSP00000022293,10090.ENSMUSP00000025181,10090.ENSMUSP00000025867,10090.ENSMUSP00000026917,10090.ENSMUSP00000027241,10090.ENSMUSP00000029270,10090.ENSMUSP00000030187…	Itgb2,Map3k3,Spi1,Tgfb1,Calr,Cdc20,Tgfbr1,Mmp7,Fos,Vdac2,H2-K1,Rela,Nrp1,Il1r1,Ccna2,Tln1,Mad1l1,Tnfrsf1a,Ccnb2,H2-M3,Gm7030,H2-Ab1,Egr2,H2-DMb2,H2-Q7,H2-T22,H2-Q4,B2m,Jun,Ranbp1,Anapc7,Map2k2
mmu05135	Yersinia infection	22	122	0.58	0.87	1.74e-05	10090.ENSMUSP00000000194,10090.ENSMUSP00000005889,10090.ENSMUSP00000007959,10090.ENSMUSP00000021674,10090.ENSMUSP00000025867,10090.ENSMUSP00000027015,10090.ENSMUSP00000032997,10090.ENSMUSP00000033056,10090.ENSMUSP00000033505,10090.ENSMUSP00000036384,10090.ENSMUSP00000045770,10090.ENSMUSP00000054634,10090.ENSMUSP00000056621,10090.ENSMUSP00000071486,10090.ENSMUSP00000081263,10090.ENSMUSP00000087947…	Ccl12,Vav1,Rhoa,Fos,Rela,Casp1,Lat,Pycard,Was,Rac2,Tlr4,Cdc42,Lcp2,Actg1,Wasf2,Fyb,Actb,Rhog,Jun,Map2k2,Tab2,Skap2
mmu04666	Fc gamma R-mediated phagocytosis	18	85	0.65	0.9	2.26e-05	10090.ENSMUSP00000005889,10090.ENSMUSP00000016094,10090.ENSMUSP00000028239,10090.ENSMUSP00000029748,10090.ENSMUSP00000032997,10090.ENSMUSP00000033505,10090.ENSMUSP00000036384,10090.ENSMUSP00000038838,10090.ENSMUSP00000054634,10090.ENSMUSP00000070868,10090.ENSMUSP00000076933,10090.ENSMUSP00000081263,10090.ENSMUSP00000082822,10090.ENSMUSP00000090245,10090.ENSMUSP00000113810,10090.ENSMUSP00000114839…	Vav1,Ncf1,Gsn,Fcgr1,Lat,Was,Rac2,Lyn,Cdc42,Pla2g4a,Arpc5,Wasf2,Arpc1b,Marcks,Pld1,Arpc4,Inpp5d,Cfl1
mmu05133	Pertussis	16	73	0.66	0.85	5.73e-05	10090.ENSMUSP00000000299,10090.ENSMUSP00000007959,10090.ENSMUSP00000021674,10090.ENSMUSP00000025867,10090.ENSMUSP00000027015,10090.ENSMUSP00000031318,10090.ENSMUSP00000033056,10090.ENSMUSP00000036747,10090.ENSMUSP00000040245,10090.ENSMUSP00000040246,10090.ENSMUSP00000045770,10090.ENSMUSP00000048836,10090.ENSMUSP00000068468,10090.ENSMUSP00000069418,10090.ENSMUSP00000102711,10090.ENSMUSP00000147514	Itgb2,Rhoa,Fos,Rela,Casp1,Cxcl5,Pycard,C1qc,Irf8,C1qb,Tlr4,C1qa,Itgam,C4b,Jun,Cfl1
mmu05152	Tuberculosis	25	168	0.5	0.76	5.73e-05	10090.ENSMUSP00000000299,10090.ENSMUSP00000002678,10090.ENSMUSP00000007959,10090.ENSMUSP00000015667,10090.ENSMUSP00000025867,10090.ENSMUSP00000027123,10090.ENSMUSP00000029623,10090.ENSMUSP00000029748,10090.ENSMUSP00000032491,10090.ENSMUSP00000033053,10090.ENSMUSP00000034359,10090.ENSMUSP00000041008,10090.ENSMUSP00000043526,10090.ENSMUSP00000045770,10090.ENSMUSP00000068468,10090.ENSMUSP00000069850…	Itgb2,Tgfb1,Rhoa,Ctss,Rela,Hspd1,Tlr2,Fcgr1,Tnfrsf1a,Itgax,Tradd,H2-Ab1,H2-DMb2,Tlr4,Itgam,Cebpb,Fcer1g,Card9,Ifna14,Coro1a,Cebpg,Ctsd,Fcgr3,Casp8,Tlr1
mmu04612	Antigen processing and presentation	16	75	0.65	0.83	6.73e-05	10090.ENSMUSP00000003912,10090.ENSMUSP00000006235,10090.ENSMUSP00000015667,10090.ENSMUSP00000021607,10090.ENSMUSP00000025181,10090.ENSMUSP00000028683,10090.ENSMUSP00000035687,10090.ENSMUSP00000040558,10090.ENSMUSP00000041008,10090.ENSMUSP00000043526,10090.ENSMUSP00000071843,10090.ENSMUSP00000078927,10090.ENSMUSP00000080159,10090.ENSMUSP00000099534,10090.ENSMUSP00000134735,10090.ENSMUSP00000152169	Calr,Ctsb,Ctss,Lgmn,H2-K1,Pdia3,H2-M3,Gm7030,H2-Ab1,H2-DMb2,H2-Q7,H2-T22,H2-Q4,B2m,Psme1,Ctsl
mmu04810	Regulation of actin cytoskeleton	28	211	0.45	0.7	9.22e-05	10090.ENSMUSP00000000299,10090.ENSMUSP00000005889,10090.ENSMUSP00000007959,10090.ENSMUSP00000016771,10090.ENSMUSP00000018437,10090.ENSMUSP00000020349,10090.ENSMUSP00000023589,10090.ENSMUSP00000028239,10090.ENSMUSP00000032629,10090.ENSMUSP00000033053,10090.ENSMUSP00000035400,10090.ENSMUSP00000036384,10090.ENSMUSP00000039109,10090.ENSMUSP00000054634,10090.ENSMUSP00000068468,10090.ENSMUSP00000069416…	Itgb2,Vav1,Rhoa,Myh9,Pfn1,Apc2,Kng1,Gsn,Cyfip1,Itgax,Nckap1l,Rac2,Ppp1ca,Cdc42,Itgam,Itgb5,Actg1,Arpc5,Fgfr1,Wasf2,Arpc1b,Actb,Tmsb4x,Arpc4,Map2k2,Iqgap1,Cfl1,Fgf22
mmu05169	Epstein-Barr virus infection	28	214	0.44	0.69	0.00011	10090.ENSMUSP00000003912,10090.ENSMUSP00000005218,10090.ENSMUSP00000021595,10090.ENSMUSP00000022380,10090.ENSMUSP00000023693,10090.ENSMUSP00000025181,10090.ENSMUSP00000025867,10090.ENSMUSP00000028062,10090.ENSMUSP00000028683,10090.ENSMUSP00000029270,10090.ENSMUSP00000029623,10090.ENSMUSP00000034359,10090.ENSMUSP00000035687,10090.ENSMUSP00000038838,10090.ENSMUSP00000040558,10090.ENSMUSP00000041008…	Calr,Cd44,Psmc1,Psmc6,Ifnar2,H2-K1,Rela,Vim,Pdia3,Ccna2,Tlr2,Tradd,H2-M3,Lyn,Gm7030,H2-Ab1,H2-DMb2,Blnk,H2-Q7,H2-T22,H2-Q4,B2m,Ifna14,Jun,Stat3,Tab2,Ripk1,Casp8
mmu04662	B cell receptor signaling pathway	15	74	0.63	0.75	0.00019	10090.ENSMUSP00000004377,10090.ENSMUSP00000005889,10090.ENSMUSP00000021674,10090.ENSMUSP00000025867,10090.ENSMUSP00000030179,10090.ENSMUSP00000036384,10090.ENSMUSP00000038838,10090.ENSMUSP00000043768,10090.ENSMUSP00000052777,10090.ENSMUSP00000057844,10090.ENSMUSP00000092828,10090.ENSMUSP00000102711,10090.ENSMUSP00000113091,10090.ENSMUSP00000121111,10090.ENSMUSP00000127941	Ptpn6,Vav1,Fos,Rela,Cd72,Rac2,Lyn,Cd81,Pik3ap1,Blnk,Rasgrp3,Jun,Lilra5,Map2k2,Inpp5d
mmu05416	Viral myocarditis	15	74	0.63	0.75	0.00019	10090.ENSMUSP00000000299,10090.ENSMUSP00000025181,10090.ENSMUSP00000035687,10090.ENSMUSP00000036384,10090.ENSMUSP00000040558,10090.ENSMUSP00000041008,10090.ENSMUSP00000043526,10090.ENSMUSP00000071486,10090.ENSMUSP00000071843,10090.ENSMUSP00000078927,10090.ENSMUSP00000080159,10090.ENSMUSP00000087047,10090.ENSMUSP00000097547,10090.ENSMUSP00000098066,10090.ENSMUSP00000140546	Itgb2,H2-K1,H2-M3,Rac2,Gm7030,H2-Ab1,H2-DMb2,Actg1,H2-Q7,H2-T22,H2-Q4,Cd86,Fyn,Actb,Casp8
mmu05202	Transcriptional misregulation in cancer	25	191	0.44	0.64	0.00029	10090.ENSMUSP00000002180,10090.ENSMUSP00000016231,10090.ENSMUSP00000023673,10090.ENSMUSP00000025867,10090.ENSMUSP00000025944,10090.ENSMUSP00000026236,10090.ENSMUSP00000029270,10090.ENSMUSP00000029748,10090.ENSMUSP00000037970,10090.ENSMUSP00000063842,10090.ENSMUSP00000065612,10090.ENSMUSP00000068468,10090.ENSMUSP00000069850,10090.ENSMUSP00000074994,10090.ENSMUSP00000076864,10090.ENSMUSP00000079670…	Spi1,Fli1,Runx1,Rela,Hhex,Tlx1,Ccna2,Fcgr1,Bmp2k,Bcl2a1c,Bcl2a1b,Itgam,Cebpb,H3c7,Tfe3,H3c8,Cd86,Bcl2a1a,Bcl2a1d,Cebpa,Igf1,Maf,Spint1,Lmo2,Csf1r
mmu05221	Acute myeloid leukemia	14	70	0.62	0.7	0.00037	10090.ENSMUSP00000002180,10090.ENSMUSP00000023673,10090.ENSMUSP00000025867,10090.ENSMUSP00000029270,10090.ENSMUSP00000029748,10090.ENSMUSP00000063842,10090.ENSMUSP00000065612,10090.ENSMUSP00000068468,10090.ENSMUSP00000096086,10090.ENSMUSP00000096087,10090.ENSMUSP00000096129,10090.ENSMUSP00000110923,10090.ENSMUSP00000120152,10090.ENSMUSP00000121111	Spi1,Runx1,Rela,Ccna2,Fcgr1,Bcl2a1c,Bcl2a1b,Itgam,Bcl2a1a,Bcl2a1d,Cebpa,Csf1r,Stat3,Map2k2
mmu05167	Kaposi sarcoma-associated herpesvirus infection	26	210	0.42	0.61	0.00043	10090.ENSMUSP00000018711,10090.ENSMUSP00000021530,10090.ENSMUSP00000021674,10090.ENSMUSP00000023693,10090.ENSMUSP00000025181,10090.ENSMUSP00000025867,10090.ENSMUSP00000032491,10090.ENSMUSP00000034359,10090.ENSMUSP00000035687,10090.ENSMUSP00000038838,10090.ENSMUSP00000040558,10090.ENSMUSP00000042705,10090.ENSMUSP00000047586,10090.ENSMUSP00000049584,10090.ENSMUSP00000062864,10090.ENSMUSP00000071843…	Gabarap,Hif1a,Fos,Ifnar2,H2-K1,Rela,Tnfrsf1a,Tradd,H2-M3,Lyn,Gm7030,Gng10,Gngt2,Itpr2,Pik3cg,H2-Q7,Gng8,H2-T22,H2-Q4,Cd86,Ifna14,Jun,Ccr5,Stat3,Map2k2,Casp8
mmu04217	Necroptosis	21	153	0.46	0.61	0.00063	10090.ENSMUSP00000022293,10090.ENSMUSP00000023693,10090.ENSMUSP00000027015,10090.ENSMUSP00000032491,10090.ENSMUSP00000033056,10090.ENSMUSP00000034359,10090.ENSMUSP00000036907,10090.ENSMUSP00000045770,10090.ENSMUSP00000070868,10090.ENSMUSP00000072227,10090.ENSMUSP00000072858,10090.ENSMUSP00000072989,10090.ENSMUSP00000074310,10090.ENSMUSP00000077477,10090.ENSMUSP00000077814,10090.ENSMUSP00000088288…	Vdac2,Ifnar2,Casp1,Tnfrsf1a,Pycard,Tradd,H2az1,Tlr4,Pla2g4a,H2ac1,H2ac21,H2ac10,H2ac15,H2ac4,H2ac18,H2ac20,Ftl1,Ifna14,Stat3,Ripk1,Casp8
mmu05418	Fluid shear stress and atherosclerosis	20	142	0.47	0.61	0.00065	10090.ENSMUSP00000000194,10090.ENSMUSP00000005548,10090.ENSMUSP00000007959,10090.ENSMUSP00000016094,10090.ENSMUSP00000017604,10090.ENSMUSP00000020238,10090.ENSMUSP00000021674,10090.ENSMUSP00000025867,10090.ENSMUSP00000027241,10090.ENSMUSP00000032491,10090.ENSMUSP00000036384,10090.ENSMUSP00000038931,10090.ENSMUSP00000071486,10090.ENSMUSP00000073720,10090.ENSMUSP00000098066,10090.ENSMUSP00000102711…	Ccl12,Hmox1,Rhoa,Ncf1,Cyba,Hsp90b1,Fos,Rela,Il1r1,Tnfrsf1a,Rac2,Gstp2,Actg1,Bmp4,Actb,Jun,Mgst1,Gstp1,Ncf2,Ctsl
mmu04062	Chemokine signaling pathway	23	183	0.42	0.57	0.00087	10090.ENSMUSP00000000194,10090.ENSMUSP00000005889,10090.ENSMUSP00000007959,10090.ENSMUSP00000016094,10090.ENSMUSP00000019064,10090.ENSMUSP00000019071,10090.ENSMUSP00000019266,10090.ENSMUSP00000025867,10090.ENSMUSP00000031318,10090.ENSMUSP00000033505,10090.ENSMUSP00000036384,10090.ENSMUSP00000038838,10090.ENSMUSP00000042705,10090.ENSMUSP00000047586,10090.ENSMUSP00000054634,10090.ENSMUSP00000062864…	Ccl12,Vav1,Rhoa,Ncf1,Cxcl16,Ccl6,Ccl9,Rela,Cxcl5,Was,Rac2,Lyn,Gng10,Gngt2,Cdc42,Pik3cg,Gng8,Dock2,Ccr7,Foxo3,Ccr5,Stat3,Cx3cr1
mmu05142	Chagas disease	16	100	0.53	0.61	0.00087	10090.ENSMUSP00000000194,10090.ENSMUSP00000002678,10090.ENSMUSP00000003912,10090.ENSMUSP00000007757,10090.ENSMUSP00000021674,10090.ENSMUSP00000023589,10090.ENSMUSP00000025867,10090.ENSMUSP00000029623,10090.ENSMUSP00000032491,10090.ENSMUSP00000036747,10090.ENSMUSP00000040246,10090.ENSMUSP00000040321,10090.ENSMUSP00000045770,10090.ENSMUSP00000048836,10090.ENSMUSP00000102711,10090.ENSMUSP00000140546	Ccl12,Tgfb1,Calr,Tgfbr1,Fos,Kng1,Rela,Tlr2,Tnfrsf1a,C1qc,C1qb,Ppp2r2d,Tlr4,C1qa,Jun,Casp8
mmu05205	Proteoglycans in cancer	24	196	0.41	0.57	0.00087	10090.ENSMUSP00000002678,10090.ENSMUSP00000004377,10090.ENSMUSP00000005218,10090.ENSMUSP00000005889,10090.ENSMUSP00000007959,10090.ENSMUSP00000021530,10090.ENSMUSP00000023531,10090.ENSMUSP00000029623,10090.ENSMUSP00000039109,10090.ENSMUSP00000045770,10090.ENSMUSP00000049584,10090.ENSMUSP00000054634,10090.ENSMUSP00000069416,10090.ENSMUSP00000071486,10090.ENSMUSP00000081041,10090.ENSMUSP00000098066…	Tgfb1,Ptpn6,Cd44,Vav1,Rhoa,Hif1a,Hcls1,Tlr2,Ppp1ca,Tlr4,Itpr2,Cdc42,Itgb5,Actg1,Fgfr1,Actb,Dcn,Igf1,Flna,Stat3,Map2k2,Iqgap1,Cd63,Ctsl
mmu05163	Human cytomegalovirus infection	27	237	0.38	0.56	0.00088	10090.ENSMUSP00000000194,10090.ENSMUSP00000003912,10090.ENSMUSP00000007959,10090.ENSMUSP00000025181,10090.ENSMUSP00000025867,10090.ENSMUSP00000027241,10090.ENSMUSP00000028683,10090.ENSMUSP00000032491,10090.ENSMUSP00000034359,10090.ENSMUSP00000035687,10090.ENSMUSP00000036384,10090.ENSMUSP00000040558,10090.ENSMUSP00000042705,10090.ENSMUSP00000047586,10090.ENSMUSP00000049584,10090.ENSMUSP00000071843…	Ccl12,Calr,Rhoa,H2-K1,Rela,Il1r1,Pdia3,Tnfrsf1a,Tradd,H2-M3,Rac2,Gm7030,Gng10,Gngt2,Itpr2,H2-Q7,Gng8,H2-T22,H2-Q4,Tsc2,B2m,Ifna14,Ccr5,Stat3,Map2k2,Ripk1,Casp8
mmu05323	Rheumatoid arthritis	14	84	0.54	0.58	0.0015	10090.ENSMUSP00000000194,10090.ENSMUSP00000000299,10090.ENSMUSP00000002678,10090.ENSMUSP00000004396,10090.ENSMUSP00000014743,10090.ENSMUSP00000021674,10090.ENSMUSP00000029623,10090.ENSMUSP00000031318,10090.ENSMUSP00000041008,10090.ENSMUSP00000043526,10090.ENSMUSP00000045770,10090.ENSMUSP00000087047,10090.ENSMUSP00000102711,10090.ENSMUSP00000152169	Ccl12,Itgb2,Tgfb1,Atp6v1f,Csf1,Fos,Tlr2,Cxcl5,H2-Ab1,H2-DMb2,Tlr4,Cd86,Jun,Ctsl
mmu04218	Cellular senescence	21	168	0.42	0.54	0.0016	10090.ENSMUSP00000002678,10090.ENSMUSP00000007757,10090.ENSMUSP00000020099,10090.ENSMUSP00000022293,10090.ENSMUSP00000025181,10090.ENSMUSP00000025867,10090.ENSMUSP00000029270,10090.ENSMUSP00000034742,10090.ENSMUSP00000035687,10090.ENSMUSP00000039109,10090.ENSMUSP00000040558,10090.ENSMUSP00000049584,10090.ENSMUSP00000071843,10090.ENSMUSP00000071989,10090.ENSMUSP00000073041,10090.ENSMUSP00000078927…	Tgfb1,Tgfbr1,Cdk1,Vdac2,H2-K1,Rela,Ccna2,Ccnb2,H2-M3,Ppp1ca,Gm7030,Itpr2,H2-Q7,Ccnb1,Foxm1,H2-T22,H2-Q4,Tsc2,Foxo3,Hipk4,Map2k2
mmu04611	Platelet activation	17	120	0.47	0.55	0.0017	10090.ENSMUSP00000003017,10090.ENSMUSP00000007959,10090.ENSMUSP00000014290,10090.ENSMUSP00000030187,10090.ENSMUSP00000038838,10090.ENSMUSP00000039109,10090.ENSMUSP00000049584,10090.ENSMUSP00000056621,10090.ENSMUSP00000059977,10090.ENSMUSP00000062864,10090.ENSMUSP00000070868,10090.ENSMUSP00000071486,10090.ENSMUSP00000078875,10090.ENSMUSP00000085192,10090.ENSMUSP00000097547,10090.ENSMUSP00000098066…	Tbxas1,Rhoa,Apbb1ip,Tln1,Lyn,Ppp1ca,Itpr2,Lcp2,Ptgs1,Pik3cg,Pla2g4a,Actg1,Fcer1g,Col3a1,Fyn,Actb,P2ry12
mmu05034	Alcoholism	19	148	0.43	0.52	0.0022	10090.ENSMUSP00000036907,10090.ENSMUSP00000039109,10090.ENSMUSP00000042705,10090.ENSMUSP00000047586,10090.ENSMUSP00000072227,10090.ENSMUSP00000072858,10090.ENSMUSP00000072989,10090.ENSMUSP00000074310,10090.ENSMUSP00000074994,10090.ENSMUSP00000077314,10090.ENSMUSP00000077477,10090.ENSMUSP00000077814,10090.ENSMUSP00000079670,10090.ENSMUSP00000085006,10090.ENSMUSP00000088288,10090.ENSMUSP00000089301…	H2az1,Ppp1ca,Gng10,Gngt2,H2ac1,H2ac21,H2ac10,H2ac15,H3c7,Gng8,H2ac4,H2ac18,H3c8,H4c11,H2ac20,H2bc15,H2bc12,H2bc9,H2bc14
mmu04520	Adherens junction	12	68	0.57	0.55	0.0025	10090.ENSMUSP00000004377,10090.ENSMUSP00000007757,10090.ENSMUSP00000007959,10090.ENSMUSP00000033505,10090.ENSMUSP00000036384,10090.ENSMUSP00000054634,10090.ENSMUSP00000071486,10090.ENSMUSP00000081041,10090.ENSMUSP00000081263,10090.ENSMUSP00000097547,10090.ENSMUSP00000098066,10090.ENSMUSP00000128278	Ptpn6,Tgfbr1,Rhoa,Was,Rac2,Cdc42,Actg1,Fgfr1,Wasf2,Fyn,Actb,Iqgap1
mmu04640	Hematopoietic cell lineage	14	90	0.51	0.54	0.0025	10090.ENSMUSP00000004728,10090.ENSMUSP00000005218,10090.ENSMUSP00000014743,10090.ENSMUSP00000016638,10090.ENSMUSP00000027241,10090.ENSMUSP00000029748,10090.ENSMUSP00000032492,10090.ENSMUSP00000033063,10090.ENSMUSP00000041008,10090.ENSMUSP00000043526,10090.ENSMUSP00000057983,10090.ENSMUSP00000068468,10090.ENSMUSP00000101768,10090.ENSMUSP00000110923	Cd33,Cd44,Csf1,Cd34,Il1r1,Fcgr1,Cd9,Cd37,H2-Ab1,H2-DMb2,Cd24a,Itgam,Csf3r,Csf1r
mmu05200	Pathways in cancer	45	527	0.25	0.45	0.0025	10090.ENSMUSP00000002180,10090.ENSMUSP00000002678,10090.ENSMUSP00000005548,10090.ENSMUSP00000007757,10090.ENSMUSP00000007959,10090.ENSMUSP00000020238,10090.ENSMUSP00000020349,10090.ENSMUSP00000021530,10090.ENSMUSP00000021674,10090.ENSMUSP00000023589,10090.ENSMUSP00000023673,10090.ENSMUSP00000023693,10090.ENSMUSP00000025867,10090.ENSMUSP00000028795,10090.ENSMUSP00000029270,10090.ENSMUSP00000033418…	Spi1,Tgfb1,Hmox1,Tgfbr1,Rhoa,Hsp90b1,Apc2,Hif1a,Fos,Kng1,Runx1,Ifnar2,Rela,Rad51,Ccna2,Il13ra1,Vegfc,Rac2,Hey1,Gstp2,Gng10,Gngt2,Cdc42,Bmp4,Cks2,Gng8,Birc5,Fgfr1,Rasgrp3,Cebpa,Col4a6,Ifna14,Igf1,Csf3r,Jun,Csf1r,Mgst1,Pld1,Tpm3,Stat3,Map2k2,Gstp1,Casp8,Fgf22,Csf2rb
mmu04151	PI3K-Akt signaling pathway	33	353	0.29	0.45	0.0036	10090.ENSMUSP00000014743,10090.ENSMUSP00000020238,10090.ENSMUSP00000020308,10090.ENSMUSP00000022746,10090.ENSMUSP00000023693,10090.ENSMUSP00000025867,10090.ENSMUSP00000029623,10090.ENSMUSP00000033919,10090.ENSMUSP00000040321,10090.ENSMUSP00000042705,10090.ENSMUSP00000044048,10090.ENSMUSP00000045770,10090.ENSMUSP00000047586,10090.ENSMUSP00000052777,10090.ENSMUSP00000062864,10090.ENSMUSP00000069416…	Csf1,Hsp90b1,Ddit4,Osmr,Ifnar2,Rela,Tlr2,Vegfc,Ppp2r2d,Gng10,Mcl1,Tlr4,Gngt2,Pik3ap1,Pik3cg,Itgb5,Ywhae,Gng8,Fgfr1,Spp1,Tsc2,Col4a6,Ifna14,Igf1,Foxo3,Csf3r,Eif4e2,Csf1r,Map2k2,Sgk3,Tnr,Fgf22,Mlst8
mmu04620	Toll-like receptor signaling pathway	14	97	0.48	0.49	0.0045	10090.ENSMUSP00000021674,10090.ENSMUSP00000023693,10090.ENSMUSP00000025867,10090.ENSMUSP00000029623,10090.ENSMUSP00000045770,10090.ENSMUSP00000084043,10090.ENSMUSP00000087047,10090.ENSMUSP00000099872,10090.ENSMUSP00000102711,10090.ENSMUSP00000121111,10090.ENSMUSP00000121266,10090.ENSMUSP00000129831,10090.ENSMUSP00000140546,10090.ENSMUSP00000142500	Fos,Ifnar2,Rela,Tlr2,Tlr4,Spp1,Cd86,Ifna14,Jun,Map2k2,Tab2,Ripk1,Casp8,Tlr1
mmu00511	Other glycan degradation	6	18	0.85	0.55	0.0050	10090.ENSMUSP00000022169,10090.ENSMUSP00000026262,10090.ENSMUSP00000031002,10090.ENSMUSP00000033920,10090.ENSMUSP00000034121,10090.ENSMUSP00000130660	Hexb,Hexa,Man2b2,Aga,Man2b1,Gba
mmu04064	NF-kappa B signaling pathway	14	99	0.47	0.48	0.0051	10090.ENSMUSP00000025867,10090.ENSMUSP00000027241,10090.ENSMUSP00000032491,10090.ENSMUSP00000032997,10090.ENSMUSP00000034359,10090.ENSMUSP00000038838,10090.ENSMUSP00000045770,10090.ENSMUSP00000057844,10090.ENSMUSP00000063842,10090.ENSMUSP00000065612,10090.ENSMUSP00000096086,10090.ENSMUSP00000096087,10090.ENSMUSP00000121266,10090.ENSMUSP00000129831	Rela,Il1r1,Tnfrsf1a,Lat,Tradd,Lyn,Tlr4,Blnk,Bcl2a1c,Bcl2a1b,Bcl2a1a,Bcl2a1d,Tab2,Ripk1
mmu04664	Fc epsilon RI signaling pathway	11	65	0.55	0.49	0.0051	10090.ENSMUSP00000005889,10090.ENSMUSP00000032997,10090.ENSMUSP00000036384,10090.ENSMUSP00000038838,10090.ENSMUSP00000056621,10090.ENSMUSP00000070868,10090.ENSMUSP00000071130,10090.ENSMUSP00000078875,10090.ENSMUSP00000097547,10090.ENSMUSP00000121111,10090.ENSMUSP00000127941	Vav1,Lat,Rac2,Lyn,Lcp2,Pla2g4a,Alox5ap,Fcer1g,Fyn,Map2k2,Inpp5d
mmu04659	Th17 cell differentiation	14	101	0.46	0.47	0.0058	10090.ENSMUSP00000002678,10090.ENSMUSP00000007757,10090.ENSMUSP00000021530,10090.ENSMUSP00000021674,10090.ENSMUSP00000023673,10090.ENSMUSP00000025867,10090.ENSMUSP00000027241,10090.ENSMUSP00000032997,10090.ENSMUSP00000033000,10090.ENSMUSP00000041008,10090.ENSMUSP00000043526,10090.ENSMUSP00000102711,10090.ENSMUSP00000112137,10090.ENSMUSP00000120152	Tgfb1,Tgfbr1,Hif1a,Fos,Runx1,Rela,Il1r1,Lat,Il21r,H2-Ab1,H2-DMb2,Jun,Ahr,Stat3
mmu04621	NOD-like receptor signaling pathway	21	193	0.36	0.44	0.0060	10090.ENSMUSP00000000194,10090.ENSMUSP00000006235,10090.ENSMUSP00000007959,10090.ENSMUSP00000017604,10090.ENSMUSP00000018711,10090.ENSMUSP00000022293,10090.ENSMUSP00000023693,10090.ENSMUSP00000025867,10090.ENSMUSP00000027015,10090.ENSMUSP00000031281,10090.ENSMUSP00000033056,10090.ENSMUSP00000045770,10090.ENSMUSP00000049584,10090.ENSMUSP00000070993,10090.ENSMUSP00000097876,10090.ENSMUSP00000099872…	Ccl12,Ctsb,Rhoa,Cyba,Gabarap,Vdac2,Ifnar2,Rela,Casp1,Antxr2,Pycard,Tlr4,Itpr2,Ywhae,Card9,Ifna14,Gbp3,Jun,Tab2,Ripk1,Casp8
mmu04650	Natural killer cell mediated cytotoxicity	15	114	0.44	0.46	0.0060	10090.ENSMUSP00000000299,10090.ENSMUSP00000001055,10090.ENSMUSP00000004377,10090.ENSMUSP00000005889,10090.ENSMUSP00000023693,10090.ENSMUSP00000025181,10090.ENSMUSP00000032800,10090.ENSMUSP00000032997,10090.ENSMUSP00000036384,10090.ENSMUSP00000056621,10090.ENSMUSP00000074573,10090.ENSMUSP00000078875,10090.ENSMUSP00000097547,10090.ENSMUSP00000099872,10090.ENSMUSP00000121111	Itgb2,Icam2,Ptpn6,Vav1,Ifnar2,H2-K1,Tyrobp,Lat,Rac2,Lcp2,Hcst,Fcer1g,Fyn,Ifna14,Map2k2
mmu05164	Influenza A	19	166	0.38	0.44	0.0060	10090.ENSMUSP00000000194,10090.ENSMUSP00000018506,10090.ENSMUSP00000023693,10090.ENSMUSP00000025867,10090.ENSMUSP00000027015,10090.ENSMUSP00000029013,10090.ENSMUSP00000032491,10090.ENSMUSP00000033056,10090.ENSMUSP00000034359,10090.ENSMUSP00000041008,10090.ENSMUSP00000043526,10090.ENSMUSP00000045770,10090.ENSMUSP00000071486,10090.ENSMUSP00000098066,10090.ENSMUSP00000099872,10090.ENSMUSP00000108538…	Ccl12,Kpna2,Ifnar2,Rela,Casp1,Rae1,Tnfrsf1a,Pycard,Tradd,H2-Ab1,H2-DMb2,Tlr4,Actg1,Actb,Ifna14,Nxt2,Map2k2,Casp8,Hnrnpul1
mmu04015	Rap1 signaling pathway	22	208	0.35	0.43	0.0061	10090.ENSMUSP00000000299,10090.ENSMUSP00000005889,10090.ENSMUSP00000007959,10090.ENSMUSP00000014290,10090.ENSMUSP00000014743,10090.ENSMUSP00000018437,10090.ENSMUSP00000030187,10090.ENSMUSP00000032997,10090.ENSMUSP00000033919,10090.ENSMUSP00000036384,10090.ENSMUSP00000054634,10090.ENSMUSP00000056621,10090.ENSMUSP00000068468,10090.ENSMUSP00000071486,10090.ENSMUSP00000081041,10090.ENSMUSP00000087947…	Itgb2,Vav1,Rhoa,Apbb1ip,Csf1,Pfn1,Tln1,Lat,Vegfc,Rac2,Cdc42,Lcp2,Itgam,Actg1,Fgfr1,Fyb,Rasgrp3,Actb,Igf1,Csf1r,Map2k2,Fgf22
mmu04610	Complement and coagulation cascades	13	91	0.48	0.46	0.0062	10090.ENSMUSP00000000299,10090.ENSMUSP00000022616,10090.ENSMUSP00000023589,10090.ENSMUSP00000023629,10090.ENSMUSP00000032203,10090.ENSMUSP00000033053,10090.ENSMUSP00000036747,10090.ENSMUSP00000040246,10090.ENSMUSP00000048092,10090.ENSMUSP00000048704,10090.ENSMUSP00000048836,10090.ENSMUSP00000068468,10090.ENSMUSP00000069418	Itgb2,Clu,Kng1,Pros1,A2m,Itgax,C1qc,C1qb,C3ar1,Serpinf2,C1qa,Itgam,C4b
mmu04940	Type I diabetes mellitus	10	58	0.56	0.48	0.0066	10090.ENSMUSP00000025181,10090.ENSMUSP00000027123,10090.ENSMUSP00000035687,10090.ENSMUSP00000040558,10090.ENSMUSP00000041008,10090.ENSMUSP00000043526,10090.ENSMUSP00000071843,10090.ENSMUSP00000078927,10090.ENSMUSP00000080159,10090.ENSMUSP00000087047	H2-K1,Hspd1,H2-M3,Gm7030,H2-Ab1,H2-DMb2,H2-Q7,H2-T22,H2-Q4,Cd86
mmu05100	Bacterial invasion of epithelial cells	11	71	0.51	0.45	0.0081	10090.ENSMUSP00000007959,10090.ENSMUSP00000023531,10090.ENSMUSP00000054634,10090.ENSMUSP00000071486,10090.ENSMUSP00000076933,10090.ENSMUSP00000078281,10090.ENSMUSP00000081263,10090.ENSMUSP00000082822,10090.ENSMUSP00000098066,10090.ENSMUSP00000102536,10090.ENSMUSP00000114839	Rhoa,Hcls1,Cdc42,Actg1,Arpc5,Arhgef26,Wasf2,Arpc1b,Actb,Rhog,Arpc4
mmu05321	Inflammatory bowel disease	10	60	0.54	0.46	0.0081	10090.ENSMUSP00000002678,10090.ENSMUSP00000025867,10090.ENSMUSP00000029623,10090.ENSMUSP00000033000,10090.ENSMUSP00000041008,10090.ENSMUSP00000043526,10090.ENSMUSP00000045770,10090.ENSMUSP00000102711,10090.ENSMUSP00000104732,10090.ENSMUSP00000120152	Tgfb1,Rela,Tlr2,Il21r,H2-Ab1,H2-DMb2,Tlr4,Jun,Maf,Stat3
mmu05332	Graft-versus-host disease	9	50	0.58	0.46	0.0085	10090.ENSMUSP00000025181,10090.ENSMUSP00000035687,10090.ENSMUSP00000040558,10090.ENSMUSP00000041008,10090.ENSMUSP00000043526,10090.ENSMUSP00000071843,10090.ENSMUSP00000078927,10090.ENSMUSP00000080159,10090.ENSMUSP00000087047	H2-K1,H2-M3,Gm7030,H2-Ab1,H2-DMb2,H2-Q7,H2-T22,H2-Q4,Cd86
mmu05330	Allograft rejection	9	51	0.57	0.45	0.0094	10090.ENSMUSP00000025181,10090.ENSMUSP00000035687,10090.ENSMUSP00000040558,10090.ENSMUSP00000041008,10090.ENSMUSP00000043526,10090.ENSMUSP00000071843,10090.ENSMUSP00000078927,10090.ENSMUSP00000080159,10090.ENSMUSP00000087047	H2-K1,H2-M3,Gm7030,H2-Ab1,H2-DMb2,H2-Q7,H2-T22,H2-Q4,Cd86
mmu05235	PD-L1 expression and PD-1 checkpoint pathway in cancer	12	86	0.47	0.43	0.0102	10090.ENSMUSP00000002044,10090.ENSMUSP00000004377,10090.ENSMUSP00000021530,10090.ENSMUSP00000021674,10090.ENSMUSP00000025867,10090.ENSMUSP00000027943,10090.ENSMUSP00000029623,10090.ENSMUSP00000032997,10090.ENSMUSP00000045770,10090.ENSMUSP00000102711,10090.ENSMUSP00000120152,10090.ENSMUSP00000121111	Map3k3,Ptpn6,Hif1a,Fos,Rela,Batf3,Tlr2,Lat,Tlr4,Jun,Stat3,Map2k2
mmu04668	TNF signaling pathway	14	112	0.42	0.41	0.0110	10090.ENSMUSP00000000194,10090.ENSMUSP00000014743,10090.ENSMUSP00000021674,10090.ENSMUSP00000025867,10090.ENSMUSP00000031318,10090.ENSMUSP00000032491,10090.ENSMUSP00000033919,10090.ENSMUSP00000034359,10090.ENSMUSP00000069850,10090.ENSMUSP00000087119,10090.ENSMUSP00000102711,10090.ENSMUSP00000121266,10090.ENSMUSP00000129831,10090.ENSMUSP00000140546	Ccl12,Csf1,Fos,Rela,Cxcl5,Tnfrsf1a,Vegfc,Tradd,Cebpb,Mmp14,Jun,Tab2,Ripk1,Casp8
mmu04530	Tight junction	17	152	0.37	0.4	0.0111	10090.ENSMUSP00000007959,10090.ENSMUSP00000016771,10090.ENSMUSP00000021077,10090.ENSMUSP00000023531,10090.ENSMUSP00000023673,10090.ENSMUSP00000033505,10090.ENSMUSP00000039707,10090.ENSMUSP00000040321,10090.ENSMUSP00000041857,10090.ENSMUSP00000041907,10090.ENSMUSP00000051033,10090.ENSMUSP00000054634,10090.ENSMUSP00000071486,10090.ENSMUSP00000076777,10090.ENSMUSP00000094778,10090.ENSMUSP00000098066…	Rhoa,Myh9,Slc9a3r1,Hcls1,Runx1,Was,Micall2,Ppp2r2d,Rab8b,F11r,Tuba1c,Cdc42,Actg1,Tuba1b,Tuba1a,Actb,Jun
mmu04114	Oocyte meiosis	14	114	0.41	0.4	0.0123	10090.ENSMUSP00000006565,10090.ENSMUSP00000019907,10090.ENSMUSP00000020099,10090.ENSMUSP00000024736,10090.ENSMUSP00000028997,10090.ENSMUSP00000031534,10090.ENSMUSP00000033154,10090.ENSMUSP00000034742,10090.ENSMUSP00000039109,10090.ENSMUSP00000049584,10090.ENSMUSP00000070993,10090.ENSMUSP00000071989,10090.ENSMUSP00000100937,10090.ENSMUSP00000113928	Cdc20,Fbxo5,Cdk1,Sgo1,Aurka,Mad1l1,Plk1,Ccnb2,Ppp1ca,Itpr2,Ywhae,Ccnb1,Igf1,Anapc7
mmu04514	Cell adhesion molecules	17	157	0.36	0.38	0.0146	10090.ENSMUSP00000000299,10090.ENSMUSP00000001055,10090.ENSMUSP00000016638,10090.ENSMUSP00000023134,10090.ENSMUSP00000025181,10090.ENSMUSP00000035687,10090.ENSMUSP00000040558,10090.ENSMUSP00000041008,10090.ENSMUSP00000041907,10090.ENSMUSP00000043526,10090.ENSMUSP00000065877,10090.ENSMUSP00000068468,10090.ENSMUSP00000071843,10090.ENSMUSP00000078927,10090.ENSMUSP00000080159,10090.ENSMUSP00000087047…	Itgb2,Icam2,Cd34,Glycam1,H2-K1,H2-M3,Gm7030,H2-Ab1,F11r,H2-DMb2,Sdc3,Itgam,H2-Q7,H2-T22,H2-Q4,Cd86,Mpzl1
mmu05320	Autoimmune thyroid disease	10	67	0.5	0.4	0.0146	10090.ENSMUSP00000025181,10090.ENSMUSP00000035687,10090.ENSMUSP00000040558,10090.ENSMUSP00000041008,10090.ENSMUSP00000043526,10090.ENSMUSP00000071843,10090.ENSMUSP00000078927,10090.ENSMUSP00000080159,10090.ENSMUSP00000087047,10090.ENSMUSP00000099872	H2-K1,H2-M3,Gm7030,H2-Ab1,H2-DMb2,H2-Q7,H2-T22,H2-Q4,Cd86,Ifna14
mmu05145	Toxoplasmosis	13	106	0.41	0.38	0.0168	10090.ENSMUSP00000002678,10090.ENSMUSP00000025867,10090.ENSMUSP00000029623,10090.ENSMUSP00000032491,10090.ENSMUSP00000041008,10090.ENSMUSP00000043526,10090.ENSMUSP00000045770,10090.ENSMUSP00000050446,10090.ENSMUSP00000062864,10090.ENSMUSP00000107069,10090.ENSMUSP00000120152,10090.ENSMUSP00000121266,10090.ENSMUSP00000140546	Tgfb1,Rela,Tlr2,Tnfrsf1a,H2-Ab1,H2-DMb2,Tlr4,Irgm1,Pik3cg,Ccr5,Stat3,Tab2,Casp8
mmu04071	Sphingolipid signaling pathway	14	120	0.39	0.37	0.0175	10090.ENSMUSP00000007959,10090.ENSMUSP00000015858,10090.ENSMUSP00000023589,10090.ENSMUSP00000025867,10090.ENSMUSP00000032491,10090.ENSMUSP00000034359,10090.ENSMUSP00000036384,10090.ENSMUSP00000040321,10090.ENSMUSP00000078875,10090.ENSMUSP00000097547,10090.ENSMUSP00000112975,10090.ENSMUSP00000113810,10090.ENSMUSP00000121111,10090.ENSMUSP00000121203	Rhoa,Cers2,Kng1,Rela,Tnfrsf1a,Tradd,Rac2,Ppp2r2d,Fcer1g,Fyn,Sgpl1,Pld1,Map2k2,Ctsd
mmu04060	Cytokine-cytokine receptor interaction	25	280	0.27	0.35	0.0183	10090.ENSMUSP00000000194,10090.ENSMUSP00000002678,10090.ENSMUSP00000007757,10090.ENSMUSP00000012281,10090.ENSMUSP00000014743,10090.ENSMUSP00000019064,10090.ENSMUSP00000019071,10090.ENSMUSP00000019266,10090.ENSMUSP00000022746,10090.ENSMUSP00000023693,10090.ENSMUSP00000027241,10090.ENSMUSP00000031318,10090.ENSMUSP00000032125,10090.ENSMUSP00000032491,10090.ENSMUSP00000033000,10090.ENSMUSP00000033418…	Ccl12,Tgfb1,Tgfbr1,Bmp5,Csf1,Cxcl16,Ccl6,Ccl9,Osmr,Ifnar2,Il1r1,Cxcl5,Bmp10,Tnfrsf1a,Il21r,Il13ra1,Bmp4,Ccr7,Ifna14,Csf3r,Ccr5,Csf1r,Bmp6,Cx3cr1,Csf2rb
mmu05134	Legionellosis	9	60	0.5	0.37	0.0210	10090.ENSMUSP00000000299,10090.ENSMUSP00000025867,10090.ENSMUSP00000027015,10090.ENSMUSP00000027123,10090.ENSMUSP00000029623,10090.ENSMUSP00000033056,10090.ENSMUSP00000045770,10090.ENSMUSP00000068468,10090.ENSMUSP00000140546	Itgb2,Rela,Casp1,Hspd1,Tlr2,Pycard,Tlr4,Itgam,Casp8
mmu04141	Protein processing in endoplasmic reticulum	17	169	0.33	0.33	0.0261	10090.ENSMUSP00000003912,10090.ENSMUSP00000016072,10090.ENSMUSP00000020238,10090.ENSMUSP00000026122,10090.ENSMUSP00000028683,10090.ENSMUSP00000030125,10090.ENSMUSP00000032168,10090.ENSMUSP00000032440,10090.ENSMUSP00000037377,10090.ENSMUSP00000050979,10090.ENSMUSP00000067681,10090.ENSMUSP00000076521,10090.ENSMUSP00000086565,10090.ENSMUSP00000112081,10090.ENSMUSP00000117347,10090.ENSMUSP00000122366…	Calr,Rrbp1,Hsp90b1,P4hb,Pdia3,Bag1,Sec61a1,Sec13,Fbxo2,Man1c1,Sec61b,Pdia4,Edem1,Rpn2,Erp29,Dad1,Lman1
mmu03013	RNA transport	17	170	0.32	0.33	0.0271	10090.ENSMUSP00000007139,10090.ENSMUSP00000008445,10090.ENSMUSP00000029013,10090.ENSMUSP00000029548,10090.ENSMUSP00000032440,10090.ENSMUSP00000032629,10090.ENSMUSP00000032992,10090.ENSMUSP00000054112,10090.ENSMUSP00000084414,10090.ENSMUSP00000097613,10090.ENSMUSP00000099653,10090.ENSMUSP00000108538,10090.ENSMUSP00000108859,10090.ENSMUSP00000110250,10090.ENSMUSP00000113266,10090.ENSMUSP00000127034…	Eif1b,Phax,Rae1,Nup210l,Sec13,Cyfip1,Eif3c,Tgs1,Gemin8,4930444G20Rik,Eif3i,Nxt2,Eif4e2,Eif2b4,Gemin7,Eif4a1,Eif4a3l1
mmu05165	Human papillomavirus infection	28	342	0.24	0.31	0.0307	10090.ENSMUSP00000004396,10090.ENSMUSP00000020349,10090.ENSMUSP00000021077,10090.ENSMUSP00000021595,10090.ENSMUSP00000023693,10090.ENSMUSP00000025181,10090.ENSMUSP00000025867,10090.ENSMUSP00000029270,10090.ENSMUSP00000032491,10090.ENSMUSP00000034359,10090.ENSMUSP00000035687,10090.ENSMUSP00000038014,10090.ENSMUSP00000040321,10090.ENSMUSP00000040558,10090.ENSMUSP00000054634,10090.ENSMUSP00000060054…	Atp6v1f,Apc2,Slc9a3r1,Psmc1,Ifnar2,H2-K1,Rela,Ccna2,Tnfrsf1a,Tradd,H2-M3,Hey1,Ppp2r2d,Gm7030,Cdc42,Chd4,Itgb5,H2-Q7,H2-T22,H2-Q4,Spp1,Tsc2,Col4a6,Ifna14,Map2k2,Maml2,Casp8,Tnr
mmu04660	T cell receptor signaling pathway	12	103	0.39	0.33	0.0308	10090.ENSMUSP00000004377,10090.ENSMUSP00000005889,10090.ENSMUSP00000007959,10090.ENSMUSP00000021674,10090.ENSMUSP00000025867,10090.ENSMUSP00000032997,10090.ENSMUSP00000054634,10090.ENSMUSP00000056621,10090.ENSMUSP00000071836,10090.ENSMUSP00000097547,10090.ENSMUSP00000102711,10090.ENSMUSP00000121111	Ptpn6,Vav1,Rhoa,Fos,Rela,Lat,Cdc42,Lcp2,Tec,Fyn,Jun,Map2k2
mmu04110	Cell cycle	13	121	0.35	0.3	0.0402	10090.ENSMUSP00000000505,10090.ENSMUSP00000002678,10090.ENSMUSP00000006565,10090.ENSMUSP00000020099,10090.ENSMUSP00000029270,10090.ENSMUSP00000031534,10090.ENSMUSP00000033154,10090.ENSMUSP00000033326,10090.ENSMUSP00000034742,10090.ENSMUSP00000050374,10090.ENSMUSP00000070993,10090.ENSMUSP00000071989,10090.ENSMUSP00000113928	Mcm7,Tgfb1,Cdc20,Cdk1,Ccna2,Mad1l1,Plk1,Wee1,Ccnb2,Sfn,Ywhae,Ccnb1,Anapc7
mmu04010	MAPK signaling pathway	24	287	0.25	0.29	0.0406	10090.ENSMUSP00000002044,10090.ENSMUSP00000002678,10090.ENSMUSP00000004156,10090.ENSMUSP00000007757,10090.ENSMUSP00000014743,10090.ENSMUSP00000021674,10090.ENSMUSP00000025867,10090.ENSMUSP00000027241,10090.ENSMUSP00000032491,10090.ENSMUSP00000033919,10090.ENSMUSP00000034359,10090.ENSMUSP00000036384,10090.ENSMUSP00000054634,10090.ENSMUSP00000070868,10090.ENSMUSP00000081041,10090.ENSMUSP00000088334…	Map3k3,Tgfb1,Map3k11,Tgfbr1,Csf1,Fos,Rela,Il1r1,Tnfrsf1a,Vegfc,Tradd,Rac2,Cdc42,Pla2g4a,Fgfr1,Map3k20,Rasgrp3,Igf1,Jun,Flna,Csf1r,Map2k2,Tab2,Fgf22
mmu05231	Choline metabolism in cancer	11	96	0.38	0.3	0.0454	10090.ENSMUSP00000021530,10090.ENSMUSP00000021674,10090.ENSMUSP00000027036,10090.ENSMUSP00000033505,10090.ENSMUSP00000036384,10090.ENSMUSP00000070868,10090.ENSMUSP00000081263,10090.ENSMUSP00000094986,10090.ENSMUSP00000102711,10090.ENSMUSP00000113810,10090.ENSMUSP00000121111	Hif1a,Fos,Lypla1,Was,Rac2,Pla2g4a,Wasf2,Tsc2,Jun,Pld1,Map2k2
mmu03050	Proteasome	7	46	0.51	0.31	0.0466	10090.ENSMUSP00000021595,10090.ENSMUSP00000022380,10090.ENSMUSP00000025196,10090.ENSMUSP00000031654,10090.ENSMUSP00000099436,10090.ENSMUSP00000133499,10090.ENSMUSP00000134735	Psmc1,Psmc6,Psmb8,Pomp,Psmb3,Psmb9,Psme1
7dpl
mmu05132	Salmonella infection	28	212	0.54	0.81	2.90e-05	10090.ENSMUSP00000020238,10090.ENSMUSP00000020904,10090.ENSMUSP00000021674,10090.ENSMUSP00000027012,10090.ENSMUSP00000027015,10090.ENSMUSP00000029623,10090.ENSMUSP00000032491,10090.ENSMUSP00000032629,10090.ENSMUSP00000033056,10090.ENSMUSP00000036949,10090.ENSMUSP00000038091,10090.ENSMUSP00000041644,10090.ENSMUSP00000054033,10090.ENSMUSP00000054634,10090.ENSMUSP00000059498,10090.ENSMUSP00000067013…	Hsp90b1,Rock2,Fos,Casp4,Casp1,Tlr2,Tnfrsf1a,Cyfip1,Pycard,S100a10,Klc3,Brk1,Gcc2,Cdc42,Rhoj,Rhob,Arpc5,Arhgef26,Arpc1b,Ahnak,Jun,Flna,Map2k2,Tab2,Ripk1,Tirap,Birc2,Casp3
mmu04210	Apoptosis	21	135	0.61	0.82	5.48e-05	10090.ENSMUSP00000006235,10090.ENSMUSP00000015667,10090.ENSMUSP00000016400,10090.ENSMUSP00000021674,10090.ENSMUSP00000032491,10090.ENSMUSP00000032779,10090.ENSMUSP00000034915,10090.ENSMUSP00000044034,10090.ENSMUSP00000044048,10090.ENSMUSP00000049584,10090.ENSMUSP00000051033,10090.ENSMUSP00000065612,10090.ENSMUSP00000096086,10090.ENSMUSP00000096087,10090.ENSMUSP00000102711,10090.ENSMUSP00000121111…	Ctsb,Ctss,Ctsz,Fos,Tnfrsf1a,Ctsc,Ctsh,Gadd45a,Mcl1,Itpr2,Tuba1c,Bcl2a1b,Bcl2a1a,Bcl2a1d,Jun,Map2k2,Ctsd,Ripk1,Birc2,Casp3,Ctsl
mmu04142	Lysosome	20	128	0.61	0.81	6.51e-05	10090.ENSMUSP00000002063,10090.ENSMUSP00000006235,10090.ENSMUSP00000015667,10090.ENSMUSP00000016400,10090.ENSMUSP00000018918,10090.ENSMUSP00000019962,10090.ENSMUSP00000021607,10090.ENSMUSP00000021668,10090.ENSMUSP00000022169,10090.ENSMUSP00000026262,10090.ENSMUSP00000031377,10090.ENSMUSP00000032779,10090.ENSMUSP00000034121,10090.ENSMUSP00000034915,10090.ENSMUSP00000039737,10090.ENSMUSP00000040356…	Ap4e1,Ctsb,Ctss,Ctsz,Cd68,Cd164,Lgmn,Npc2,Hexb,Hexa,Scarb2,Ctsc,Man2b1,Ctsh,Atp6v0a2,Hgsnat,Cltc,Ctsd,Cd63,Ctsl
mmu05133	Pertussis	15	73	0.73	0.86	6.51e-05	10090.ENSMUSP00000021674,10090.ENSMUSP00000024988,10090.ENSMUSP00000027015,10090.ENSMUSP00000031318,10090.ENSMUSP00000033056,10090.ENSMUSP00000036747,10090.ENSMUSP00000040245,10090.ENSMUSP00000040246,10090.ENSMUSP00000048836,10090.ENSMUSP00000068468,10090.ENSMUSP00000069418,10090.ENSMUSP00000102711,10090.ENSMUSP00000135435,10090.ENSMUSP00000147514,10090.ENSMUSP00000147767	Fos,C3,Casp1,Cxcl5,Pycard,C1qc,Irf8,C1qb,C1qa,Itgam,C4b,Jun,Tirap,Cfl1,Casp3
mmu05205	Proteoglycans in cancer	24	196	0.5	0.7	0.00016	10090.ENSMUSP00000000058,10090.ENSMUSP00000005218,10090.ENSMUSP00000007799,10090.ENSMUSP00000017153,10090.ENSMUSP00000020904,10090.ENSMUSP00000021530,10090.ENSMUSP00000023531,10090.ENSMUSP00000029623,10090.ENSMUSP00000039109,10090.ENSMUSP00000042374,10090.ENSMUSP00000049584,10090.ENSMUSP00000054634,10090.ENSMUSP00000069416,10090.ENSMUSP00000081041,10090.ENSMUSP00000099878,10090.ENSMUSP00000109938…	Cav2,Cd44,Cav1,Sdc4,Rock2,Hif1a,Hcls1,Tlr2,Ppp1ca,Hspb2,Itpr2,Cdc42,Itgb5,Fgfr1,Rps6,Flna,Met,Stat3,Map2k2,Iqgap1,Plce1,Casp3,Cd63,Ctsl
mmu04610	Complement and coagulation cascades	13	91	0.57	0.48	0.0067	10090.ENSMUSP00000022616,10090.ENSMUSP00000024988,10090.ENSMUSP00000029771,10090.ENSMUSP00000032203,10090.ENSMUSP00000036747,10090.ENSMUSP00000040246,10090.ENSMUSP00000048092,10090.ENSMUSP00000048704,10090.ENSMUSP00000048836,10090.ENSMUSP00000068468,10090.ENSMUSP00000069418,10090.ENSMUSP00000074902,10090.ENSMUSP00000107607	Clu,C3,F3,A2m,C1qc,C1qb,C3ar1,Serpinf2,C1qa,Itgam,C4b,Cr1l,Cfh
mmu05140	Leishmaniasis	11	66	0.64	0.49	0.0067	10090.ENSMUSP00000021674,10090.ENSMUSP00000024988,10090.ENSMUSP00000029623,10090.ENSMUSP00000043526,10090.ENSMUSP00000064394,10090.ENSMUSP00000068468,10090.ENSMUSP00000074902,10090.ENSMUSP00000102711,10090.ENSMUSP00000121266,10090.ENSMUSP00000131938,10090.ENSMUSP00000140404	Fos,C3,Tlr2,H2-DMb2,Jak2,Itgam,Cr1l,Jun,Tab2,Fcgr3,Ncf2
mmu05168	Herpes simplex virus 1 infection	33	419	0.31	0.41	0.0075	10090.ENSMUSP00000000194,10090.ENSMUSP00000012314,10090.ENSMUSP00000023693,10090.ENSMUSP00000024884,10090.ENSMUSP00000024988,10090.ENSMUSP00000026125,10090.ENSMUSP00000029623,10090.ENSMUSP00000032491,10090.ENSMUSP00000033880,10090.ENSMUSP00000039109,10090.ENSMUSP00000042433,10090.ENSMUSP00000043526,10090.ENSMUSP00000050313,10090.ENSMUSP00000056077,10090.ENSMUSP00000064394,10090.ENSMUSP00000072585…	Ccl12,Zfp729a,Ifnar2,Eif2ak2,C3,Alyref,Tlr2,Tnfrsf1a,Eif4ebp1,Ppp1ca,Ddx58,H2-DMb2,Pilra,Zfp420,Jak2,Zfp954,Zfp874a,Zfp991,Zfp987,Srsf2,B2m,Zfp60,Zfp442,Zfp944,Tmem173,Zfp455,Tab2,Zfp26,Zfp558,Zfp266,Birc2,Zfp950,Casp3
mmu04064	NF-kappa B signaling pathway	13	99	0.53	0.44	0.0096	10090.ENSMUSP00000027241,10090.ENSMUSP00000032491,10090.ENSMUSP00000038838,10090.ENSMUSP00000042433,10090.ENSMUSP00000044034,10090.ENSMUSP00000065612,10090.ENSMUSP00000074885,10090.ENSMUSP00000096086,10090.ENSMUSP00000096087,10090.ENSMUSP00000121266,10090.ENSMUSP00000129831,10090.ENSMUSP00000135435,10090.ENSMUSP00000140049	Il1r1,Tnfrsf1a,Lyn,Ddx58,Gadd45a,Bcl2a1b,Cxcl2,Bcl2a1a,Bcl2a1d,Tab2,Ripk1,Tirap,Birc2
mmu05418	Fluid shear stress and atherosclerosis	16	142	0.47	0.43	0.0096	10090.ENSMUSP00000000058,10090.ENSMUSP00000000194,10090.ENSMUSP00000005548,10090.ENSMUSP00000007799,10090.ENSMUSP00000017153,10090.ENSMUSP00000020238,10090.ENSMUSP00000021674,10090.ENSMUSP00000027241,10090.ENSMUSP00000032491,10090.ENSMUSP00000035900,10090.ENSMUSP00000078087,10090.ENSMUSP00000099733,10090.ENSMUSP00000102711,10090.ENSMUSP00000112923,10090.ENSMUSP00000140404,10090.ENSMUSP00000152169	Cav2,Ccl12,Hmox1,Cav1,Sdc4,Hsp90b1,Fos,Il1r1,Tnfrsf1a,Bmpr1a,Mapk7,Nfe2l2,Jun,Mgst1,Ncf2,Ctsl
mmu04141	Protein processing in endoplasmic reticulum	17	169	0.42	0.38	0.0161	10090.ENSMUSP00000009236,10090.ENSMUSP00000016072,10090.ENSMUSP00000020238,10090.ENSMUSP00000020285,10090.ENSMUSP00000020962,10090.ENSMUSP00000022734,10090.ENSMUSP00000022993,10090.ENSMUSP00000024884,10090.ENSMUSP00000032168,10090.ENSMUSP00000037377,10090.ENSMUSP00000067681,10090.ENSMUSP00000076521,10090.ENSMUSP00000099733,10090.ENSMUSP00000101331,10090.ENSMUSP00000117347,10090.ENSMUSP00000143608…	Derl3,Rrbp1,Hsp90b1,Sar1a,Ubxn2a,Dnajc3,Derl1,Eif2ak2,Sec61a1,Fbxo2,Sec61b,Pdia4,Nfe2l2,Fbxo6,Erp29,Ube2d3,Cryab
mmu05135	Yersinia infection	14	122	0.47	0.39	0.0161	10090.ENSMUSP00000000194,10090.ENSMUSP00000020904,10090.ENSMUSP00000021674,10090.ENSMUSP00000027015,10090.ENSMUSP00000033056,10090.ENSMUSP00000039566,10090.ENSMUSP00000054634,10090.ENSMUSP00000056621,10090.ENSMUSP00000080694,10090.ENSMUSP00000087947,10090.ENSMUSP00000102711,10090.ENSMUSP00000121111,10090.ENSMUSP00000121266,10090.ENSMUSP00000145462	Ccl12,Rock2,Fos,Casp1,Pycard,Pkn2,Cdc42,Lcp2,Rps6ka6,Fyb,Jun,Map2k2,Tab2,Skap2
mmu05221	Acute myeloid leukemia	10	70	0.57	0.39	0.0186	10090.ENSMUSP00000023673,10090.ENSMUSP00000033880,10090.ENSMUSP00000065612,10090.ENSMUSP00000068468,10090.ENSMUSP00000096086,10090.ENSMUSP00000096087,10090.ENSMUSP00000096129,10090.ENSMUSP00000110923,10090.ENSMUSP00000120152,10090.ENSMUSP00000121111	Runx1,Eif4ebp1,Bcl2a1b,Itgam,Bcl2a1a,Bcl2a1d,Cebpa,Csf1r,Stat3,Map2k2
mmu05202	Transcriptional misregulation in cancer	18	191	0.39	0.36	0.0193	10090.ENSMUSP00000023673,10090.ENSMUSP00000025944,10090.ENSMUSP00000027587,10090.ENSMUSP00000034026,10090.ENSMUSP00000037970,10090.ENSMUSP00000044034,10090.ENSMUSP00000045281,10090.ENSMUSP00000065612,10090.ENSMUSP00000068468,10090.ENSMUSP00000069850,10090.ENSMUSP00000074994,10090.ENSMUSP00000096086,10090.ENSMUSP00000096087,10090.ENSMUSP00000096129,10090.ENSMUSP00000106441,10090.ENSMUSP00000110923…	Runx1,Hhex,Ccnt2,Hpgd,Bmp2k,Gadd45a,Pbx3,Bcl2a1b,Itgam,Cebpb,H3c7,Bcl2a1a,Bcl2a1d,Cebpa,Spint1,Csf1r,Met,Birc2
mmu04810	Regulation of actin cytoskeleton	19	211	0.37	0.35	0.0215	10090.ENSMUSP00000020349,10090.ENSMUSP00000020904,10090.ENSMUSP00000026360,10090.ENSMUSP00000028239,10090.ENSMUSP00000032629,10090.ENSMUSP00000039109,10090.ENSMUSP00000041644,10090.ENSMUSP00000045710,10090.ENSMUSP00000054634,10090.ENSMUSP00000068468,10090.ENSMUSP00000069416,10090.ENSMUSP00000076933,10090.ENSMUSP00000081041,10090.ENSMUSP00000082822,10090.ENSMUSP00000107729,10090.ENSMUSP00000107795…	Apc2,Rock2,Itgb8,Gsn,Cyfip1,Ppp1ca,Brk1,Fgf1,Cdc42,Itgam,Itgb5,Arpc5,Fgfr1,Arpc1b,Itga6,Tmsb4x,Map2k2,Iqgap1,Cfl1
mmu05134	Legionellosis	9	60	0.59	0.38	0.0215	10090.ENSMUSP00000020285,10090.ENSMUSP00000024988,10090.ENSMUSP00000027015,10090.ENSMUSP00000029623,10090.ENSMUSP00000033056,10090.ENSMUSP00000068468,10090.ENSMUSP00000074885,10090.ENSMUSP00000074902,10090.ENSMUSP00000147767	Sar1a,C3,Casp1,Tlr2,Pycard,Itgam,Cxcl2,Cr1l,Casp3
mmu04380	Osteoclast differentiation	13	119	0.45	0.36	0.0245	10090.ENSMUSP00000007757,10090.ENSMUSP00000021674,10090.ENSMUSP00000023693,10090.ENSMUSP00000027241,10090.ENSMUSP00000032491,10090.ENSMUSP00000032800,10090.ENSMUSP00000056621,10090.ENSMUSP00000102711,10090.ENSMUSP00000110923,10090.ENSMUSP00000121266,10090.ENSMUSP00000124048,10090.ENSMUSP00000131938,10090.ENSMUSP00000140404	Tgfbr1,Fos,Ifnar2,Il1r1,Tnfrsf1a,Tyrobp,Lcp2,Jun,Csf1r,Tab2,Sirpa,Fcgr3,Ncf2
mmu05152	Tuberculosis	16	168	0.39	0.34	0.0259	10090.ENSMUSP00000015667,10090.ENSMUSP00000024988,10090.ENSMUSP00000029623,10090.ENSMUSP00000032491,10090.ENSMUSP00000039737,10090.ENSMUSP00000043526,10090.ENSMUSP00000064394,10090.ENSMUSP00000068468,10090.ENSMUSP00000069850,10090.ENSMUSP00000074902,10090.ENSMUSP00000078875,10090.ENSMUSP00000118588,10090.ENSMUSP00000121203,10090.ENSMUSP00000131938,10090.ENSMUSP00000135435,10090.ENSMUSP00000147767	Ctss,C3,Tlr2,Tnfrsf1a,Atp6v0a2,H2-DMb2,Jak2,Itgam,Cebpb,Cr1l,Fcer1g,Cebpg,Ctsd,Fcgr3,Tirap,Casp3
mmu04066	HIF-1 signaling pathway	12	110	0.45	0.33	0.0336	10090.ENSMUSP00000000642,10090.ENSMUSP00000005548,10090.ENSMUSP00000014545,10090.ENSMUSP00000021530,10090.ENSMUSP00000033662,10090.ENSMUSP00000033880,10090.ENSMUSP00000035158,10090.ENSMUSP00000099878,10090.ENSMUSP00000110999,10090.ENSMUSP00000120152,10090.ENSMUSP00000121111,10090.ENSMUSP00000142079	Hk2,Hmox1,Ldhc,Hif1a,Pdha1,Eif4ebp1,Trf,Rps6,Timp1,Stat3,Map2k2,Pfkfb3
mmu04621	NOD-like receptor signaling pathway	17	193	0.36	0.31	0.0363	10090.ENSMUSP00000000194,10090.ENSMUSP00000006235,10090.ENSMUSP00000018711,10090.ENSMUSP00000023693,10090.ENSMUSP00000027012,10090.ENSMUSP00000027015,10090.ENSMUSP00000033056,10090.ENSMUSP00000039566,10090.ENSMUSP00000049584,10090.ENSMUSP00000074885,10090.ENSMUSP00000101828,10090.ENSMUSP00000102711,10090.ENSMUSP00000111393,10090.ENSMUSP00000121266,10090.ENSMUSP00000129831,10090.ENSMUSP00000140049…	Ccl12,Ctsb,Gabarap,Ifnar2,Casp4,Casp1,Pycard,Pkn2,Itpr2,Cxcl2,Gbp3,Jun,Tmem173,Tab2,Ripk1,Birc2,Erbin
mmu04668	TNF signaling pathway	12	112	0.44	0.32	0.0363	10090.ENSMUSP00000000194,10090.ENSMUSP00000021674,10090.ENSMUSP00000031318,10090.ENSMUSP00000032491,10090.ENSMUSP00000033919,10090.ENSMUSP00000069850,10090.ENSMUSP00000074885,10090.ENSMUSP00000102711,10090.ENSMUSP00000121266,10090.ENSMUSP00000129831,10090.ENSMUSP00000140049,10090.ENSMUSP00000147767	Ccl12,Fos,Cxcl5,Tnfrsf1a,Vegfc,Cebpb,Cxcl2,Jun,Tab2,Ripk1,Birc2,Casp3
mmu04145	Phagosome	15	162	0.38	0.31	0.0378	10090.ENSMUSP00000004396,10090.ENSMUSP00000015667,10090.ENSMUSP00000024988,10090.ENSMUSP00000029623,10090.ENSMUSP00000032168,10090.ENSMUSP00000039737,10090.ENSMUSP00000043526,10090.ENSMUSP00000051033,10090.ENSMUSP00000067681,10090.ENSMUSP00000068468,10090.ENSMUSP00000069416,10090.ENSMUSP00000131938,10090.ENSMUSP00000140404,10090.ENSMUSP00000152169,10090.ENSMUSP00000157132	Atp6v1f,Ctss,C3,Tlr2,Sec61a1,Atp6v0a2,H2-DMb2,Tuba1c,Sec61b,Itgam,Itgb5,Fcgr3,Ncf2,Ctsl,Colec12
mmu05100	Bacterial invasion of epithelial cells	9	71	0.52	0.33	0.0378	10090.ENSMUSP00000000058,10090.ENSMUSP00000007799,10090.ENSMUSP00000023531,10090.ENSMUSP00000054634,10090.ENSMUSP00000076933,10090.ENSMUSP00000078281,10090.ENSMUSP00000082822,10090.ENSMUSP00000099475,10090.ENSMUSP00000111103	Cav2,Cav1,Hcls1,Cdc42,Arpc5,Arhgef26,Arpc1b,Cltc,Met
mmu05142	Chagas disease	11	100	0.46	0.32	0.0378	10090.ENSMUSP00000000194,10090.ENSMUSP00000007757,10090.ENSMUSP00000020608,10090.ENSMUSP00000021674,10090.ENSMUSP00000024988,10090.ENSMUSP00000029623,10090.ENSMUSP00000032491,10090.ENSMUSP00000036747,10090.ENSMUSP00000040246,10090.ENSMUSP00000048836,10090.ENSMUSP00000102711	Ccl12,Tgfbr1,Ppp2ca,Fos,C3,Tlr2,Tnfrsf1a,C1qc,C1qb,C1qa,Jun
mmu05169	Epstein-Barr virus infection	18	214	0.34	0.31	0.0378	10090.ENSMUSP00000005218,10090.ENSMUSP00000021428,10090.ENSMUSP00000023693,10090.ENSMUSP00000024884,10090.ENSMUSP00000026560,10090.ENSMUSP00000028062,10090.ENSMUSP00000028278,10090.ENSMUSP00000029623,10090.ENSMUSP00000038838,10090.ENSMUSP00000042433,10090.ENSMUSP00000043526,10090.ENSMUSP00000044034,10090.ENSMUSP00000099534,10090.ENSMUSP00000102711,10090.ENSMUSP00000120152,10090.ENSMUSP00000121266…	Cd44,Snw1,Ifnar2,Eif2ak2,Psmd13,Vim,Psmd14,Tlr2,Lyn,Ddx58,H2-DMb2,Gadd45a,B2m,Jun,Stat3,Tab2,Ripk1,Casp3
mmu05323	Rheumatoid arthritis	10	84	0.49	0.32	0.0378	10090.ENSMUSP00000000194,10090.ENSMUSP00000004396,10090.ENSMUSP00000021674,10090.ENSMUSP00000029623,10090.ENSMUSP00000031318,10090.ENSMUSP00000039737,10090.ENSMUSP00000043526,10090.ENSMUSP00000074885,10090.ENSMUSP00000102711,10090.ENSMUSP00000152169	Ccl12,Atp6v1f,Fos,Tlr2,Cxcl5,Atp6v0a2,H2-DMb2,Cxcl2,Jun,Ctsl
mmu04657	IL-17 signaling pathway	10	89	0.47	0.31	0.0452	10090.ENSMUSP00000000194,10090.ENSMUSP00000020238,10090.ENSMUSP00000021674,10090.ENSMUSP00000031318,10090.ENSMUSP00000069850,10090.ENSMUSP00000074885,10090.ENSMUSP00000078087,10090.ENSMUSP00000102711,10090.ENSMUSP00000121266,10090.ENSMUSP00000147767	Ccl12,Hsp90b1,Fos,Cxcl5,Cebpb,Cxcl2,Mapk7,Jun,Tab2,Casp3
mmu04390	Hippo signaling pathway	14	155	0.37	0.29	0.0491	10090.ENSMUSP00000007757,10090.ENSMUSP00000020349,10090.ENSMUSP00000020608,10090.ENSMUSP00000035900,10090.ENSMUSP00000039109,10090.ENSMUSP00000045710,10090.ENSMUSP00000048079,10090.ENSMUSP00000054452,10090.ENSMUSP00000060671,10090.ENSMUSP00000064280,10090.ENSMUSP00000075721,10090.ENSMUSP00000080683,10090.ENSMUSP00000113040,10090.ENSMUSP00000140049	Tgfbr1,Apc2,Ppp2ca,Bmpr1a,Ppp1ca,Fgf1,Gdf5,Mob1a,Tead1,Dlg1,Fbxw11,Mpp5,Wwtr1,Birc2
mmu05145	Toxoplasmosis	11	106	0.43	0.3	0.0491	10090.ENSMUSP00000029623,10090.ENSMUSP00000032491,10090.ENSMUSP00000043526,10090.ENSMUSP00000050446,10090.ENSMUSP00000064394,10090.ENSMUSP00000107069,10090.ENSMUSP00000107729,10090.ENSMUSP00000120152,10090.ENSMUSP00000121266,10090.ENSMUSP00000140049,10090.ENSMUSP00000147767	Tlr2,Tnfrsf1a,H2-DMb2,Irgm1,Jak2,Ccr5,Itga6,Stat3,Tab2,Birc2,Casp3
mmu00520	Amino sugar and nucleotide sugar metabolism	7	49	0.57	0.31	0.0493	10090.ENSMUSP00000000642,10090.ENSMUSP00000020629,10090.ENSMUSP00000022169,10090.ENSMUSP00000023396,10090.ENSMUSP00000026262,10090.ENSMUSP00000099939,10090.ENSMUSP00000099989	Hk2,Gfpt2,Hexb,Pmm2,Hexa,Ugp2,Uap1l1
14dpl
mmu04210	Apoptosis	25	135	0.66	2026-08-01	9.17e-07	10090.ENSMUSP00000006235,10090.ENSMUSP00000015667,10090.ENSMUSP00000016400,10090.ENSMUSP00000021674,10090.ENSMUSP00000025867,10090.ENSMUSP00000025910,10090.ENSMUSP00000030893,10090.ENSMUSP00000033939,10090.ENSMUSP00000034915,10090.ENSMUSP00000044034,10090.ENSMUSP00000044048,10090.ENSMUSP00000048119,10090.ENSMUSP00000049584,10090.ENSMUSP00000051033,10090.ENSMUSP00000065612,10090.ENSMUSP00000076777…	Ctsb,Ctss,Ctsz,Fos,Rela,Bad,Dffb,Ikbkb,Ctsh,Gadd45a,Mcl1,Ptpn13,Itpr2,Tuba1c,Bcl2a1b,Tuba1b,Tuba1a,Jun,Trp53,Bcl2,Cflar,Map2k2,Ctsd,Daxx,Ctsl
mmu04142	Lysosome	23	128	0.65	1.0	3.23e-06	10090.ENSMUSP00000006235,10090.ENSMUSP00000015667,10090.ENSMUSP00000016400,10090.ENSMUSP00000019231,10090.ENSMUSP00000021607,10090.ENSMUSP00000021668,10090.ENSMUSP00000022169,10090.ENSMUSP00000026262,10090.ENSMUSP00000030434,10090.ENSMUSP00000031377,10090.ENSMUSP00000033184,10090.ENSMUSP00000034121,10090.ENSMUSP00000034915,10090.ENSMUSP00000035992,10090.ENSMUSP00000042073,10090.ENSMUSP00000053371…	Ctsb,Ctss,Ctsz,Atp6ap1,Lgmn,Npc2,Hexb,Hexa,Fuca1,Scarb2,Tpp1,Man2b1,Ctsh,Gga1,Gnptg,Cltb,Cln3,Laptm5,Ctsd,Ap3m2,Psap,Cd63,Ctsl
mmu05133	Pertussis	16	73	0.74	0.92	3.05e-05	10090.ENSMUSP00000000299,10090.ENSMUSP00000007959,10090.ENSMUSP00000021674,10090.ENSMUSP00000023994,10090.ENSMUSP00000024988,10090.ENSMUSP00000025867,10090.ENSMUSP00000027015,10090.ENSMUSP00000031318,10090.ENSMUSP00000033056,10090.ENSMUSP00000036747,10090.ENSMUSP00000040246,10090.ENSMUSP00000048836,10090.ENSMUSP00000057543,10090.ENSMUSP00000069418,10090.ENSMUSP00000102711,10090.ENSMUSP00000147514	Itgb2,Rhoa,Fos,Serping1,C3,Rela,Casp1,Cxcl5,Pycard,C1qc,C1qb,C1qa,Gnai2,C4b,Jun,Cfl1
mmu05203	Viral carcinogenesis	25	194	0.51	0.72	0.00012	10090.ENSMUSP00000000188,10090.ENSMUSP00000000724,10090.ENSMUSP00000007959,10090.ENSMUSP00000018246,10090.ENSMUSP00000021428,10090.ENSMUSP00000021595,10090.ENSMUSP00000024988,10090.ENSMUSP00000025867,10090.ENSMUSP00000025910,10090.ENSMUSP00000028239,10090.ENSMUSP00000038838,10090.ENSMUSP00000056604,10090.ENSMUSP00000071843,10090.ENSMUSP00000078927,10090.ENSMUSP00000085006,10090.ENSMUSP00000089301…	Ccnd2,Kat2b,Rhoa,H2bc4,Snw1,Psmc1,C3,Rela,Bad,Gsn,Lyn,H2bc1,H2-Q7,H2-T22,H4c11,H2bc15,Jun,Trp53,H2bc12,Ccr5,Stat3,Irf9,Il6st,Creb5,H2bc14
mmu05132	Salmonella infection	26	212	0.48	0.7	0.00013	10090.ENSMUSP00000003642,10090.ENSMUSP00000007959,10090.ENSMUSP00000018437,10090.ENSMUSP00000020238,10090.ENSMUSP00000021674,10090.ENSMUSP00000025867,10090.ENSMUSP00000027015,10090.ENSMUSP00000029623,10090.ENSMUSP00000033056,10090.ENSMUSP00000033939,10090.ENSMUSP00000036949,10090.ENSMUSP00000042698,10090.ENSMUSP00000065456,10090.ENSMUSP00000067013,10090.ENSMUSP00000076933,10090.ENSMUSP00000078281…	Klc4,Rhoa,Pfn1,Hsp90b1,Fos,Rela,Casp1,Tlr2,Pycard,Ikbkb,S100a10,Cyth4,Rab7b,Rhob,Arpc5,Arhgef26,Arpc1b,Ahnak,Jun,Bcl2,Flna,Arpc4,Map2k2,Tab2,Arf1,Ptprc
mmu04145	Phagosome	22	162	0.53	0.72	0.00015	10090.ENSMUSP00000000299,10090.ENSMUSP00000004396,10090.ENSMUSP00000015667,10090.ENSMUSP00000019231,10090.ENSMUSP00000019354,10090.ENSMUSP00000024988,10090.ENSMUSP00000029623,10090.ENSMUSP00000051033,10090.ENSMUSP00000065456,10090.ENSMUSP00000067681,10090.ENSMUSP00000069416,10090.ENSMUSP00000071135,10090.ENSMUSP00000071843,10090.ENSMUSP00000075178,10090.ENSMUSP00000076777,10090.ENSMUSP00000078927…	Itgb2,Atp6v1f,Ctss,Atp6ap1,Atp6v1e1,C3,Tlr2,Tuba1c,Rab7b,Sec61b,Itgb5,Tubb4a,H2-Q7,Tubb2b,Tuba1b,H2-T22,Tuba1a,Fcgr3,Ncf2,Ctsl,Colec12,H2-Eb1
mmu05200	Pathways in cancer	46	527	0.34	0.61	0.00015	10090.ENSMUSP00000000188,10090.ENSMUSP00000003687,10090.ENSMUSP00000007959,10090.ENSMUSP00000020238,10090.ENSMUSP00000020349,10090.ENSMUSP00000021530,10090.ENSMUSP00000021674,10090.ENSMUSP00000022718,10090.ENSMUSP00000023007,10090.ENSMUSP00000023693,10090.ENSMUSP00000025867,10090.ENSMUSP00000025910,10090.ENSMUSP00000029429,10090.ENSMUSP00000033919,10090.ENSMUSP00000033939,10090.ENSMUSP00000038014…	Ccnd2,Tgfb3,Rhoa,Hsp90b1,Apc2,Hif1a,Fos,Ednrb,Adcy8,Ifnar2,Rela,Bad,Wnt2b,Vegfc,Ikbkb,Hey1,Gstp2,Gadd45a,Fgf1,Ctnna1,Gnai2,Agtr1a,Fgfr1,Lama2,Cebpa,Col4a6,Plcg1,Plcb2,Nfe2l2,Ifna14,Jun,Pld2,Trp53,Bcl2,Csf1r,Mgst1,Pld1,Tpm3,Igf2,Stat3,Map2k2,Gnb4,Ccdc6,Gstp1,Il6st,Fgf22
mmu05205	Proteoglycans in cancer	23	196	0.46	0.61	0.00061	10090.ENSMUSP00000005218,10090.ENSMUSP00000007959,10090.ENSMUSP00000017153,10090.ENSMUSP00000017488,10090.ENSMUSP00000021530,10090.ENSMUSP00000023531,10090.ENSMUSP00000029429,10090.ENSMUSP00000029623,10090.ENSMUSP00000049584,10090.ENSMUSP00000069416,10090.ENSMUSP00000081041,10090.ENSMUSP00000099404,10090.ENSMUSP00000104298,10090.ENSMUSP00000109938,10090.ENSMUSP00000113071,10090.ENSMUSP00000114076…	Cd44,Rhoa,Sdc4,Vtn,Hif1a,Hcls1,Wnt2b,Tlr2,Itpr2,Itgb5,Fgfr1,Plcg1,Trp53,Flna,Msn,Igf2,Stat3,Map2k2,Iqgap1,Plce1,Gab1,Cd63,Ctsl
mmu05169	Epstein-Barr virus infection	24	214	0.45	0.59	0.00071	10090.ENSMUSP00000000188,10090.ENSMUSP00000005218,10090.ENSMUSP00000021428,10090.ENSMUSP00000021595,10090.ENSMUSP00000023693,10090.ENSMUSP00000025867,10090.ENSMUSP00000027432,10090.ENSMUSP00000028062,10090.ENSMUSP00000029623,10090.ENSMUSP00000033939,10090.ENSMUSP00000038838,10090.ENSMUSP00000044034,10090.ENSMUSP00000057844,10090.ENSMUSP00000071843,10090.ENSMUSP00000078927,10090.ENSMUSP00000099534…	Ccnd2,Cd44,Snw1,Psmc1,Ifnar2,Rela,Psmd1,Vim,Tlr2,Ikbkb,Lyn,Gadd45a,Blnk,H2-Q7,H2-T22,B2m,Ifna14,Jun,Trp53,Bcl2,Stat3,Irf9,Tab2,H2-Eb1
mmu04610	Complement and coagulation cascades	14	91	0.58	0.58	0.0017	10090.ENSMUSP00000000299,10090.ENSMUSP00000017488,10090.ENSMUSP00000022616,10090.ENSMUSP00000023629,10090.ENSMUSP00000023994,10090.ENSMUSP00000024988,10090.ENSMUSP00000029771,10090.ENSMUSP00000032203,10090.ENSMUSP00000036747,10090.ENSMUSP00000040246,10090.ENSMUSP00000048092,10090.ENSMUSP00000048704,10090.ENSMUSP00000048836,10090.ENSMUSP00000069418	Itgb2,Vtn,Clu,Pros1,Serping1,C3,F3,A2m,C1qc,C1qb,C3ar1,Serpinf2,C1qa,C4b
mmu05418	Fluid shear stress and atherosclerosis	18	142	0.5	0.56	0.0017	10090.ENSMUSP00000007959,10090.ENSMUSP00000017153,10090.ENSMUSP00000020238,10090.ENSMUSP00000021674,10090.ENSMUSP00000025867,10090.ENSMUSP00000027241,10090.ENSMUSP00000033939,10090.ENSMUSP00000038931,10090.ENSMUSP00000084701,10090.ENSMUSP00000099733,10090.ENSMUSP00000099835,10090.ENSMUSP00000102711,10090.ENSMUSP00000104298,10090.ENSMUSP00000108371,10090.ENSMUSP00000112923,10090.ENSMUSP00000129565…	Rhoa,Sdc4,Hsp90b1,Fos,Rela,Il1r1,Ikbkb,Gstp2,Bmpr2,Nfe2l2,Sqstm1,Jun,Trp53,Bcl2,Mgst1,Gstp1,Ncf2,Ctsl
mmu04380	Osteoclast differentiation	16	119	0.52	0.56	0.0019	10090.ENSMUSP00000021674,10090.ENSMUSP00000023693,10090.ENSMUSP00000025867,10090.ENSMUSP00000027241,10090.ENSMUSP00000032800,10090.ENSMUSP00000033939,10090.ENSMUSP00000057844,10090.ENSMUSP00000071836,10090.ENSMUSP00000099835,10090.ENSMUSP00000102711,10090.ENSMUSP00000110923,10090.ENSMUSP00000120525,10090.ENSMUSP00000121266,10090.ENSMUSP00000124048,10090.ENSMUSP00000131938,10090.ENSMUSP00000140404	Fos,Ifnar2,Rela,Il1r1,Tyrobp,Ikbkb,Blnk,Tec,Sqstm1,Jun,Csf1r,Irf9,Tab2,Sirpa,Fcgr3,Ncf2
mmu05323	Rheumatoid arthritis	13	84	0.58	0.56	0.0024	10090.ENSMUSP00000000299,10090.ENSMUSP00000003687,10090.ENSMUSP00000004396,10090.ENSMUSP00000019231,10090.ENSMUSP00000019354,10090.ENSMUSP00000021674,10090.ENSMUSP00000029623,10090.ENSMUSP00000031318,10090.ENSMUSP00000039600,10090.ENSMUSP00000102711,10090.ENSMUSP00000146694,10090.ENSMUSP00000152169,10090.ENSMUSP00000158533	Itgb2,Tgfb3,Atp6v1f,Atp6ap1,Atp6v1e1,Fos,Tlr2,Cxcl5,Ccl5,Jun,Tnfsf13b,Ctsl,H2-Eb1
mmu05167	Kaposi sarcoma-associated herpesvirus infection	22	210	0.42	0.51	0.0025	10090.ENSMUSP00000018711,10090.ENSMUSP00000021530,10090.ENSMUSP00000021674,10090.ENSMUSP00000023693,10090.ENSMUSP00000024988,10090.ENSMUSP00000025867,10090.ENSMUSP00000033939,10090.ENSMUSP00000038838,10090.ENSMUSP00000049584,10090.ENSMUSP00000060394,10090.ENSMUSP00000071843,10090.ENSMUSP00000078927,10090.ENSMUSP00000099404,10090.ENSMUSP00000099872,10090.ENSMUSP00000102711,10090.ENSMUSP00000104298…	Gabarap,Hif1a,Fos,Ifnar2,C3,Rela,Ikbkb,Lyn,Itpr2,Rcan1,H2-Q7,H2-T22,Plcg1,Ifna14,Jun,Trp53,Ccr5,Stat3,Irf9,Map2k2,Gnb4,Il6st
mmu04623	Cytosolic DNA-sensing pathway	11	63	0.64	0.56	0.0027	10090.ENSMUSP00000025724,10090.ENSMUSP00000025867,10090.ENSMUSP00000027015,10090.ENSMUSP00000028914,10090.ENSMUSP00000033056,10090.ENSMUSP00000033939,10090.ENSMUSP00000035289,10090.ENSMUSP00000039600,10090.ENSMUSP00000058355,10090.ENSMUSP00000099872,10090.ENSMUSP00000155332	Il33,Rela,Casp1,Polr3f,Pycard,Ikbkb,Polr3g,Ccl5,Polr1d,Ifna14,Polr2f
mmu05142	Chagas disease	14	100	0.54	0.54	0.0027	10090.ENSMUSP00000003687,10090.ENSMUSP00000021674,10090.ENSMUSP00000024988,10090.ENSMUSP00000025867,10090.ENSMUSP00000029623,10090.ENSMUSP00000033939,10090.ENSMUSP00000036747,10090.ENSMUSP00000039600,10090.ENSMUSP00000040246,10090.ENSMUSP00000048836,10090.ENSMUSP00000057543,10090.ENSMUSP00000099583,10090.ENSMUSP00000102711,10090.ENSMUSP00000109952	Tgfb3,Fos,C3,Rela,Tlr2,Ikbkb,C1qc,Ccl5,C1qb,C1qa,Gnai2,Plcb2,Jun,Cflar
mmu05152	Tuberculosis	19	168	0.45	0.51	0.0027	10090.ENSMUSP00000000299,10090.ENSMUSP00000003687,10090.ENSMUSP00000007959,10090.ENSMUSP00000015667,10090.ENSMUSP00000019231,10090.ENSMUSP00000024988,10090.ENSMUSP00000025867,10090.ENSMUSP00000025910,10090.ENSMUSP00000027123,10090.ENSMUSP00000029623,10090.ENSMUSP00000040917,10090.ENSMUSP00000069850,10090.ENSMUSP00000078875,10090.ENSMUSP00000099872,10090.ENSMUSP00000108371,10090.ENSMUSP00000118588…	Itgb2,Tgfb3,Rhoa,Ctss,Atp6ap1,C3,Rela,Bad,Hspd1,Tlr2,Rfxap,Cebpb,Fcer1g,Ifna14,Bcl2,Cebpg,Ctsd,Fcgr3,H2-Eb1
mmu05140	Leishmaniasis	11	66	0.62	0.54	0.0033	10090.ENSMUSP00000000299,10090.ENSMUSP00000003687,10090.ENSMUSP00000021674,10090.ENSMUSP00000024988,10090.ENSMUSP00000025867,10090.ENSMUSP00000029623,10090.ENSMUSP00000102711,10090.ENSMUSP00000121266,10090.ENSMUSP00000131938,10090.ENSMUSP00000140404,10090.ENSMUSP00000158533	Itgb2,Tgfb3,Fos,C3,Rela,Tlr2,Jun,Tab2,Fcgr3,Ncf2,H2-Eb1
mmu05322	Systemic lupus erythematosus	13	93	0.54	0.51	0.0040	10090.ENSMUSP00000018246,10090.ENSMUSP00000024988,10090.ENSMUSP00000036747,10090.ENSMUSP00000040246,10090.ENSMUSP00000048836,10090.ENSMUSP00000056604,10090.ENSMUSP00000069418,10090.ENSMUSP00000072858,10090.ENSMUSP00000085006,10090.ENSMUSP00000089301,10090.ENSMUSP00000106085,10090.ENSMUSP00000153457,10090.ENSMUSP00000158533	H2bc4,C3,C1qc,C1qb,C1qa,H2bc1,C4b,H2ac21,H4c11,H2bc15,H2bc12,H2bc14,H2-Eb1
mmu04014	Ras signaling pathway	22	225	0.39	0.46	0.0043	10090.ENSMUSP00000007959,10090.ENSMUSP00000009790,10090.ENSMUSP00000023612,10090.ENSMUSP00000025867,10090.ENSMUSP00000025910,10090.ENSMUSP00000030526,10090.ENSMUSP00000033919,10090.ENSMUSP00000033939,10090.ENSMUSP00000045710,10090.ENSMUSP00000078757,10090.ENSMUSP00000081041,10090.ENSMUSP00000099404,10090.ENSMUSP00000104197,10090.ENSMUSP00000110923,10090.ENSMUSP00000112998,10090.ENSMUSP00000113810…	Rhoa,Pla2g12b,Ets2,Rela,Bad,Pla2g2f,Vegfc,Ikbkb,Fgf1,Ntrk2,Fgfr1,Plcg1,Pld2,Csf1r,Rasa3,Pld1,Igf2,Map2k2,Gnb4,Plce1,Gab1,Fgf22
mmu04151	PI3K-Akt signaling pathway	29	353	0.31	0.41	0.0073	10090.ENSMUSP00000000188,10090.ENSMUSP00000017488,10090.ENSMUSP00000020238,10090.ENSMUSP00000022746,10090.ENSMUSP00000023693,10090.ENSMUSP00000025867,10090.ENSMUSP00000025910,10090.ENSMUSP00000026360,10090.ENSMUSP00000029623,10090.ENSMUSP00000033919,10090.ENSMUSP00000033939,10090.ENSMUSP00000044048,10090.ENSMUSP00000045710,10090.ENSMUSP00000069416,10090.ENSMUSP00000078757,10090.ENSMUSP00000081041…	Ccnd2,Vtn,Hsp90b1,Osmr,Ifnar2,Rela,Bad,Itgb8,Tlr2,Vegfc,Ikbkb,Mcl1,Fgf1,Itgb5,Ntrk2,Fgfr1,Lama2,Tsc2,Col4a6,Ifna14,Trp53,Bcl2,Csf1r,Igf2,Map2k2,Gnb4,Creb5,Fgf22,Mlst8
mmu04621	NOD-like receptor signaling pathway	19	193	0.39	0.41	0.0093	10090.ENSMUSP00000006235,10090.ENSMUSP00000007959,10090.ENSMUSP00000018711,10090.ENSMUSP00000023693,10090.ENSMUSP00000025867,10090.ENSMUSP00000027015,10090.ENSMUSP00000033056,10090.ENSMUSP00000033939,10090.ENSMUSP00000039600,10090.ENSMUSP00000045634,10090.ENSMUSP00000049584,10090.ENSMUSP00000099583,10090.ENSMUSP00000099872,10090.ENSMUSP00000101828,10090.ENSMUSP00000102711,10090.ENSMUSP00000108371…	Ctsb,Rhoa,Gabarap,Ifnar2,Rela,Casp1,Pycard,Ikbkb,Ccl5,Antxr1,Itpr2,Plcb2,Ifna14,Gbp3,Jun,Bcl2,Irf9,Tab2,Erbin
mmu04071	Sphingolipid signaling pathway	14	120	0.46	0.42	0.0102	10090.ENSMUSP00000007959,10090.ENSMUSP00000015858,10090.ENSMUSP00000025867,10090.ENSMUSP00000040048,10090.ENSMUSP00000057543,10090.ENSMUSP00000078875,10090.ENSMUSP00000085293,10090.ENSMUSP00000099583,10090.ENSMUSP00000104197,10090.ENSMUSP00000104298,10090.ENSMUSP00000108371,10090.ENSMUSP00000113810,10090.ENSMUSP00000121111,10090.ENSMUSP00000121203	Rhoa,Cers2,Rela,Acer2,Gnai2,Fcer1g,S1pr3,Plcb2,Pld2,Trp53,Bcl2,Pld1,Map2k2,Ctsd
mmu04140	Autophagy - animal	15	136	0.44	0.41	0.0108	10090.ENSMUSP00000006235,10090.ENSMUSP00000018711,10090.ENSMUSP00000021530,10090.ENSMUSP00000025910,10090.ENSMUSP00000037627,10090.ENSMUSP00000059501,10090.ENSMUSP00000065456,10090.ENSMUSP00000094986,10090.ENSMUSP00000099835,10090.ENSMUSP00000108371,10090.ENSMUSP00000109952,10090.ENSMUSP00000121111,10090.ENSMUSP00000121203,10090.ENSMUSP00000152169,10090.ENSMUSP00000157137	Ctsb,Gabarap,Hif1a,Bad,Trp53inp2,Vamp8,Rab7b,Tsc2,Sqstm1,Bcl2,Cflar,Map2k2,Ctsd,Ctsl,Mlst8
mmu05162	Measles	15	140	0.43	0.4	0.0136	10090.ENSMUSP00000000188,10090.ENSMUSP00000021674,10090.ENSMUSP00000023693,10090.ENSMUSP00000025867,10090.ENSMUSP00000025910,10090.ENSMUSP00000029623,10090.ENSMUSP00000033939,10090.ENSMUSP00000099872,10090.ENSMUSP00000102711,10090.ENSMUSP00000104298,10090.ENSMUSP00000108371,10090.ENSMUSP00000113071,10090.ENSMUSP00000120152,10090.ENSMUSP00000120525,10090.ENSMUSP00000121266	Ccnd2,Fos,Ifnar2,Rela,Bad,Tlr2,Ikbkb,Ifna14,Jun,Trp53,Bcl2,Msn,Stat3,Irf9,Tab2
mmu04540	Gap junction	11	84	0.51	0.41	0.0141	10090.ENSMUSP00000023007,10090.ENSMUSP00000049584,10090.ENSMUSP00000051033,10090.ENSMUSP00000057543,10090.ENSMUSP00000071135,10090.ENSMUSP00000075178,10090.ENSMUSP00000076777,10090.ENSMUSP00000094778,10090.ENSMUSP00000099583,10090.ENSMUSP00000121111,10090.ENSMUSP00000151620	Adcy8,Itpr2,Tuba1c,Gnai2,Tubb4a,Tubb2b,Tuba1b,Tuba1a,Plcb2,Map2k2,Gja1
mmu04064	NF-kappa B signaling pathway	12	99	0.48	0.4	0.0148	10090.ENSMUSP00000025867,10090.ENSMUSP00000027241,10090.ENSMUSP00000033939,10090.ENSMUSP00000038838,10090.ENSMUSP00000044034,10090.ENSMUSP00000057844,10090.ENSMUSP00000065612,10090.ENSMUSP00000099404,10090.ENSMUSP00000108371,10090.ENSMUSP00000109952,10090.ENSMUSP00000121266,10090.ENSMUSP00000146694	Rela,Il1r1,Ikbkb,Lyn,Gadd45a,Blnk,Bcl2a1b,Plcg1,Bcl2,Cflar,Tab2,Tnfsf13b
mmu04666	Fc gamma R-mediated phagocytosis	11	85	0.51	0.4	0.0148	10090.ENSMUSP00000028239,10090.ENSMUSP00000038838,10090.ENSMUSP00000065719,10090.ENSMUSP00000076933,10090.ENSMUSP00000082822,10090.ENSMUSP00000099404,10090.ENSMUSP00000104197,10090.ENSMUSP00000113810,10090.ENSMUSP00000114839,10090.ENSMUSP00000138350,10090.ENSMUSP00000147514	Gsn,Lyn,Plpp3,Arpc5,Arpc1b,Plcg1,Pld2,Pld1,Arpc4,Ptprc,Cfl1
mmu04933	AGE-RAGE signaling pathway in diabetic complications	12	99	0.48	0.4	0.0148	10090.ENSMUSP00000003687,10090.ENSMUSP00000025867,10090.ENSMUSP00000029771,10090.ENSMUSP00000033919,10090.ENSMUSP00000070958,10090.ENSMUSP00000098765,10090.ENSMUSP00000099404,10090.ENSMUSP00000099583,10090.ENSMUSP00000102711,10090.ENSMUSP00000108371,10090.ENSMUSP00000120152,10090.ENSMUSP00000130604	Tgfb3,Rela,F3,Vegfc,Agtr1a,Col4a6,Plcg1,Plcb2,Jun,Bcl2,Stat3,Plce1
mmu05170	Human immunodeficiency virus 1 infection	20	224	0.35	0.37	0.0148	10090.ENSMUSP00000021674,10090.ENSMUSP00000025867,10090.ENSMUSP00000025910,10090.ENSMUSP00000029623,10090.ENSMUSP00000033939,10090.ENSMUSP00000049584,10090.ENSMUSP00000052856,10090.ENSMUSP00000057543,10090.ENSMUSP00000071843,10090.ENSMUSP00000078927,10090.ENSMUSP00000099404,10090.ENSMUSP00000099534,10090.ENSMUSP00000099872,10090.ENSMUSP00000102711,10090.ENSMUSP00000107069,10090.ENSMUSP00000108371…	Fos,Rela,Bad,Tlr2,Ikbkb,Itpr2,Rnf7,Gnai2,H2-Q7,H2-T22,Plcg1,B2m,Ifna14,Jun,Ccr5,Bcl2,Map2k2,Gnb4,Tab2,Cfl1
mmu05215	Prostate cancer	12	99	0.48	0.4	0.0148	10090.ENSMUSP00000020238,10090.ENSMUSP00000025867,10090.ENSMUSP00000025910,10090.ENSMUSP00000033939,10090.ENSMUSP00000038931,10090.ENSMUSP00000081041,10090.ENSMUSP00000104298,10090.ENSMUSP00000106441,10090.ENSMUSP00000108371,10090.ENSMUSP00000121111,10090.ENSMUSP00000129565,10090.ENSMUSP00000144979	Hsp90b1,Rela,Bad,Ikbkb,Gstp2,Fgfr1,Trp53,Spint1,Bcl2,Map2k2,Gstp1,Creb5
mmu00520	Amino sugar and nucleotide sugar metabolism	8	49	0.61	0.42	0.0155	10090.ENSMUSP00000018186,10090.ENSMUSP00000020277,10090.ENSMUSP00000020629,10090.ENSMUSP00000022169,10090.ENSMUSP00000026262,10090.ENSMUSP00000084582,10090.ENSMUSP00000099599,10090.ENSMUSP00000109288	Cyb5r3,Hkdc1,Gfpt2,Hexb,Hexa,Pgm2,Gale,Gfpt1
mmu05166	Human T-cell leukemia virus 1 infection	20	232	0.33	0.35	0.0200	10090.ENSMUSP00000000188,10090.ENSMUSP00000000299,10090.ENSMUSP00000000724,10090.ENSMUSP00000003687,10090.ENSMUSP00000021674,10090.ENSMUSP00000023007,10090.ENSMUSP00000023612,10090.ENSMUSP00000025867,10090.ENSMUSP00000026917,10090.ENSMUSP00000027241,10090.ENSMUSP00000030187,10090.ENSMUSP00000033939,10090.ENSMUSP00000071843,10090.ENSMUSP00000078927,10090.ENSMUSP00000099534,10090.ENSMUSP00000102711…	Ccnd2,Itgb2,Kat2b,Tgfb3,Fos,Adcy8,Ets2,Rela,Nrp1,Il1r1,Tln1,Ikbkb,H2-Q7,H2-T22,B2m,Jun,Trp53,Map2k2,Creb5,H2-Eb1
mmu04928	Parathyroid hormone synthesis, secretion and action	12	106	0.45	0.37	0.0203	10090.ENSMUSP00000007959,10090.ENSMUSP00000021674,10090.ENSMUSP00000023007,10090.ENSMUSP00000049584,10090.ENSMUSP00000057543,10090.ENSMUSP00000081041,10090.ENSMUSP00000096728,10090.ENSMUSP00000099583,10090.ENSMUSP00000104197,10090.ENSMUSP00000108371,10090.ENSMUSP00000113810,10090.ENSMUSP00000144979	Rhoa,Fos,Adcy8,Itpr2,Gnai2,Fgfr1,Mafb,Plcb2,Pld2,Bcl2,Pld1,Creb5
mmu05145	Toxoplasmosis	12	106	0.45	0.37	0.0203	10090.ENSMUSP00000003687,10090.ENSMUSP00000025867,10090.ENSMUSP00000025910,10090.ENSMUSP00000029623,10090.ENSMUSP00000033939,10090.ENSMUSP00000057543,10090.ENSMUSP00000090304,10090.ENSMUSP00000107069,10090.ENSMUSP00000108371,10090.ENSMUSP00000120152,10090.ENSMUSP00000121266,10090.ENSMUSP00000158533	Tgfb3,Rela,Bad,Tlr2,Ikbkb,Gnai2,Lama2,Ccr5,Bcl2,Stat3,Tab2,H2-Eb1
mmu05163	Human cytomegalovirus infection	20	237	0.32	0.34	0.0224	10090.ENSMUSP00000007959,10090.ENSMUSP00000023007,10090.ENSMUSP00000025867,10090.ENSMUSP00000027241,10090.ENSMUSP00000033939,10090.ENSMUSP00000039600,10090.ENSMUSP00000049584,10090.ENSMUSP00000057543,10090.ENSMUSP00000071843,10090.ENSMUSP00000078927,10090.ENSMUSP00000094986,10090.ENSMUSP00000099534,10090.ENSMUSP00000099583,10090.ENSMUSP00000099872,10090.ENSMUSP00000104298,10090.ENSMUSP00000107069…	Rhoa,Adcy8,Rela,Il1r1,Ikbkb,Ccl5,Itpr2,Gnai2,H2-Q7,H2-T22,Tsc2,B2m,Plcb2,Ifna14,Trp53,Ccr5,Stat3,Map2k2,Gnb4,Creb5
mmu05165	Human papillomavirus infection	26	342	0.28	0.33	0.0224	10090.ENSMUSP00000000188,10090.ENSMUSP00000004396,10090.ENSMUSP00000017488,10090.ENSMUSP00000019231,10090.ENSMUSP00000019354,10090.ENSMUSP00000020349,10090.ENSMUSP00000021595,10090.ENSMUSP00000023693,10090.ENSMUSP00000025867,10090.ENSMUSP00000025910,10090.ENSMUSP00000026360,10090.ENSMUSP00000029429,10090.ENSMUSP00000031542,10090.ENSMUSP00000033939,10090.ENSMUSP00000038014,10090.ENSMUSP00000069416…	Ccnd2,Atp6v1f,Vtn,Atp6ap1,Atp6v1e1,Apc2,Psmc1,Ifnar2,Rela,Bad,Itgb8,Wnt2b,Oasl2,Ikbkb,Hey1,Itgb5,H2-Q7,H2-T22,Lama2,Tsc2,Col4a6,Ifna14,Trp53,Irf9,Map2k2,Creb5
mmu05225	Hepatocellular carcinoma	16	170	0.37	0.35	0.0224	10090.ENSMUSP00000003687,10090.ENSMUSP00000020349,10090.ENSMUSP00000024657,10090.ENSMUSP00000025910,10090.ENSMUSP00000029429,10090.ENSMUSP00000038931,10090.ENSMUSP00000044034,10090.ENSMUSP00000099404,10090.ENSMUSP00000099422,10090.ENSMUSP00000099733,10090.ENSMUSP00000104298,10090.ENSMUSP00000112923,10090.ENSMUSP00000114076,10090.ENSMUSP00000121111,10090.ENSMUSP00000129565,10090.ENSMUSP00000147784	Tgfb3,Apc2,Phf10,Bad,Wnt2b,Gstp2,Gadd45a,Plcg1,Smarce1,Nfe2l2,Trp53,Mgst1,Igf2,Map2k2,Gstp1,Gab1
mmu04015	Rap1 signaling pathway	18	208	0.33	0.33	0.0267	10090.ENSMUSP00000000299,10090.ENSMUSP00000007959,10090.ENSMUSP00000014290,10090.ENSMUSP00000018437,10090.ENSMUSP00000023007,10090.ENSMUSP00000030187,10090.ENSMUSP00000033919,10090.ENSMUSP00000045710,10090.ENSMUSP00000057543,10090.ENSMUSP00000073618,10090.ENSMUSP00000081041,10090.ENSMUSP00000087947,10090.ENSMUSP00000099404,10090.ENSMUSP00000099583,10090.ENSMUSP00000110923,10090.ENSMUSP00000121111…	Itgb2,Rhoa,Apbb1ip,Pfn1,Adcy8,Tln1,Vegfc,Fgf1,Gnai2,Sipa1,Fgfr1,Fyb,Plcg1,Plcb2,Csf1r,Map2k2,Plce1,Fgf22
mmu05161	Hepatitis B	15	160	0.37	0.33	0.0281	10090.ENSMUSP00000003687,10090.ENSMUSP00000019231,10090.ENSMUSP00000021674,10090.ENSMUSP00000025867,10090.ENSMUSP00000025910,10090.ENSMUSP00000029623,10090.ENSMUSP00000033939,10090.ENSMUSP00000099872,10090.ENSMUSP00000102711,10090.ENSMUSP00000104298,10090.ENSMUSP00000108371,10090.ENSMUSP00000120152,10090.ENSMUSP00000121111,10090.ENSMUSP00000121266,10090.ENSMUSP00000144979	Tgfb3,Atp6ap1,Fos,Rela,Bad,Tlr2,Ikbkb,Ifna14,Jun,Trp53,Bcl2,Stat3,Map2k2,Tab2,Creb5
mmu00565	Ether lipid metabolism	7	45	0.59	0.36	0.0291	10090.ENSMUSP00000009790,10090.ENSMUSP00000024706,10090.ENSMUSP00000030526,10090.ENSMUSP00000049252,10090.ENSMUSP00000065719,10090.ENSMUSP00000104197,10090.ENSMUSP00000113810	Pla2g12b,Pla2g7,Pla2g2f,Lpcat2,Plpp3,Pld2,Pld1
mmu04072	Phospholipase D signaling pathway	14	147	0.37	0.33	0.0291	10090.ENSMUSP00000007959,10090.ENSMUSP00000023007,10090.ENSMUSP00000042698,10090.ENSMUSP00000065719,10090.ENSMUSP00000070958,10090.ENSMUSP00000078875,10090.ENSMUSP00000094986,10090.ENSMUSP00000099404,10090.ENSMUSP00000099583,10090.ENSMUSP00000104197,10090.ENSMUSP00000113810,10090.ENSMUSP00000121111,10090.ENSMUSP00000126120,10090.ENSMUSP00000147784	Rhoa,Adcy8,Cyth4,Plpp3,Agtr1a,Fcer1g,Tsc2,Plcg1,Plcb2,Pld2,Pld1,Map2k2,Arf1,Gab1
mmu04659	Th17 cell differentiation	11	101	0.43	0.34	0.0291	10090.ENSMUSP00000021530,10090.ENSMUSP00000021674,10090.ENSMUSP00000025867,10090.ENSMUSP00000027241,10090.ENSMUSP00000033939,10090.ENSMUSP00000099404,10090.ENSMUSP00000102711,10090.ENSMUSP00000112137,10090.ENSMUSP00000120152,10090.ENSMUSP00000138836,10090.ENSMUSP00000158533	Hif1a,Fos,Rela,Il1r1,Ikbkb,Plcg1,Jun,Ahr,Stat3,Il6st,H2-Eb1
mmu04722	Neurotrophin signaling pathway	12	114	0.42	0.34	0.0291	10090.ENSMUSP00000005188,10090.ENSMUSP00000007959,10090.ENSMUSP00000025867,10090.ENSMUSP00000025910,10090.ENSMUSP00000033939,10090.ENSMUSP00000078757,10090.ENSMUSP00000099404,10090.ENSMUSP00000102711,10090.ENSMUSP00000104298,10090.ENSMUSP00000108371,10090.ENSMUSP00000121111,10090.ENSMUSP00000147784	Sh2b2,Rhoa,Rela,Bad,Ikbkb,Ntrk2,Plcg1,Jun,Trp53,Bcl2,Map2k2,Gab1
mmu04810	Regulation of actin cytoskeleton	18	211	0.33	0.32	0.0291	10090.ENSMUSP00000000299,10090.ENSMUSP00000007959,10090.ENSMUSP00000018437,10090.ENSMUSP00000020349,10090.ENSMUSP00000026360,10090.ENSMUSP00000028239,10090.ENSMUSP00000045710,10090.ENSMUSP00000069416,10090.ENSMUSP00000076933,10090.ENSMUSP00000081041,10090.ENSMUSP00000082822,10090.ENSMUSP00000113071,10090.ENSMUSP00000114839,10090.ENSMUSP00000121111,10090.ENSMUSP00000124312,10090.ENSMUSP00000128278…	Itgb2,Rhoa,Pfn1,Apc2,Itgb8,Gsn,Fgf1,Itgb5,Arpc5,Fgfr1,Arpc1b,Msn,Arpc4,Map2k2,Ssh1,Iqgap1,Cfl1,Fgf22
mmu04918	Thyroid hormone synthesis	9	73	0.49	0.35	0.0291	10090.ENSMUSP00000020238,10090.ENSMUSP00000023007,10090.ENSMUSP00000047353,10090.ENSMUSP00000049584,10090.ENSMUSP00000076521,10090.ENSMUSP00000081010,10090.ENSMUSP00000097060,10090.ENSMUSP00000099583,10090.ENSMUSP00000144979	Hsp90b1,Adcy8,Atp1b2,Itpr2,Pdia4,Gpx1,Duox1,Plcb2,Creb5
mmu05020	Prion disease	21	263	0.3	0.32	0.0291	10090.ENSMUSP00000003642,10090.ENSMUSP00000014913,10090.ENSMUSP00000021595,10090.ENSMUSP00000022803,10090.ENSMUSP00000025910,10090.ENSMUSP00000027432,10090.ENSMUSP00000036747,10090.ENSMUSP00000039600,10090.ENSMUSP00000040246,10090.ENSMUSP00000048836,10090.ENSMUSP00000049584,10090.ENSMUSP00000051033,10090.ENSMUSP00000071135,10090.ENSMUSP00000075178,10090.ENSMUSP00000076777,10090.ENSMUSP00000088833…	Klc4,Psmb1,Psmc1,Psmb5,Bad,Psmd1,C1qc,Ccl5,C1qb,C1qa,Itpr2,Tuba1c,Tubb4a,Tubb2b,Tuba1b,Prnp,Tuba1a,Psmb3,Atp5d,Ncf2,Creb5
mmu05100	Bacterial invasion of epithelial cells	9	71	0.5	0.35	0.0291	10090.ENSMUSP00000007959,10090.ENSMUSP00000023531,10090.ENSMUSP00000049007,10090.ENSMUSP00000053371,10090.ENSMUSP00000076933,10090.ENSMUSP00000078281,10090.ENSMUSP00000082822,10090.ENSMUSP00000114839,10090.ENSMUSP00000147784	Rhoa,Hcls1,Ctnna1,Cltb,Arpc5,Arhgef26,Arpc1b,Arpc4,Gab1
mmu05210	Colorectal cancer	10	86	0.46	0.34	0.0291	10090.ENSMUSP00000003687,10090.ENSMUSP00000007959,10090.ENSMUSP00000020349,10090.ENSMUSP00000021674,10090.ENSMUSP00000025910,10090.ENSMUSP00000044034,10090.ENSMUSP00000102711,10090.ENSMUSP00000104298,10090.ENSMUSP00000108371,10090.ENSMUSP00000121111	Tgfb3,Rhoa,Apc2,Fos,Bad,Gadd45a,Jun,Trp53,Bcl2,Map2k2
mmu05212	Pancreatic cancer	9	72	0.49	0.35	0.0291	10090.ENSMUSP00000003687,10090.ENSMUSP00000025867,10090.ENSMUSP00000025910,10090.ENSMUSP00000033939,10090.ENSMUSP00000044034,10090.ENSMUSP00000104197,10090.ENSMUSP00000104298,10090.ENSMUSP00000113810,10090.ENSMUSP00000120152	Tgfb3,Rela,Bad,Ikbkb,Gadd45a,Pld2,Trp53,Pld1,Stat3
mmu05235	PD-L1 expression and PD-1 checkpoint pathway in cancer	10	86	0.46	0.34	0.0291	10090.ENSMUSP00000016640,10090.ENSMUSP00000021530,10090.ENSMUSP00000021674,10090.ENSMUSP00000025867,10090.ENSMUSP00000029623,10090.ENSMUSP00000033939,10090.ENSMUSP00000099404,10090.ENSMUSP00000102711,10090.ENSMUSP00000120152,10090.ENSMUSP00000121111	Cd274,Hif1a,Fos,Rela,Tlr2,Ikbkb,Plcg1,Jun,Stat3,Map2k2
mmu05134	Legionellosis	8	60	0.52	0.35	0.0295	10090.ENSMUSP00000000299,10090.ENSMUSP00000024988,10090.ENSMUSP00000025867,10090.ENSMUSP00000027015,10090.ENSMUSP00000027123,10090.ENSMUSP00000029623,10090.ENSMUSP00000033056,10090.ENSMUSP00000126120	Itgb2,C3,Rela,Casp1,Hspd1,Tlr2,Pycard,Arf1
mmu04919	Thyroid hormone signaling pathway	12	119	0.4	0.33	0.0308	10090.ENSMUSP00000000724,10090.ENSMUSP00000021530,10090.ENSMUSP00000025910,10090.ENSMUSP00000047353,10090.ENSMUSP00000060394,10090.ENSMUSP00000066426,10090.ENSMUSP00000094986,10090.ENSMUSP00000099404,10090.ENSMUSP00000099583,10090.ENSMUSP00000104298,10090.ENSMUSP00000121111,10090.ENSMUSP00000130604	Kat2b,Hif1a,Bad,Atp1b2,Rcan1,Pfkfb2,Tsc2,Plcg1,Plcb2,Trp53,Map2k2,Plce1
mmu01100	Metabolic pathways	83	1534	0.13	0.28	0.0310	10090.ENSMUSP00000001304,10090.ENSMUSP00000004396,10090.ENSMUSP00000004968,10090.ENSMUSP00000009790,10090.ENSMUSP00000015234,10090.ENSMUSP00000015858,10090.ENSMUSP00000018990,10090.ENSMUSP00000019199,10090.ENSMUSP00000019231,10090.ENSMUSP00000019354,10090.ENSMUSP00000020277,10090.ENSMUSP00000020629,10090.ENSMUSP00000022169,10090.ENSMUSP00000022821,10090.ENSMUSP00000023007,10090.ENSMUSP00000023237…	Ckb,Atp6v1f,Plod3,Pla2g12b,Ptgds,Cers2,Pank3,Plod1,Atp6ap1,Atp6v1e1,Hkdc1,Gfpt2,Hexb,Dhrs4,Adcy8,Naprt,Pla2g7,Hsd17b4,Fads2,Gldc,Cyp2c39,Hexa,Nudt5,Entpd2,Ivd,Acss1,Hacd4,Cyp2j6,Scp2,Hmgcl,Pla2g2f,Coq2,Nt5c3,Ldhb,Ntpcr,Acsbg1,Pccb,Mgat5,Gstp2,Acer2,Cox15,Ak7,Pnp,Colgalt1,Aox4,Lpcat2,Cyp4f14,Asrgl1,P4ha3,Tst,Suox,Scd4,Plpp3,Pfkfb2,Impa1,Prdx6,Aldh3a2,Sirt7,Gpx1,Oat,Mthfs,Pgm2,Pnp2,Gpx4,Alg1,Plcg1,…
mmu04612	Antigen processing and presentation	9	75	0.47	0.34	0.0310	10090.ENSMUSP00000006235,10090.ENSMUSP00000015667,10090.ENSMUSP00000021607,10090.ENSMUSP00000040917,10090.ENSMUSP00000071843,10090.ENSMUSP00000078927,10090.ENSMUSP00000099534,10090.ENSMUSP00000152169,10090.ENSMUSP00000158533	Ctsb,Ctss,Lgmn,Rfxap,H2-Q7,H2-T22,B2m,Ctsl,H2-Eb1
mmu04217	Necroptosis	14	153	0.36	0.32	0.0326	10090.ENSMUSP00000005711,10090.ENSMUSP00000023693,10090.ENSMUSP00000025724,10090.ENSMUSP00000027015,10090.ENSMUSP00000030128,10090.ENSMUSP00000033056,10090.ENSMUSP00000072858,10090.ENSMUSP00000092002,10090.ENSMUSP00000099835,10090.ENSMUSP00000099872,10090.ENSMUSP00000108371,10090.ENSMUSP00000109952,10090.ENSMUSP00000120152,10090.ENSMUSP00000120525	Chmp2a,Ifnar2,Il33,Casp1,Chmp5,Pycard,H2ac21,Ftl1,Sqstm1,Ifna14,Bcl2,Cflar,Stat3,Irf9
mmu05012	Parkinson disease	19	238	0.3	0.31	0.0326	10090.ENSMUSP00000003642,10090.ENSMUSP00000014913,10090.ENSMUSP00000021595,10090.ENSMUSP00000022803,10090.ENSMUSP00000027432,10090.ENSMUSP00000049584,10090.ENSMUSP00000051033,10090.ENSMUSP00000057543,10090.ENSMUSP00000071135,10090.ENSMUSP00000075178,10090.ENSMUSP00000076777,10090.ENSMUSP00000094778,10090.ENSMUSP00000099404,10090.ENSMUSP00000099436,10090.ENSMUSP00000099733,10090.ENSMUSP00000101006…	Klc4,Psmb1,Psmc1,Psmb5,Psmd1,Itpr2,Tuba1c,Gnai2,Tubb4a,Tubb2b,Tuba1b,Tuba1a,Plcg1,Psmb3,Nfe2l2,Atp5d,Trp53,Daxx,Ube2l3
mmu05135	Yersinia infection	12	122	0.39	0.32	0.0337	10090.ENSMUSP00000007959,10090.ENSMUSP00000021674,10090.ENSMUSP00000025867,10090.ENSMUSP00000027015,10090.ENSMUSP00000033056,10090.ENSMUSP00000033939,10090.ENSMUSP00000087947,10090.ENSMUSP00000099404,10090.ENSMUSP00000102711,10090.ENSMUSP00000121111,10090.ENSMUSP00000121266,10090.ENSMUSP00000145462	Rhoa,Fos,Rela,Casp1,Pycard,Ikbkb,Fyb,Plcg1,Jun,Map2k2,Tab2,Skap2
mmu04970	Salivary secretion	9	78	0.46	0.32	0.0364	10090.ENSMUSP00000023007,10090.ENSMUSP00000028938,10090.ENSMUSP00000047353,10090.ENSMUSP00000049584,10090.ENSMUSP00000085159,10090.ENSMUSP00000089800,10090.ENSMUSP00000089801,10090.ENSMUSP00000099583,10090.ENSMUSP00000111023	Adcy8,Cst3,Atp1b2,Itpr2,Prb1,Lyz1,Lyz2,Plcb2,Slc12a2
mmu04137	Mitophagy - animal	8	65	0.49	0.32	0.0393	10090.ENSMUSP00000018711,10090.ENSMUSP00000019198,10090.ENSMUSP00000021530,10090.ENSMUSP00000025867,10090.ENSMUSP00000065456,10090.ENSMUSP00000099835,10090.ENSMUSP00000102711,10090.ENSMUSP00000104298	Gabarap,Fis1,Hif1a,Rela,Rab7b,Sqstm1,Jun,Trp53
mmu04926	Relaxin signaling pathway	12	127	0.37	0.3	0.0426	10090.ENSMUSP00000021674,10090.ENSMUSP00000022718,10090.ENSMUSP00000023007,10090.ENSMUSP00000025867,10090.ENSMUSP00000033919,10090.ENSMUSP00000057543,10090.ENSMUSP00000098765,10090.ENSMUSP00000099583,10090.ENSMUSP00000102711,10090.ENSMUSP00000121111,10090.ENSMUSP00000121127,10090.ENSMUSP00000144979	Fos,Ednrb,Adcy8,Rela,Vegfc,Gnai2,Col4a6,Plcb2,Jun,Map2k2,Gnb4,Creb5
mmu04668	TNF signaling pathway	11	112	0.39	0.3	0.0442	10090.ENSMUSP00000021674,10090.ENSMUSP00000025867,10090.ENSMUSP00000031318,10090.ENSMUSP00000033919,10090.ENSMUSP00000033939,10090.ENSMUSP00000039600,10090.ENSMUSP00000069850,10090.ENSMUSP00000102711,10090.ENSMUSP00000109952,10090.ENSMUSP00000121266,10090.ENSMUSP00000144979	Fos,Rela,Cxcl5,Vegfc,Ikbkb,Ccl5,Cebpb,Jun,Cflar,Tab2,Creb5
mmu04620	Toll-like receptor signaling pathway	10	97	0.41	0.3	0.0450	10090.ENSMUSP00000021674,10090.ENSMUSP00000023693,10090.ENSMUSP00000025867,10090.ENSMUSP00000029623,10090.ENSMUSP00000033939,10090.ENSMUSP00000039600,10090.ENSMUSP00000099872,10090.ENSMUSP00000102711,10090.ENSMUSP00000121111,10090.ENSMUSP00000121266	Fos,Ifnar2,Rela,Tlr2,Ikbkb,Ccl5,Ifna14,Jun,Map2k2,Tab2
mmu00511	Other glycan degradation	4	18	0.74	0.32	0.0484	10090.ENSMUSP00000022169,10090.ENSMUSP00000026262,10090.ENSMUSP00000030434,10090.ENSMUSP00000034121	Hexb,Hexa,Fuca1,Man2b1
mmu03020	RNA polymerase	5	29	0.63	0.32	0.0484	10090.ENSMUSP00000028914,10090.ENSMUSP00000035289,10090.ENSMUSP00000058355,10090.ENSMUSP00000109299,10090.ENSMUSP00000155332	Polr3f,Polr3g,Polr1d,Znrd1,Polr2f
28dpl
mmu03010	Ribosome	16	126	0.54	0.4	0.0160	10090.ENSMUSP00000032597,10090.ENSMUSP00000033683,10090.ENSMUSP00000035105,10090.ENSMUSP00000054490,10090.ENSMUSP00000071616,10090.ENSMUSP00000079340,10090.ENSMUSP00000081474,10090.ENSMUSP00000082055,10090.ENSMUSP00000099435,10090.ENSMUSP00000099595,10090.ENSMUSP00000104265,10090.ENSMUSP00000115722,10090.ENSMUSP00000126294,10090.ENSMUSP00000131489,10090.ENSMUSP00000132443,10090.ENSMUSP00000136358	Rpl28,Rps4x,Rpsa,Rps23,Rpl7,Rpl36,Rplp2,Rpl10,Rpl23,Rpl11,Rps9,Rpl13a,Rps13,Rpl14,Mrps12,Fau
mmu04145	Phagosome	18	162	0.48	0.39	0.0160	10090.ENSMUSP00000016094,10090.ENSMUSP00000019354,10090.ENSMUSP00000024988,10090.ENSMUSP00000025181,10090.ENSMUSP00000027643,10090.ENSMUSP00000029623,10090.ENSMUSP00000040558,10090.ENSMUSP00000051033,10090.ENSMUSP00000067681,10090.ENSMUSP00000071843,10090.ENSMUSP00000075178,10090.ENSMUSP00000076383,10090.ENSMUSP00000076777,10090.ENSMUSP00000078927,10090.ENSMUSP00000080159,10090.ENSMUSP00000140404…	Ncf1,Atp6v1e1,C3,H2-K1,Atp6v1g3,Tlr2,Gm7030,Tuba1c,Sec61b,H2-Q7,Tubb2b,Sftpd,Tuba1b,H2-T22,H2-Q4,Ncf2,Atp6v0e2,Ctsl
mmu05169	Epstein-Barr virus infection	20	214	0.4	0.33	0.0320	10090.ENSMUSP00000007212,10090.ENSMUSP00000021428,10090.ENSMUSP00000023693,10090.ENSMUSP00000025181,10090.ENSMUSP00000028062,10090.ENSMUSP00000029623,10090.ENSMUSP00000030747,10090.ENSMUSP00000033939,10090.ENSMUSP00000034740,10090.ENSMUSP00000036830,10090.ENSMUSP00000040558,10090.ENSMUSP00000071054,10090.ENSMUSP00000071843,10090.ENSMUSP00000078927,10090.ENSMUSP00000080159,10090.ENSMUSP00000099872…	Psmd2,Snw1,Ifnar2,H2-K1,Vim,Tlr2,Casp9,Ikbkb,Nedd4,Entpd3,Gm7030,Psmc3,H2-Q7,H2-T22,H2-Q4,Ifna14,Jun,Bcl2,Irf9,Tab2

## Sheet: OML-Reactome-down
#term ID	term description	observed gene count	background gene count	strength	signal	false discovery rate	matching proteins in your network (IDs)	matching proteins in your network (labels)
1dpl down
MMU-500792	GPCR ligand binding	41	404	0.37	0.47	0.0036	10090.ENSMUSP00000006046,10090.ENSMUSP00000011315,10090.ENSMUSP00000019074,10090.ENSMUSP00000020015,10090.ENSMUSP00000021011,10090.ENSMUSP00000022331,10090.ENSMUSP00000022338,10090.ENSMUSP00000024004,10090.ENSMUSP00000027581,10090.ENSMUSP00000027860,10090.ENSMUSP00000029822,10090.ENSMUSP00000030384,10090.ENSMUSP00000030510,10090.ENSMUSP00000032907,10090.ENSMUSP00000033464,10090.ENSMUSP00000034231…	Trh,Vipr2,Ccl4,Nmbr,Ccl7,Opn4,Rgr,Ccl25,Gpr39,Xcl1,Tacr3,Edn2,Tas1r2,Calca,Brs3,Ccl22,Taar3,Sstr1,Ccr3,Fshr,Gng10,Bdkrb1,Apln,Plppr4,Pnoc,Tas2r130,Grm7,Adm2,Mtnr1a,Rxfp1,Opn1sw,Adrb3,Taar5,Gipr,Tas2r121,Htr2c,Nps,Cxcr2,Glp1r,Grm8,Chrm2
MMU-372790	Signaling by GPCR	50	618	0.27	0.28	0.0469	10090.ENSMUSP00000004684,10090.ENSMUSP00000006046,10090.ENSMUSP00000011315,10090.ENSMUSP00000019074,10090.ENSMUSP00000020015,10090.ENSMUSP00000021011,10090.ENSMUSP00000022331,10090.ENSMUSP00000022338,10090.ENSMUSP00000023132,10090.ENSMUSP00000024004,10090.ENSMUSP00000025402,10090.ENSMUSP00000027581,10090.ENSMUSP00000027860,10090.ENSMUSP00000029271,10090.ENSMUSP00000029822,10090.ENSMUSP00000030384…	Arhgef18,Trh,Vipr2,Ccl4,Nmbr,Ccl7,Opn4,Rgr,Pde1b,Ccl25,Gnal,Gpr39,Xcl1,Trpc3,Tacr3,Edn2,Tas1r2,Calca,Brs3,Ccl22,Taar3,Sstr1,Obscn,Ccr3,Fshr,Gng10,Bdkrb1,Apln,Plppr4,Pnoc,Tas2r130,Grm7,Adm2,Mtnr1a,Rxfp1,Opn1sw,Adrb3,Itgb1,Taar5,Gipr,Tas2r121,Htr2c,Nps,Cxcr2,Pde4c,Dgkz,Glp1r,Kalrn,Grm8,Chrm2
3dpl down
MMU-112316	Neuronal System	46	339	0.46	0.88	2.03e-06	10090.ENSMUSP00000000275,10090.ENSMUSP00000005493,10090.ENSMUSP00000007797,10090.ENSMUSP00000018875,10090.ENSMUSP00000020706,10090.ENSMUSP00000020707,10090.ENSMUSP00000022013,10090.ENSMUSP00000022639,10090.ENSMUSP00000024575,10090.ENSMUSP00000026973,10090.ENSMUSP00000028583,10090.ENSMUSP00000029155,10090.ENSMUSP00000030739,10090.ENSMUSP00000037909,10090.ENSMUSP00000038502,10090.ENSMUSP00000046103…	Glra3,Slc1a3,Gabrb2,Ap2b1,Adcy1,Gabra1,Adcy2,Nefl,Rps6ka2,Prkar1b,Lin7c,Epb41l1,Epb41,Ntrk3,Cplx1,Kcnk1,Glra2,Tspan7,Kcnh1,Epb41l3,Slc1a2,Cacng3,Slc17a7,Glul,Ncald,Camk2b,Lrrtm2,Gad1,Gng7,Nsf,Dlg2,Plcb1,Naaa,Kcnd3,Dlgap1,Kcnab2,Gabra6,Gng13,Kcnn2,Kcnma1,Grin2a,Camk2d,Homer2,Gnb5,Ppfia2,Kcnc2
MMU-112315	Transmission across Chemical Synapses	33	213	0.52	0.84	1.36e-05	10090.ENSMUSP00000000275,10090.ENSMUSP00000005493,10090.ENSMUSP00000007797,10090.ENSMUSP00000018875,10090.ENSMUSP00000020706,10090.ENSMUSP00000020707,10090.ENSMUSP00000022013,10090.ENSMUSP00000022639,10090.ENSMUSP00000024575,10090.ENSMUSP00000026973,10090.ENSMUSP00000028583,10090.ENSMUSP00000029155,10090.ENSMUSP00000038502,10090.ENSMUSP00000060827,10090.ENSMUSP00000075692,10090.ENSMUSP00000079100…	Glra3,Slc1a3,Gabrb2,Ap2b1,Adcy1,Gabra1,Adcy2,Nefl,Rps6ka2,Prkar1b,Lin7c,Epb41l1,Cplx1,Glra2,Tspan7,Slc1a2,Cacng3,Slc17a7,Glul,Ncald,Camk2b,Gad1,Gng7,Nsf,Dlg2,Plcb1,Naaa,Gabra6,Gng13,Grin2a,Camk2d,Gnb5,Ppfia2
MMU-112314	Neurotransmitter receptors and postsynaptic signal transmission	24	146	0.55	0.69	0.00031	10090.ENSMUSP00000000275,10090.ENSMUSP00000007797,10090.ENSMUSP00000018875,10090.ENSMUSP00000020706,10090.ENSMUSP00000020707,10090.ENSMUSP00000022013,10090.ENSMUSP00000022639,10090.ENSMUSP00000024575,10090.ENSMUSP00000026973,10090.ENSMUSP00000029155,10090.ENSMUSP00000060827,10090.ENSMUSP00000075692,10090.ENSMUSP00000081664,10090.ENSMUSP00000087611,10090.ENSMUSP00000087925,10090.ENSMUSP00000097061…	Glra3,Gabrb2,Ap2b1,Adcy1,Gabra1,Adcy2,Nefl,Rps6ka2,Prkar1b,Epb41l1,Glra2,Tspan7,Cacng3,Ncald,Camk2b,Gng7,Nsf,Dlg2,Plcb1,Gabra6,Gng13,Grin2a,Camk2d,Gnb5
7dpl down
MMU-112315	Transmission across Chemical Synapses	37	213	0.55	0.98	1.05e-06	10090.ENSMUSP00000003961,10090.ENSMUSP00000018875,10090.ENSMUSP00000020706,10090.ENSMUSP00000022639,10090.ENSMUSP00000025402,10090.ENSMUSP00000026973,10090.ENSMUSP00000028123,10090.ENSMUSP00000028335,10090.ENSMUSP00000028727,10090.ENSMUSP00000029155,10090.ENSMUSP00000038502,10090.ENSMUSP00000044494,10090.ENSMUSP00000066338,10090.ENSMUSP00000067708,10090.ENSMUSP00000075692,10090.ENSMUSP00000079100…	Ppfia3,Ap2b1,Adcy1,Nefl,Gnal,Prkar1b,Gad2,Grin1,Snap25,Epb41l1,Cplx1,Gria1,Chrna4,Actn2,Tspan7,Slc1a2,Syn1,Slc17a7,Glul,Ncald,Camk2b,Stxbp1,Gad1,Gng3,Rims1,Gng7,Nsf,Camk2a,Dlg2,Dlg4,Plcb1,Akap5,Gabra6,Ap2a1,Gng13,Lrrc7,Ppfia2
MMU-112316	Neuronal System	44	339	0.42	0.73	3.92e-05	10090.ENSMUSP00000003961,10090.ENSMUSP00000018875,10090.ENSMUSP00000020706,10090.ENSMUSP00000022639,10090.ENSMUSP00000025402,10090.ENSMUSP00000026973,10090.ENSMUSP00000028123,10090.ENSMUSP00000028335,10090.ENSMUSP00000028727,10090.ENSMUSP00000029155,10090.ENSMUSP00000038502,10090.ENSMUSP00000041499,10090.ENSMUSP00000041702,10090.ENSMUSP00000044494,10090.ENSMUSP00000054910,10090.ENSMUSP00000066338…	Ppfia3,Ap2b1,Adcy1,Nefl,Gnal,Prkar1b,Gad2,Grin1,Snap25,Epb41l1,Cplx1,Slitrk5,Kcna2,Gria1,Kcng3,Chrna4,Actn2,Tspan7,Slc1a2,Syn1,Slc17a7,Glul,Ncald,Camk2b,Stxbp1,Gad1,Gng3,Rims1,Gng7,Nsf,Camk2a,Dlg2,Shank1,Dlg4,Plcb1,Akap5,Dlgap1,Kcnab2,Gabra6,Ap2a1,Gng13,Lrrc7,Homer2,Ppfia2
MMU-112314	Neurotransmitter receptors and postsynaptic signal transmission	25	146	0.54	0.69	0.00026	10090.ENSMUSP00000018875,10090.ENSMUSP00000020706,10090.ENSMUSP00000022639,10090.ENSMUSP00000025402,10090.ENSMUSP00000026973,10090.ENSMUSP00000028335,10090.ENSMUSP00000029155,10090.ENSMUSP00000044494,10090.ENSMUSP00000066338,10090.ENSMUSP00000067708,10090.ENSMUSP00000075692,10090.ENSMUSP00000087611,10090.ENSMUSP00000087925,10090.ENSMUSP00000093978,10090.ENSMUSP00000097061,10090.ENSMUSP00000099364…	Ap2b1,Adcy1,Nefl,Gnal,Prkar1b,Grin1,Epb41l1,Gria1,Chrna4,Actn2,Tspan7,Ncald,Camk2b,Gng3,Gng7,Nsf,Camk2a,Dlg2,Dlg4,Plcb1,Akap5,Gabra6,Ap2a1,Gng13,Lrrc7
MMU-438066	Unblocking of NMDA receptors, glutamate binding and activation	9	21	0.94	0.62	0.0027	10090.ENSMUSP00000022639,10090.ENSMUSP00000028335,10090.ENSMUSP00000044494,10090.ENSMUSP00000067708,10090.ENSMUSP00000087925,10090.ENSMUSP00000099952,10090.ENSMUSP00000102814,10090.ENSMUSP00000104229,10090.ENSMUSP00000142498	Nefl,Grin1,Gria1,Actn2,Camk2b,Camk2a,Dlg2,Dlg4,Lrrc7
MMU-399719	Trafficking of AMPA receptors	10	31	0.82	0.54	0.0050	10090.ENSMUSP00000018875,10090.ENSMUSP00000029155,10090.ENSMUSP00000044494,10090.ENSMUSP00000075692,10090.ENSMUSP00000087925,10090.ENSMUSP00000099364,10090.ENSMUSP00000099952,10090.ENSMUSP00000104229,10090.ENSMUSP00000114495,10090.ENSMUSP00000127842	Ap2b1,Epb41l1,Gria1,Tspan7,Camk2b,Nsf,Camk2a,Dlg4,Akap5,Ap2a1
MMU-442755	Activation of NMDA receptors and postsynaptic events	10	37	0.74	0.45	0.0129	10090.ENSMUSP00000022639,10090.ENSMUSP00000026973,10090.ENSMUSP00000028335,10090.ENSMUSP00000044494,10090.ENSMUSP00000067708,10090.ENSMUSP00000087925,10090.ENSMUSP00000099952,10090.ENSMUSP00000102814,10090.ENSMUSP00000104229,10090.ENSMUSP00000142498	Nefl,Prkar1b,Grin1,Gria1,Actn2,Camk2b,Camk2a,Dlg2,Dlg4,Lrrc7
MMU-210500	Glutamate Neurotransmitter Release Cycle	8	24	0.83	0.42	0.0188	10090.ENSMUSP00000003961,10090.ENSMUSP00000028727,10090.ENSMUSP00000038502,10090.ENSMUSP00000079100,10090.ENSMUSP00000082489,10090.ENSMUSP00000089051,10090.ENSMUSP00000095420,10090.ENSMUSP00000151545	Ppfia3,Snap25,Cplx1,Slc1a2,Slc17a7,Stxbp1,Rims1,Ppfia2
MMU-181429	Serotonin Neurotransmitter Release Cycle	7	18	0.9	0.41	0.0212	10090.ENSMUSP00000003961,10090.ENSMUSP00000028727,10090.ENSMUSP00000038502,10090.ENSMUSP00000080568,10090.ENSMUSP00000089051,10090.ENSMUSP00000095420,10090.ENSMUSP00000151545	Ppfia3,Snap25,Cplx1,Syn1,Stxbp1,Rims1,Ppfia2
MMU-112310	Neurotransmitter release cycle	11	51	0.64	0.39	0.0223	10090.ENSMUSP00000003961,10090.ENSMUSP00000028123,10090.ENSMUSP00000028727,10090.ENSMUSP00000038502,10090.ENSMUSP00000079100,10090.ENSMUSP00000080568,10090.ENSMUSP00000082489,10090.ENSMUSP00000089051,10090.ENSMUSP00000092539,10090.ENSMUSP00000095420,10090.ENSMUSP00000151545	Ppfia3,Gad2,Snap25,Cplx1,Slc1a2,Syn1,Slc17a7,Stxbp1,Gad1,Rims1,Ppfia2
MMU-191273	Cholesterol biosynthesis	8	27	0.78	0.38	0.0269	10090.ENSMUSP00000022977,10090.ENSMUSP00000034015,10090.ENSMUSP00000034463,10090.ENSMUSP00000038063,10090.ENSMUSP00000057354,10090.ENSMUSP00000132780,10090.ENSMUSP00000153064,10090.ENSMUSP00000153671	Sqle,Msmo1,Arv1,Dhcr24,Sc5d,Idi1,Hmgcs1,Fdft1
14 dpl down
MMU-1428517	The citric acid (TCA) cycle and respiratory electron transport	26	167	0.62	0.91	1.10e-05	10090.ENSMUSP00000006669,10090.ENSMUSP00000020372,10090.ENSMUSP00000022980,10090.ENSMUSP00000023851,10090.ENSMUSP00000025439,10090.ENSMUSP00000032843,10090.ENSMUSP00000032958,10090.ENSMUSP00000033176,10090.ENSMUSP00000033582,10090.ENSMUSP00000047661,10090.ENSMUSP00000047960,10090.ENSMUSP00000053540,10090.ENSMUSP00000062039,10090.ENSMUSP00000075150,10090.ENSMUSP00000080992,10090.ENSMUSP00000080996…	Pdk1,Uqcr11,Ndufb9,Ndufa5,Me2,Tmem126b,Ucp3,Uqcrc2,Cox7b,Cox6a1,Atp5l,Gstz1,Ndufaf6,Cox6b1,mt-Nd2,mt-Atp6,mt-Nd3,mt-Nd5,mt-Nd6,mt-Cytb,Vdac1,Atp5g3,Ndufb11,Atp5pb,Cox7c,Cox4i1
MMU-163200	Respiratory electron transport, ATP synthesis by chemiosmotic coupling, and heat production by uncoupling proteins.	22	119	0.7	0.96	1.10e-05	10090.ENSMUSP00000020372,10090.ENSMUSP00000022980,10090.ENSMUSP00000023851,10090.ENSMUSP00000032843,10090.ENSMUSP00000032958,10090.ENSMUSP00000033176,10090.ENSMUSP00000033582,10090.ENSMUSP00000047661,10090.ENSMUSP00000047960,10090.ENSMUSP00000062039,10090.ENSMUSP00000075150,10090.ENSMUSP00000080992,10090.ENSMUSP00000080996,10090.ENSMUSP00000080998,10090.ENSMUSP00000081001,10090.ENSMUSP00000081002…	Uqcr11,Ndufb9,Ndufa5,Tmem126b,Ucp3,Uqcrc2,Cox7b,Cox6a1,Atp5l,Ndufaf6,Cox6b1,mt-Nd2,mt-Atp6,mt-Nd3,mt-Nd5,mt-Nd6,mt-Cytb,Atp5g3,Ndufb11,Atp5pb,Cox7c,Cox4i1
MMU-611105	Respiratory electron transport	17	96	0.68	0.73	0.00032	10090.ENSMUSP00000020372,10090.ENSMUSP00000022980,10090.ENSMUSP00000023851,10090.ENSMUSP00000032843,10090.ENSMUSP00000033176,10090.ENSMUSP00000033582,10090.ENSMUSP00000047661,10090.ENSMUSP00000062039,10090.ENSMUSP00000075150,10090.ENSMUSP00000080992,10090.ENSMUSP00000080998,10090.ENSMUSP00000081001,10090.ENSMUSP00000081002,10090.ENSMUSP00000081003,10090.ENSMUSP00000112320,10090.ENSMUSP00000115419…	Uqcr11,Ndufb9,Ndufa5,Tmem126b,Uqcrc2,Cox7b,Cox6a1,Ndufaf6,Cox6b1,mt-Nd2,mt-Nd3,mt-Nd5,mt-Nd6,mt-Cytb,Ndufb11,Cox7c,Cox4i1
MMU-1430728	Metabolism	99	1754	0.18	0.33	0.0170	10090.ENSMUSP00000004134,10090.ENSMUSP00000004136,10090.ENSMUSP00000006669,10090.ENSMUSP00000010804,10090.ENSMUSP00000013807,10090.ENSMUSP00000016338,10090.ENSMUSP00000017572,10090.ENSMUSP00000017841,10090.ENSMUSP00000018645,10090.ENSMUSP00000019422,10090.ENSMUSP00000020027,10090.ENSMUSP00000020372,10090.ENSMUSP00000021085,10090.ENSMUSP00000021990,10090.ENSMUSP00000022980,10090.ENSMUSP00000023083…	Gstm5,Gstm3,Pdk1,Plcd1,Pten,Hsd11b1,Psmd11,Ada,Ncor1,Dpep1,Serinc1,Uqcr11,Nup85,Ptdss1,Ndufb9,Cyp2d22,Cers5,Ndufa5,Nudt12,Slc23a1,Me2,Carnmt1,Prkar1b,Fabp5,Car2,Hadh,Mmab,Slc27a5,Tmem126b,Ucp3,Uqcrc2,Ebp,Awat2,Cox7b,Msmo1,Ces1d,Arv1,Pik3cb,Ptgs2,Csgalnact2,Vnn1,Nmnat2,Glyat,Slco1b2,Slc51a,Xylb,Cox6a1,Atp5l,Spr,Plekha6,Ptges3,Gstz1,Glb1,Ptgs1,Ndufaf6,Chst1,Cyp3a25,Fabp3,Mthfd2l,Etnppl,Cox6b1,Ext1,…
28 dpl down
MMU-1428517	The citric acid (TCA) cycle and respiratory electron transport	26	167	0.62	0.91	1.10e-05	10090.ENSMUSP00000006669,10090.ENSMUSP00000020372,10090.ENSMUSP00000022980,10090.ENSMUSP00000023851,10090.ENSMUSP00000025439,10090.ENSMUSP00000032843,10090.ENSMUSP00000032958,10090.ENSMUSP00000033176,10090.ENSMUSP00000033582,10090.ENSMUSP00000047661,10090.ENSMUSP00000047960,10090.ENSMUSP00000053540,10090.ENSMUSP00000062039,10090.ENSMUSP00000075150,10090.ENSMUSP00000080992,10090.ENSMUSP00000080996…	Pdk1,Uqcr11,Ndufb9,Ndufa5,Me2,Tmem126b,Ucp3,Uqcrc2,Cox7b,Cox6a1,Atp5l,Gstz1,Ndufaf6,Cox6b1,mt-Nd2,mt-Atp6,mt-Nd3,mt-Nd5,mt-Nd6,mt-Cytb,Vdac1,Atp5g3,Ndufb11,Atp5pb,Cox7c,Cox4i1
MMU-163200	Respiratory electron transport, ATP synthesis by chemiosmotic coupling, and heat production by uncoupling proteins.	22	119	0.7	0.96	1.10e-05	10090.ENSMUSP00000020372,10090.ENSMUSP00000022980,10090.ENSMUSP00000023851,10090.ENSMUSP00000032843,10090.ENSMUSP00000032958,10090.ENSMUSP00000033176,10090.ENSMUSP00000033582,10090.ENSMUSP00000047661,10090.ENSMUSP00000047960,10090.ENSMUSP00000062039,10090.ENSMUSP00000075150,10090.ENSMUSP00000080992,10090.ENSMUSP00000080996,10090.ENSMUSP00000080998,10090.ENSMUSP00000081001,10090.ENSMUSP00000081002…	Uqcr11,Ndufb9,Ndufa5,Tmem126b,Ucp3,Uqcrc2,Cox7b,Cox6a1,Atp5l,Ndufaf6,Cox6b1,mt-Nd2,mt-Atp6,mt-Nd3,mt-Nd5,mt-Nd6,mt-Cytb,Atp5g3,Ndufb11,Atp5pb,Cox7c,Cox4i1
MMU-611105	Respiratory electron transport	17	96	0.68	0.73	0.00032	10090.ENSMUSP00000020372,10090.ENSMUSP00000022980,10090.ENSMUSP00000023851,10090.ENSMUSP00000032843,10090.ENSMUSP00000033176,10090.ENSMUSP00000033582,10090.ENSMUSP00000047661,10090.ENSMUSP00000062039,10090.ENSMUSP00000075150,10090.ENSMUSP00000080992,10090.ENSMUSP00000080998,10090.ENSMUSP00000081001,10090.ENSMUSP00000081002,10090.ENSMUSP00000081003,10090.ENSMUSP00000112320,10090.ENSMUSP00000115419…	Uqcr11,Ndufb9,Ndufa5,Tmem126b,Uqcrc2,Cox7b,Cox6a1,Ndufaf6,Cox6b1,mt-Nd2,mt-Nd3,mt-Nd5,mt-Nd6,mt-Cytb,Ndufb11,Cox7c,Cox4i1
MMU-1430728	Metabolism	99	1754	0.18	0.33	0.0170	10090.ENSMUSP00000004134,10090.ENSMUSP00000004136,10090.ENSMUSP00000006669,10090.ENSMUSP00000010804,10090.ENSMUSP00000013807,10090.ENSMUSP00000016338,10090.ENSMUSP00000017572,10090.ENSMUSP00000017841,10090.ENSMUSP00000018645,10090.ENSMUSP00000019422,10090.ENSMUSP00000020027,10090.ENSMUSP00000020372,10090.ENSMUSP00000021085,10090.ENSMUSP00000021990,10090.ENSMUSP00000022980,10090.ENSMUSP00000023083…	Gstm5,Gstm3,Pdk1,Plcd1,Pten,Hsd11b1,Psmd11,Ada,Ncor1,Dpep1,Serinc1,Uqcr11,Nup85,Ptdss1,Ndufb9,Cyp2d22,Cers5,Ndufa5,Nudt12,Slc23a1,Me2,Carnmt1,Prkar1b,Fabp5,Car2,Hadh,Mmab,Slc27a5,Tmem126b,Ucp3,Uqcrc2,Ebp,Awat2,Cox7b,Msmo1,Ces1d,Arv1,Pik3cb,Ptgs2,Csgalnact2,Vnn1,Nmnat2,Glyat,Slco1b2,Slc51a,Xylb,Cox6a1,Atp5l,Spr,Plekha6,Ptges3,Gstz1,Glb1,Ptgs1,Ndufaf6,Chst1,Cyp3a25,Fabp3,Mthfd2l,Etnppl,Cox6b1,Ext1,…

## Sheet: OML-Reactome-up
#term ID	term description	observed gene count	background gene count	strength	signal	false discovery rate	matching proteins in your network (IDs)	matching proteins in your network (labels)
1dpl
MMU-168249	Innate Immune System	68	945	0.42	1.0	3.02e-09	10090.ENSMUSP00000004949,10090.ENSMUSP00000006235,10090.ENSMUSP00000007212,10090.ENSMUSP00000010249,10090.ENSMUSP00000015484,10090.ENSMUSP00000017534,10090.ENSMUSP00000017610,10090.ENSMUSP00000020238,10090.ENSMUSP00000020316,10090.ENSMUSP00000021595,10090.ENSMUSP00000021674,10090.ENSMUSP00000022616,10090.ENSMUSP00000022734,10090.ENSMUSP00000027015,10090.ENSMUSP00000028466,10090.ENSMUSP00000029623…	Traf6,Ctsb,Psmd2,Tmem179b,Cybb,Aldoc,Timp2,Hsp90b1,Tbk1,Psmc1,Fos,Clu,Dnajc3,Casp1,Prg3,Tlr2,Psmb2,Atad3a,Ctsc,Tyrobp,Ikbkb,Anxa2,Cd53,C1qc,Cd81,Hpse,C3ar1,Lcn2,Pik3r1,Plekho2,S100a8,Ep300,C4b,Prdx6,Tec,Fbxw11,Arpc5,Lilrb4a,Fcgr4,Fcer1g,H2-T22,Dock1,Psma5,Lyz2,Pnp2,Fyn,Jun,Gmfg,Gm9733,Tlr7,S100a9,Pld1,Tab2,Clec5a,Sirpa,Mvp,Atp6v0e,Tifa,Iqgap1,Tomm70a,C5ar1,Lamtor3,Fcgr3,Cd36,Dhx9,Frmpd3,Cd63,Ctsl
MMU-168256	Immune System	91	1615	0.32	0.8	8.05e-08	10090.ENSMUSP00000004949,10090.ENSMUSP00000006235,10090.ENSMUSP00000007212,10090.ENSMUSP00000010249,10090.ENSMUSP00000015484,10090.ENSMUSP00000017534,10090.ENSMUSP00000017610,10090.ENSMUSP00000020238,10090.ENSMUSP00000020316,10090.ENSMUSP00000021595,10090.ENSMUSP00000021674,10090.ENSMUSP00000022616,10090.ENSMUSP00000022734,10090.ENSMUSP00000022746,10090.ENSMUSP00000024866,10090.ENSMUSP00000026565…	Traf6,Ctsb,Psmd2,Tmem179b,Cybb,Aldoc,Timp2,Hsp90b1,Tbk1,Psmc1,Fos,Clu,Dnajc3,Osmr,Xdh,Ifitm3,Casp1,Il1r1,Hspa5,Prg3,Pdia3,Tlr2,Psmb2,Atad3a,Ctsc,Tyrobp,Ikbkb,Anxa2,Cd53,C1qc,Fbxo2,Cd81,Hpse,Dync1li2,C3ar1,Spsb1,Itpr2,Lcn2,Pik3r1,Plekho2,S100a8,Jak2,Ep300,C4b,Ppp2r5a,Prdx6,Tec,Fbxw11,Arpc5,Lilrb4a,Fcgr4,Fcer1g,H2-T22,Dock1,Tpp2,Fyb,Psma5,Lyz2,Pnp2,Kif5a,Fyn,Ifna14,Ifitm1,Jun,Gmfg,Gm9733,Tlr7,Eif4g…
MMU-6798695	Neutrophil degranulation	42	526	0.47	0.87	1.36e-06	10090.ENSMUSP00000006235,10090.ENSMUSP00000007212,10090.ENSMUSP00000010249,10090.ENSMUSP00000015484,10090.ENSMUSP00000017534,10090.ENSMUSP00000017610,10090.ENSMUSP00000022734,10090.ENSMUSP00000028466,10090.ENSMUSP00000029623,10090.ENSMUSP00000030903,10090.ENSMUSP00000032779,10090.ENSMUSP00000032800,10090.ENSMUSP00000034756,10090.ENSMUSP00000035781,10090.ENSMUSP00000044072,10090.ENSMUSP00000048092…	Ctsb,Psmd2,Tmem179b,Cybb,Aldoc,Timp2,Dnajc3,Prg3,Tlr2,Atad3a,Ctsc,Tyrobp,Anxa2,Cd53,Hpse,C3ar1,Lcn2,Plekho2,S100a8,Prdx6,Arpc5,Lilrb4a,Fcgr4,Fcer1g,H2-T22,Psma5,Lyz2,Pnp2,Gmfg,Gm9733,S100a9,Pld1,Clec5a,Sirpa,Mvp,Iqgap1,C5ar1,Lamtor3,Fcgr3,Cd36,Frmpd3,Cd63
MMU-109582	Hemostasis	36	501	0.42	0.65	0.00016	10090.ENSMUSP00000014290,10090.ENSMUSP00000018737,10090.ENSMUSP00000020930,10090.ENSMUSP00000022616,10090.ENSMUSP00000026890,10090.ENSMUSP00000030187,10090.ENSMUSP00000032203,10090.ENSMUSP00000032492,10090.ENSMUSP00000033828,10090.ENSMUSP00000033846,10090.ENSMUSP00000033919,10090.ENSMUSP00000033941,10090.ENSMUSP00000034756,10090.ENSMUSP00000036203,10090.ENSMUSP00000036674,10090.ENSMUSP00000042186…	Apbb1ip,Sparc,Gna13,Clu,Clec3b,Tln1,A2m,Cd9,Gas6,Angpt2,Vegfc,Plat,Anxa2,Adra2a,Dock5,Abcc4,Itpk1,Gpc1,F13a1,Itpr2,Pik3r1,Jak2,Rhob,Ppp2r5a,Fcer1g,Dock1,Kif5a,Fyn,Gm9733,Mafk,Sirpa,Selenop,Cd36,Gnas,Pde2a,Cd63
MMU-168898	Toll-like Receptor Cascades	16	143	0.61	0.58	0.0018	10090.ENSMUSP00000004949,10090.ENSMUSP00000006235,10090.ENSMUSP00000020238,10090.ENSMUSP00000020316,10090.ENSMUSP00000021674,10090.ENSMUSP00000029623,10090.ENSMUSP00000033939,10090.ENSMUSP00000064385,10090.ENSMUSP00000075721,10090.ENSMUSP00000102711,10090.ENSMUSP00000107787,10090.ENSMUSP00000112843,10090.ENSMUSP00000121266,10090.ENSMUSP00000127700,10090.ENSMUSP00000133008,10090.ENSMUSP00000152169	Traf6,Ctsb,Hsp90b1,Tbk1,Fos,Tlr2,Ikbkb,S100a8,Fbxw11,Jun,Tlr7,S100a9,Tab2,Tifa,Cd36,Ctsl
MMU-449147	Signaling by Interleukins	22	262	0.49	0.53	0.0022	10090.ENSMUSP00000004949,10090.ENSMUSP00000007212,10090.ENSMUSP00000020238,10090.ENSMUSP00000020316,10090.ENSMUSP00000021595,10090.ENSMUSP00000021674,10090.ENSMUSP00000022746,10090.ENSMUSP00000027015,10090.ENSMUSP00000027241,10090.ENSMUSP00000030642,10090.ENSMUSP00000033939,10090.ENSMUSP00000056774,10090.ENSMUSP00000064394,10090.ENSMUSP00000071836,10090.ENSMUSP00000075721,10090.ENSMUSP00000088057…	Traf6,Psmd2,Hsp90b1,Tbk1,Psmc1,Fos,Osmr,Casp1,Il1r1,Psmb2,Ikbkb,Pik3r1,Jak2,Tec,Fbxw11,Psma5,Fyn,Jun,Stat3,Tab2,Tifa,Il6st
MMU-76002	Platelet activation, signaling and aggregation	21	250	0.49	0.51	0.0030	10090.ENSMUSP00000014290,10090.ENSMUSP00000018737,10090.ENSMUSP00000020930,10090.ENSMUSP00000022616,10090.ENSMUSP00000026890,10090.ENSMUSP00000030187,10090.ENSMUSP00000032203,10090.ENSMUSP00000032492,10090.ENSMUSP00000033828,10090.ENSMUSP00000033919,10090.ENSMUSP00000036203,10090.ENSMUSP00000042186,10090.ENSMUSP00000048667,10090.ENSMUSP00000049584,10090.ENSMUSP00000056774,10090.ENSMUSP00000067013…	Apbb1ip,Sparc,Gna13,Clu,Clec3b,Tln1,A2m,Cd9,Gas6,Vegfc,Adra2a,Abcc4,F13a1,Itpr2,Pik3r1,Rhob,Fcer1g,Fyn,Selenop,Cd36,Cd63
MMU-162582	Signal Transduction	94	2212	0.19	0.41	0.0031	10090.ENSMUSP00000000194,10090.ENSMUSP00000004949,10090.ENSMUSP00000005077,10090.ENSMUSP00000005431,10090.ENSMUSP00000007212,10090.ENSMUSP00000014065,10090.ENSMUSP00000014290,10090.ENSMUSP00000015484,10090.ENSMUSP00000017288,10090.ENSMUSP00000018337,10090.ENSMUSP00000018691,10090.ENSMUSP00000020316,10090.ENSMUSP00000020930,10090.ENSMUSP00000021062,10090.ENSMUSP00000021428,10090.ENSMUSP00000021530…	Ccl12,Traf6,Hspb1,Letm1,Psmd2,Clip3,Apbb1ip,Cybb,Rnd3,Cdc73,Pip4k2b,Tbk1,Gna13,Ddx5,Snw1,Hif1a,Psmc1,Cab39l,Farp1,Vim,Wnt2b,Abca1,Tln1,Psmb2,Vegfc,Ikbkb,Plat,Cdh5,Bmpr1a,Adra2a,Dock5,Pkn2,Cysltr2,Icmt,Arhgap29,Dync1li2,Fgf1,Nup43,Leo1,C3ar1,Itpr2,Pgrmc2,Pik3r1,Uaca,S100a8,Jak2,Agt,Ep300,Rhob,Strap,Mta3,Ppp2r5a,Tec,Aldh3a2,Gpr65,Arpc5,Ntrk2,Fgfr1,Dock1,Nipsnap2,Cdc14a,Psma5,Tsc2,Kif5a,Fyn,Lrig1,Ad…
MMU-446652	Interleukin-1 family signaling	13	116	0.61	0.48	0.0073	10090.ENSMUSP00000004949,10090.ENSMUSP00000007212,10090.ENSMUSP00000020316,10090.ENSMUSP00000021595,10090.ENSMUSP00000027015,10090.ENSMUSP00000027241,10090.ENSMUSP00000030642,10090.ENSMUSP00000033939,10090.ENSMUSP00000075721,10090.ENSMUSP00000088057,10090.ENSMUSP00000120152,10090.ENSMUSP00000121266,10090.ENSMUSP00000127700	Traf6,Psmd2,Tbk1,Psmc1,Casp1,Il1r1,Psmb2,Ikbkb,Fbxw11,Psma5,Stat3,Tab2,Tifa
MMU-114608	Platelet degranulation	13	121	0.6	0.45	0.0098	10090.ENSMUSP00000018737,10090.ENSMUSP00000022616,10090.ENSMUSP00000026890,10090.ENSMUSP00000030187,10090.ENSMUSP00000032203,10090.ENSMUSP00000032492,10090.ENSMUSP00000033828,10090.ENSMUSP00000033919,10090.ENSMUSP00000042186,10090.ENSMUSP00000048667,10090.ENSMUSP00000124305,10090.ENSMUSP00000133008,10090.ENSMUSP00000151313	Sparc,Clu,Clec3b,Tln1,A2m,Cd9,Gas6,Vegfc,Abcc4,F13a1,Selenop,Cd36,Cd63
MMU-2454202	Fc epsilon receptor (FCERI) signaling	13	121	0.6	0.45	0.0098	10090.ENSMUSP00000004949,10090.ENSMUSP00000007212,10090.ENSMUSP00000021595,10090.ENSMUSP00000021674,10090.ENSMUSP00000030642,10090.ENSMUSP00000033939,10090.ENSMUSP00000056774,10090.ENSMUSP00000071836,10090.ENSMUSP00000075721,10090.ENSMUSP00000078875,10090.ENSMUSP00000088057,10090.ENSMUSP00000102711,10090.ENSMUSP00000121266	Traf6,Psmd2,Psmc1,Fos,Psmb2,Ikbkb,Pik3r1,Tec,Fbxw11,Fcer1g,Psma5,Jun,Tab2
MMU-9012999	RHO GTPase cycle	27	422	0.37	0.4	0.0102	10090.ENSMUSP00000005431,10090.ENSMUSP00000015484,10090.ENSMUSP00000017288,10090.ENSMUSP00000020930,10090.ENSMUSP00000026635,10090.ENSMUSP00000028062,10090.ENSMUSP00000036674,10090.ENSMUSP00000039566,10090.ENSMUSP00000044624,10090.ENSMUSP00000056643,10090.ENSMUSP00000056774,10090.ENSMUSP00000062047,10090.ENSMUSP00000067013,10090.ENSMUSP00000073764,10090.ENSMUSP00000081531,10090.ENSMUSP00000083211…	Letm1,Cybb,Rnd3,Gna13,Farp1,Vim,Dock5,Pkn2,Arhgap29,Pgrmc2,Pik3r1,Uaca,Rhob,Aldh3a2,Dock1,Nipsnap2,Pkp4,Arhgef17,Fnbp1,Mpp7,Pld1,Iqgap1,Dst,Erbin,Picalm,Gja1,Tjp2
MMU-194315	Signaling by Rho GTPases	34	603	0.32	0.38	0.0116	10090.ENSMUSP00000005431,10090.ENSMUSP00000015484,10090.ENSMUSP00000017288,10090.ENSMUSP00000020930,10090.ENSMUSP00000026635,10090.ENSMUSP00000028062,10090.ENSMUSP00000036674,10090.ENSMUSP00000039566,10090.ENSMUSP00000044624,10090.ENSMUSP00000045480,10090.ENSMUSP00000046732,10090.ENSMUSP00000056643,10090.ENSMUSP00000056774,10090.ENSMUSP00000062047,10090.ENSMUSP00000064385,10090.ENSMUSP00000067013…	Letm1,Cybb,Rnd3,Gna13,Farp1,Vim,Dock5,Pkn2,Arhgap29,Dync1li2,Nup43,Pgrmc2,Pik3r1,Uaca,S100a8,Rhob,Ppp2r5a,Aldh3a2,Arpc5,Dock1,Nipsnap2,Kif5a,Pkp4,Arhgef17,Fnbp1,Mpp7,S100a9,Pld1,Iqgap1,Dst,Erbin,Picalm,Gja1,Tjp2
MMU-1280215	Cytokine Signaling in Immune system	25	397	0.36	0.36	0.0177	10090.ENSMUSP00000004949,10090.ENSMUSP00000007212,10090.ENSMUSP00000020238,10090.ENSMUSP00000020316,10090.ENSMUSP00000021595,10090.ENSMUSP00000021674,10090.ENSMUSP00000022746,10090.ENSMUSP00000027015,10090.ENSMUSP00000027241,10090.ENSMUSP00000030642,10090.ENSMUSP00000033939,10090.ENSMUSP00000056774,10090.ENSMUSP00000064394,10090.ENSMUSP00000071836,10090.ENSMUSP00000075721,10090.ENSMUSP00000088057…	Traf6,Psmd2,Hsp90b1,Tbk1,Psmc1,Fos,Osmr,Casp1,Il1r1,Psmb2,Ikbkb,Pik3r1,Jak2,Tec,Fbxw11,Psma5,Fyn,Ifna14,Jun,Eif4g1,Stat3,Tab2,Eif4a1,Tifa,Il6st
MMU-5621481	C-type lectin receptors (CLRs)	11	110	0.57	0.33	0.0372	10090.ENSMUSP00000004949,10090.ENSMUSP00000007212,10090.ENSMUSP00000021595,10090.ENSMUSP00000030642,10090.ENSMUSP00000033939,10090.ENSMUSP00000066789,10090.ENSMUSP00000075721,10090.ENSMUSP00000078875,10090.ENSMUSP00000088057,10090.ENSMUSP00000097547,10090.ENSMUSP00000121266	Traf6,Psmd2,Psmc1,Psmb2,Ikbkb,Ep300,Fbxw11,Fcer1g,Psma5,Fyn,Tab2
MMU-1257604	PIP3 activates AKT signaling	17	236	0.42	0.31	0.0415	10090.ENSMUSP00000004949,10090.ENSMUSP00000007212,10090.ENSMUSP00000018691,10090.ENSMUSP00000021595,10090.ENSMUSP00000030642,10090.ENSMUSP00000045710,10090.ENSMUSP00000056774,10090.ENSMUSP00000068931,10090.ENSMUSP00000070726,10090.ENSMUSP00000081041,10090.ENSMUSP00000088057,10090.ENSMUSP00000094986,10090.ENSMUSP00000097547,10090.ENSMUSP00000130811,10090.ENSMUSP00000147784,10090.ENSMUSP00000156559…	Traf6,Psmd2,Pip4k2b,Psmc1,Psmb2,Fgf1,Pik3r1,Mta3,Ppp2r5a,Fgfr1,Psma5,Tsc2,Fyn,Lamtor3,Gab1,Cdkn1a,Mlst8
MMU-2871837	FCERI mediated NF-kB activation	9	77	0.63	0.33	0.0415	10090.ENSMUSP00000004949,10090.ENSMUSP00000007212,10090.ENSMUSP00000021595,10090.ENSMUSP00000030642,10090.ENSMUSP00000033939,10090.ENSMUSP00000075721,10090.ENSMUSP00000078875,10090.ENSMUSP00000088057,10090.ENSMUSP00000121266	Traf6,Psmd2,Psmc1,Psmb2,Ikbkb,Fbxw11,Fcer1g,Psma5,Tab2
MMU-1679131	Trafficking and processing of endosomal TLR	4	11	2013-01-01	0.35	0.0442	10090.ENSMUSP00000006235,10090.ENSMUSP00000020238,10090.ENSMUSP00000107787,10090.ENSMUSP00000152169	Ctsb,Hsp90b1,Tlr7,Ctsl
MMU-391160	Signal regulatory protein family interactions	4	11	2013-01-01	0.35	0.0442	10090.ENSMUSP00000032800,10090.ENSMUSP00000087947,10090.ENSMUSP00000103998,10090.ENSMUSP00000124048	Tyrobp,Fyb,Gm9733,Sirpa
MMU-6799990	Metal sequestration by antimicrobial proteins	3	4	2044-01-01	0.36	0.0455	10090.ENSMUSP00000053962,10090.ENSMUSP00000064385,10090.ENSMUSP00000112843	Lcn2,S100a8,S100a9
3dpl
MMU-168256	Immune System	200	1615	0.42	1952-01-01	5.42e-30	10090.ENSMUSP00000000299,10090.ENSMUSP00000001055,10090.ENSMUSP00000001566,10090.ENSMUSP00000002044,10090.ENSMUSP00000003550,10090.ENSMUSP00000003642,10090.ENSMUSP00000003912,10090.ENSMUSP00000004377,10090.ENSMUSP00000004396,10090.ENSMUSP00000004728,10090.ENSMUSP00000005185,10090.ENSMUSP00000005218,10090.ENSMUSP00000005889,10090.ENSMUSP00000006235,10090.ENSMUSP00000006565,10090.ENSMUSP00000007959…	Itgb2,Icam2,Tubb5,Map3k3,Ncstn,Klc4,Calr,Ptpn6,Atp6v1f,Cd33,Cstb,Cd44,Vav1,Ctsb,Cdc20,Rhoa,Srp14,Syngr1,Kif11,Csf1,Ctss,Capza2,Ncf1,Ctsz,Cd34,Myh9,Cyba,Timp2,Cd68,Hsp90b1,Cand1,Nme2,Kif18b,Psmc1,Lgmn,Npc2,Fos,Ly86,Cd180,Hexb,Psmc6,Clu,Osmr,Naprt,Ifnar2,H2-K1,Psmb8,Rela,Prdx4,Ifitm3,Gusb,Casp1,Il1r1,Slc11a1,Gsn,Prg3,Pdia3,Tlr2,Fcgr1,Lrrc41,Sec13,Tnfrsf1a,Cyfip1,Ctsc,Tyrobp,Kif22,Lat,Il21r,Itgax,Py…
MMU-168249	Innate Immune System	142	945	0.5	1974-01-01	6.25e-28	10090.ENSMUSP00000000299,10090.ENSMUSP00000001055,10090.ENSMUSP00000001566,10090.ENSMUSP00000003550,10090.ENSMUSP00000004377,10090.ENSMUSP00000004396,10090.ENSMUSP00000004728,10090.ENSMUSP00000005185,10090.ENSMUSP00000005218,10090.ENSMUSP00000005889,10090.ENSMUSP00000006235,10090.ENSMUSP00000007959,10090.ENSMUSP00000009693,10090.ENSMUSP00000009727,10090.ENSMUSP00000015667,10090.ENSMUSP00000015877…	Itgb2,Icam2,Tubb5,Ncstn,Ptpn6,Atp6v1f,Cd33,Cstb,Cd44,Vav1,Ctsb,Rhoa,Srp14,Syngr1,Ctss,Capza2,Ncf1,Ctsz,Myh9,Cyba,Timp2,Cd68,Hsp90b1,Cand1,Nme2,Psmc1,Lgmn,Npc2,Fos,Ly86,Cd180,Hexb,Psmc6,Clu,Naprt,H2-K1,Psmb8,Rela,Prdx4,Gusb,Casp1,Slc11a1,Gsn,Prg3,Tlr2,Fcgr1,Cyfip1,Ctsc,Tyrobp,Lat,Itgax,Pycard,Trim21,Aga,Man2b1,Ctsh,Nckap1l,H2-M3,Cd53,Rac2,C1qc,Lyn,Dtx4,C1qb,Gm7030,Tubb4b,Gns,Cd81,Pnp,Tlr4,Grn,C3ar…
MMU-6798695	Neutrophil degranulation	84	526	0.53	1956-01-01	3.84e-17	10090.ENSMUSP00000000299,10090.ENSMUSP00000001566,10090.ENSMUSP00000003550,10090.ENSMUSP00000004377,10090.ENSMUSP00000004728,10090.ENSMUSP00000005185,10090.ENSMUSP00000005218,10090.ENSMUSP00000006235,10090.ENSMUSP00000007959,10090.ENSMUSP00000009693,10090.ENSMUSP00000009727,10090.ENSMUSP00000015667,10090.ENSMUSP00000016400,10090.ENSMUSP00000017604,10090.ENSMUSP00000017610,10090.ENSMUSP00000018918…	Itgb2,Tubb5,Ncstn,Ptpn6,Cd33,Cstb,Cd44,Ctsb,Rhoa,Srp14,Syngr1,Ctss,Ctsz,Cyba,Timp2,Cd68,Cand1,Nme2,Npc2,Hexb,Naprt,H2-K1,Prdx4,Gusb,Slc11a1,Gsn,Prg3,Tlr2,Cyfip1,Ctsc,Tyrobp,Itgax,Pycard,Aga,Man2b1,Ctsh,Nckap1l,H2-M3,Cd53,Gm7030,Tubb4b,Gns,Pnp,Grn,C3ar1,Bst2,Itgam,H2-Q7,Arpc5,Gpr84,Fcer1g,H2-T22,H2-Q4,Chil1,Lair1,Lyz2,Dynlt1c,Dock2,Pnp2,Ctsa,B2m,Arhgap45,Cap1,Rhog,Gmfg,Creg1,Mgst1,Lilra5,Pld1,Lgal…
MMU-109582	Hemostasis	72	501	0.48	2029-01-01	1.89e-12	10090.ENSMUSP00000000299,10090.ENSMUSP00000002678,10090.ENSMUSP00000003642,10090.ENSMUSP00000004377,10090.ENSMUSP00000005188,10090.ENSMUSP00000005218,10090.ENSMUSP00000005234,10090.ENSMUSP00000005889,10090.ENSMUSP00000007959,10090.ENSMUSP00000009425,10090.ENSMUSP00000012587,10090.ENSMUSP00000014290,10090.ENSMUSP00000015877,10090.ENSMUSP00000018737,10090.ENSMUSP00000021311,10090.ENSMUSP00000022616…	Itgb2,Tgfb1,Klc4,Ptpn6,Sh2b2,Cd44,Wdr1,Vav1,Rhoa,Rarres2,Kif11,Apbb1ip,Capza2,Sparc,Kif18b,Clu,Pros1,Dock8,Ola1,Tln1,A2m,Cd9,Kif22,Lat,Itgax,Vegfc,Kif23,Lgals3bp,Rac2,S100a10,Lyn,F11r,Tubb4b,Gng10,Dagla,Gngt2,Kif4,Serpinf2,Itpr2,Tuba1c,Abhd12,Cdc42,Lcp2,Cenpe,Pik3cg,Sdc3,Rhob,Itgam,Pla2g4a,Actg1,H3c7,Tubb2b,Tuba1b,Gng8,Fcer1g,H3c8,Kif20b,Dock2,Tuba1a,Fyn,Plek,Igf1,Rhog,Tmsb4x,Flna,Sirpa,Racgap1,F…
MMU-162582	Signal Transduction	189	2212	0.25	0.91	4.64e-12	10090.ENSMUSP00000000194,10090.ENSMUSP00000001226,10090.ENSMUSP00000002678,10090.ENSMUSP00000003550,10090.ENSMUSP00000003642,10090.ENSMUSP00000004156,10090.ENSMUSP00000004377,10090.ENSMUSP00000004396,10090.ENSMUSP00000005188,10090.ENSMUSP00000005889,10090.ENSMUSP00000006005,10090.ENSMUSP00000006565,10090.ENSMUSP00000006669,10090.ENSMUSP00000007757,10090.ENSMUSP00000007959,10090.ENSMUSP00000014290…	Ccl12,Sh3bp1,Tgfb1,Ncstn,Klc4,Map3k11,Ptpn6,Atp6v1f,Sh2b2,Vav1,Pth1r,Cdc20,Pdk1,Tgfbr1,Rhoa,Apbb1ip,Ncf1,Myh9,Cyba,Pfn1,Mmp7,Cxcl16,Ccl6,Ccl9,Cdk1,Hif1a,Psmc1,Opn4,Psmc6,Epsti1,Runx1,Sgo1,Ndc80,Psmb8,Lmnb1,Incenp,Dock8,Rela,Add3,P4hb,Nrp1,Lypla1,Sgo2a,Vim,Mdk,Knl1,Abca1,Tln1,Lrrc41,Rspo1,Ctnnbip1,Cxcl5,Mad1l1,Kel,Tacr1,Bmp10,Arhgdib,Sec13,Tnfrsf1a,Cyfip1,Lat,Plk1,Vegfc,Tradd,Nckap1l,Chn2,Rac2,Fam…
MMU-1280218	Adaptive Immune System	84	687	0.41	2026-12-01	2.37e-11	10090.ENSMUSP00000000299,10090.ENSMUSP00000001055,10090.ENSMUSP00000003642,10090.ENSMUSP00000003912,10090.ENSMUSP00000004377,10090.ENSMUSP00000004728,10090.ENSMUSP00000005889,10090.ENSMUSP00000006235,10090.ENSMUSP00000006565,10090.ENSMUSP00000012587,10090.ENSMUSP00000015667,10090.ENSMUSP00000015877,10090.ENSMUSP00000016094,10090.ENSMUSP00000016638,10090.ENSMUSP00000017604,10090.ENSMUSP00000021311…	Itgb2,Icam2,Klc4,Calr,Ptpn6,Cd33,Vav1,Ctsb,Cdc20,Kif11,Ctss,Capza2,Ncf1,Cd34,Cyba,Kif18b,Psmc1,Lgmn,Psmc6,H2-K1,Psmb8,Rela,Ifitm3,Pdia3,Fcgr1,Lrrc41,Sec13,Ctsc,Kif22,Lat,Trim21,Kif23,Ctsh,Uba7,H2-M3,Fbxo2,Lyn,Gm7030,Tubb4b,Cd81,Kif4,Itpr2,Tuba1c,Pik3ap1,Cdc42,Lcp2,Blnk,Cenpe,Itgb5,H2-Q7,Hcst,Tubb2b,Tuba1b,H2-T22,H2-Q4,Dtx3l,Ap2s1,Lair1,Kif20b,Col3a1,Cd86,Fyb,Cd300c2,Rasgrp3,Tuba1a,Fyn,Cbll1,Ctsa,…
MMU-195258	RHO GTPase Effectors	46	243	0.6	2043-01-01	2.46e-11	10090.ENSMUSP00000003642,10090.ENSMUSP00000006565,10090.ENSMUSP00000007959,10090.ENSMUSP00000016094,10090.ENSMUSP00000016771,10090.ENSMUSP00000017604,10090.ENSMUSP00000018437,10090.ENSMUSP00000024736,10090.ENSMUSP00000024851,10090.ENSMUSP00000025562,10090.ENSMUSP00000027202,10090.ENSMUSP00000028802,10090.ENSMUSP00000031534,10090.ENSMUSP00000032440,10090.ENSMUSP00000032629,10090.ENSMUSP00000033154…	Klc4,Cdc20,Rhoa,Ncf1,Myh9,Cyba,Pfn1,Sgo1,Ndc80,Incenp,Sgo2a,Knl1,Mad1l1,Sec13,Cyfip1,Plk1,Nckap1l,Rac2,Tubb4b,Sfn,Tuba1c,Cdc42,Cenpe,Rhob,Ywhae,Rcc2,Actg1,Tubb2b,Tuba1b,Arpc5,Wasf2,Arpc1b,Tuba1a,Srgap2,Spc24,Actb,Rhog,Nuf2,Flna,Arpc4,Cenpa,Iqgap1,Prc1,Cenpf,Kif14,Ncf2
MMU-194315	Signaling by Rho GTPases	75	603	0.42	2026-01-01	1.91e-10	10090.ENSMUSP00000001226,10090.ENSMUSP00000003642,10090.ENSMUSP00000004156,10090.ENSMUSP00000005889,10090.ENSMUSP00000006565,10090.ENSMUSP00000007959,10090.ENSMUSP00000016094,10090.ENSMUSP00000016771,10090.ENSMUSP00000017604,10090.ENSMUSP00000018437,10090.ENSMUSP00000022591,10090.ENSMUSP00000024736,10090.ENSMUSP00000024851,10090.ENSMUSP00000025486,10090.ENSMUSP00000025562,10090.ENSMUSP00000025831…	Sh3bp1,Klc4,Map3k11,Vav1,Cdc20,Rhoa,Ncf1,Myh9,Cyba,Pfn1,Epsti1,Sgo1,Ndc80,Lmnb1,Incenp,Dock8,Add3,Sgo2a,Vim,Knl1,Mad1l1,Arhgdib,Sec13,Cyfip1,Plk1,Nckap1l,Chn2,Rac2,Fam91a1,Tubb4b,Sfn,Tuba1c,Cdc42,Cenpe,Rhob,Ywhae,Rcc2,Actg1,Tmod3,Tubb2b,Tuba1b,Arpc5,Arhgef26,Wasf2,Arpc1b,Nipsnap2,Trio,Dock2,Tuba1a,Srgap2,Spc24,Actb,Arhgap45,Rhog,Arhgef17,Arhgap23,Rbm39,Nuf2,Flna,Pld1,Tpm3,Arpc4,Cenpa,Racgap1,Iqga…
MMU-9716542	Signaling by Rho GTPases, Miro GTPases and RHOBTB3	76	618	0.41	2026-09-01	1.98e-10	10090.ENSMUSP00000001226,10090.ENSMUSP00000003642,10090.ENSMUSP00000004156,10090.ENSMUSP00000005889,10090.ENSMUSP00000006565,10090.ENSMUSP00000007959,10090.ENSMUSP00000016094,10090.ENSMUSP00000016771,10090.ENSMUSP00000017604,10090.ENSMUSP00000018437,10090.ENSMUSP00000022591,10090.ENSMUSP00000024736,10090.ENSMUSP00000024851,10090.ENSMUSP00000025486,10090.ENSMUSP00000025562,10090.ENSMUSP00000025831…	Sh3bp1,Klc4,Map3k11,Vav1,Cdc20,Rhoa,Ncf1,Myh9,Cyba,Pfn1,Epsti1,Sgo1,Ndc80,Lmnb1,Incenp,Dock8,Add3,Sgo2a,Vim,Knl1,Lrrc41,Mad1l1,Arhgdib,Sec13,Cyfip1,Plk1,Nckap1l,Chn2,Rac2,Fam91a1,Tubb4b,Sfn,Tuba1c,Cdc42,Cenpe,Rhob,Ywhae,Rcc2,Actg1,Tmod3,Tubb2b,Tuba1b,Arpc5,Arhgef26,Wasf2,Arpc1b,Nipsnap2,Trio,Dock2,Tuba1a,Srgap2,Spc24,Actb,Arhgap45,Rhog,Arhgef17,Arhgap23,Rbm39,Nuf2,Flna,Pld1,Tpm3,Arpc4,Cenpa,Racga…
MMU-69278	Cell Cycle, Mitotic	64	482	0.45	2026-11-01	6.13e-10	10090.ENSMUSP00000000505,10090.ENSMUSP00000001566,10090.ENSMUSP00000006565,10090.ENSMUSP00000019907,10090.ENSMUSP00000020099,10090.ENSMUSP00000020579,10090.ENSMUSP00000021595,10090.ENSMUSP00000022380,10090.ENSMUSP00000024736,10090.ENSMUSP00000024851,10090.ENSMUSP00000025196,10090.ENSMUSP00000025486,10090.ENSMUSP00000025562,10090.ENSMUSP00000025773,10090.ENSMUSP00000027202,10090.ENSMUSP00000027312…	Mcm7,Tubb5,Cdc20,Fbxo5,Cdk1,Hmmr,Psmc1,Psmc6,Sgo1,Ndc80,Psmb8,Lmnb1,Incenp,Pold4,Sgo2a,Prim2,Knl1,Aurka,Rae1,Ccna2,Mad1l1,Sec13,Plk1,Wee1,Ccnb2,Kif23,H2az1,Lyn,Anapc15,Tubb4b,Smc4,Tuba1c,Cenpe,Ywhae,Rcc2,Ccnb1,H2ac1,H2ac10,Foxm1,H2ac15,Tubb2b,Tuba1b,H2ac4,H2ac18,H4c11,H2ac20,H2bc15,Tuba1a,Fgfr1op,Spc24,Psmb3,Smc2,Rbm39,H2bc12,Nuf2,Ncapg,Anapc7,Cenpa,Tpx2,Cenpf,Psmb9,Psme1,Lig1,H2bc9
MMU-68886	M Phase	53	357	0.49	2016-01-01	1.03e-09	10090.ENSMUSP00000001566,10090.ENSMUSP00000006565,10090.ENSMUSP00000019907,10090.ENSMUSP00000020099,10090.ENSMUSP00000021595,10090.ENSMUSP00000022380,10090.ENSMUSP00000024736,10090.ENSMUSP00000024851,10090.ENSMUSP00000025196,10090.ENSMUSP00000025486,10090.ENSMUSP00000025562,10090.ENSMUSP00000027202,10090.ENSMUSP00000028802,10090.ENSMUSP00000029013,10090.ENSMUSP00000031534,10090.ENSMUSP00000032440…	Tubb5,Cdc20,Fbxo5,Cdk1,Psmc1,Psmc6,Sgo1,Ndc80,Psmb8,Lmnb1,Incenp,Sgo2a,Knl1,Rae1,Mad1l1,Sec13,Plk1,Ccnb2,Kif23,H2az1,Anapc15,Tubb4b,Smc4,Tuba1c,Cenpe,Ywhae,Rcc2,Ccnb1,H2ac1,H2ac10,H2ac15,Tubb2b,Tuba1b,H2ac4,H2ac18,H4c11,H2ac20,H2bc15,Tuba1a,Fgfr1op,Spc24,Psmb3,Smc2,Rbm39,H2bc12,Nuf2,Ncapg,Anapc7,Cenpa,Cenpf,Psmb9,Psme1,H2bc9
MMU-76002	Platelet activation, signaling and aggregation	43	250	0.56	2024-01-01	1.49e-09	10090.ENSMUSP00000002678,10090.ENSMUSP00000004377,10090.ENSMUSP00000005234,10090.ENSMUSP00000005889,10090.ENSMUSP00000007959,10090.ENSMUSP00000009425,10090.ENSMUSP00000014290,10090.ENSMUSP00000018737,10090.ENSMUSP00000022616,10090.ENSMUSP00000023629,10090.ENSMUSP00000028517,10090.ENSMUSP00000030187,10090.ENSMUSP00000032203,10090.ENSMUSP00000032492,10090.ENSMUSP00000032997,10090.ENSMUSP00000033919…	Tgfb1,Ptpn6,Wdr1,Vav1,Rhoa,Rarres2,Apbb1ip,Sparc,Clu,Pros1,Ola1,Tln1,A2m,Cd9,Lat,Vegfc,Lgals3bp,Rac2,Lyn,Gng10,Dagla,Gngt2,Serpinf2,Itpr2,Abhd12,Cdc42,Lcp2,Pik3cg,Rhob,Pla2g4a,Actg1,Gng8,Fcer1g,Fyn,Plek,Igf1,Rhog,Tmsb4x,Flna,Fam3c,Psap,P2ry12,Cd63
MMU-1640170	Cell Cycle	68	570	0.4	0.99	7.44e-09	10090.ENSMUSP00000000505,10090.ENSMUSP00000001566,10090.ENSMUSP00000006565,10090.ENSMUSP00000019907,10090.ENSMUSP00000020099,10090.ENSMUSP00000020579,10090.ENSMUSP00000021595,10090.ENSMUSP00000022380,10090.ENSMUSP00000024736,10090.ENSMUSP00000024851,10090.ENSMUSP00000025196,10090.ENSMUSP00000025486,10090.ENSMUSP00000025562,10090.ENSMUSP00000025773,10090.ENSMUSP00000027202,10090.ENSMUSP00000027312…	Mcm7,Tubb5,Cdc20,Fbxo5,Cdk1,Hmmr,Psmc1,Psmc6,Sgo1,Ndc80,Psmb8,Lmnb1,Incenp,Pold4,Sgo2a,Prim2,Knl1,Aurka,Rae1,Ccna2,Mad1l1,Ruvbl1,Sec13,Plk1,Wee1,Ccnb2,Kif23,H2az1,Lyn,Anapc15,Tubb4b,Smc4,Sfn,Tuba1c,Cenpe,Babam2,Ywhae,Rcc2,Ccnb1,H2ac1,H2ac10,Foxm1,H2ac15,Npm1,Tubb2b,Tuba1b,H2ac4,H2ac18,H4c11,H2ac20,H2bc15,Tuba1a,Fgfr1op,Spc24,Psmb3,Smc2,Rbm39,H2bc12,Nuf2,Ncapg,Anapc7,Cenpa,Tpx2,Cenpf,Psmb9,Psme1,L…
MMU-2299718	Condensation of Prophase Chromosomes	16	35	0.98	1952-01-01	5.53e-08	10090.ENSMUSP00000020099,10090.ENSMUSP00000033154,10090.ENSMUSP00000036907,10090.ENSMUSP00000047872,10090.ENSMUSP00000071989,10090.ENSMUSP00000072227,10090.ENSMUSP00000072989,10090.ENSMUSP00000074310,10090.ENSMUSP00000077477,10090.ENSMUSP00000077814,10090.ENSMUSP00000085006,10090.ENSMUSP00000088288,10090.ENSMUSP00000089301,10090.ENSMUSP00000099979,10090.ENSMUSP00000106085,10090.ENSMUSP00000153277	Cdk1,Plk1,H2az1,Smc4,Ccnb1,H2ac1,H2ac10,H2ac15,H2ac4,H2ac18,H4c11,H2ac20,H2bc15,Smc2,H2bc12,H2bc9
MMU-5663220	RHO GTPases Activate Formins	27	132	0.63	2026-11-01	3.38e-07	10090.ENSMUSP00000006565,10090.ENSMUSP00000007959,10090.ENSMUSP00000018437,10090.ENSMUSP00000024736,10090.ENSMUSP00000024851,10090.ENSMUSP00000025562,10090.ENSMUSP00000027202,10090.ENSMUSP00000028802,10090.ENSMUSP00000031534,10090.ENSMUSP00000032440,10090.ENSMUSP00000033154,10090.ENSMUSP00000042342,10090.ENSMUSP00000051033,10090.ENSMUSP00000054634,10090.ENSMUSP00000057938,10090.ENSMUSP00000067013…	Cdc20,Rhoa,Pfn1,Sgo1,Ndc80,Incenp,Sgo2a,Knl1,Mad1l1,Sec13,Plk1,Tubb4b,Tuba1c,Cdc42,Cenpe,Rhob,Rcc2,Actg1,Tubb2b,Tuba1b,Tuba1a,Srgap2,Spc24,Actb,Nuf2,Cenpa,Cenpf
MMU-2132295	MHC class II antigen presentation	26	126	0.64	2026-09-01	5.28e-07	10090.ENSMUSP00000003642,10090.ENSMUSP00000006235,10090.ENSMUSP00000012587,10090.ENSMUSP00000015667,10090.ENSMUSP00000015877,10090.ENSMUSP00000021311,10090.ENSMUSP00000021607,10090.ENSMUSP00000032440,10090.ENSMUSP00000032779,10090.ENSMUSP00000032915,10090.ENSMUSP00000034815,10090.ENSMUSP00000034915,10090.ENSMUSP00000042342,10090.ENSMUSP00000048383,10090.ENSMUSP00000051033,10090.ENSMUSP00000057938…	Klc4,Ctsb,Kif11,Ctss,Capza2,Kif18b,Lgmn,Sec13,Ctsc,Kif22,Kif23,Ctsh,Tubb4b,Kif4,Tuba1c,Cenpe,Tubb2b,Tuba1b,Ap2s1,Kif20b,Tuba1a,Ctsa,Clta,Ctsd,Racgap1,Ctsl
MMU-2555396	Mitotic Metaphase and Anaphase	34	220	0.51	0.93	1.66e-06	10090.ENSMUSP00000006565,10090.ENSMUSP00000019907,10090.ENSMUSP00000020099,10090.ENSMUSP00000021595,10090.ENSMUSP00000022380,10090.ENSMUSP00000024736,10090.ENSMUSP00000024851,10090.ENSMUSP00000025196,10090.ENSMUSP00000025486,10090.ENSMUSP00000025562,10090.ENSMUSP00000027202,10090.ENSMUSP00000028802,10090.ENSMUSP00000031534,10090.ENSMUSP00000032440,10090.ENSMUSP00000033154,10090.ENSMUSP00000034742…	Cdc20,Fbxo5,Cdk1,Psmc1,Psmc6,Sgo1,Ndc80,Psmb8,Lmnb1,Incenp,Sgo2a,Knl1,Mad1l1,Sec13,Plk1,Ccnb2,Anapc15,Tubb4b,Tuba1c,Cenpe,Rcc2,Ccnb1,Tubb2b,Tuba1b,Tuba1a,Spc24,Psmb3,Rbm39,Nuf2,Anapc7,Cenpa,Cenpf,Psmb9,Psme1
MMU-68875	Mitotic Prophase	21	91	0.69	2026-05-01	2.65e-06	10090.ENSMUSP00000020099,10090.ENSMUSP00000025486,10090.ENSMUSP00000029013,10090.ENSMUSP00000032440,10090.ENSMUSP00000033154,10090.ENSMUSP00000034742,10090.ENSMUSP00000036907,10090.ENSMUSP00000047872,10090.ENSMUSP00000071989,10090.ENSMUSP00000072227,10090.ENSMUSP00000072989,10090.ENSMUSP00000074310,10090.ENSMUSP00000077477,10090.ENSMUSP00000077814,10090.ENSMUSP00000085006,10090.ENSMUSP00000088288…	Cdk1,Lmnb1,Rae1,Sec13,Plk1,Ccnb2,H2az1,Smc4,Ccnb1,H2ac1,H2ac10,H2ac15,H2ac4,H2ac18,H4c11,H2ac20,H2bc15,Smc2,Rbm39,H2bc12,H2bc9
MMU-68882	Mitotic Anaphase	33	219	0.5	0.88	4.11e-06	10090.ENSMUSP00000006565,10090.ENSMUSP00000020099,10090.ENSMUSP00000021595,10090.ENSMUSP00000022380,10090.ENSMUSP00000024736,10090.ENSMUSP00000024851,10090.ENSMUSP00000025196,10090.ENSMUSP00000025486,10090.ENSMUSP00000025562,10090.ENSMUSP00000027202,10090.ENSMUSP00000028802,10090.ENSMUSP00000031534,10090.ENSMUSP00000032440,10090.ENSMUSP00000033154,10090.ENSMUSP00000034742,10090.ENSMUSP00000040286…	Cdc20,Cdk1,Psmc1,Psmc6,Sgo1,Ndc80,Psmb8,Lmnb1,Incenp,Sgo2a,Knl1,Mad1l1,Sec13,Plk1,Ccnb2,Anapc15,Tubb4b,Tuba1c,Cenpe,Rcc2,Ccnb1,Tubb2b,Tuba1b,Tuba1a,Spc24,Psmb3,Rbm39,Nuf2,Anapc7,Cenpa,Cenpf,Psmb9,Psme1
MMU-1474244	Extracellular matrix organization	35	247	0.47	0.85	6.02e-06	10090.ENSMUSP00000000299,10090.ENSMUSP00000001055,10090.ENSMUSP00000002678,10090.ENSMUSP00000004968,10090.ENSMUSP00000005218,10090.ENSMUSP00000006235,10090.ENSMUSP00000015667,10090.ENSMUSP00000017610,10090.ENSMUSP00000018737,10090.ENSMUSP00000018767,10090.ENSMUSP00000019199,10090.ENSMUSP00000026122,10090.ENSMUSP00000028749,10090.ENSMUSP00000032125,10090.ENSMUSP00000032203,10090.ENSMUSP00000033053…	Itgb2,Icam2,Tgfb1,Plod3,Cd44,Ctsb,Ctss,Timp2,Sparc,Mmp7,Plod1,P4hb,Capn3,Bmp10,A2m,Itgax,Bgn,Ppib,F11r,Colgalt1,Sdc3,Itgam,Itgb5,Col12a1,Bmp4,Spp1,Col3a1,Mmp14,Capn13,Col4a6,Matn1,Dcn,Ctsd,Tnr,Ctsl
MMU-8936459	RUNX1 regulates genes involved in megakaryocyte differentiation and platelet function	15	48	0.82	2026-06-01	8.10e-06	10090.ENSMUSP00000023673,10090.ENSMUSP00000036907,10090.ENSMUSP00000072227,10090.ENSMUSP00000072989,10090.ENSMUSP00000074310,10090.ENSMUSP00000074994,10090.ENSMUSP00000077477,10090.ENSMUSP00000077814,10090.ENSMUSP00000079670,10090.ENSMUSP00000085006,10090.ENSMUSP00000088288,10090.ENSMUSP00000089301,10090.ENSMUSP00000106085,10090.ENSMUSP00000110781,10090.ENSMUSP00000153277	Runx1,H2az1,H2ac1,H2ac10,H2ac15,H3c7,H2ac4,H2ac18,H3c8,H4c11,H2ac20,H2bc15,H2bc12,Kmt2e,H2bc9
MMU-114604	GPVI-mediated activation cascade	13	34	0.91	2026-01-01	8.16e-06	10090.ENSMUSP00000004377,10090.ENSMUSP00000005889,10090.ENSMUSP00000007959,10090.ENSMUSP00000032997,10090.ENSMUSP00000036384,10090.ENSMUSP00000038838,10090.ENSMUSP00000054634,10090.ENSMUSP00000056621,10090.ENSMUSP00000062864,10090.ENSMUSP00000067013,10090.ENSMUSP00000078875,10090.ENSMUSP00000097547,10090.ENSMUSP00000102536	Ptpn6,Vav1,Rhoa,Lat,Rac2,Lyn,Cdc42,Lcp2,Pik3cg,Rhob,Fcer1g,Fyn,Rhog
MMU-2500257	Resolution of Sister Chromatid Cohesion	23	119	0.61	0.93	8.16e-06	10090.ENSMUSP00000006565,10090.ENSMUSP00000020099,10090.ENSMUSP00000024736,10090.ENSMUSP00000024851,10090.ENSMUSP00000025562,10090.ENSMUSP00000027202,10090.ENSMUSP00000028802,10090.ENSMUSP00000031534,10090.ENSMUSP00000032440,10090.ENSMUSP00000033154,10090.ENSMUSP00000034742,10090.ENSMUSP00000042342,10090.ENSMUSP00000051033,10090.ENSMUSP00000057938,10090.ENSMUSP00000071163,10090.ENSMUSP00000071989…	Cdc20,Cdk1,Sgo1,Ndc80,Incenp,Sgo2a,Knl1,Mad1l1,Sec13,Plk1,Ccnb2,Tubb4b,Tuba1c,Cenpe,Rcc2,Ccnb1,Tubb2b,Tuba1b,Tuba1a,Spc24,Nuf2,Cenpa,Cenpf
MMU-1236975	Antigen processing-Cross presentation	20	91	0.67	0.97	8.39e-06	10090.ENSMUSP00000003912,10090.ENSMUSP00000016094,10090.ENSMUSP00000017604,10090.ENSMUSP00000021595,10090.ENSMUSP00000022380,10090.ENSMUSP00000025181,10090.ENSMUSP00000025196,10090.ENSMUSP00000028683,10090.ENSMUSP00000029748,10090.ENSMUSP00000035687,10090.ENSMUSP00000040558,10090.ENSMUSP00000069416,10090.ENSMUSP00000071843,10090.ENSMUSP00000078927,10090.ENSMUSP00000080159,10090.ENSMUSP00000099436…	Calr,Ncf1,Cyba,Psmc1,Psmc6,H2-K1,Psmb8,Pdia3,Fcgr1,H2-M3,Gm7030,Itgb5,H2-Q7,H2-T22,H2-Q4,Psmb3,B2m,Psmb9,Psme1,Ncf2
MMU-69620	Cell Cycle Checkpoints	36	265	0.46	0.82	8.39e-06	10090.ENSMUSP00000000505,10090.ENSMUSP00000006565,10090.ENSMUSP00000020099,10090.ENSMUSP00000021595,10090.ENSMUSP00000022380,10090.ENSMUSP00000024736,10090.ENSMUSP00000024851,10090.ENSMUSP00000025196,10090.ENSMUSP00000025562,10090.ENSMUSP00000027202,10090.ENSMUSP00000028802,10090.ENSMUSP00000029270,10090.ENSMUSP00000031534,10090.ENSMUSP00000032440,10090.ENSMUSP00000033154,10090.ENSMUSP00000033326…	Mcm7,Cdc20,Cdk1,Psmc1,Psmc6,Sgo1,Ndc80,Psmb8,Incenp,Sgo2a,Knl1,Ccna2,Mad1l1,Sec13,Plk1,Wee1,Ccnb2,Anapc15,Sfn,Cenpe,Babam2,Ywhae,Rcc2,Ccnb1,H4c11,H2bc15,Spc24,Psmb3,H2bc12,Nuf2,Anapc7,Cenpa,Cenpf,Psmb9,Psme1,H2bc9
MMU-606279	Deposition of new CENPA-containing nucleosomes at the centromere	15	52	0.78	0.99	1.56e-05	10090.ENSMUSP00000028802,10090.ENSMUSP00000032165,10090.ENSMUSP00000036907,10090.ENSMUSP00000072227,10090.ENSMUSP00000072989,10090.ENSMUSP00000074310,10090.ENSMUSP00000075067,10090.ENSMUSP00000077477,10090.ENSMUSP00000077814,10090.ENSMUSP00000085006,10090.ENSMUSP00000088288,10090.ENSMUSP00000089301,10090.ENSMUSP00000106085,10090.ENSMUSP00000122831,10090.ENSMUSP00000153277	Knl1,Ruvbl1,H2az1,H2ac1,H2ac10,H2ac15,Npm1,H2ac4,H2ac18,H4c11,H2ac20,H2bc15,H2bc12,Cenpa,H2bc9
MMU-68877	Mitotic Prometaphase	29	191	0.5	0.83	1.56e-05	10090.ENSMUSP00000001566,10090.ENSMUSP00000006565,10090.ENSMUSP00000020099,10090.ENSMUSP00000024736,10090.ENSMUSP00000024851,10090.ENSMUSP00000025562,10090.ENSMUSP00000027202,10090.ENSMUSP00000028802,10090.ENSMUSP00000031534,10090.ENSMUSP00000032440,10090.ENSMUSP00000033154,10090.ENSMUSP00000034742,10090.ENSMUSP00000042342,10090.ENSMUSP00000047872,10090.ENSMUSP00000051033,10090.ENSMUSP00000057938…	Tubb5,Cdc20,Cdk1,Sgo1,Ndc80,Incenp,Sgo2a,Knl1,Mad1l1,Sec13,Plk1,Ccnb2,Tubb4b,Smc4,Tuba1c,Cenpe,Ywhae,Rcc2,Ccnb1,Tubb2b,Tuba1b,Tuba1a,Fgfr1op,Spc24,Smc2,Nuf2,Ncapg,Cenpa,Cenpf
MMU-2467813	Separation of Sister Chromatids	28	183	0.51	0.81	2.10e-05	10090.ENSMUSP00000006565,10090.ENSMUSP00000021595,10090.ENSMUSP00000022380,10090.ENSMUSP00000024736,10090.ENSMUSP00000024851,10090.ENSMUSP00000025196,10090.ENSMUSP00000025562,10090.ENSMUSP00000027202,10090.ENSMUSP00000028802,10090.ENSMUSP00000031534,10090.ENSMUSP00000032440,10090.ENSMUSP00000033154,10090.ENSMUSP00000040286,10090.ENSMUSP00000042342,10090.ENSMUSP00000051033,10090.ENSMUSP00000057938…	Cdc20,Psmc1,Psmc6,Sgo1,Ndc80,Psmb8,Incenp,Sgo2a,Knl1,Mad1l1,Sec13,Plk1,Anapc15,Tubb4b,Tuba1c,Cenpe,Rcc2,Tubb2b,Tuba1b,Tuba1a,Spc24,Psmb3,Nuf2,Anapc7,Cenpa,Cenpf,Psmb9,Psme1
MMU-2029480	Fcgamma receptor (FCGR) dependent phagocytosis	18	80	0.68	0.92	2.12e-05	10090.ENSMUSP00000005889,10090.ENSMUSP00000016771,10090.ENSMUSP00000029748,10090.ENSMUSP00000032629,10090.ENSMUSP00000035400,10090.ENSMUSP00000038838,10090.ENSMUSP00000054634,10090.ENSMUSP00000067002,10090.ENSMUSP00000071486,10090.ENSMUSP00000076933,10090.ENSMUSP00000081263,10090.ENSMUSP00000082822,10090.ENSMUSP00000097547,10090.ENSMUSP00000098066,10090.ENSMUSP00000113810,10090.ENSMUSP00000114839…	Vav1,Myh9,Fcgr1,Cyfip1,Nckap1l,Lyn,Cdc42,Pld4,Actg1,Arpc5,Wasf2,Arpc1b,Fyn,Actb,Pld1,Arpc4,Myo9b,Fcgr3
MMU-212300	PRC2 methylates histones and DNA	13	40	0.83	0.98	2.69e-05	10090.ENSMUSP00000036907,10090.ENSMUSP00000072227,10090.ENSMUSP00000072989,10090.ENSMUSP00000074310,10090.ENSMUSP00000074994,10090.ENSMUSP00000077477,10090.ENSMUSP00000077814,10090.ENSMUSP00000079670,10090.ENSMUSP00000085006,10090.ENSMUSP00000088288,10090.ENSMUSP00000089301,10090.ENSMUSP00000106085,10090.ENSMUSP00000153277	H2az1,H2ac1,H2ac10,H2ac15,H3c7,H2ac4,H2ac18,H3c8,H4c11,H2ac20,H2bc15,H2bc12,H2bc9
MMU-9012999	RHO GTPase cycle	46	422	0.36	0.69	4.16e-05	10090.ENSMUSP00000001226,10090.ENSMUSP00000004156,10090.ENSMUSP00000005889,10090.ENSMUSP00000007959,10090.ENSMUSP00000016094,10090.ENSMUSP00000017604,10090.ENSMUSP00000022591,10090.ENSMUSP00000025486,10090.ENSMUSP00000025831,10090.ENSMUSP00000025999,10090.ENSMUSP00000028062,10090.ENSMUSP00000032344,10090.ENSMUSP00000032629,10090.ENSMUSP00000035400,10090.ENSMUSP00000035908,10090.ENSMUSP00000036384…	Sh3bp1,Map3k11,Vav1,Rhoa,Ncf1,Cyba,Epsti1,Lmnb1,Dock8,Add3,Vim,Arhgdib,Cyfip1,Nckap1l,Chn2,Rac2,Fam91a1,Cdc42,Rhob,Actg1,Tmod3,Tuba1b,Arhgef26,Wasf2,Nipsnap2,Trio,Dock2,Srgap2,Actb,Arhgap45,Rhog,Arhgef17,Arhgap23,Rbm39,Pld1,Tpm3,Racgap1,Iqgap1,Myo9b,Dst,Fam83b,Kif14,Ncf2,Picalm,Arhgap9,Lman1
MMU-9648025	EML4 and NUDC in mitotic spindle formation	20	107	0.59	0.81	5.80e-05	10090.ENSMUSP00000006565,10090.ENSMUSP00000024736,10090.ENSMUSP00000024851,10090.ENSMUSP00000025562,10090.ENSMUSP00000027202,10090.ENSMUSP00000028802,10090.ENSMUSP00000031534,10090.ENSMUSP00000032440,10090.ENSMUSP00000033154,10090.ENSMUSP00000042342,10090.ENSMUSP00000051033,10090.ENSMUSP00000057938,10090.ENSMUSP00000071163,10090.ENSMUSP00000075178,10090.ENSMUSP00000076777,10090.ENSMUSP00000094778…	Cdc20,Sgo1,Ndc80,Incenp,Sgo2a,Knl1,Mad1l1,Sec13,Plk1,Tubb4b,Tuba1c,Cenpe,Rcc2,Tubb2b,Tuba1b,Tuba1a,Spc24,Nuf2,Cenpa,Cenpf
MMU-983231	Factors involved in megakaryocyte development and platelet production	21	119	0.57	0.79	6.95e-05	10090.ENSMUSP00000003642,10090.ENSMUSP00000005188,10090.ENSMUSP00000012587,10090.ENSMUSP00000015877,10090.ENSMUSP00000021311,10090.ENSMUSP00000025831,10090.ENSMUSP00000032915,10090.ENSMUSP00000034815,10090.ENSMUSP00000042342,10090.ENSMUSP00000048383,10090.ENSMUSP00000051033,10090.ENSMUSP00000054634,10090.ENSMUSP00000057938,10090.ENSMUSP00000074994,10090.ENSMUSP00000075178,10090.ENSMUSP00000076777…	Klc4,Sh2b2,Kif11,Capza2,Kif18b,Dock8,Kif22,Kif23,Tubb4b,Kif4,Tuba1c,Cdc42,Cenpe,H3c7,Tubb2b,Tuba1b,H3c8,Kif20b,Dock2,Tuba1a,Racgap1
MMU-212165	Epigenetic regulation of gene expression	16	71	0.68	0.83	7.86e-05	10090.ENSMUSP00000034415,10090.ENSMUSP00000036907,10090.ENSMUSP00000071486,10090.ENSMUSP00000072227,10090.ENSMUSP00000072989,10090.ENSMUSP00000074310,10090.ENSMUSP00000074994,10090.ENSMUSP00000077477,10090.ENSMUSP00000077814,10090.ENSMUSP00000079670,10090.ENSMUSP00000085006,10090.ENSMUSP00000088288,10090.ENSMUSP00000089301,10090.ENSMUSP00000106085,10090.ENSMUSP00000109299,10090.ENSMUSP00000153277	Taf1d,H2az1,Actg1,H2ac1,H2ac10,H2ac15,H3c7,H2ac4,H2ac18,H3c8,H4c11,H2ac20,H2bc15,H2bc12,Znrd1,H2bc9
MMU-114608	Platelet degranulation	21	121	0.56	0.77	8.30e-05	10090.ENSMUSP00000002678,10090.ENSMUSP00000005234,10090.ENSMUSP00000009425,10090.ENSMUSP00000018737,10090.ENSMUSP00000022616,10090.ENSMUSP00000023629,10090.ENSMUSP00000028517,10090.ENSMUSP00000030187,10090.ENSMUSP00000032203,10090.ENSMUSP00000032492,10090.ENSMUSP00000033919,10090.ENSMUSP00000035579,10090.ENSMUSP00000048704,10090.ENSMUSP00000071486,10090.ENSMUSP00000099945,10090.ENSMUSP00000100937…	Tgfb1,Wdr1,Rarres2,Sparc,Clu,Pros1,Ola1,Tln1,A2m,Cd9,Vegfc,Lgals3bp,Serpinf2,Actg1,Plek,Igf1,Tmsb4x,Flna,Fam3c,Psap,Cd63
MMU-983189	Kinesins	14	55	0.73	0.84	9.75e-05	10090.ENSMUSP00000003642,10090.ENSMUSP00000012587,10090.ENSMUSP00000021311,10090.ENSMUSP00000032915,10090.ENSMUSP00000034815,10090.ENSMUSP00000042342,10090.ENSMUSP00000048383,10090.ENSMUSP00000051033,10090.ENSMUSP00000057938,10090.ENSMUSP00000075178,10090.ENSMUSP00000076777,10090.ENSMUSP00000084599,10090.ENSMUSP00000094778,10090.ENSMUSP00000126417	Klc4,Kif11,Kif18b,Kif22,Kif23,Tubb4b,Kif4,Tuba1c,Cenpe,Tubb2b,Tuba1b,Kif20b,Tuba1a,Racgap1
MMU-73886	Chromosome Maintenance	19	103	0.59	0.77	0.00011	10090.ENSMUSP00000025773,10090.ENSMUSP00000027312,10090.ENSMUSP00000028802,10090.ENSMUSP00000029270,10090.ENSMUSP00000032165,10090.ENSMUSP00000036907,10090.ENSMUSP00000072227,10090.ENSMUSP00000072989,10090.ENSMUSP00000074310,10090.ENSMUSP00000075067,10090.ENSMUSP00000077477,10090.ENSMUSP00000077814,10090.ENSMUSP00000085006,10090.ENSMUSP00000088288,10090.ENSMUSP00000089301,10090.ENSMUSP00000106085…	Pold4,Prim2,Knl1,Ccna2,Ruvbl1,H2az1,H2ac1,H2ac10,H2ac15,Npm1,H2ac4,H2ac18,H4c11,H2ac20,H2bc15,H2bc12,Cenpa,Lig1,H2bc9
MMU-422475	Axon guidance	33	268	0.41	0.67	0.00012	10090.ENSMUSP00000002079,10090.ENSMUSP00000003550,10090.ENSMUSP00000007959,10090.ENSMUSP00000018437,10090.ENSMUSP00000026917,10090.ENSMUSP00000030179,10090.ENSMUSP00000030187,10090.ENSMUSP00000032800,10090.ENSMUSP00000038838,10090.ENSMUSP00000042342,10090.ENSMUSP00000047173,10090.ENSMUSP00000048383,10090.ENSMUSP00000051033,10090.ENSMUSP00000054634,10090.ENSMUSP00000067013,10090.ENSMUSP00000071486…	Plxnb3,Ncstn,Rhoa,Pfn1,Nrp1,Cd72,Tln1,Tyrobp,Lyn,Tubb4b,Pdlim7,Kif4,Tuba1c,Cdc42,Rhob,Actg1,Tubb2b,Tuba1b,Arpc5,Fgfr1,Arpc1b,Ap2s1,Col3a1,Trio,Tuba1a,Fyn,Actb,Clta,Trem2,Ephb6,Arpc4,Map2k2,Myo9b
MMU-8878171	Transcriptional regulation by RUNX1	24	159	0.5	0.72	0.00013	10090.ENSMUSP00000021595,10090.ENSMUSP00000022380,10090.ENSMUSP00000023673,10090.ENSMUSP00000025196,10090.ENSMUSP00000036907,10090.ENSMUSP00000072227,10090.ENSMUSP00000072989,10090.ENSMUSP00000074310,10090.ENSMUSP00000074994,10090.ENSMUSP00000077477,10090.ENSMUSP00000077814,10090.ENSMUSP00000079670,10090.ENSMUSP00000085006,10090.ENSMUSP00000088288,10090.ENSMUSP00000089301,10090.ENSMUSP00000098677…	Psmc1,Psmc6,Runx1,Psmb8,H2az1,H2ac1,H2ac10,H2ac15,H3c7,H2ac4,H2ac18,H3c8,H4c11,H2ac20,H2bc15,Rybp,Psmb3,H2bc12,Lmo2,Kmt2e,Psmb9,Psme1,Ctsl,H2bc9
MMU-2029482	Regulation of actin dynamics for phagocytic cup formation	14	59	0.7	0.79	0.00017	10090.ENSMUSP00000005889,10090.ENSMUSP00000016771,10090.ENSMUSP00000029748,10090.ENSMUSP00000032629,10090.ENSMUSP00000035400,10090.ENSMUSP00000054634,10090.ENSMUSP00000071486,10090.ENSMUSP00000076933,10090.ENSMUSP00000081263,10090.ENSMUSP00000082822,10090.ENSMUSP00000098066,10090.ENSMUSP00000114839,10090.ENSMUSP00000129220,10090.ENSMUSP00000131938	Vav1,Myh9,Fcgr1,Cyfip1,Nckap1l,Cdc42,Actg1,Arpc5,Wasf2,Arpc1b,Actb,Arpc4,Myo9b,Fcgr3
MMU-5653656	Vesicle-mediated transport	55	592	0.29	0.57	0.00024	10090.ENSMUSP00000003642,10090.ENSMUSP00000003912,10090.ENSMUSP00000012587,10090.ENSMUSP00000015877,10090.ENSMUSP00000016400,10090.ENSMUSP00000018711,10090.ENSMUSP00000018737,10090.ENSMUSP00000019974,10090.ENSMUSP00000020238,10090.ENSMUSP00000021311,10090.ENSMUSP00000024963,10090.ENSMUSP00000025711,10090.ENSMUSP00000030852,10090.ENSMUSP00000031377,10090.ENSMUSP00000032122,10090.ENSMUSP00000032440…	Klc4,Calr,Kif11,Capza2,Ctsz,Gabarap,Sparc,Rab32,Hsp90b1,Kif18b,Mcfd2,Vps51,Rint1,Scarb2,Tacr1,Sec13,Ctsc,Kif22,Kif23,Rab8b,Tubb4b,Cyth4,Gns,Lrp1,Kif4,Tuba1c,Cenpe,Tmed3,Gja4,Rab39,Rab7b,Pla2g4a,Ywhae,Actg1,Tubb2b,Tuba1b,Arpc5,Ap2s1,Kif20b,Tuba1a,Tsc2,Actb,Gapvd1,Clta,Tmed9,Snx5,Btc,Arpc4,Als2cl,Arfrp1,Racgap1,Rab27a,Picalm,Gdi2,Lman1
MMU-198933	Immunoregulatory interactions between a Lymphoid and a non-Lymphoid cell	18	102	0.57	0.7	0.00029	10090.ENSMUSP00000000299,10090.ENSMUSP00000001055,10090.ENSMUSP00000004728,10090.ENSMUSP00000016638,10090.ENSMUSP00000025181,10090.ENSMUSP00000026565,10090.ENSMUSP00000035687,10090.ENSMUSP00000040558,10090.ENSMUSP00000043768,10090.ENSMUSP00000071843,10090.ENSMUSP00000074573,10090.ENSMUSP00000078927,10090.ENSMUSP00000080159,10090.ENSMUSP00000083589,10090.ENSMUSP00000085192,10090.ENSMUSP00000090121…	Itgb2,Icam2,Cd33,Cd34,H2-K1,Ifitm3,H2-M3,Gm7030,Cd81,H2-Q7,Hcst,H2-T22,H2-Q4,Lair1,Col3a1,Cd300c2,B2m,Trem2
MMU-8852276	The role of GTSE1 in G2/M progression after G2 checkpoint	15	73	0.64	0.72	0.00033	10090.ENSMUSP00000020099,10090.ENSMUSP00000021595,10090.ENSMUSP00000022380,10090.ENSMUSP00000025196,10090.ENSMUSP00000033154,10090.ENSMUSP00000034742,10090.ENSMUSP00000042342,10090.ENSMUSP00000051033,10090.ENSMUSP00000071989,10090.ENSMUSP00000075178,10090.ENSMUSP00000076777,10090.ENSMUSP00000094778,10090.ENSMUSP00000099436,10090.ENSMUSP00000133499,10090.ENSMUSP00000134735	Cdk1,Psmc1,Psmc6,Psmb8,Plk1,Ccnb2,Tubb4b,Tuba1c,Ccnb1,Tubb2b,Tuba1b,Tuba1a,Psmb3,Psmb9,Psme1
MMU-6811434	COPI-dependent Golgi-to-ER retrograde traffic	17	94	0.58	0.69	0.00037	10090.ENSMUSP00000003642,10090.ENSMUSP00000012587,10090.ENSMUSP00000021311,10090.ENSMUSP00000030852,10090.ENSMUSP00000032915,10090.ENSMUSP00000034815,10090.ENSMUSP00000042342,10090.ENSMUSP00000048383,10090.ENSMUSP00000051033,10090.ENSMUSP00000057938,10090.ENSMUSP00000058723,10090.ENSMUSP00000075178,10090.ENSMUSP00000076777,10090.ENSMUSP00000084599,10090.ENSMUSP00000094778,10090.ENSMUSP00000105531…	Klc4,Kif11,Kif18b,Rint1,Kif22,Kif23,Tubb4b,Kif4,Tuba1c,Cenpe,Tmed3,Tubb2b,Tuba1b,Kif20b,Tuba1a,Tmed9,Racgap1
MMU-3214858	RMTs methylate histone arginines	11	39	0.77	0.75	0.00040	10090.ENSMUSP00000033839,10090.ENSMUSP00000072227,10090.ENSMUSP00000072858,10090.ENSMUSP00000072989,10090.ENSMUSP00000074310,10090.ENSMUSP00000074994,10090.ENSMUSP00000077477,10090.ENSMUSP00000077814,10090.ENSMUSP00000079670,10090.ENSMUSP00000085006,10090.ENSMUSP00000088288	Coprs,H2ac1,H2ac21,H2ac10,H2ac15,H3c7,H2ac4,H2ac18,H3c8,H4c11,H2ac20
MMU-449147	Signaling by Interleukins	31	262	0.4	0.6	0.00040	10090.ENSMUSP00000002044,10090.ENSMUSP00000004377,10090.ENSMUSP00000005889,10090.ENSMUSP00000014743,10090.ENSMUSP00000020238,10090.ENSMUSP00000021595,10090.ENSMUSP00000021674,10090.ENSMUSP00000022380,10090.ENSMUSP00000022746,10090.ENSMUSP00000025196,10090.ENSMUSP00000025867,10090.ENSMUSP00000027015,10090.ENSMUSP00000027241,10090.ENSMUSP00000033000,10090.ENSMUSP00000033418,10090.ENSMUSP00000038838…	Map3k3,Ptpn6,Vav1,Csf1,Hsp90b1,Psmc1,Fos,Psmc6,Osmr,Psmb8,Rela,Casp1,Il1r1,Il21r,Il13ra1,Lyn,Tec,H3c7,H3c8,Tnip2,Fyn,Psmb3,Jun,Csf1r,Stat3,Tab2,Inpp5d,Psmb9,Psme1,Casp8,Csf2rb
MMU-69275	G2/M Transition	24	178	0.45	0.61	0.00056	10090.ENSMUSP00000001566,10090.ENSMUSP00000020099,10090.ENSMUSP00000020579,10090.ENSMUSP00000021595,10090.ENSMUSP00000022380,10090.ENSMUSP00000025196,10090.ENSMUSP00000028997,10090.ENSMUSP00000029270,10090.ENSMUSP00000033154,10090.ENSMUSP00000033326,10090.ENSMUSP00000034742,10090.ENSMUSP00000042342,10090.ENSMUSP00000051033,10090.ENSMUSP00000070993,10090.ENSMUSP00000071989,10090.ENSMUSP00000073041…	Tubb5,Cdk1,Hmmr,Psmc1,Psmc6,Psmb8,Aurka,Ccna2,Plk1,Wee1,Ccnb2,Tubb4b,Tuba1c,Ywhae,Ccnb1,Foxm1,Tubb2b,Tuba1b,Tuba1a,Fgfr1op,Psmb3,Tpx2,Psmb9,Psme1
MMU-983170	Antigen Presentation: Folding, assembly and peptide loading of class I MHC	11	41	0.75	0.72	0.00057	10090.ENSMUSP00000003912,10090.ENSMUSP00000025181,10090.ENSMUSP00000028683,10090.ENSMUSP00000032440,10090.ENSMUSP00000035687,10090.ENSMUSP00000040558,10090.ENSMUSP00000071843,10090.ENSMUSP00000078927,10090.ENSMUSP00000080159,10090.ENSMUSP00000099534,10090.ENSMUSP00000133166	Calr,H2-K1,Pdia3,Sec13,H2-M3,Gm7030,H2-Q7,H2-T22,H2-Q4,B2m,Erap1
MMU-199991	Membrane Trafficking	51	559	0.28	0.53	0.00068	10090.ENSMUSP00000003642,10090.ENSMUSP00000012587,10090.ENSMUSP00000015877,10090.ENSMUSP00000016400,10090.ENSMUSP00000018711,10090.ENSMUSP00000019974,10090.ENSMUSP00000021311,10090.ENSMUSP00000024963,10090.ENSMUSP00000025711,10090.ENSMUSP00000030852,10090.ENSMUSP00000031377,10090.ENSMUSP00000032122,10090.ENSMUSP00000032440,10090.ENSMUSP00000032779,10090.ENSMUSP00000032915,10090.ENSMUSP00000034815…	Klc4,Kif11,Capza2,Ctsz,Gabarap,Rab32,Kif18b,Mcfd2,Vps51,Rint1,Scarb2,Tacr1,Sec13,Ctsc,Kif22,Kif23,Rab8b,Tubb4b,Cyth4,Gns,Kif4,Tuba1c,Cenpe,Tmed3,Gja4,Rab39,Rab7b,Pla2g4a,Ywhae,Actg1,Tubb2b,Tuba1b,Arpc5,Ap2s1,Kif20b,Tuba1a,Tsc2,Actb,Gapvd1,Clta,Tmed9,Snx5,Btc,Arpc4,Als2cl,Arfrp1,Racgap1,Rab27a,Picalm,Gdi2,Lman1
MMU-5626467	RHO GTPases activate IQGAPs	9	27	0.85	0.72	0.00076	10090.ENSMUSP00000042342,10090.ENSMUSP00000051033,10090.ENSMUSP00000054634,10090.ENSMUSP00000071486,10090.ENSMUSP00000075178,10090.ENSMUSP00000076777,10090.ENSMUSP00000094778,10090.ENSMUSP00000098066,10090.ENSMUSP00000128278	Tubb4b,Tuba1c,Cdc42,Actg1,Tubb2b,Tuba1b,Tuba1a,Actb,Iqgap1
MMU-9013149	RAC1 GTPase cycle	23	173	0.45	0.58	0.00092	10090.ENSMUSP00000001226,10090.ENSMUSP00000005889,10090.ENSMUSP00000016094,10090.ENSMUSP00000017604,10090.ENSMUSP00000025831,10090.ENSMUSP00000032344,10090.ENSMUSP00000032629,10090.ENSMUSP00000035400,10090.ENSMUSP00000035908,10090.ENSMUSP00000054634,10090.ENSMUSP00000081263,10090.ENSMUSP00000087714,10090.ENSMUSP00000090884,10090.ENSMUSP00000095195,10090.ENSMUSP00000101012,10090.ENSMUSP00000103227…	Sh3bp1,Vav1,Ncf1,Cyba,Dock8,Arhgdib,Cyfip1,Nckap1l,Chn2,Cdc42,Wasf2,Trio,Dock2,Srgap2,Arhgap45,Arhgap23,Rbm39,Pld1,Racgap1,Iqgap1,Myo9b,Ncf2,Arhgap9
MMU-437239	Recycling pathway of L1	10	36	0.77	0.68	0.00097	10090.ENSMUSP00000042342,10090.ENSMUSP00000048383,10090.ENSMUSP00000051033,10090.ENSMUSP00000071486,10090.ENSMUSP00000075178,10090.ENSMUSP00000076777,10090.ENSMUSP00000083281,10090.ENSMUSP00000094778,10090.ENSMUSP00000098066,10090.ENSMUSP00000103483	Tubb4b,Kif4,Tuba1c,Actg1,Tubb2b,Tuba1b,Ap2s1,Tuba1a,Actb,Clta
MMU-8856688	Golgi-to-ER retrograde transport	19	128	0.49	0.59	0.0011	10090.ENSMUSP00000003642,10090.ENSMUSP00000012587,10090.ENSMUSP00000015877,10090.ENSMUSP00000021311,10090.ENSMUSP00000030852,10090.ENSMUSP00000032915,10090.ENSMUSP00000034815,10090.ENSMUSP00000042342,10090.ENSMUSP00000048383,10090.ENSMUSP00000051033,10090.ENSMUSP00000057938,10090.ENSMUSP00000058723,10090.ENSMUSP00000070868,10090.ENSMUSP00000075178,10090.ENSMUSP00000076777,10090.ENSMUSP00000084599…	Klc4,Kif11,Capza2,Kif18b,Rint1,Kif22,Kif23,Tubb4b,Kif4,Tuba1c,Cenpe,Tmed3,Pla2g4a,Tubb2b,Tuba1b,Kif20b,Tuba1a,Tmed9,Racgap1
MMU-1500931	Cell-Cell communication	15	86	0.56	0.59	0.0014	10090.ENSMUSP00000020077,10090.ENSMUSP00000023709,10090.ENSMUSP00000028059,10090.ENSMUSP00000032800,10090.ENSMUSP00000041907,10090.ENSMUSP00000071486,10090.ENSMUSP00000082928,10090.ENSMUSP00000087947,10090.ENSMUSP00000097547,10090.ENSMUSP00000098066,10090.ENSMUSP00000109938,10090.ENSMUSP00000124048,10090.ENSMUSP00000128278,10090.ENSMUSP00000138308,10090.ENSMUSP00000145462	Lims1,Krt5,Rsu1,Tyrobp,F11r,Actg1,Sdk1,Fyb,Fyn,Actb,Flna,Sirpa,Iqgap1,Dst,Skap2
MMU-168898	Toll-like Receptor Cascades	20	143	0.47	0.56	0.0014	10090.ENSMUSP00000000299,10090.ENSMUSP00000006235,10090.ENSMUSP00000015667,10090.ENSMUSP00000020238,10090.ENSMUSP00000021607,10090.ENSMUSP00000021674,10090.ENSMUSP00000021860,10090.ENSMUSP00000022124,10090.ENSMUSP00000025867,10090.ENSMUSP00000029623,10090.ENSMUSP00000045770,10090.ENSMUSP00000068468,10090.ENSMUSP00000085030,10090.ENSMUSP00000102711,10090.ENSMUSP00000121266,10090.ENSMUSP00000124272…	Itgb2,Ctsb,Ctss,Hsp90b1,Lgmn,Fos,Ly86,Cd180,Rela,Tlr2,Tlr4,Itgam,Tnip2,Jun,Tab2,Unc93b1,Ripk1,Casp8,Tlr1,Ctsl
MMU-174143	APC/C-mediated degradation of cell cycle proteins	15	86	0.56	0.59	0.0014	10090.ENSMUSP00000006565,10090.ENSMUSP00000019907,10090.ENSMUSP00000020099,10090.ENSMUSP00000021595,10090.ENSMUSP00000022380,10090.ENSMUSP00000025196,10090.ENSMUSP00000028997,10090.ENSMUSP00000029270,10090.ENSMUSP00000033154,10090.ENSMUSP00000040286,10090.ENSMUSP00000071989,10090.ENSMUSP00000099436,10090.ENSMUSP00000113928,10090.ENSMUSP00000133499,10090.ENSMUSP00000134735	Cdc20,Fbxo5,Cdk1,Psmc1,Psmc6,Psmb8,Aurka,Ccna2,Plk1,Anapc15,Ccnb1,Psmb3,Anapc7,Psmb9,Psme1
MMU-3928662	EPHB-mediated forward signaling	10	38	0.74	0.64	0.0014	10090.ENSMUSP00000007959,10090.ENSMUSP00000038838,10090.ENSMUSP00000054634,10090.ENSMUSP00000071486,10090.ENSMUSP00000076933,10090.ENSMUSP00000082822,10090.ENSMUSP00000097547,10090.ENSMUSP00000098066,10090.ENSMUSP00000110380,10090.ENSMUSP00000114839	Rhoa,Lyn,Cdc42,Actg1,Arpc5,Arpc1b,Fyn,Actb,Ephb6,Arpc4
MMU-5689603	UCH proteinases	15	86	0.56	0.59	0.0014	10090.ENSMUSP00000021595,10090.ENSMUSP00000022380,10090.ENSMUSP00000025196,10090.ENSMUSP00000032165,10090.ENSMUSP00000071486,10090.ENSMUSP00000072227,10090.ENSMUSP00000072858,10090.ENSMUSP00000072989,10090.ENSMUSP00000074310,10090.ENSMUSP00000077477,10090.ENSMUSP00000077814,10090.ENSMUSP00000088288,10090.ENSMUSP00000099436,10090.ENSMUSP00000133499,10090.ENSMUSP00000134735	Psmc1,Psmc6,Psmb8,Ruvbl1,Actg1,H2ac1,H2ac21,H2ac10,H2ac15,H2ac4,H2ac18,H2ac20,Psmb3,Psmb9,Psme1
MMU-69618	Mitotic Spindle Checkpoint	17	109	0.52	0.58	0.0014	10090.ENSMUSP00000006565,10090.ENSMUSP00000024736,10090.ENSMUSP00000024851,10090.ENSMUSP00000025562,10090.ENSMUSP00000027202,10090.ENSMUSP00000028802,10090.ENSMUSP00000031534,10090.ENSMUSP00000032440,10090.ENSMUSP00000033154,10090.ENSMUSP00000040286,10090.ENSMUSP00000057938,10090.ENSMUSP00000071163,10090.ENSMUSP00000096541,10090.ENSMUSP00000106999,10090.ENSMUSP00000113928,10090.ENSMUSP00000122831…	Cdc20,Sgo1,Ndc80,Incenp,Sgo2a,Knl1,Mad1l1,Sec13,Plk1,Anapc15,Cenpe,Rcc2,Spc24,Nuf2,Anapc7,Cenpa,Cenpf
MMU-9013404	RAC2 GTPase cycle	15	86	0.56	0.59	0.0014	10090.ENSMUSP00000005889,10090.ENSMUSP00000016094,10090.ENSMUSP00000017604,10090.ENSMUSP00000032629,10090.ENSMUSP00000035400,10090.ENSMUSP00000036384,10090.ENSMUSP00000054634,10090.ENSMUSP00000081263,10090.ENSMUSP00000087714,10090.ENSMUSP00000090884,10090.ENSMUSP00000105216,10090.ENSMUSP00000126417,10090.ENSMUSP00000128278,10090.ENSMUSP00000140404,10090.ENSMUSP00000158495	Vav1,Ncf1,Cyba,Cyfip1,Nckap1l,Rac2,Cdc42,Wasf2,Trio,Dock2,Rbm39,Racgap1,Iqgap1,Ncf2,Lman1
MMU-1679131	Trafficking and processing of endosomal TLR	6	11	2026-06-01	0.68	0.0017	10090.ENSMUSP00000006235,10090.ENSMUSP00000015667,10090.ENSMUSP00000020238,10090.ENSMUSP00000021607,10090.ENSMUSP00000124272,10090.ENSMUSP00000152169	Ctsb,Ctss,Hsp90b1,Lgmn,Unc93b1,Ctsl
MMU-176417	Phosphorylation of Emi1	5	6	2024-01-01	0.7	0.0017	10090.ENSMUSP00000006565,10090.ENSMUSP00000019907,10090.ENSMUSP00000020099,10090.ENSMUSP00000033154,10090.ENSMUSP00000071989	Cdc20,Fbxo5,Cdk1,Plk1,Ccnb1
MMU-373760	L1CAM interactions	13	68	0.6	0.59	0.0017	10090.ENSMUSP00000026917,10090.ENSMUSP00000042342,10090.ENSMUSP00000048383,10090.ENSMUSP00000051033,10090.ENSMUSP00000071486,10090.ENSMUSP00000075178,10090.ENSMUSP00000076777,10090.ENSMUSP00000081041,10090.ENSMUSP00000083281,10090.ENSMUSP00000094778,10090.ENSMUSP00000098066,10090.ENSMUSP00000103483,10090.ENSMUSP00000121111	Nrp1,Tubb4b,Kif4,Tuba1c,Actg1,Tubb2b,Tuba1b,Fgfr1,Ap2s1,Tuba1a,Actb,Clta,Map2k2
MMU-5663213	RHO GTPases Activate WASPs and WAVEs	9	32	0.77	0.63	0.0018	10090.ENSMUSP00000032629,10090.ENSMUSP00000035400,10090.ENSMUSP00000054634,10090.ENSMUSP00000071486,10090.ENSMUSP00000076933,10090.ENSMUSP00000081263,10090.ENSMUSP00000082822,10090.ENSMUSP00000098066,10090.ENSMUSP00000114839	Cyfip1,Nckap1l,Cdc42,Actg1,Arpc5,Wasf2,Arpc1b,Actb,Arpc4
MMU-5689880	Ub-specific processing proteases	22	173	0.43	0.53	0.0019	10090.ENSMUSP00000006565,10090.ENSMUSP00000007757,10090.ENSMUSP00000021530,10090.ENSMUSP00000021595,10090.ENSMUSP00000022293,10090.ENSMUSP00000022380,10090.ENSMUSP00000025196,10090.ENSMUSP00000029270,10090.ENSMUSP00000032165,10090.ENSMUSP00000072227,10090.ENSMUSP00000072858,10090.ENSMUSP00000072989,10090.ENSMUSP00000074310,10090.ENSMUSP00000077477,10090.ENSMUSP00000077814,10090.ENSMUSP00000088288…	Cdc20,Tgfbr1,Hif1a,Psmc1,Vdac2,Psmc6,Psmb8,Ccna2,Ruvbl1,H2ac1,H2ac21,H2ac10,H2ac15,H2ac4,H2ac18,H2ac20,Usp24,Psmb3,Taf9b,Ripk1,Psmb9,Psme1
MMU-6811442	Intra-Golgi and retrograde Golgi-to-ER traffic	23	186	0.42	0.52	0.0019	10090.ENSMUSP00000003642,10090.ENSMUSP00000012587,10090.ENSMUSP00000015877,10090.ENSMUSP00000021311,10090.ENSMUSP00000025711,10090.ENSMUSP00000030852,10090.ENSMUSP00000032915,10090.ENSMUSP00000034815,10090.ENSMUSP00000042342,10090.ENSMUSP00000042698,10090.ENSMUSP00000048383,10090.ENSMUSP00000051033,10090.ENSMUSP00000057938,10090.ENSMUSP00000058723,10090.ENSMUSP00000063804,10090.ENSMUSP00000070868…	Klc4,Kif11,Capza2,Kif18b,Vps51,Rint1,Kif22,Kif23,Tubb4b,Cyth4,Kif4,Tuba1c,Cenpe,Tmed3,Rab39,Pla2g4a,Tubb2b,Tuba1b,Kif20b,Tuba1a,Tmed9,Arfrp1,Racgap1
MMU-1280215	Cytokine Signaling in Immune system	38	397	0.3	0.48	0.0022	10090.ENSMUSP00000002044,10090.ENSMUSP00000004377,10090.ENSMUSP00000005889,10090.ENSMUSP00000014743,10090.ENSMUSP00000020238,10090.ENSMUSP00000021595,10090.ENSMUSP00000021674,10090.ENSMUSP00000022380,10090.ENSMUSP00000022746,10090.ENSMUSP00000023693,10090.ENSMUSP00000025196,10090.ENSMUSP00000025867,10090.ENSMUSP00000027015,10090.ENSMUSP00000027241,10090.ENSMUSP00000032491,10090.ENSMUSP00000033000…	Map3k3,Ptpn6,Vav1,Csf1,Hsp90b1,Psmc1,Fos,Psmc6,Osmr,Ifnar2,Psmb8,Rela,Casp1,Il1r1,Tnfrsf1a,Il21r,Il13ra1,Uba7,Lyn,Tec,H3c7,H3c8,Tnip2,Fyn,Psmb3,Ifna14,Foxo3,Jun,Eif4e2,Csf1r,Stat3,Tab2,Eif4a1,Inpp5d,Psmb9,Psme1,Casp8,Csf2rb
MMU-141444	Amplification of signal from unattached kinetochores via a MAD2 inhibitory signal	15	92	0.54	0.55	0.0022	10090.ENSMUSP00000006565,10090.ENSMUSP00000024736,10090.ENSMUSP00000024851,10090.ENSMUSP00000025562,10090.ENSMUSP00000027202,10090.ENSMUSP00000028802,10090.ENSMUSP00000031534,10090.ENSMUSP00000032440,10090.ENSMUSP00000033154,10090.ENSMUSP00000057938,10090.ENSMUSP00000071163,10090.ENSMUSP00000096541,10090.ENSMUSP00000106999,10090.ENSMUSP00000122831,10090.ENSMUSP00000129738	Cdc20,Sgo1,Ndc80,Incenp,Sgo2a,Knl1,Mad1l1,Sec13,Plk1,Cenpe,Rcc2,Spc24,Nuf2,Cenpa,Cenpf
MMU-2160916	Hyaluronan uptake and degradation	6	12	2026-02-01	0.65	0.0022	10090.ENSMUSP00000005218,10090.ENSMUSP00000014221,10090.ENSMUSP00000020579,10090.ENSMUSP00000022169,10090.ENSMUSP00000026262,10090.ENSMUSP00000026613	Cd44,Chp1,Hmmr,Hexb,Hexa,Gusb
MMU-5688426	Deubiquitination	27	241	0.37	0.5	0.0022	10090.ENSMUSP00000006565,10090.ENSMUSP00000007757,10090.ENSMUSP00000007959,10090.ENSMUSP00000020099,10090.ENSMUSP00000021530,10090.ENSMUSP00000021595,10090.ENSMUSP00000022293,10090.ENSMUSP00000022380,10090.ENSMUSP00000025196,10090.ENSMUSP00000029270,10090.ENSMUSP00000032165,10090.ENSMUSP00000069133,10090.ENSMUSP00000071486,10090.ENSMUSP00000072227,10090.ENSMUSP00000072858,10090.ENSMUSP00000072989…	Cdc20,Tgfbr1,Rhoa,Cdk1,Hif1a,Psmc1,Vdac2,Psmc6,Psmb8,Ccna2,Ruvbl1,Babam2,Actg1,H2ac1,H2ac21,H2ac10,H2ac15,H2ac4,H2ac18,Tnip2,H2ac20,Usp24,Psmb3,Taf9b,Ripk1,Psmb9,Psme1
MMU-1236974	ER-Phagosome pathway	9	34	0.75	0.6	0.0024	10090.ENSMUSP00000003912,10090.ENSMUSP00000025181,10090.ENSMUSP00000028683,10090.ENSMUSP00000035687,10090.ENSMUSP00000040558,10090.ENSMUSP00000071843,10090.ENSMUSP00000078927,10090.ENSMUSP00000080159,10090.ENSMUSP00000099534	Calr,H2-K1,Pdia3,H2-M3,Gm7030,H2-Q7,H2-T22,H2-Q4,B2m
MMU-2262752	Cellular responses to stress	41	448	0.28	0.46	0.0027	10090.ENSMUSP00000004396,10090.ENSMUSP00000005548,10090.ENSMUSP00000015877,10090.ENSMUSP00000016094,10090.ENSMUSP00000017604,10090.ENSMUSP00000021530,10090.ENSMUSP00000021595,10090.ENSMUSP00000021674,10090.ENSMUSP00000022380,10090.ENSMUSP00000025196,10090.ENSMUSP00000025486,10090.ENSMUSP00000026122,10090.ENSMUSP00000029013,10090.ENSMUSP00000029270,10090.ENSMUSP00000030125,10090.ENSMUSP00000030771…	Atp6v1f,Hmox1,Capza2,Ncf1,Cyba,Hif1a,Psmc1,Fos,Psmc6,Psmb8,Lmnb1,P4hb,Rae1,Ccna2,Bag1,Dnajc2,Sec13,Trim21,Hspb8,Anapc15,Tubb4b,Tlr4,Fnip1,Tuba1c,Tgs1,Cebpb,Ywhae,Szt2,Tubb2b,Tuba1b,H1f5,H13,Tuba1a,Psmb3,Jun,Anapc7,Gstp1,Psmb9,Psme1,Ncf2,Mlst8
MMU-1474228	Degradation of the extracellular matrix	16	109	0.49	0.51	0.0036	10090.ENSMUSP00000005218,10090.ENSMUSP00000006235,10090.ENSMUSP00000015667,10090.ENSMUSP00000017610,10090.ENSMUSP00000018767,10090.ENSMUSP00000028749,10090.ENSMUSP00000032203,10090.ENSMUSP00000071662,10090.ENSMUSP00000084043,10090.ENSMUSP00000085192,10090.ENSMUSP00000087119,10090.ENSMUSP00000092832,10090.ENSMUSP00000098765,10090.ENSMUSP00000100924,10090.ENSMUSP00000121203,10090.ENSMUSP00000152169	Cd44,Ctsb,Ctss,Timp2,Mmp7,Capn3,A2m,Col12a1,Spp1,Col3a1,Mmp14,Capn13,Col4a6,Dcn,Ctsd,Ctsl
MMU-392499	Metabolism of proteins	110	1616	0.16	0.4	0.0036	10090.ENSMUSP00000000696,10090.ENSMUSP00000003912,10090.ENSMUSP00000006128,10090.ENSMUSP00000006565,10090.ENSMUSP00000007757,10090.ENSMUSP00000007959,10090.ENSMUSP00000009693,10090.ENSMUSP00000014743,10090.ENSMUSP00000015877,10090.ENSMUSP00000016400,10090.ENSMUSP00000019974,10090.ENSMUSP00000020099,10090.ENSMUSP00000020238,10090.ENSMUSP00000020315,10090.ENSMUSP00000020493,10090.ENSMUSP00000020629…	Cd52,Calr,Rcn1,Cdc20,Tgfbr1,Rhoa,Srp14,Csf1,Capza2,Ctsz,Rab32,Cdk1,Hsp90b1,Cand1,Pofut2,Gfpt2,Hif1a,Psmc1,Vdac2,Psmc6,Gpaa1,Pros1,Mcfd2,Psmb8,Incenp,Tmem132a,Rela,P4hb,Igfbp5,Srp9,Eif3m,Pdia3,Rae1,Ccna2,Lrrc41,Ruvbl1,Sumf1,Sec13,Ctsc,Mrps11,Eif3c,B3gnt3,Ctsh,Fbxo2,Npl,Mgat5,Mrpl54,Rab8b,Tubb4b,Gng10,Mrpl34,Leo1,Gngt2,Man1c1,Tuba1c,Tmed3,Rab39,Rab7b,Top2a,Commd4,Babam2,C4b,Actg1,H2ac1,H2ac21,H2ac1…
MMU-5689901	Metalloprotease DUBs	8	28	0.78	0.57	0.0036	10090.ENSMUSP00000069133,10090.ENSMUSP00000072227,10090.ENSMUSP00000072858,10090.ENSMUSP00000072989,10090.ENSMUSP00000074310,10090.ENSMUSP00000077477,10090.ENSMUSP00000077814,10090.ENSMUSP00000088288	Babam2,H2ac1,H2ac21,H2ac10,H2ac15,H2ac4,H2ac18,H2ac20
MMU-9006934	Signaling by Receptor Tyrosine Kinases	38	410	0.29	0.45	0.0036	10090.ENSMUSP00000003550,10090.ENSMUSP00000004377,10090.ENSMUSP00000004396,10090.ENSMUSP00000005188,10090.ENSMUSP00000005889,10090.ENSMUSP00000007959,10090.ENSMUSP00000016094,10090.ENSMUSP00000017604,10090.ENSMUSP00000026917,10090.ENSMUSP00000028672,10090.ENSMUSP00000032629,10090.ENSMUSP00000033919,10090.ENSMUSP00000035400,10090.ENSMUSP00000038838,10090.ENSMUSP00000041053,10090.ENSMUSP00000042658…	Ncstn,Ptpn6,Atp6v1f,Sh2b2,Vav1,Rhoa,Ncf1,Cyba,Nrp1,Mdk,Cyfip1,Vegfc,Nckap1l,Lyn,Egr2,Hnrnpa1,Cdc42,Chd4,Actg1,Tec,Fgfr1,Wasf2,Ap2s1,Spp1,Col3a1,Fyn,Actb,Lrig1,Igf1,Clta,Spint1,Btc,Stat3,Map2k2,Ctsd,Ncf2,Fgf22,Mlst8
MMU-176814	Activation of APC/C and APC/C:Cdc20 mediated degradation of mitotic proteins	13	76	0.56	0.52	0.0037	10090.ENSMUSP00000006565,10090.ENSMUSP00000020099,10090.ENSMUSP00000021595,10090.ENSMUSP00000022380,10090.ENSMUSP00000025196,10090.ENSMUSP00000029270,10090.ENSMUSP00000033154,10090.ENSMUSP00000040286,10090.ENSMUSP00000071989,10090.ENSMUSP00000099436,10090.ENSMUSP00000113928,10090.ENSMUSP00000133499,10090.ENSMUSP00000134735	Cdc20,Cdk1,Psmc1,Psmc6,Psmb8,Ccna2,Plk1,Anapc15,Ccnb1,Psmb3,Anapc7,Psmb9,Psme1
MMU-194138	Signaling by VEGF	15	100	0.5	0.49	0.0044	10090.ENSMUSP00000005889,10090.ENSMUSP00000007959,10090.ENSMUSP00000016094,10090.ENSMUSP00000017604,10090.ENSMUSP00000026917,10090.ENSMUSP00000032629,10090.ENSMUSP00000033919,10090.ENSMUSP00000035400,10090.ENSMUSP00000054634,10090.ENSMUSP00000071486,10090.ENSMUSP00000081263,10090.ENSMUSP00000097547,10090.ENSMUSP00000098066,10090.ENSMUSP00000140404,10090.ENSMUSP00000157137	Vav1,Rhoa,Ncf1,Cyba,Nrp1,Cyfip1,Vegfc,Nckap1l,Cdc42,Actg1,Wasf2,Fyn,Actb,Ncf2,Mlst8
MMU-2172127	DAP12 interactions	9	39	0.69	0.52	0.0052	10090.ENSMUSP00000032800,10090.ENSMUSP00000032997,10090.ENSMUSP00000056621,10090.ENSMUSP00000097547,10090.ENSMUSP00000099534,10090.ENSMUSP00000107688,10090.ENSMUSP00000108863,10090.ENSMUSP00000121848,10090.ENSMUSP00000124048	Tyrobp,Lat,Lcp2,Fyn,B2m,Klrc2,Trem2,Clec5a,Sirpa
MMU-202733	Cell surface interactions at the vascular wall	14	93	0.5	0.46	0.0066	10090.ENSMUSP00000000299,10090.ENSMUSP00000002678,10090.ENSMUSP00000004377,10090.ENSMUSP00000005218,10090.ENSMUSP00000023629,10090.ENSMUSP00000033053,10090.ENSMUSP00000038838,10090.ENSMUSP00000041907,10090.ENSMUSP00000065877,10090.ENSMUSP00000068468,10090.ENSMUSP00000078875,10090.ENSMUSP00000097547,10090.ENSMUSP00000124048,10090.ENSMUSP00000127941	Itgb2,Tgfb1,Ptpn6,Cd44,Pros1,Itgax,Lyn,F11r,Sdc3,Itgam,Fcer1g,Fyn,Sirpa,Inpp5d
MMU-190828	Gap junction trafficking	9	41	0.66	0.49	0.0070	10090.ENSMUSP00000042342,10090.ENSMUSP00000051033,10090.ENSMUSP00000062320,10090.ENSMUSP00000071486,10090.ENSMUSP00000075178,10090.ENSMUSP00000076777,10090.ENSMUSP00000094778,10090.ENSMUSP00000098066,10090.ENSMUSP00000103483	Tubb4b,Tuba1c,Gja4,Actg1,Tubb2b,Tuba1b,Tuba1a,Actb,Clta
MMU-69273	Cyclin A/B1/B2 associated events during G2/M transition	7	24	0.79	0.5	0.0074	10090.ENSMUSP00000020099,10090.ENSMUSP00000029270,10090.ENSMUSP00000033154,10090.ENSMUSP00000033326,10090.ENSMUSP00000034742,10090.ENSMUSP00000071989,10090.ENSMUSP00000073041	Cdk1,Ccna2,Plk1,Wee1,Ccnb2,Ccnb1,Foxm1
MMU-69481	G2/M Checkpoints	18	144	0.42	0.43	0.0078	10090.ENSMUSP00000000505,10090.ENSMUSP00000020099,10090.ENSMUSP00000021595,10090.ENSMUSP00000022380,10090.ENSMUSP00000025196,10090.ENSMUSP00000033326,10090.ENSMUSP00000034742,10090.ENSMUSP00000050374,10090.ENSMUSP00000069133,10090.ENSMUSP00000070993,10090.ENSMUSP00000071989,10090.ENSMUSP00000085006,10090.ENSMUSP00000089301,10090.ENSMUSP00000099436,10090.ENSMUSP00000106085,10090.ENSMUSP00000133499…	Mcm7,Cdk1,Psmc1,Psmc6,Psmb8,Wee1,Ccnb2,Sfn,Babam2,Ywhae,Ccnb1,H4c11,H2bc15,Psmb3,H2bc12,Psmb9,Psme1,H2bc9
MMU-2980767	Activation of NIMA Kinases NEK9, NEK6, NEK7	4	5	2023-01-01	0.53	0.0081	10090.ENSMUSP00000020099,10090.ENSMUSP00000033154,10090.ENSMUSP00000034742,10090.ENSMUSP00000071989	Cdk1,Plk1,Ccnb2,Ccnb1
MMU-597592	Post-translational protein modification	88	1269	0.16	0.37	0.0081	10090.ENSMUSP00000000696,10090.ENSMUSP00000003912,10090.ENSMUSP00000006128,10090.ENSMUSP00000006565,10090.ENSMUSP00000007757,10090.ENSMUSP00000007959,10090.ENSMUSP00000014743,10090.ENSMUSP00000015877,10090.ENSMUSP00000016400,10090.ENSMUSP00000019974,10090.ENSMUSP00000020099,10090.ENSMUSP00000020238,10090.ENSMUSP00000020315,10090.ENSMUSP00000020493,10090.ENSMUSP00000020629,10090.ENSMUSP00000021530…	Cd52,Calr,Rcn1,Cdc20,Tgfbr1,Rhoa,Csf1,Capza2,Ctsz,Rab32,Cdk1,Hsp90b1,Cand1,Pofut2,Gfpt2,Hif1a,Psmc1,Vdac2,Psmc6,Gpaa1,Pros1,Mcfd2,Psmb8,Incenp,Tmem132a,Rela,P4hb,Igfbp5,Pdia3,Rae1,Ccna2,Lrrc41,Ruvbl1,Sumf1,Sec13,Ctsc,B3gnt3,Fbxo2,Npl,Mgat5,Rab8b,Tubb4b,Leo1,Man1c1,Tuba1c,Tmed3,Rab39,Rab7b,Top2a,Commd4,Babam2,C4b,Actg1,H2ac1,H2ac21,H2ac10,Bmp4,H2ac15,Npm1,Tubb2b,Tuba1b,H2ac4,H2ac18,Spp1,H4c11,Tnip…
MMU-69478	G2/M DNA replication checkpoint	4	5	2023-01-01	0.53	0.0081	10090.ENSMUSP00000020099,10090.ENSMUSP00000033326,10090.ENSMUSP00000034742,10090.ENSMUSP00000071989	Cdk1,Wee1,Ccnb2,Ccnb1
MMU-9013408	RHOG GTPase cycle	12	73	0.54	0.46	0.0081	10090.ENSMUSP00000004156,10090.ENSMUSP00000005889,10090.ENSMUSP00000032344,10090.ENSMUSP00000032629,10090.ENSMUSP00000054634,10090.ENSMUSP00000078281,10090.ENSMUSP00000087714,10090.ENSMUSP00000090884,10090.ENSMUSP00000102536,10090.ENSMUSP00000105216,10090.ENSMUSP00000113810,10090.ENSMUSP00000158495	Map3k11,Vav1,Arhgdib,Cyfip1,Cdc42,Arhgef26,Trio,Dock2,Rhog,Rbm39,Pld1,Lman1
MMU-1236977	Endosomal/Vacuolar pathway	7	25	0.77	0.49	0.0084	10090.ENSMUSP00000025181,10090.ENSMUSP00000035687,10090.ENSMUSP00000040558,10090.ENSMUSP00000071843,10090.ENSMUSP00000078927,10090.ENSMUSP00000080159,10090.ENSMUSP00000099534	H2-K1,H2-M3,Gm7030,H2-Q7,H2-T22,H2-Q4,B2m
MMU-2454202	Fc epsilon receptor (FCERI) signaling	16	121	0.44	0.43	0.0084	10090.ENSMUSP00000005889,10090.ENSMUSP00000021595,10090.ENSMUSP00000021674,10090.ENSMUSP00000022380,10090.ENSMUSP00000025196,10090.ENSMUSP00000025867,10090.ENSMUSP00000032997,10090.ENSMUSP00000038838,10090.ENSMUSP00000056621,10090.ENSMUSP00000071836,10090.ENSMUSP00000078875,10090.ENSMUSP00000099436,10090.ENSMUSP00000102711,10090.ENSMUSP00000121266,10090.ENSMUSP00000133499,10090.ENSMUSP00000134735	Vav1,Psmc1,Fos,Psmc6,Psmb8,Rela,Lat,Lyn,Lcp2,Tec,Fcer1g,Psmb3,Jun,Tab2,Psmb9,Psme1
MMU-2995410	Nuclear Envelope (NE) Reassembly	11	63	0.57	0.46	0.0084	10090.ENSMUSP00000020099,10090.ENSMUSP00000025486,10090.ENSMUSP00000032440,10090.ENSMUSP00000034742,10090.ENSMUSP00000042342,10090.ENSMUSP00000051033,10090.ENSMUSP00000071989,10090.ENSMUSP00000075178,10090.ENSMUSP00000076777,10090.ENSMUSP00000094778,10090.ENSMUSP00000105216	Cdk1,Lmnb1,Sec13,Ccnb2,Tubb4b,Tuba1c,Ccnb1,Tubb2b,Tuba1b,Tuba1a,Rbm39
MMU-176409	APC/C:Cdc20 mediated degradation of mitotic proteins	12	75	0.53	0.44	0.0092	10090.ENSMUSP00000006565,10090.ENSMUSP00000020099,10090.ENSMUSP00000021595,10090.ENSMUSP00000022380,10090.ENSMUSP00000025196,10090.ENSMUSP00000029270,10090.ENSMUSP00000040286,10090.ENSMUSP00000071989,10090.ENSMUSP00000099436,10090.ENSMUSP00000113928,10090.ENSMUSP00000133499,10090.ENSMUSP00000134735	Cdc20,Cdk1,Psmc1,Psmc6,Psmb8,Ccna2,Anapc15,Ccnb1,Psmb3,Anapc7,Psmb9,Psme1
MMU-5621481	C-type lectin receptors (CLRs)	15	110	0.46	0.43	0.0092	10090.ENSMUSP00000001055,10090.ENSMUSP00000021595,10090.ENSMUSP00000022380,10090.ENSMUSP00000025196,10090.ENSMUSP00000025867,10090.ENSMUSP00000033056,10090.ENSMUSP00000038838,10090.ENSMUSP00000078875,10090.ENSMUSP00000097547,10090.ENSMUSP00000097876,10090.ENSMUSP00000099436,10090.ENSMUSP00000121266,10090.ENSMUSP00000133499,10090.ENSMUSP00000134735,10090.ENSMUSP00000140546	Icam2,Psmc1,Psmc6,Psmb8,Rela,Pycard,Lyn,Fcer1g,Fyn,Card9,Psmb3,Tab2,Psmb9,Psme1,Casp8
MMU-176408	Regulation of APC/C activators between G1/S and early anaphase	8	35	0.68	0.46	0.0101	10090.ENSMUSP00000006565,10090.ENSMUSP00000019907,10090.ENSMUSP00000020099,10090.ENSMUSP00000029270,10090.ENSMUSP00000033154,10090.ENSMUSP00000040286,10090.ENSMUSP00000071989,10090.ENSMUSP00000113928	Cdc20,Fbxo5,Cdk1,Ccna2,Plk1,Anapc15,Ccnb1,Anapc7
MMU-6791312	TP53 Regulates Transcription of Cell Cycle Genes	8	35	0.68	0.46	0.0101	10090.ENSMUSP00000020099,10090.ENSMUSP00000028997,10090.ENSMUSP00000029270,10090.ENSMUSP00000050374,10090.ENSMUSP00000056778,10090.ENSMUSP00000071989,10090.ENSMUSP00000073453,10090.ENSMUSP00000075067	Cdk1,Aurka,Ccna2,Sfn,E2f8,Ccnb1,E2f7,Npm1
MMU-1474290	Collagen formation	12	77	0.52	0.43	0.0109	10090.ENSMUSP00000004968,10090.ENSMUSP00000006235,10090.ENSMUSP00000015667,10090.ENSMUSP00000018767,10090.ENSMUSP00000019199,10090.ENSMUSP00000026122,10090.ENSMUSP00000034947,10090.ENSMUSP00000047923,10090.ENSMUSP00000071662,10090.ENSMUSP00000085192,10090.ENSMUSP00000098765,10090.ENSMUSP00000152169	Plod3,Ctsb,Ctss,Mmp7,Plod1,P4hb,Ppib,Colgalt1,Col12a1,Col3a1,Col4a6,Ctsl
MMU-75035	Chk1/Chk2(Cds1) mediated inactivation of Cyclin B:Cdk1 complex	5	12	0.94	0.48	0.0119	10090.ENSMUSP00000020099,10090.ENSMUSP00000033326,10090.ENSMUSP00000050374,10090.ENSMUSP00000070993,10090.ENSMUSP00000071989	Cdk1,Wee1,Sfn,Ywhae,Ccnb1
MMU-3247509	Chromatin modifying enzymes	19	166	0.38	0.39	0.0124	10090.ENSMUSP00000025867,10090.ENSMUSP00000033839,10090.ENSMUSP00000047683,10090.ENSMUSP00000060054,10090.ENSMUSP00000072227,10090.ENSMUSP00000072858,10090.ENSMUSP00000072989,10090.ENSMUSP00000074310,10090.ENSMUSP00000074994,10090.ENSMUSP00000077477,10090.ENSMUSP00000077814,10090.ENSMUSP00000079670,10090.ENSMUSP00000085006,10090.ENSMUSP00000088288,10090.ENSMUSP00000089301,10090.ENSMUSP00000106085…	Rela,Coprs,Kdm2a,Chd4,H2ac1,H2ac21,H2ac10,H2ac15,H3c7,H2ac4,H2ac18,H3c8,H4c11,H2ac20,H2bc15,H2bc12,Kmt2e,H2bc9,H2bc14
MMU-2682334	EPH-Ephrin signaling	11	68	0.53	0.42	0.0132	10090.ENSMUSP00000003550,10090.ENSMUSP00000007959,10090.ENSMUSP00000038838,10090.ENSMUSP00000054634,10090.ENSMUSP00000071486,10090.ENSMUSP00000076933,10090.ENSMUSP00000082822,10090.ENSMUSP00000097547,10090.ENSMUSP00000098066,10090.ENSMUSP00000110380,10090.ENSMUSP00000114839	Ncstn,Rhoa,Lyn,Cdc42,Actg1,Arpc5,Arpc1b,Fyn,Actb,Ephb6,Arpc4
MMU-9013423	RAC3 GTPase cycle	13	91	0.48	0.41	0.0132	10090.ENSMUSP00000016094,10090.ENSMUSP00000017604,10090.ENSMUSP00000032344,10090.ENSMUSP00000032629,10090.ENSMUSP00000035400,10090.ENSMUSP00000054634,10090.ENSMUSP00000081263,10090.ENSMUSP00000087714,10090.ENSMUSP00000095195,10090.ENSMUSP00000105216,10090.ENSMUSP00000126417,10090.ENSMUSP00000140404,10090.ENSMUSP00000158495	Ncf1,Cyba,Arhgdib,Cyfip1,Nckap1l,Cdc42,Wasf2,Trio,Srgap2,Rbm39,Racgap1,Ncf2,Lman1
MMU-983705	Signaling by the B Cell Receptor (BCR)	14	103	0.46	0.4	0.0132	10090.ENSMUSP00000004377,10090.ENSMUSP00000005889,10090.ENSMUSP00000021595,10090.ENSMUSP00000022380,10090.ENSMUSP00000025196,10090.ENSMUSP00000025867,10090.ENSMUSP00000038838,10090.ENSMUSP00000049584,10090.ENSMUSP00000052777,10090.ENSMUSP00000057844,10090.ENSMUSP00000092828,10090.ENSMUSP00000099436,10090.ENSMUSP00000133499,10090.ENSMUSP00000134735	Ptpn6,Vav1,Psmc1,Psmc6,Psmb8,Rela,Lyn,Itpr2,Pik3ap1,Blnk,Rasgrp3,Psmb3,Psmb9,Psme1
MMU-4420097	VEGFA-VEGFR2 Pathway	13	92	0.47	0.4	0.0141	10090.ENSMUSP00000005889,10090.ENSMUSP00000007959,10090.ENSMUSP00000016094,10090.ENSMUSP00000017604,10090.ENSMUSP00000032629,10090.ENSMUSP00000035400,10090.ENSMUSP00000054634,10090.ENSMUSP00000071486,10090.ENSMUSP00000081263,10090.ENSMUSP00000097547,10090.ENSMUSP00000098066,10090.ENSMUSP00000140404,10090.ENSMUSP00000157137	Vav1,Rhoa,Ncf1,Cyba,Cyfip1,Nckap1l,Cdc42,Actg1,Wasf2,Fyn,Actb,Ncf2,Mlst8
MMU-6804114	TP53 Regulates Transcription of Genes Involved in G2 Cell Cycle Arrest	4	7	2026-08-01	0.45	0.0161	10090.ENSMUSP00000020099,10090.ENSMUSP00000028997,10090.ENSMUSP00000050374,10090.ENSMUSP00000071989	Cdk1,Aurka,Sfn,Ccnb1
MMU-2424491	DAP12 signaling	7	30	0.69	0.41	0.0180	10090.ENSMUSP00000032800,10090.ENSMUSP00000032997,10090.ENSMUSP00000056621,10090.ENSMUSP00000097547,10090.ENSMUSP00000099534,10090.ENSMUSP00000107688,10090.ENSMUSP00000108863	Tyrobp,Lat,Lcp2,Fyn,B2m,Klrc2,Trem2
MMU-174184	Cdc20:Phospho-APC/C mediated degradation of Cyclin A	11	72	0.51	0.38	0.0190	10090.ENSMUSP00000006565,10090.ENSMUSP00000020099,10090.ENSMUSP00000021595,10090.ENSMUSP00000022380,10090.ENSMUSP00000025196,10090.ENSMUSP00000029270,10090.ENSMUSP00000040286,10090.ENSMUSP00000099436,10090.ENSMUSP00000113928,10090.ENSMUSP00000133499,10090.ENSMUSP00000134735	Cdc20,Cdk1,Psmc1,Psmc6,Psmb8,Ccna2,Anapc15,Psmb3,Anapc7,Psmb9,Psme1
MMU-174178	APC/C:Cdh1 mediated degradation of Cdc20 and other APC/C:Cdh1 targeted proteins in late mitosis/early G1	11	73	0.5	0.38	0.0208	10090.ENSMUSP00000006565,10090.ENSMUSP00000021595,10090.ENSMUSP00000022380,10090.ENSMUSP00000025196,10090.ENSMUSP00000028997,10090.ENSMUSP00000033154,10090.ENSMUSP00000040286,10090.ENSMUSP00000099436,10090.ENSMUSP00000113928,10090.ENSMUSP00000133499,10090.ENSMUSP00000134735	Cdc20,Psmc1,Psmc6,Psmb8,Aurka,Plk1,Anapc15,Psmb3,Anapc7,Psmb9,Psme1
MMU-983169	Class I MHC mediated antigen processing & presentation	31	354	0.27	0.33	0.0220	10090.ENSMUSP00000003912,10090.ENSMUSP00000006565,10090.ENSMUSP00000016094,10090.ENSMUSP00000017604,10090.ENSMUSP00000021595,10090.ENSMUSP00000022380,10090.ENSMUSP00000025181,10090.ENSMUSP00000025196,10090.ENSMUSP00000028683,10090.ENSMUSP00000029748,10090.ENSMUSP00000030471,10090.ENSMUSP00000032440,10090.ENSMUSP00000033264,10090.ENSMUSP00000035216,10090.ENSMUSP00000035687,10090.ENSMUSP00000037377…	Calr,Cdc20,Ncf1,Cyba,Psmc1,Psmc6,H2-K1,Psmb8,Pdia3,Fcgr1,Lrrc41,Sec13,Trim21,Uba7,H2-M3,Fbxo2,Gm7030,Itgb5,H2-Q7,H2-T22,H2-Q4,Dtx3l,Cbll1,Psmb3,B2m,Ube4a,Anapc7,Erap1,Psmb9,Psme1,Ncf2
MMU-1236973	Cross-presentation of particulate exogenous antigens (phagosomes)	4	8	2026-02-01	0.42	0.0221	10090.ENSMUSP00000016094,10090.ENSMUSP00000017604,10090.ENSMUSP00000069416,10090.ENSMUSP00000140404	Ncf1,Cyba,Itgb5,Ncf2
MMU-5625900	RHO GTPases activate CIT	4	8	2026-02-01	0.42	0.0221	10090.ENSMUSP00000007959,10090.ENSMUSP00000067013,10090.ENSMUSP00000129675,10090.ENSMUSP00000139698	Rhoa,Rhob,Prc1,Kif14
MMU-373755	Semaphorin interactions	9	52	0.56	0.38	0.0228	10090.ENSMUSP00000002079,10090.ENSMUSP00000007959,10090.ENSMUSP00000026917,10090.ENSMUSP00000030179,10090.ENSMUSP00000030187,10090.ENSMUSP00000032800,10090.ENSMUSP00000067013,10090.ENSMUSP00000097547,10090.ENSMUSP00000108863	Plxnb3,Rhoa,Nrp1,Cd72,Tln1,Tyrobp,Rhob,Fyn,Trem2
MMU-190840	Microtubule-dependent trafficking of connexons from Golgi to the plasma membrane	5	15	0.85	0.4	0.0231	10090.ENSMUSP00000042342,10090.ENSMUSP00000051033,10090.ENSMUSP00000075178,10090.ENSMUSP00000076777,10090.ENSMUSP00000094778	Tubb4b,Tuba1c,Tubb2b,Tuba1b,Tuba1a
MMU-2871796	FCERI mediated MAPK activation	7	33	0.65	0.37	0.0268	10090.ENSMUSP00000005889,10090.ENSMUSP00000021674,10090.ENSMUSP00000032997,10090.ENSMUSP00000038838,10090.ENSMUSP00000056621,10090.ENSMUSP00000078875,10090.ENSMUSP00000102711	Vav1,Fos,Lat,Lyn,Lcp2,Fcer1g,Jun
MMU-446652	Interleukin-1 family signaling	14	116	0.4	0.33	0.0319	10090.ENSMUSP00000002044,10090.ENSMUSP00000021595,10090.ENSMUSP00000022380,10090.ENSMUSP00000025196,10090.ENSMUSP00000025867,10090.ENSMUSP00000027015,10090.ENSMUSP00000027241,10090.ENSMUSP00000085030,10090.ENSMUSP00000099436,10090.ENSMUSP00000120152,10090.ENSMUSP00000121266,10090.ENSMUSP00000133499,10090.ENSMUSP00000134735,10090.ENSMUSP00000140546	Map3k3,Psmc1,Psmc6,Psmb8,Rela,Casp1,Il1r1,Tnip2,Psmb3,Stat3,Tab2,Psmb9,Psme1,Casp8
MMU-2995383	Initiation of Nuclear Envelope (NE) Reformation	5	17	0.79	0.36	0.0353	10090.ENSMUSP00000020099,10090.ENSMUSP00000025486,10090.ENSMUSP00000034742,10090.ENSMUSP00000071989,10090.ENSMUSP00000105216	Cdk1,Lmnb1,Ccnb2,Ccnb1,Rbm39
MMU-8955332	Carboxyterminal post-translational modifications of tubulin	6	26	0.69	0.34	0.0377	10090.ENSMUSP00000042342,10090.ENSMUSP00000051033,10090.ENSMUSP00000075178,10090.ENSMUSP00000076777,10090.ENSMUSP00000094778,10090.ENSMUSP00000099444	Tubb4b,Tuba1c,Tubb2b,Tuba1b,Tuba1a,Ttll9
MMU-1266738	Developmental Biology	37	470	0.22	0.28	0.0423	10090.ENSMUSP00000002079,10090.ENSMUSP00000003550,10090.ENSMUSP00000007959,10090.ENSMUSP00000018437,10090.ENSMUSP00000023709,10090.ENSMUSP00000026917,10090.ENSMUSP00000030179,10090.ENSMUSP00000030187,10090.ENSMUSP00000032800,10090.ENSMUSP00000038838,10090.ENSMUSP00000042342,10090.ENSMUSP00000047173,10090.ENSMUSP00000047529,10090.ENSMUSP00000048383,10090.ENSMUSP00000051033,10090.ENSMUSP00000054634…	Plxnb3,Ncstn,Rhoa,Pfn1,Krt5,Nrp1,Cd72,Tln1,Tyrobp,Lyn,Tubb4b,Pdlim7,Myf6,Kif4,Tuba1c,Cdc42,Rhob,Actg1,Tubb2b,Tuba1b,Arpc5,Fgfr1,Arpc1b,Ap2s1,Col3a1,Trio,Tuba1a,Cebpa,Fyn,Actb,Foxo3,Clta,Trem2,Ephb6,Arpc4,Map2k2,Myo9b
MMU-2980766	Nuclear Envelope Breakdown	8	47	0.55	0.32	0.0423	10090.ENSMUSP00000020099,10090.ENSMUSP00000025486,10090.ENSMUSP00000029013,10090.ENSMUSP00000032440,10090.ENSMUSP00000033154,10090.ENSMUSP00000034742,10090.ENSMUSP00000071989,10090.ENSMUSP00000105216	Cdk1,Lmnb1,Rae1,Sec13,Plk1,Ccnb2,Ccnb1,Rbm39
MMU-3000178	ECM proteoglycans	8	47	0.55	0.32	0.0423	10090.ENSMUSP00000018737,10090.ENSMUSP00000033053,10090.ENSMUSP00000033741,10090.ENSMUSP00000069416,10090.ENSMUSP00000085192,10090.ENSMUSP00000099636,10090.ENSMUSP00000100924,10090.ENSMUSP00000141553	Sparc,Itgax,Bgn,Itgb5,Col3a1,Matn1,Dcn,Tnr
MMU-446353	Cell-extracellular matrix interactions	5	18	0.77	0.34	0.0423	10090.ENSMUSP00000020077,10090.ENSMUSP00000028059,10090.ENSMUSP00000071486,10090.ENSMUSP00000098066,10090.ENSMUSP00000109938	Lims1,Rsu1,Actg1,Actb,Flna
MMU-8854518	AURKA Activation by TPX2	10	71	0.47	0.31	0.0459	10090.ENSMUSP00000001566,10090.ENSMUSP00000020099,10090.ENSMUSP00000020579,10090.ENSMUSP00000028997,10090.ENSMUSP00000033154,10090.ENSMUSP00000042342,10090.ENSMUSP00000070993,10090.ENSMUSP00000094778,10090.ENSMUSP00000095030,10090.ENSMUSP00000128888	Tubb5,Cdk1,Hmmr,Aurka,Plk1,Tubb4b,Ywhae,Tuba1a,Fgfr1op,Tpx2
MMU-391160	Signal regulatory protein family interactions	4	11	0.88	0.33	0.0489	10090.ENSMUSP00000032800,10090.ENSMUSP00000087947,10090.ENSMUSP00000124048,10090.ENSMUSP00000145462	Tyrobp,Fyb,Sirpa,Skap2
MMU-5625970	RHO GTPases activate KTN1	4	11	0.88	0.33	0.0489	10090.ENSMUSP00000003642,10090.ENSMUSP00000007959,10090.ENSMUSP00000054634,10090.ENSMUSP00000102536	Klc4,Rhoa,Cdc42,Rhog
MMU-69473	G2/M DNA damage checkpoint	10	72	0.47	0.3	0.0490	10090.ENSMUSP00000020099,10090.ENSMUSP00000033326,10090.ENSMUSP00000050374,10090.ENSMUSP00000069133,10090.ENSMUSP00000070993,10090.ENSMUSP00000071989,10090.ENSMUSP00000085006,10090.ENSMUSP00000089301,10090.ENSMUSP00000106085,10090.ENSMUSP00000153277	Cdk1,Wee1,Sfn,Babam2,Ywhae,Ccnb1,H4c11,H2bc15,H2bc12,H2bc9
7dpl
MMU-168249	Innate Immune System	108	945	0.47	2047-01-01	3.54e-19	10090.ENSMUSP00000004396,10090.ENSMUSP00000005185,10090.ENSMUSP00000005218,10090.ENSMUSP00000006235,10090.ENSMUSP00000010795,10090.ENSMUSP00000015667,10090.ENSMUSP00000015877,10090.ENSMUSP00000016400,10090.ENSMUSP00000017610,10090.ENSMUSP00000018918,10090.ENSMUSP00000020238,10090.ENSMUSP00000020315,10090.ENSMUSP00000020608,10090.ENSMUSP00000021217,10090.ENSMUSP00000021607,10090.ENSMUSP00000021668…	Atp6v1f,Cstb,Cd44,Ctsb,Acaa1b,Ctss,Capza2,Ctsz,Timp2,Cd68,Hsp90b1,Cand1,Ppp2ca,Nme2,Lgmn,Npc2,Fos,Ly86,Cd180,Hexb,Clu,Dnajc3,C3,Psmd13,Casp4,Casp1,Gsn,Psmd14,Cst3,S100a11,Tlr2,Sdcbp,Cyfip1,Ctsc,Tyrobp,Psma1,Pycard,Man2b1,Cotl1,Ctsh,Cd53,C1qc,Lyn,Atp6v0a2,C1qb,Hgsnat,Brk1,Ddx58,Cd81,Grn,C3ar1,C1qa,Cdc42,Lcp2,Slc27a2,Rap2c,Plekho2,Pld4,Itgam,C4b,Prdx6,Lamp2,Cxcl2,Cr1l,Rnase2b,Fbxw11,Arpc5,Tom1,Mapk…
MMU-168256	Immune System	150	1615	0.38	2026-01-01	3.54e-19	10090.ENSMUSP00000004396,10090.ENSMUSP00000005185,10090.ENSMUSP00000005218,10090.ENSMUSP00000006235,10090.ENSMUSP00000010795,10090.ENSMUSP00000015667,10090.ENSMUSP00000015877,10090.ENSMUSP00000016400,10090.ENSMUSP00000017610,10090.ENSMUSP00000018918,10090.ENSMUSP00000020215,10090.ENSMUSP00000020238,10090.ENSMUSP00000020315,10090.ENSMUSP00000020608,10090.ENSMUSP00000021217,10090.ENSMUSP00000021607…	Atp6v1f,Cstb,Cd44,Ctsb,Acaa1b,Ctss,Capza2,Ctsz,Timp2,Cd68,Socs2,Hsp90b1,Cand1,Ppp2ca,Nme2,Lgmn,Npc2,Fos,Ly86,Cd180,Hexb,Clu,Dnajc3,Osmr,Tnfrsf17,Ifnar2,Eif2ak2,C3,Btbd1,Psmd13,Ifitm3,Casp4,Casp1,Il1r1,Gsn,Psmd14,Kif18a,Cst3,S100a11,Tlr2,Sdcbp,Capzb,Herc6,Lag3,Tnfrsf1a,Cyfip1,Ctsc,Tyrobp,Psma1,Pycard,Man2b1,Cotl1,Ctsh,Cd53,C1qc,Fbxo2,Klc3,Lyn,Atp6v0a2,C1qb,Hgsnat,Brk1,Ddx58,Cd81,Grn,Mylip,C3ar1,C1…
MMU-6798695	Neutrophil degranulation	64	526	0.5	2027-01-01	7.57e-12	10090.ENSMUSP00000005185,10090.ENSMUSP00000005218,10090.ENSMUSP00000006235,10090.ENSMUSP00000010795,10090.ENSMUSP00000015667,10090.ENSMUSP00000016400,10090.ENSMUSP00000017610,10090.ENSMUSP00000018918,10090.ENSMUSP00000020315,10090.ENSMUSP00000021217,10090.ENSMUSP00000021668,10090.ENSMUSP00000022169,10090.ENSMUSP00000022734,10090.ENSMUSP00000024988,10090.ENSMUSP00000026560,10090.ENSMUSP00000028239…	Cstb,Cd44,Ctsb,Acaa1b,Ctss,Ctsz,Timp2,Cd68,Cand1,Nme2,Npc2,Hexb,Dnajc3,C3,Psmd13,Gsn,Psmd14,Cst3,S100a11,Tlr2,Sdcbp,Cyfip1,Ctsc,Tyrobp,Pycard,Man2b1,Cotl1,Ctsh,Cd53,Hgsnat,Grn,C3ar1,Slc27a2,Rap2c,Plekho2,Itgam,Prdx6,Lamp2,Cxcl2,Cr1l,Rnase2b,Arpc5,Tom1,Fcer1g,Chil1,Lyz2,B2m,Trappc1,Gmfg,Creg1,Tmem173,Mgst1,Pld1,Ppia,Ctsd,Clec5a,Sirpa,1600012H06Rik,Mvp,Iqgap1,Fcgr3,Cd63,Cep290,Gdi2
MMU-168898	Toll-like Receptor Cascades	24	143	0.64	0.97	5.60e-06	10090.ENSMUSP00000006235,10090.ENSMUSP00000015667,10090.ENSMUSP00000020238,10090.ENSMUSP00000020608,10090.ENSMUSP00000021607,10090.ENSMUSP00000021674,10090.ENSMUSP00000021860,10090.ENSMUSP00000022124,10090.ENSMUSP00000029623,10090.ENSMUSP00000068468,10090.ENSMUSP00000075721,10090.ENSMUSP00000078087,10090.ENSMUSP00000085030,10090.ENSMUSP00000102711,10090.ENSMUSP00000107787,10090.ENSMUSP00000121266…	Ctsb,Ctss,Hsp90b1,Ppp2ca,Lgmn,Fos,Ly86,Cd180,Tlr2,Itgam,Fbxw11,Mapk7,Tnip2,Jun,Tlr7,Tab2,Unc93b1,Tifa,Ripk1,Tirap,Birc2,Ube2d3,Nlrc5,Ctsl
MMU-162582	Signal Transduction	137	2212	0.21	0.6	1.46e-05	10090.ENSMUSP00000000058,10090.ENSMUSP00000000194,10090.ENSMUSP00000000579,10090.ENSMUSP00000003135,10090.ENSMUSP00000004396,10090.ENSMUSP00000007757,10090.ENSMUSP00000007799,10090.ENSMUSP00000013842,10090.ENSMUSP00000014065,10090.ENSMUSP00000014290,10090.ENSMUSP00000019266,10090.ENSMUSP00000020608,10090.ENSMUSP00000020904,10090.ENSMUSP00000021428,10090.ENSMUSP00000021530,10090.ENSMUSP00000022591…	Cav2,Ccl12,Sox9,Elf3,Atp6v1f,Tgfbr1,Cav1,Pea15a,Clip3,Apbb1ip,Ccl9,Ppp2ca,Rock2,Snw1,Hif1a,Epsti1,Ednrb,Cma1,Runx1,C3,Grp,Shoc2,Add3,Gfra1,Itgb8,Psmd13,Nrp1,Lypla1,Ccnt2,Vim,Psmd14,Kif18a,Mdk,Abca1,Col9a2,Capzb,Sfpq,Klb,Cxcl5,Gpnmb,Arhgdib,Tnfrsf1a,Cyfip1,Pde3b,Psma1,Pdha1,Eif4ebp1,Vegfc,Vps35,Bmpr1a,Klc3,Lyn,Ppp1ca,Pkn2,Atp6v0a2,Brk1,P2ry13,Arhgap18,Fgf1,Leo1,Tax1bp3,C3ar1,Itpr2,Tuba1c,Mob1a,Cdc…
MMU-1679131	Trafficking and processing of endosomal TLR	7	11	2022-01-01	0.81	0.00058	10090.ENSMUSP00000006235,10090.ENSMUSP00000015667,10090.ENSMUSP00000020238,10090.ENSMUSP00000021607,10090.ENSMUSP00000107787,10090.ENSMUSP00000124272,10090.ENSMUSP00000152169	Ctsb,Ctss,Hsp90b1,Lgmn,Tlr7,Unc93b1,Ctsl
MMU-1280215	Cytokine Signaling in Immune system	37	397	0.38	0.57	0.00059	10090.ENSMUSP00000020215,10090.ENSMUSP00000020238,10090.ENSMUSP00000020608,10090.ENSMUSP00000021674,10090.ENSMUSP00000022746,10090.ENSMUSP00000023140,10090.ENSMUSP00000023693,10090.ENSMUSP00000024884,10090.ENSMUSP00000026560,10090.ENSMUSP00000027015,10090.ENSMUSP00000027241,10090.ENSMUSP00000028278,10090.ENSMUSP00000032491,10090.ENSMUSP00000033008,10090.ENSMUSP00000038838,10090.ENSMUSP00000042433…	Socs2,Hsp90b1,Ppp2ca,Fos,Osmr,Tnfrsf17,Ifnar2,Eif2ak2,Psmd13,Casp1,Il1r1,Psmd14,Tnfrsf1a,Psma1,Lyn,Ddx58,Rnf7,Jak2,H3c7,Fbxw11,Mapk7,Tnip2,Ptprz1,Psmb3,Jun,Csf1r,Stat3,Tab2,Eif4g2,Eif4a1,Tifa,Psmb9,Il6st,Birc2,Ube2d3,Casp3,Nlrc5
MMU-1280218	Adaptive Immune System	51	687	0.29	0.45	0.0033	10090.ENSMUSP00000006235,10090.ENSMUSP00000015667,10090.ENSMUSP00000015877,10090.ENSMUSP00000020608,10090.ENSMUSP00000021607,10090.ENSMUSP00000024988,10090.ENSMUSP00000026093,10090.ENSMUSP00000026560,10090.ENSMUSP00000026565,10090.ENSMUSP00000028278,10090.ENSMUSP00000028527,10090.ENSMUSP00000030518,10090.ENSMUSP00000031817,10090.ENSMUSP00000032217,10090.ENSMUSP00000032779,10090.ENSMUSP00000033008…	Ctsb,Ctss,Capza2,Ppp2ca,Lgmn,C3,Btbd1,Psmd13,Ifitm3,Psmd14,Kif18a,Capzb,Herc6,Lag3,Ctsc,Psma1,Ctsh,Fbxo2,Klc3,Lyn,Cd81,Mylip,Itpr2,Pilra,Tuba1c,Rnf7,Cdc42,Lcp2,Itgb5,Fbxw11,Dtx3l,Fyb,Cd300c2,Rasgrp3,Cbll1,Psmb3,Cltc,B2m,Rnf130,Fbxo6,Capza1,Fbxo30,Ctsd,Tab2,Ube2f,Erap1,Psmb9,Ncf2,Ube2d3,Ctsl,Mlst8
MMU-1474244	Extracellular matrix organization	25	247	0.42	0.46	0.0053	10090.ENSMUSP00000001845,10090.ENSMUSP00000004968,10090.ENSMUSP00000005218,10090.ENSMUSP00000006235,10090.ENSMUSP00000015667,10090.ENSMUSP00000017153,10090.ENSMUSP00000017610,10090.ENSMUSP00000018737,10090.ENSMUSP00000022451,10090.ENSMUSP00000022834,10090.ENSMUSP00000026360,10090.ENSMUSP00000028749,10090.ENSMUSP00000030372,10090.ENSMUSP00000032203,10090.ENSMUSP00000034947,10090.ENSMUSP00000048079…	Capns1,Plod3,Cd44,Ctsb,Ctss,Sdc4,Timp2,Sparc,Capn7,Cma1,Itgb8,Capn3,Col9a2,A2m,Ppib,Gdf5,P4ha3,Emilin3,Itgam,Itgb5,Itga6,Timp1,Ctsd,Adamts3,Ctsl
MMU-166016	Toll Like Receptor 4 (TLR4) Cascade	16	115	0.56	0.49	0.0053	10090.ENSMUSP00000020608,10090.ENSMUSP00000021674,10090.ENSMUSP00000021860,10090.ENSMUSP00000022124,10090.ENSMUSP00000068468,10090.ENSMUSP00000075721,10090.ENSMUSP00000078087,10090.ENSMUSP00000085030,10090.ENSMUSP00000102711,10090.ENSMUSP00000121266,10090.ENSMUSP00000127700,10090.ENSMUSP00000129831,10090.ENSMUSP00000135435,10090.ENSMUSP00000140049,10090.ENSMUSP00000143608,10090.ENSMUSP00000148677	Ppp2ca,Fos,Ly86,Cd180,Itgam,Fbxw11,Mapk7,Tnip2,Jun,Tab2,Tifa,Ripk1,Tirap,Birc2,Ube2d3,Nlrc5
MMU-392499	Metabolism of proteins	96	1616	0.19	0.39	0.0053	10090.ENSMUSP00000007757,10090.ENSMUSP00000014640,10090.ENSMUSP00000015877,10090.ENSMUSP00000016400,10090.ENSMUSP00000020215,10090.ENSMUSP00000020238,10090.ENSMUSP00000020315,10090.ENSMUSP00000020343,10090.ENSMUSP00000020629,10090.ENSMUSP00000021530,10090.ENSMUSP00000022429,10090.ENSMUSP00000022734,10090.ENSMUSP00000022834,10090.ENSMUSP00000022993,10090.ENSMUSP00000023396,10090.ENSMUSP00000023610…	Tgfbr1,Ankrd28,Capza2,Ctsz,Socs2,Hsp90b1,Cand1,Rab21,Gfpt2,Hif1a,Arf4,Dnajc3,Cma1,Derl1,Pmm2,Adamts1,C3,Mrps18b,Grp,Btbd1,Psmd13,Igfbp5,Rab29,Psmd14,Cst3,Capzb,Ctsc,Psma1,Rps4x,Eif4ebp1,Trappc4,Ctsh,Copb2,Trf,Fbxo2,Mrps6,Mgat5,Shprh,Commd10,Rab8b,Ddx58,Prss23,Leo1,Tuba1c,Rnf7,Rhot1,Dcun1d3,Slc35c1,Rab39,Commd5,C4b,Rpl7,Commd7,Npm1,Fbxw11,Rpl15,Rps25,Rpl5,Aurkaip1,Rpl10,Usp12,Tnip2,Lgals1,Usp24,Ei…
MMU-449147	Signaling by Interleukins	26	262	0.41	0.46	0.0053	10090.ENSMUSP00000020238,10090.ENSMUSP00000020608,10090.ENSMUSP00000021674,10090.ENSMUSP00000022746,10090.ENSMUSP00000026560,10090.ENSMUSP00000027015,10090.ENSMUSP00000027241,10090.ENSMUSP00000028278,10090.ENSMUSP00000033008,10090.ENSMUSP00000038838,10090.ENSMUSP00000064394,10090.ENSMUSP00000074994,10090.ENSMUSP00000075721,10090.ENSMUSP00000078087,10090.ENSMUSP00000085030,10090.ENSMUSP00000088056…	Hsp90b1,Ppp2ca,Fos,Osmr,Psmd13,Casp1,Il1r1,Psmd14,Psma1,Lyn,Jak2,H3c7,Fbxw11,Mapk7,Tnip2,Ptprz1,Psmb3,Jun,Csf1r,Stat3,Tab2,Tifa,Psmb9,Il6st,Casp3,Nlrc5
MMU-109582	Hemostasis	39	501	0.31	0.41	0.0074	10090.ENSMUSP00000005218,10090.ENSMUSP00000014290,10090.ENSMUSP00000015877,10090.ENSMUSP00000017153,10090.ENSMUSP00000018737,10090.ENSMUSP00000020608,10090.ENSMUSP00000022616,10090.ENSMUSP00000028527,10090.ENSMUSP00000029266,10090.ENSMUSP00000029771,10090.ENSMUSP00000030317,10090.ENSMUSP00000030518,10090.ENSMUSP00000032203,10090.ENSMUSP00000032492,10090.ENSMUSP00000033919,10090.ENSMUSP00000035158…	Cd44,Apbb1ip,Capza2,Sdc4,Sparc,Ppp2ca,Clu,Kif18a,Anxa5,F3,Pdpn,Capzb,A2m,Cd9,Vegfc,Trf,Lgals3bp,S100a10,Klc3,Lyn,Serpinf2,Itpr2,Tuba1c,Cdc42,Lcp2,Jak2,Rhob,Itgam,Lamp2,H3c7,Fcer1g,Plek,Capza1,Tmsb4x,Flna,Timp1,Sirpa,P2ry12,Cd63
MMU-9006934	Signaling by Receptor Tyrosine Kinases	34	410	0.33	0.42	0.0074	10090.ENSMUSP00000004396,10090.ENSMUSP00000007799,10090.ENSMUSP00000020608,10090.ENSMUSP00000020904,10090.ENSMUSP00000022834,10090.ENSMUSP00000026917,10090.ENSMUSP00000028672,10090.ENSMUSP00000030372,10090.ENSMUSP00000031096,10090.ENSMUSP00000032629,10090.ENSMUSP00000032909,10090.ENSMUSP00000033919,10090.ENSMUSP00000038838,10090.ENSMUSP00000039737,10090.ENSMUSP00000041644,10090.ENSMUSP00000045710…	Atp6v1f,Cav1,Ppp2ca,Rock2,Cma1,Nrp1,Mdk,Col9a2,Klb,Cyfip1,Pde3b,Vegfc,Lyn,Atp6v0a2,Brk1,Fgf1,Cdc42,Jak2,Mapk7,Ntrk2,Fgfr1,Ptprz1,Lrig1,Cltc,Usp8,Spint1,Met,Nrg2,Stat3,Map2k2,Ctsd,Ncf2,Erbin,Mlst8
MMU-977606	Regulation of Complement cascade	9	39	0.78	0.5	0.0074	10090.ENSMUSP00000022616,10090.ENSMUSP00000024988,10090.ENSMUSP00000036747,10090.ENSMUSP00000040246,10090.ENSMUSP00000043768,10090.ENSMUSP00000048092,10090.ENSMUSP00000048836,10090.ENSMUSP00000069418,10090.ENSMUSP00000074902	Clu,C3,C1qc,C1qb,Cd81,C3ar1,C1qa,C4b,Cr1l
MMU-76002	Platelet activation, signaling and aggregation	24	250	0.4	0.41	0.0097	10090.ENSMUSP00000014290,10090.ENSMUSP00000018737,10090.ENSMUSP00000022616,10090.ENSMUSP00000029266,10090.ENSMUSP00000030317,10090.ENSMUSP00000032203,10090.ENSMUSP00000032492,10090.ENSMUSP00000033919,10090.ENSMUSP00000035158,10090.ENSMUSP00000035579,10090.ENSMUSP00000038838,10090.ENSMUSP00000048704,10090.ENSMUSP00000049584,10090.ENSMUSP00000054634,10090.ENSMUSP00000056621,10090.ENSMUSP00000067013…	Apbb1ip,Sparc,Clu,Anxa5,Pdpn,A2m,Cd9,Vegfc,Trf,Lgals3bp,Lyn,Serpinf2,Itpr2,Cdc42,Lcp2,Rhob,Lamp2,Fcer1g,Plek,Tmsb4x,Flna,Timp1,P2ry12,Cd63
MMU-114608	Platelet degranulation	15	121	0.51	0.4	0.0158	10090.ENSMUSP00000018737,10090.ENSMUSP00000022616,10090.ENSMUSP00000029266,10090.ENSMUSP00000032203,10090.ENSMUSP00000032492,10090.ENSMUSP00000033919,10090.ENSMUSP00000035158,10090.ENSMUSP00000035579,10090.ENSMUSP00000048704,10090.ENSMUSP00000074448,10090.ENSMUSP00000099945,10090.ENSMUSP00000107795,10090.ENSMUSP00000109938,10090.ENSMUSP00000110999,10090.ENSMUSP00000151313	Sparc,Clu,Anxa5,A2m,Cd9,Vegfc,Trf,Lgals3bp,Serpinf2,Lamp2,Plek,Tmsb4x,Flna,Timp1,Cd63
MMU-2132295	MHC class II antigen presentation	15	126	0.49	0.37	0.0223	10090.ENSMUSP00000006235,10090.ENSMUSP00000015667,10090.ENSMUSP00000015877,10090.ENSMUSP00000021607,10090.ENSMUSP00000028527,10090.ENSMUSP00000030518,10090.ENSMUSP00000032217,10090.ENSMUSP00000032779,10090.ENSMUSP00000034915,10090.ENSMUSP00000038091,10090.ENSMUSP00000051033,10090.ENSMUSP00000099475,10090.ENSMUSP00000102381,10090.ENSMUSP00000121203,10090.ENSMUSP00000152169	Ctsb,Ctss,Capza2,Lgmn,Kif18a,Capzb,Lag3,Ctsc,Ctsh,Klc3,Tuba1c,Cltc,Capza1,Ctsd,Ctsl
MMU-8953854	Metabolism of RNA	42	599	0.26	0.33	0.0223	10090.ENSMUSP00000007266,10090.ENSMUSP00000016553,10090.ENSMUSP00000020608,10090.ENSMUSP00000021428,10090.ENSMUSP00000025137,10090.ENSMUSP00000025997,10090.ENSMUSP00000026125,10090.ENSMUSP00000026560,10090.ENSMUSP00000027438,10090.ENSMUSP00000028278,10090.ENSMUSP00000031333,10090.ENSMUSP00000033008,10090.ENSMUSP00000033683,10090.ENSMUSP00000047119,10090.ENSMUSP00000048470,10090.ENSMUSP00000054084…	Lsm2,Nkap,Ppp2ca,Snw1,Thoc1,Smndc1,Alyref,Psmd13,Ncl,Psmd14,Gtf2h3,Psma1,Rps4x,Gnl3,Rbm25,Heatr1,Tgs1,Gemin6,Gtf2h2,Rpl7,4930595M18Rik,Rpl15,Rps25,Rpl5,Rpl10,Anp32a,Snrpg,Srsf2,Rpl23,Psmb3,Rps6,Cnot2,Rpl27,Rps9,Rbm39,Apobec1,Cpsf4,Krr1,Eif4a1,Psmb9,Rbm5,Dhx9
MMU-72737	Cap-dependent Translation Initiation	14	117	0.49	0.35	0.0268	10090.ENSMUSP00000033683,10090.ENSMUSP00000033880,10090.ENSMUSP00000071616,10090.ENSMUSP00000079163,10090.ENSMUSP00000079180,10090.ENSMUSP00000080854,10090.ENSMUSP00000082055,10090.ENSMUSP00000096777,10090.ENSMUSP00000099435,10090.ENSMUSP00000099878,10090.ENSMUSP00000102870,10090.ENSMUSP00000104265,10090.ENSMUSP00000126825,10090.ENSMUSP00000127034	Rps4x,Eif4ebp1,Rpl7,Rpl15,Rps25,Rpl5,Rpl10,Eif2s2,Rpl23,Rps6,Rpl27,Rps9,Eif5,Eif4a1
MMU-8951664	Neddylation	21	225	0.39	0.34	0.0268	10090.ENSMUSP00000020215,10090.ENSMUSP00000020315,10090.ENSMUSP00000021530,10090.ENSMUSP00000026093,10090.ENSMUSP00000026560,10090.ENSMUSP00000028278,10090.ENSMUSP00000033008,10090.ENSMUSP00000037377,10090.ENSMUSP00000041650,10090.ENSMUSP00000052856,10090.ENSMUSP00000058968,10090.ENSMUSP00000069159,10090.ENSMUSP00000071752,10090.ENSMUSP00000075721,10090.ENSMUSP00000099436,10090.ENSMUSP00000099733…	Socs2,Cand1,Hif1a,Btbd1,Psmd13,Psmd14,Psma1,Fbxo2,Commd10,Rnf7,Dcun1d3,Commd5,Commd7,Fbxw11,Psmb3,Nfe2l2,Fbxo6,Fbxo30,Ube2f,Psmb9,Ube2d3
MMU-9012999	RHO GTPase cycle	32	422	0.29	0.32	0.0279	10090.ENSMUSP00000007799,10090.ENSMUSP00000020904,10090.ENSMUSP00000022591,10090.ENSMUSP00000025999,10090.ENSMUSP00000028062,10090.ENSMUSP00000030518,10090.ENSMUSP00000032344,10090.ENSMUSP00000032629,10090.ENSMUSP00000039566,10090.ENSMUSP00000041644,10090.ENSMUSP00000044834,10090.ENSMUSP00000054634,10090.ENSMUSP00000059498,10090.ENSMUSP00000067013,10090.ENSMUSP00000067774,10090.ENSMUSP00000075924…	Cav1,Rock2,Epsti1,Add3,Vim,Capzb,Arhgdib,Cyfip1,Pkn2,Brk1,Arhgap18,Cdc42,Rhoj,Rhob,Cpne8,Arap2,Arhgef26,Nipsnap2,Srgap2,Cltc,Rbm39,Taok3,Ankrd26,Fnbp1,Pld1,Tpm3,Iqgap1,Dst,Ncf2,Erbin,Picalm,Cct6a
MMU-72706	GTP hydrolysis and joining of the 60S ribosomal subunit	13	110	0.49	0.32	0.0418	10090.ENSMUSP00000033683,10090.ENSMUSP00000071616,10090.ENSMUSP00000079163,10090.ENSMUSP00000079180,10090.ENSMUSP00000080854,10090.ENSMUSP00000082055,10090.ENSMUSP00000096777,10090.ENSMUSP00000099435,10090.ENSMUSP00000099878,10090.ENSMUSP00000102870,10090.ENSMUSP00000104265,10090.ENSMUSP00000126825,10090.ENSMUSP00000127034	Rps4x,Rpl7,Rpl15,Rps25,Rpl5,Rpl10,Eif2s2,Rpl23,Rps6,Rpl27,Rps9,Eif5,Eif4a1
MMU-937061	TRIF(TICAM1)-mediated TLR4 signaling	12	96	0.51	0.32	0.0418	10090.ENSMUSP00000020608,10090.ENSMUSP00000021674,10090.ENSMUSP00000075721,10090.ENSMUSP00000078087,10090.ENSMUSP00000085030,10090.ENSMUSP00000102711,10090.ENSMUSP00000121266,10090.ENSMUSP00000127700,10090.ENSMUSP00000129831,10090.ENSMUSP00000140049,10090.ENSMUSP00000143608,10090.ENSMUSP00000148677	Ppp2ca,Fos,Fbxw11,Mapk7,Tnip2,Jun,Tab2,Tifa,Ripk1,Birc2,Ube2d3,Nlrc5
14dpl
MMU-168256	Immune System	139	1615	0.33	2026-04-01	3.51e-13	10090.ENSMUSP00000000299,10090.ENSMUSP00000003642,10090.ENSMUSP00000004396,10090.ENSMUSP00000005218,10090.ENSMUSP00000006235,10090.ENSMUSP00000007959,10090.ENSMUSP00000010249,10090.ENSMUSP00000014913,10090.ENSMUSP00000015667,10090.ENSMUSP00000016400,10090.ENSMUSP00000016640,10090.ENSMUSP00000017488,10090.ENSMUSP00000017610,10090.ENSMUSP00000018186,10090.ENSMUSP00000019354,10090.ENSMUSP00000020238…	Itgb2,Klc4,Atp6v1f,Cd44,Ctsb,Rhoa,Tmem179b,Psmb1,Ctss,Ctsz,Cd274,Vtn,Timp2,Cyb5r3,Atp6v1e1,Hsp90b1,Cand1,Psmc1,Lgmn,Npc2,Fos,Ly86,Hexb,Clu,Osmr,Psmb5,Naprt,Ifnar2,Krt1,Serping1,C3,Il33,Rela,Ifitm3,Casp1,Il1r1,Psmd1,Gsn,Cst3,S100a11,Tlr2,Cpne3,Fuca1,Lrrc41,Atad3a,Lag3,Tyrobp,Pycard,Asb9,Ikbkb,Man2b1,Ctsh,Cd53,C1qc,Lyn,C1qb,Asb4,Cd81,Pnp,Grn,Mylip,S100b,C3ar1,C1qa,Itpr2,Tuba1c,Rnf7,Ormdl3,Stbd1,Bln…
MMU-168249	Innate Immune System	97	945	0.41	2016-01-01	6.40e-13	10090.ENSMUSP00000000299,10090.ENSMUSP00000004396,10090.ENSMUSP00000005218,10090.ENSMUSP00000006235,10090.ENSMUSP00000007959,10090.ENSMUSP00000010249,10090.ENSMUSP00000014913,10090.ENSMUSP00000015667,10090.ENSMUSP00000016400,10090.ENSMUSP00000017488,10090.ENSMUSP00000017610,10090.ENSMUSP00000018186,10090.ENSMUSP00000019354,10090.ENSMUSP00000020238,10090.ENSMUSP00000020315,10090.ENSMUSP00000021595…	Itgb2,Atp6v1f,Cd44,Ctsb,Rhoa,Tmem179b,Psmb1,Ctss,Ctsz,Vtn,Timp2,Cyb5r3,Atp6v1e1,Hsp90b1,Cand1,Psmc1,Lgmn,Npc2,Fos,Ly86,Hexb,Clu,Psmb5,Naprt,Krt1,Serping1,C3,Rela,Casp1,Psmd1,Gsn,Cst3,S100a11,Tlr2,Cpne3,Fuca1,Atad3a,Tyrobp,Pycard,Ikbkb,Man2b1,Ctsh,Cd53,C1qc,Lyn,C1qb,Cd81,Pnp,Grn,S100b,C3ar1,C1qa,Ormdl3,Stbd1,Vamp8,Bpi,C4b,Prdx6,Tec,H2-Q7,Arpc5,Tom1,Fcer1g,H2-T22,Chil1,Arpc1b,Pgm2,Lyz2,Pnp2,Plcg1,P…
MMU-6798695	Neutrophil degranulation	62	526	0.47	2013-01-01	4.89e-10	10090.ENSMUSP00000000299,10090.ENSMUSP00000005218,10090.ENSMUSP00000006235,10090.ENSMUSP00000007959,10090.ENSMUSP00000010249,10090.ENSMUSP00000014913,10090.ENSMUSP00000015667,10090.ENSMUSP00000016400,10090.ENSMUSP00000017610,10090.ENSMUSP00000018186,10090.ENSMUSP00000020315,10090.ENSMUSP00000021668,10090.ENSMUSP00000022169,10090.ENSMUSP00000023237,10090.ENSMUSP00000023790,10090.ENSMUSP00000024988…	Itgb2,Cd44,Ctsb,Rhoa,Tmem179b,Psmb1,Ctss,Ctsz,Timp2,Cyb5r3,Cand1,Npc2,Hexb,Naprt,Krt1,C3,Psmd1,Gsn,Cst3,S100a11,Tlr2,Cpne3,Fuca1,Atad3a,Tyrobp,Pycard,Man2b1,Ctsh,Cd53,Pnp,Grn,C3ar1,Ormdl3,Stbd1,Vamp8,Bpi,Prdx6,H2-Q7,Arpc5,Tom1,Fcer1g,H2-T22,Chil1,Pgm2,Lyz2,Pnp2,B2m,Trappc1,Anpep,Gmfg,Mgst1,Pld1,Ctsd,Clec5a,Sirpa,Mvp,Iqgap1,Gstp1,Fcgr3,Psap,Ptprc,Cd63
MMU-392499	Metabolism of proteins	110	1616	0.23	0.58	5.52e-05	10090.ENSMUSP00000000724,10090.ENSMUSP00000002473,10090.ENSMUSP00000006128,10090.ENSMUSP00000007959,10090.ENSMUSP00000014913,10090.ENSMUSP00000016400,10090.ENSMUSP00000018246,10090.ENSMUSP00000019974,10090.ENSMUSP00000020049,10090.ENSMUSP00000020238,10090.ENSMUSP00000020286,10090.ENSMUSP00000020315,10090.ENSMUSP00000020343,10090.ENSMUSP00000020629,10090.ENSMUSP00000021530,10090.ENSMUSP00000021595…	Kat2b,Babam1,Rcn1,Rhoa,Psmb1,Ctsz,H2bc4,Rab32,Ccdc59,Hsp90b1,Ppa1,Cand1,Rab21,Gfpt2,Hif1a,Psmc1,Arf4,Psmb5,Derl1,Psca,Pros1,Igfbp6,Pla2g7,C3,Tmem132a,Il33,Uhrf2,Rela,Igfbp5,Psmd1,Rab29,Cst3,Mrpl9,Fuca1,Lrrc41,Srd5a3,Mrps11,Eif3c,Rps4x,Asb9,Gas6,Mrps31,Trappc4,Ctsh,Adamts20,Mgat5,Kdm1b,Asb4,Prss23,Igfbp2,Leo1,Tuba1c,Amfr,Rnf7,H2bc1,Ly6e,Slc35c1,Rab39,Rab7b,C4b,Tubb4a,Aplp2,H2ac21,Tubb2b,Fbxo40,Tub…
MMU-109582	Hemostasis	47	501	0.37	0.65	0.00011	10090.ENSMUSP00000000299,10090.ENSMUSP00000003642,10090.ENSMUSP00000003687,10090.ENSMUSP00000005188,10090.ENSMUSP00000005218,10090.ENSMUSP00000007959,10090.ENSMUSP00000009425,10090.ENSMUSP00000014290,10090.ENSMUSP00000017153,10090.ENSMUSP00000018737,10090.ENSMUSP00000022616,10090.ENSMUSP00000023629,10090.ENSMUSP00000023994,10090.ENSMUSP00000029266,10090.ENSMUSP00000029771,10090.ENSMUSP00000030187…	Itgb2,Klc4,Tgfb3,Sh2b2,Cd44,Rhoa,Rarres2,Apbb1ip,Sdc4,Sparc,Clu,Pros1,Serping1,Anxa5,F3,Tln1,Pdpn,A2m,Cd9,Gas6,Vegfc,Lgals3bp,S100a10,Lyn,F11r,Serpinf2,Itpr2,Tuba1c,Gnai2,Sdc3,Rhob,Tubb4a,Aplp2,Carmil1,Tubb2b,Tuba1b,Fcer1g,Tuba1a,Plcg1,Plek,Flna,Igf2,Gnb4,Sirpa,Psap,Gnas,Cd63
MMU-114608	Platelet degranulation	20	121	0.61	0.76	0.00015	10090.ENSMUSP00000003687,10090.ENSMUSP00000009425,10090.ENSMUSP00000018737,10090.ENSMUSP00000022616,10090.ENSMUSP00000023629,10090.ENSMUSP00000023994,10090.ENSMUSP00000029266,10090.ENSMUSP00000030187,10090.ENSMUSP00000032203,10090.ENSMUSP00000032492,10090.ENSMUSP00000033828,10090.ENSMUSP00000033919,10090.ENSMUSP00000035579,10090.ENSMUSP00000048704,10090.ENSMUSP00000072428,10090.ENSMUSP00000099945…	Tgfb3,Rarres2,Sparc,Clu,Pros1,Serping1,Anxa5,Tln1,A2m,Cd9,Gas6,Vegfc,Lgals3bp,Serpinf2,Aplp2,Plek,Flna,Igf2,Psap,Cd63
MMU-162582	Signal Transduction	136	2212	0.18	0.51	0.00022	10090.ENSMUSP00000000579,10090.ENSMUSP00000000724,10090.ENSMUSP00000001304,10090.ENSMUSP00000003642,10090.ENSMUSP00000003687,10090.ENSMUSP00000004396,10090.ENSMUSP00000005188,10090.ENSMUSP00000007959,10090.ENSMUSP00000013842,10090.ENSMUSP00000014065,10090.ENSMUSP00000014290,10090.ENSMUSP00000014913,10090.ENSMUSP00000017288,10090.ENSMUSP00000018246,10090.ENSMUSP00000018437,10090.ENSMUSP00000019231…	Sox9,Kat2b,Ckb,Klc4,Tgfb3,Atp6v1f,Sh2b2,Rhoa,Pea15a,Clip3,Apbb1ip,Psmb1,Rnd3,H2bc4,Pfn1,Atp6ap1,Atp6v1e1,Snw1,Hif1a,Psmc1,Ednrb,Psmb5,Dhrs4,Adcy8,C3,Il33,Rela,Arl2,Bad,Add3,Gfra1,Arhgap19,Itgb8,Nrp1,Prex2,Psmd1,Gpr37l1,Vim,Mdk,Wnt2b,Abca1,Tln1,Lrrc41,Cxcl5,Gpnmb,Rhpn2,Vegfc,Ikbkb,Ppp1r14a,Il17rd,Fam91a1,Lyn,Ccl5,F11r,Fgf1,Leo1,C3ar1,Ptpn13,Ctnna1,Itpr2,Tuba1c,Cltb,Stbd1,Mob1a,H2bc1,Gnai2,Cdc42ep1…
MMU-597592	Post-translational protein modification	88	1269	0.24	0.54	0.00025	10090.ENSMUSP00000000724,10090.ENSMUSP00000002473,10090.ENSMUSP00000006128,10090.ENSMUSP00000007959,10090.ENSMUSP00000014913,10090.ENSMUSP00000016400,10090.ENSMUSP00000018246,10090.ENSMUSP00000019974,10090.ENSMUSP00000020238,10090.ENSMUSP00000020315,10090.ENSMUSP00000020343,10090.ENSMUSP00000020629,10090.ENSMUSP00000021530,10090.ENSMUSP00000021595,10090.ENSMUSP00000022429,10090.ENSMUSP00000022803…	Kat2b,Babam1,Rcn1,Rhoa,Psmb1,Ctsz,H2bc4,Rab32,Hsp90b1,Cand1,Rab21,Gfpt2,Hif1a,Psmc1,Arf4,Psmb5,Derl1,Psca,Pros1,C3,Tmem132a,Il33,Uhrf2,Rela,Igfbp5,Psmd1,Rab29,Cst3,Fuca1,Lrrc41,Srd5a3,Asb9,Gas6,Trappc4,Adamts20,Mgat5,Kdm1b,Asb4,Prss23,Leo1,Tuba1c,Amfr,Rnf7,H2bc1,Ly6e,Slc35c1,Rab39,Rab7b,C4b,Tubb4a,Aplp2,H2ac21,Tubb2b,Fbxo40,Tuba1b,Ing2,Apol9a,H4c11,Lgals1,H2bc15,Usp24,Adamtsl5,Tuba1a,Alg1,Psmb3,T…
MMU-76002	Platelet activation, signaling and aggregation	29	250	0.46	0.65	0.00025	10090.ENSMUSP00000003687,10090.ENSMUSP00000007959,10090.ENSMUSP00000009425,10090.ENSMUSP00000014290,10090.ENSMUSP00000018737,10090.ENSMUSP00000022616,10090.ENSMUSP00000023629,10090.ENSMUSP00000023994,10090.ENSMUSP00000029266,10090.ENSMUSP00000030187,10090.ENSMUSP00000030317,10090.ENSMUSP00000032203,10090.ENSMUSP00000032492,10090.ENSMUSP00000033828,10090.ENSMUSP00000033919,10090.ENSMUSP00000035579…	Tgfb3,Rhoa,Rarres2,Apbb1ip,Sparc,Clu,Pros1,Serping1,Anxa5,Tln1,Pdpn,A2m,Cd9,Gas6,Vegfc,Lgals3bp,Lyn,Serpinf2,Itpr2,Gnai2,Rhob,Aplp2,Fcer1g,Plek,Flna,Igf2,Gnb4,Psap,Cd63
MMU-1280218	Adaptive Immune System	55	687	0.3	0.54	0.00051	10090.ENSMUSP00000000299,10090.ENSMUSP00000003642,10090.ENSMUSP00000006235,10090.ENSMUSP00000014913,10090.ENSMUSP00000015667,10090.ENSMUSP00000016640,10090.ENSMUSP00000021595,10090.ENSMUSP00000021607,10090.ENSMUSP00000022803,10090.ENSMUSP00000024988,10090.ENSMUSP00000025867,10090.ENSMUSP00000026565,10090.ENSMUSP00000027432,10090.ENSMUSP00000030471,10090.ENSMUSP00000032217,10090.ENSMUSP00000033756…	Itgb2,Klc4,Ctsb,Psmb1,Ctss,Cd274,Psmc1,Lgmn,Psmb5,C3,Rela,Ifitm3,Psmd1,Lrrc41,Lag3,Asb9,Ikbkb,Ctsh,Lyn,Asb4,Cd81,Mylip,Itpr2,Tuba1c,Rnf7,Blnk,Vamp8,Itgb5,Tubb4a,H2-Q7,Sipa1,Tubb2b,Fbxo40,Tuba1b,H2-T22,Fyb,Tuba1a,Plcg1,Psmb3,B2m,Rnf130,Clta,Ube4a,Ctsd,Tab2,Arf1,Erap1,Psmb9,Ptprc,Anapc13,Ncf2,Ctsl,Ube2l3,Mlst8,H2-Eb1
MMU-1474244	Extracellular matrix organization	27	247	0.43	0.55	0.0013	10090.ENSMUSP00000000299,10090.ENSMUSP00000000707,10090.ENSMUSP00000001845,10090.ENSMUSP00000003687,10090.ENSMUSP00000004968,10090.ENSMUSP00000005218,10090.ENSMUSP00000006235,10090.ENSMUSP00000006367,10090.ENSMUSP00000015667,10090.ENSMUSP00000017153,10090.ENSMUSP00000017488,10090.ENSMUSP00000017610,10090.ENSMUSP00000018737,10090.ENSMUSP00000019199,10090.ENSMUSP00000026360,10090.ENSMUSP00000026411…	Itgb2,Loxl3,Capns1,Tgfb3,Plod3,Cd44,Ctsb,Htra1,Ctss,Sdc4,Vtn,Timp2,Sparc,Plod1,Itgb8,Mmp19,Capn3,A2m,F11r,Colgalt1,P4ha3,Emilin3,Sdc3,Itgb5,Col4a6,Ctsd,Ctsl
MMU-977606	Regulation of Complement cascade	10	39	0.8	0.63	0.0019	10090.ENSMUSP00000017488,10090.ENSMUSP00000022616,10090.ENSMUSP00000023994,10090.ENSMUSP00000024988,10090.ENSMUSP00000036747,10090.ENSMUSP00000040246,10090.ENSMUSP00000043768,10090.ENSMUSP00000048092,10090.ENSMUSP00000048836,10090.ENSMUSP00000069418	Vtn,Clu,Serping1,C3,C1qc,C1qb,Cd81,C3ar1,C1qa,C4b
MMU-381426	Regulation of Insulin-like Growth Factor (IGF) transport and uptake by Insulin-like Growth Factor Binding Proteins (IGFBPs)	17	121	0.54	0.53	0.0030	10090.ENSMUSP00000006128,10090.ENSMUSP00000020238,10090.ENSMUSP00000023807,10090.ENSMUSP00000024988,10090.ENSMUSP00000025645,10090.ENSMUSP00000027377,10090.ENSMUSP00000028938,10090.ENSMUSP00000033828,10090.ENSMUSP00000045191,10090.ENSMUSP00000046610,10090.ENSMUSP00000069418,10090.ENSMUSP00000072428,10090.ENSMUSP00000080468,10090.ENSMUSP00000086795,10090.ENSMUSP00000105397,10090.ENSMUSP00000114076…	Rcn1,Hsp90b1,Igfbp6,C3,Tmem132a,Igfbp5,Cst3,Gas6,Prss23,Igfbp2,C4b,Aplp2,Apol9a,Lgals1,Apol9b,Igf2,Apoe
MMU-1430728	Metabolism	105	1754	0.17	0.38	0.0059	10090.ENSMUSP00000001304,10090.ENSMUSP00000004381,10090.ENSMUSP00000005218,10090.ENSMUSP00000014913,10090.ENSMUSP00000015234,10090.ENSMUSP00000015858,10090.ENSMUSP00000017153,10090.ENSMUSP00000017851,10090.ENSMUSP00000018186,10090.ENSMUSP00000018990,10090.ENSMUSP00000020286,10090.ENSMUSP00000021595,10090.ENSMUSP00000022169,10090.ENSMUSP00000022803,10090.ENSMUSP00000022946,10090.ENSMUSP00000023237…	Ckb,Lpcat3,Cd44,Psmb1,Ptgds,Cers2,Sdc4,Serinc3,Cyb5r3,Pank3,Ppa1,Psmc1,Hexb,Psmb5,Rida,Naprt,Hsd17b4,Fads2,Gldc,Hexa,Nudt5,Psmd1,Phyh,Entpd2,Ivd,Acss1,Fabp9,Ddah1,Cpne3,Hacd4,Cyp2j6,Scp2,Hmgcl,Pla2g2f,Srd5a3,Coq2,Nt5c3,Ldhb,Man2b1,Acsbg1,Pccb,Acer2,Chst2,Cox15,Thrsp,Ak7,Pnp,Lrp1,Abhd4,Dhrs7b,Pdpr,Ptpn13,Lpcat2,Itpr2,Cyp4f14,Asrgl1,Ormdl3,Tgs1,Tst,Suox,Gnai2,Rbp1,Plpp3,Sdc3,Pfkfb2,Marc2,Impa1,Aldh…
MMU-190840	Microtubule-dependent trafficking of connexons from Golgi to the plasma membrane	6	15	1.0	0.5	0.0101	10090.ENSMUSP00000051033,10090.ENSMUSP00000071135,10090.ENSMUSP00000075178,10090.ENSMUSP00000076777,10090.ENSMUSP00000094778,10090.ENSMUSP00000151620	Tuba1c,Tubb4a,Tubb2b,Tuba1b,Tuba1a,Gja1
MMU-8852276	The role of GTSE1 in G2/M progression after G2 checkpoint	12	73	0.61	0.45	0.0101	10090.ENSMUSP00000014913,10090.ENSMUSP00000021595,10090.ENSMUSP00000022803,10090.ENSMUSP00000027432,10090.ENSMUSP00000051033,10090.ENSMUSP00000071135,10090.ENSMUSP00000075178,10090.ENSMUSP00000076777,10090.ENSMUSP00000094778,10090.ENSMUSP00000099436,10090.ENSMUSP00000104298,10090.ENSMUSP00000133499	Psmb1,Psmc1,Psmb5,Psmd1,Tuba1c,Tubb4a,Tubb2b,Tuba1b,Tuba1a,Psmb3,Trp53,Psmb9
MMU-2132295	MHC class II antigen presentation	16	126	0.5	0.42	0.0111	10090.ENSMUSP00000003642,10090.ENSMUSP00000006235,10090.ENSMUSP00000015667,10090.ENSMUSP00000021607,10090.ENSMUSP00000032217,10090.ENSMUSP00000034915,10090.ENSMUSP00000051033,10090.ENSMUSP00000071135,10090.ENSMUSP00000075178,10090.ENSMUSP00000076777,10090.ENSMUSP00000094778,10090.ENSMUSP00000103483,10090.ENSMUSP00000121203,10090.ENSMUSP00000126120,10090.ENSMUSP00000152169,10090.ENSMUSP00000158533	Klc4,Ctsb,Ctss,Lgmn,Lag3,Ctsh,Tuba1c,Tubb4a,Tubb2b,Tuba1b,Tuba1a,Clta,Ctsd,Arf1,Ctsl,H2-Eb1
MMU-446652	Interleukin-1 family signaling	15	116	0.51	0.41	0.0135	10090.ENSMUSP00000014913,10090.ENSMUSP00000021595,10090.ENSMUSP00000022803,10090.ENSMUSP00000025724,10090.ENSMUSP00000025867,10090.ENSMUSP00000027015,10090.ENSMUSP00000027241,10090.ENSMUSP00000027432,10090.ENSMUSP00000033939,10090.ENSMUSP00000047968,10090.ENSMUSP00000099436,10090.ENSMUSP00000099835,10090.ENSMUSP00000120152,10090.ENSMUSP00000121266,10090.ENSMUSP00000133499	Psmb1,Psmc1,Psmb5,Il33,Rela,Casp1,Il1r1,Psmd1,Ikbkb,S100b,Psmb3,Sqstm1,Stat3,Tab2,Psmb9
MMU-69481	G2/M Checkpoints	17	144	0.47	0.4	0.0135	10090.ENSMUSP00000000505,10090.ENSMUSP00000002473,10090.ENSMUSP00000014913,10090.ENSMUSP00000018246,10090.ENSMUSP00000021595,10090.ENSMUSP00000022803,10090.ENSMUSP00000027432,10090.ENSMUSP00000029879,10090.ENSMUSP00000030872,10090.ENSMUSP00000056604,10090.ENSMUSP00000085006,10090.ENSMUSP00000089301,10090.ENSMUSP00000099436,10090.ENSMUSP00000104298,10090.ENSMUSP00000106085,10090.ENSMUSP00000133499…	Mcm7,Babam1,Psmb1,H2bc4,Psmc1,Psmb5,Psmd1,Nbn,Orc5,H2bc1,H4c11,H2bc15,Psmb3,Trp53,H2bc12,Psmb9,Rmi1
MMU-8878171	Transcriptional regulation by RUNX1	18	159	0.45	0.4	0.0135	10090.ENSMUSP00000000188,10090.ENSMUSP00000000724,10090.ENSMUSP00000014913,10090.ENSMUSP00000018246,10090.ENSMUSP00000021595,10090.ENSMUSP00000022803,10090.ENSMUSP00000027432,10090.ENSMUSP00000056604,10090.ENSMUSP00000085006,10090.ENSMUSP00000089301,10090.ENSMUSP00000098677,10090.ENSMUSP00000099422,10090.ENSMUSP00000099436,10090.ENSMUSP00000103474,10090.ENSMUSP00000106085,10090.ENSMUSP00000124133…	Ccnd2,Kat2b,Psmb1,H2bc4,Psmc1,Psmb5,Psmd1,H2bc1,H4c11,H2bc15,Rybp,Smarce1,Psmb3,Prmt1,H2bc12,Hipk2,Psmb9,Ctsl
MMU-422475	Axon guidance	25	268	0.37	0.38	0.0139	10090.ENSMUSP00000004036,10090.ENSMUSP00000007959,10090.ENSMUSP00000018437,10090.ENSMUSP00000026076,10090.ENSMUSP00000026917,10090.ENSMUSP00000030187,10090.ENSMUSP00000032800,10090.ENSMUSP00000038838,10090.ENSMUSP00000051033,10090.ENSMUSP00000066894,10090.ENSMUSP00000067013,10090.ENSMUSP00000071135,10090.ENSMUSP00000075178,10090.ENSMUSP00000076777,10090.ENSMUSP00000076933,10090.ENSMUSP00000081041…	Efnb3,Rhoa,Pfn1,Gfra1,Nrp1,Tln1,Tyrobp,Lyn,Tuba1c,Ngef,Rhob,Tubb4a,Tubb2b,Tuba1b,Arpc5,Fgfr1,Arpc1b,Tuba1a,Plcg1,Clta,Msn,Arpc4,Map2k2,Ptprc,Gab1
MMU-9716542	Signaling by Rho GTPases, Miro GTPases and RHOBTB3	45	618	0.26	0.36	0.0139	10090.ENSMUSP00000001304,10090.ENSMUSP00000003642,10090.ENSMUSP00000007959,10090.ENSMUSP00000017288,10090.ENSMUSP00000018437,10090.ENSMUSP00000019231,10090.ENSMUSP00000025999,10090.ENSMUSP00000026150,10090.ENSMUSP00000027056,10090.ENSMUSP00000028062,10090.ENSMUSP00000030471,10090.ENSMUSP00000032705,10090.ENSMUSP00000035642,10090.ENSMUSP00000036524,10090.ENSMUSP00000048119,10090.ENSMUSP00000049007…	Ckb,Klc4,Rhoa,Rnd3,Pfn1,Atp6ap1,Add3,Arhgap19,Prex2,Vim,Lrrc41,Rhpn2,Ppp1r14a,Fam91a1,Ptpn13,Ctnna1,Tuba1c,Stbd1,Cdc42ep1,Ngef,Rhob,Tubb4a,Tiam2,Aldh3a2,Tubb2b,Tuba1b,Arpc5,Arhgef26,Arpc1b,Tuba1a,Srgap2,Ccp110,Pld2,Hnrnpc,Fnbp1,Flna,Pld1,Tpm3,Arpc4,Iqgap1,Dst,Ncf2,Erbin,Gja1,Tjp2
MMU-194315	Signaling by Rho GTPases	44	603	0.26	0.36	0.0141	10090.ENSMUSP00000001304,10090.ENSMUSP00000003642,10090.ENSMUSP00000007959,10090.ENSMUSP00000017288,10090.ENSMUSP00000018437,10090.ENSMUSP00000019231,10090.ENSMUSP00000025999,10090.ENSMUSP00000026150,10090.ENSMUSP00000027056,10090.ENSMUSP00000028062,10090.ENSMUSP00000032705,10090.ENSMUSP00000035642,10090.ENSMUSP00000036524,10090.ENSMUSP00000048119,10090.ENSMUSP00000049007,10090.ENSMUSP00000051033…	Ckb,Klc4,Rhoa,Rnd3,Pfn1,Atp6ap1,Add3,Arhgap19,Prex2,Vim,Rhpn2,Ppp1r14a,Fam91a1,Ptpn13,Ctnna1,Tuba1c,Stbd1,Cdc42ep1,Ngef,Rhob,Tubb4a,Tiam2,Aldh3a2,Tubb2b,Tuba1b,Arpc5,Arhgef26,Arpc1b,Tuba1a,Srgap2,Ccp110,Pld2,Hnrnpc,Fnbp1,Flna,Pld1,Tpm3,Arpc4,Iqgap1,Dst,Ncf2,Erbin,Gja1,Tjp2
MMU-1679131	Trafficking and processing of endosomal TLR	5	11	2026-05-01	0.46	0.0154	10090.ENSMUSP00000006235,10090.ENSMUSP00000015667,10090.ENSMUSP00000020238,10090.ENSMUSP00000021607,10090.ENSMUSP00000152169	Ctsb,Ctss,Hsp90b1,Lgmn,Ctsl
MMU-2454202	Fc epsilon receptor (FCERI) signaling	15	121	0.49	0.4	0.0154	10090.ENSMUSP00000014913,10090.ENSMUSP00000021595,10090.ENSMUSP00000021674,10090.ENSMUSP00000022803,10090.ENSMUSP00000025867,10090.ENSMUSP00000027432,10090.ENSMUSP00000033939,10090.ENSMUSP00000038838,10090.ENSMUSP00000071836,10090.ENSMUSP00000078875,10090.ENSMUSP00000099404,10090.ENSMUSP00000099436,10090.ENSMUSP00000102711,10090.ENSMUSP00000121266,10090.ENSMUSP00000133499	Psmb1,Psmc1,Fos,Psmb5,Rela,Psmd1,Ikbkb,Lyn,Tec,Fcer1g,Plcg1,Psmb3,Jun,Tab2,Psmb9
MMU-5626467	RHO GTPases activate IQGAPs	7	27	0.81	0.44	0.0154	10090.ENSMUSP00000049007,10090.ENSMUSP00000051033,10090.ENSMUSP00000071135,10090.ENSMUSP00000075178,10090.ENSMUSP00000076777,10090.ENSMUSP00000094778,10090.ENSMUSP00000128278	Ctnna1,Tuba1c,Tubb4a,Tubb2b,Tuba1b,Tuba1a,Iqgap1
MMU-449147	Signaling by Interleukins	24	262	0.36	0.36	0.0180	10090.ENSMUSP00000014913,10090.ENSMUSP00000020238,10090.ENSMUSP00000021595,10090.ENSMUSP00000021674,10090.ENSMUSP00000022746,10090.ENSMUSP00000022803,10090.ENSMUSP00000025724,10090.ENSMUSP00000025867,10090.ENSMUSP00000027015,10090.ENSMUSP00000027241,10090.ENSMUSP00000027432,10090.ENSMUSP00000033939,10090.ENSMUSP00000038838,10090.ENSMUSP00000047968,10090.ENSMUSP00000071836,10090.ENSMUSP00000088056…	Psmb1,Hsp90b1,Psmc1,Fos,Osmr,Psmb5,Il33,Rela,Casp1,Il1r1,Psmd1,Ikbkb,Lyn,S100b,Tec,Ptprz1,Psmb3,Sqstm1,Jun,Csf1r,Stat3,Tab2,Psmb9,Il6st
MMU-556833	Metabolism of lipids	43	596	0.25	0.34	0.0180	10090.ENSMUSP00000004381,10090.ENSMUSP00000015234,10090.ENSMUSP00000015858,10090.ENSMUSP00000022169,10090.ENSMUSP00000025385,10090.ENSMUSP00000025567,10090.ENSMUSP00000026262,10090.ENSMUSP00000027975,10090.ENSMUSP00000029038,10090.ENSMUSP00000029885,10090.ENSMUSP00000030221,10090.ENSMUSP00000030303,10090.ENSMUSP00000030340,10090.ENSMUSP00000030432,10090.ENSMUSP00000030526,10090.ENSMUSP00000031143…	Lpcat3,Ptgds,Cers2,Hexb,Hsd17b4,Fads2,Hexa,Phyh,Fabp9,Cpne3,Hacd4,Cyp2j6,Scp2,Hmgcl,Pla2g2f,Srd5a3,Acsbg1,Pccb,Acer2,Thrsp,Abhd4,Dhrs7b,Ptpn13,Lpcat2,Cyp4f14,Ormdl3,Tgs1,Plpp3,Aldh3a2,Gpx1,Ddhd1,Gpx4,Scap,Acsf2,Pld2,Glb1l,Pld1,Dbi,Arf1,Cyp11b1,Psap,Osbpl9,Gpam
MMU-8953897	Cellular responses to stimuli	35	451	0.29	0.35	0.0180	10090.ENSMUSP00000004396,10090.ENSMUSP00000014913,10090.ENSMUSP00000019354,10090.ENSMUSP00000021530,10090.ENSMUSP00000021595,10090.ENSMUSP00000021674,10090.ENSMUSP00000022803,10090.ENSMUSP00000023612,10090.ENSMUSP00000027432,10090.ENSMUSP00000029879,10090.ENSMUSP00000033136,10090.ENSMUSP00000034215,10090.ENSMUSP00000034300,10090.ENSMUSP00000040286,10090.ENSMUSP00000049026,10090.ENSMUSP00000051033…	Atp6v1f,Psmb1,Atp6v1e1,Hif1a,Psmc1,Fos,Psmb5,Ets2,Psmd1,Nbn,Bag3,Mt1,Hsbp1,Anapc15,Fnip1,Tuba1c,Tgs1,Cebpb,Tubb4a,Prdx6,Tubb2b,Tuba1b,Gpx1,Tuba1a,Psmb3,Nfe2l2,Sqstm1,Jun,Trp53,Ufd1,Gstp1,Psmb9,Ncf2,Cryab,Mlst8
MMU-8957275	Post-translational protein phosphorylation	14	115	0.48	0.36	0.0237	10090.ENSMUSP00000006128,10090.ENSMUSP00000020238,10090.ENSMUSP00000024988,10090.ENSMUSP00000025645,10090.ENSMUSP00000027377,10090.ENSMUSP00000028938,10090.ENSMUSP00000033828,10090.ENSMUSP00000045191,10090.ENSMUSP00000069418,10090.ENSMUSP00000072428,10090.ENSMUSP00000080468,10090.ENSMUSP00000086795,10090.ENSMUSP00000105397,10090.ENSMUSP00000133302	Rcn1,Hsp90b1,C3,Tmem132a,Igfbp5,Cst3,Gas6,Prss23,C4b,Aplp2,Apol9a,Lgals1,Apol9b,Apoe
MMU-190828	Gap junction trafficking	8	41	0.69	0.38	0.0255	10090.ENSMUSP00000051033,10090.ENSMUSP00000053371,10090.ENSMUSP00000071135,10090.ENSMUSP00000075178,10090.ENSMUSP00000076777,10090.ENSMUSP00000094778,10090.ENSMUSP00000103483,10090.ENSMUSP00000151620	Tuba1c,Cltb,Tubb4a,Tubb2b,Tuba1b,Tuba1a,Clta,Gja1
MMU-202403	TCR signaling	13	103	0.5	0.36	0.0255	10090.ENSMUSP00000014913,10090.ENSMUSP00000021595,10090.ENSMUSP00000022803,10090.ENSMUSP00000025867,10090.ENSMUSP00000027432,10090.ENSMUSP00000033939,10090.ENSMUSP00000087947,10090.ENSMUSP00000099404,10090.ENSMUSP00000099436,10090.ENSMUSP00000121266,10090.ENSMUSP00000133499,10090.ENSMUSP00000138350,10090.ENSMUSP00000158533	Psmb1,Psmc1,Psmb5,Rela,Psmd1,Ikbkb,Fyb,Plcg1,Psmb3,Tab2,Psmb9,Ptprc,H2-Eb1
MMU-2871837	FCERI mediated NF-kB activation	11	77	0.55	0.37	0.0255	10090.ENSMUSP00000014913,10090.ENSMUSP00000021595,10090.ENSMUSP00000022803,10090.ENSMUSP00000025867,10090.ENSMUSP00000027432,10090.ENSMUSP00000033939,10090.ENSMUSP00000038838,10090.ENSMUSP00000078875,10090.ENSMUSP00000099436,10090.ENSMUSP00000121266,10090.ENSMUSP00000133499	Psmb1,Psmc1,Psmb5,Rela,Psmd1,Ikbkb,Lyn,Fcer1g,Psmb3,Tab2,Psmb9
MMU-5693565	Recruitment and ATM-mediated phosphorylation of repair and signaling proteins at DNA double strand breaks	9	52	0.63	0.37	0.0255	10090.ENSMUSP00000002473,10090.ENSMUSP00000018246,10090.ENSMUSP00000029879,10090.ENSMUSP00000056604,10090.ENSMUSP00000085006,10090.ENSMUSP00000089301,10090.ENSMUSP00000104298,10090.ENSMUSP00000106085,10090.ENSMUSP00000157971	Babam1,H2bc4,Nbn,H2bc1,H4c11,H2bc15,Trp53,H2bc12,Ubxn1
MMU-1236975	Antigen processing-Cross presentation	12	91	0.52	0.36	0.0258	10090.ENSMUSP00000014913,10090.ENSMUSP00000021595,10090.ENSMUSP00000022803,10090.ENSMUSP00000027432,10090.ENSMUSP00000059501,10090.ENSMUSP00000069416,10090.ENSMUSP00000071843,10090.ENSMUSP00000078927,10090.ENSMUSP00000099436,10090.ENSMUSP00000099534,10090.ENSMUSP00000133499,10090.ENSMUSP00000140404	Psmb1,Psmc1,Psmb5,Psmd1,Vamp8,Itgb5,H2-Q7,H2-T22,Psmb3,B2m,Psmb9,Ncf2
MMU-2262752	Cellular responses to stress	34	448	0.28	0.32	0.0258	10090.ENSMUSP00000004396,10090.ENSMUSP00000014913,10090.ENSMUSP00000019354,10090.ENSMUSP00000021530,10090.ENSMUSP00000021595,10090.ENSMUSP00000021674,10090.ENSMUSP00000022803,10090.ENSMUSP00000023612,10090.ENSMUSP00000027432,10090.ENSMUSP00000029879,10090.ENSMUSP00000033136,10090.ENSMUSP00000034300,10090.ENSMUSP00000040286,10090.ENSMUSP00000049026,10090.ENSMUSP00000051033,10090.ENSMUSP00000054112…	Atp6v1f,Psmb1,Atp6v1e1,Hif1a,Psmc1,Fos,Psmb5,Ets2,Psmd1,Nbn,Bag3,Hsbp1,Anapc15,Fnip1,Tuba1c,Tgs1,Cebpb,Tubb4a,Prdx6,Tubb2b,Tuba1b,Gpx1,Tuba1a,Psmb3,Nfe2l2,Sqstm1,Jun,Trp53,Ufd1,Gstp1,Psmb9,Ncf2,Cryab,Mlst8
MMU-1280215	Cytokine Signaling in Immune system	31	397	0.29	0.32	0.0266	10090.ENSMUSP00000014913,10090.ENSMUSP00000020238,10090.ENSMUSP00000021595,10090.ENSMUSP00000021674,10090.ENSMUSP00000022746,10090.ENSMUSP00000022803,10090.ENSMUSP00000023693,10090.ENSMUSP00000025724,10090.ENSMUSP00000025867,10090.ENSMUSP00000027015,10090.ENSMUSP00000027241,10090.ENSMUSP00000027432,10090.ENSMUSP00000033939,10090.ENSMUSP00000038838,10090.ENSMUSP00000047968,10090.ENSMUSP00000052856…	Psmb1,Hsp90b1,Psmc1,Fos,Osmr,Psmb5,Ifnar2,Il33,Rela,Casp1,Il1r1,Psmd1,Ikbkb,Lyn,S100b,Rnf7,Tec,Ptprz1,Plcg1,Psmb3,Sqstm1,Ifna14,Jun,Csf1r,Stat3,Irf9,Tab2,Eif4a1,Psmb9,Il6st,Tnfsf13b
MMU-373760	L1CAM interactions	10	68	0.56	0.35	0.0317	10090.ENSMUSP00000026917,10090.ENSMUSP00000051033,10090.ENSMUSP00000071135,10090.ENSMUSP00000075178,10090.ENSMUSP00000076777,10090.ENSMUSP00000081041,10090.ENSMUSP00000094778,10090.ENSMUSP00000103483,10090.ENSMUSP00000113071,10090.ENSMUSP00000121111	Nrp1,Tuba1c,Tubb4a,Tubb2b,Tuba1b,Fgfr1,Tuba1a,Clta,Msn,Map2k2
MMU-9012999	RHO GTPase cycle	32	422	0.28	0.31	0.0323	10090.ENSMUSP00000001304,10090.ENSMUSP00000007959,10090.ENSMUSP00000017288,10090.ENSMUSP00000019231,10090.ENSMUSP00000025999,10090.ENSMUSP00000026150,10090.ENSMUSP00000027056,10090.ENSMUSP00000028062,10090.ENSMUSP00000032705,10090.ENSMUSP00000036524,10090.ENSMUSP00000048119,10090.ENSMUSP00000054322,10090.ENSMUSP00000060930,10090.ENSMUSP00000066894,10090.ENSMUSP00000067013,10090.ENSMUSP00000072020…	Ckb,Rhoa,Rnd3,Atp6ap1,Add3,Arhgap19,Prex2,Vim,Rhpn2,Fam91a1,Ptpn13,Stbd1,Cdc42ep1,Ngef,Rhob,Tiam2,Aldh3a2,Tuba1b,Arhgef26,Srgap2,Ccp110,Pld2,Hnrnpc,Fnbp1,Pld1,Tpm3,Iqgap1,Dst,Ncf2,Erbin,Gja1,Tjp2
MMU-5653656	Vesicle-mediated transport	41	592	0.24	0.3	0.0349	10090.ENSMUSP00000003642,10090.ENSMUSP00000005711,10090.ENSMUSP00000016400,10090.ENSMUSP00000018711,10090.ENSMUSP00000018737,10090.ENSMUSP00000019974,10090.ENSMUSP00000020238,10090.ENSMUSP00000020343,10090.ENSMUSP00000022429,10090.ENSMUSP00000025711,10090.ENSMUSP00000028129,10090.ENSMUSP00000030128,10090.ENSMUSP00000031377,10090.ENSMUSP00000034623,10090.ENSMUSP00000042698,10090.ENSMUSP00000044004…	Klc4,Chmp2a,Ctsz,Gabarap,Sparc,Rab32,Hsp90b1,Rab21,Arf4,Vps51,Slc2a8,Chmp5,Scarb2,Trappc4,Cyth4,Lrp1,Tuba1c,Cltb,Vamp8,Rab39,Rab7b,Agtr1a,Tubb4a,Ubap1,Tubb2b,Tuba1b,Arpc5,Vps28,Apol9a,Tuba1a,Tsc2,Trappc1,Clta,Apol9b,Snx5,Fnbp1,Arpc4,Arfrp1,Arf1,Apoe,Gja1
MMU-5693571	Nonhomologous End-Joining (NHEJ)	8	46	0.64	0.34	0.0373	10090.ENSMUSP00000002473,10090.ENSMUSP00000018246,10090.ENSMUSP00000029879,10090.ENSMUSP00000056604,10090.ENSMUSP00000085006,10090.ENSMUSP00000089301,10090.ENSMUSP00000100053,10090.ENSMUSP00000106085	Babam1,H2bc4,Nbn,H2bc1,H4c11,H2bc15,Dclre1c,H2bc12
MMU-9668328	Sealing of the nuclear envelope (NE) by ESCRT-III	6	25	0.78	0.35	0.0373	10090.ENSMUSP00000005711,10090.ENSMUSP00000051033,10090.ENSMUSP00000071135,10090.ENSMUSP00000075178,10090.ENSMUSP00000076777,10090.ENSMUSP00000094778	Chmp2a,Tuba1c,Tubb4a,Tubb2b,Tuba1b,Tuba1a
MMU-437239	Recycling pathway of L1	7	36	0.68	0.33	0.0414	10090.ENSMUSP00000051033,10090.ENSMUSP00000071135,10090.ENSMUSP00000075178,10090.ENSMUSP00000076777,10090.ENSMUSP00000094778,10090.ENSMUSP00000103483,10090.ENSMUSP00000113071	Tuba1c,Tubb4a,Tubb2b,Tuba1b,Tuba1a,Clta,Msn
MMU-168898	Toll-like Receptor Cascades	15	143	0.42	0.31	0.0418	10090.ENSMUSP00000000299,10090.ENSMUSP00000006235,10090.ENSMUSP00000015667,10090.ENSMUSP00000020238,10090.ENSMUSP00000021607,10090.ENSMUSP00000021674,10090.ENSMUSP00000021860,10090.ENSMUSP00000025867,10090.ENSMUSP00000029623,10090.ENSMUSP00000033939,10090.ENSMUSP00000047968,10090.ENSMUSP00000067837,10090.ENSMUSP00000102711,10090.ENSMUSP00000121266,10090.ENSMUSP00000152169	Itgb2,Ctsb,Ctss,Hsp90b1,Lgmn,Fos,Ly86,Rela,Tlr2,Ikbkb,S100b,Bpi,Jun,Tab2,Ctsl
28dpl
MMU-168249	Innate Immune System	76	945	0.34	0.77	1.25e-06	10090.ENSMUSP00000002284,10090.ENSMUSP00000003038,10090.ENSMUSP00000006235,10090.ENSMUSP00000007212,10090.ENSMUSP00000016094,10090.ENSMUSP00000016400,10090.ENSMUSP00000017488,10090.ENSMUSP00000017610,10090.ENSMUSP00000019354,10090.ENSMUSP00000021668,10090.ENSMUSP00000021860,10090.ENSMUSP00000022124,10090.ENSMUSP00000022169,10090.ENSMUSP00000022616,10090.ENSMUSP00000022803,10090.ENSMUSP00000023237…	Plaur,Ap2a2,Ctsb,Psmd2,Ncf1,Ctsz,Vtn,Timp2,Atp6v1e1,Npc2,Ly86,Cd180,Hexb,Clu,Psmb5,Naprt,C3,H2-K1,Capn1,Atp6v1g3,Psmd5,Gsn,Cst3,S100a11,Tlr2,Ddost,Casp9,Clec4e,Ctsc,Tyrobp,Dusp4,Ikbkb,Man2b1,Slc44a2,Cd53,C1qc,Trem1,C1qb,Gm7030,Txndc5,Cd81,S100b,C1qa,Epx,Aldh3b1,C4b,Defb42,Psmc3,Prdx6,H2-Q7,Sftpd,Tom1,Fcer1g,H2-T22,H2-Q4,Chil1,Arpc1b,Lyz2,Wipf1,Ube2n,Psmb3,Jun,Gmfg,Myo10,Bcl2,Pld1,Ctsd,Tab2,Clec5a…
MMU-168256	Immune System	111	1615	0.27	0.71	1.25e-06	10090.ENSMUSP00000002284,10090.ENSMUSP00000003038,10090.ENSMUSP00000006235,10090.ENSMUSP00000007212,10090.ENSMUSP00000016094,10090.ENSMUSP00000016400,10090.ENSMUSP00000017488,10090.ENSMUSP00000017610,10090.ENSMUSP00000019354,10090.ENSMUSP00000021668,10090.ENSMUSP00000021860,10090.ENSMUSP00000022124,10090.ENSMUSP00000022169,10090.ENSMUSP00000022616,10090.ENSMUSP00000022746,10090.ENSMUSP00000022803…	Plaur,Ap2a2,Ctsb,Psmd2,Ncf1,Ctsz,Vtn,Timp2,Atp6v1e1,Npc2,Ly86,Cd180,Hexb,Clu,Osmr,Psmb5,Naprt,Il10rb,Ifnar2,C3,H2-K1,Tnfrsf25,Capn1,Ifitm3,Il1r1,Atp6v1g3,Psmd5,Gsn,Cst3,Ptpn1,S100a11,Tlr2,Capzb,Ddost,Casp9,Lag3,Clec4e,Ctsc,Tyrobp,Dusp4,Ikbkb,Man2b1,Slc44a2,Nedd4,Cd53,C1qc,Trim41,Fbxo2,Trem1,C1qb,Gm7030,Cd207,Txndc5,Cd81,S100b,C1qa,Epx,Tuba1c,Aldh3b1,Kbtbd7,C4b,Defb42,Psmc3,Ifitm2,Prdx6,H2-Q7,Sipa…
MMU-1236975	Antigen processing-Cross presentation	14	91	0.62	0.48	0.0073	10090.ENSMUSP00000007212,10090.ENSMUSP00000016094,10090.ENSMUSP00000022803,10090.ENSMUSP00000025181,10090.ENSMUSP00000028225,10090.ENSMUSP00000040558,10090.ENSMUSP00000040746,10090.ENSMUSP00000071054,10090.ENSMUSP00000071843,10090.ENSMUSP00000078927,10090.ENSMUSP00000080159,10090.ENSMUSP00000099436,10090.ENSMUSP00000133499,10090.ENSMUSP00000140404	Psmd2,Ncf1,Psmb5,H2-K1,Psmd5,Gm7030,Cd207,Psmc3,H2-Q7,H2-T22,H2-Q4,Psmb3,Psmb9,Ncf2
MMU-156827	L13a-mediated translational silencing of Ceruloplasmin expression	15	109	0.57	0.47	0.0073	10090.ENSMUSP00000028592,10090.ENSMUSP00000032597,10090.ENSMUSP00000033683,10090.ENSMUSP00000035105,10090.ENSMUSP00000054490,10090.ENSMUSP00000071616,10090.ENSMUSP00000079340,10090.ENSMUSP00000081474,10090.ENSMUSP00000082055,10090.ENSMUSP00000099435,10090.ENSMUSP00000099595,10090.ENSMUSP00000104265,10090.ENSMUSP00000115722,10090.ENSMUSP00000126294,10090.ENSMUSP00000131489	Eif3m,Rpl28,Rps4x,Rpsa,Rps23,Rpl7,Rpl36,Rplp2,Rpl10,Rpl23,Rpl11,Rps9,Rpl13a,Rps13,Rpl14
MMU-1799339	SRP-dependent cotranslational protein targeting to membrane	14	90	0.62	0.48	0.0073	10090.ENSMUSP00000032597,10090.ENSMUSP00000033683,10090.ENSMUSP00000035105,10090.ENSMUSP00000054490,10090.ENSMUSP00000071616,10090.ENSMUSP00000079340,10090.ENSMUSP00000081474,10090.ENSMUSP00000082055,10090.ENSMUSP00000099435,10090.ENSMUSP00000099595,10090.ENSMUSP00000104265,10090.ENSMUSP00000115722,10090.ENSMUSP00000126294,10090.ENSMUSP00000131489	Rpl28,Rps4x,Rpsa,Rps23,Rpl7,Rpl36,Rplp2,Rpl10,Rpl23,Rpl11,Rps9,Rpl13a,Rps13,Rpl14
MMU-6798695	Neutrophil degranulation	41	526	0.32	0.41	0.0073	10090.ENSMUSP00000002284,10090.ENSMUSP00000003038,10090.ENSMUSP00000006235,10090.ENSMUSP00000007212,10090.ENSMUSP00000016400,10090.ENSMUSP00000017610,10090.ENSMUSP00000021668,10090.ENSMUSP00000022169,10090.ENSMUSP00000023237,10090.ENSMUSP00000024988,10090.ENSMUSP00000025181,10090.ENSMUSP00000025891,10090.ENSMUSP00000028239,10090.ENSMUSP00000028938,10090.ENSMUSP00000029515,10090.ENSMUSP00000029623…	Plaur,Ap2a2,Ctsb,Psmd2,Ctsz,Timp2,Npc2,Hexb,Naprt,C3,H2-K1,Capn1,Gsn,Cst3,S100a11,Tlr2,Ddost,Ctsc,Tyrobp,Man2b1,Slc44a2,Cd53,Gm7030,Txndc5,Epx,Aldh3b1,Psmc3,Prdx6,H2-Q7,Tom1,Fcer1g,H2-T22,H2-Q4,Chil1,Lyz2,Gmfg,Pld1,Ctsd,Clec5a,Sirpa,Mvp
MMU-72689	Formation of a pool of free 40S subunits	15	99	0.61	0.48	0.0073	10090.ENSMUSP00000028592,10090.ENSMUSP00000032597,10090.ENSMUSP00000033683,10090.ENSMUSP00000035105,10090.ENSMUSP00000054490,10090.ENSMUSP00000071616,10090.ENSMUSP00000079340,10090.ENSMUSP00000081474,10090.ENSMUSP00000082055,10090.ENSMUSP00000099435,10090.ENSMUSP00000099595,10090.ENSMUSP00000104265,10090.ENSMUSP00000115722,10090.ENSMUSP00000126294,10090.ENSMUSP00000131489	Eif3m,Rpl28,Rps4x,Rpsa,Rps23,Rpl7,Rpl36,Rplp2,Rpl10,Rpl23,Rpl11,Rps9,Rpl13a,Rps13,Rpl14
MMU-72706	GTP hydrolysis and joining of the 60S ribosomal subunit	15	110	0.57	0.47	0.0073	10090.ENSMUSP00000028592,10090.ENSMUSP00000032597,10090.ENSMUSP00000033683,10090.ENSMUSP00000035105,10090.ENSMUSP00000054490,10090.ENSMUSP00000071616,10090.ENSMUSP00000079340,10090.ENSMUSP00000081474,10090.ENSMUSP00000082055,10090.ENSMUSP00000099435,10090.ENSMUSP00000099595,10090.ENSMUSP00000104265,10090.ENSMUSP00000115722,10090.ENSMUSP00000126294,10090.ENSMUSP00000131489	Eif3m,Rpl28,Rps4x,Rpsa,Rps23,Rpl7,Rpl36,Rplp2,Rpl10,Rpl23,Rpl11,Rps9,Rpl13a,Rps13,Rpl14
MMU-72737	Cap-dependent Translation Initiation	16	117	0.57	0.47	0.0073	10090.ENSMUSP00000004910,10090.ENSMUSP00000028592,10090.ENSMUSP00000032597,10090.ENSMUSP00000033683,10090.ENSMUSP00000035105,10090.ENSMUSP00000054490,10090.ENSMUSP00000071616,10090.ENSMUSP00000079340,10090.ENSMUSP00000081474,10090.ENSMUSP00000082055,10090.ENSMUSP00000099435,10090.ENSMUSP00000099595,10090.ENSMUSP00000104265,10090.ENSMUSP00000115722,10090.ENSMUSP00000126294,10090.ENSMUSP00000131489	Eif2b2,Eif3m,Rpl28,Rps4x,Rpsa,Rps23,Rpl7,Rpl36,Rplp2,Rpl10,Rpl23,Rpl11,Rps9,Rpl13a,Rps13,Rpl14
MMU-975956	Nonsense Mediated Decay (NMD) independent of the Exon Junction Complex (EJC)	14	92	0.61	0.48	0.0073	10090.ENSMUSP00000032597,10090.ENSMUSP00000033683,10090.ENSMUSP00000035105,10090.ENSMUSP00000054490,10090.ENSMUSP00000071616,10090.ENSMUSP00000079340,10090.ENSMUSP00000081474,10090.ENSMUSP00000082055,10090.ENSMUSP00000099435,10090.ENSMUSP00000099595,10090.ENSMUSP00000104265,10090.ENSMUSP00000115722,10090.ENSMUSP00000126294,10090.ENSMUSP00000131489	Rpl28,Rps4x,Rpsa,Rps23,Rpl7,Rpl36,Rplp2,Rpl10,Rpl23,Rpl11,Rps9,Rpl13a,Rps13,Rpl14
MMU-8953854	Metabolism of RNA	42	599	0.28	0.35	0.0168	10090.ENSMUSP00000007212,10090.ENSMUSP00000018449,10090.ENSMUSP00000021428,10090.ENSMUSP00000022803,10090.ENSMUSP00000022909,10090.ENSMUSP00000025137,10090.ENSMUSP00000025421,10090.ENSMUSP00000028225,10090.ENSMUSP00000031061,10090.ENSMUSP00000032597,10090.ENSMUSP00000033683,10090.ENSMUSP00000035105,10090.ENSMUSP00000037597,10090.ENSMUSP00000039098,10090.ENSMUSP00000054112,10090.ENSMUSP00000054490…	Psmd2,Prpf8,Snw1,Psmb5,Dcaf13,Thoc1,Seh1l,Psmd5,Dhx15,Rpl28,Rps4x,Rpsa,Snrpd2,Cnot3,Tgs1,Rps23,Isg20l2,Psmc3,Rpl7,Rpl36,Rplp2,Rpl10,Anp32a,Snrpg,Puf60,Rpl23,Psmb3,Snrnp200,Gemin4,Rpl11,Rps9,Polr2c,Gemin7,Rpl13a,Cpsf4,Rps13,Rpl14,Psmb9,Rbm5,Cnot1,Polr2f,Snrpc
MMU-162582	Signal Transduction	115	2212	0.15	0.31	0.0211	10090.ENSMUSP00000001304,10090.ENSMUSP00000003038,10090.ENSMUSP00000005188,10090.ENSMUSP00000007212,10090.ENSMUSP00000008579,10090.ENSMUSP00000013842,10090.ENSMUSP00000014065,10090.ENSMUSP00000014290,10090.ENSMUSP00000016094,10090.ENSMUSP00000016498,10090.ENSMUSP00000017288,10090.ENSMUSP00000019071,10090.ENSMUSP00000019266,10090.ENSMUSP00000019354,10090.ENSMUSP00000019965,10090.ENSMUSP00000021428…	Ckb,Ap2a2,Sh2b2,Psmd2,Rdh13,Pea15a,Clip3,Apbb1ip,Ncf1,Srms,Rnd3,Ccl6,Ccl9,Atp6v1e1,Smpd2,Snw1,Lats2,Ednrb,Psmb5,Cep97,Runx1,C3,Seh1l,Add3,Arhgap19,Gpr143,Lypla1,Khdrbs2,Atp6v1g3,Rgl1,Vim,Psmd5,Ptpn1,Wnt2b,Gpsm2,Abca1,Tln1,Capzb,Casp9,Klb,Cxcl5,Ereg,Golga3,Opn1mw,Dusp4,Ikbkb,Nedd4,Adra2a,Ltbp4,Rasa4,Pkn2,Slitrk5,Cdc42bpb,Daglb,Ift122,Myh14,Dagla,Ptger4,Ift172,Tuba1c,Rhoj,Kbtbd7,Rhob,Strap,Psmc3,Tm…
MMU-975957	Nonsense Mediated Decay (NMD) enhanced by the Exon Junction Complex (EJC)	14	112	0.53	0.38	0.0211	10090.ENSMUSP00000032597,10090.ENSMUSP00000033683,10090.ENSMUSP00000035105,10090.ENSMUSP00000054490,10090.ENSMUSP00000071616,10090.ENSMUSP00000079340,10090.ENSMUSP00000081474,10090.ENSMUSP00000082055,10090.ENSMUSP00000099435,10090.ENSMUSP00000099595,10090.ENSMUSP00000104265,10090.ENSMUSP00000115722,10090.ENSMUSP00000126294,10090.ENSMUSP00000131489	Rpl28,Rps4x,Rpsa,Rps23,Rpl7,Rpl36,Rplp2,Rpl10,Rpl23,Rpl11,Rps9,Rpl13a,Rps13,Rpl14
MMU-977606	Regulation of Complement cascade	8	39	0.74	0.39	0.0241	10090.ENSMUSP00000017488,10090.ENSMUSP00000022616,10090.ENSMUSP00000024988,10090.ENSMUSP00000036747,10090.ENSMUSP00000040246,10090.ENSMUSP00000043768,10090.ENSMUSP00000048836,10090.ENSMUSP00000069418	Vtn,Clu,C3,C1qc,C1qb,Cd81,C1qa,C4b
MMU-1280218	Adaptive Immune System	45	687	0.25	0.31	0.0288	10090.ENSMUSP00000003038,10090.ENSMUSP00000006235,10090.ENSMUSP00000007212,10090.ENSMUSP00000016094,10090.ENSMUSP00000022803,10090.ENSMUSP00000024988,10090.ENSMUSP00000025181,10090.ENSMUSP00000026565,10090.ENSMUSP00000028225,10090.ENSMUSP00000030518,10090.ENSMUSP00000032217,10090.ENSMUSP00000032779,10090.ENSMUSP00000033939,10090.ENSMUSP00000034740,10090.ENSMUSP00000037055,10090.ENSMUSP00000037377…	Ap2a2,Ctsb,Psmd2,Ncf1,Psmb5,C3,H2-K1,Ifitm3,Psmd5,Capzb,Lag3,Ctsc,Ikbkb,Nedd4,Trim41,Fbxo2,Trem1,Gm7030,Cd207,Cd81,Tuba1c,Kbtbd7,Psmc3,Ifitm2,H2-Q7,Sipa1,Tubb2b,Sftpd,Tuba1b,H2-T22,H2-Q4,Rnf213,Ube2n,Psmb3,Rnf130,Ube4a,Rapgef3,Ctsd,Tab2,Pag1,Inpp5d,Psmb9,Ncf2,Ctsl,Mlst8
