# Supplementary material for: Spatiotemporal patterns of gene expression changes in the mouse dentate gyrus following entorhinal denervation
Source: Front Mol Neurosci. 2026 May 19;19:1758390. doi: 10.3389/fnmol.2026.1758390 (PMC13226496; doi:10.3389/fnmol.2026.1758390)
Supplement: Supplementary file 2 [file Supplementary_file_2.xlsx]

## Sheet: GCL-KEGG-down
#term ID	term description	observed gene count	background gene count	strength	signal	false discovery rate	matching proteins in your network (IDs)	matching proteins in your network (labels)
1dpl down
mmu04723	Retrograde endocannabinoid signaling	16	144	0.61	0.58	0.0020	10090.ENSMUSP00000020707,10090.ENSMUSP00000022013,10090.ENSMUSP00000023085,10090.ENSMUSP00000032192,10090.ENSMUSP00000036299,10090.ENSMUSP00000046557,10090.ENSMUSP00000065983,10090.ENSMUSP00000074787,10090.ENSMUSP00000075687,10090.ENSMUSP00000101813,10090.ENSMUSP00000105743,10090.ENSMUSP00000105796,10090.ENSMUSP00000114927,10090.ENSMUSP00000118918,10090.ENSMUSP00000127193,10090.ENSMUSP00000142892	Gabra1,Adcy2,Ndufa6,Itpr1,Slc32a1,Gng12,Mapk1,Gria2,Gria3,Ndufs5,Plcb1,Ndufa13,Grm5,Ndufb2,Mapk10,Gabra2
mmu04360	Axon guidance	15	175	0.5	0.35	0.0296	10090.ENSMUSP00000020904,10090.ENSMUSP00000027451,10090.ENSMUSP00000029964,10090.ENSMUSP00000049063,10090.ENSMUSP00000060646,10090.ENSMUSP00000065983,10090.ENSMUSP00000066734,10090.ENSMUSP00000069024,10090.ENSMUSP00000072397,10090.ENSMUSP00000072800,10090.ENSMUSP00000099529,10090.ENSMUSP00000105179,10090.ENSMUSP00000110593,10090.ENSMUSP00000112776,10090.ENSMUSP00000128521	Rock2,Epha4,Epha7,Trpc5,Epha5,Mapk1,Epha6,Sema5a,Ntng1,Cxcl12,Sema6d,Rasa1,Dcc,Robo2,Unc5d
mmu04713	Circadian entrainment	10	93	0.6	0.32	0.0460	10090.ENSMUSP00000021750,10090.ENSMUSP00000022013,10090.ENSMUSP00000032192,10090.ENSMUSP00000046557,10090.ENSMUSP00000065983,10090.ENSMUSP00000069872,10090.ENSMUSP00000074787,10090.ENSMUSP00000075687,10090.ENSMUSP00000105743,10090.ENSMUSP00000142138	Ryr2,Adcy2,Itpr1,Gng12,Mapk1,Mtnr1a,Gria2,Gria3,Plcb1,Gucy1a1
3dpl down
	no significant results
7dpl down
mmu05016	Huntington disease	26	297	0.44	0.51	0.0027	10090.ENSMUSP00000001566,10090.ENSMUSP00000007216,10090.ENSMUSP00000016396,10090.ENSMUSP00000019911,10090.ENSMUSP00000020372,10090.ENSMUSP00000022286,10090.ENSMUSP00000023085,10090.ENSMUSP00000027478,10090.ENSMUSP00000028083,10090.ENSMUSP00000030158,10090.ENSMUSP00000033582,10090.ENSMUSP00000044494,10090.ENSMUSP00000051968,10090.ENSMUSP00000053145,10090.ENSMUSP00000057989,10090.ENSMUSP00000065352…	Tubb5,Ap2m1,Atp5e,Hdac2,Uqcr11,Ndufs4,Ndufa6,Ndufa10,Psmb7,Dctn3,Cox7b,Gria1,Polr2k,Uqcrq,Bdnf,Ndufa8,Tubb4a,Cox6b1,Gria3,Kif5a,Dnaic1,Plcb4,Plcb1,Grm5,Ndufb5,Ndufb2
mmu04723	Retrograde endocannabinoid signaling	15	144	0.52	0.38	0.0192	10090.ENSMUSP00000022013,10090.ENSMUSP00000022286,10090.ENSMUSP00000023085,10090.ENSMUSP00000027478,10090.ENSMUSP00000036299,10090.ENSMUSP00000044494,10090.ENSMUSP00000065352,10090.ENSMUSP00000065983,10090.ENSMUSP00000075687,10090.ENSMUSP00000105736,10090.ENSMUSP00000105743,10090.ENSMUSP00000114927,10090.ENSMUSP00000114963,10090.ENSMUSP00000118918,10090.ENSMUSP00000142892	Adcy2,Ndufs4,Ndufa6,Ndufa10,Slc32a1,Gria1,Ndufa8,Mapk1,Gria3,Plcb4,Plcb1,Grm5,Ndufb5,Ndufb2,Gabra2
14 dpl down
mmu04723	Retrograde endocannabinoid signaling	18	144	0.57	0.58	0.0017	10090.ENSMUSP00000020707,10090.ENSMUSP00000022013,10090.ENSMUSP00000022286,10090.ENSMUSP00000023085,10090.ENSMUSP00000023514,10090.ENSMUSP00000032192,10090.ENSMUSP00000032882,10090.ENSMUSP00000036299,10090.ENSMUSP00000065983,10090.ENSMUSP00000074787,10090.ENSMUSP00000075687,10090.ENSMUSP00000105743,10090.ENSMUSP00000114927,10090.ENSMUSP00000118918,10090.ENSMUSP00000126114,10090.ENSMUSP00000127193…	Gabra1,Adcy2,Ndufs4,Ndufa6,Ndufb4,Itpr1,Ndufc2,Slc32a1,Mapk1,Gria2,Gria3,Plcb1,Grm5,Ndufb2,Gabra6,Mapk10,Gabra2,Ndufa4
mmu05016	Huntington disease	27	297	0.44	0.53	0.0017	10090.ENSMUSP00000007216,10090.ENSMUSP00000016396,10090.ENSMUSP00000019911,10090.ENSMUSP00000020372,10090.ENSMUSP00000022286,10090.ENSMUSP00000023085,10090.ENSMUSP00000023514,10090.ENSMUSP00000028083,10090.ENSMUSP00000032192,10090.ENSMUSP00000032882,10090.ENSMUSP00000033582,10090.ENSMUSP00000034881,10090.ENSMUSP00000051968,10090.ENSMUSP00000053145,10090.ENSMUSP00000054856,10090.ENSMUSP00000057989…	Ap2m1,Atp5e,Hdac2,Uqcr11,Ndufs4,Ndufa6,Ndufb4,Psmb7,Itpr1,Ndufc2,Cox7b,Cox7a2,Polr2k,Uqcrq,Uqcr10,Bdnf,Dnah6,Gria2,Gria3,Uqcrh,Kif5a,Plcb1,Grm5,Ndufb2,Cox6c,Mapk10,Ndufa4
mmu05020	Prion disease	22	263	0.4	0.37	0.0172	10090.ENSMUSP00000016396,10090.ENSMUSP00000020372,10090.ENSMUSP00000021750,10090.ENSMUSP00000022286,10090.ENSMUSP00000022749,10090.ENSMUSP00000023085,10090.ENSMUSP00000023514,10090.ENSMUSP00000028083,10090.ENSMUSP00000032192,10090.ENSMUSP00000032882,10090.ENSMUSP00000033582,10090.ENSMUSP00000034881,10090.ENSMUSP00000053145,10090.ENSMUSP00000054856,10090.ENSMUSP00000065983,10090.ENSMUSP00000077744…	Atp5e,Uqcr11,Ryr2,Ndufs4,C9,Ndufa6,Ndufb4,Psmb7,Itpr1,Ndufc2,Cox7b,Cox7a2,Uqcrq,Uqcr10,Mapk1,Uqcrh,Hspa1a,Kif5a,Ndufb2,Cox6c,Mapk10,Ndufa4
mmu00190	Oxidative phosphorylation	14	130	0.51	0.38	0.0200	10090.ENSMUSP00000016396,10090.ENSMUSP00000020372,10090.ENSMUSP00000022286,10090.ENSMUSP00000023085,10090.ENSMUSP00000023514,10090.ENSMUSP00000032882,10090.ENSMUSP00000033582,10090.ENSMUSP00000034881,10090.ENSMUSP00000053145,10090.ENSMUSP00000054856,10090.ENSMUSP00000077744,10090.ENSMUSP00000118918,10090.ENSMUSP00000123609,10090.ENSMUSP00000144932	Atp5e,Uqcr11,Ndufs4,Ndufa6,Ndufb4,Ndufc2,Cox7b,Cox7a2,Uqcrq,Uqcr10,Uqcrh,Ndufb2,Cox6c,Ndufa4
mmu04260	Cardiac muscle contraction	11	84	0.59	0.39	0.0200	10090.ENSMUSP00000020372,10090.ENSMUSP00000021750,10090.ENSMUSP00000033582,10090.ENSMUSP00000034881,10090.ENSMUSP00000049457,10090.ENSMUSP00000053145,10090.ENSMUSP00000054856,10090.ENSMUSP00000077744,10090.ENSMUSP00000093436,10090.ENSMUSP00000123609,10090.ENSMUSP00000126840	Uqcr11,Ryr2,Cox7b,Cox7a2,Cacna2d1,Uqcrq,Uqcr10,Uqcrh,Trdn,Cox6c,Myh7
mmu04932	Non-alcoholic fatty liver disease	15	147	0.49	0.38	0.0200	10090.ENSMUSP00000020372,10090.ENSMUSP00000022286,10090.ENSMUSP00000023085,10090.ENSMUSP00000023514,10090.ENSMUSP00000029812,10090.ENSMUSP00000032882,10090.ENSMUSP00000033582,10090.ENSMUSP00000034881,10090.ENSMUSP00000053145,10090.ENSMUSP00000054856,10090.ENSMUSP00000077744,10090.ENSMUSP00000118918,10090.ENSMUSP00000123609,10090.ENSMUSP00000127193,10090.ENSMUSP00000144932	Uqcr11,Ndufs4,Ndufa6,Ndufb4,Nfkb1,Ndufc2,Cox7b,Cox7a2,Uqcrq,Uqcr10,Uqcrh,Ndufb2,Cox6c,Mapk10,Ndufa4
mmu04714	Thermogenesis	18	225	0.38	0.3	0.0457	10090.ENSMUSP00000016396,10090.ENSMUSP00000020372,10090.ENSMUSP00000022013,10090.ENSMUSP00000022286,10090.ENSMUSP00000023085,10090.ENSMUSP00000023514,10090.ENSMUSP00000025862,10090.ENSMUSP00000032882,10090.ENSMUSP00000033582,10090.ENSMUSP00000034881,10090.ENSMUSP00000053145,10090.ENSMUSP00000054856,10090.ENSMUSP00000058279,10090.ENSMUSP00000077744,10090.ENSMUSP00000118918,10090.ENSMUSP00000123609…	Atp5e,Uqcr11,Adcy2,Ndufs4,Ndufa6,Ndufb4,Smarca2,Ndufc2,Cox7b,Cox7a2,Uqcrq,Uqcr10,Coa6,Uqcrh,Ndufb2,Cox6c,Ndufaf2,Ndufa4
28 dpl down
mmu04723	Retrograde endocannabinoid signaling	15	144	0.57	0.44	0.0110	10090.ENSMUSP00000020707,10090.ENSMUSP00000022013,10090.ENSMUSP00000022286,10090.ENSMUSP00000023085,10090.ENSMUSP00000023514,10090.ENSMUSP00000032882,10090.ENSMUSP00000036299,10090.ENSMUSP00000065983,10090.ENSMUSP00000105743,10090.ENSMUSP00000114927,10090.ENSMUSP00000114963,10090.ENSMUSP00000118918,10090.ENSMUSP00000127193,10090.ENSMUSP00000142892,10090.ENSMUSP00000144932	Gabra1,Adcy2,Ndufs4,Ndufa6,Ndufb4,Ndufc2,Slc32a1,Mapk1,Plcb1,Grm5,Ndufb5,Ndufb2,Mapk10,Gabra2,Ndufa4
mmu04932	Non-alcoholic fatty liver disease	15	147	0.56	0.44	0.0110	10090.ENSMUSP00000022286,10090.ENSMUSP00000023085,10090.ENSMUSP00000023514,10090.ENSMUSP00000029812,10090.ENSMUSP00000032882,10090.ENSMUSP00000033582,10090.ENSMUSP00000034881,10090.ENSMUSP00000054856,10090.ENSMUSP00000063795,10090.ENSMUSP00000064943,10090.ENSMUSP00000077744,10090.ENSMUSP00000114963,10090.ENSMUSP00000118918,10090.ENSMUSP00000127193,10090.ENSMUSP00000144932	Ndufs4,Ndufa6,Ndufb4,Nfkb1,Ndufc2,Cox7b,Cox7a2,Uqcr10,Irs1,Mlxip,Uqcrh,Ndufb5,Ndufb2,Mapk10,Ndufa4
mmu05016	Huntington disease	21	297	0.4	0.35	0.0223	10090.ENSMUSP00000004920,10090.ENSMUSP00000007216,10090.ENSMUSP00000019911,10090.ENSMUSP00000022286,10090.ENSMUSP00000023085,10090.ENSMUSP00000023514,10090.ENSMUSP00000028083,10090.ENSMUSP00000032882,10090.ENSMUSP00000033582,10090.ENSMUSP00000034881,10090.ENSMUSP00000051968,10090.ENSMUSP00000054856,10090.ENSMUSP00000057989,10090.ENSMUSP00000077744,10090.ENSMUSP00000096775,10090.ENSMUSP00000105743…	Ulk2,Ap2m1,Hdac2,Ndufs4,Ndufa6,Ndufb4,Psmb7,Ndufc2,Cox7b,Cox7a2,Polr2k,Uqcr10,Bdnf,Uqcrh,Kif5a,Plcb1,Grm5,Ndufb5,Ndufb2,Mapk10,Ndufa4

## Sheet: GCL-KEGG-up
#term ID	term description	observed gene count	background gene count	strength	signal	false discovery rate	matching proteins in your network (IDs)	matching proteins in your network (labels)
1dpl
	no significant results
3dpl
	no significant results
7dpl
mmu03010	Ribosome	16	126	0.5	0.32	0.0407	10090.ENSMUSP00000020820,10090.ENSMUSP00000041652,10090.ENSMUSP00000041794,10090.ENSMUSP00000058368,10090.ENSMUSP00000069004,10090.ENSMUSP00000079340,10090.ENSMUSP00000099541,10090.ENSMUSP00000099962,10090.ENSMUSP00000110728,10090.ENSMUSP00000115722,10090.ENSMUSP00000123410,10090.ENSMUSP00000126294,10090.ENSMUSP00000128915,10090.ENSMUSP00000134615,10090.ENSMUSP00000151305,10090.ENSMUSP00000152944	Mrpl22,Rpl21,Rpl39l,Rpl18a,Rps15,Rpl36,Rpl23a,Rpl7a,Rpl35a,Rpl13a,Rpl27a,Rps13,Mrpl16,Rps28,Rps12,Rps24
14dpl
mmu03010	Ribosome	14	126	0.56	0.36	0.0281	10090.ENSMUSP00000000756,10090.ENSMUSP00000020820,10090.ENSMUSP00000041794,10090.ENSMUSP00000048469,10090.ENSMUSP00000058368,10090.ENSMUSP00000058919,10090.ENSMUSP00000069004,10090.ENSMUSP00000079340,10090.ENSMUSP00000099541,10090.ENSMUSP00000099962,10090.ENSMUSP00000103940,10090.ENSMUSP00000117834,10090.ENSMUSP00000123410,10090.ENSMUSP00000126294	Rpl13,Mrpl22,Rpl39l,Rpl10a,Rpl18a,Rpl37a,Rps15,Rpl36,Rpl23a,Rpl7a,Rps16,Rpl29,Rpl27a,Rps13
28dpl
	no significant results

## Sheet: GCL-Reactome-down
#term ID	term description	observed gene count	background gene count	strength	signal	false discovery rate	matching proteins in your network (IDs)	matching proteins in your network (labels)
1dpl down
MMU-112316	Neuronal System	30	339	0.51	0.72	0.00011	10090.ENSMUSP00000003971,10090.ENSMUSP00000007216,10090.ENSMUSP00000007797,10090.ENSMUSP00000020707,10090.ENSMUSP00000022013,10090.ENSMUSP00000036299,10090.ENSMUSP00000041499,10090.ENSMUSP00000046557,10090.ENSMUSP00000047480,10090.ENSMUSP00000060827,10090.ENSMUSP00000064443,10090.ENSMUSP00000067708,10090.ENSMUSP00000074787,10090.ENSMUSP00000075687,10090.ENSMUSP00000080257,10090.ENSMUSP00000089225…	Lin7b,Ap2m1,Gabrb2,Gabra1,Adcy2,Slc32a1,Slitrk5,Gng12,Kcnab1,Glra2,Slitrk4,Actn2,Gria2,Gria3,Kcnd2,Lrrtm2,Rims1,Syt1,Lrrtm3,Dlg2,Plcb1,Nrxn2,Grm5,Lrrtm1,Nrxn1,Slitrk2,Lrrc7,Gabra2,Ppfia2,Grik2
MMU-6794362	Protein-protein interactions at synapses	12	68	0.81	0.68	0.0011	10090.ENSMUSP00000041499,10090.ENSMUSP00000064443,10090.ENSMUSP00000075687,10090.ENSMUSP00000089225,10090.ENSMUSP00000101079,10090.ENSMUSP00000102814,10090.ENSMUSP00000109089,10090.ENSMUSP00000114927,10090.ENSMUSP00000125207,10090.ENSMUSP00000125407,10090.ENSMUSP00000130057,10090.ENSMUSP00000151545	Slitrk5,Slitrk4,Gria3,Lrrtm2,Lrrtm3,Dlg2,Nrxn2,Grm5,Lrrtm1,Nrxn1,Slitrk2,Ppfia2
MMU-112315	Transmission across Chemical Synapses	19	213	0.51	0.45	0.0086	10090.ENSMUSP00000003971,10090.ENSMUSP00000007216,10090.ENSMUSP00000007797,10090.ENSMUSP00000020707,10090.ENSMUSP00000022013,10090.ENSMUSP00000036299,10090.ENSMUSP00000046557,10090.ENSMUSP00000060827,10090.ENSMUSP00000067708,10090.ENSMUSP00000074787,10090.ENSMUSP00000075687,10090.ENSMUSP00000095420,10090.ENSMUSP00000100912,10090.ENSMUSP00000102814,10090.ENSMUSP00000105743,10090.ENSMUSP00000142498…	Lin7b,Ap2m1,Gabrb2,Gabra1,Adcy2,Slc32a1,Gng12,Glra2,Actn2,Gria2,Gria3,Rims1,Syt1,Dlg2,Plcb1,Lrrc7,Gabra2,Ppfia2,Grik2
MMU-6794361	Neurexins and neuroligins	7	32	0.9	0.39	0.0278	10090.ENSMUSP00000089225,10090.ENSMUSP00000101079,10090.ENSMUSP00000102814,10090.ENSMUSP00000109089,10090.ENSMUSP00000114927,10090.ENSMUSP00000125207,10090.ENSMUSP00000125407	Lrrtm2,Lrrtm3,Dlg2,Nrxn2,Grm5,Lrrtm1,Nrxn1
MMU-112314	Neurotransmitter receptors and postsynaptic signal transmission	14	146	0.55	0.34	0.0330	10090.ENSMUSP00000007216,10090.ENSMUSP00000007797,10090.ENSMUSP00000020707,10090.ENSMUSP00000022013,10090.ENSMUSP00000046557,10090.ENSMUSP00000060827,10090.ENSMUSP00000067708,10090.ENSMUSP00000074787,10090.ENSMUSP00000075687,10090.ENSMUSP00000102814,10090.ENSMUSP00000105743,10090.ENSMUSP00000142498,10090.ENSMUSP00000142892,10090.ENSMUSP00000151921	Ap2m1,Gabrb2,Gabra1,Adcy2,Gng12,Glra2,Actn2,Gria2,Gria3,Dlg2,Plcb1,Lrrc7,Gabra2,Grik2
3dpl down
	no significant results
7dpl down
MMU-6794362	Protein-protein interactions at synapses	13	68	0.78	0.63	0.0017	10090.ENSMUSP00000041499,10090.ENSMUSP00000044494,10090.ENSMUSP00000064443,10090.ENSMUSP00000075687,10090.ENSMUSP00000085299,10090.ENSMUSP00000089225,10090.ENSMUSP00000109089,10090.ENSMUSP00000114927,10090.ENSMUSP00000123078,10090.ENSMUSP00000125207,10090.ENSMUSP00000125407,10090.ENSMUSP00000129678,10090.ENSMUSP00000151545	Slitrk5,Gria1,Slitrk4,Gria3,Dlg3,Lrrtm2,Nrxn2,Grm5,Dlgap2,Lrrtm1,Nrxn1,Nrxn3,Ppfia2
MMU-199991	Membrane Trafficking	39	559	0.34	0.42	0.0073	10090.ENSMUSP00000006629,10090.ENSMUSP00000007216,10090.ENSMUSP00000015800,10090.ENSMUSP00000015891,10090.ENSMUSP00000018274,10090.ENSMUSP00000019638,10090.ENSMUSP00000022224,10090.ENSMUSP00000024599,10090.ENSMUSP00000024963,10090.ENSMUSP00000025474,10090.ENSMUSP00000028926,10090.ENSMUSP00000030158,10090.ENSMUSP00000030212,10090.ENSMUSP00000035155,10090.ENSMUSP00000037915,10090.ENSMUSP00000038368…	Sptbn1,Ap2m1,Hspa8,Vps45,Csnk1d,Cops6,Trappc13,Igf2r,Mcfd2,Napg,Napb,Dctn3,Sh3gl2,Rab6b,Dennd4a,Copg2,Ap1g2,Gria1,Gcc2,Grk3,Tubb4a,Serpina1c,Kif21a,Vti1a,Tbc1d8b,Kif5a,Eps15,Dync1i2,Rab7,Dync1i1,Trappc2,Kif3a,Ank1,Cops7b,Sptan1,Kif26b,Gps1,Rinl,Trappc8
MMU-5653656	Vesicle-mediated transport	40	592	0.33	0.41	0.0076	10090.ENSMUSP00000006629,10090.ENSMUSP00000007216,10090.ENSMUSP00000015800,10090.ENSMUSP00000015891,10090.ENSMUSP00000018274,10090.ENSMUSP00000019638,10090.ENSMUSP00000022224,10090.ENSMUSP00000024599,10090.ENSMUSP00000024963,10090.ENSMUSP00000025474,10090.ENSMUSP00000028926,10090.ENSMUSP00000030158,10090.ENSMUSP00000030212,10090.ENSMUSP00000035155,10090.ENSMUSP00000037915,10090.ENSMUSP00000038368…	Sptbn1,Ap2m1,Hspa8,Vps45,Csnk1d,Cops6,Trappc13,Igf2r,Mcfd2,Napg,Napb,Dctn3,Sh3gl2,Rab6b,Dennd4a,Copg2,Ap1g2,Gria1,Gcc2,Apol10a,Grk3,Tubb4a,Serpina1c,Kif21a,Vti1a,Tbc1d8b,Kif5a,Eps15,Dync1i2,Rab7,Dync1i1,Trappc2,Kif3a,Ank1,Cops7b,Sptan1,Kif26b,Gps1,Rinl,Trappc8
MMU-6794361	Neurexins and neuroligins	8	32	0.9	0.49	0.0101	10090.ENSMUSP00000085299,10090.ENSMUSP00000089225,10090.ENSMUSP00000109089,10090.ENSMUSP00000114927,10090.ENSMUSP00000123078,10090.ENSMUSP00000125207,10090.ENSMUSP00000125407,10090.ENSMUSP00000129678	Dlg3,Lrrtm2,Nrxn2,Grm5,Dlgap2,Lrrtm1,Nrxn1,Nrxn3
MMU-1428517	The citric acid (TCA) cycle and respiratory electron transport	17	167	0.51	0.39	0.0182	10090.ENSMUSP00000016396,10090.ENSMUSP00000020372,10090.ENSMUSP00000022268,10090.ENSMUSP00000022286,10090.ENSMUSP00000023085,10090.ENSMUSP00000023116,10090.ENSMUSP00000027478,10090.ENSMUSP00000033582,10090.ENSMUSP00000033662,10090.ENSMUSP00000053145,10090.ENSMUSP00000060774,10090.ENSMUSP00000065352,10090.ENSMUSP00000075150,10090.ENSMUSP00000114963,10090.ENSMUSP00000118918,10090.ENSMUSP00000130532…	Atp5e,Uqcr11,Pdhb,Ndufs4,Ndufa6,Aco2,Ndufa10,Cox7b,Pdha1,Uqcrq,Pdha2,Ndufa8,Cox6b1,Ndufb5,Ndufb2,Ndufaf2,Glo1
MMU-112316	Neuronal System	26	339	0.39	0.36	0.0184	10090.ENSMUSP00000003971,10090.ENSMUSP00000007216,10090.ENSMUSP00000015800,10090.ENSMUSP00000022013,10090.ENSMUSP00000030561,10090.ENSMUSP00000030676,10090.ENSMUSP00000036299,10090.ENSMUSP00000041499,10090.ENSMUSP00000044494,10090.ENSMUSP00000047480,10090.ENSMUSP00000064443,10090.ENSMUSP00000067708,10090.ENSMUSP00000075687,10090.ENSMUSP00000085299,10090.ENSMUSP00000089225,10090.ENSMUSP00000095420…	Lin7b,Ap2m1,Hspa8,Adcy2,Gnat3,Grik3,Slc32a1,Slitrk5,Gria1,Kcnab1,Slitrk4,Actn2,Gria3,Dlg3,Lrrtm2,Rims1,Plcb1,Nrxn2,Grm5,Dlgap2,Lrrtm1,Nrxn1,Nrxn3,Gabra2,Ppfia2,Grik2
MMU-199977	ER to Golgi Anterograde Transport	15	148	0.51	0.33	0.0367	10090.ENSMUSP00000006629,10090.ENSMUSP00000018274,10090.ENSMUSP00000024963,10090.ENSMUSP00000025474,10090.ENSMUSP00000028926,10090.ENSMUSP00000030158,10090.ENSMUSP00000038368,10090.ENSMUSP00000044494,10090.ENSMUSP00000071135,10090.ENSMUSP00000073695,10090.ENSMUSP00000107768,10090.ENSMUSP00000111221,10090.ENSMUSP00000112195,10090.ENSMUSP00000113571,10090.ENSMUSP00000121116	Sptbn1,Csnk1d,Mcfd2,Napg,Napb,Dctn3,Copg2,Gria1,Tubb4a,Serpina1c,Dync1i2,Dync1i1,Trappc2,Ank1,Sptan1
14 dpl down
	no significant results
28 dpl down
	no significant results

## Sheet: GCL-Reactome-up
#term ID	term description	observed gene count	background gene count	strength	signal	false discovery rate	matching proteins in your network (IDs)	matching proteins in your network (labels)
1dpl
MMU-5687128	MAPK6/MAPK4 signaling	13	74	0.67	0.37	0.0268	10090.ENSMUSP00000005077,10090.ENSMUSP00000005164,10090.ENSMUSP00000005606,10090.ENSMUSP00000028225,10090.ENSMUSP00000034369,10090.ENSMUSP00000046003,10090.ENSMUSP00000059883,10090.ENSMUSP00000067217,10090.ENSMUSP00000085416,10090.ENSMUSP00000088057,10090.ENSMUSP00000089462,10090.ENSMUSP00000092508,10090.ENSMUSP00000129024	Hspb1,Prkacb,Prkaca,Psmd5,Psmb10,Cdc14b,Cdc42ep2,Cdc42ep3,Ncoa3,Psma5,Mapk4,Cdc42ep5,Mapk6
MMU-4420097	VEGFA-VEGFR2 Pathway	14	92	0.6	0.37	0.0269	10090.ENSMUSP00000005077,10090.ENSMUSP00000005164,10090.ENSMUSP00000005606,10090.ENSMUSP00000015484,10090.ENSMUSP00000030834,10090.ENSMUSP00000060433,10090.ENSMUSP00000070019,10090.ENSMUSP00000083611,10090.ENSMUSP00000083709,10090.ENSMUSP00000099510,10090.ENSMUSP00000103207,10090.ENSMUSP00000107390,10090.ENSMUSP00000131010,10090.ENSMUSP00000157137	Hspb1,Prkacb,Prkaca,Cybb,Nos3,Shb,Prkcb,Nck2,Pxn,Mtor,Sh2d2a,Nckap1,Sphk1,Mlst8
MMU-5683057	MAPK family signaling cascades	27	302	0.37	0.3	0.0405	10090.ENSMUSP00000001155,10090.ENSMUSP00000002740,10090.ENSMUSP00000005077,10090.ENSMUSP00000005164,10090.ENSMUSP00000005606,10090.ENSMUSP00000009774,10090.ENSMUSP00000026845,10090.ENSMUSP00000028225,10090.ENSMUSP00000031280,10090.ENSMUSP00000032997,10090.ENSMUSP00000034369,10090.ENSMUSP00000035045,10090.ENSMUSP00000038514,10090.ENSMUSP00000046003,10090.ENSMUSP00000059883,10090.ENSMUSP00000067217…	Araf,Pspn,Hspb1,Prkacb,Prkaca,Ppp2cb,Il6,Psmd5,Fgf5,Lat,Psmb10,Mras,Irs2,Cdc14b,Cdc42ep2,Cdc42ep3,Ppp2r5c,Ncoa3,Psma5,Mapk4,Cdc42ep5,Arrb1,Rasgrp1,Dlg4,Dusp7,Mapk6,Ranbp9
3dpl
	no significant results
7dpl
	no significant results
14dpl
MMU-8953854	Metabolism of RNA	45	599	0.39	0.61	0.00026	10090.ENSMUSP00000000756,10090.ENSMUSP00000001451,10090.ENSMUSP00000002280,10090.ENSMUSP00000005077,10090.ENSMUSP00000014684,10090.ENSMUSP00000015892,10090.ENSMUSP00000017408,10090.ENSMUSP00000018449,10090.ENSMUSP00000019065,10090.ENSMUSP00000019649,10090.ENSMUSP00000022147,10090.ENSMUSP00000022228,10090.ENSMUSP00000023217,10090.ENSMUSP00000025421,10090.ENSMUSP00000028225,10090.ENSMUSP00000032440…	Rpl13,Smg5,Smg9,Hspb1,U2af1,Prpf3,Exosc10,Prpf8,Pelp1,Ubb,Smn1,Cwc27,Bop1,Seh1l,Psmd5,Sec13,Psmc4,Psmb10,Nop14,Edc4,Rbm42,Rpl39l,Hnrnpa1,Rpl10a,Polr2a,Rpl18a,Rpl37a,Rps15,Rpl36,Anp32a,Snrnp200,Rpl23a,Nsrp1,Rps16,Cnot8,Pqbp1,Hnrnpk,Rpl29,Tbl3,Rpl27a,Rps13,Ddx46,Cnot1,Hbs1l,Polr2f
MMU-162582	Signal Transduction	107	2212	0.19	0.41	0.0035	10090.ENSMUSP00000002320,10090.ENSMUSP00000002740,10090.ENSMUSP00000003038,10090.ENSMUSP00000005077,10090.ENSMUSP00000005164,10090.ENSMUSP00000005647,10090.ENSMUSP00000018875,10090.ENSMUSP00000018993,10090.ENSMUSP00000019464,10090.ENSMUSP00000019649,10090.ENSMUSP00000020695,10090.ENSMUSP00000021630,10090.ENSMUSP00000025338,10090.ENSMUSP00000025421,10090.ENSMUSP00000025729,10090.ENSMUSP00000025918…	Ppard,Pspn,Ap2a2,Hspb1,Prkacb,Ndufs3,Ap2b1,Wwc1,Noxo1,Ubb,Tns3,Akr1c6,Gabbr1,Seh1l,Tnks2,Stip1,Fgd1,Cbx2,Nrp1,Rgs16,Psmd5,Mdk,Abca1,Lrrc41,Uts2,Fgf5,Sec13,Psmc4,Ccl17,Psmb10,Gpr83,Pik3cb,Mras,Usp4,Il17rd,Prkab2,Irs2,Lyn,Atp6v0a2,Dtx4,Hnrnpa1,Ccdc115,Rln1,Bag4,Anln,Gng12,Leo1,Cxcl10,Cops4,Polr2a,Itsn2,Cdc42ep2,Rhob,Cdc42ep3,Iqgap2,Prkcb,Actg1,Cenph,Nsl1,Ppp2r5c,Nck2,Dok1,Tmem87a,H2bc15,Ccnd1,Abr,P…
MMU-975957	Nonsense Mediated Decay (NMD) enhanced by the Exon Junction Complex (EJC)	15	112	0.64	0.54	0.0036	10090.ENSMUSP00000000756,10090.ENSMUSP00000001451,10090.ENSMUSP00000002280,10090.ENSMUSP00000019649,10090.ENSMUSP00000041794,10090.ENSMUSP00000048469,10090.ENSMUSP00000058368,10090.ENSMUSP00000058919,10090.ENSMUSP00000069004,10090.ENSMUSP00000079340,10090.ENSMUSP00000099541,10090.ENSMUSP00000103940,10090.ENSMUSP00000117834,10090.ENSMUSP00000123410,10090.ENSMUSP00000126294	Rpl13,Smg5,Smg9,Ubb,Rpl39l,Rpl10a,Rpl18a,Rpl37a,Rps15,Rpl36,Rpl23a,Rps16,Rpl29,Rpl27a,Rps13
MMU-1799339	SRP-dependent cotranslational protein targeting to membrane	13	90	0.67	0.53	0.0043	10090.ENSMUSP00000000756,10090.ENSMUSP00000019649,10090.ENSMUSP00000041794,10090.ENSMUSP00000048469,10090.ENSMUSP00000058368,10090.ENSMUSP00000058919,10090.ENSMUSP00000069004,10090.ENSMUSP00000079340,10090.ENSMUSP00000099541,10090.ENSMUSP00000103940,10090.ENSMUSP00000117834,10090.ENSMUSP00000123410,10090.ENSMUSP00000126294	Rpl13,Ubb,Rpl39l,Rpl10a,Rpl18a,Rpl37a,Rps15,Rpl36,Rpl23a,Rps16,Rpl29,Rpl27a,Rps13
MMU-975956	Nonsense Mediated Decay (NMD) independent of the Exon Junction Complex (EJC)	13	92	0.66	0.53	0.0044	10090.ENSMUSP00000000756,10090.ENSMUSP00000019649,10090.ENSMUSP00000041794,10090.ENSMUSP00000048469,10090.ENSMUSP00000058368,10090.ENSMUSP00000058919,10090.ENSMUSP00000069004,10090.ENSMUSP00000079340,10090.ENSMUSP00000099541,10090.ENSMUSP00000103940,10090.ENSMUSP00000117834,10090.ENSMUSP00000123410,10090.ENSMUSP00000126294	Rpl13,Ubb,Rpl39l,Rpl10a,Rpl18a,Rpl37a,Rps15,Rpl36,Rpl23a,Rps16,Rpl29,Rpl27a,Rps13
MMU-5683057	MAPK family signaling cascades	25	302	0.43	0.46	0.0050	10090.ENSMUSP00000002740,10090.ENSMUSP00000005077,10090.ENSMUSP00000005164,10090.ENSMUSP00000019649,10090.ENSMUSP00000028225,10090.ENSMUSP00000031280,10090.ENSMUSP00000032824,10090.ENSMUSP00000034369,10090.ENSMUSP00000035037,10090.ENSMUSP00000035045,10090.ENSMUSP00000036076,10090.ENSMUSP00000038514,10090.ENSMUSP00000059883,10090.ENSMUSP00000067217,10090.ENSMUSP00000071486,10090.ENSMUSP00000082053…	Pspn,Hspb1,Prkacb,Ubb,Psmd5,Fgf5,Psmc4,Psmb10,Pik3cb,Mras,Il17rd,Irs2,Cdc42ep2,Cdc42ep3,Actg1,Ppp2r5c,Actb,Dlg4,Frs3,Abhd17c,Rasa3,Dusp7,Mapk6,Ksr2,Syngap1
MMU-6791226	Major pathway of rRNA processing in the nucleolus and cytosol	18	176	0.52	0.49	0.0050	10090.ENSMUSP00000000756,10090.ENSMUSP00000017408,10090.ENSMUSP00000019065,10090.ENSMUSP00000019649,10090.ENSMUSP00000023217,10090.ENSMUSP00000038382,10090.ENSMUSP00000041794,10090.ENSMUSP00000048469,10090.ENSMUSP00000058368,10090.ENSMUSP00000058919,10090.ENSMUSP00000069004,10090.ENSMUSP00000079340,10090.ENSMUSP00000099541,10090.ENSMUSP00000103940,10090.ENSMUSP00000117834,10090.ENSMUSP00000120911…	Rpl13,Exosc10,Pelp1,Ubb,Bop1,Nop14,Rpl39l,Rpl10a,Rpl18a,Rpl37a,Rps15,Rpl36,Rpl23a,Rps16,Rpl29,Tbl3,Rpl27a,Rps13
MMU-72689	Formation of a pool of free 40S subunits	13	99	0.63	0.51	0.0050	10090.ENSMUSP00000000756,10090.ENSMUSP00000019649,10090.ENSMUSP00000041794,10090.ENSMUSP00000048469,10090.ENSMUSP00000058368,10090.ENSMUSP00000058919,10090.ENSMUSP00000069004,10090.ENSMUSP00000079340,10090.ENSMUSP00000099541,10090.ENSMUSP00000103940,10090.ENSMUSP00000117834,10090.ENSMUSP00000123410,10090.ENSMUSP00000126294	Rpl13,Ubb,Rpl39l,Rpl10a,Rpl18a,Rpl37a,Rps15,Rpl36,Rpl23a,Rps16,Rpl29,Rpl27a,Rps13
MMU-9006934	Signaling by Receptor Tyrosine Kinases	30	410	0.37	0.45	0.0050	10090.ENSMUSP00000003038,10090.ENSMUSP00000005077,10090.ENSMUSP00000005164,10090.ENSMUSP00000018875,10090.ENSMUSP00000019649,10090.ENSMUSP00000020695,10090.ENSMUSP00000026917,10090.ENSMUSP00000028672,10090.ENSMUSP00000031280,10090.ENSMUSP00000035037,10090.ENSMUSP00000038514,10090.ENSMUSP00000038838,10090.ENSMUSP00000039737,10090.ENSMUSP00000042658,10090.ENSMUSP00000050771,10090.ENSMUSP00000070019…	Ap2a2,Hspb1,Prkacb,Ap2b1,Ubb,Tns3,Nrp1,Mdk,Fgf5,Pik3cb,Irs2,Lyn,Atp6v0a2,Hnrnpa1,Polr2a,Prkcb,Actg1,Nck2,Prkce,Actb,Mtor,Sh2d2a,Flrt3,Usp8,Frs3,Dusp7,Ptprj,Sphk1,Rnf41,Polr2f
MMU-72737	Cap-dependent Translation Initiation	14	117	0.59	0.5	0.0053	10090.ENSMUSP00000000756,10090.ENSMUSP00000003320,10090.ENSMUSP00000019649,10090.ENSMUSP00000041794,10090.ENSMUSP00000048469,10090.ENSMUSP00000058368,10090.ENSMUSP00000058919,10090.ENSMUSP00000069004,10090.ENSMUSP00000079340,10090.ENSMUSP00000099541,10090.ENSMUSP00000103940,10090.ENSMUSP00000117834,10090.ENSMUSP00000123410,10090.ENSMUSP00000126294	Rpl13,Eif2b5,Ubb,Rpl39l,Rpl10a,Rpl18a,Rpl37a,Rps15,Rpl36,Rpl23a,Rps16,Rpl29,Rpl27a,Rps13
MMU-156827	L13a-mediated translational silencing of Ceruloplasmin expression	13	109	0.59	0.46	0.0088	10090.ENSMUSP00000000756,10090.ENSMUSP00000019649,10090.ENSMUSP00000041794,10090.ENSMUSP00000048469,10090.ENSMUSP00000058368,10090.ENSMUSP00000058919,10090.ENSMUSP00000069004,10090.ENSMUSP00000079340,10090.ENSMUSP00000099541,10090.ENSMUSP00000103940,10090.ENSMUSP00000117834,10090.ENSMUSP00000123410,10090.ENSMUSP00000126294	Rpl13,Ubb,Rpl39l,Rpl10a,Rpl18a,Rpl37a,Rps15,Rpl36,Rpl23a,Rps16,Rpl29,Rpl27a,Rps13
MMU-72706	GTP hydrolysis and joining of the 60S ribosomal subunit	13	110	0.58	0.46	0.0089	10090.ENSMUSP00000000756,10090.ENSMUSP00000019649,10090.ENSMUSP00000041794,10090.ENSMUSP00000048469,10090.ENSMUSP00000058368,10090.ENSMUSP00000058919,10090.ENSMUSP00000069004,10090.ENSMUSP00000079340,10090.ENSMUSP00000099541,10090.ENSMUSP00000103940,10090.ENSMUSP00000117834,10090.ENSMUSP00000123410,10090.ENSMUSP00000126294	Rpl13,Ubb,Rpl39l,Rpl10a,Rpl18a,Rpl37a,Rps15,Rpl36,Rpl23a,Rps16,Rpl29,Rpl27a,Rps13
MMU-5696394	DNA Damage Recognition in GG-NER	7	37	0.79	0.37	0.0307	10090.ENSMUSP00000016680,10090.ENSMUSP00000019649,10090.ENSMUSP00000030134,10090.ENSMUSP00000032182,10090.ENSMUSP00000048416,10090.ENSMUSP00000048877,10090.ENSMUSP00000071486	Cul4a,Ubb,Rad23b,Xpc,Cops4,Parp2,Actg1
MMU-194138	Signaling by VEGF	11	100	0.55	0.31	0.0479	10090.ENSMUSP00000005077,10090.ENSMUSP00000005164,10090.ENSMUSP00000026917,10090.ENSMUSP00000035037,10090.ENSMUSP00000070019,10090.ENSMUSP00000071486,10090.ENSMUSP00000083611,10090.ENSMUSP00000098066,10090.ENSMUSP00000099510,10090.ENSMUSP00000103207,10090.ENSMUSP00000131010	Hspb1,Prkacb,Nrp1,Pik3cb,Prkcb,Actg1,Nck2,Actb,Mtor,Sh2d2a,Sphk1
MMU-5673001	RAF/MAP kinase cascade	20	271	0.38	0.29	0.0480	10090.ENSMUSP00000002740,10090.ENSMUSP00000019649,10090.ENSMUSP00000028225,10090.ENSMUSP00000031280,10090.ENSMUSP00000032824,10090.ENSMUSP00000034369,10090.ENSMUSP00000035037,10090.ENSMUSP00000035045,10090.ENSMUSP00000036076,10090.ENSMUSP00000038514,10090.ENSMUSP00000071486,10090.ENSMUSP00000082053,10090.ENSMUSP00000098066,10090.ENSMUSP00000104229,10090.ENSMUSP00000108921,10090.ENSMUSP00000112988…	Pspn,Ubb,Psmd5,Fgf5,Psmc4,Psmb10,Pik3cb,Mras,Il17rd,Irs2,Actg1,Ppp2r5c,Actb,Dlg4,Frs3,Abhd17c,Rasa3,Dusp7,Ksr2,Syngap1
28dpl
MMU-156827	L13a-mediated translational silencing of Ceruloplasmin expression	16	109	0.6	0.5	0.0057	10090.ENSMUSP00000004206,10090.ENSMUSP00000019649,10090.ENSMUSP00000041794,10090.ENSMUSP00000048469,10090.ENSMUSP00000058368,10090.ENSMUSP00000058919,10090.ENSMUSP00000059395,10090.ENSMUSP00000069004,10090.ENSMUSP00000079340,10090.ENSMUSP00000082055,10090.ENSMUSP00000083705,10090.ENSMUSP00000099541,10090.ENSMUSP00000104179,10090.ENSMUSP00000117834,10090.ENSMUSP00000123410,10090.ENSMUSP00000126294	Eif3g,Ubb,Rpl39l,Rpl10a,Rpl18a,Rpl37a,Eif2s3x,Rps15,Rpl36,Rpl10,Rplp0,Rpl23a,Rps5,Rpl29,Rpl27a,Rps13
MMU-1799339	SRP-dependent cotranslational protein targeting to membrane	14	90	0.62	0.5	0.0057	10090.ENSMUSP00000019649,10090.ENSMUSP00000041794,10090.ENSMUSP00000048469,10090.ENSMUSP00000058368,10090.ENSMUSP00000058919,10090.ENSMUSP00000069004,10090.ENSMUSP00000079340,10090.ENSMUSP00000082055,10090.ENSMUSP00000083705,10090.ENSMUSP00000099541,10090.ENSMUSP00000104179,10090.ENSMUSP00000117834,10090.ENSMUSP00000123410,10090.ENSMUSP00000126294	Ubb,Rpl39l,Rpl10a,Rpl18a,Rpl37a,Rps15,Rpl36,Rpl10,Rplp0,Rpl23a,Rps5,Rpl29,Rpl27a,Rps13
MMU-72689	Formation of a pool of free 40S subunits	15	99	0.61	0.5	0.0057	10090.ENSMUSP00000004206,10090.ENSMUSP00000019649,10090.ENSMUSP00000041794,10090.ENSMUSP00000048469,10090.ENSMUSP00000058368,10090.ENSMUSP00000058919,10090.ENSMUSP00000069004,10090.ENSMUSP00000079340,10090.ENSMUSP00000082055,10090.ENSMUSP00000083705,10090.ENSMUSP00000099541,10090.ENSMUSP00000104179,10090.ENSMUSP00000117834,10090.ENSMUSP00000123410,10090.ENSMUSP00000126294	Eif3g,Ubb,Rpl39l,Rpl10a,Rpl18a,Rpl37a,Rps15,Rpl36,Rpl10,Rplp0,Rpl23a,Rps5,Rpl29,Rpl27a,Rps13
MMU-72706	GTP hydrolysis and joining of the 60S ribosomal subunit	16	110	0.59	0.49	0.0057	10090.ENSMUSP00000004206,10090.ENSMUSP00000019649,10090.ENSMUSP00000041794,10090.ENSMUSP00000048469,10090.ENSMUSP00000058368,10090.ENSMUSP00000058919,10090.ENSMUSP00000059395,10090.ENSMUSP00000069004,10090.ENSMUSP00000079340,10090.ENSMUSP00000082055,10090.ENSMUSP00000083705,10090.ENSMUSP00000099541,10090.ENSMUSP00000104179,10090.ENSMUSP00000117834,10090.ENSMUSP00000123410,10090.ENSMUSP00000126294	Eif3g,Ubb,Rpl39l,Rpl10a,Rpl18a,Rpl37a,Eif2s3x,Rps15,Rpl36,Rpl10,Rplp0,Rpl23a,Rps5,Rpl29,Rpl27a,Rps13
MMU-72737	Cap-dependent Translation Initiation	17	117	0.59	0.49	0.0057	10090.ENSMUSP00000003320,10090.ENSMUSP00000004206,10090.ENSMUSP00000019649,10090.ENSMUSP00000041794,10090.ENSMUSP00000048469,10090.ENSMUSP00000058368,10090.ENSMUSP00000058919,10090.ENSMUSP00000059395,10090.ENSMUSP00000069004,10090.ENSMUSP00000079340,10090.ENSMUSP00000082055,10090.ENSMUSP00000083705,10090.ENSMUSP00000099541,10090.ENSMUSP00000104179,10090.ENSMUSP00000117834,10090.ENSMUSP00000123410…	Eif2b5,Eif3g,Ubb,Rpl39l,Rpl10a,Rpl18a,Rpl37a,Eif2s3x,Rps15,Rpl36,Rpl10,Rplp0,Rpl23a,Rps5,Rpl29,Rpl27a,Rps13
MMU-8953854	Metabolism of RNA	47	599	0.33	0.43	0.0057	10090.ENSMUSP00000005830,10090.ENSMUSP00000007212,10090.ENSMUSP00000014684,10090.ENSMUSP00000018449,10090.ENSMUSP00000019065,10090.ENSMUSP00000019649,10090.ENSMUSP00000020681,10090.ENSMUSP00000021595,10090.ENSMUSP00000022147,10090.ENSMUSP00000022228,10090.ENSMUSP00000022601,10090.ENSMUSP00000025421,10090.ENSMUSP00000026667,10090.ENSMUSP00000030404,10090.ENSMUSP00000030734,10090.ENSMUSP00000032440…	Bcas2,Psmd2,U2af1,Prpf8,Pelp1,Ubb,Slu7,Psmc1,Smn1,Cwc27,Wbp4,Seh1l,Eif4a3,Ppie,Sf3a3,Sec13,Psmc4,Psmb10,Nop14,Rbm42,Rpl39l,Dis3,Rpl10a,Polr2a,Rpl18a,Rpl37a,Snip1,Rps15,Sf3b4,Rpl36,Rpl10,Anp32a,Rplp0,Psma5,Cstf2t,Rpl23a,Rps5,Cnot8,Pqbp1,Hnrnpk,Wbp11,Srsf3,Rpl29,Tbl3,Rpl27a,Rps13,Hbs1l
MMU-975956	Nonsense Mediated Decay (NMD) independent of the Exon Junction Complex (EJC)	14	92	0.61	0.5	0.0057	10090.ENSMUSP00000019649,10090.ENSMUSP00000041794,10090.ENSMUSP00000048469,10090.ENSMUSP00000058368,10090.ENSMUSP00000058919,10090.ENSMUSP00000069004,10090.ENSMUSP00000079340,10090.ENSMUSP00000082055,10090.ENSMUSP00000083705,10090.ENSMUSP00000099541,10090.ENSMUSP00000104179,10090.ENSMUSP00000117834,10090.ENSMUSP00000123410,10090.ENSMUSP00000126294	Ubb,Rpl39l,Rpl10a,Rpl18a,Rpl37a,Rps15,Rpl36,Rpl10,Rplp0,Rpl23a,Rps5,Rpl29,Rpl27a,Rps13
MMU-162582	Signal Transduction	118	2212	0.16	0.36	0.0090	10090.ENSMUSP00000001155,10090.ENSMUSP00000002320,10090.ENSMUSP00000002740,10090.ENSMUSP00000003038,10090.ENSMUSP00000005003,10090.ENSMUSP00000005647,10090.ENSMUSP00000007212,10090.ENSMUSP00000011058,10090.ENSMUSP00000012426,10090.ENSMUSP00000018875,10090.ENSMUSP00000019109,10090.ENSMUSP00000019464,10090.ENSMUSP00000019649,10090.ENSMUSP00000020112,10090.ENSMUSP00000020507,10090.ENSMUSP00000020695…	Araf,Ppard,Pspn,Ap2a2,Lbr,Ndufs3,Psmd2,Pdhx,Wnt8a,Ap2b1,Ywhah,Noxo1,Ubb,Uhrf1bp1l,Fgf18,Tns3,Actn1,Psmc1,Akr1c6,Htr1a,Atp6v0c,Gabbr1,Seh1l,Stip1,Gfra1,Cbx2,Nrp1,Rgs16,Abcd3,Uts2,Fgf5,Sec13,Psmc4,Ccl17,Psmb10,Mras,Il17rd,Prkab2,Ccr8,Irs2,Lyn,Atp6v0a2,Rln1,Bag4,Anln,Fmnl1,Leo1,Cxcl10,Sfn,Polr2a,Itsn2,Tmed2,Shb,Tas2r137,Wnt5a,Rhob,Cdc42ep3,Iqgap2,Prkcb,Actg1,Cenph,Nsl1,Nck2,Pxn,Ncoa3,Pde10a,Dok1,Tme…
MMU-975957	Nonsense Mediated Decay (NMD) enhanced by the Exon Junction Complex (EJC)	15	112	0.56	0.45	0.0090	10090.ENSMUSP00000019649,10090.ENSMUSP00000026667,10090.ENSMUSP00000041794,10090.ENSMUSP00000048469,10090.ENSMUSP00000058368,10090.ENSMUSP00000058919,10090.ENSMUSP00000069004,10090.ENSMUSP00000079340,10090.ENSMUSP00000082055,10090.ENSMUSP00000083705,10090.ENSMUSP00000099541,10090.ENSMUSP00000104179,10090.ENSMUSP00000117834,10090.ENSMUSP00000123410,10090.ENSMUSP00000126294	Ubb,Eif4a3,Rpl39l,Rpl10a,Rpl18a,Rpl37a,Rps15,Rpl36,Rpl10,Rplp0,Rpl23a,Rps5,Rpl29,Rpl27a,Rps13
MMU-6791226	Major pathway of rRNA processing in the nucleolus and cytosol	18	176	0.44	0.34	0.0299	10090.ENSMUSP00000019065,10090.ENSMUSP00000019649,10090.ENSMUSP00000038382,10090.ENSMUSP00000041794,10090.ENSMUSP00000041906,10090.ENSMUSP00000048469,10090.ENSMUSP00000058368,10090.ENSMUSP00000058919,10090.ENSMUSP00000069004,10090.ENSMUSP00000079340,10090.ENSMUSP00000082055,10090.ENSMUSP00000083705,10090.ENSMUSP00000099541,10090.ENSMUSP00000104179,10090.ENSMUSP00000117834,10090.ENSMUSP00000120911…	Pelp1,Ubb,Nop14,Rpl39l,Dis3,Rpl10a,Rpl18a,Rpl37a,Rps15,Rpl36,Rpl10,Rplp0,Rpl23a,Rps5,Rpl29,Tbl3,Rpl27a,Rps13
MMU-5683057	MAPK family signaling cascades	25	302	0.35	0.31	0.0350	10090.ENSMUSP00000001155,10090.ENSMUSP00000002740,10090.ENSMUSP00000007212,10090.ENSMUSP00000019649,10090.ENSMUSP00000020507,10090.ENSMUSP00000021595,10090.ENSMUSP00000026076,10090.ENSMUSP00000031280,10090.ENSMUSP00000032824,10090.ENSMUSP00000034369,10090.ENSMUSP00000035045,10090.ENSMUSP00000036076,10090.ENSMUSP00000038514,10090.ENSMUSP00000067217,10090.ENSMUSP00000071486,10090.ENSMUSP00000085416…	Araf,Pspn,Psmd2,Ubb,Fgf18,Psmc1,Gfra1,Fgf5,Psmc4,Psmb10,Mras,Il17rd,Irs2,Cdc42ep3,Actg1,Ncoa3,Psma5,Arrb1,Actb,Dlg4,Frs3,Abhd17c,Dusp7,Mapk6,Ksr2
MMU-9716542	Signaling by Rho GTPases, Miro GTPases and RHOBTB3	41	618	0.25	0.28	0.0453	10090.ENSMUSP00000005003,10090.ENSMUSP00000005647,10090.ENSMUSP00000019109,10090.ENSMUSP00000019464,10090.ENSMUSP00000020112,10090.ENSMUSP00000021554,10090.ENSMUSP00000025421,10090.ENSMUSP00000025918,10090.ENSMUSP00000029770,10090.ENSMUSP00000032440,10090.ENSMUSP00000045873,10090.ENSMUSP00000046296,10090.ENSMUSP00000050374,10090.ENSMUSP00000052758,10090.ENSMUSP00000067013,10090.ENSMUSP00000067217…	Lbr,Ndufs3,Ywhah,Noxo1,Uhrf1bp1l,Actn1,Seh1l,Stip1,Abcd3,Sec13,Anln,Fmnl1,Sfn,Itsn2,Rhob,Cdc42ep3,Iqgap2,Prkcb,Actg1,Cenph,Nsl1,Nck2,Tmem87a,Abr,Arhgef1,Mtr,Actb,Arpc3,Zwint,Arap1,Ect2,Pld2,Dlg4,Arhgef15,Prag1,Frs3,Rab9,Fgd4,Lck,Rhof,Ankle2
MMU-194315	Signaling by Rho GTPases	40	603	0.25	0.27	0.0499	10090.ENSMUSP00000005003,10090.ENSMUSP00000005647,10090.ENSMUSP00000019109,10090.ENSMUSP00000019464,10090.ENSMUSP00000020112,10090.ENSMUSP00000021554,10090.ENSMUSP00000025421,10090.ENSMUSP00000025918,10090.ENSMUSP00000029770,10090.ENSMUSP00000032440,10090.ENSMUSP00000045873,10090.ENSMUSP00000046296,10090.ENSMUSP00000050374,10090.ENSMUSP00000052758,10090.ENSMUSP00000067013,10090.ENSMUSP00000067217…	Lbr,Ndufs3,Ywhah,Noxo1,Uhrf1bp1l,Actn1,Seh1l,Stip1,Abcd3,Sec13,Anln,Fmnl1,Sfn,Itsn2,Rhob,Cdc42ep3,Iqgap2,Prkcb,Actg1,Cenph,Nsl1,Nck2,Tmem87a,Abr,Arhgef1,Mtr,Actb,Arpc3,Zwint,Arap1,Ect2,Pld2,Dlg4,Arhgef15,Prag1,Frs3,Fgd4,Lck,Rhof,Ankle2
MMU-72766	Translation	20	225	0.38	0.29	0.0499	10090.ENSMUSP00000003320,10090.ENSMUSP00000004206,10090.ENSMUSP00000007482,10090.ENSMUSP00000019649,10090.ENSMUSP00000020820,10090.ENSMUSP00000041794,10090.ENSMUSP00000048469,10090.ENSMUSP00000058368,10090.ENSMUSP00000058919,10090.ENSMUSP00000059395,10090.ENSMUSP00000069004,10090.ENSMUSP00000079340,10090.ENSMUSP00000082055,10090.ENSMUSP00000083705,10090.ENSMUSP00000099541,10090.ENSMUSP00000104179…	Eif2b5,Eif3g,Mrpl49,Ubb,Mrpl22,Rpl39l,Rpl10a,Rpl18a,Rpl37a,Eif2s3x,Rps15,Rpl36,Rpl10,Rplp0,Rpl23a,Rps5,Mrpl39,Rpl29,Rpl27a,Rps13
