# Supplementary material for: Spatiotemporal patterns of gene expression changes in the mouse dentate gyrus following entorhinal denervation
Source: Front Mol Neurosci. 2026 May 19;19:1758390. doi: 10.3389/fnmol.2026.1758390 (PMC13226496; doi:10.3389/fnmol.2026.1758390)
Supplement: Supplementary file 3 [file Table_1.xlsx]

## Sheet: oml
Column #	Transcript ID	gene_assignment	Gene Symbol	RefSeq	Symbol_current	ENSEMBL	ENTREZID	Status	p-value(dpl)	p-value	Ratio	FC	p-value	Ratio	FC	p-value	Ratio	FC	p-value	Ratio	FC	p-value	Ratio	FC
8	10338001	---		---				No current mapping	0.703647	0.929889	1.00774	1.00774	0.568967	0.95089	-1.05165	0.952333	0.994158	-1.00588	0.530199	0.94592	-1.05717	0.363283	1.09533	1.09533
9	10338002	---		---				No current mapping	0.0667026	0.0739937	0.926952	-1.0788	0.30756	1.04173	1.04173	0.19195	0.94225	-1.06129	0.558546	0.977254	-1.02328	0.319624	1.04552	1.04552
10	10338003	---		---				No current mapping	0.200029	0.800857	0.9445	-1.05876	0.632035	0.896846	-1.11502	0.825911	0.945875	-1.05722	0.451465	0.841379	-1.18852	0.0661316	1.66236	1.66236
11	10338004	---		---				No current mapping	0.54754	0.779345	0.927792	-1.07783	0.276924	0.741247	-1.34908	0.839192	0.941169	-1.06251	0.326501	0.764416	-1.30819	0.49005	1.23195	1.23195
12	10338005	---		---				No current mapping	0.450366	0.124868	0.964941	-1.03633	0.389503	0.981017	-1.01935	0.186576	0.966785	-1.03436	0.0841493	0.959968	-1.0417	0.141691	0.962708	-1.03874
13	10338006	---		---				No current mapping	0.0585694	0.0209991	0.945551	-1.05758	0.516928	0.986344	-1.01385	0.014218	0.934446	-1.07015	0.0245167	0.947299	-1.05563	0.0598948	0.952617	-1.04974
14	10338007	---		---				No current mapping	0.100054	0.0114921	0.911135	-1.09753	0.337076	0.970065	-1.03086	0.0535217	0.92892	-1.07652	0.0323316	0.927867	-1.07774	0.100827	0.940909	-1.0628
15	10338008	---		---				No current mapping	0.0252901	0.0451783	0.95586	-1.04618	0.0736547	1.04021	1.04021	0.618241	0.988719	-1.01141	0.641935	0.990584	-1.00951	0.322958	1.0232	1.0232
16	10338009	---		---				No current mapping	0.246757	0.172245	0.857404	-1.16631	0.512803	0.931456	-1.07359	0.132926	0.825824	-1.21091	0.203824	0.867389	-1.15288	0.451008	1.09611	1.09611
17	10338010	---		---				No current mapping	0.631932	0.328566	0.975228	-1.0254	0.911733	0.997227	-1.00278	0.408105	0.976699	-1.02386	0.149284	0.962566	-1.03889	0.408105	0.976699	-1.02386
18	10338011	---		---				No current mapping	0.0716566	0.0400713	0.919464	-1.08759	0.321197	1.03786	1.03786	0.418956	0.967001	-1.03412	0.720656	0.986989	-1.01318	0.480872	1.02957	1.02957
19	10338012	---		---				No current mapping	0.377612	0.112456	0.956571	-1.0454	0.699356	0.989909	-1.01019	0.215256	0.962959	-1.03847	0.114978	0.956906	-1.04503	0.125227	0.953389	-1.04889
20	10338013	---		---				No current mapping	0.111936	0.0631854	0.963214	-1.03819	0.113008	0.969321	-1.03165	0.0128389	0.941184	-1.06249	0.0210706	0.952152	-1.05025	0.0545465	0.957285	-1.04462
21	10338014	---		---				No current mapping	0.480043	0.203076	0.962461	-1.039	0.167695	0.959072	-1.04267	0.161088	0.953576	-1.04868	0.101355	0.95058	-1.05199	0.100687	0.944789	-1.05844
22	10338015	---		---				No current mapping	0.478286	0.265587	0.974859	-1.02579	0.322525	0.97778	-1.02272	0.154256	0.963474	-1.03791	0.0655243	0.956334	-1.04566	0.232031	0.969751	-1.03119
23	10338016	---		---				No current mapping	0.473995	0.312499	0.937943	-1.06616	0.801248	1.01569	1.01569	0.3643	0.938001	-1.0661	0.723594	0.978327	-1.02215	0.397599	1.06132	1.06132
24	10338017	---		---				No current mapping	0.423996	0.932475	1.01373	1.01373	0.164313	0.790181	-1.26553	0.920986	0.982312	-1.01801	0.889931	0.97797	-1.02253	0.168884	0.770914	-1.29716
25	10338018	---		---				No current mapping	0.0857018	0.0572096	0.912849	-1.09547	0.454879	1.03355	1.03355	0.177585	0.933493	-1.07124	0.403586	0.963662	-1.03771	0.481484	1.0353	1.0353
26	10338019	---		---				No current mapping	0.165942	0.104462	0.916274	-1.09138	0.484098	1.03622	1.03622	0.282526	0.939711	-1.06416	0.381251	0.956139	-1.04587	0.525164	1.0367	1.0367
27	10338020	---		---				No current mapping	0.518992	0.324726	0.91424	-1.0938	0.980436	0.997826	-1.00218	0.444409	0.925833	-1.08011	0.41405	0.928882	-1.07656	0.423674	1.08408	1.08408
28	10338021	---		---				No current mapping	0.20198	0.0443855	0.935555	-1.06888	0.87134	1.00483	1.00483	0.143485	0.949856	-1.05279	0.26373	0.966259	-1.03492	0.353636	0.96897	-1.03202
29	10338022	---		---				No current mapping	0.512197	0.110806	0.951667	-1.05079	0.428472	0.9769	-1.02365	0.209037	0.958376	-1.04343	0.109675	0.951496	-1.05098	0.240844	0.961288	-1.04027
30	10338023	---		---				No current mapping	0.344113	0.287515	0.961073	-1.0405	0.324809	1.03728	1.03728	0.693798	0.984112	-1.01614	0.297594	0.961908	-1.0396	0.747401	0.987002	-1.01317
31	10338024	---		---				No current mapping	0.208905	0.0872368	0.895213	-1.11705	0.741902	1.01997	1.01997	0.295456	0.930464	-1.07473	0.410396	0.951072	-1.05144	0.527642	1.04364	1.04364
32	10338025	---		---				No current mapping	0.413602	0.592316	0.854466	-1.17032	0.311326	0.738446	-1.3542	0.700455	0.881727	-1.13414	0.409094	0.782717	-1.2776	0.26947	1.45014	1.45014
33	10338026	---		---				No current mapping	0.286396	0.752449	1.02299	1.02299	0.0933697	0.878111	-1.13881	0.969388	1.00309	1.00309	0.949155	1.00459	1.00459	0.285604	0.915386	-1.09243
34	10338027	---		---				No current mapping	0.280883	0.219105	0.930223	-1.07501	0.664572	1.02495	1.02495	0.233858	0.92483	-1.08128	0.455035	0.958032	-1.04381	0.432757	1.0517	1.0517
35	10338028	---		---				No current mapping	0.0723233	0.0284476	0.927785	-1.07784	0.282196	1.03386	1.03386	0.507647	0.977746	-1.02276	0.607575	0.984588	-1.01565	0.692057	0.986733	-1.01345
36	10338029	---		---				No current mapping	0.64919	0.767312	0.918259	-1.08902	0.308483	0.740133	-1.35111	0.782101	0.91476	-1.09318	0.436176	0.796537	-1.25543	0.506013	1.24146	1.24146
37	10338030	---		---				No current mapping	0.272295	0.0656497	0.954481	-1.04769	0.161197	0.966466	-1.0347	0.102689	0.95574	-1.04631	0.0325271	0.945623	-1.0575	0.107821	0.956463	-1.04552
38	10338031	---		---				No current mapping	0.394689	0.391652	0.985267	-1.01495	0.667915	0.9927	-1.00735	0.0549551	0.960538	-1.04108	0.237176	0.979371	-1.02106	0.22187	0.976144	-1.02444
39	10338032	---		---				No current mapping	0.174244	0.0634798	0.963258	-1.03814	0.0742708	0.964882	-1.0364	0.0320369	0.951302	-1.05119	0.0386725	0.958219	-1.0436	0.035322	0.95239	-1.04999
40	10338033	---		---				No current mapping	0.11752	0.0828633	0.917704	-1.08968	0.661403	1.02032	1.02032	0.419161	0.958883	-1.04288	0.861851	0.992073	-1.00799	0.193632	1.07191	1.07191
41	10338034	---		---				No current mapping	0.00855153	0.0023981	0.931207	-1.07387	0.453448	1.01389	1.01389	0.0433189	0.955307	-1.04678	0.0944316	0.967857	-1.03321	0.204471	0.973518	-1.0272
42	10338035	---		---				No current mapping	0.203818	0.6744	0.904907	-1.10509	0.530764	0.860761	-1.16176	0.721845	0.909789	-1.09916	0.366414	0.803754	-1.24416	0.0873362	1.63108	1.63108
43	10338036	---		---				No current mapping	0.628363	0.627097	0.860341	-1.16233	0.381431	0.759714	-1.31628	0.862653	0.942172	-1.06138	0.438197	0.784779	-1.27424	0.424646	1.32222	1.32222
44	10338037	---		---				No current mapping	0.517688	0.160492	0.990988	-1.00909	0.247822	0.992697	-1.00736	0.0881268	0.987463	-1.0127	0.160492	0.990988	-1.00909	0.204963	0.990988	-1.00909
45	10338038	---		---				No current mapping	0.186214	0.102911	0.846542	-1.18128	0.266141	0.896441	-1.11552	0.41954	0.916344	-1.09129	0.0194135	0.772489	-1.29452	0.0697084	0.809979	-1.2346
46	10338039	---		---				No current mapping	0.30094	0.0995855	0.855612	-1.16875	0.70291	0.966839	-1.0343	0.119308	0.849059	-1.17778	0.138206	0.870724	-1.14847	0.951033	0.99397	-1.00607
47	10338040	---		---				No current mapping	0.0169457	0.0165418	0.934671	-1.06989	0.0820186	1.04648	1.04648	0.555034	0.984081	-1.01618	0.464481	0.982283	-1.01804	0.98086	0.999354	-1.00065
48	10338041	---		---				No current mapping	0.851769	0.964228	0.988553	-1.01158	0.276795	0.749769	-1.33374	0.935563	0.977061	-1.02348	0.567557	0.862433	-1.15951	0.702509	0.895807	-1.11631
49	10338042	---		---				No current mapping	0.529127	0.753772	0.923452	-1.08289	0.321934	0.773077	-1.29353	0.829956	0.940939	-1.06277	0.395225	0.802989	-1.24535	0.371192	1.29505	1.29505
50	10338043	---		---				No current mapping	0.0885896	0.114871	0.963408	-1.03798	0.0449629	0.951757	-1.05069	0.0127328	0.929543	-1.0758	0.0128631	0.936862	-1.06739	0.0484065	0.947211	-1.05573
51	10338044	---		---				No current mapping	0.548574	0.861818	0.978403	-1.02207	0.118641	0.811667	-1.23203	0.879447	0.978958	-1.02149	0.897628	0.983997	-1.01626	0.451888	0.898536	-1.11292
52	10338045	---		---				No current mapping	0.222753	0.243312	0.902925	-1.10751	0.469807	0.940004	-1.06383	0.0458982	0.810743	-1.23344	0.20817	0.895106	-1.11719	0.670347	1.0412	1.0412
53	10338046	---		---				No current mapping	0.150967	0.0567106	0.949876	-1.05277	0.3882	1.02177	1.02177	0.368429	0.975168	-1.02546	0.700182	0.990581	-1.00951	0.851836	0.994896	-1.00513
54	10338047	---		---				No current mapping	0.300096	0.14665	0.989092	-1.01103	0.493483	0.995059	-1.00497	0.0308088	0.980616	-1.01977	0.28741	0.992199	-1.00786	0.338583	0.992199	-1.00786
55	10338048	---		---				No current mapping	0.17567	0.0277212	0.930925	-1.0742	0.9982	1.00006	1.00006	0.207597	0.958969	-1.04279	0.216229	0.963952	-1.0374	0.56611	0.981718	-1.01862
56	10338049	---		---				No current mapping	0.532429	0.355162	0.929124	-1.07628	0.91617	0.991848	-1.00822	0.357297	0.921447	-1.08525	0.35673	0.929356	-1.07601	0.482532	1.06378	1.06378
57	10338050	---		---				No current mapping	0.518023	0.397024	0.989651	-1.01046	0.698875	0.99533	-1.00469	0.0959021	0.976128	-1.02446	0.193544	0.983745	-1.01652	0.317539	0.986266	-1.01392
58	10338051	---		---				No current mapping	0.0445865	0.010259	0.88785	-1.12632	0.975528	0.998815	-1.00119	0.479147	0.96948	-1.03148	0.866839	0.993533	-1.00651	0.505645	1.02954	1.02954
59	10338052	---		---				No current mapping	0.418518	0.0823651	0.949742	-1.05292	0.5733	0.984568	-1.01567	0.257877	0.964805	-1.03648	0.113162	0.954682	-1.04747	0.186834	0.958562	-1.04323
60	10338053	---		---				No current mapping	0.551685	0.364352	0.936267	-1.06807	0.993005	1.00062	1.00062	0.582168	0.956903	-1.04504	0.457838	0.947893	-1.05497	0.37491	1.07461	1.07461
61	10338054	---		---				No current mapping	0.10938	0.0680426	0.921584	-1.08509	0.305417	1.04407	1.04407	0.218468	0.943067	-1.06037	0.401454	0.965619	-1.0356	0.997213	0.99984	-1.00016
62	10338055	---		---				No current mapping	0.191874	0.0909755	0.905971	-1.10379	0.8871	1.00772	1.00772	0.199589	0.922116	-1.08446	0.440917	0.958513	-1.04328	0.448039	1.04772	1.04772
63	10338056	---		---				No current mapping	0.440543	0.202726	0.988809	-1.01132	0.912815	1.00093	1.00093	0.12443	0.984638	-1.0156	0.381483	0.99247	-1.00759	0.74558	0.996926	-1.00308
64	10338057	---		---				No current mapping	0.17333	0.0867667	0.963355	-1.03804	0.239596	0.975716	-1.02489	0.110199	0.962209	-1.03928	0.0169573	0.945326	-1.05784	0.0557586	0.953555	-1.04871
65	10338058	---		---				No current mapping	0.626288	0.35333	1.0591	1.0591	0.346364	1.06002	1.06002	0.958335	0.996473	-1.00354	0.609556	0.969381	-1.03159	0.813305	1.01612	1.01612
66	10338059	---		---				No current mapping	0.473552	0.731424	1.00567	1.00567	0.479246	0.988289	-1.01185	0.865342	0.996887	-1.00312	0.308662	0.982956	-1.01734	0.149276	0.972392	-1.02839
67	10338060	---		---				No current mapping	0.367448	0.0915065	0.98705	-1.01312	0.629691	0.996533	-1.00348	0.230691	0.990085	-1.01001	0.0758215	0.986266	-1.01393	0.230691	0.990085	-1.01001
68	10338061	---		---				No current mapping	0.10529	0.102284	0.911425	-1.09718	0.708781	1.02002	1.02002	0.166122	0.917489	-1.08993	0.338794	0.949518	-1.05317	0.255471	1.07202	1.07202
69	10338062	---		---				No current mapping	0.252819	0.163854	0.912826	-1.0955	0.95455	0.996459	-1.00355	0.23512	0.917831	-1.08952	0.251728	0.928816	-1.07664	0.404132	1.0609	1.0609
70	10338064	---		---				No current mapping	0.579411	0.175064	0.982768	-1.01753	0.4824	0.99135	-1.00873	0.151878	0.979559	-1.02087	0.190841	0.98343	-1.01685	0.19255	0.981569	-1.01878
71	10338065	---		---				No current mapping	0.154401	0.0353253	0.974794	-1.02586	0.196562	0.985581	-1.01463	0.0159118	0.966571	-1.03458	0.101115	0.981225	-1.01913	0.112452	0.979785	-1.02063
72	10338066	---		---				No current mapping	0.129219	0.208234	0.979555	-1.02087	0.595616	1.00845	1.00845	0.076892	0.966714	-1.03443	0.0675718	0.969022	-1.03197	0.292265	0.981096	-1.01927
73	10338067	---		---				No current mapping	0.0909197	0.106692	0.986582	-1.0136	0.222898	1.00995	1.00995	0.120878	0.985659	-1.01455	0.415032	0.993541	-1.0065	0.464471	0.993541	-1.0065
74	10338068	---		---				No current mapping	0.877182	0.589421	0.896693	-1.11521	0.42993	0.851398	-1.17454	0.683515	0.912295	-1.09614	0.240743	0.783548	-1.27625	0.501231	0.858497	-1.16483
75	10338069	---		---				No current mapping	0.996313	0.721211	0.921618	-1.08505	0.736909	0.926059	-1.07984	0.653524	0.89135	-1.12189	0.746207	0.928683	-1.07679	0.644479	0.888451	-1.12555
76	10338070	---		---				No current mapping	0.518636	0.653657	0.952407	-1.04997	0.0984888	0.825228	-1.21179	0.370725	0.895396	-1.11682	0.826706	0.976581	-1.02398	0.854432	0.97805	-1.02244
77	10338071	---		---				No current mapping	0.262805	0.739454	1.0644	1.0644	0.859987	1.03359	1.03359	0.896298	0.973089	-1.02766	0.473064	1.14577	1.14577	0.0380634	1.628	1.628
78	10338072	---		---				No current mapping	0.587489	0.973625	1.00567	1.00567	0.810916	0.959851	-1.04183	0.833423	0.96054	-1.04108	0.217068	1.24578	1.24578	0.430036	1.16575	1.16575
79	10338073	---		---				No current mapping	0.368745	0.31591	1.22104	1.22104	0.182869	1.31091	1.31091	0.664446	0.909812	-1.09913	0.629214	0.910093	-1.09879	0.96321	1.01005	1.01005
80	10338074	---		---				No current mapping	0.812113	0.482216	0.769204	-1.30004	0.746569	1.12687	1.12687	0.860956	0.930307	-1.07491	0.610309	1.2082	1.2082	0.66086	1.19927	1.19927
81	10338075	---		---				No current mapping	0.101617	0.948292	1.00949	1.00949	0.154192	1.24468	1.24468	0.0248923	1.51966	1.51966	0.0461266	1.3814	1.3814	0.595643	1.0909	1.0909
82	10338076	---		---				No current mapping	0.465842	0.552989	1.23475	1.23475	0.582521	1.21546	1.21546	0.305481	0.660494	-1.51402	0.715134	0.878994	-1.13766	0.35585	0.689522	-1.45028
83	10338077	---		---				No current mapping	0.035692	0.138556	0.633005	-1.57977	0.687338	0.888943	-1.12493	0.0224096	0.424529	-2.35555	0.594204	1.16921	1.16921	0.0244208	0.431334	-2.31839
84	10338078	---		---				No current mapping	0.142378	0.908913	0.950479	-1.0521	0.954667	0.975086	-1.02555	0.024561	3.59497	3.59497	0.956411	1.02455	1.02455	0.819539	0.892843	-1.12002
85	10338079	---		---				No current mapping	0.877294	0.885289	0.970118	-1.0308	0.343638	1.22602	1.22602	0.835657	1.05001	1.05001	0.601196	1.11699	1.11699	0.648348	1.11377	1.11377
86	10338080	---		---				No current mapping	0.148207	0.186257	0.768556	-1.30114	0.288209	0.812159	-1.23129	0.477902	0.858219	-1.1652	0.0281019	0.621332	-1.60945	0.633992	1.1072	1.1072
87	10338081	---		---				No current mapping	0.105408	0.222661	0.78454	-1.27463	0.161422	1.32604	1.32604	0.136075	0.713042	-1.40244	0.883599	0.972361	-1.02842	0.437791	0.844831	-1.18367
88	10338082	---		---				No current mapping	0.137301	0.0548776	3.09218	3.09218	0.799792	0.873453	-1.14488	0.611429	0.737449	-1.35603	0.623178	0.768476	-1.30128	0.594944	0.726917	-1.37567
89	10338083	---		---				No current mapping	0.603312	0.862709	0.982173	-1.01815	0.452484	0.923811	-1.08247	0.140891	0.834236	-1.1987	0.241876	0.881519	-1.13441	0.661206	0.950105	-1.05252
90	10338084	---		---				No current mapping	0.23698	0.490218	1.0899	1.0899	0.583956	0.934249	-1.07038	0.148461	1.23418	1.23418	0.110901	1.23391	1.23391	0.921254	1.01372	1.01372
91	10338085	---		---				No current mapping	0.302896	0.427496	0.633843	-1.57768	0.568643	1.38397	1.38397	0.828589	1.14682	1.14682	0.115512	0.386673	-2.58616	0.91117	1.07307	1.07307
92	10338086	---		---				No current mapping	0.372812	0.547577	1.39029	1.39029	0.497898	1.45112	1.45112	0.425943	1.6343	1.6343	0.905194	0.937378	-1.06681	0.0611431	3.48429	3.48429
93	10338087	---		---				No current mapping	0.694127	0.4545	1.23528	1.23528	0.360859	1.29695	1.29695	0.944698	1.02183	1.02183	0.166398	1.49976	1.49976	0.773659	1.09386	1.09386
94	10338088	---		---				No current mapping	0.823364	0.395949	0.738144	-1.35475	0.625296	0.841581	-1.18824	0.650891	1.19545	1.19545	0.69168	0.869566	-1.15	0.511734	0.770754	-1.29743
95	10338089	---		---				No current mapping	0.33476	0.368075	0.779177	-1.28341	0.837054	1.05747	1.05747	0.29429	1.38756	1.38756	0.267325	1.36471	1.36471	0.713836	0.89435	-1.11813
96	10338090	---		---				No current mapping	0.625079	0.837479	1.04615	1.04615	0.230201	1.31499	1.31499	0.744058	1.08375	1.08375	0.736385	0.928499	-1.07701	0.702533	0.910125	-1.09875
97	10338091	---		---				No current mapping	0.568073	0.861469	0.974337	-1.02634	0.752226	1.04825	1.04825	0.258523	1.21468	1.21468	0.971508	0.994697	-1.00533	0.220545	1.23631	1.23631
98	10338092	---		---				No current mapping	0.575232	0.603374	0.849435	-1.17725	0.746106	0.903702	-1.10656	0.104267	0.54461	-1.83618	0.957841	0.983647	-1.01662	0.554206	0.812099	-1.23138
99	10338093	---		---				No current mapping	0.333782	0.294456	1.24984	1.24984	0.196623	1.32162	1.32162	0.287274	1.28827	1.28827	0.05241	1.55818	1.55818	0.0618523	1.60599	1.60599
100	10338094	---		---				No current mapping	0.310415	0.294292	1.88839	1.88839	0.0463637	3.68895	3.68895	0.769107	1.21374	1.21374	0.568028	1.4037	1.4037	0.953605	1.03905	1.03905
101	10338095	---		---				No current mapping	0.24281	0.627134	1.05624	1.05624	0.104937	1.21491	1.21491	0.289584	1.14628	1.14628	0.0967474	1.22154	1.22154	0.0398954	1.33404	1.33404
102	10338096	---		---				No current mapping	0.407827	0.259535	0.736167	-1.35839	0.338893	0.773089	-1.29351	0.593127	1.17131	1.17131	0.601397	1.14823	1.14823	0.823936	1.06762	1.06762
103	10338097	---		---				No current mapping	0.380564	0.132218	0.546784	-1.82888	0.865659	1.06602	1.06602	0.148342	0.524679	-1.90593	0.316393	0.678119	-1.47467	0.429892	0.712668	-1.40318
104	10338098	---		---				No current mapping	0.180414	0.0291668	0.738632	-1.35385	0.198817	0.848842	-1.17808	0.123673	0.799455	-1.25085	0.307419	0.879783	-1.13664	0.0310047	0.716077	-1.3965
105	10338099	---		---				No current mapping	0.68589	0.697872	1.16306	1.16306	0.323641	1.48063	1.48063	0.199831	1.7864	1.7864	0.936971	1.03113	1.03113	0.948789	1.02823	1.02823
106	10338100	---		---				No current mapping	0.207434	0.620363	0.945452	-1.05769	0.685915	1.04676	1.04676	0.345191	1.12925	1.12925	0.275845	1.13485	1.13485	0.0519121	1.31084	1.31084
107	10338101	---		---				No current mapping	0.876731	0.376005	0.584736	-1.71017	0.778394	0.845821	-1.18228	0.409241	0.572511	-1.74669	0.944408	0.959435	-1.04228	0.493926	0.631445	-1.58367
108	10338102	---		---				No current mapping	0.280006	0.0234675	1.5445	1.5445	0.180705	1.26393	1.26393	0.409172	1.16973	1.16973	0.289747	1.19957	1.19957	0.316805	1.21138	1.21138
109	10338103	---		---				No current mapping	0.218232	0.160872	0.651091	-1.53588	0.0266853	0.479262	-2.08654	0.43131	0.771219	-1.29665	0.391745	0.775971	-1.28871	0.0701095	0.526098	-1.90079
110	10338104	---		---				No current mapping	0.866068	0.394726	0.785136	-1.27367	0.391866	0.78394	-1.27561	0.433722	0.780331	-1.28151	0.313753	0.749364	-1.33446	0.27488	0.703772	-1.42091
111	10338105	---		---				No current mapping	0.290997	0.593909	0.962192	-1.03929	0.334831	0.931546	-1.07348	0.174393	0.891896	-1.12121	0.485209	1.05203	1.05203	0.194274	0.896848	-1.11502
112	10338106	---		---				No current mapping	0.973969	0.656298	0.829011	-1.20626	0.868766	1.07177	1.07177	0.705532	0.837147	-1.19453	0.637358	0.819749	-1.21989	0.989789	0.99402	-1.00602
113	10338107	---		---				No current mapping	0.135446	0.774399	1.09956	1.09956	0.960651	1.01644	1.01644	0.016046	2.8353	2.8353	0.422114	1.30967	1.30967	0.821236	1.08718	1.08718
114	10338108	---		---				No current mapping	0.125375	0.0820361	1.3614	1.3614	0.228333	1.22731	1.22731	0.96464	0.991922	-1.00814	0.433025	1.13926	1.13926	0.0181872	1.65379	1.65379
115	10338109	---		---				No current mapping	0.0546756	0.030146	1.88426	1.88426	0.600754	0.873187	-1.14523	0.735554	0.907155	-1.10235	0.681621	0.899412	-1.11184	0.27088	0.721099	-1.38677
116	10338110	---		---				No current mapping	0.959426	0.701021	1.31716	1.31716	0.46091	1.7067	1.7067	0.612591	1.50285	1.50285	0.538474	1.55896	1.55896	0.995811	1.0042	1.0042
117	10338111	---		---				No current mapping	0.727163	0.832492	0.960697	-1.04091	0.817315	0.957145	-1.04477	0.457079	0.852374	-1.17319	0.90737	0.978201	-1.02228	0.182151	0.743748	-1.34454
118	10338112	---		---				No current mapping	0.632341	0.917847	1.04691	1.04691	0.616236	1.25129	1.25129	0.167787	2.05578	2.05578	0.934394	1.03726	1.03726	0.32607	1.64939	1.64939
119	10338113	---		---				No current mapping	0.587689	0.654063	0.81046	-1.23387	0.560743	0.760486	-1.31495	0.767185	0.856612	-1.16739	0.281686	1.67827	1.67827	0.943069	0.963433	-1.03795
120	10338114	---		---				No current mapping	0.774337	0.661371	1.1269	1.1269	0.354107	1.29333	1.29333	0.221344	1.47111	1.47111	0.912466	1.03029	1.03029	0.691548	1.12849	1.12849
121	10338115	---		---				No current mapping	0.440757	0.32498	1.17825	1.17825	0.669823	0.932763	-1.07208	0.438566	1.15365	1.15365	0.418942	0.874955	-1.14292	0.72407	0.937692	-1.06645
122	10338116	---		---				No current mapping	0.140948	0.0321942	0.405454	-2.46637	0.109814	0.528786	-1.89113	0.466279	0.735307	-1.35998	0.495958	0.773713	-1.29247	0.0280344	0.352724	-2.83508
123	10338117	---		---				No current mapping	0.291514	0.658835	1.10435	1.10435	0.989942	1.00282	1.00282	0.23389	1.36209	1.36209	0.860967	0.961553	-1.03998	0.0698626	1.64052	1.64052
124	10338118	---		---				No current mapping	0.990496	0.908722	1.02141	1.02141	0.741229	1.06309	1.06309	0.812778	0.952191	-1.05021	0.732794	1.06531	1.06531	0.764361	1.06402	1.06402
125	10338119	---		---				No current mapping	0.424265	0.802309	1.04825	1.04825	0.455596	1.15287	1.15287	0.669858	1.09417	1.09417	0.211678	0.783058	-1.27705	0.715083	0.925931	-1.07999
126	10338120	---		---				No current mapping	0.115558	0.647418	1.32414	1.32414	0.215302	2.1986	2.1986	0.157179	2.76823	2.76823	0.253197	0.485766	-2.0586	0.374429	0.538495	-1.85703
127	10338121	---		---				No current mapping	0.58498	0.764254	1.05579	1.05579	0.56378	0.900181	-1.11089	0.7657	1.06217	1.06217	0.783735	1.05092	1.05092	0.21577	0.770856	-1.29726
128	10338122	---		---				No current mapping	0.729985	0.962643	1.01106	1.01106	0.762815	1.07362	1.07362	0.911957	1.02946	1.02946	0.221978	1.34754	1.34754	0.383308	1.26299	1.26299
129	10338123	---		---				No current mapping	0.711186	0.262695	2.01377	2.01377	0.434684	1.61605	1.61605	0.834173	1.15223	1.15223	0.280102	1.96102	1.96102	0.202615	2.45742	2.45742
130	10338124	---		---				No current mapping	0.166662	0.141495	0.484112	-2.06564	0.654227	1.23341	1.23341	0.763455	0.854586	-1.17016	0.0531598	0.369315	-2.70771	0.637424	0.78119	-1.2801
131	10338125	---		---				No current mapping	0.76024	0.302463	1.22397	1.22397	0.990604	1.00225	1.00225	0.742463	0.932194	-1.07274	0.817634	0.956946	-1.04499	0.927651	0.980834	-1.01954
132	10338126	---		---				No current mapping	0.739902	0.374701	1.09738	1.09738	0.817053	1.02404	1.02404	0.724086	1.04144	1.04144	0.689936	1.04193	1.04193	0.469037	0.919292	-1.08779
133	10338127	---		---				No current mapping	0.0225975	0.256393	1.10996	1.10996	0.00470069	1.36833	1.36833	0.00343962	1.44625	1.44625	0.0237885	1.25955	1.25955	0.124422	1.17646	1.17646
134	10338128	---		---				No current mapping	0.342048	0.378374	1.36383	1.36383	0.851915	0.937544	-1.06662	0.687573	0.85569	-1.16865	0.29482	0.689232	-1.45089	0.30579	1.50117	1.50117
135	10338129	---		---				No current mapping	0.315295	0.575888	0.837233	-1.19441	0.510483	1.23325	1.23325	0.13622	0.573164	-1.7447	0.528664	1.22205	1.22205	0.884378	1.05258	1.05258
136	10338130	---		---				No current mapping	0.372863	0.639539	0.914814	-1.09312	0.308655	0.820579	-1.21865	0.0748734	0.663806	-1.50646	0.0971017	0.713575	-1.40139	0.543047	0.878286	-1.13858
137	10338131	---		---				No current mapping	0.0621636	0.261502	1.15833	1.15833	0.422894	0.901945	-1.10872	0.0371406	0.717644	-1.39345	0.371498	0.890868	-1.1225	0.469412	1.10941	1.10941
138	10338132	---		---				No current mapping	0.189826	0.782841	0.969009	-1.03198	0.304335	1.12793	1.12793	0.0756171	1.27939	1.27939	0.613823	1.05962	1.05962	0.386429	0.893528	-1.11916
139	10338133	---		---				No current mapping	0.0269486	0.806014	1.02251	1.02251	0.840517	0.98193	-1.0184	0.0655854	1.22638	1.22638	0.361243	1.08814	1.08814	0.00472841	1.42882	1.42882
140	10338134	---		---				No current mapping	0.73287	0.575176	1.10838	1.10838	0.609496	0.910596	-1.09818	0.874088	0.96823	-1.03281	0.418412	1.16173	1.16173	0.749165	0.936811	-1.06745
141	10338135	---		---				No current mapping	0.326896	0.104892	0.7466	-1.3394	0.806911	1.04199	1.04199	0.682557	0.925737	-1.08022	0.157837	0.778652	-1.28427	0.693795	0.928429	-1.07709
142	10338136	---		---				No current mapping	0.298589	0.120924	1.31125	1.31125	0.0546087	1.41605	1.41605	0.851071	1.03504	1.03504	0.204023	1.24265	1.24265	0.659044	1.08466	1.08466
143	10338137	---		---				No current mapping	0.985884	0.732766	1.11622	1.11622	0.939589	0.975962	-1.02463	0.622583	1.19455	1.19455	0.840958	1.06661	1.06661	0.659181	1.17245	1.17245
144	10338138	---		---				No current mapping	0.204475	0.611678	1.12046	1.12046	0.117919	0.689825	-1.44964	0.925937	0.977132	-1.0234	0.223557	0.754539	-1.32531	0.52598	1.17286	1.17286
145	10338139	---		---				No current mapping	0.398829	0.270742	0.810983	-1.23307	0.503164	1.13294	1.13294	0.285136	0.797001	-1.2547	0.718986	1.06878	1.06878	0.776184	0.943001	-1.06044
146	10338140	---		---				No current mapping	0.371303	0.64418	1.05965	1.05965	0.435756	1.10383	1.10383	0.141193	1.24278	1.24278	0.454868	0.909734	-1.09922	0.903732	1.01702	1.01702
147	10338141	---		---				No current mapping	0.774752	0.842692	1.1411	1.1411	0.797628	0.843107	-1.18609	0.951838	1.04589	1.04589	0.261938	0.462796	-2.16078	0.932652	0.939142	-1.0648
148	10338142	---		---				No current mapping	0.518733	0.739384	1.06744	1.06744	0.337167	0.825035	-1.21207	0.484516	1.16748	1.16748	0.383547	0.840406	-1.1899	0.622307	0.897262	-1.1145
149	10338143	---		---				No current mapping	0.950448	0.81678	1.03103	1.03103	0.727773	0.95505	-1.04707	0.481212	0.900257	-1.11079	0.870264	0.978704	-1.02176	0.766489	0.957116	-1.04481
150	10338144	---		---				No current mapping	0.199847	0.178475	1.35731	1.35731	0.0740748	1.52356	1.52356	0.462352	1.19769	1.19769	0.040721	1.64193	1.64193	0.992402	0.997698	-1.00231
151	10338145	---		---				No current mapping	0.25244	0.230562	0.784315	-1.275	0.586275	1.11294	1.11294	0.374393	0.820525	-1.21873	0.402068	1.18119	1.18119	0.347888	0.810951	-1.23312
152	10338146	---		---				No current mapping	0.320191	0.524212	1.18939	1.18939	0.233652	1.39537	1.39537	0.168747	1.5464	1.5464	0.39814	1.2611	1.2611	0.0367566	2.02956	2.02956
153	10338147	---		---				No current mapping	0.168527	0.636769	0.849607	-1.17702	0.845218	1.06935	1.06935	0.635666	1.2006	1.2006	0.0440624	0.462728	-2.16109	0.907571	1.04556	1.04556
154	10338148	---		---				No current mapping	0.454171	0.20079	0.532003	-1.87969	0.336925	0.628265	-1.59168	0.222316	0.511473	-1.95514	0.0667445	0.387598	-2.57999	0.128525	0.425855	-2.34822
155	10338149	---		---				No current mapping	0.944201	0.973313	0.9886	-1.01153	0.561651	1.22221	1.22221	0.918382	0.961488	-1.04006	0.999785	0.999908	-1.00009	0.642951	0.836422	-1.19557
156	10338150	---		---				No current mapping	0.0202616	0.086235	1.36235	1.36235	0.00139858	2.03442	2.03442	0.467087	1.14724	1.14724	0.038882	1.47125	1.47125	0.444439	1.15564	1.15564
157	10338151	---		---				No current mapping	0.259309	0.675088	1.12954	1.12954	0.102758	1.65971	1.65971	0.654463	0.864586	-1.15662	0.542325	0.836972	-1.19478	0.444385	1.28551	1.28551
158	10338152	---		---				No current mapping	0.224769	0.615435	0.871961	-1.14684	0.334951	0.76513	-1.30697	0.244303	1.44129	1.44129	0.2817	1.35083	1.35083	0.41195	1.28785	1.28785
159	10338153	---		---				No current mapping	0.628594	0.505957	0.732109	-1.36592	0.770411	0.873242	-1.14516	0.248277	0.538179	-1.85812	0.707731	1.1905	1.1905	0.729118	1.1972	1.1972
160	10338154	---		---				No current mapping	0.327103	0.257808	1.81762	1.81762	0.824739	0.892968	-1.11986	0.150054	2.382	2.382	0.627816	0.779555	-1.28278	0.915726	0.94137	-1.06228
161	10338155	---		---				No current mapping	0.339502	0.258891	1.80505	1.80505	0.22325	0.526948	-1.89772	0.968108	0.977642	-1.02287	0.998338	0.998947	-1.00105	0.675063	0.788069	-1.26893
162	10338156	---		---				No current mapping	0.156923	0.132669	0.778433	-1.28463	0.472425	0.892033	-1.12103	0.497867	1.12786	1.12786	0.284901	0.841241	-1.18872	0.0464516	0.678022	-1.47488
163	10338157	---		---				No current mapping	0.189746	0.353165	1.22558	1.22558	0.956811	1.01167	1.01167	0.0344381	1.77095	1.77095	0.382543	1.21023	1.21023	0.0965233	1.53478	1.53478
164	10338158	---		---				No current mapping	0.263756	0.863873	1.01948	1.01948	0.733082	0.962271	-1.03921	0.146879	0.824637	-1.21265	0.149688	0.84271	-1.18665	0.554522	1.07785	1.07785
165	10338159	---		---				No current mapping	0.268633	0.667896	0.927038	-1.0787	0.432076	0.869083	-1.15064	0.111713	1.39691	1.39691	0.802807	1.04494	1.04494	0.474759	1.15295	1.15295
166	10338160	---		---				No current mapping	0.700796	0.245298	4.2341	4.2341	0.872895	0.825385	-1.21156	0.944068	0.910247	-1.0986	0.444745	2.535	2.535	0.857721	1.27185	1.27185
167	10338161	---		---				No current mapping	0.491633	0.691535	0.9024	-1.10816	0.403285	1.24535	1.24535	0.178223	1.50235	1.50235	0.517955	1.1835	1.1835	0.836682	0.94226	-1.06128
168	10338162	---		---				No current mapping	0.0397975	0.267782	0.755108	-1.32431	0.311118	0.774635	-1.29093	0.388491	0.78563	-1.27286	0.0162865	0.501472	-1.99413	0.00441885	0.375922	-2.66013
169	10338163	---		---				No current mapping	0.901603	0.477865	1.37913	1.37913	0.49444	1.36228	1.36228	0.489361	1.41883	1.41883	0.547181	1.31211	1.31211	0.85714	0.913897	-1.09422
170	10338164	---		---				No current mapping	0.356388	0.777385	1.07664	1.07664	0.830823	1.05734	1.05734	0.0784423	1.74558	1.74558	0.146093	1.49283	1.49283	0.490028	1.2259	1.2259
171	10338165	---		---				No current mapping	0.615757	0.869049	0.983178	-1.01711	0.544669	1.06491	1.06491	0.584691	1.06538	1.06538	0.339686	0.904332	-1.10579	0.686954	1.04763	1.04763
172	10338166	---		---				No current mapping	0.560978	0.189401	0.808753	-1.23647	0.174928	0.802436	-1.24621	0.254744	0.815768	-1.22584	0.837915	0.968847	-1.03215	0.664684	0.927499	-1.07817
173	10338167	---		---				No current mapping	0.851561	0.903122	1.01487	1.01487	0.863067	0.979295	-1.02114	0.981401	1.00316	1.00316	0.932796	0.989828	-1.01028	0.302761	1.15444	1.15444
174	10338168	---		---				No current mapping	0.555636	0.446108	1.53783	1.53783	0.30139	0.553598	-1.80636	0.636273	0.74388	-1.3443	0.966658	0.977012	-1.02353	0.736757	1.23331	1.23331
175	10338169	---		---				No current mapping	0.549741	0.444308	1.5264	1.5264	0.206984	2.04738	2.04738	0.684762	1.28171	1.28171	0.83379	0.891916	-1.12118	0.678703	0.776244	-1.28826
176	10338170	---		---				No current mapping	0.620699	0.370169	0.872882	-1.14563	0.519145	0.907729	-1.10165	0.841436	0.967287	-1.03382	0.441098	1.12325	1.12325	0.886636	0.976589	-1.02397
177	10338171	---		---				No current mapping	0.40431	0.433074	0.906768	-1.10282	0.360448	1.12169	1.12169	0.21586	1.19363	1.19363	0.843653	1.02455	1.02455	0.876668	0.978897	-1.02156
178	10338172	---		---				No current mapping	0.486527	0.605471	1.08364	1.08364	0.275153	1.18991	1.18991	0.0783479	1.3912	1.3912	0.186107	1.23841	1.23841	0.518444	1.11931	1.11931
179	10338173	---		---				No current mapping	0.273825	0.422358	1.18645	1.18645	0.735496	1.07357	1.07357	0.0958637	1.52199	1.52199	0.963553	0.990471	-1.00962	0.0877077	1.54094	1.54094
180	10338174	---		---				No current mapping	0.385211	0.0851608	0.669901	-1.49276	0.0888677	0.673542	-1.48469	0.564671	0.86966	-1.14987	0.282773	0.788149	-1.2688	0.739038	0.922826	-1.08363
181	10338175	---		---				No current mapping	0.340703	0.836797	1.01596	1.01596	0.638018	0.964321	-1.037	0.698673	0.967191	-1.03392	0.113137	0.878068	-1.13886	0.503342	1.05985	1.05985
182	10338176	---		---				No current mapping	0.520029	0.204715	0.472116	-2.11812	0.452492	0.648916	-1.54103	0.766911	0.828283	-1.20732	0.0886159	0.352235	-2.83902	0.539932	0.675361	-1.48069
183	10338177	---		---				No current mapping	0.690096	0.768148	1.10054	1.10054	0.621231	0.851092	-1.17496	0.780848	1.10634	1.10634	0.833075	1.07081	1.07081	0.265853	0.659206	-1.51698
184	10338178	---		---				No current mapping	0.173977	0.696847	1.12721	1.12721	0.0231479	2.22517	2.22517	0.200375	1.58041	1.58041	0.298932	1.38701	1.38701	0.894504	1.04646	1.04646
185	10338179	---		---				No current mapping	0.27936	0.926066	1.0334	1.0334	0.656314	1.17155	1.17155	0.0796445	2.12326	2.12326	0.518756	0.793826	-1.25972	0.754359	0.883257	-1.13217
186	10338180	---		---				No current mapping	0.140468	0.397157	0.833948	-1.19912	0.0416224	0.619074	-1.61532	0.220001	0.740599	-1.35026	0.0603195	0.64753	-1.54433	0.728071	1.08554	1.08554
187	10338181	---		---				No current mapping	0.664083	0.77972	0.934957	-1.06957	0.901078	1.03029	1.03029	0.991854	0.997264	-1.00274	0.405614	1.22535	1.22535	0.242737	1.38389	1.38389
188	10338182	---		---				No current mapping	0.339946	0.141202	1.30656	1.30656	0.703089	1.06786	1.06786	0.0896484	1.42139	1.42139	0.139142	1.30859	1.30859	0.799553	1.05001	1.05001
189	10338183	---		---				No current mapping	0.56592	0.438145	0.910268	-1.09858	0.429615	1.10058	1.10058	0.76686	0.961118	-1.04046	0.460665	1.09344	1.09344	0.636853	1.06542	1.06542
190	10338184	---		---				No current mapping	0.690727	0.237846	0.735096	-1.36037	0.715405	0.912149	-1.09631	0.790839	1.07752	1.07752	0.930692	1.0221	1.0221	0.861718	1.0502	1.0502
191	10338185	---		---				No current mapping	0.4468	0.909798	0.902664	-1.10783	0.880278	0.872688	-1.14588	0.949998	0.938608	-1.06541	0.11977	4.47789	4.47789	0.966175	0.958062	-1.04377
192	10338186	---		---				No current mapping	0.641087	0.202621	1.45366	1.45366	0.563964	1.17787	1.17787	0.974572	1.01007	1.01007	0.193856	1.4654	1.4654	0.439173	1.28034	1.28034
193	10338187	---		---				No current mapping	0.538558	0.544574	1.14502	1.14502	0.888201	0.969343	-1.03163	0.337785	1.27511	1.27511	0.428547	0.836813	-1.19501	0.522038	1.1737	1.1737
194	10338188	---		---				No current mapping	0.944722	0.902008	1.0301	1.0301	0.510583	0.851948	-1.17378	0.535919	0.845082	-1.18332	0.903567	0.971237	-1.02962	0.880631	0.960355	-1.04128
195	10338189	---		---				No current mapping	0.667672	0.305247	0.827116	-1.20902	0.503498	0.885238	-1.12964	0.746935	0.936928	-1.06732	0.920729	0.982233	-1.01809	0.519114	1.14023	1.14023
196	10338190	---		---				No current mapping	0.236431	0.616284	1.0848	1.0848	0.310826	0.845333	-1.18297	0.444447	0.869274	-1.15039	0.268213	0.831496	-1.20265	0.0648373	0.694207	-1.44049
197	10338191	---		---				No current mapping	0.298004	0.417005	0.734476	-1.36152	0.216274	1.61789	1.61789	0.97375	0.986345	-1.01384	0.421362	0.736665	-1.35747	0.42685	0.713524	-1.40149
198	10338192	---		---				No current mapping	0.155318	0.0654019	0.409026	-2.44483	0.45987	1.39394	1.39394	0.586322	1.3121	1.3121	0.783293	1.12985	1.12985	0.856518	0.914267	-1.09377
199	10338193	---		---				No current mapping	0.114954	0.724072	0.890981	-1.12236	0.160433	1.61926	1.61926	0.16007	0.583113	-1.71493	0.191063	0.640305	-1.56176	0.920373	0.96422	-1.03711
200	10338194	---		---				No current mapping	0.337582	0.167542	0.66155	-1.5116	0.448811	0.803439	-1.24465	0.315554	0.720385	-1.38815	0.872961	1.0466	1.0466	0.465828	1.26535	1.26535
201	10338195	---		---				No current mapping	0.784885	0.512639	0.640428	-1.56146	0.711785	0.779157	-1.28344	0.897608	0.907672	-1.10172	0.501967	1.57968	1.57968	0.737785	1.28744	1.28744
202	10338196	---		---				No current mapping	0.628642	0.304612	1.89231	1.89231	0.128346	2.65685	2.65685	0.472349	1.63585	1.63585	0.163916	2.42417	2.42417	0.559117	1.48916	1.48916
203	10338197	---		---				No current mapping	0.452143	0.112906	0.705339	-1.41776	0.703683	0.924377	-1.08181	0.966397	1.00975	1.00975	0.994039	1.00154	1.00154	0.792974	1.06241	1.06241
204	10338198	---		---				No current mapping	0.463591	0.085341	0.811545	-1.23222	0.328682	0.893757	-1.11887	0.138084	0.821098	-1.21788	0.500665	0.926421	-1.07942	0.190113	0.842056	-1.18757
205	10338199	---		---				No current mapping	0.194287	0.914101	1.01854	1.01854	0.492131	1.12571	1.12571	0.441427	1.16048	1.16048	0.0388372	1.48393	1.48393	0.681704	0.924574	-1.08158
206	10338200	---		---				No current mapping	0.698495	0.725674	1.25079	1.25079	0.433573	0.602985	-1.65842	0.448925	1.72686	1.72686	0.659384	0.754565	-1.32527	0.938289	1.05658	1.05658
207	10338201	---		---				No current mapping	0.942982	0.967666	0.989226	-1.01089	0.989868	1.0034	1.0034	0.989918	1.00378	1.00378	0.749308	0.917946	-1.08939	0.473572	1.24235	1.24235
208	10338202	---		---				No current mapping	0.86422	0.467902	1.1799	1.1799	0.380056	1.22303	1.22303	0.345057	1.27495	1.27495	0.34665	1.24174	1.24174	0.282804	1.32079	1.32079
209	10338203	---		---				No current mapping	0.479717	0.377559	0.876195	-1.1413	0.179737	0.813445	-1.22934	0.101917	0.749621	-1.33401	0.532887	0.911694	-1.09686	0.138838	0.77307	-1.29354
210	10338204	---		---				No current mapping	0.396806	0.920101	1.01828	1.01828	0.857565	0.968092	-1.03296	0.278676	0.798111	-1.25296	0.155334	0.762908	-1.31077	0.180348	0.753111	-1.32783
211	10338205	---		---				No current mapping	0.74104	0.919069	0.948931	-1.05382	0.307081	0.581916	-1.71846	0.5538	1.41137	1.41137	0.795979	0.874951	-1.14292	0.754058	0.834333	-1.19856
212	10338206	---		---				No current mapping	0.791533	0.575329	0.953206	-1.04909	0.282452	0.910274	-1.09857	0.9369	1.00754	1.00754	0.472409	0.940073	-1.06375	0.337417	0.910989	-1.09771
213	10338207	---		---				No current mapping	0.796771	0.88977	1.01298	1.01298	0.843722	0.981821	-1.01852	0.917194	0.989248	-1.01087	0.330899	1.0971	1.0971	0.726009	0.964117	-1.03722
214	10338208	---		---				No current mapping	0.529766	0.629006	1.11547	1.11547	0.620877	1.11841	1.11841	0.759259	0.92569	-1.08028	0.22831	0.754723	-1.32499	0.834498	0.948782	-1.05398
215	10338209	---		---				No current mapping	0.484661	0.119813	2.79576	2.79576	0.75677	1.2122	1.2122	0.756859	1.23994	1.23994	0.170293	2.44294	2.44294	0.774094	1.22056	1.22056
216	10338210	---		---				No current mapping	0.695208	0.427567	0.881922	-1.13389	0.194406	0.809484	-1.23535	0.963256	1.00806	1.00806	0.928021	0.986022	-1.01418	0.729181	0.941301	-1.06236
217	10338211	---		---				No current mapping	0.104609	0.933734	1.01296	1.01296	0.86211	0.973437	-1.02729	0.168819	0.778402	-1.28468	0.423323	1.1344	1.1344	0.0556671	1.44138	1.44138
218	10338212	---		---				No current mapping	0.804507	0.408138	0.840111	-1.19032	0.366584	0.826276	-1.21025	0.751651	0.929239	-1.07615	0.245028	0.77941	-1.28302	0.283042	0.774186	-1.29168
219	10338213	---		---				No current mapping	0.874785	0.673335	0.914309	-1.09372	0.870122	1.03521	1.03521	0.69625	0.911476	-1.09712	0.749181	1.07016	1.07016	0.4435	0.831913	-1.20205
220	10338214	---		---				No current mapping	0.783872	0.527357	0.89991	-1.11122	0.873295	1.0267	1.0267	0.633195	0.915185	-1.09267	0.859757	0.971224	-1.02963	0.437482	1.15676	1.15676
221	10338215	---		---				No current mapping	0.382586	0.781372	0.912485	-1.09591	0.64233	0.857427	-1.16628	0.299115	1.48187	1.48187	0.175555	1.59726	1.59726	0.867696	1.06331	1.06331
222	10338216	---		---				No current mapping	0.378021	0.284745	1.31431	1.31431	0.480271	0.83753	-1.19399	0.577118	1.16862	1.16862	0.403546	0.809843	-1.23481	0.672354	0.888894	-1.12499
223	10338217	---		---				No current mapping	0.0402998	0.286332	0.82995	-1.20489	0.0281417	0.654142	-1.52872	0.463051	0.868334	-1.15163	0.270107	0.824319	-1.21312	0.113709	1.37808	1.37808
224	10338218	---		---				No current mapping	0.801666	0.994817	1.0014	1.0014	0.923085	0.979415	-1.02102	0.861276	0.958761	-1.04301	0.506992	0.865398	-1.15554	0.248639	0.749975	-1.33338
225	10338219	---		---				No current mapping	0.345553	0.136929	0.742251	-1.34725	0.431391	0.859742	-1.16314	0.723533	1.07787	1.07787	0.574811	1.11281	1.11281	0.787676	0.944581	-1.05867
226	10338220	---		---				No current mapping	0.265249	0.0753239	0.72356	-1.38205	0.862284	0.971394	-1.02945	0.141541	0.747524	-1.33775	0.0888995	0.735469	-1.35968	0.230951	0.792517	-1.2618
227	10338221	---		---				No current mapping	0.69951	0.686014	0.942842	-1.06062	0.510842	1.1012	1.1012	0.967665	0.993451	-1.00659	0.401915	1.13176	1.13176	0.630463	0.924553	-1.0816
228	10338222	---		---				No current mapping	0.517016	0.974323	1.00766	1.00766	0.249348	1.32661	1.32661	0.178424	1.45342	1.45342	0.315584	1.27653	1.27653	0.961742	0.987374	-1.01279
229	10338223	---		---				No current mapping	0.821082	0.499991	1.25038	1.25038	0.428311	1.30159	1.30159	0.203921	1.62454	1.62454	0.747166	1.11162	1.11162	0.52897	1.26216	1.26216
230	10338224	---		---				No current mapping	0.43471	0.622653	0.801318	-1.24794	0.188031	1.85225	1.85225	0.973734	0.98367	-1.0166	0.728363	0.855705	-1.16863	0.576811	0.75477	-1.32491
231	10338225	---		---				No current mapping	0.857786	0.693169	1.14427	1.14427	0.567533	1.2167	1.2167	0.995628	0.997918	-1.00209	0.262213	1.48324	1.48324	0.80322	1.09957	1.09957
232	10338226	---		---				No current mapping	0.998424	0.984859	1.00418	1.00418	0.94961	0.986202	-1.01399	0.926861	0.977687	-1.02282	0.850418	0.959354	-1.04237	0.699452	0.909142	-1.09994
233	10338227	---		---				No current mapping	0.867478	0.91277	0.981103	-1.01926	0.569201	0.904886	-1.10511	0.657167	0.916827	-1.09072	0.297079	0.829608	-1.20539	0.993351	1.00162	1.00162
234	10338228	---		---				No current mapping	0.740731	0.72015	0.935934	-1.06845	0.923806	1.01778	1.01778	0.789089	0.946306	-1.05674	0.620269	0.912242	-1.0962	0.324329	1.23148	1.23148
235	10338229	---		---				No current mapping	0.247236	0.923871	0.975267	-1.02536	0.489399	1.20129	1.20129	0.436405	1.26066	1.26066	0.400935	1.25131	1.25131	0.128461	0.622809	-1.60563
236	10338230	---		---				No current mapping	0.116032	0.0353641	0.809359	-1.23555	0.714208	1.03332	1.03332	0.160209	0.862821	-1.15899	0.524821	0.94429	-1.059	0.121764	0.848368	-1.17873
237	10338231	---		---				No current mapping	0.122632	0.37988	0.685074	-1.4597	0.725963	0.862066	-1.16	0.0104731	0.235443	-4.24731	0.330906	0.656571	-1.52306	0.649635	0.806105	-1.24053
238	10338232	---		---				No current mapping	0.620634	0.141148	0.839593	-1.19105	0.796094	0.971379	-1.02946	0.780406	0.965569	-1.03566	0.973523	1.00373	1.00373	0.795179	0.96791	-1.03315
239	10338233	---		---				No current mapping	0.620467	0.799867	0.965285	-1.03596	0.824378	0.969557	-1.0314	0.520943	1.1062	1.1062	0.24717	0.846375	-1.18151	0.852503	1.02937	1.02937
240	10338234	---		---				No current mapping	0.886199	0.535046	0.895737	-1.1164	0.826007	0.962061	-1.03944	0.270354	0.799641	-1.25056	0.598686	0.911053	-1.09763	0.834555	0.959751	-1.04194
241	10338235	---		---				No current mapping	0.0185956	0.0098987	2.49007	2.49007	0.424731	0.787334	-1.27011	0.127815	1.70468	1.70468	0.0308207	2.05786	2.05786	0.115014	1.7411	1.7411
242	10338236	---		---				No current mapping	0.660002	0.439593	0.837821	-1.19357	0.35336	0.807372	-1.23859	0.98951	0.996692	-1.00332	0.685594	1.09597	1.09597	0.392002	0.802603	-1.24595
243	10338237	---		---				No current mapping	0.333606	0.972014	1.00521	1.00521	0.94546	0.98992	-1.01018	0.4792	0.888077	-1.12603	0.409063	1.13253	1.13253	0.11086	1.32636	1.32636
244	10338238	---		---				No current mapping	0.676983	0.941348	1.01341	1.01341	0.525026	0.890254	-1.12327	0.946373	0.986481	-1.0137	0.963503	0.991753	-1.00832	0.18095	0.752916	-1.32817
245	10338239	---		---				No current mapping	0.760111	0.634416	1.29991	1.29991	0.187411	2.13158	2.13158	0.868215	1.10716	1.10716	0.512563	1.43784	1.43784	0.365934	1.76175	1.76175
246	10338240	---		---				No current mapping	0.999433	0.83928	0.946592	-1.05642	0.857744	0.952659	-1.04969	0.995151	1.00184	1.00184	0.763532	0.921712	-1.08494	0.835647	0.939154	-1.06479
247	10338241	---		---				No current mapping	0.88732	0.781397	1.07212	1.07212	0.857666	1.04598	1.04598	0.397591	1.27296	1.27296	0.699237	0.907433	-1.10201	0.905273	1.0339	1.0339
248	10338242	---		---				No current mapping	0.121396	0.0445106	1.25346	1.25346	0.312004	1.11042	1.11042	0.0540887	1.27117	1.27117	0.0151921	1.33328	1.33328	0.0595151	1.26328	1.26328
249	10338243	---		---				No current mapping	0.763768	0.703993	0.900593	-1.11038	0.328989	1.31625	1.31625	0.987325	0.995136	-1.00489	0.825966	1.06231	1.06231	0.533107	1.2132	1.2132
250	10338244	---		---				No current mapping	0.970011	0.851286	1.12848	1.12848	0.847291	0.883233	-1.1322	0.702019	0.758366	-1.31863	0.866801	1.11418	1.11418	0.613493	0.693374	-1.44222
251	10338245	---		---				No current mapping	0.631869	0.228543	0.886566	-1.12795	0.308868	0.904263	-1.10587	0.264309	0.883279	-1.13214	0.219809	0.884375	-1.13074	0.117077	0.835268	-1.19722
252	10338246	---		---				No current mapping	0.42371	0.851207	1.07747	1.07747	0.97288	1.0136	1.0136	0.0680119	2.42673	2.42673	0.536844	1.28135	1.28135	0.738999	1.16007	1.16007
253	10338247	---		---				No current mapping	0.999168	0.90496	1.01739	1.01739	0.875133	1.02296	1.02296	0.777852	1.04668	1.04668	0.947953	0.99062	-1.00947	0.970199	0.993988	-1.00605
254	10338248	---		---				No current mapping	0.783753	0.58107	0.961416	-1.04013	0.845041	1.01394	1.01394	0.460295	1.06103	1.06103	0.821978	0.984188	-1.01607	0.538989	0.952114	-1.05029
255	10338249	---		---				No current mapping	0.613684	0.456377	1.35618	1.35618	0.946106	0.973112	-1.02763	0.236651	1.73926	1.73926	0.656037	1.19781	1.19781	0.600683	0.788503	-1.26823
256	10338250	---		---				No current mapping	0.683043	0.323193	0.596953	-1.67517	0.94521	1.0356	1.0356	0.460375	0.653015	-1.53136	0.846939	0.906334	-1.10335	0.242438	0.501775	-1.99293
257	10338251	---		---				No current mapping	0.525021	0.110707	1.80595	1.80595	0.860414	1.06285	1.06285	0.234887	1.61184	1.61184	0.362564	1.38025	1.38025	0.399749	1.39399	1.39399
258	10338252	---		---				No current mapping	0.755093	0.661069	0.901908	-1.10876	0.186047	0.722898	-1.38332	0.337723	0.773165	-1.29339	0.298509	0.778328	-1.28481	0.497743	0.835465	-1.19694
259	10338253	---		---				No current mapping	0.243429	0.37009	0.878802	-1.13791	0.733957	0.953027	-1.04929	0.38546	0.869637	-1.14991	0.315379	0.864586	-1.15662	0.0236339	0.663389	-1.50741
260	10338254	---		---				No current mapping	0.575425	0.317266	0.657016	-1.52203	0.641882	1.21088	1.21088	0.889605	1.06558	1.06558	0.619289	1.22702	1.22702	0.483148	1.3839	1.3839
261	10338255	---		---				No current mapping	0.731052	0.395992	1.15289	1.15289	0.29914	1.19206	1.19206	0.874925	0.971452	-1.02939	0.833146	1.0353	1.0353	0.843774	0.964375	-1.03694
262	10338256	---		---				No current mapping	0.719684	0.335635	1.18638	1.18638	0.650105	0.924035	-1.08221	0.905545	0.977272	-1.02326	0.825884	1.03889	1.03889	0.677431	0.922258	-1.0843
263	10338257	---		---				No current mapping	0.0438957	0.219792	1.17532	1.17532	0.537024	1.08208	1.08208	0.248945	1.184	1.184	0.00302701	1.61542	1.61542	0.228355	1.19368	1.19368
264	10338258	---		---				No current mapping	0.159067	0.0495466	1.50084	1.50084	0.960615	1.00925	1.00925	0.221653	1.30331	1.30331	0.867775	1.03154	1.03154	0.0840528	1.47679	1.47679
265	10338259	---		---				No current mapping	0.0894509	0.0642164	1.55157	1.55157	0.443192	0.844828	-1.18367	0.0588616	1.65424	1.65424	0.292925	1.26423	1.26423	0.366015	1.25056	1.25056
266	10338260	---		---				No current mapping	0.124116	0.227107	0.906207	-1.1035	0.527798	0.951174	-1.05133	0.0122232	0.770219	-1.29833	0.759893	0.976248	-1.02433	0.202886	0.889948	-1.12366
267	10338261	---		---				No current mapping	0.690823	0.793314	1.08289	1.08289	0.164995	1.55788	1.55788	0.740824	1.1191	1.1191	0.725462	1.11281	1.11281	0.342345	1.39071	1.39071
268	10338262	---		---				No current mapping	0.330491	0.248744	2.43709	2.43709	0.337701	2.08008	2.08008	0.602905	0.646091	-1.54777	0.460402	0.572128	-1.74786	0.756815	0.771954	-1.29541
269	10338263	---		---				No current mapping	0.609594	0.818411	0.940024	-1.0638	0.619411	0.874167	-1.14395	0.498463	0.813789	-1.22882	0.693776	0.899106	-1.11222	0.279688	1.39836	1.39836
270	10338264	---		---				No current mapping	0.214504	0.157567	1.50369	1.50369	0.028875	1.9755	1.9755	0.631991	1.15889	1.15889	0.763614	1.08603	1.08603	0.273	1.41381	1.41381
271	10338265	---		---				No current mapping	0.642766	0.277469	0.840812	-1.18933	0.244933	0.829866	-1.20501	0.911872	1.01934	1.01934	0.241893	0.828793	-1.20657	0.44307	0.873901	-1.14429
272	10338266	---		---				No current mapping	0.34939	0.895652	1.03496	1.03496	0.713465	0.908002	-1.10132	0.0740029	1.76783	1.76783	0.490028	1.20087	1.20087	0.75299	1.09679	1.09679
273	10338267	---		---				No current mapping	0.0218854	0.277158	0.849367	-1.17735	0.299985	0.856181	-1.16798	0.245209	1.21661	1.21661	0.148747	1.24888	1.24888	0.0254719	1.51673	1.51673
274	10338268	---		---				No current mapping	0.540317	0.250185	0.614387	-1.62764	0.112865	0.499823	-2.00071	0.141078	0.490154	-2.04018	0.222975	0.595411	-1.67951	0.597357	0.783975	-1.27555
275	10338269	---		---				No current mapping	0.10798	0.237346	0.860148	-1.16259	0.832254	0.974277	-1.0264	0.0292488	0.711289	-1.4059	0.0465329	0.761753	-1.31276	0.944454	0.990472	-1.00962
276	10338270	---		---				No current mapping	0.297537	0.586291	0.932645	-1.07222	0.410949	1.11227	1.11227	0.126843	0.793841	-1.2597	0.977497	1.00359	1.00359	0.39843	0.884884	-1.13009
277	10338271	---		---				No current mapping	0.0284372	0.906562	0.986436	-1.01375	0.464821	0.9174	-1.09004	0.291043	0.868156	-1.15187	0.164876	0.843664	-1.18531	0.0189586	1.42545	1.42545
278	10338272	---		---				No current mapping	0.57084	0.619903	1.13696	1.13696	0.141816	1.49181	1.49181	0.755182	1.09403	1.09403	0.748518	1.08617	1.08617	0.197807	1.47226	1.47226
279	10338273	---		---				No current mapping	0.556244	0.631522	1.25301	1.25301	0.408608	0.67484	-1.48183	0.591231	0.753654	-1.32687	0.428672	1.45662	1.45662	0.664327	0.796182	-1.25599
280	10338274	---		---				No current mapping	0.436064	0.409058	1.23765	1.23765	0.219106	1.38326	1.38326	0.869678	0.954498	-1.04767	0.488056	0.836824	-1.19499	0.669124	1.12952	1.12952
281	10338275	---		---				No current mapping	0.559168	0.565215	0.908678	-1.1005	0.361168	0.857206	-1.16658	0.48906	0.878716	-1.13802	0.405123	0.869401	-1.15022	0.410506	1.16721	1.16721
282	10338276	---		---				No current mapping	0.0331769	0.0757586	1.61746	1.61746	0.00411116	2.45486	2.45486	0.00443328	2.69575	2.69575	0.0235417	1.91141	1.91141	0.0880293	1.6703	1.6703
283	10338277	---		---				No current mapping	0.434078	0.41519	0.663507	-1.50714	0.274277	0.572235	-1.74753	0.501927	0.68671	-1.45622	0.54612	1.35188	1.35188	0.237274	0.507491	-1.97048
284	10338278	---		---				No current mapping	0.681484	0.428405	1.32827	1.32827	0.84974	0.935319	-1.06915	0.762698	0.887521	-1.12673	0.938852	1.02742	1.02742	0.355734	0.68912	-1.45113
285	10338279	---		---				No current mapping	0.932915	0.950844	1.01873	1.01873	0.787317	1.08475	1.08475	0.484401	1.26911	1.26911	0.745737	0.906776	-1.10281	0.886571	0.953112	-1.0492
286	10338280	---		---				No current mapping	0.466056	0.468057	1.36498	1.36498	0.724417	0.861063	-1.16136	0.296955	1.66107	1.66107	0.795265	0.895896	-1.1162	0.372477	0.650131	-1.53815
287	10338281	---		---				No current mapping	0.786641	0.352971	1.3358	1.3358	0.893657	1.0416	1.0416	0.562518	0.819519	-1.22023	0.974707	1.00971	1.00971	0.957028	0.981808	-1.01853
288	10338282	---		---				No current mapping	0.469178	0.265199	1.18581	1.18581	0.103438	1.29527	1.29527	0.485102	1.12416	1.12416	0.865585	1.0254	1.0254	0.965452	1.0072	1.0072
289	10338283	---		---				No current mapping	0.386769	0.137625	1.63429	1.63429	0.633868	0.86113	-1.16127	0.417885	1.33313	1.33313	0.293046	1.40185	1.40185	0.692304	1.1487	1.1487
290	10338284	---		---				No current mapping	0.539101	0.815961	0.976404	-1.02417	0.465488	0.926981	-1.07877	0.863923	1.01984	1.01984	0.228954	0.87981	-1.13661	0.168472	0.847164	-1.18041
291	10338285	---		---				No current mapping	0.469146	0.649665	1.0922	1.0922	0.823723	0.957841	-1.04402	0.190421	0.743937	-1.3442	0.310888	0.817874	-1.22268	0.413444	0.835519	-1.19686
292	10338286	---		---				No current mapping	0.0127016	0.031179	1.43387	1.43387	0.192875	0.818026	-1.22246	0.0421112	1.45445	1.45445	0.364928	0.872367	-1.14631	0.83633	0.966468	-1.03469
293	10338287	---		---				No current mapping	0.826128	0.798828	1.08935	1.08935	0.507421	0.798688	-1.25205	0.624868	0.83159	-1.20252	0.360456	0.730975	-1.36804	0.912823	0.959785	-1.0419
294	10338288	---		---				No current mapping	0.0182749	0.810258	0.97974	-1.02068	0.05464	1.19798	1.19798	0.0201473	1.29195	1.29195	0.00870892	1.30983	1.30983	0.933016	1.00803	1.00803
295	10338289	---		---				No current mapping	0.15724	0.0226884	0.702933	-1.42261	0.0447409	0.740437	-1.35055	0.053315	0.725534	-1.37829	0.228154	0.845175	-1.18319	0.0526822	0.724784	-1.37972
296	10338290	---		---				No current mapping	0.139435	0.332033	1.42328	1.42328	0.0123658	2.86956	2.86956	0.0937431	2.0481	2.0481	0.0736431	1.99724	1.99724	0.338509	1.47568	1.47568
297	10338291	---		---				No current mapping	0.820098	0.490738	1.19148	1.19148	0.988862	0.996501	-1.00351	0.660821	0.883559	-1.13179	0.479783	1.19694	1.19694	0.870077	0.955092	-1.04702
298	10338292	---		---				No current mapping	0.850799	0.998534	0.999732	-1.00027	0.750808	0.95455	-1.04761	0.602293	1.0895	1.0895	0.854516	1.02717	1.02717	0.418	0.87409	-1.14405
299	10338293	---		---				No current mapping	0.0792949	0.807203	0.966614	-1.03454	0.31886	1.15274	1.15274	0.423369	0.881212	-1.1348	0.332118	0.871004	-1.1481	0.02669	0.674872	-1.48176
300	10338294	---		---				No current mapping	0.0511061	0.0171361	0.555779	-1.79928	0.335351	1.2316	1.2316	0.700958	0.913061	-1.09522	0.557663	0.882636	-1.13297	0.32303	0.787245	-1.27025
301	10338295	---		---				No current mapping	0.816657	0.285075	0.643636	-1.55367	0.724151	0.867951	-1.15214	0.561693	0.769655	-1.29928	0.894593	1.05445	1.05445	0.555393	0.76635	-1.30489
302	10338296	---		---				No current mapping	0.56662	0.156743	0.794352	-1.25889	0.749077	0.951759	-1.05069	0.524585	0.895081	-1.11722	0.142337	0.787042	-1.27058	0.391654	0.860262	-1.16244
303	10338297	---		---				No current mapping	0.252983	0.263559	1.23873	1.23873	0.76663	1.05667	1.05667	0.127976	1.39841	1.39841	0.947056	0.98777	-1.01238	0.071551	1.50258	1.50258
304	10338298	---		---				No current mapping	0.904324	0.607193	1.35462	1.35462	0.461543	1.54945	1.54945	0.66247	1.3332	1.3332	0.36249	1.7258	1.7258	0.317463	1.95968	1.95968
305	10338299	---		---				No current mapping	0.641648	0.381187	1.3135	1.3135	0.231055	1.46172	1.46172	0.793622	1.09355	1.09355	0.769006	0.914085	-1.09399	0.886502	1.04994	1.04994
306	10338300	---		---				No current mapping	0.631847	0.382844	0.794459	-1.25872	0.193928	0.703947	-1.42056	0.12598	0.624675	-1.60083	0.241185	0.730458	-1.369	0.520814	0.828987	-1.20629
307	10338301	---		---				No current mapping	0.879717	0.866532	0.983745	-1.01652	0.896496	1.01276	1.01276	0.3218	1.11712	1.11712	0.990568	0.998849	-1.00115	0.876876	1.01703	1.01703
308	10338302	---		---				No current mapping	0.671241	0.285453	0.582505	-1.71672	0.183725	0.504637	-1.98162	0.192295	0.473033	-2.11402	0.191394	0.511175	-1.95628	0.525522	0.70315	-1.42217
309	10338303	---		---				No current mapping	0.352275	0.680705	0.95118	-1.05133	0.256898	1.1526	1.1526	0.722734	0.952947	-1.04938	0.599883	0.938022	-1.06607	0.241004	0.848233	-1.17892
310	10338304	---		---				No current mapping	0.00299818	0.0226529	0.779849	-1.2823	0.152983	1.15362	1.15362	0.0334413	0.77527	-1.28987	0.00579954	0.724203	-1.38083	0.737426	1.03625	1.03625
311	10338305	---		---				No current mapping	0.685831	0.325884	2.02956	2.02956	0.381543	1.87224	1.87224	0.901914	0.907712	-1.10167	0.781694	0.822798	-1.21536	0.964243	0.965404	-1.03584
312	10338306	---		---				No current mapping	0.724753	0.843946	0.888663	-1.12529	0.6725	1.28969	1.28969	0.560361	1.4821	1.4821	0.469765	0.644697	-1.55112	0.515257	0.643632	-1.55368
313	10338307	---		---				No current mapping	0.506901	0.974558	0.977125	-1.02341	0.11776	3.35753	3.35753	0.895655	1.11231	1.11231	0.970513	0.973536	-1.02718	0.753986	1.29029	1.29029
314	10338308	---		---				No current mapping	0.00296728	0.00889088	1.29367	1.29367	0.518824	0.948223	-1.0546	0.000974059	1.5057	1.5057	0.405575	1.07148	1.07148	0.668081	1.04005	1.04005
315	10338309	---		---				No current mapping	0.61286	0.704145	0.969111	-1.03187	0.695788	1.03284	1.03284	0.177762	1.13898	1.13898	0.679657	1.03473	1.03473	0.956106	0.994947	-1.00508
316	10338310	---		---				No current mapping	0.570423	0.955711	1.01152	1.01152	0.373951	1.20581	1.20581	0.457087	1.18996	1.18996	0.138223	1.38264	1.38264	0.277441	1.29466	1.29466
317	10338311	---		---				No current mapping	0.888467	0.25892	1.11725	1.11725	0.476157	1.07097	1.07097	0.516898	1.07205	1.07205	0.638883	1.04584	1.04584	0.759428	1.03313	1.03313
318	10338312	---		---				No current mapping	0.525048	0.73832	1.15819	1.15819	0.340587	1.53388	1.53388	0.454152	0.689194	-1.45097	0.493656	1.35491	1.35491	0.276396	1.73376	1.73376
319	10338313	---		---				No current mapping	0.495903	0.943319	0.991248	-1.00883	0.45561	0.910654	-1.09811	0.312056	1.15434	1.15434	0.856405	0.977859	-1.02264	0.306737	0.864843	-1.15628
320	10338314	---		---				No current mapping	0.0356572	0.184086	1.26489	1.26489	0.732201	1.05967	1.05967	0.546139	0.891341	-1.1219	0.0290213	1.52109	1.52109	0.0141724	1.72613	1.72613
321	10338315	---		---				No current mapping	0.804524	0.476055	0.689963	-1.44935	0.977243	1.01477	1.01477	0.420421	0.624483	-1.60132	0.830584	1.11636	1.11636	0.757176	1.19492	1.19492
322	10338316	---		---				No current mapping	0.691177	0.55009	0.747482	-1.33782	0.694181	1.20982	1.20982	0.959899	1.0275	1.0275	0.491456	1.39945	1.39945	0.464977	0.670526	-1.49137
323	10338317	---		---				No current mapping	0.678706	0.783438	0.961102	-1.04047	0.608271	0.928345	-1.07719	0.522219	1.10981	1.10981	0.33632	0.867688	-1.15249	0.776536	1.04688	1.04688
324	10338318	---		---				No current mapping	0.250979	0.795507	1.06264	1.06264	0.335443	0.793754	-1.25984	0.802849	1.06762	1.06762	0.343476	0.796929	-1.25482	0.16693	1.46287	1.46287
325	10338319	---		---				No current mapping	0.876061	0.597252	0.846228	-1.18171	0.888247	1.04509	1.04509	0.768804	0.901829	-1.10886	0.671705	1.14291	1.14291	0.528254	0.799702	-1.25047
326	10338320	---		---				No current mapping	0.294342	0.929087	0.982247	-1.01807	0.658434	0.914462	-1.09354	0.307826	0.789935	-1.26593	0.245649	0.784991	-1.2739	0.0464545	0.607459	-1.6462
327	10338321	---		---				No current mapping	0.43325	0.450451	0.633099	-1.57953	0.352396	0.566822	-1.76422	0.292421	0.485181	-2.06109	0.609487	0.73571	-1.35923	0.338602	1.92324	1.92324
328	10338322	---		---				No current mapping	0.284964	0.433769	0.680883	-1.46868	0.187803	0.513596	-1.94705	0.891613	1.07643	1.07643	0.920097	0.952671	-1.04968	0.243703	1.92089	1.92089
329	10338323	---		---				No current mapping	0.29391	0.485011	1.12011	1.12011	0.226099	1.22359	1.22359	0.301074	0.826364	-1.21012	0.773943	0.954885	-1.04725	0.34558	1.18901	1.18901
330	10338324	---		---				No current mapping	0.698519	0.804655	1.0595	1.0595	0.625329	1.12147	1.12147	0.533819	1.17816	1.17816	0.822907	1.05368	1.05368	0.142005	1.50017	1.50017
331	10338325	---		---				No current mapping	0.130109	0.37091	1.51593	1.51593	0.202665	0.54583	-1.83207	0.281239	0.568064	-1.76037	0.166157	0.515173	-1.9411	0.100312	0.407008	-2.45696
332	10338326	---		---				No current mapping	0.398176	0.571424	1.20275	1.20275	0.502362	1.24551	1.24551	0.158507	1.7118	1.7118	0.0658243	1.91847	1.91847	0.222795	1.58174	1.58174
333	10338327	---		---				No current mapping	0.573175	0.469307	1.37845	1.37845	0.854535	1.08359	1.08359	0.695092	0.824896	-1.21227	0.373326	0.671874	-1.48838	0.499561	1.39687	1.39687
334	10338328	---		---				No current mapping	0.218795	0.16043	0.683922	-1.46216	0.547792	0.855659	-1.16869	0.513528	1.20897	1.20897	0.165856	0.687607	-1.45432	0.0992601	0.601076	-1.66368
335	10338329	---		---				No current mapping	0.343383	0.481552	0.884592	-1.13046	0.430965	1.1476	1.1476	0.900766	0.976298	-1.02428	0.737601	1.05949	1.05949	0.124496	1.36959	1.36959
336	10338330	---		---				No current mapping	0.730903	0.318625	0.887706	-1.1265	0.641836	0.947026	-1.05594	0.679609	1.05545	1.05545	0.788766	1.03173	1.03173	0.729405	0.955862	-1.04618
337	10338331	---		---				No current mapping	0.859825	0.815223	1.04507	1.04507	0.521521	0.885104	-1.12981	0.818432	1.0496	1.0496	0.548449	1.12087	1.12087	0.827757	1.04695	1.04695
338	10338332	---		---				No current mapping	0.299959	0.125226	0.443838	-2.25308	0.0736252	0.379087	-2.63791	0.881416	0.920295	-1.08661	0.709965	0.830458	-1.20415	0.182277	0.459339	-2.17704
339	10338333	---		---				No current mapping	0.458972	0.967927	0.997228	-1.00278	0.975359	0.99787	-1.00213	0.155722	1.1225	1.1225	0.969426	1.00265	1.00265	0.230149	1.10096	1.10096
340	10338334	---		---				No current mapping	0.105788	0.0855234	1.35511	1.35511	0.991907	0.998345	-1.00166	0.267312	1.23271	1.23271	0.0205139	1.54943	1.54943	0.112558	1.36316	1.36316
341	10338335	---		---				No current mapping	0.942864	0.889569	0.971882	-1.02893	0.860644	0.964571	-1.03673	0.991238	1.00252	1.00252	0.476029	1.15984	1.15984	0.891952	1.03169	1.03169
342	10338336	---		---				No current mapping	0.558777	0.126571	1.78206	1.78206	0.514446	1.26404	1.26404	0.900395	1.05102	1.05102	0.931843	1.03087	1.03087	0.993332	0.996684	-1.00333
343	10338337	---		---				No current mapping	0.733694	0.283539	0.778073	-1.28523	0.576069	0.879874	-1.13653	0.175914	0.69727	-1.43416	0.394926	0.821331	-1.21754	0.766007	0.927084	-1.07865
344	10338338	---		---				No current mapping	0.71238	0.274469	2.65106	2.65106	0.567914	1.64541	1.64541	0.585459	1.70117	1.70117	0.718261	1.36749	1.36749	0.163842	4.12312	4.12312
345	10338339	---		---				No current mapping	0.893362	0.468802	1.33223	1.33223	0.74821	1.13396	1.13396	0.794151	0.892132	-1.12091	0.463049	1.33734	1.33734	0.954792	1.02507	1.02507
346	10338340	---		---				No current mapping	0.701239	0.545365	1.08973	1.08973	0.368269	0.87867	-1.13808	0.873227	1.02544	1.02544	0.99132	0.99847	-1.00153	0.630761	1.07906	1.07906
347	10338341	---		---				No current mapping	0.789889	0.316464	1.22687	1.22687	0.28961	1.24213	1.24213	0.227778	1.32122	1.32122	0.452021	1.16386	1.16386	0.282822	1.27899	1.27899
348	10338342	---		---				No current mapping	0.164278	0.262995	0.85862	-1.16466	0.0911996	0.786509	-1.27144	0.499188	1.10599	1.10599	0.544279	0.922504	-1.08401	0.443656	1.12142	1.12142
349	10338343	---		---				No current mapping	0.481196	0.628479	0.960655	-1.04096	0.503087	0.945668	-1.05745	0.601317	0.952647	-1.04971	0.065331	0.84668	-1.18108	0.653429	0.959245	-1.04249
350	10338344	---		---				No current mapping	0.856998	0.326428	1.83901	1.83901	0.929866	1.05473	1.05473	0.882661	0.904888	-1.10511	0.528235	1.47074	1.47074	0.716139	1.2801	1.2801
351	10338345	---		---				No current mapping	0.485305	0.125581	1.97542	1.97542	0.790609	0.894865	-1.11749	0.729938	1.17548	1.17548	0.884455	1.0626	1.0626	0.969967	0.982575	-1.01773
352	10338346	---		---				No current mapping	0.815687	0.379241	1.18175	1.18175	0.296353	1.22141	1.22141	0.356494	1.21676	1.21676	0.891193	1.0258	1.0258	0.649682	1.09968	1.09968
353	10338347	---		---				No current mapping	0.675332	0.938757	0.985175	-1.01505	0.911716	1.02179	1.02179	0.337508	1.23802	1.23802	0.231268	1.27333	1.27333	0.820554	1.0506	1.0506
354	10338348	---		---				No current mapping	0.938935	0.74772	0.841996	-1.18765	0.586553	0.746584	-1.33943	0.319925	0.544121	-1.83783	0.585029	0.745681	-1.34106	0.670373	0.774947	-1.29041
355	10338349	---		---				No current mapping	0.2113	0.484561	1.39273	1.39273	0.0429544	2.87957	2.87957	0.91641	1.05646	1.05646	0.848602	0.914472	-1.09353	0.969695	0.980321	-1.02007
356	10338350	---		---				No current mapping	0.440978	0.82028	1.0761	1.0761	0.956034	0.982382	-1.01793	0.129893	1.78636	1.78636	0.720212	0.8906	-1.12284	0.604262	0.82851	-1.20699
357	10338351	---		---				No current mapping	0.377334	0.202635	0.744755	-1.34272	0.338834	0.804845	-1.24248	0.368295	0.796378	-1.25569	0.94215	1.01621	1.01621	0.0853451	0.630458	-1.58615
358	10338352	---		---				No current mapping	0.591883	0.597136	1.18013	1.18013	0.325514	0.730721	-1.36851	0.294282	0.686963	-1.45568	0.717366	0.893156	-1.11963	0.83505	0.93006	-1.0752
359	10338353	---		---				No current mapping	0.00591461	0.885568	1.02969	1.02969	0.0318178	1.63889	1.63889	0.132944	0.696024	-1.43673	0.800714	1.05271	1.05271	0.0115434	0.504884	-1.98065
360	10338354	---		---				No current mapping	0.0663268	0.431246	1.26178	1.26178	0.164693	1.5297	1.5297	0.0053844	3.06836	3.06836	0.254533	1.40878	1.40878	0.897213	1.0429	1.0429
361	10338355	---		---				No current mapping	0.554878	0.49839	0.701836	-1.42483	0.83538	0.898076	-1.11349	0.37867	0.595094	-1.68041	0.54145	0.727156	-1.37522	0.336707	1.76583	1.76583
362	10338356	---		---				No current mapping	0.455042	0.510511	1.07987	1.07987	0.302013	0.884659	-1.13038	0.550312	0.925126	-1.08093	0.683355	1.04844	1.04844	0.404361	0.896175	-1.11585
363	10338357	---		---				No current mapping	0.344875	0.157187	1.2784	1.2784	0.980951	0.996076	-1.00394	0.63703	0.916334	-1.09131	0.930242	1.01452	1.01452	0.193009	1.28482	1.28482
364	10338358	---		---				No current mapping	0.107024	0.169504	0.708768	-1.4109	0.469342	1.19106	1.19106	0.438814	0.810923	-1.23316	0.360068	1.24982	1.24982	0.120444	0.643243	-1.55462
365	10338359	---		---				No current mapping	0.20638	0.568262	1.07022	1.07022	0.386593	1.10975	1.10975	0.930784	0.988611	-1.01152	0.291347	0.879734	-1.13671	0.138389	0.812939	-1.23011
366	10338360	---		---				No current mapping	0.806486	0.447185	0.761156	-1.31379	0.69845	0.871492	-1.14746	0.979089	1.01042	1.01042	0.683414	0.865151	-1.15587	0.516297	1.29626	1.29626
367	10338361	---		---				No current mapping	0.687769	0.314041	2.51008	2.51008	0.966109	1.03855	1.03855	0.792518	1.29984	1.29984	0.241551	2.94695	2.94695	0.963559	0.955549	-1.04652
368	10338362	---		---				No current mapping	0.434847	0.221467	1.26008	1.26008	0.976511	0.994662	-1.00537	0.375597	0.832093	-1.20179	0.499278	1.13234	1.13234	0.901395	0.975125	-1.02551
369	10338363	---		---				No current mapping	0.462862	0.897144	0.914386	-1.09363	0.905281	0.920921	-1.08587	0.284177	2.34914	2.34914	0.295314	0.474533	-2.10734	0.50996	0.597117	-1.67471
370	10338364	---		---				No current mapping	0.0823375	0.985345	1.00729	1.00729	0.671724	0.844963	-1.18348	0.883036	0.936957	-1.06729	0.467751	0.747292	-1.33816	0.0215411	3.23424	3.23424
371	10338365	---		---				No current mapping	0.451419	0.644776	1.53364	1.53364	0.127295	4.46473	4.46473	0.873133	0.848069	-1.17915	0.793079	1.27431	1.27431	0.207534	3.87884	3.87884
372	10338366	---		---				No current mapping	0.604887	0.968065	0.972398	-1.02839	0.194369	2.58199	2.58199	0.846415	0.859379	-1.16363	0.82007	0.852799	-1.17261	0.940324	0.943156	-1.06027
373	10338367	---		---				No current mapping	0.591043	0.67716	0.873272	-1.14512	0.482525	1.25921	1.25921	0.394109	0.730054	-1.36976	0.462905	1.2728	1.2728	0.876484	1.05796	1.05796
374	10338368	---		---				No current mapping	0.0397393	0.097704	0.496604	-2.01368	0.102464	0.502183	-1.99131	0.037152	0.357256	-2.79911	0.353847	1.45145	1.45145	0.0747897	0.426575	-2.34425
375	10338369	---		---				No current mapping	0.781885	0.711396	0.844468	-1.18418	0.585393	1.28442	1.28442	0.762052	0.856849	-1.16707	0.773116	0.876742	-1.14059	0.352907	0.616504	-1.62205
376	10338370	---		---				No current mapping	0.4224	0.466292	0.851538	-1.17435	0.323922	0.802392	-1.24627	0.575839	0.871796	-1.14706	0.375815	1.21735	1.21735	0.394546	0.809724	-1.23499
377	10338371	---		---				No current mapping	0.555465	0.442674	0.828231	-1.20739	0.293761	1.29857	1.29857	0.969451	0.989703	-1.0104	0.988125	1.0036	1.0036	0.624336	0.875302	-1.14246
378	10338372	---		---				No current mapping	0.811704	0.970475	0.991925	-1.00814	0.9596	0.988965	-1.01116	0.447067	1.20808	1.20808	0.661223	1.10128	1.10128	0.502551	0.84693	-1.18074
379	10338373	---		---				No current mapping	0.413137	0.137272	0.770748	-1.29744	0.511523	0.89609	-1.11596	0.0648398	0.688139	-1.45319	0.215712	0.80813	-1.23742	0.533227	0.890211	-1.12333
380	10338374	---		---				No current mapping	0.238832	0.661313	0.900499	-1.1105	0.719574	1.08953	1.08953	0.334205	0.768461	-1.3013	0.382623	0.808951	-1.23617	0.14333	1.5102	1.5102
381	10338375	---		---				No current mapping	0.359203	0.460341	0.744731	-1.34277	0.181679	1.73502	1.73502	0.495402	0.738125	-1.35478	0.889176	0.946609	-1.0564	0.881743	0.936605	-1.06769
382	10338376	---		---				No current mapping	0.661353	0.602782	1.10122	1.10122	0.434095	1.15746	1.15746	0.424122	1.18197	1.18197	0.82224	0.959458	-1.04226	0.52518	0.876273	-1.1412
383	10338377	---		---				No current mapping	0.0158982	0.0018571	0.58507	-1.7092	0.0232512	0.710123	-1.40821	0.0141348	0.654267	-1.52843	0.00780527	0.654337	-1.52826	0.515157	0.908013	-1.10131
384	10338378	---		---				No current mapping	0.915854	0.956439	0.98728	-1.01288	0.665501	1.10717	1.10717	0.761093	1.08313	1.08313	0.351586	1.25022	1.25022	0.736537	1.09244	1.09244
385	10338379	---		---				No current mapping	0.595253	0.971995	1.0033	1.0033	0.619605	0.954141	-1.04806	0.639966	1.05066	1.05066	0.238226	1.12183	1.12183	0.808439	0.974815	-1.02584
386	10338380	---		---				No current mapping	0.0334312	0.168633	1.25437	1.25437	0.0245825	0.66783	-1.49739	0.409758	0.863383	-1.15823	0.800802	1.04036	1.04036	0.790711	1.04764	1.04764
387	10338381	---		---				No current mapping	0.138624	0.742171	0.93864	-1.06537	0.0621325	1.48148	1.48148	0.643055	0.904829	-1.10518	0.418039	0.853737	-1.17132	0.834457	0.956094	-1.04592
388	10338382	---		---				No current mapping	0.629911	0.682791	0.876382	-1.14105	0.98144	1.00751	1.00751	0.176049	0.600223	-1.66605	0.668398	0.870776	-1.1484	0.283093	0.67187	-1.48838
389	10338383	---		---				No current mapping	0.0563006	0.7067	0.874004	-1.14416	0.184566	1.64155	1.64155	0.0433128	2.45767	2.45767	0.767162	0.899589	-1.11162	0.0421427	2.47309	2.47309
390	10338384	---		---				No current mapping	0.0675016	0.793899	0.892348	-1.12064	0.547977	0.768016	-1.30206	0.0349065	3.182	3.182	0.322682	0.643009	-1.55519	0.279239	0.581031	-1.72108
391	10338385	---		---				No current mapping	0.568044	0.42545	0.803275	-1.2449	0.767205	1.08351	1.08351	0.679832	0.882249	-1.13347	0.738173	1.09486	1.09486	0.300624	1.37956	1.37956
392	10338386	---		---				No current mapping	0.496268	0.547561	1.11212	1.11212	0.250342	1.23161	1.23161	0.571879	0.894449	-1.11801	0.501243	1.1265	1.1265	0.207791	1.29311	1.29311
393	10338387	---		---				No current mapping	0.0099387	0.269456	0.371567	-2.6913	0.0619231	0.168721	-5.92696	0.0792432	0.157273	-6.35836	0.470827	0.530116	-1.88638	0.0176264	14.6772	14.6772
394	10338388	---		---				No current mapping	0.397438	0.880254	1.14181	1.14181	0.0686781	5.75621	5.75621	0.926918	1.09444	1.09444	0.37676	2.2116	2.2116	0.540413	1.83692	1.83692
395	10338389	---		---				No current mapping	0.639463	0.925743	0.990994	-1.00909	0.147507	0.861922	-1.1602	0.364833	0.904423	-1.10568	0.609379	0.951303	-1.05119	0.454146	0.920894	-1.0859
396	10338390	---		---				No current mapping	0.404342	0.275265	0.778147	-1.2851	0.426604	1.19734	1.19734	0.392891	0.804961	-1.2423	0.68204	1.09602	1.09602	0.747543	0.922742	-1.08373
397	10338391	---		---				No current mapping	0.567075	0.73699	0.864951	-1.15613	0.202002	1.7748	1.7748	0.992402	0.995425	-1.0046	0.798731	0.895818	-1.1163	0.827898	0.900486	-1.11051
398	10338392	---		---				No current mapping	0.320981	0.600161	1.07812	1.07812	0.43313	1.12019	1.12019	0.0632764	1.38335	1.38335	0.751145	1.04635	1.04635	0.111926	1.31104	1.31104
399	10338393	---		---				No current mapping	0.480758	0.154904	1.3882	1.3882	0.398501	1.20685	1.20685	0.152246	1.44682	1.44682	0.950114	1.01377	1.01377	0.302625	1.29567	1.29567
400	10338394	---		---				No current mapping	0.386927	0.392872	1.26412	1.26412	0.123154	1.55569	1.55569	0.797521	1.08039	1.08039	0.661785	0.88842	-1.12559	0.359795	1.32532	1.32532
401	10338395	---		---				No current mapping	0.180468	0.473203	1.19385	1.19385	0.710327	1.0951	1.0951	0.290756	0.743456	-1.34507	0.07855	1.59314	1.59314	0.858966	0.952697	-1.04965
402	10338396	---		---				No current mapping	0.81293	0.905952	0.943918	-1.05941	0.472484	0.700742	-1.42706	0.245837	0.51866	-1.92805	0.888701	0.933908	-1.07077	0.573846	0.733737	-1.36289
403	10338397	---		---				No current mapping	0.938701	0.541101	0.900579	-1.1104	0.752048	0.94767	-1.05522	0.579939	0.899566	-1.11165	0.855905	1.03132	1.03132	0.588256	0.901684	-1.10904
404	10338398	---		---				No current mapping	0.7026	0.39639	0.582534	-1.71664	0.928643	1.0576	1.0576	0.693835	1.31825	1.31825	0.327618	0.533827	-1.87327	0.825732	0.857175	-1.16662
405	10338399	---		---				No current mapping	0.552512	0.370577	0.512102	-1.95274	0.271347	0.435583	-2.29577	0.604095	1.53306	1.53306	0.447818	0.568946	-1.75764	0.851947	1.16515	1.16515
406	10338400	---		---				No current mapping	0.812923	0.45061	1.30462	1.30462	0.329714	1.41486	1.41486	0.96787	1.01576	1.01576	0.291617	1.45804	1.45804	0.778641	1.11557	1.11557
407	10338401	---		---				No current mapping	0.721763	0.56967	1.08281	1.08281	0.290611	1.16302	1.16302	0.818543	1.03629	1.03629	0.916143	0.985491	-1.01472	0.286864	1.18559	1.18559
408	10338402	---		---				No current mapping	0.475758	0.41229	1.11016	1.11016	0.651679	0.944745	-1.05849	0.939849	1.01062	1.01062	0.332275	0.882971	-1.13254	0.476748	1.10624	1.10624
409	10338403	---		---				No current mapping	0.533452	0.165445	1.37216	1.37216	0.08264	1.50345	1.50345	0.232514	1.35046	1.35046	0.376695	1.21605	1.21605	0.251928	1.33302	1.33302
410	10338404	---		---				No current mapping	0.104977	0.029062	0.724391	-1.38047	0.0167078	0.695392	-1.43804	0.086793	0.764262	-1.30845	0.103189	0.796851	-1.25494	0.015252	0.661203	-1.51239
411	10338405	---		---				No current mapping	0.393745	0.270705	0.90818	-1.1011	0.641871	0.961161	-1.04041	0.914342	0.989863	-1.01024	0.2734	1.10047	1.10047	0.967791	1.00383	1.00383
412	10338406	---		---				No current mapping	0.759239	0.8022	0.836769	-1.19507	0.710215	1.30324	1.30324	0.658778	0.702961	-1.42255	0.354911	0.510701	-1.95809	0.426746	0.52643	-1.89959
413	10338407	---		---				No current mapping	0.334913	0.0797986	1.69112	1.69112	0.070444	1.72561	1.72561	0.0716536	1.83475	1.83475	0.153083	1.51693	1.51693	0.40271	1.30119	1.30119
414	10338408	---		---				No current mapping	0.674839	0.791682	1.05079	1.05079	0.754861	1.06036	1.06036	0.5472	0.880545	-1.13566	0.900973	0.976961	-1.02358	0.250628	1.28275	1.28275
415	10338409	---		---				No current mapping	0.322851	0.262459	0.749598	-1.33405	0.0960129	0.640227	-1.56195	0.0793325	0.588611	-1.69891	0.327955	0.779099	-1.28353	0.988424	1.00404	1.00404
416	10338410	---		---				No current mapping	0.320916	0.321519	1.33808	1.33808	0.499443	0.822282	-1.21613	0.470886	1.26359	1.26359	0.258588	1.39722	1.39722	0.520738	0.812379	-1.23095
417	10338411	---		---				No current mapping	0.636486	0.921148	0.957365	-1.04453	0.18468	0.542534	-1.8432	0.360367	0.631291	-1.58406	0.989659	1.00572	1.00572	0.620969	0.782835	-1.27741
418	10338412	---		---				No current mapping	0.498963	0.814603	0.954496	-1.04767	0.627483	0.907708	-1.10168	0.605402	0.891048	-1.12227	0.0783371	0.684357	-1.46123	0.610265	0.892451	-1.12051
419	10338413	---		---				No current mapping	0.352514	0.638834	0.755648	-1.32337	0.469373	0.647032	-1.54552	0.377689	1.81754	1.81754	0.310906	0.539069	-1.85505	0.160833	0.375195	-2.66528
420	10338414	---		---				No current mapping	0.54561	0.45812	0.857234	-1.16654	0.982605	0.995548	-1.00447	0.216819	0.745136	-1.34204	0.209231	0.764985	-1.30721	0.22218	0.747878	-1.33712
421	10338415	---		---				No current mapping	0.325513	0.739321	1.05577	1.05577	0.0968199	1.33726	1.33726	0.942397	1.01323	1.01323	0.207275	1.23847	1.23847	0.115888	1.35702	1.35702
422	10338416	---		---				No current mapping	0.00188993	0.655884	1.06437	1.06437	0.429408	0.894163	-1.11836	0.000671498	2.08874	2.08874	0.264636	1.17413	1.17413	0.126794	0.776518	-1.2878
423	10338417	---		---				No current mapping	0.744998	0.324914	0.735563	-1.3595	0.399954	0.770438	-1.29796	0.927888	0.969688	-1.03126	0.32187	0.734065	-1.36228	0.226966	0.652485	-1.5326
424	10338418	---		---				No current mapping	0.484666	0.428455	1.65039	1.65039	0.751832	0.820914	-1.21815	0.17177	2.71587	2.71587	0.979482	0.98412	-1.01614	0.711403	0.772304	-1.29483
425	10338419	---		---				No current mapping	0.483401	0.165351	0.471154	-2.12245	0.078639	0.373535	-2.67713	0.20311	0.465038	-2.15036	0.346105	0.608254	-1.64405	0.148599	0.414817	-2.4107
426	10338420	---		---				No current mapping	0.700089	0.840206	0.820245	-1.21915	0.622312	1.62684	1.62684	0.209012	4.21031	4.21031	0.678927	1.50407	1.50407	0.892653	0.862269	-1.15973
427	10338421	---		---				No current mapping	0.875127	0.83388	1.17699	1.17699	0.494313	0.584518	-1.71081	0.674114	0.693106	-1.44278	0.45881	0.558071	-1.79189	0.516319	0.565857	-1.76723
428	10338422	---		---				No current mapping	0.954475	0.468682	0.77673	-1.28745	0.785163	0.910343	-1.09849	0.566566	0.800697	-1.24891	0.937936	0.973572	-1.02715	0.978789	1.01028	1.01028
429	10338423	---		---				No current mapping	0.652659	0.794509	0.869873	-1.14959	0.21678	1.9878	1.9878	0.994838	0.996143	-1.00387	0.878038	0.921234	-1.0855	0.996361	1.00273	1.00273
430	10338424	---		---				No current mapping	0.0233438	0.394295	0.935905	-1.06848	0.128059	0.883847	-1.13142	0.101316	0.860598	-1.16198	0.0317157	0.830549	-1.20402	0.00145704	0.696685	-1.43537
431	10338425	---		---				No current mapping	0.773076	0.972244	1.02184	1.02184	0.475863	1.56624	1.56624	0.230374	2.37481	2.37481	0.932918	1.05367	1.05367	0.881517	1.10909	1.10909
432	10338426	---		---				No current mapping	0.0433062	0.0344324	1.2725	1.2725	0.219303	1.13776	1.13776	0.00295203	1.53666	1.53666	0.220664	1.1373	1.1373	0.386785	1.10477	1.10477
433	10338427	---		---				No current mapping	0.537024	0.721972	0.944038	-1.05928	0.945622	1.01106	1.01106	0.135122	1.33101	1.33101	0.8425	1.03261	1.03261	0.970007	0.993242	-1.0068
434	10338428	---		---				No current mapping	0.723929	0.861553	1.04666	1.04666	0.649476	0.887453	-1.12682	0.382928	0.771024	-1.29698	0.771334	1.07908	1.07908	0.3694	0.765042	-1.30712
435	10338429	---		---				No current mapping	0.126518	0.0180265	0.616799	-1.62127	0.388899	0.857179	-1.16662	0.580821	0.896587	-1.11534	0.243249	0.808829	-1.23635	0.76787	1.05973	1.05973
436	10338430	---		---				No current mapping	0.196844	0.0313127	0.692438	-1.44417	0.0972877	0.764399	-1.30822	0.0417789	0.681664	-1.467	0.372578	0.871888	-1.14694	0.295322	0.834159	-1.19881
437	10338431	---		---				No current mapping	0.0338146	0.0321041	0.781416	-1.27973	0.0559892	0.807136	-1.23895	0.358646	0.898842	-1.11254	0.0617477	0.811799	-1.23183	0.220939	1.1557	1.1557
438	10338432	---		---				No current mapping	0.0295606	0.980411	0.997399	-1.00261	0.539229	1.06798	1.06798	0.00707192	1.47742	1.47742	0.327194	0.898899	-1.11247	0.67887	1.05056	1.05056
439	10338433	---		---				No current mapping	0.00271628	0.125139	1.05149	1.05149	0.0710534	1.06246	1.06246	0.0676369	1.07114	1.07114	0.260061	1.03647	1.03647	0.00454338	0.885091	-1.12983
440	10338434	---		---				No current mapping	0.879137	0.867816	1.0899	1.0899	0.44402	0.669153	-1.49443	0.557999	0.710644	-1.40717	0.76521	0.856653	-1.16733	0.812152	1.14744	1.14744
441	10338435	---		---				No current mapping	0.215536	0.0346185	1.17717	1.17717	0.538966	1.04337	1.04337	0.203071	1.10698	1.10698	0.0893617	1.13377	1.13377	0.0751545	1.15972	1.15972
442	10338436	---		---				No current mapping	0.177884	0.240652	0.866182	-1.15449	0.867617	1.01989	1.01989	0.0891256	0.784735	-1.27431	0.0830362	0.80111	-1.24827	0.889744	1.01848	1.01848
443	10338437	---		---				No current mapping	0.404674	0.049289	2.26889	2.26889	0.188068	1.67789	1.67789	0.243925	1.66047	1.66047	0.126572	1.84131	1.84131	0.142988	1.91757	1.91757
444	10338438	---		---				No current mapping	0.104929	0.00671298	0.460851	-2.1699	0.0656014	0.62483	-1.60043	0.066439	0.592231	-1.68853	0.0592909	0.616333	-1.6225	0.211141	0.711889	-1.40471
445	10338439	---		---				No current mapping	0.896786	0.913032	1.03152	1.03152	0.916016	0.970482	-1.03042	0.930869	1.02794	1.02794	0.683417	0.890171	-1.12338	0.424351	1.29432	1.29432
446	10338440	---		---				No current mapping	0.758521	0.94787	1.01529	1.01529	0.649703	0.899476	-1.11176	0.947047	0.982917	-1.01738	0.267959	0.766858	-1.30402	0.786065	1.07309	1.07309
447	10338441	---		---				No current mapping	0.448301	0.487168	0.812373	-1.23096	0.139621	0.629877	-1.58761	0.786227	1.09387	1.09387	0.236168	0.695578	-1.43765	0.232296	0.663989	-1.50605
448	10338442	---		---				No current mapping	0.242793	0.0377201	1.16178	1.16178	0.158576	1.10015	1.10015	0.949207	1.00459	1.00459	0.348801	1.06352	1.06352	0.733537	1.02482	1.02482
449	10338443	---		---				No current mapping	0.354335	0.118328	1.38852	1.38852	0.339905	1.21231	1.21231	0.653751	1.1044	1.1044	0.593556	1.11172	1.11172	0.469507	0.85089	-1.17524
450	10338444	---		---				No current mapping	0.217309	0.0960794	0.708107	-1.41222	0.252127	0.795826	-1.25656	0.170942	0.733519	-1.36329	0.116041	0.723743	-1.38171	0.588965	1.12443	1.12443
451	10338445	---		---				No current mapping	0.328026	0.154679	0.727617	-1.37435	0.89496	0.972417	-1.02837	0.434767	1.2067	1.2067	0.948284	0.986358	-1.01383	0.272638	0.764854	-1.30744
452	10338446	---		---				No current mapping	0.686857	0.642651	1.28092	1.28092	0.910063	0.941807	-1.06179	0.427362	0.619602	-1.61394	0.43418	1.52448	1.52448	0.740441	0.821126	-1.21784
453	10338447	---		---				No current mapping	0.845677	0.748133	0.940983	-1.06272	0.403143	1.17454	1.17454	0.937188	0.983489	-1.01679	0.609681	1.10199	1.10199	0.977728	0.99412	-1.00591
454	10338448	---		---				No current mapping	0.982001	0.876928	1.03662	1.03662	0.66357	1.10679	1.10679	0.673531	1.1161	1.1161	0.49061	1.17586	1.17586	0.845862	1.05179	1.05179
455	10338449	---		---				No current mapping	0.450139	0.419741	0.701535	-1.42544	0.263747	0.607247	-1.64678	0.0552561	0.360022	-2.77761	0.506619	0.748145	-1.33664	0.263975	0.572688	-1.74615
456	10338450	---		---				No current mapping	0.391191	0.234363	1.2926	1.2926	0.0824136	1.4791	1.4791	0.482259	1.17995	1.17995	0.0673756	1.51585	1.51585	0.16379	1.406	1.406
457	10338451	---		---				No current mapping	0.593089	0.391554	1.16623	1.16623	0.565882	0.903071	-1.10733	0.521442	0.880239	-1.13606	0.457063	0.875603	-1.14207	0.826261	0.957662	-1.04421
458	10338452	---		---				No current mapping	0.423628	0.137089	0.662834	-1.50867	0.406697	0.802222	-1.24654	0.699181	1.11978	1.11978	0.208463	0.710287	-1.40788	0.33046	0.747543	-1.33772
459	10338453	---		---				No current mapping	0.75024	0.389717	0.827337	-1.2087	0.669316	1.09719	1.09719	0.547337	0.863473	-1.15811	0.773119	0.939464	-1.06444	0.44643	0.829613	-1.20538
460	10338454	---		---				No current mapping	0.48282	0.432275	1.2985	1.2985	0.26785	1.45436	1.45436	0.073549	2.04081	2.04081	0.221681	1.51596	1.51596	0.165657	1.70533	1.70533
461	10338455	---		---				No current mapping	0.456986	0.615574	0.899893	-1.11124	0.809694	1.05162	1.05162	0.789953	0.939635	-1.06424	0.120363	0.707792	-1.41284	0.844792	1.04678	1.04678
462	10338456	---		---				No current mapping	0.225589	0.143132	1.33102	1.33102	0.0360765	1.54563	1.54563	0.293856	1.24968	1.24968	0.591288	1.10497	1.10497	0.972037	1.00726	1.00726
463	10338457	---		---				No current mapping	0.893872	0.846575	1.03727	1.03727	0.49298	0.877108	-1.14011	0.461623	0.854089	-1.17084	0.805804	0.954546	-1.04762	0.961547	1.01024	1.01024
464	10338458	---		---				No current mapping	0.582364	0.882053	1.02528	1.02528	0.269659	0.825539	-1.21133	0.350404	0.835544	-1.19682	0.208476	0.802054	-1.2468	0.669685	0.92256	-1.08394
465	10338459	---		---				No current mapping	0.474355	0.678489	0.92704	-1.0787	0.340981	0.837425	-1.19414	0.41795	1.18249	1.18249	0.929858	0.984109	-1.01615	0.388376	1.19592	1.19592
466	10338460	---		---				No current mapping	0.324454	0.195504	0.312997	-3.19491	0.980046	0.978757	-1.0217	0.246425	0.315826	-3.1663	0.080248	0.196007	-5.10187	0.851247	0.835141	-1.1974
467	10338461	---		---				No current mapping	0.562844	0.623892	0.848226	-1.17893	0.770813	0.907196	-1.1023	0.276577	1.51991	1.51991	0.439709	0.769643	-1.2993	0.86735	1.06433	1.06433
468	10338462	---		---				No current mapping	0.981164	0.683566	0.935301	-1.06917	0.986234	1.00282	1.00282	0.911526	1.02051	1.02051	0.766759	1.04977	1.04977	0.795099	0.953588	-1.04867
469	10338463	---		---				No current mapping	0.560254	0.8119	0.8816	-1.1343	0.564781	1.35945	1.35945	0.227789	2.09776	2.09776	0.220158	1.96313	1.96313	0.506374	1.48794	1.48794
470	10338464	---		---				No current mapping	0.764257	0.726682	0.901509	-1.10925	0.445698	1.25728	1.25728	0.365362	1.35764	1.35764	0.59456	1.1718	1.1718	0.993398	1.00274	1.00274
471	10338465	---		---				No current mapping	0.399882	0.906647	0.98491	-1.01532	0.527994	1.08616	1.08616	0.338668	0.867603	-1.1526	0.206887	0.843145	-1.18604	0.760956	1.04518	1.04518
472	10338466	---		---				No current mapping	0.0450888	0.758772	1.04368	1.04368	0.0122176	0.661415	-1.51191	0.261711	0.835144	-1.1974	0.0727307	0.76212	-1.31213	0.981052	0.996319	-1.00369
473	10338467	---		---				No current mapping	0.54791	0.326556	0.730731	-1.36849	0.486853	0.802883	-1.24551	0.669695	0.861224	-1.16114	0.502701	1.23545	1.23545	0.719353	1.13391	1.13391
474	10338468	---		---				No current mapping	0.608694	0.741396	0.910305	-1.09853	0.138425	0.640201	-1.56201	0.356753	0.741432	-1.34874	0.925074	0.973642	-1.02707	0.648314	0.86451	-1.15672
475	10338469	---		---				No current mapping	0.39581	0.100242	2.04783	2.04783	0.639408	1.21073	1.21073	0.631267	0.803272	-1.24491	0.701129	1.16923	1.16923	0.984062	0.990977	-1.0091
476	10338470	---		---				No current mapping	0.0381722	0.498564	0.893655	-1.119	0.920977	0.983842	-1.01642	0.0767793	0.702457	-1.42357	0.0348785	0.676648	-1.47787	0.00785196	0.552717	-1.80924
477	10338471	---		---				No current mapping	0.294536	0.360855	1.0748	1.0748	0.0804215	1.15778	1.15778	0.0666564	1.18921	1.18921	0.266934	1.09261	1.09261	0.931201	1.00748	1.00748
478	10338472	---		---				No current mapping	0.488912	0.644167	1.23546	1.23546	0.262193	1.69488	1.69488	0.91935	1.0529	1.0529	0.264371	1.69055	1.69055	0.496395	0.704398	-1.41965
479	10338473	---		---				No current mapping	0.814875	0.825799	0.935116	-1.06939	0.685581	0.883579	-1.13176	0.978223	1.00933	1.00933	0.762077	1.09679	1.09679	0.298366	0.694787	-1.43929
480	10338474	---		---				No current mapping	0.842067	0.718984	0.900341	-1.11069	0.226821	0.694034	-1.44085	0.692838	0.879026	-1.13762	0.439539	0.795878	-1.25647	0.78105	0.913434	-1.09477
481	10338475	---		---				No current mapping	0.432801	0.266336	1.26098	1.26098	0.290857	1.24565	1.24565	0.526809	1.15535	1.15535	0.0505106	1.54913	1.54913	0.209165	1.34394	1.34394
482	10338476	---		---				No current mapping	0.878555	0.795657	0.793699	-1.25992	0.627472	0.647345	-1.54477	0.646992	0.63223	-1.5817	0.61314	1.57352	1.57352	0.590714	0.582996	-1.71528
483	10338477	---		---				No current mapping	0.640173	0.46213	0.869735	-1.14978	0.543214	0.89148	-1.12173	0.33489	1.22966	1.22966	0.946608	0.987545	-1.01261	0.900005	0.974043	-1.02665
484	10338478	---		---				No current mapping	0.502181	0.163259	1.8506	1.8506	0.229379	1.68809	1.68809	0.777843	0.875861	-1.14173	0.564905	1.27565	1.27565	0.866295	1.0822	1.0822
485	10338479	---		---				No current mapping	0.710251	0.462507	0.747756	-1.33733	0.722909	0.870432	-1.14886	0.543326	0.765181	-1.30688	0.478557	1.32323	1.32323	0.700036	0.844781	-1.18374
486	10338480	---		---				No current mapping	0.111101	0.0175565	0.477463	-2.0944	0.0138618	0.460617	-2.171	0.12701	0.616047	-1.62325	0.0313764	0.521437	-1.91778	0.0515048	0.52549	-1.90299
487	10338481	---		---				No current mapping	0.0252761	0.979873	1.00458	1.00458	0.00277555	2.00637	2.00637	0.329451	1.22455	1.22455	0.181606	1.28886	1.28886	0.554833	1.12833	1.12833
488	10338482	---		---				No current mapping	0.473691	0.6669	1.16046	1.16046	0.347998	0.718585	-1.39162	0.366298	1.42629	1.42629	0.752154	1.1151	1.1151	0.484224	0.761415	-1.31334
489	10338483	---		---				No current mapping	0.447724	0.196424	0.731915	-1.36628	0.761509	0.932086	-1.07286	0.159225	0.681518	-1.46731	0.856955	1.04259	1.04259	0.38898	0.796897	-1.25487
490	10338484	---		---				No current mapping	0.193497	0.0379632	0.722971	-1.38318	0.0269749	0.703654	-1.42115	0.0675881	0.732726	-1.36477	0.0478451	0.736423	-1.35792	0.177587	0.802442	-1.2462
491	10338485	---		---				No current mapping	0.483039	0.0864393	0.432906	-2.30997	0.11036	0.462362	-2.16281	0.179016	0.490915	-2.03701	0.336466	0.641078	-1.55987	0.224481	0.528626	-1.8917
492	10338486	---		---				No current mapping	0.568455	0.781314	1.04421	1.04421	0.295665	0.84586	-1.18223	0.931165	1.01514	1.01514	0.275134	0.839336	-1.19142	0.419998	0.867063	-1.15332
493	10338487	---		---				No current mapping	0.327848	0.0400092	2.99931	2.99931	0.110337	2.26066	2.26066	0.382373	1.609	1.609	0.239199	1.7909	1.7909	0.578657	1.34821	1.34821
494	10338488	---		---				No current mapping	0.786205	0.219038	1.46535	1.46535	0.838674	1.06278	1.06278	0.4377	1.30125	1.30125	0.512445	1.21882	1.21882	0.381522	1.34743	1.34743
495	10338489	---		---				No current mapping	0.608784	0.601956	1.20721	1.20721	0.620278	1.19572	1.19572	0.329851	0.670059	-1.49241	0.87491	0.945096	-1.05809	0.48486	0.753108	-1.32783
496	10338490	---		---				No current mapping	0.335063	0.280951	0.267136	-3.74341	0.0826516	0.107167	-9.33119	0.10817	0.101844	-9.81893	0.0839848	0.108375	-9.22719	0.070593	0.0728165	-13.7331
497	10338491	---		---				No current mapping	0.840625	0.304608	1.16894	1.16894	0.35827	1.14902	1.14902	0.589459	1.09407	1.09407	0.84461	1.02944	1.02944	0.907227	1.01946	1.01946
498	10338492	---		---				No current mapping	0.169359	0.220503	1.38939	1.38939	0.118574	1.53667	1.53667	0.534623	0.834493	-1.19833	0.0589767	1.70933	1.70933	0.585016	1.17204	1.17204
499	10338493	---		---				No current mapping	0.22241	0.495378	1.14168	1.14168	0.61065	0.90627	-1.10342	0.538732	1.14255	1.14255	0.120838	1.3737	1.3737	0.361737	0.818648	-1.22153
500	10338494	---		---				No current mapping	0.145248	0.251319	0.604748	-1.65358	0.189983	0.559441	-1.7875	0.317044	1.62639	1.62639	0.325798	1.53237	1.53237	0.900513	0.942504	-1.061
501	10338495	---		---				No current mapping	0.211823	0.71886	0.939273	-1.06465	0.0490685	1.46055	1.46055	0.953121	1.01147	1.01147	0.755795	1.05557	1.05557	0.378134	1.19056	1.19056
502	10338496	---		---				No current mapping	0.740348	0.788808	1.21621	1.21621	0.903998	1.092	1.092	0.271923	2.5215	2.5215	0.709953	0.761657	-1.31293	0.769897	0.787357	-1.27007
503	10338497	---		---				No current mapping	0.391515	0.9144	1.05751	1.05751	0.72318	1.203	1.203	0.141865	2.47045	2.47045	0.111877	2.42135	2.42135	0.763926	1.1913	1.1913
504	10338498	---		---				No current mapping	0.266085	0.527072	1.10949	1.10949	0.917705	0.983339	-1.01694	0.805921	1.04574	1.04574	0.125324	0.76704	-1.30371	0.270784	0.813312	-1.22954
505	10338499	---		---				No current mapping	0.822596	0.378481	1.19798	1.19798	0.854496	1.03758	1.03758	0.758621	0.933123	-1.07167	0.611717	1.10817	1.10817	0.77093	0.936536	-1.06776
506	10338500	---		---				No current mapping	0.170325	0.703631	0.870731	-1.14846	0.692212	0.865817	-1.15498	0.557243	0.786609	-1.27128	0.734754	1.13109	1.13109	0.0469742	2.44805	2.44805
507	10338501	---		---				No current mapping	0.397587	0.348617	0.900429	-1.11058	0.152833	0.847869	-1.17943	0.460996	0.912632	-1.09573	0.0635933	0.800556	-1.24913	0.827695	0.973708	-1.027
508	10338502	---		---				No current mapping	0.386844	0.400742	1.63546	1.63546	0.30961	0.548835	-1.82204	0.517861	0.657016	-1.52203	0.364752	0.587307	-1.70269	0.353036	0.543148	-1.84112
509	10338503	---		---				No current mapping	0.385853	0.226203	1.26297	1.26297	0.823014	1.04245	1.04245	0.423476	1.18401	1.18401	0.0698565	1.444	1.444	0.834498	1.04436	1.04436
510	10338504	---		---				No current mapping	0.0706868	0.0195413	1.39205	1.39205	0.0111967	1.44708	1.44708	0.0999738	1.27299	1.27299	0.0392505	1.3262	1.3262	0.00957753	1.53021	1.53021
511	10338505	---		---				No current mapping	0.776371	0.788647	1.05371	1.05371	0.906471	0.977365	-1.02316	0.712073	1.08401	1.08401	0.338262	0.826062	-1.21056	0.838063	1.04557	1.04557
512	10338506	---		---				No current mapping	0.420956	0.143323	0.787391	-1.27002	0.771831	0.956146	-1.04586	0.867401	1.02924	1.02924	0.619155	1.08025	1.08025	0.489305	0.886225	-1.12838
513	10338507	---		---				No current mapping	0.985876	0.613649	1.19161	1.19161	0.602881	1.19808	1.19808	0.690068	1.16698	1.16698	0.6576	1.1661	1.1661	0.497592	1.30309	1.30309
514	10338508	---		---				No current mapping	0.592194	0.380769	1.08083	1.08083	0.997124	1.00031	1.00031	0.612823	1.05075	1.05075	0.375268	0.924347	-1.08185	0.906735	0.988676	-1.01145
515	10338509	---		---				No current mapping	0.18253	0.604393	0.723502	-1.38217	0.068961	3.43026	3.43026	0.896217	0.913467	-1.09473	0.586997	0.712079	-1.40434	0.584482	1.46557	1.46557
516	10338510	---		---				No current mapping	0.326602	0.556173	0.912219	-1.09623	0.0614283	0.727742	-1.37411	0.551416	0.901241	-1.10958	0.0846651	0.749179	-1.33479	0.214272	0.799536	-1.25073
517	10338511	---		---				No current mapping	0.111233	0.746342	1.04531	1.04531	0.181471	1.21095	1.21095	0.852392	0.971951	-1.02886	0.0765094	1.30108	1.30108	0.246597	0.832461	-1.20126
518	10338512	---		---				No current mapping	0.635865	0.94481	0.982009	-1.01832	0.527115	1.18243	1.18243	0.596106	1.16944	1.16944	0.443589	0.815454	-1.22631	0.435407	1.26155	1.26155
519	10338513	---		---				No current mapping	0.767223	0.765938	0.936097	-1.06827	0.842346	0.956893	-1.04505	0.245087	0.742273	-1.34721	0.291902	0.786492	-1.27147	0.673097	0.900431	-1.11058
520	10338514	---		---				No current mapping	0.396941	0.475527	1.37641	1.37641	0.828573	0.908657	-1.10053	0.323567	1.64918	1.64918	0.553014	1.30283	1.30283	0.259623	0.562254	-1.77855
521	10338515	---		---				No current mapping	0.840326	0.397209	1.54782	1.54782	0.759793	1.1679	1.1679	0.596046	0.739094	-1.35301	0.838126	1.10912	1.10912	0.987369	0.991077	-1.009
522	10338516	---		---				No current mapping	0.978755	0.859179	0.962185	-1.0393	0.613286	0.895429	-1.11678	0.823946	0.947367	-1.05556	0.922412	0.979072	-1.02137	0.497957	0.846638	-1.18114
523	10338517	---		---				No current mapping	0.577037	0.7425	1.07993	1.07993	0.430443	1.20566	1.20566	0.141472	1.50125	1.50125	0.75567	1.07552	1.07552	0.758478	0.92272	-1.08375
524	10338518	---		---				No current mapping	0.397861	0.718336	1.08327	1.08327	0.495593	0.858601	-1.16469	0.805523	1.06283	1.06283	0.139679	1.41325	1.41325	0.995867	1.00128	1.00128
525	10338519	---		---				No current mapping	0.649373	0.454732	0.742432	-1.34692	0.427893	0.728744	-1.37222	0.655336	0.821227	-1.21769	0.230232	0.613076	-1.63112	0.663244	1.21178	1.21178
526	10338520	---		---				No current mapping	0.861845	0.591198	0.789601	-1.26646	0.551165	1.3003	1.3003	0.702934	0.829585	-1.20542	0.860007	0.925844	-1.0801	0.666544	0.809517	-1.2353
527	10338521	---		---				No current mapping	0.506447	0.885786	1.02817	1.02817	0.132427	1.36184	1.36184	0.205918	1.32994	1.32994	0.24844	1.25992	1.25992	0.354837	1.2269	1.2269
528	10338522	---		---				No current mapping	0.0870751	0.0658723	1.32524	1.32524	0.00641744	1.59692	1.59692	0.0460212	1.41511	1.41511	0.0335475	1.39909	1.39909	0.0356333	1.44786	1.44786
529	10338523	---		---				No current mapping	0.402651	0.174639	0.783173	-1.27686	0.671323	0.929501	-1.07585	0.406362	0.850365	-1.17597	0.639158	1.08423	1.08423	0.231986	0.788242	-1.26865
530	10338524	---		---				No current mapping	0.534398	0.255799	1.40176	1.40176	0.330834	1.33158	1.33158	0.864786	1.05626	1.05626	0.101087	1.65858	1.65858	0.681455	1.14158	1.14158
531	10338525	---		---				No current mapping	0.708856	0.186861	0.377625	-2.64813	0.248101	0.430456	-2.32312	0.183215	0.333293	-3.00036	0.356036	0.514267	-1.94451	0.339135	0.462414	-2.16257
532	10338526	---		---				No current mapping	0.289219	0.189053	0.806571	-1.23982	0.830856	1.03401	1.03401	0.158183	0.770981	-1.29705	0.112071	0.766641	-1.30439	0.756271	0.947051	-1.05591
533	10338527	---		---				No current mapping	0.131157	0.118991	0.527653	-1.89518	0.160147	0.566144	-1.76633	0.145183	0.515641	-1.93933	0.657228	0.842432	-1.18704	0.0132388	0.283786	-3.52379
534	10338528	---		---				No current mapping	0.920585	0.47623	0.84782	-1.1795	0.934444	1.01899	1.01899	0.554341	0.858507	-1.16481	0.812577	0.947147	-1.0558	0.865445	1.04431	1.04431
535	10338529	---		---				No current mapping	0.184834	0.203868	1.17564	1.17564	0.378614	0.896145	-1.11589	0.146004	1.23342	1.23342	0.228069	1.16514	1.16514	0.391335	1.12663	1.12663
536	10338530	---		---				No current mapping	0.582919	0.496398	2.71112	2.71112	0.236199	5.93407	5.93407	0.173513	10.1263	10.1263	0.757646	1.56541	1.56541	0.90714	0.827786	-1.20804
537	10338531	---		---				No current mapping	0.447576	0.929132	0.979783	-1.02063	0.103205	1.49413	1.49413	0.800965	1.06697	1.06697	0.53607	1.1543	1.1543	0.295721	1.31817	1.31817
538	10338532	---		---				No current mapping	0.726727	0.219987	0.825917	-1.21077	0.269095	0.842794	-1.18653	0.633112	0.922693	-1.08378	0.889821	0.979443	-1.02099	0.48439	0.888099	-1.126
539	10338533	---		---				No current mapping	0.731848	0.814096	1.10907	1.10907	0.424421	0.699718	-1.42915	0.316865	0.603453	-1.65713	0.999955	1.00002	1.00002	0.892155	1.06894	1.06894
540	10338534	---		---				No current mapping	0.115844	0.0529321	2.03475	2.03475	0.144801	1.66864	1.66864	0.858255	1.06857	1.06857	0.754409	0.901144	-1.1097	0.558017	0.803063	-1.24523
541	10338535	---		---				No current mapping	0.644764	0.304104	0.515457	-1.94003	0.753943	0.82111	-1.21786	0.580323	0.676495	-1.47821	0.883658	0.912258	-1.09618	0.452002	1.70788	1.70788
542	10338536	---		---				No current mapping	0.0130002	0.0105098	1.42726	1.42726	0.0114276	1.41932	1.41932	0.000704271	1.84098	1.84098	0.040287	1.30581	1.30581	0.0101871	1.49193	1.49193
543	10338537	---		---				No current mapping	0.213089	0.505635	1.22294	1.22294	0.0558296	1.87855	1.87855	0.600452	0.838397	-1.19275	0.58031	1.18125	1.18125	0.759702	0.90262	-1.10789
544	10338538	---		---				No current mapping	0.347135	0.764584	1.03539	1.03539	0.144268	1.19604	1.19604	0.0865682	1.2714	1.2714	0.886358	1.01671	1.01671	0.786574	1.03577	1.03577
545	10338539	---		---				No current mapping	0.308298	0.890067	1.01532	1.01532	0.64566	0.950429	-1.05216	0.908735	0.986	-1.0142	0.0864749	1.22617	1.22617	0.574971	1.07198	1.07198
546	10338540	---		---				No current mapping	0.673016	0.842607	1.08131	1.08131	0.980151	1.00983	1.00983	0.648762	1.22308	1.22308	0.372116	0.698767	-1.43109	0.448381	1.40272	1.40272
547	10338541	---		---				No current mapping	0.188087	0.565936	1.06683	1.06683	0.0319801	1.31173	1.31173	0.888747	1.01764	1.01764	0.37381	1.10677	1.10677	0.772254	0.964417	-1.0369
548	10338542	---		---				No current mapping	0.182993	0.574874	1.15188	1.15188	0.384008	1.24861	1.24861	0.953332	1.0165	1.0165	0.0304257	1.8485	1.8485	0.105271	1.62511	1.62511
549	10338543	---		---				No current mapping	0.320894	0.669728	0.934543	-1.07004	0.342252	0.857597	-1.16605	0.21149	0.794567	-1.25855	0.371955	0.865873	-1.1549	0.292119	1.21115	1.21115
550	10338544	---		---				No current mapping	0.901973	0.418388	0.913652	-1.09451	0.390544	0.908439	-1.10079	0.394968	0.899132	-1.11218	0.55803	0.937221	-1.06698	0.328473	0.884359	-1.13076
551	10338545	---		---				No current mapping	0.889188	0.973986	0.990612	-1.00948	0.859182	1.0527	1.0527	0.961749	0.98461	-1.01563	0.655598	0.878383	-1.13845	0.428118	1.29758	1.29758
552	10338546	---		---				No current mapping	0.864681	0.796564	1.04552	1.04552	0.457922	1.1386	1.1386	0.525319	1.13167	1.13167	0.641279	1.08411	1.08411	0.664007	0.91932	-1.08776
553	10338547	---		---				No current mapping	0.529266	0.319665	0.82612	-1.21048	0.984196	1.00371	1.00371	0.607569	1.11418	1.11418	0.552507	0.893937	-1.11865	0.22321	0.767324	-1.30323
554	10338548	---		---				No current mapping	0.782614	0.683398	1.04487	1.04487	0.536451	0.935277	-1.0692	0.463758	0.914823	-1.09311	0.71813	1.03958	1.03958	0.895185	1.01592	1.01592
555	10338549	---		---				No current mapping	0.166877	0.164979	1.17191	1.17191	0.404289	1.09659	1.09659	0.56907	1.07219	1.07219	0.219051	0.870356	-1.14895	0.317288	1.13271	1.13271
556	10338550	---		---				No current mapping	0.25973	0.528334	0.684801	-1.46028	0.875171	0.910815	-1.09792	0.918488	1.07038	1.07038	0.0922693	2.94179	2.94179	0.74968	0.80852	-1.23683
557	10338551	---		---				No current mapping	0.0866069	0.0654571	0.681501	-1.46735	0.00556671	0.521004	-1.91937	0.0744278	0.661803	-1.51102	0.028632	0.62275	-1.60578	0.0561645	0.639172	-1.56452
558	10338552	---		---				No current mapping	0.385925	0.612277	0.891935	-1.12116	0.791233	0.942292	-1.06124	0.0818688	0.623293	-1.60438	0.701609	0.917404	-1.09003	0.599138	1.14188	1.14188
559	10338553	---		---				No current mapping	0.726187	0.818679	1.08472	1.08472	0.415706	1.34095	1.34095	0.404568	0.714485	-1.39961	0.950687	1.02215	1.02215	0.867706	0.936109	-1.06825
560	10338554	---		---				No current mapping	0.0626533	0.510836	1.07105	1.07105	0.0341547	0.781285	-1.27994	0.0440599	0.771701	-1.29584	0.506471	0.932986	-1.07183	0.437204	0.912943	-1.09536
561	10338555	---		---				No current mapping	0.48942	0.505876	1.17967	1.17967	0.133347	1.47881	1.47881	0.749514	1.09185	1.09185	0.322501	1.28303	1.28303	0.106544	1.60773	1.60773
562	10338556	---		---				No current mapping	0.91221	0.704645	1.19434	1.19434	0.559633	0.759776	-1.31618	0.676099	1.24486	1.24486	0.862448	0.922255	-1.0843	0.944851	1.03676	1.03676
563	10338557	---		---				No current mapping	0.431646	0.548431	1.08796	1.08796	0.960443	0.993121	-1.00693	0.213195	1.22356	1.22356	0.47112	0.903338	-1.10701	0.394025	1.14472	1.14472
564	10338558	---		---				No current mapping	0.612979	0.568693	1.05303	1.05303	0.615272	0.955548	-1.04652	0.257656	1.12486	1.12486	0.810149	1.02186	1.02186	0.708333	0.962972	-1.03845
565	10338559	---		---				No current mapping	0.289644	0.999714	0.999946	-1.00005	0.0913097	1.31539	1.31539	0.461752	0.881993	-1.1338	0.50231	1.10753	1.10753	0.682459	1.07157	1.07157
566	10338560	---		---				No current mapping	0.693345	0.224073	2.34273	2.34273	0.965838	0.971567	-1.02926	0.683703	1.36083	1.36083	0.383721	1.81922	1.81922	0.975678	0.977305	-1.02322
567	10338561	---		---				No current mapping	0.636047	0.931287	1.01365	1.01365	0.161294	0.793027	-1.26099	0.886719	0.975264	-1.02536	0.652049	0.93123	-1.07385	0.497431	0.886317	-1.12826
568	10338562	---		---				No current mapping	0.906606	0.94568	0.987325	-1.01284	0.817118	0.957574	-1.04431	0.52405	1.14427	1.14427	0.623471	0.911663	-1.0969	0.715521	0.926312	-1.07955
569	10338563	---		---				No current mapping	0.547849	0.433977	0.739148	-1.35291	0.573611	1.24075	1.24075	0.581959	0.789891	-1.266	0.83973	0.925919	-1.08001	0.350149	1.50129	1.50129
570	10338564	---		---				No current mapping	0.371197	0.349153	1.10036	1.10036	0.322712	0.903672	-1.1066	0.434911	0.915257	-1.09259	0.333487	0.905792	-1.10401	0.716717	0.960177	-1.04147
571	10338565	---		---				No current mapping	0.393897	0.321516	0.721275	-1.38643	0.974214	0.989672	-1.01044	0.319603	1.44314	1.44314	0.622608	1.17243	1.17243	0.392067	0.731029	-1.36793
572	10338566	---		---				No current mapping	0.815087	0.40118	0.821812	-1.21682	0.614448	0.89015	-1.12341	0.599833	1.1452	1.1452	0.586762	0.881882	-1.13394	0.715636	0.910473	-1.09833
573	10338567	---		---				No current mapping	0.85467	0.502191	1.29057	1.29057	0.920546	1.03819	1.03819	0.629364	1.22623	1.22623	0.341394	1.44198	1.44198	0.872191	0.934619	-1.06995
574	10338568	---		---				No current mapping	0.0240275	0.00885166	1.36536	1.36536	0.0202494	1.30324	1.30324	0.187221	1.16426	1.16426	0.0159276	1.32089	1.32089	0.719574	0.961101	-1.04047
575	10338569	---		---				No current mapping	0.181802	0.257869	0.79061	-1.26485	0.0636426	0.664761	-1.5043	0.598152	0.887656	-1.12656	0.0237465	0.593556	-1.68476	0.0983988	0.671004	-1.49031
576	10338570	---		---				No current mapping	0.552164	0.46313	1.36873	1.36873	0.251334	0.605958	-1.65028	0.703049	0.834881	-1.19778	0.946637	0.972159	-1.02864	0.70617	0.836557	-1.19538
577	10338571	---		---				No current mapping	0.487838	0.316266	1.19315	1.19315	0.942342	0.987662	-1.01249	0.11151	1.38632	1.38632	0.857303	1.03137	1.03137	0.637435	1.09522	1.09522
578	10338572	---		---				No current mapping	0.784106	0.302706	0.777866	-1.28557	0.923984	0.977633	-1.02288	0.969146	0.989802	-1.0103	0.975834	0.992846	-1.00721	0.379291	0.788394	-1.2684
579	10338573	---		---				No current mapping	0.793814	0.408438	0.857666	-1.16595	0.410742	0.858336	-1.16505	0.568157	0.889213	-1.12459	0.162165	0.764476	-1.30809	0.517524	0.875062	-1.14278
580	10338574	---		---				No current mapping	0.561387	0.176438	1.33464	1.33464	0.419691	1.18176	1.18176	0.35059	1.24265	1.24265	0.886142	0.971272	-1.02958	0.963569	1.01044	1.01044
581	10338575	---		---				No current mapping	0.363853	0.126561	1.47871	1.47871	0.139717	1.45727	1.45727	0.24539	1.38243	1.38243	0.856336	1.04457	1.04457	0.122611	1.55666	1.55666
582	10338576	---		---				No current mapping	0.303796	0.511538	1.16928	1.16928	0.305396	1.28171	1.28171	0.61176	1.14405	1.14405	0.827189	1.05284	1.05284	0.0364055	1.85933	1.85933
583	10338577	---		---				No current mapping	0.760768	0.882974	1.10118	1.10118	0.808376	0.853037	-1.17228	0.775138	0.811031	-1.233	0.289602	2.04165	2.04165	0.989079	1.01007	1.01007
584	10338578	---		---				No current mapping	0.238763	0.629396	0.843931	-1.18493	0.118843	0.559065	-1.7887	0.0702235	0.461954	-2.16472	0.945948	0.976582	-1.02398	0.140828	0.543608	-1.83956
585	10338579	---		---				No current mapping	0.526299	0.493368	1.15945	1.15945	0.809271	0.949731	-1.05293	0.348854	0.795584	-1.25694	0.525665	0.87211	-1.14664	0.487673	1.18253	1.18253
586	10338580	---		---				No current mapping	0.880873	0.719157	0.908428	-1.1008	0.990592	0.996866	-1.00314	0.659422	1.14091	1.14091	0.890943	0.964144	-1.03719	0.40194	0.775633	-1.28927
587	10338581	---		---				No current mapping	0.625142	0.433965	1.66973	1.66973	0.644257	1.34905	1.34905	0.519272	1.59947	1.59947	0.778369	1.19944	1.19944	0.107183	3.47095	3.47095
588	10338582	---		---				No current mapping	0.0380428	0.0688928	0.682584	-1.46502	0.39377	1.18175	1.18175	0.0958057	1.46993	1.46993	0.238183	0.790508	-1.26501	0.918121	1.02233	1.02233
589	10338583	---		---				No current mapping	0.116864	0.0195704	1.53377	1.53377	0.404629	1.14345	1.14345	0.133428	1.32491	1.32491	0.864197	1.0274	1.0274	0.957668	1.00942	1.00942
590	10338584	---		---				No current mapping	0.718328	0.380378	0.756258	-1.3223	0.714198	0.891628	-1.12154	0.786922	1.09912	1.09912	0.696374	1.13007	1.13007	0.600293	1.20221	1.20221
591	10338585	---		---				No current mapping	0.32558	0.188874	1.18115	1.18115	0.590172	0.936413	-1.0679	0.252147	1.17403	1.17403	0.214749	1.16931	1.16931	0.367924	1.13257	1.13257
592	10338586	---		---				No current mapping	0.272764	0.319559	0.762504	-1.31147	0.466826	0.822158	-1.21631	0.656686	1.14177	1.14177	0.0544517	0.569068	-1.75726	0.563239	0.841112	-1.1889
593	10338587	---		---				No current mapping	0.957513	0.701505	1.12091	1.12091	0.978989	1.00784	1.00784	0.865406	0.945295	-1.05787	0.813688	0.932382	-1.07252	0.566886	1.21114	1.21114
594	10338588	---		---				No current mapping	0.147026	0.213987	0.842137	-1.18746	0.0440803	0.742246	-1.34726	0.477437	0.898674	-1.11275	0.606818	0.933528	-1.07121	0.415426	1.13086	1.13086
595	10338589	---		---				No current mapping	0.463618	0.236196	1.61902	1.61902	0.456047	0.743447	-1.34509	0.600043	0.793382	-1.26043	0.825025	0.916884	-1.09065	0.873028	1.0726	1.0726
596	10338590	---		---				No current mapping	0.837221	0.751304	1.05287	1.05287	0.569771	0.911255	-1.09739	0.868702	0.970459	-1.03044	0.418685	0.875133	-1.14268	0.513769	0.887196	-1.12715
597	10338591	---		---				No current mapping	0.848024	0.572751	0.910159	-1.09871	0.580889	1.09649	1.09649	0.955559	0.989739	-1.01037	0.67982	1.07103	1.07103	0.717288	0.934973	-1.06955
598	10338592	---		---				No current mapping	0.109738	0.0440895	0.74427	-1.3436	0.123499	0.805916	-1.24082	0.0134662	0.650811	-1.53654	0.0431274	0.743033	-1.34583	0.52114	0.909034	-1.10007
599	10338593	---		---				No current mapping	0.76748	0.317747	0.792484	-1.26186	0.41573	0.828792	-1.20658	0.420104	0.812272	-1.23111	0.281659	0.77748	-1.28621	0.951029	1.01569	1.01569
600	10338594	---		---				No current mapping	0.0870711	0.932074	1.01176	1.01176	0.213207	0.837075	-1.19464	0.0379759	0.6995	-1.42959	0.489193	1.10081	1.10081	0.171416	0.802241	-1.24651
601	10338595	---		---				No current mapping	0.848901	0.585599	0.937761	-1.06637	0.308221	0.884739	-1.13028	0.509345	0.916433	-1.09119	0.931751	1.01007	1.01007	0.716209	0.953423	-1.04885
602	10338596	---		---				No current mapping	0.604009	0.503617	1.08687	1.08687	0.703051	1.04823	1.04823	0.185773	1.21014	1.21014	0.974467	0.996068	-1.00395	0.672702	0.943261	-1.06015
603	10338597	---		---				No current mapping	0.309789	0.43061	0.742167	-1.34741	0.19076	1.66451	1.66451	0.383711	0.690877	-1.44744	0.815141	0.916539	-1.09106	0.695707	0.849234	-1.17753
604	10338598	---		---				No current mapping	0.966091	0.417075	0.906223	-1.10348	0.727076	0.959101	-1.04264	0.751422	0.958535	-1.04326	0.506526	0.922984	-1.08344	0.623697	0.936287	-1.06805
605	10338599	---		---				No current mapping	0.485332	0.715558	1.0444	1.0444	0.199232	1.17267	1.17267	0.518539	0.916965	-1.09055	0.375025	1.11358	1.11358	0.969641	0.994958	-1.00507
606	10338600	---		---				No current mapping	0.385123	0.341924	0.839297	-1.19147	0.152252	0.761775	-1.31272	0.665354	0.916236	-1.09142	0.569612	1.10875	1.10875	0.386401	0.837115	-1.19458
607	10338601	---		---				No current mapping	0.570934	0.695148	1.14843	1.14843	0.355122	0.717033	-1.39464	0.43121	0.730077	-1.36972	0.954329	0.980055	-1.02035	0.485219	1.32047	1.32047
608	10338602	---		---				No current mapping	0.961727	0.496272	0.828928	-1.20638	0.752456	0.917453	-1.08997	0.841401	1.06292	1.06292	0.908372	0.969119	-1.03186	0.987872	0.995381	-1.00464
609	10338603	---		---				No current mapping	0.435043	0.493627	1.52947	1.52947	0.466995	1.5718	1.5718	0.899278	0.916853	-1.09069	0.824929	1.14547	1.14547	0.07496	3.77646	3.77646
610	10338604	---		---				No current mapping	0.330235	0.761594	0.842135	-1.18746	0.412023	1.60272	1.60272	0.419066	0.594996	-1.68068	0.487595	1.48756	1.48756	0.227109	0.452555	-2.20968
611	10338605	---		---				No current mapping	0.307169	0.0807007	0.77986	-1.28228	0.210935	0.842764	-1.18657	0.152944	0.801456	-1.24773	0.954785	0.992587	-1.00747	0.775664	0.958971	-1.04278
612	10338606	---		---				No current mapping	0.542911	0.872687	1.03978	1.03978	0.742202	0.922885	-1.08356	0.812968	1.06657	1.06657	0.387311	0.806963	-1.23921	0.162824	0.670524	-1.49137
613	10338607	---		---				No current mapping	0.264255	0.0710875	1.77907	1.77907	0.657612	1.13919	1.13919	0.784472	1.09376	1.09376	0.771434	1.0889	1.0889	0.0857743	1.83676	1.83676
614	10338608	---		---				No current mapping	0.814885	0.973226	1.02223	1.02223	0.325377	1.93643	1.93643	0.947702	0.953089	-1.04922	0.798717	0.845912	-1.18216	0.879742	0.895046	-1.11726
615	10338609	---		---				No current mapping	0.00848446	0.0163411	0.767794	-1.30243	0.218252	1.12803	1.12803	0.494968	0.929963	-1.07531	0.0104898	0.749736	-1.3338	0.120909	0.840476	-1.1898
616	10338610	---		---				No current mapping	0.208732	0.137415	1.95766	1.95766	0.846966	1.08588	1.08588	0.0882191	2.40729	2.40729	0.0736369	2.29588	2.29588	0.942518	1.03499	1.03499
617	10338611	---		---				No current mapping	0.420891	0.230084	0.822893	-1.21522	0.545875	1.10004	1.10004	0.261943	0.816501	-1.22474	0.487043	0.895779	-1.11635	0.434122	0.870272	-1.14907
618	10338612	---		---				No current mapping	0.441269	0.990577	1.0019	1.0019	0.152386	1.2747	1.2747	0.14346	1.3206	1.3206	0.308769	1.18294	1.18294	0.718584	1.06709	1.06709
619	10338613	---		---				No current mapping	0.363507	0.85405	0.946397	-1.05664	0.957084	0.984025	-1.01623	0.1043	1.79136	1.79136	0.605753	0.855966	-1.16827	0.724741	0.88853	-1.12545
620	10338614	---		---				No current mapping	0.160354	0.382941	0.88249	-1.13316	0.412852	1.12417	1.12417	0.220554	1.22156	1.22156	0.179078	0.820427	-1.21888	0.730917	0.947273	-1.05566
621	10338615	---		---				No current mapping	0.0407566	0.0657718	1.61633	1.61633	0.222113	1.35345	1.35345	0.846258	0.949598	-1.05308	0.00556417	2.26508	2.26508	0.0800233	1.65907	1.65907
622	10338616	---		---				No current mapping	0.49049	0.592428	0.881231	-1.13478	0.155664	0.703917	-1.42062	0.935216	0.978918	-1.02154	0.219269	0.741054	-1.34943	0.838561	1.05491	1.05491
623	10338617	---		---				No current mapping	0.474479	0.547786	0.858306	-1.16509	0.92536	1.02388	1.02388	0.893813	0.963101	-1.03831	0.170443	1.43731	1.43731	0.769211	1.08631	1.08631
624	10338618	---		---				No current mapping	0.253932	0.424749	0.890465	-1.12301	0.358202	1.1437	1.1437	0.215264	1.22903	1.22903	0.175989	1.2251	1.2251	0.963605	1.00732	1.00732
625	10338619	---		---				No current mapping	0.868858	0.823419	1.07039	1.07039	0.574835	1.18789	1.18789	0.821579	0.92602	-1.07989	0.987471	1.00479	1.00479	0.347303	1.38735	1.38735
626	10338620	---		---				No current mapping	0.756608	0.600538	1.12004	1.12004	0.973499	1.00717	1.00717	0.434797	0.826364	-1.21012	0.615747	0.897094	-1.11471	0.641393	1.11915	1.11915
627	10338621	---		---				No current mapping	0.667859	0.284319	0.868364	-1.15159	0.36138	0.887514	-1.12674	0.458796	0.898094	-1.11347	0.15391	0.824911	-1.21225	0.165758	0.811763	-1.23189
628	10338622	---		---				No current mapping	0.716115	0.165577	0.789164	-1.26716	0.19293	0.801731	-1.2473	0.308521	0.827055	-1.20911	0.323315	0.848356	-1.17875	0.468405	0.875124	-1.1427
629	10338623	---		---				No current mapping	0.500606	0.292502	0.689355	-1.45063	0.501775	0.79192	-1.26275	0.530156	1.27559	1.27559	0.611679	0.839092	-1.19176	0.209424	0.605241	-1.65223
630	10338624	---		---				No current mapping	0.570578	0.31784	1.44315	1.44315	0.728174	1.13284	1.13284	0.414587	0.717457	-1.39381	0.845695	1.07217	1.07217	0.629259	0.82344	-1.21442
631	10338625	---		---				No current mapping	0.627894	0.174135	1.43698	1.43698	0.712642	1.09845	1.09845	0.165668	1.51329	1.51329	0.415342	1.23436	1.23436	0.575189	1.17408	1.17408
632	10338626	---		---				No current mapping	0.905177	0.930149	1.02447	1.02447	0.702448	1.11153	1.11153	0.891187	0.958683	-1.0431	0.35477	1.29818	1.29818	0.868322	1.05248	1.05248
633	10338627	---		---				No current mapping	0.319719	0.0675956	0.734304	-1.36183	0.155451	0.793305	-1.26055	0.395296	0.861003	-1.16144	0.205297	0.815318	-1.22652	0.0462159	0.681648	-1.46703
634	10338628	---		---				No current mapping	0.591978	0.683072	1.12377	1.12377	0.282502	1.37063	1.37063	0.21608	1.5065	1.5065	0.921345	1.0285	1.0285	0.213948	1.50961	1.50961
635	10338629	---		---				No current mapping	0.858157	0.688901	1.08077	1.08077	0.400102	0.847372	-1.18012	0.987218	1.00347	1.00347	0.787385	0.949131	-1.0536	0.980907	1.00518	1.00518
636	10338630	---		---				No current mapping	0.986114	0.981034	0.997995	-1.00201	0.818913	1.01954	1.01954	0.651341	1.04381	1.04381	0.851852	1.01591	1.01591	0.578525	1.05428	1.05428
637	10338631	---		---				No current mapping	0.234206	0.691232	0.913537	-1.09465	0.0416411	0.596567	-1.67626	0.264618	0.746606	-1.33939	0.099811	0.669587	-1.49346	0.758134	0.924727	-1.0814
638	10338632	---		---				No current mapping	0.300452	0.0968466	0.716619	-1.39544	0.24738	0.799764	-1.25037	0.221184	0.766956	-1.30386	0.742066	1.06348	1.06348	0.353561	0.820511	-1.21875
639	10338633	---		---				No current mapping	0.307654	0.639562	1.27773	1.27773	0.0699341	2.80027	2.80027	0.101926	2.77821	2.77821	0.776637	1.15944	1.15944	0.528316	1.44873	1.44873
640	10338634	---		---				No current mapping	0.844182	0.819136	0.945193	-1.05799	0.52411	0.853431	-1.17174	0.827942	0.941865	-1.06172	0.995832	1.00129	1.00129	0.268803	0.730291	-1.36932
641	10338635	---		---				No current mapping	0.216707	0.178849	1.27421	1.27421	0.0377583	1.49349	1.49349	0.609221	1.10394	1.10394	0.690368	1.07116	1.07116	0.0899909	1.42151	1.42151
642	10338636	---		---				No current mapping	0.646971	0.200486	0.811869	-1.23173	0.220482	0.81976	-1.21987	0.965955	1.00747	1.00747	0.419532	0.879835	-1.13658	0.61276	0.915013	-1.09288
643	10338637	---		---				No current mapping	0.309245	0.224518	0.672583	-1.48681	0.511411	1.23193	1.23193	0.369626	0.72486	-1.37958	0.805972	0.92564	-1.08033	0.39129	1.35921	1.35921
644	10338638	---		---				No current mapping	0.0884521	0.0354873	0.595769	-1.6785	0.0126444	0.523999	-1.9084	0.0417876	0.573373	-1.74407	0.0512992	0.623896	-1.60283	0.57853	0.872098	-1.14666
645	10338639	---		---				No current mapping	0.217307	0.501765	1.15132	1.15132	0.490466	0.865244	-1.15574	0.0529365	0.608907	-1.64229	0.650653	0.909932	-1.09898	0.863079	0.960787	-1.04081
646	10338640	---		---				No current mapping	0.906522	0.412889	1.97812	1.97812	0.952621	1.04984	1.04984	0.682862	1.45579	1.45579	0.457639	1.85305	1.85305	0.456872	1.99542	1.99542
647	10338641	---		---				No current mapping	0.0519063	0.572864	1.06693	1.06693	0.488319	1.08325	1.08325	0.981928	0.997118	-1.00289	0.157916	1.18487	1.18487	0.0317849	0.733544	-1.36324
648	10338642	---		---				No current mapping	0.493755	0.604794	1.07993	1.07993	0.342199	0.866312	-1.15432	0.836933	0.96658	-1.03458	0.34817	1.15219	1.15219	0.666723	1.074	1.074
649	10338643	---		---				No current mapping	0.644016	0.720569	1.05674	1.05674	0.48437	0.896797	-1.11508	0.865948	0.971372	-1.02947	0.266225	0.838087	-1.19319	0.805793	1.04325	1.04325
650	10338644	---		---				No current mapping	0.0509398	0.00579004	0.627273	-1.5942	0.0366022	0.724762	-1.37976	0.0199131	0.661731	-1.51119	0.0107598	0.658788	-1.51794	0.0153648	0.64696	-1.54569
651	10338645	---		---				No current mapping	0.142621	0.830773	0.957582	-1.0443	0.0261578	0.5974	-1.67392	0.087869	0.658496	-1.51861	0.0956548	0.695255	-1.43832	0.400662	0.823739	-1.21398
652	10338646	---		---				No current mapping	0.418039	0.566551	0.673172	-1.4855	0.155375	2.79021	2.79021	0.882597	0.893063	-1.11974	0.74327	1.25214	1.25214	0.773528	0.801932	-1.24699
653	10338647	---		---				No current mapping	0.13495	0.996541	1.00085	1.00085	0.859519	0.965991	-1.03521	0.951985	0.986934	-1.01324	0.0318283	0.621906	-1.60796	0.142917	0.712704	-1.40311
654	10338648	---		---				No current mapping	0.794667	0.897185	1.06575	1.06575	0.864822	1.08755	1.08755	0.872508	1.09247	1.09247	0.229321	1.84997	1.84997	0.998015	1.00137	1.00137
655	10338649	---		---				No current mapping	0.257552	0.831945	0.984858	-1.01537	0.426184	1.05982	1.05982	0.0809982	1.16413	1.16413	0.896939	0.990737	-1.00935	0.515032	0.948519	-1.05427
656	10338650	---		---				No current mapping	0.023495	0.0784355	0.757734	-1.31972	0.151133	0.802505	-1.2461	0.0223116	0.652282	-1.53308	0.00168805	0.547918	-1.82509	0.46096	0.885738	-1.129
657	10338651	---		---				No current mapping	0.00176752	0.0166173	0.711945	-1.4046	0.00793212	1.47865	1.47865	0.0747047	1.301	1.301	0.546264	1.07668	1.07668	0.445587	0.900295	-1.11075
658	10338652	---		---				No current mapping	0.744472	0.634897	0.880895	-1.13521	0.891608	0.96445	-1.03686	0.204118	0.674789	-1.48195	0.456314	0.81818	-1.22223	0.348883	0.752357	-1.32916
659	10338653	---		---				No current mapping	0.458396	0.115851	0.835914	-1.19629	0.130397	0.842365	-1.18713	0.243529	0.865681	-1.15516	0.40516	0.913498	-1.09469	0.893804	0.98419	-1.01606
660	10338654	---		---				No current mapping	0.193221	0.0947446	2.5729	2.5729	0.761869	1.1729	1.1729	0.749422	0.828627	-1.20682	0.332686	0.593756	-1.68419	0.801504	0.862592	-1.1593
661	10338655	---		---				No current mapping	0.211399	0.47227	1.18312	1.18312	0.823174	1.053	1.053	0.0262779	1.92619	1.92619	0.954874	1.01315	1.01315	0.566794	1.16075	1.16075
662	10338656	---		---				No current mapping	0.774212	0.625274	1.40435	1.40435	0.721057	0.780723	-1.28086	0.989391	0.98978	-1.01033	0.312957	2.0465	2.0465	0.950586	1.04904	1.04904
663	10338657	---		---				No current mapping	0.702307	0.34773	0.692479	-1.44409	0.986026	1.00672	1.00672	0.963126	1.01996	1.01996	0.853585	1.07319	1.07319	0.458943	1.37879	1.37879
664	10338658	---		---				No current mapping	0.384659	0.928114	1.01308	1.01308	0.59289	1.08068	1.08068	0.991256	0.998237	-1.00177	0.141102	1.25172	1.25172	0.123417	1.30245	1.30245
665	10338659	---		---				No current mapping	0.173135	0.604358	0.837555	-1.19395	0.629247	0.847878	-1.17942	0.0564963	2.22266	2.22266	0.969707	0.987181	-1.01299	0.475944	0.76004	-1.31572
666	10338660	---		---				No current mapping	0.727664	0.678175	0.941794	-1.0618	0.914938	0.984746	-1.01549	0.580611	1.09372	1.09372	0.917842	1.01496	1.01496	0.286288	1.1933	1.1933
667	10338661	---		---				No current mapping	0.518676	0.49061	1.15838	1.15838	0.673714	1.09319	1.09319	0.215691	0.738152	-1.35473	0.947751	0.98629	-1.0139	0.726973	1.08599	1.08599
668	10338662	---		---				No current mapping	0.676701	0.650223	1.15601	1.15601	0.643409	1.15956	1.15956	0.978313	0.990382	-1.00971	0.148044	1.62615	1.62615	0.535517	1.24921	1.24921
669	10338663	---		---				No current mapping	0.197929	0.978763	0.994335	-1.0057	0.501011	0.864753	-1.1564	0.465982	0.838299	-1.19289	0.710177	1.08285	1.08285	0.0678766	1.61012	1.61012
670	10338664	---		---				No current mapping	0.45427	0.512538	0.683808	-1.4624	0.734131	1.21592	1.21592	0.735886	1.24243	1.24243	0.5467	0.705256	-1.41792	0.209338	2.31571	2.31571
671	10338665	---		---				No current mapping	0.0750498	0.674772	0.906535	-1.1031	0.206812	0.736032	-1.35864	0.385543	1.25902	1.25902	0.0212278	0.538155	-1.8582	0.283319	0.749904	-1.3335
672	10338666	---		---				No current mapping	0.583563	0.34668	0.691037	-1.4471	0.389413	0.714115	-1.40034	0.220804	0.579015	-1.72707	0.855896	1.07223	1.07223	0.296574	0.630789	-1.58532
673	10338667	---		---				No current mapping	0.30063	0.122027	0.709947	-1.40856	0.219616	0.766782	-1.30415	0.300904	0.780895	-1.28058	0.0344963	0.608979	-1.64209	0.0846699	0.647993	-1.54323
674	10338668	---		---				No current mapping	0.383562	0.738584	0.955713	-1.04634	0.604795	1.07308	1.07308	0.968864	1.00592	1.00592	0.112444	0.794763	-1.25824	0.876656	0.976774	-1.02378
675	10338669	---		---				No current mapping	0.457648	0.556021	1.32394	1.32394	0.855044	1.0902	1.0902	0.0686076	2.86016	2.86016	0.757193	1.15765	1.15765	0.461367	1.48369	1.48369
676	10338670	---		---				No current mapping	0.452157	0.94679	0.965963	-1.03524	0.406212	1.55083	1.55083	0.0865375	2.9309	2.9309	0.732905	1.19434	1.19434	0.887315	1.08572	1.08572
677	10338671	---		---				No current mapping	0.30697	0.107481	4.06249	4.06249	0.0798604	4.68952	4.68952	0.614067	1.5862	1.5862	0.815255	1.20949	1.20949	0.861061	1.17256	1.17256
678	10338672	---		---				No current mapping	0.715071	0.96246	1.01175	1.01175	0.236938	1.35594	1.35594	0.274284	1.36751	1.36751	0.590441	1.14404	1.14404	0.48088	1.21911	1.21911
679	10338673	---		---				No current mapping	0.37722	0.163655	1.59534	1.59534	0.241807	1.47191	1.47191	0.957247	0.981087	-1.01928	0.157472	1.60766	1.60766	0.105033	1.85729	1.85729
680	10338674	---		---				No current mapping	0.775465	0.993636	0.992009	-1.00806	0.678515	0.657825	-1.52016	0.240638	0.254509	-3.92913	0.85061	1.2088	1.2088	0.749501	0.697638	-1.43341
681	10338675	---		---				No current mapping	0.656038	0.352417	0.809727	-1.23498	0.524753	1.15329	1.15329	0.787986	1.06912	1.06912	0.772929	1.06626	1.06626	0.692766	0.906276	-1.10342
682	10338676	---		---				No current mapping	0.811107	0.789037	0.920666	-1.08617	0.631449	1.16045	1.16045	0.561528	0.817157	-1.22375	0.447882	0.788533	-1.26818	0.898884	1.0448	1.0448
683	10338677	---		---				No current mapping	0.106668	0.30702	0.882221	-1.1335	0.0521084	1.29247	1.29247	0.808734	1.03288	1.03288	0.306469	1.13367	1.13367	0.965326	1.00582	1.00582
684	10338678	---		---				No current mapping	0.841285	0.587716	0.903546	-1.10675	0.648258	1.08888	1.08888	0.579632	0.890562	-1.12289	0.784902	1.05208	1.05208	0.733958	1.07332	1.07332
685	10338679	---		---				No current mapping	0.155883	0.316528	1.39353	1.39353	0.910891	1.03679	1.03679	0.953205	0.979049	-1.0214	0.561099	0.827611	-1.2083	0.0404107	2.28895	2.28895
686	10338680	---		---				No current mapping	0.858839	0.816747	1.05493	1.05493	0.291958	1.28409	1.28409	0.851585	1.04943	1.04943	0.827546	1.05155	1.05155	0.429086	1.23011	1.23011
687	10338681	---		---				No current mapping	0.730368	0.530813	0.623278	-1.60442	0.359284	0.496747	-2.0131	0.39694	0.486508	-2.05547	0.74103	1.28075	1.28075	0.969556	0.968644	-1.03237
688	10338682	---		---				No current mapping	0.610754	0.727149	0.881	-1.13507	0.327901	1.43784	1.43784	0.517243	1.30338	1.30338	0.287693	1.48654	1.48654	0.985254	0.992548	-1.00751
689	10338683	---		---				No current mapping	0.43622	0.350254	1.92674	1.92674	0.917033	1.07412	1.07412	0.246846	2.51031	2.51031	0.73747	1.25948	1.25948	0.352573	0.482122	-2.07416
690	10338684	---		---				No current mapping	0.536297	0.946418	0.975569	-1.02504	0.991172	0.995937	-1.00408	0.632636	1.21878	1.21878	0.178953	1.67999	1.67999	0.624784	0.816696	-1.22445
691	10338685	---		---				No current mapping	0.311686	0.604121	0.941049	-1.06264	0.146129	0.83622	-1.19586	0.0904832	0.788405	-1.26838	0.152787	0.838921	-1.19201	0.0695559	0.772694	-1.29417
692	10338686	---		---				No current mapping	0.522294	0.289595	1.23643	1.23643	0.345616	1.20665	1.20665	0.816449	1.05187	1.05187	0.420074	1.17302	1.17302	0.0793259	1.51351	1.51351
693	10338687	---		---				No current mapping	0.00723652	0.953361	1.01019	1.01019	0.661765	0.926624	-1.07919	0.240828	1.26578	1.26578	0.00163036	2.05919	2.05919	0.964003	0.991292	-1.00878
694	10338688	---		---				No current mapping	0.940443	0.522298	0.81476	-1.22736	0.597165	0.844813	-1.18369	0.542741	0.804387	-1.24318	0.948865	1.02053	1.02053	0.9851	0.993407	-1.00664
695	10338689	---		---				No current mapping	0.910873	0.591851	1.14017	1.14017	0.894959	1.0326	1.0326	0.368932	1.28294	1.28294	0.999299	0.999787	-1.00021	0.978216	0.992614	-1.00744
696	10338690	---		---				No current mapping	0.539015	0.226411	1.82211	1.82211	0.763088	0.865721	-1.15511	0.67398	0.798114	-1.25295	0.736639	0.851317	-1.17465	0.714319	0.822012	-1.21653
697	10338691	---		---				No current mapping	0.305537	0.13783	1.63071	1.63071	0.989215	1.00421	1.00421	0.712172	0.87926	-1.13732	0.136499	1.63374	1.63374	0.704797	1.14129	1.14129
698	10338692	---		---				No current mapping	0.329693	0.605641	0.949773	-1.05288	0.0371138	0.79269	-1.26153	0.464695	0.921122	-1.08563	0.326239	0.905019	-1.10495	0.239261	0.873489	-1.14483
699	10338693	---		---				No current mapping	0.552195	0.775622	0.957058	-1.04487	0.610883	0.924302	-1.0819	0.216938	1.24711	1.24711	0.70348	0.94298	-1.06047	0.637515	0.921807	-1.08483
700	10338694	---		---				No current mapping	0.0970921	0.996745	1.00066	1.00066	0.681944	0.935613	-1.06882	0.225121	1.25603	1.25603	0.0668	0.723044	-1.38304	0.163651	0.767152	-1.30352
701	10338695	---		---				No current mapping	0.121847	0.396545	0.875862	-1.14173	0.156383	1.25777	1.25777	0.551232	0.901972	-1.10868	0.543954	1.09856	1.09856	0.15735	0.774339	-1.29142
702	10338696	---		---				No current mapping	0.865137	0.70076	1.12886	1.12886	0.641831	0.863321	-1.15832	0.494984	1.27462	1.27462	0.919311	0.968665	-1.03235	0.756973	0.896752	-1.11514
703	10338697	---		---				No current mapping	0.492943	0.813267	1.02315	1.02315	0.175205	0.871392	-1.14759	0.70389	1.04212	1.04212	0.464969	0.930836	-1.0743	0.529079	0.933536	-1.0712
704	10338698	---		---				No current mapping	0.666761	0.61746	1.13222	1.13222	0.863282	1.04349	1.04349	0.86569	1.04786	1.04786	0.143573	1.46577	1.46577	0.514166	1.19984	1.19984
705	10338699	---		---				No current mapping	0.780768	0.691624	1.11862	1.11862	0.794401	1.07624	1.07624	0.998423	0.999378	-1.00062	0.902224	0.966002	-1.03519	0.22658	1.48506	1.48506
706	10338700	---		---				No current mapping	0.982068	0.779541	1.05751	1.05751	0.863118	0.966189	-1.03499	0.626974	1.11515	1.11515	0.745186	1.06712	1.06712	0.721257	1.08305	1.08305
707	10338701	---		---				No current mapping	0.367614	0.876658	0.956346	-1.04565	0.929543	1.02574	1.02574	0.623756	1.17189	1.17189	0.0983543	1.66683	1.66683	0.25844	1.45579	1.45579
708	10338702	---		---				No current mapping	0.765539	0.602121	1.06633	1.06633	0.303729	1.13808	1.13808	0.404275	1.12316	1.12316	0.826879	0.973572	-1.02715	0.814335	1.03268	1.03268
709	10338703	---		---				No current mapping	0.195108	0.111243	1.26356	1.26356	0.841164	0.972831	-1.02793	0.277563	0.842038	-1.18759	0.642741	0.93796	-1.06614	0.681619	0.938705	-1.0653
710	10338704	---		---				No current mapping	0.746895	0.319869	2.25784	2.25784	0.911913	0.915507	-1.09229	0.90186	0.895813	-1.1163	0.951475	1.04975	1.04975	0.390758	2.18228	2.18228
711	10338705	---		---				No current mapping	0.447667	0.0725599	0.783337	-1.27659	0.126445	0.816388	-1.22491	0.518432	0.912962	-1.09534	0.21466	0.851101	-1.17495	0.170265	0.81788	-1.22267
712	10338706	---		---				No current mapping	0.618379	0.291088	0.670103	-1.49231	0.151493	0.572499	-1.74673	0.428276	0.717824	-1.3931	0.42719	0.742857	-1.34615	0.131422	0.516988	-1.93428
713	10338707	---		---				No current mapping	0.664201	0.603491	0.858889	-1.16429	0.361872	1.3113	1.3113	0.541472	0.818343	-1.22198	0.735851	0.906286	-1.1034	0.926424	1.03049	1.03049
714	10338708	---		---				No current mapping	0.722453	0.965361	0.966349	-1.03482	0.545352	0.618022	-1.61806	0.604714	1.58306	1.58306	0.407335	1.94439	1.94439	0.616123	1.56005	1.56005
715	10338709	---		---				No current mapping	0.223333	0.523464	1.19132	1.19132	0.123557	0.640648	-1.56092	0.508382	0.816239	-1.22513	0.970457	1.01011	1.01011	0.167146	0.643379	-1.55429
716	10338710	---		---				No current mapping	0.327438	0.463737	0.677842	-1.47527	0.559433	1.36093	1.36093	0.122286	0.381643	-2.62025	0.782364	1.15586	1.15586	0.478449	0.656934	-1.52222
717	10338711	---		---				No current mapping	0.157764	0.807608	1.02711	1.02711	0.0259417	1.32234	1.32234	0.54381	1.07805	1.07805	0.218935	1.15062	1.15062	0.0829005	1.25909	1.25909
718	10338712	---		---				No current mapping	0.169991	0.798729	0.933275	-1.0715	0.437883	0.808103	-1.23747	0.0618045	1.85872	1.85872	0.869178	0.956418	-1.04557	0.461287	0.797818	-1.25342
719	10338713	---		---				No current mapping	0.607385	0.29628	0.66883	-1.49515	0.507115	0.777938	-1.28545	0.769089	0.884173	-1.131	0.901582	0.954759	-1.04738	0.442835	1.38551	1.38551
720	10338714	---		---				No current mapping	0.284622	0.0434522	0.609983	-1.63939	0.198887	0.745026	-1.34223	0.217721	0.730065	-1.36974	0.040335	0.604309	-1.65478	0.209415	0.725523	-1.37832
721	10338715	---		---				No current mapping	0.668293	0.307813	1.80118	1.80118	0.88445	1.08507	1.08507	0.542646	0.679849	-1.47092	0.888276	0.924117	-1.08211	0.715407	0.794801	-1.25818
722	10338716	---		---				No current mapping	0.461327	0.916935	1.01218	1.01218	0.239987	1.15186	1.15186	0.187374	1.19609	1.19609	0.704647	0.956816	-1.04513	0.732095	1.04555	1.04555
723	10338717	---		---				No current mapping	0.542891	0.89668	0.968503	-1.03252	0.790001	0.936387	-1.06793	0.823551	0.940358	-1.06342	0.237972	1.35199	1.35199	0.352308	1.29961	1.29961
724	10338718	---		---				No current mapping	0.381251	0.479448	0.850771	-1.1754	0.0914838	0.663189	-1.50787	0.898993	0.968484	-1.03254	0.844798	1.04519	1.04519	0.942494	1.01836	1.01836
725	10338719	---		---				No current mapping	0.368474	0.0941411	0.680629	-1.46923	0.259168	0.779676	-1.28258	0.133759	0.684163	-1.46164	0.158638	0.728388	-1.37289	0.0548716	0.603221	-1.65777
726	10338720	---		---				No current mapping	0.233727	0.0489952	1.96094	1.96094	0.774051	0.915144	-1.09272	0.989934	1.00436	1.00436	0.733508	1.11099	1.11099	0.520996	1.25052	1.25052
727	10338721	---		---				No current mapping	0.176735	0.882814	1.01389	1.01389	0.291545	0.903402	-1.10693	0.812181	0.975421	-1.0252	0.64248	0.957271	-1.04464	0.0754932	1.22418	1.22418
728	10338722	---		---				No current mapping	0.999986	0.980888	1.00589	1.00589	0.981297	1.00576	1.00576	0.879176	1.04258	1.04258	0.93199	1.02115	1.02115	0.986967	1.00449	1.00449
729	10338723	---		---				No current mapping	0.332218	0.398297	0.871917	-1.1469	0.869002	0.974058	-1.02663	0.648449	0.921621	-1.08504	0.0983428	0.753424	-1.32727	0.520377	1.12265	1.12265
730	10338724	---		---				No current mapping	0.0176608	0.228158	0.73565	-1.35934	0.588042	0.874741	-1.1432	0.114884	1.58678	1.58678	0.484129	0.840503	-1.18976	0.0157835	2.17241	2.17241
731	10338725	---		---				No current mapping	0.553667	0.261451	0.733117	-1.36404	0.610502	1.14699	1.14699	0.700945	0.891126	-1.12218	0.704502	1.10717	1.10717	0.556983	0.837615	-1.19387
732	10338726	---		---				No current mapping	0.869926	0.759815	0.931465	-1.07358	0.828969	1.05138	1.05138	0.705652	0.906476	-1.10317	0.372395	0.809778	-1.23491	0.902317	1.03231	1.03231
733	10338727	---		---				No current mapping	0.540988	0.990569	0.991953	-1.00811	0.639871	1.37939	1.37939	0.246604	2.50256	2.50256	0.540251	0.65525	-1.52614	0.412926	1.89039	1.89039
734	10338728	---		---				No current mapping	0.258178	0.803227	1.04675	1.04675	0.354718	0.840914	-1.18918	0.14913	0.731985	-1.36615	0.0723476	0.69864	-1.43135	0.339892	0.818686	-1.22147
735	10338729	---		---				No current mapping	0.030822	0.00697485	0.821694	-1.217	0.0329899	0.866294	-1.15434	0.00226648	0.76804	-1.30202	0.0250337	0.858236	-1.16518	0.0769942	0.879889	-1.13651
736	10338730	---		---				No current mapping	0.0618205	0.251169	0.731156	-1.3677	0.692731	0.900706	-1.11024	0.0320097	0.488911	-2.04536	0.0106759	0.447152	-2.23638	0.0699257	0.558129	-1.7917
737	10338731	---		---				No current mapping	0.35968	0.208851	0.803038	-1.24527	0.124367	0.76039	-1.31511	0.71186	1.07185	1.07185	0.20317	0.80063	-1.24902	0.698404	0.929777	-1.07553
738	10338732	---		---				No current mapping	0.992378	0.865784	0.927692	-1.07794	0.939745	0.967009	-1.03412	0.962334	0.976842	-1.02371	0.568959	0.774995	-1.29033	0.880303	0.927974	-1.07762
739	10338733	---		---				No current mapping	0.0387822	0.949136	1.02358	1.02358	0.641546	1.18653	1.18653	0.00399566	4.39594	4.39594	0.675011	1.16634	1.16634	0.246809	1.63237	1.63237
740	10338734	---		---				No current mapping	0.471558	0.223756	0.699204	-1.4302	0.0893024	0.595078	-1.68045	0.249179	0.685653	-1.45846	0.497764	0.82358	-1.21421	0.881542	0.953943	-1.04828
741	10338735	---		---				No current mapping	0.989908	0.74568	0.948212	-1.05462	0.933605	0.986468	-1.01372	0.928296	0.983681	-1.01659	0.64974	0.928067	-1.07751	0.591118	0.90579	-1.10401
742	10338736	---		---				No current mapping	0.649421	0.502887	1.163	1.163	0.3954	0.824539	-1.2128	0.875002	1.03998	1.03998	0.562046	0.877836	-1.13916	0.581373	0.870736	-1.14845
743	10338737	---		---				No current mapping	0.955952	0.62404	1.10986	1.10986	0.685178	1.08985	1.08985	0.980371	0.994204	-1.00583	0.448673	1.17649	1.17649	0.966238	1.01005	1.01005
744	10338738	---		---				No current mapping	0.449189	0.690014	0.922517	-1.08399	0.598271	0.898638	-1.11279	0.103886	0.675117	-1.48122	0.719768	1.07518	1.07518	0.994068	1.00168	1.00168
745	10338739	---		---				No current mapping	0.0637375	0.0297481	0.628362	-1.59144	0.426029	0.858778	-1.16445	0.260468	0.782947	-1.27723	0.279648	1.23334	1.23334	0.762396	0.93825	-1.06581
746	10338740	---		---				No current mapping	0.350413	0.597416	1.24694	1.24694	0.812705	1.10344	1.10344	0.711816	0.84202	-1.18762	0.538588	0.77287	-1.29388	0.102892	0.443965	-2.25243
747	10338741	---		---				No current mapping	0.583786	0.676429	0.844421	-1.18424	0.748711	1.13832	1.13832	0.22594	1.76402	1.76402	0.505342	1.31234	1.31234	0.724221	0.85246	-1.17308
748	10338742	---		---				No current mapping	0.771489	0.248974	1.42377	1.42377	0.273858	1.39678	1.39678	0.255748	1.47554	1.47554	0.231797	1.44404	1.44404	0.488234	1.2614	1.2614
749	10338743	---		---				No current mapping	0.778067	0.463326	0.776254	-1.28824	0.747777	1.11605	1.11605	0.789109	1.10741	1.10741	0.78213	0.909956	-1.09895	0.5114	1.28767	1.28767
750	10338744	---		---				No current mapping	0.588284	0.177249	1.16972	1.16972	0.369231	1.10688	1.10688	0.954642	1.00707	1.00707	0.924055	0.989498	-1.01061	0.423779	1.10594	1.10594
751	10338745	---		---				No current mapping	0.695889	0.223053	2.37001	2.37001	0.829331	1.15832	1.15832	0.987255	1.01224	1.01224	0.905363	0.9222	-1.08436	0.808655	0.831388	-1.20281
752	10338746	---		---				No current mapping	0.133211	0.605418	0.840359	-1.18997	0.0391963	2.1667	2.1667	0.790374	0.90525	-1.10467	0.977775	0.990729	-1.00936	0.923428	0.964703	-1.03659
753	10338747	---		---				No current mapping	0.693509	0.546463	1.12303	1.12303	0.837587	1.03988	1.03988	0.252866	1.28682	1.28682	0.347981	1.20087	1.20087	0.209364	1.3216	1.3216
754	10338748	---		---				No current mapping	0.281669	0.348642	1.06918	1.06918	0.812194	0.983541	-1.01673	0.93494	1.00639	1.00639	0.167717	0.903762	-1.10649	0.346884	0.927676	-1.07796
755	10338749	---		---				No current mapping	0.698675	0.214422	0.714765	-1.39906	0.322143	0.768107	-1.3019	0.370233	0.766665	-1.30435	0.736047	0.915941	-1.09177	0.220104	0.69042	-1.44839
756	10338750	---		---				No current mapping	0.28148	0.390711	1.34672	1.34672	0.551409	0.815045	-1.22693	0.0737801	2.09744	2.09744	0.534823	1.23772	1.23772	0.715016	1.14953	1.14953
757	10338751	---		---				No current mapping	0.363973	0.751591	1.07297	1.07297	0.38759	0.822401	-1.21595	0.593193	1.14286	1.14286	0.209027	1.33729	1.33729	0.360594	1.26095	1.26095
758	10338752	---		---				No current mapping	0.543148	0.926801	1.00951	1.00951	0.583151	0.944597	-1.05865	0.150682	0.839555	-1.19111	0.761556	1.03184	1.03184	0.599149	0.940828	-1.06289
759	10338753	---		---				No current mapping	0.317321	0.621864	1.07136	1.07136	0.644843	1.06649	1.06649	0.421976	0.880906	-1.1352	0.168682	0.817923	-1.22261	0.363479	0.865721	-1.15511
760	10338754	---		---				No current mapping	0.0868663	0.708318	1.07662	1.07662	0.282134	1.2436	1.2436	0.0841759	0.662913	-1.50849	0.596437	0.900428	-1.11058	0.154158	1.39177	1.39177
761	10338755	---		---				No current mapping	0.741866	0.406885	1.18494	1.18494	0.90563	0.97645	-1.02412	0.252861	1.30459	1.30459	0.697526	1.08156	1.08156	0.462572	1.18222	1.18222
762	10338756	---		---				No current mapping	0.678312	0.84823	0.962956	-1.03847	0.888636	1.02799	1.02799	0.866693	1.0377	1.0377	0.406968	0.84673	-1.18101	0.238	0.763621	-1.30955
763	10338757	---		---				No current mapping	0.733828	0.68535	0.912248	-1.09619	0.410855	1.20797	1.20797	0.84761	0.952619	-1.04974	0.587071	0.883798	-1.13148	0.7077	1.09962	1.09962
764	10338758	---		---				No current mapping	0.0879058	0.592624	1.10988	1.10988	0.108301	0.717028	-1.39465	0.218376	0.758055	-1.31917	0.194221	1.30018	1.30018	0.959777	0.989153	-1.01097
765	10338759	---		---				No current mapping	0.278291	0.903627	1.08405	1.08405	0.85744	0.887105	-1.12726	0.507519	1.64771	1.64771	0.0583028	4.01073	4.01073	0.945667	1.05209	1.05209
766	10338760	---		---				No current mapping	0.171905	0.283027	1.88421	1.88421	0.131333	0.399464	-2.50336	0.846152	0.883102	-1.13237	0.601573	1.35129	1.35129	0.38373	0.566246	-1.76602
767	10338761	---		---				No current mapping	0.631795	0.447262	0.832196	-1.20164	0.653814	1.1133	1.1133	0.402472	0.796942	-1.2548	0.996064	1.00118	1.00118	0.336348	0.769369	-1.29977
768	10338762	---		---				No current mapping	0.616277	0.163733	0.741981	-1.34774	0.984267	1.00402	1.00402	0.2964	0.783045	-1.27707	0.558938	0.886888	-1.12754	0.639736	0.898398	-1.11309
769	10338763	---		---				No current mapping	0.097842	0.56879	0.828739	-1.20665	0.1497	0.608039	-1.64463	0.0196356	0.371964	-2.68843	0.568178	0.828488	-1.20702	0.538257	1.25503	1.25503
770	10338764	---		---				No current mapping	0.33632	0.049621	2.51431	2.51431	0.290987	1.5847	1.5847	0.113541	2.22711	2.22711	0.278968	1.6044	1.6044	0.0962134	2.33436	2.33436
771	10338765	---		---				No current mapping	0.483549	0.805478	0.89514	-1.11714	0.602834	0.790299	-1.26534	0.507588	0.714233	-1.4001	0.314946	1.58954	1.58954	0.379203	0.63725	-1.56924
772	10338766	---		---				No current mapping	0.23067	0.062825	0.564349	-1.77195	0.538065	0.840059	-1.19039	0.17829	0.642452	-1.55654	0.246024	0.714019	-1.40052	0.632614	1.16263	1.16263
773	10338767	---		---				No current mapping	0.0615053	0.020235	0.818235	-1.22214	0.977155	1.00214	1.00214	0.173933	0.887726	-1.12647	0.524777	1.04912	1.04912	0.617496	0.958941	-1.04282
774	10338768	---		---				No current mapping	0.311129	0.223289	0.801315	-1.24795	0.880971	1.02655	1.02655	0.732946	1.06922	1.06922	0.18196	0.78293	-1.27725	0.180306	0.759773	-1.31618
775	10338769	---		---				No current mapping	0.818938	0.740248	1.07197	1.07197	0.911762	0.977096	-1.02344	0.291069	0.775641	-1.28926	0.815689	0.952381	-1.05	0.913574	0.974948	-1.0257
776	10338770	---		---				No current mapping	0.36832	0.541222	0.861508	-1.16076	0.383994	0.806889	-1.23933	0.0925223	0.612584	-1.63243	0.847207	0.954467	-1.0477	0.108067	0.628143	-1.59199
777	10338771	---		---				No current mapping	0.301529	0.151069	0.815508	-1.22623	0.490444	0.910367	-1.09846	0.565344	0.916494	-1.09111	0.543221	1.08606	1.08606	0.520742	1.10254	1.10254
778	10338772	---		---				No current mapping	0.433274	0.747744	1.08563	1.08563	0.667866	0.895974	-1.1161	0.195041	1.47086	1.47086	0.224298	1.37973	1.37973	0.999326	1.00024	1.00024
779	10338773	---		---				No current mapping	0.485269	0.504748	0.747857	-1.33715	0.44165	1.39994	1.39994	0.241525	1.7941	1.7941	0.943571	0.969982	-1.03095	0.509041	1.37919	1.37919
780	10338774	---		---				No current mapping	0.588411	0.18762	0.805897	-1.24085	0.282171	0.840775	-1.18938	0.166448	0.775239	-1.28992	0.76779	0.954761	-1.04738	0.665257	0.926778	-1.07901
781	10338775	---		---				No current mapping	0.890368	0.848192	0.935132	-1.06937	0.423945	1.32923	1.32923	0.820823	1.09281	1.09281	0.843838	0.933308	-1.07146	0.8727	0.939182	-1.06476
782	10338776	---		---				No current mapping	0.596047	0.131866	2.80292	2.80292	0.636893	1.35768	1.35768	0.900581	1.09416	1.09416	0.987707	0.990126	-1.00997	0.767278	1.23809	1.23809
783	10338777	---		---				No current mapping	0.354429	0.632496	0.966555	-1.0346	0.188881	0.907336	-1.10213	0.250543	0.910235	-1.09862	0.677514	0.970894	-1.02998	0.0558994	0.846433	-1.18143
784	10338778	---		---				No current mapping	0.419839	0.846241	0.948346	-1.05447	0.142593	0.654349	-1.52824	0.0988008	0.581452	-1.71983	0.30171	0.748108	-1.33671	0.621369	0.859122	-1.16398
785	10338779	---		---				No current mapping	0.258686	0.205265	1.77997	1.77997	0.361692	1.50195	1.50195	0.82036	1.11731	1.11731	0.264175	0.604451	-1.65439	0.990064	0.993944	-1.00609
786	10338780	---		---				No current mapping	0.384435	0.748534	1.1082	1.1082	0.188703	1.55229	1.55229	0.478806	0.773821	-1.29229	0.919976	0.968392	-1.03264	0.483335	0.775914	-1.2888
787	10338781	---		---				No current mapping	0.933852	0.803331	0.957842	-1.04401	0.635261	0.920913	-1.08588	0.381132	0.841543	-1.18829	0.424135	0.869059	-1.15067	0.736452	0.936911	-1.06734
788	10338782	---		---				No current mapping	0.817482	0.430136	1.58076	1.58076	0.591315	0.734246	-1.36194	0.829162	1.14789	1.14789	0.820223	0.878146	-1.13876	0.898403	1.08496	1.08496
789	10338783	---		---				No current mapping	0.431237	0.723519	0.866412	-1.15419	0.696855	1.17119	1.17119	0.153003	0.505915	-1.97662	0.59604	0.805935	-1.24079	0.227063	0.567194	-1.76307
790	10338784	---		---				No current mapping	0.409106	0.129817	1.45011	1.45011	0.74556	1.078	1.078	0.388531	1.25473	1.25473	0.111777	1.48087	1.48087	0.145399	1.48808	1.48808
791	10338785	---		---				No current mapping	0.206862	0.157977	0.70787	-1.41269	0.816222	0.947412	-1.05551	0.325844	0.769877	-1.29891	0.0506386	0.604869	-1.65325	0.773351	1.07778	1.07778
792	10338786	---		---				No current mapping	0.631885	0.660101	1.06179	1.06179	0.992728	0.998764	-1.00124	0.547689	0.912058	-1.09642	0.302409	0.866005	-1.15473	0.403133	0.878847	-1.13785
793	10338787	---		---				No current mapping	0.526125	0.320591	0.691231	-1.44669	0.184321	0.604175	-1.65515	0.951214	1.02509	1.02509	0.441636	0.75344	-1.32725	0.146293	0.536715	-1.86319
794	10338788	---		---				No current mapping	0.474002	0.569449	0.76403	-1.30885	0.178283	1.93964	1.93964	0.938769	0.960502	-1.04112	0.979732	1.01199	1.01199	0.550233	1.37203	1.37203
795	10338789	---		---				No current mapping	0.181918	0.107097	0.520651	-1.92067	0.798278	0.907764	-1.10161	0.767739	1.13326	1.13326	0.414213	1.36899	1.36899	0.365666	1.47786	1.47786
796	10338790	---		---				No current mapping	0.618067	0.570191	0.798686	-1.25206	0.992567	0.996349	-1.00366	0.775027	0.881865	-1.13396	0.972239	0.98643	-1.01376	0.135245	0.498754	-2.005
797	10338791	---		---				No current mapping	0.0923154	0.038476	3.1896	3.1896	0.891059	0.933877	-1.0708	0.0315748	3.89507	3.89507	0.546748	1.3549	1.3549	0.499193	1.46479	1.46479
798	10338792	---		---				No current mapping	0.142044	0.435045	1.24293	1.24293	0.206576	0.696829	-1.43507	0.364787	1.32827	1.32827	0.241135	1.39549	1.39549	0.17791	1.54236	1.54236
799	10338793	---		---				No current mapping	0.340424	0.469442	0.831799	-1.20221	0.450098	1.21229	1.21229	0.463583	1.23208	1.23208	0.614164	0.880342	-1.13592	0.207435	1.44645	1.44645
800	10338794	---		---				No current mapping	0.446253	0.117393	2.35319	2.35319	0.850747	0.908065	-1.10124	0.948716	0.963844	-1.03751	0.919813	0.949746	-1.05291	0.889359	1.08294	1.08294
801	10338795	---		---				No current mapping	0.489314	0.907127	0.976386	-1.02418	0.176839	1.33672	1.33672	0.98836	0.996666	-1.00335	0.897923	1.02663	1.02663	0.23917	1.32246	1.32246
802	10338796	---		---				No current mapping	0.112121	0.760195	0.910725	-1.09803	0.0958744	1.72976	1.72976	0.0570822	2.04727	2.04727	0.109137	1.68922	1.68922	0.973255	0.988609	-1.01152
803	10338797	---		---				No current mapping	0.65132	0.509072	1.11723	1.11723	0.152553	1.2849	1.2849	0.888424	1.02639	1.02639	0.78187	1.04713	1.04713	0.981744	0.995763	-1.00426
804	10338798	---		---				No current mapping	0.874505	0.898646	1.02088	1.02088	0.613888	1.08586	1.08586	0.377007	1.17763	1.17763	0.386329	1.15406	1.15406	0.982377	1.00401	1.00401
805	10338799	---		---				No current mapping	0.758085	0.827682	1.25033	1.25033	0.869059	1.18424	1.18424	0.797897	0.7453	-1.34174	0.238355	3.50346	3.50346	0.95556	1.06595	1.06595
806	10338800	---		---				No current mapping	0.819589	0.324244	1.51742	1.51742	0.75417	0.878567	-1.13822	0.822705	1.10898	1.10898	0.681925	1.18501	1.18501	0.975383	1.01433	1.01433
807	10338801	---		---				No current mapping	0.507622	0.966802	0.994251	-1.00578	0.57466	1.08154	1.08154	0.65964	1.07097	1.07097	0.208016	0.833705	-1.19947	0.804282	0.962285	-1.03919
808	10338802	---		---				No current mapping	0.636621	0.444653	0.685568	-1.45864	0.959515	1.025	1.025	0.402287	0.628822	-1.59027	0.556833	0.749485	-1.33425	0.461245	1.50141	1.50141
809	10338803	---		---				No current mapping	0.335276	0.3354	1.52639	1.52639	0.358598	1.49501	1.49501	0.067011	2.61135	2.61135	0.963088	0.980366	-1.02003	0.969524	0.981864	-1.01847
810	10338804	---		---				No current mapping	0.256351	0.34432	1.19551	1.19551	0.191789	0.777357	-1.28641	0.726903	1.07493	1.07493	0.678108	0.925981	-1.07994	0.29141	0.799285	-1.25112
811	10338805	---		---				No current mapping	0.270706	0.832182	1.02994	1.02994	0.952255	1.00836	1.00836	0.107202	1.30782	1.30782	0.264864	1.17375	1.17375	0.0860312	1.33475	1.33475
812	10338806	---		---				No current mapping	0.129547	0.769695	1.0514	1.0514	0.0186932	1.59527	1.59527	0.0991928	1.40291	1.40291	0.469761	1.13336	1.13336	0.609811	1.10311	1.10311
813	10338807	---		---				No current mapping	0.647844	0.83966	1.05947	1.05947	0.603569	0.861448	-1.16084	0.225221	1.4948	1.4948	0.870762	0.954631	-1.04753	0.92431	1.03076	1.03076
814	10338808	---		---				No current mapping	0.95025	0.525169	0.719849	-1.38918	0.890086	1.07334	1.07334	0.904222	1.07132	1.07132	0.780362	0.866726	-1.15377	0.838992	1.12346	1.12346
815	10338809	---		---				No current mapping	0.914929	0.449425	0.870708	-1.14849	0.729391	0.939343	-1.06457	0.854288	1.03775	1.03775	0.817147	0.959108	-1.04264	0.470226	0.862792	-1.15903
816	10338810	---		---				No current mapping	0.663991	0.531561	1.68146	1.68146	0.265352	2.57582	2.57582	0.68085	1.46192	1.46192	0.872451	1.14121	1.14121	0.167955	3.79176	3.79176
817	10338811	---		---				No current mapping	0.655198	0.177879	1.68092	1.68092	0.548521	1.24921	1.24921	0.421576	1.399	1.399	0.988495	1.00531	1.00531	0.335146	1.5003	1.5003
818	10338812	---		---				No current mapping	0.0106291	0.585777	0.854496	-1.17028	0.188688	1.4828	1.4828	0.00634766	2.92571	2.92571	0.425792	1.26092	1.26092	0.108136	0.576455	-1.73474
819	10338813	---		---				No current mapping	0.652472	0.91056	1.02081	1.02081	0.878022	1.02855	1.02855	0.816113	0.953392	-1.04889	0.594558	1.10329	1.10329	0.163789	1.35043	1.35043
820	10338814	---		---				No current mapping	0.111208	0.127748	0.834114	-1.19888	0.0335812	0.764251	-1.30847	0.165319	0.832954	-1.20055	0.0113816	0.713312	-1.40191	0.0297969	0.734096	-1.36222
821	10338815	---		---				No current mapping	0.73004	0.249035	1.28693	1.28693	0.978828	1.00562	1.00562	0.954378	0.986574	-1.01361	0.845012	0.959493	-1.04222	0.907392	0.972881	-1.02787
822	10338816	---		---				No current mapping	0.670499	0.127533	0.635104	-1.57455	0.722054	0.904875	-1.10512	0.488579	0.802832	-1.24559	0.715036	0.902475	-1.10806	0.610735	0.851737	-1.17407
823	10338817	---		---				No current mapping	0.885226	0.592437	0.831337	-1.20288	0.546487	0.811792	-1.23184	0.615351	0.823926	-1.2137	0.75335	1.11394	1.11394	0.529651	0.784128	-1.2753
824	10338818	---		---				No current mapping	0.185953	0.0221336	10.3164	10.3164	0.498351	1.83347	1.83347	0.937604	1.08052	1.08052	0.57992	1.63818	1.63818	0.334765	2.65808	2.65808
825	10338819	---		---				No current mapping	0.17723	0.227143	1.62336	1.62336	0.201779	1.67266	1.67266	0.102624	2.13028	2.13028	0.457275	0.747424	-1.33793	0.944997	1.03023	1.03023
826	10338820	---		---				No current mapping	0.876483	0.550036	1.18926	1.18926	0.976222	1.0086	1.0086	0.929994	0.97217	-1.02863	0.783649	0.924005	-1.08224	0.508517	0.806697	-1.23962
827	10338821	---		---				No current mapping	0.0826571	0.233649	0.846334	-1.18157	0.0899619	1.28024	1.28024	0.951201	1.00928	1.00928	0.288577	1.15895	1.15895	0.145197	1.26174	1.26174
828	10338822	---		---				No current mapping	0.922208	0.572541	0.878121	-1.13879	0.584446	0.881706	-1.13416	0.537312	0.852906	-1.17246	0.865027	0.961891	-1.03962	0.752957	1.08392	1.08392
829	10338823	---		---				No current mapping	0.717186	0.424596	0.888058	-1.12605	0.342497	0.867518	-1.15271	0.932507	1.01394	1.01394	0.500482	0.905119	-1.10483	0.206715	0.806309	-1.24022
830	10338824	---		---				No current mapping	0.528097	0.816244	1.23209	1.23209	0.477526	1.90698	1.90698	0.507384	0.510467	-1.95899	0.318083	0.398828	-2.50735	0.560702	0.55511	-1.80144
831	10338825	---		---				No current mapping	0.438604	0.713578	0.92082	-1.08599	0.832545	0.9537	-1.04855	0.585135	0.871315	-1.14769	0.180603	1.36944	1.36944	0.718082	0.913291	-1.09494
832	10338826	---		---				No current mapping	0.92062	0.935015	0.991314	-1.00876	0.43931	0.9194	-1.08767	0.563092	0.932612	-1.07226	0.473149	0.925169	-1.08088	0.47358	0.916794	-1.09076
833	10338827	---		---				No current mapping	0.684111	0.743566	1.18244	1.18244	0.218885	1.9225	1.9225	0.676079	0.786849	-1.27089	0.580928	1.32876	1.32876	0.597958	1.35442	1.35442
834	10338828	---		---				No current mapping	0.752314	0.974701	0.992309	-1.00775	0.543197	0.861181	-1.1612	0.496272	1.20616	1.20616	0.648465	1.11806	1.11806	0.573097	0.856713	-1.16725
835	10338829	---		---				No current mapping	0.417726	0.949356	1.01112	1.01112	0.151603	1.30167	1.30167	0.645014	1.09437	1.09437	0.265436	1.22181	1.22181	0.118808	1.38255	1.38255
836	10338830	---		---				No current mapping	0.714825	0.479841	0.740037	-1.35128	0.729449	0.864237	-1.15709	0.440784	1.44505	1.44505	0.561714	0.781762	-1.27916	0.527629	0.740741	-1.35
837	10338831	---		---				No current mapping	0.313681	0.870878	1.03249	1.03249	0.605683	1.1076	1.1076	0.115146	0.690802	-1.44759	0.792559	0.949525	-1.05316	0.428302	1.19361	1.19361
838	10338832	---		---				No current mapping	0.812651	0.775351	1.05457	1.05457	0.690872	0.928498	-1.07701	0.531961	1.14015	1.14015	0.3967	1.17404	1.17404	0.638893	1.103	1.103
839	10338833	---		---				No current mapping	0.329422	0.47612	0.61939	-1.61449	0.385005	0.555546	-1.80003	0.152492	0.326167	-3.06591	0.0583619	0.250952	-3.98483	0.0935421	0.261672	-3.82158
840	10338834	---		---				No current mapping	0.767883	0.500218	1.23605	1.23605	0.216053	1.492	1.492	0.636958	1.17924	1.17924	0.654523	1.14997	1.14997	0.244843	1.51976	1.51976
841	10338835	---		---				No current mapping	0.0507964	0.25776	0.819855	-1.21973	0.102539	1.3464	1.3464	0.382628	1.1841	1.1841	0.0365464	1.49069	1.49069	0.487781	1.1426	1.1426
842	10338836	---		---				No current mapping	0.463185	0.793961	0.896092	-1.11596	0.784124	1.12199	1.12199	0.198142	1.87816	1.87816	0.620034	1.23275	1.23275	0.393885	0.665372	-1.50292
843	10338837	---		---				No current mapping	0.244158	0.0989131	1.892	1.892	0.717144	1.13956	1.13956	0.13609	1.88747	1.88747	0.995439	1.00206	1.00206	0.111771	1.98064	1.98064
844	10338838	---		---				No current mapping	0.981254	0.733333	0.879108	-1.13752	0.52694	0.785794	-1.2726	0.999642	1.00019	1.00019	0.714317	0.870658	-1.14856	0.988221	0.993796	-1.00624
845	10338839	---		---				No current mapping	0.390148	0.0472272	0.720319	-1.38827	0.101882	0.770101	-1.29853	0.176721	0.790002	-1.26582	0.169219	0.806605	-1.23976	0.273928	0.828843	-1.2065
846	10338840	---		---				No current mapping	0.358746	0.172453	1.15703	1.15703	0.0612786	1.23271	1.23271	0.418456	1.09818	1.09818	0.499924	1.07195	1.07195	0.096788	1.22551	1.22551
847	10338841	---		---				No current mapping	0.273215	0.726877	0.886632	-1.12786	0.138662	0.583356	-1.71422	0.178891	0.581975	-1.71829	0.55341	0.814326	-1.22801	0.0469363	0.428136	-2.33571
848	10338842	---		---				No current mapping	0.0838102	0.0111184	0.53537	-1.86787	0.385869	0.833314	-1.20003	0.464762	0.842917	-1.18636	0.287859	0.797925	-1.25325	0.724083	1.08506	1.08506
849	10338843	---		---				No current mapping	0.480932	0.595318	0.923661	-1.08265	0.560946	1.09096	1.09096	0.161599	1.27713	1.27713	0.994219	0.998925	-1.00108	0.824437	0.963814	-1.03754
850	10338844	---		---				No current mapping	0.766702	0.453727	0.854761	-1.16992	0.961745	1.00995	1.00995	0.405917	1.21567	1.21567	0.999232	0.999801	-1.0002	0.865915	1.03976	1.03976
851	10338845	---		---				No current mapping	0.339588	0.0404476	0.716048	-1.39656	0.59349	0.924712	-1.08142	0.734331	0.946114	-1.05695	0.343234	0.868278	-1.1517	0.375897	0.863218	-1.15846
852	10338846	---		---				No current mapping	0.71832	0.55248	1.10843	1.10843	0.646757	1.08233	1.08233	0.539634	0.88789	-1.12627	0.521016	0.894594	-1.11783	0.773137	0.946051	-1.05702
853	10338847	---		---				No current mapping	0.318414	0.445618	1.09327	1.09327	0.129818	1.20367	1.20367	0.922248	1.01265	1.01265	0.63707	0.946826	-1.05616	0.206688	1.18476	1.18476
854	10338848	---		---				No current mapping	0.675898	0.513141	1.28731	1.28731	0.482779	1.31194	1.31194	0.579828	1.26908	1.26908	0.174786	1.72306	1.72306	0.832774	0.913694	-1.09446
855	10338849	---		---				No current mapping	0.477303	0.903047	0.98681	-1.01337	0.156303	0.849673	-1.17692	0.400093	0.900844	-1.11007	0.259065	0.88059	-1.1356	0.798282	1.03168	1.03168
856	10338850	---		---				No current mapping	0.559282	0.184878	0.701074	-1.42638	0.284893	0.754438	-1.32549	0.686707	0.890662	-1.12276	0.116675	0.651631	-1.53461	0.206821	0.686346	-1.45699
857	10338851	---		---				No current mapping	0.789835	0.92502	1.03593	1.03593	0.31565	1.47161	1.47161	0.78036	1.12428	1.12428	0.799141	0.908846	-1.1003	0.783811	0.891144	-1.12215
858	10338852	---		---				No current mapping	0.281513	0.671646	1.44464	1.44464	0.136035	3.91901	3.91901	0.852409	1.19701	1.19701	0.966333	1.03713	1.03713	0.0678478	6.87639	6.87639
859	10338853	---		---				No current mapping	0.604565	0.250267	1.43022	1.43022	0.830216	0.937507	-1.06666	0.761648	1.10758	1.10758	0.281291	1.39641	1.39641	0.37488	1.35586	1.35586
860	10338854	---		---				No current mapping	0.148675	0.0476461	0.347588	-2.87697	0.437954	1.45984	1.45984	0.524957	0.708304	-1.41182	0.345807	0.629186	-1.58935	0.650918	0.783333	-1.2766
861	10338855	---		---				No current mapping	0.861093	0.477886	1.33495	1.33495	0.862853	0.932906	-1.07192	0.517312	1.34182	1.34182	0.833584	0.918968	-1.08818	0.886867	0.938067	-1.06602
862	10338856	---		---				No current mapping	0.624413	0.530148	1.18721	1.18721	0.213103	1.42037	1.42037	0.772913	0.916241	-1.09142	0.84182	0.947387	-1.05554	0.702702	1.12287	1.12287
863	10338857	---		---				No current mapping	0.62029	0.7418	1.07493	1.07493	0.965676	0.990633	-1.00946	0.37858	0.802758	-1.24571	0.853341	0.960347	-1.04129	0.308169	1.29182	1.29182
864	10338858	---		---				No current mapping	0.205659	0.942575	0.964776	-1.03651	0.721869	1.19454	1.19454	0.0318099	3.87023	3.87023	0.323553	1.6555	1.6555	0.951039	1.03476	1.03476
865	10338859	---		---				No current mapping	0.85886	0.65571	0.848936	-1.17795	0.432106	0.746951	-1.33878	0.470525	0.741653	-1.34834	0.378361	0.71998	-1.38893	0.870609	1.06886	1.06886
866	10338860	---		---				No current mapping	0.280086	0.635095	0.94731	-1.05562	0.0751281	0.802813	-1.24562	0.0797799	0.785775	-1.27263	0.1941	0.857316	-1.16643	0.0985507	0.798345	-1.25259
867	10338861	---		---				No current mapping	0.126516	0.362711	0.908222	-1.10105	0.328728	1.1092	1.1092	0.122672	0.826727	-1.20959	0.760475	0.968869	-1.03213	0.0981641	0.813979	-1.22853
868	10338862	---		---				No current mapping	0.716805	0.47059	0.843113	-1.18608	0.827194	1.05232	1.05232	0.903942	0.968997	-1.03199	0.491173	0.849904	-1.1766	0.490043	1.19999	1.19999
869	10338863	---		---				No current mapping	0.183267	0.763456	1.12535	1.12535	0.270699	0.640712	-1.56076	0.129907	2.02277	2.02277	0.287748	1.53529	1.53529	0.799952	0.894852	-1.1175
870	10338864	---		---				No current mapping	0.0762483	0.0558827	0.749947	-1.33343	0.872329	0.978299	-1.02218	0.0491495	0.716768	-1.39515	0.0257108	0.705884	-1.41666	0.781774	0.958545	-1.04325
871	10338865	---		---				No current mapping	0.409693	0.601547	1.1608	1.1608	0.455163	0.806648	-1.2397	0.72807	1.11691	1.11691	0.301668	0.739945	-1.35145	0.401068	1.31148	1.31148
872	10338866	---		---				No current mapping	0.163755	0.0235572	0.602538	-1.65965	0.0810758	0.691894	-1.44531	0.569974	0.882781	-1.13278	0.0539471	0.660671	-1.51361	0.0743377	0.655153	-1.52636
873	10338867	---		---				No current mapping	0.878146	0.471272	0.798245	-1.25275	0.894876	0.960028	-1.04164	0.605229	0.835625	-1.19671	0.675892	1.13837	1.13837	0.856881	0.939628	-1.06425
874	10338868	---		---				No current mapping	0.306137	0.0340277	0.569512	-1.75589	0.418297	0.823927	-1.2137	0.345984	0.775942	-1.28876	0.111951	0.670413	-1.49162	0.202704	0.70492	-1.4186
875	10338869	---		---				No current mapping	0.747593	0.921706	0.978916	-1.02154	0.344155	0.810643	-1.23359	0.543129	1.16044	1.16044	0.928293	0.980678	-1.0197	0.614219	0.88429	-1.13085
876	10338870	---		---				No current mapping	0.436946	0.0791517	2.01926	2.01926	0.0737916	2.05012	2.05012	0.216432	1.69959	1.69959	0.208429	1.62169	1.62169	0.190081	1.75964	1.75964
877	10338871	---		---				No current mapping	0.567902	0.517943	0.912667	-1.09569	0.0804662	0.767072	-1.30366	0.538003	0.907354	-1.10211	0.580473	0.925065	-1.08101	0.459421	0.88931	-1.12447
878	10338872	---		---				No current mapping	0.132313	0.208716	1.40998	1.40998	0.672945	0.894789	-1.11758	0.0921836	1.70288	1.70288	0.641926	0.884629	-1.13042	0.385755	0.771619	-1.29598
879	10338873	---		---				No current mapping	0.378318	0.103702	0.782372	-1.27816	0.282532	0.855804	-1.16849	0.26198	0.833418	-1.19988	0.178949	0.82024	-1.21916	0.811191	1.03831	1.03831
880	10338874	---		---				No current mapping	0.56816	0.239227	0.798277	-1.2527	0.357513	0.8406	-1.18963	0.0947522	0.689749	-1.4498	0.539188	0.891851	-1.12126	0.254435	0.783994	-1.27552
881	10338875	---		---				No current mapping	0.140039	0.44537	0.908234	-1.10104	0.353236	0.888739	-1.12519	0.144591	0.807046	-1.23909	0.534935	0.925099	-1.08097	0.123784	1.25562	1.25562
882	10338876	---		---				No current mapping	0.00630774	0.837389	1.05733	1.05733	0.339516	1.30401	1.30401	0.00166364	3.52697	3.52697	0.00372019	2.70524	2.70524	0.188607	1.51814	1.51814
883	10338877	---		---				No current mapping	0.650693	0.507264	0.779557	-1.28278	0.773183	1.11319	1.11319	0.883011	1.06302	1.06302	0.287552	1.50194	1.50194	0.817295	1.10079	1.10079
884	10338878	---		---				No current mapping	0.151551	0.0309489	1.3347	1.3347	0.272847	1.14283	1.14283	0.762148	1.04082	1.04082	0.99731	1.0004	1.0004	0.79682	0.966557	-1.0346
885	10338879	---		---				No current mapping	0.575843	0.324153	0.825579	-1.21127	0.904719	1.02295	1.02295	0.975802	0.993594	-1.00645	0.421553	1.16755	1.16755	0.623373	1.11038	1.11038
886	10338880	---		---				No current mapping	0.345594	0.213301	1.50642	1.50642	0.163799	1.58921	1.58921	0.599702	0.829622	-1.20537	0.444072	1.27841	1.27841	0.174558	1.65485	1.65485
887	10338881	---		---				No current mapping	0.914651	0.642934	1.18433	1.18433	0.995037	0.997745	-1.00226	0.949004	1.02629	1.02629	0.923685	0.965828	-1.03538	0.475903	0.745945	-1.34058
888	10338882	---		---				No current mapping	0.516044	0.063311	1.49058	1.49058	0.258795	1.25717	1.25717	0.282817	1.27453	1.27453	0.252895	1.26102	1.26102	0.442197	1.1865	1.1865
889	10338883	---		---				No current mapping	0.293752	0.573089	1.1012	1.1012	0.217588	1.24327	1.24327	0.911855	1.02123	1.02123	0.0477979	1.45223	1.45223	0.188631	1.29826	1.29826
890	10338884	---		---				No current mapping	0.477517	0.50535	0.769091	-1.30024	0.819593	1.09306	1.09306	0.739027	1.15666	1.15666	0.945992	1.02675	1.02675	0.152424	1.93113	1.93113
891	10338885	---		---				No current mapping	0.218276	0.951943	1.01778	1.01778	0.408469	1.27893	1.27893	0.795418	0.918605	-1.08861	0.150108	0.641151	-1.55969	0.286785	1.43151	1.43151
892	10338886	---		---				No current mapping	0.090227	0.145759	0.787578	-1.26972	0.125224	0.776245	-1.28825	0.0152823	0.609996	-1.63936	0.487255	0.896565	-1.11537	0.711461	1.06653	1.06653
893	10338887	---		---				No current mapping	0.398557	0.568214	0.921179	-1.08556	0.250097	1.18516	1.18516	0.220444	1.22546	1.22546	0.456673	1.11374	1.11374	0.935019	0.987079	-1.01309
894	10338888	---		---				No current mapping	0.866225	0.484365	0.889102	-1.12473	0.455115	0.881814	-1.13403	0.545273	0.892881	-1.11997	0.805079	0.959812	-1.04187	0.739228	1.0639	1.0639
895	10338889	---		---				No current mapping	0.423798	0.147667	0.759191	-1.31719	0.0696706	0.700052	-1.42846	0.166943	0.746344	-1.33986	0.170329	0.771515	-1.29615	0.59998	0.899153	-1.11216
896	10338890	---		---				No current mapping	0.394368	0.835241	1.0477	1.0477	0.0794325	1.53136	1.53136	0.906356	1.02988	1.02988	0.490266	1.1692	1.1692	0.220494	1.37567	1.37567
897	10338891	---		---				No current mapping	0.556767	0.165769	0.677104	-1.47688	0.286523	0.74555	-1.34129	0.125443	0.614103	-1.62839	0.554017	0.852408	-1.17315	0.211084	0.677302	-1.47645
898	10338892	---		---				No current mapping	0.0554809	0.0132738	0.708054	-1.41232	0.0720833	0.793614	-1.26006	0.00569047	0.637412	-1.56884	0.0236199	0.735958	-1.35877	0.210109	0.841859	-1.18785
899	10338893	---		---				No current mapping	0.0137109	0.0261053	0.730576	-1.36878	0.00330148	0.630464	-1.58613	0.00302376	0.59274	-1.68708	0.00170616	0.600069	-1.66647	0.00966294	0.651073	-1.53593
900	10338894	---		---				No current mapping	0.962686	0.933328	1.03916	1.03916	0.991048	0.994863	-1.00516	0.911747	1.05855	1.05855	0.448003	1.42417	1.42417	0.940606	1.03899	1.03899
901	10338895	---		---				No current mapping	0.57749	0.862862	0.936799	-1.06746	0.332474	0.687183	-1.45522	0.466831	0.732324	-1.36552	0.844721	0.928631	-1.07685	0.379313	1.46057	1.46057
902	10338896	---		---				No current mapping	0.844247	0.844482	1.07878	1.07878	0.851897	1.07483	1.07483	0.788772	1.12287	1.12287	0.243587	1.59479	1.59479	0.603773	1.25315	1.25315
903	10338897	---		---				No current mapping	0.960001	0.656848	0.899151	-1.11216	0.543603	0.864171	-1.15718	0.936454	0.979001	-1.02145	0.793861	0.939589	-1.0643	0.431004	0.808144	-1.2374
904	10338898	---		---				No current mapping	0.291864	0.233712	1.24453	1.24453	0.523423	1.12089	1.12089	0.926866	0.982	-1.01833	0.20066	1.26676	1.26676	0.0496169	1.53856	1.53856
905	10338899	---		---				No current mapping	0.590811	0.372777	0.843998	-1.18484	0.931103	1.01625	1.01625	0.428303	0.845538	-1.18268	0.486115	1.1405	1.1405	0.856677	1.03838	1.03838
906	10338900	---		---				No current mapping	0.377014	0.801644	0.848033	-1.1792	0.467847	0.617442	-1.61959	0.192208	2.71549	2.71549	0.487511	0.630929	-1.58496	0.451988	0.571755	-1.749
907	10338901	---		---				No current mapping	0.517207	0.130096	0.512965	-1.94945	0.216258	0.586108	-1.70617	0.135843	0.47997	-2.08346	0.100949	0.481315	-2.07764	0.316444	0.62052	-1.61155
908	10338902	---		---				No current mapping	0.583108	0.658017	0.950578	-1.05199	0.649194	0.949234	-1.05348	0.887602	1.01817	1.01817	0.138339	0.836141	-1.19597	0.354718	0.886431	-1.12812
909	10338903	---		---				No current mapping	0.597348	0.951727	1.01026	1.01026	0.489254	1.12532	1.12532	0.436924	1.16055	1.16055	0.453075	1.137	1.137	0.117106	1.37073	1.37073
910	10338904	---		---				No current mapping	0.600229	0.994322	0.997984	-1.00202	0.187847	1.47847	1.47847	0.481223	1.25388	1.25388	0.919347	1.02914	1.02914	0.305726	1.39631	1.39631
911	10338905	---		---				No current mapping	0.07098	0.956474	0.994081	-1.00595	0.231016	0.873468	-1.14486	0.0177975	0.714739	-1.39911	0.556566	1.06665	1.06665	0.260839	0.868187	-1.15183
912	10338906	---		---				No current mapping	0.445955	0.30875	1.43405	1.43405	0.416937	0.752274	-1.3293	0.369818	1.42327	1.42327	0.794895	0.914152	-1.09391	0.974553	0.987783	-1.01237
913	10338907	---		---				No current mapping	0.577085	0.876075	1.12617	1.12617	0.962977	1.03598	1.03598	0.613279	1.5421	1.5421	0.425291	1.85389	1.85389	0.120378	4.09534	4.09534
914	10338908	---		---				No current mapping	0.151584	0.234517	0.888869	-1.12503	0.099301	0.844362	-1.18433	0.291106	0.890442	-1.12304	0.428897	0.926099	-1.0798	0.0119206	0.726725	-1.37604
915	10338909	---		---				No current mapping	0.0950093	0.0262754	0.54742	-1.82675	0.00977824	0.478943	-2.08793	0.0348009	0.531925	-1.87996	0.0728299	0.628952	-1.58995	0.0299795	0.52008	-1.92278
916	10338910	---		---				No current mapping	0.721131	0.170533	1.30687	1.30687	0.289072	1.22496	1.22496	0.345245	1.22229	1.22229	0.668576	1.08321	1.08321	0.628644	1.10638	1.10638
917	10338911	---		---				No current mapping	0.522305	0.946284	0.990119	-1.00998	0.573464	0.919746	-1.08726	0.270606	1.20613	1.20613	0.888588	1.02087	1.02087	0.301962	1.19115	1.19115
918	10338912	---		---				No current mapping	0.244624	0.22879	1.29556	1.29556	0.996448	0.999078	-1.00092	0.583863	0.880005	-1.13636	0.158825	1.36011	1.36011	0.134974	1.44376	1.44376
919	10338913	---		---				No current mapping	0.380175	0.676409	1.08122	1.08122	0.761073	0.944809	-1.05842	0.779473	0.943245	-1.06017	0.16886	1.30922	1.30922	0.440738	0.849538	-1.17711
920	10338914	---		---				No current mapping	0.286243	0.0846597	0.569551	-1.75577	0.690935	0.886577	-1.12793	0.473342	0.782686	-1.27765	0.641669	0.868379	-1.15157	0.438769	1.30365	1.30365
921	10338915	---		---				No current mapping	0.495364	0.516747	1.19779	1.19779	0.913713	1.03029	1.03029	0.420679	0.777158	-1.28674	0.302745	1.33879	1.33879	0.595602	0.848255	-1.17889
922	10338916	---		---				No current mapping	0.383296	0.670246	0.955107	-1.047	0.651673	0.952443	-1.04993	0.208882	0.854484	-1.1703	0.467146	0.923899	-1.08237	0.280691	1.14283	1.14283
923	10338917	---		---				No current mapping	0.700474	0.145455	1.19759	1.19759	0.285782	1.13745	1.13745	0.558307	1.08039	1.08039	0.478392	1.08774	1.08774	0.766797	1.03968	1.03968
924	10338918	---		---				No current mapping	0.630549	0.923353	0.960054	-1.04161	0.543543	1.2967	1.2967	0.216198	1.84013	1.84013	0.856791	0.926344	-1.07951	0.415503	1.48052	1.48052
925	10338919	---		---				No current mapping	0.102769	0.389439	1.16742	1.16742	0.939198	0.986633	-1.01355	0.0732477	1.46953	1.46953	0.026093	1.56652	1.56652	0.885717	1.02877	1.02877
926	10338920	---		---				No current mapping	0.222411	0.344433	1.09505	1.09505	0.381472	1.08738	1.08738	0.217161	1.14425	1.14425	0.799391	1.02417	1.02417	0.181298	0.863296	-1.15835
927	10338921	---		---				No current mapping	0.768825	0.278163	2.43046	2.43046	0.966877	0.967567	-1.03352	0.994327	0.993708	-1.00633	0.768809	1.26352	1.26352	0.743663	0.747449	-1.33788
928	10338922	---		---				No current mapping	0.369676	0.136307	2.50315	2.50315	0.585	1.37658	1.37658	0.161859	2.60259	2.60259	0.906869	0.934296	-1.07032	0.929351	0.94405	-1.05927
929	10338923	---		---				No current mapping	0.466485	0.260449	0.767275	-1.30331	0.580601	1.1352	1.1352	0.650607	0.890551	-1.1229	0.252682	0.763705	-1.30941	0.437674	0.818147	-1.22227
930	10338924	---		---				No current mapping	0.19247	0.215537	0.774648	-1.29091	0.623581	1.10273	1.10273	0.532014	0.869566	-1.15	0.139549	0.733463	-1.36339	0.406159	1.20592	1.20592
931	10338925	---		---				No current mapping	0.145098	0.405864	1.23931	1.23931	0.0957831	1.57562	1.57562	0.0559101	1.81789	1.81789	0.0646289	1.67078	1.67078	0.0198162	2.15003	2.15003
932	10338926	---		---				No current mapping	0.829194	0.208744	0.712249	-1.404	0.444143	0.817758	-1.22286	0.557085	0.842389	-1.1871	0.406168	0.803326	-1.24483	0.774977	0.920416	-1.08647
933	10338927	---		---				No current mapping	0.0686649	0.414712	1.19728	1.19728	0.0135441	1.88312	1.88312	0.0525051	1.68249	1.68249	0.019075	1.80513	1.80513	0.0346725	1.78234	1.78234
934	10338928	---		---				No current mapping	0.713096	0.259752	0.797799	-1.25345	0.952615	1.01159	1.01159	0.532292	0.872196	-1.14653	0.852529	0.964574	-1.03673	0.327087	0.804265	-1.24337
935	10338929	---		---				No current mapping	0.805107	0.852481	0.954346	-1.04784	0.273374	0.7529	-1.3282	0.477264	0.81697	-1.22403	0.357767	0.789725	-1.26626	0.364982	0.771185	-1.29671
936	10338930	---		---				No current mapping	0.393866	0.169056	0.722813	-1.38348	0.805864	0.946235	-1.05682	0.252838	0.742982	-1.34593	0.917648	0.977047	-1.02349	0.531817	1.17181	1.17181
937	10338931	---		---				No current mapping	0.92309	0.51448	0.836729	-1.19513	0.985329	1.00499	1.00499	0.897759	1.03963	1.03963	0.728543	1.09873	1.09873	0.737747	0.903451	-1.10687
938	10338932	---		---				No current mapping	0.834394	0.577866	0.830125	-1.20464	0.527156	1.23622	1.23622	0.982594	1.00813	1.00813	0.596577	1.19357	1.19357	0.721068	1.14215	1.14215
939	10338933	---		---				No current mapping	0.584845	0.424038	0.633332	-1.57895	0.933938	0.954486	-1.04768	0.771673	1.20045	1.20045	0.394653	1.62814	1.62814	0.456612	1.60718	1.60718
940	10338934	---		---				No current mapping	0.720409	0.739451	0.963504	-1.03788	0.818831	1.0259	1.0259	0.604969	1.06707	1.06707	0.869883	0.981894	-1.01844	0.278784	0.870049	-1.14936
941	10338935	---		---				No current mapping	0.0986049	0.113562	0.847811	-1.17951	0.416123	0.922413	-1.08411	0.921563	0.989309	-1.01081	0.125905	1.17232	1.17232	0.707969	0.9598	-1.04188
942	10338936	---		---				No current mapping	0.831991	0.363008	1.34503	1.34503	0.311004	1.39358	1.39358	0.880938	1.05488	1.05488	0.657804	1.15254	1.15254	0.992756	0.996769	-1.00324
943	10338937	---		---				No current mapping	0.940519	0.532336	0.838061	-1.19323	0.456764	0.80941	-1.23547	0.61713	0.854233	-1.17064	0.412933	0.791878	-1.26282	0.379006	0.754959	-1.32457
944	10338938	---		---				No current mapping	0.52335	0.257893	1.73201	1.73201	0.211044	1.8438	1.8438	0.591859	1.32776	1.32776	0.800329	1.12628	1.12628	0.117426	2.40371	2.40371
945	10338939	---		---				No current mapping	0.375852	0.498053	0.874975	-1.14289	0.247549	1.26274	1.26274	0.685184	1.09271	1.09271	0.760104	0.942126	-1.06143	0.275071	1.27793	1.27793
946	10338940	---		---				No current mapping	0.707847	0.892928	0.977373	-1.02315	0.952583	0.989944	-1.01016	0.224276	1.27136	1.27136	0.763541	0.950042	-1.05259	0.865451	1.03275	1.03275
947	10338941	---		---				No current mapping	0.101349	0.0273318	1.48225	1.48225	0.687807	1.0651	1.0651	0.367942	0.851545	-1.17434	0.349216	1.1615	1.1615	0.663099	1.0795	1.0795
948	10338942	---		---				No current mapping	0.654029	0.424062	0.864956	-1.15613	0.926285	0.98362	-1.01665	0.386072	0.83829	-1.1929	0.381977	0.852836	-1.17256	0.154671	0.741084	-1.34937
949	10338943	---		---				No current mapping	0.528016	0.746882	0.890894	-1.12247	0.966067	0.984928	-1.0153	0.213657	1.67699	1.67699	0.462529	0.766439	-1.30473	0.841343	1.08326	1.08326
950	10338944	---		---				No current mapping	0.399623	0.655429	1.03463	1.03463	0.512147	1.05159	1.05159	0.827402	1.01869	1.01869	0.172014	1.11503	1.11503	0.358594	0.923457	-1.08289
951	10338945	---		---				No current mapping	0.499157	0.365982	0.603114	-1.65806	0.834413	0.891744	-1.1214	0.232365	2.13618	2.13618	0.965525	1.02395	1.02395	0.777991	0.841197	-1.18878
952	10338946	---		---				No current mapping	0.93022	0.974068	0.987981	-1.01217	0.578037	0.81173	-1.23194	0.483738	0.744533	-1.34312	0.451174	0.752422	-1.32904	0.89483	0.946484	-1.05654
953	10338947	---		---				No current mapping	0.935051	0.603103	0.816001	-1.22549	0.879197	1.06084	1.06084	0.912128	1.04909	1.04909	0.529842	0.781534	-1.27953	0.669761	0.830238	-1.20447
954	10338948	---		---				No current mapping	0.240982	0.44304	0.83887	-1.19208	0.955854	0.987591	-1.01257	0.166077	1.44402	1.44402	0.340914	0.802534	-1.24605	0.297053	0.762932	-1.31073
955	10338949	---		---				No current mapping	0.293545	0.0502857	0.728116	-1.37341	0.686901	0.94253	-1.06097	0.982092	1.00368	1.00368	0.949184	0.990723	-1.00936	0.585957	0.914167	-1.09389
956	10338950	---		---				No current mapping	0.672593	0.347602	0.854027	-1.17092	0.3464	0.853675	-1.17141	0.760276	1.05774	1.05774	0.328115	0.848224	-1.17893	0.95674	0.990093	-1.01001
957	10338951	---		---				No current mapping	0.23759	0.391964	0.89258	-1.12035	0.783723	1.03646	1.03646	0.609859	1.07767	1.07767	0.127963	0.809936	-1.23467	0.159938	0.806073	-1.24058
958	10338952	---		---				No current mapping	0.268733	0.0518733	0.582187	-1.71766	0.229893	0.730886	-1.3682	0.798769	1.07441	1.07441	0.36367	0.791883	-1.26281	0.757643	0.916733	-1.09083
959	10338953	---		---				No current mapping	0.895416	0.589523	0.919282	-1.08781	0.845212	0.970199	-1.03072	0.514123	0.892088	-1.12097	0.614003	0.924407	-1.08177	0.66356	1.0786	1.0786
960	10338954	---		---				No current mapping	0.192917	0.297978	0.817359	-1.22345	0.0433042	0.653878	-1.52934	0.0346474	0.605434	-1.65171	0.553652	0.893528	-1.11916	0.241799	0.774509	-1.29114
961	10338955	---		---				No current mapping	0.354147	0.619541	1.15043	1.15043	0.558748	0.847519	-1.17992	0.719806	0.893285	-1.11946	0.130763	1.5687	1.5687	0.983705	1.00642	1.00642
962	10338956	---		---				No current mapping	0.0231087	0.122505	1.12034	1.12034	0.0512685	1.16078	1.16078	0.00538783	1.30518	1.30518	0.610073	1.0361	1.0361	0.00655249	1.29373	1.29373
963	10338957	---		---				No current mapping	0.668411	0.888416	0.97123	-1.02962	0.391925	1.199	1.199	0.338543	1.25599	1.25599	0.75332	1.06771	1.06771	0.245658	1.3227	1.3227
964	10338958	---		---				No current mapping	0.426932	0.0964283	0.646549	-1.54667	0.387777	0.806838	-1.23941	0.377311	0.782298	-1.27829	0.413922	0.816588	-1.22461	0.731069	1.09849	1.09849
965	10338959	---		---				No current mapping	0.9859	0.760414	1.16482	1.16482	0.986496	0.991588	-1.00848	0.829416	1.12791	1.12791	0.712578	0.831506	-1.20264	0.927655	0.950587	-1.05198
966	10338960	---		---				No current mapping	0.117544	0.208745	1.1349	1.1349	0.330086	1.10121	1.10121	0.467298	0.923521	-1.08281	0.0366469	1.25486	1.25486	0.962438	0.994929	-1.0051
967	10338961	---		---				No current mapping	0.293759	0.0389926	0.509267	-1.96361	0.30639	0.73613	-1.35846	0.120555	0.583204	-1.71466	0.0940339	0.59108	-1.69182	0.105436	0.568028	-1.76048
968	10338962	---		---				No current mapping	0.419046	0.585075	0.957348	-1.04455	0.498597	0.947195	-1.05575	0.0633804	0.834992	-1.19762	0.183144	0.895384	-1.11684	0.703585	0.96674	-1.0344
969	10338963	---		---				No current mapping	0.418404	0.138424	3.05864	3.05864	0.855141	1.13891	1.13891	0.157712	3.27211	3.27211	0.986298	0.987849	-1.0123	0.612113	1.5012	1.5012
970	10338964	---		---				No current mapping	0.538884	0.770077	0.951533	-1.05094	0.475737	1.13041	1.13041	0.510513	0.88144	-1.13451	0.259674	0.820639	-1.21856	0.646603	0.916295	-1.09135
971	10338965	---		---				No current mapping	0.838838	0.605372	0.827143	-1.20898	0.593176	1.21691	1.21691	0.834208	0.918097	-1.08921	0.685862	0.862292	-1.1597	0.632072	1.21705	1.21705
972	10338966	---		---				No current mapping	0.558808	0.879386	1.03863	1.03863	0.820093	0.944739	-1.05849	0.6214	1.14879	1.14879	0.357976	0.790886	-1.2644	0.236451	0.70975	-1.40895
973	10338967	---		---				No current mapping	0.980553	0.658619	0.910743	-1.098	0.907742	0.975888	-1.02471	0.873543	1.0382	1.0382	0.673768	0.914806	-1.09313	0.887022	1.03403	1.03403
974	10338968	---		---				No current mapping	0.36165	0.0786332	1.4363	1.4363	0.641892	1.0927	1.0927	0.791359	0.945384	-1.05777	0.977526	0.994675	-1.00535	0.735182	1.07454	1.07454
975	10338969	---		---				No current mapping	0.707521	0.901076	1.02783	1.02783	0.769981	0.937365	-1.06682	0.665554	1.11315	1.11315	0.776921	0.939255	-1.06467	0.233562	0.737001	-1.35685
976	10338970	---		---				No current mapping	0.388006	0.730001	0.937805	-1.06632	0.700654	0.93092	-1.07421	0.107902	0.699677	-1.42923	0.211387	0.7854	-1.27324	0.729409	1.07461	1.07461
977	10338971	---		---				No current mapping	0.974116	0.852899	0.944153	-1.05915	0.672201	1.14069	1.14069	0.948081	1.0228	1.0228	0.810841	1.07705	1.07705	0.583358	1.21092	1.21092
978	10338972	---		---				No current mapping	0.469276	0.57751	1.28276	1.28276	0.430033	0.700698	-1.42715	0.800765	1.13351	1.13351	0.658604	0.821252	-1.21765	0.187767	0.504759	-1.98115
979	10338973	---		---				No current mapping	0.152128	0.0867828	0.538332	-1.85759	0.0256241	0.425597	-2.34964	0.762627	0.892989	-1.11983	0.0461106	0.476057	-2.10059	0.142243	0.559424	-1.78755
980	10338974	---		---				No current mapping	0.371658	0.201113	1.90787	1.90787	0.392819	1.52433	1.52433	0.312452	1.75314	1.75314	0.969716	1.01854	1.01854	0.0724005	2.88581	2.88581
981	10338975	---		---				No current mapping	0.397849	0.284126	0.770284	-1.29822	0.829432	1.05232	1.05232	0.6002	0.869759	-1.14974	0.786345	0.937809	-1.06632	0.240714	1.3793	1.3793
982	10338976	---		---				No current mapping	0.51197	0.76384	1.12625	1.12625	0.170498	1.76596	1.76596	0.986279	0.992437	-1.00762	0.628358	0.825082	-1.212	0.908903	0.950731	-1.05182
983	10338977	---		---				No current mapping	0.486823	0.206277	1.27849	1.27849	0.113147	1.3711	1.3711	0.690325	1.08693	1.08693	0.132864	1.34633	1.34633	0.626039	1.10757	1.10757
984	10338978	---		---				No current mapping	0.729958	0.926903	1.0711	1.0711	0.222912	2.58265	2.58265	0.800562	0.809149	-1.23587	0.657604	1.39582	1.39582	0.888448	1.12463	1.12463
985	10338979	---		---				No current mapping	0.681109	0.729039	0.952819	-1.04952	0.963921	0.993728	-1.00631	0.639106	1.0761	1.0761	0.499095	1.09981	1.09981	0.254545	1.20122	1.20122
986	10338980	---		---				No current mapping	0.293928	0.273326	0.741079	-1.34938	0.897904	1.03461	1.03461	0.418297	1.27633	1.27633	0.162008	0.676846	-1.47744	0.455853	0.79915	-1.25133
987	10338981	---		---				No current mapping	0.913994	0.817273	0.894534	-1.1179	0.441475	1.45726	1.45726	0.834966	0.893752	-1.11888	0.97934	1.01255	1.01255	0.906165	1.06557	1.06557
988	10338982	---		---				No current mapping	0.243489	0.927872	0.988738	-1.01139	0.274225	0.868367	-1.15159	0.540532	0.917197	-1.09028	0.142106	0.823304	-1.21462	0.302869	1.15971	1.15971
989	10338983	---		---				No current mapping	0.205111	0.349157	1.18717	1.18717	0.288883	1.21609	1.21609	0.121348	0.718487	-1.39181	0.698336	1.07217	1.07217	0.893075	1.02729	1.02729
990	10338984	---		---				No current mapping	0.10265	0.256085	1.98994	1.98994	0.136695	2.5202	2.5202	0.00728166	8.53176	8.53176	0.196878	2.20291	2.20291	0.658318	1.33783	1.33783
991	10338985	---		---				No current mapping	0.57581	0.432173	1.29822	1.29822	0.373965	1.34551	1.34551	0.994722	1.00242	1.00242	0.449758	0.778149	-1.2851	0.68539	1.16035	1.16035
992	10338986	---		---				No current mapping	0.550148	0.195861	0.90371	-1.10655	0.993842	0.999422	-1.00058	0.683913	0.966342	-1.03483	0.753397	1.02387	1.02387	0.684262	1.03479	1.03479
993	10338987	---		---				No current mapping	0.0752165	0.203997	1.85879	1.85879	0.532147	1.34336	1.34336	0.861095	1.09589	1.09589	0.0544439	0.370305	-2.70047	0.764241	0.854542	-1.17022
994	10338988	---		---				No current mapping	0.573147	0.890427	0.953488	-1.04878	0.703423	0.876296	-1.14117	0.273359	0.64613	-1.54768	0.857554	1.06404	1.06404	0.372133	1.42202	1.42202
995	10338989	---		---				No current mapping	0.427447	0.918228	0.983704	-1.01657	0.801881	0.960587	-1.04103	0.125089	0.746732	-1.33917	0.204591	0.809146	-1.23587	0.918547	1.01847	1.01847
996	10338990	---		---				No current mapping	0.439977	0.345426	0.835669	-1.19665	0.0640601	0.68569	-1.45839	0.679842	0.917462	-1.08996	0.199122	0.779345	-1.28313	0.207092	0.760762	-1.31447
997	10338991	---		---				No current mapping	0.266135	0.120989	1.40218	1.40218	0.0697124	1.49939	1.49939	0.0968521	1.50463	1.50463	0.836166	1.04325	1.04325	0.311039	1.26865	1.26865
998	10338992	---		---				No current mapping	0.932393	0.611768	1.10516	1.10516	0.64829	0.914164	-1.0939	0.900531	1.02773	1.02773	0.721523	1.07248	1.07248	0.772007	1.06559	1.06559
999	10338993	---		---				No current mapping	0.220226	0.537689	0.878017	-1.13893	0.918768	1.02155	1.02155	0.180424	0.720232	-1.38844	0.0466499	0.629698	-1.58806	0.825935	0.94985	-1.0528
1000	10338994	---		---				No current mapping	0.574847	0.517979	0.868544	-1.15135	0.944385	0.985068	-1.01516	0.490862	0.845206	-1.18314	0.974659	1.00687	1.00687	0.268982	1.31682	1.31682
1001	10338995	---		---				No current mapping	0.379505	0.913659	0.980682	-1.0197	0.659373	0.923411	-1.08294	0.123554	1.39072	1.39072	0.995038	1.00112	1.00112	0.50093	0.872014	-1.14677
1002	10338996	---		---				No current mapping	0.0392682	0.312547	0.859071	-1.16405	0.386574	0.878701	-1.13804	0.0174336	1.5748	1.5748	0.600947	0.925758	-1.0802	0.634816	0.92476	-1.08136
1003	10338997	---		---				No current mapping	0.498044	0.726799	0.889275	-1.12451	0.668022	1.1552	1.1552	0.528576	0.787926	-1.26915	0.163001	0.611548	-1.6352	0.905515	1.04545	1.04545
1004	10338998	---		---				No current mapping	0.656446	0.807541	1.05696	1.05696	0.338795	1.24915	1.24915	0.70911	0.909334	-1.09971	0.783969	1.06435	1.06435	0.242764	1.35985	1.35985
1005	10338999	---		---				No current mapping	0.225964	0.117752	2.38178	2.38178	0.501675	0.702287	-1.42392	0.779726	0.849691	-1.1769	0.540801	0.725376	-1.3786	0.537028	0.696017	-1.43675
1006	10339000	---		---				No current mapping	0.68983	0.377166	1.6771	1.6771	0.691962	1.25634	1.25634	0.809495	1.16748	1.16748	0.243836	1.99952	1.99952	0.731638	0.802018	-1.24685
1007	10339001	---		---				No current mapping	0.985279	0.896149	1.02745	1.02745	0.949858	0.987043	-1.01313	0.606241	0.886622	-1.12788	0.719479	0.927995	-1.07759	0.831122	0.951703	-1.05075
1008	10339002	---		---				No current mapping	0.776413	0.456923	1.22685	1.22685	0.362389	1.28678	1.28678	0.446534	1.26371	1.26371	0.845427	0.948512	-1.05428	0.439777	1.26827	1.26827
1009	10339003	---		---				No current mapping	0.562721	0.372773	0.777231	-1.28662	0.244947	0.716297	-1.39607	0.196647	0.658521	-1.51855	0.587578	0.859548	-1.1634	0.110703	0.589529	-1.69627
1010	10339004	---		---				No current mapping	0.552619	0.608869	0.663471	-1.50722	0.509327	1.70149	1.70149	0.40583	0.470664	-2.12466	0.48127	1.765	1.765	0.648188	0.664678	-1.50449
1011	10339005	---		---				No current mapping	0.627266	0.900736	1.02849	1.02849	0.996034	0.998882	-1.00112	0.340587	1.27845	1.27845	0.270801	1.29168	1.29168	0.263255	1.33778	1.33778
1012	10339006	---		---				No current mapping	0.908434	0.786161	1.05078	1.05078	0.486661	1.13697	1.13697	0.987236	1.00326	1.00326	0.6694	0.924805	-1.08131	0.913261	1.02245	1.02245
1013	10339007	---		---				No current mapping	0.456802	0.820646	1.21202	1.21202	0.25361	2.72032	2.72032	0.968642	1.03793	1.03793	0.100695	4.4542	4.4542	0.383073	2.32254	2.32254
1014	10339008	---		---				No current mapping	0.425722	0.195217	0.710739	-1.40699	0.544671	0.857073	-1.16676	0.383788	1.28465	1.28465	0.451994	0.824902	-1.21227	0.527252	0.835172	-1.19736
1015	10339009	---		---				No current mapping	0.19185	0.999518	1.00024	1.00024	0.0807942	2.11121	2.11121	0.530211	0.756007	-1.32274	0.511204	0.769431	-1.29966	0.559465	1.29656	1.29656
1016	10339010	---		---				No current mapping	0.569825	0.132318	0.648193	-1.54275	0.184359	0.685733	-1.45829	0.127617	0.611732	-1.6347	0.184866	0.686059	-1.4576	0.299706	0.723578	-1.38202
1017	10339011	---		---				No current mapping	0.687916	0.777116	0.88497	-1.12998	0.589582	0.791237	-1.26384	0.713953	1.19383	1.19383	0.412907	1.43186	1.43186	0.553425	0.749713	-1.33384
1018	10339012	---		---				No current mapping	0.940348	0.612113	0.815741	-1.22588	0.908931	1.04671	1.04671	0.619406	0.80013	-1.2498	0.567767	0.794618	-1.25847	0.509041	0.742363	-1.34705
1019	10339013	---		---				No current mapping	0.944676	0.608355	1.44135	1.44135	0.598915	1.45554	1.45554	0.780115	0.80123	-1.24808	0.930024	1.06421	1.06421	0.858853	0.868493	-1.15142
1020	10339014	---		---				No current mapping	0.49525	0.479645	0.802295	-1.24642	0.838164	1.06491	1.06491	0.382718	0.736217	-1.3583	0.295914	0.718307	-1.39216	0.482976	1.27681	1.27681
1021	10339015	---		---				No current mapping	0.180238	0.425083	1.05721	1.05721	0.182315	1.10063	1.10063	0.0189692	1.23247	1.23247	0.0613575	1.15137	1.15137	0.248195	1.09606	1.09606
1022	10339016	---		---				No current mapping	0.495485	0.858256	0.98144	-1.01891	0.243594	0.88102	-1.13505	0.852536	0.978434	-1.02204	0.152297	0.853502	-1.17164	0.868326	1.01963	1.01963
1023	10339017	---		---				No current mapping	0.112545	0.0236496	1.83239	1.83239	0.761583	0.93162	-1.0734	0.151874	1.48287	1.48287	0.385503	1.22892	1.22892	0.682921	1.11274	1.11274
1024	10339018	---		---				No current mapping	0.150606	0.248518	0.745057	-1.34218	0.404461	1.23252	1.23252	0.272636	0.732179	-1.36579	0.227819	1.36148	1.36148	0.614212	1.14992	1.14992
1025	10339019	---		---				No current mapping	0.905428	0.553913	0.898237	-1.11329	0.606819	1.09757	1.09757	0.891065	1.02791	1.02791	0.78089	1.05135	1.05135	0.97296	1.00683	1.00683
1026	10339020	---		---				No current mapping	0.561881	0.186872	0.869935	-1.14951	0.510255	0.935066	-1.06944	0.188365	0.856237	-1.1679	0.219173	0.879054	-1.13759	0.957017	0.993943	-1.00609
1027	10339021	---		---				No current mapping	0.447352	0.624434	0.831359	-1.20285	0.175651	0.586872	-1.70395	0.167209	0.543936	-1.83845	0.10615	0.522395	-1.91426	0.161577	0.539042	-1.85514
1028	10339022	---		---				No current mapping	0.68752	0.354966	1.91865	1.91865	0.715329	0.777174	-1.28671	0.71247	0.752143	-1.32953	0.755251	0.806327	-1.24019	0.570834	0.643906	-1.55302
1029	10339023	---		---				No current mapping	0.867693	0.36072	0.605413	-1.65176	0.413522	0.639539	-1.56363	0.362266	0.571669	-1.74926	0.430083	0.649978	-1.53851	0.913019	0.936486	-1.06782
1030	10339024	---		---				No current mapping	0.0918427	0.0432512	0.678925	-1.47292	0.892731	0.977113	-1.02342	0.484243	1.14562	1.14562	0.365157	1.1721	1.1721	0.997737	1.00054	1.00054
1031	10339025	---		---				No current mapping	0.748039	0.239251	1.70918	1.70918	0.884669	1.06581	1.06581	0.851924	0.912352	-1.09607	0.764298	1.14109	1.14109	0.891176	0.935003	-1.06952
1032	10339026	---		---				No current mapping	0.110559	0.956507	0.97745	-1.02307	0.949336	1.02693	1.02693	0.0201087	3.52148	3.52148	0.668004	0.83509	-1.19748	0.949712	1.02993	1.02993
1033	10339027	---		---				No current mapping	0.722413	0.713673	0.893334	-1.1194	0.651452	0.870124	-1.14926	0.452041	1.29874	1.29874	0.380138	0.760083	-1.31564	0.745679	0.894593	-1.11783
1034	10339028	---		---				No current mapping	0.940131	0.922151	0.982445	-1.01787	0.698613	1.07297	1.07297	0.664831	0.915581	-1.0922	0.764445	1.05593	1.05593	0.681564	0.919902	-1.08707
1035	10339029	---		---				No current mapping	0.451703	0.138585	1.28201	1.28201	0.176496	1.25168	1.25168	0.618186	1.09282	1.09282	0.373305	1.15471	1.15471	0.799139	0.955904	-1.04613
1036	10339030	---		---				No current mapping	0.552252	0.23634	0.753718	-1.32676	0.120781	0.683465	-1.46313	0.820688	0.943284	-1.06013	0.532758	0.86502	-1.15604	0.230939	0.726104	-1.37721
1037	10339031	---		---				No current mapping	0.85227	0.961162	0.985817	-1.01439	0.411166	1.27811	1.27811	0.471596	1.27038	1.27038	0.759886	1.09403	1.09403	0.799084	0.919783	-1.08721
1038	10339032	---		---				No current mapping	0.859225	0.418845	1.45145	1.45145	0.883472	0.935722	-1.06869	0.575285	1.33125	1.33125	0.953014	1.02706	1.02706	0.768534	0.861228	-1.16113
1039	10339033	---		---				No current mapping	0.0785652	0.484225	1.13455	1.13455	0.194383	0.785265	-1.27345	0.279371	0.800742	-1.24884	0.156648	1.30492	1.30492	0.252839	0.789969	-1.26587
1040	10339034	---		---				No current mapping	0.602388	0.703409	0.968634	-1.03238	0.175218	0.888098	-1.126	0.798452	0.976435	-1.02413	0.222101	0.899518	-1.11171	0.957283	0.995018	-1.00501
1041	10339035	---		---				No current mapping	0.0816994	0.173456	1.25203	1.25203	0.415343	1.13918	1.13918	0.0158804	1.64365	1.64365	0.0136753	1.58068	1.58068	0.220642	1.25107	1.25107
1042	10339036	---		---				No current mapping	0.0657928	0.71654	1.23268	1.23268	0.104395	2.71889	2.71889	0.0528185	0.252887	-3.95433	0.545668	1.41946	1.41946	0.673049	1.31277	1.31277
1043	10339037	---		---				No current mapping	0.504355	0.977544	1.00355	1.00355	0.835632	0.974213	-1.02647	0.608188	0.929985	-1.07529	0.153842	0.827543	-1.2084	0.215056	0.833974	-1.19908
1044	10339038	---		---				No current mapping	0.702704	0.23622	0.768573	-1.30111	0.405418	0.834073	-1.19894	0.186847	0.718251	-1.39227	0.19364	0.747451	-1.33788	0.516417	0.854634	-1.17009
1045	10339039	---		---				No current mapping	0.585572	0.324466	0.75071	-1.33207	0.615346	0.866338	-1.15428	0.200373	0.654359	-1.52821	0.315768	0.74661	-1.33939	0.117187	0.588365	-1.69963
1046	10339040	---		---				No current mapping	0.480446	0.952749	0.959708	-1.04198	0.138612	2.97238	2.97238	0.885668	0.894378	-1.11809	0.94703	0.954935	-1.04719	0.789878	0.812908	-1.23015
1047	10339041	---		---				No current mapping	0.438972	0.997086	0.999041	-1.00096	0.277786	1.34175	1.34175	0.420486	1.27197	1.27197	0.462277	0.822186	-1.21627	0.619539	0.863541	-1.15802
1048	10339042	---		---				No current mapping	0.457863	0.838332	1.04659	1.04659	0.722155	1.0828	1.0828	0.0877265	1.58424	1.58424	0.296013	1.27099	1.27099	0.289018	1.31291	1.31291
1049	10339043	---		---				No current mapping	0.510682	0.419921	1.3809	1.3809	0.609539	1.22419	1.22419	0.286274	0.616796	-1.62128	0.640396	0.83126	-1.20299	0.940206	0.967543	-1.03355
1050	10339044	---		---				No current mapping	0.254555	0.17032	1.15179	1.15179	0.19536	1.14194	1.14194	0.0735065	1.23833	1.23833	0.0278055	1.27887	1.27887	0.401851	1.09814	1.09814
1051	10339045	---		---				No current mapping	0.183623	0.744448	0.932314	-1.0726	0.271249	1.27575	1.27575	0.257961	0.755428	-1.32375	0.41627	0.837493	-1.19404	0.234741	1.34399	1.34399
1052	10339046	---		---				No current mapping	0.653453	0.188528	2.24451	2.24451	0.434218	1.59479	1.59479	0.935338	0.948106	-1.05473	0.824186	1.13958	1.13958	0.954096	0.9629	-1.03853
1053	10339047	---		---				No current mapping	0.0491339	0.33032	0.923497	-1.08284	0.521823	1.05299	1.05299	0.642498	1.0425	1.0425	0.132839	1.13572	1.13572	0.0181429	1.27798	1.27798
1054	10339048	---		---				No current mapping	0.851755	0.642452	1.17598	1.17598	0.770264	1.10696	1.10696	0.887541	0.946559	-1.05646	0.282687	1.46885	1.46885	0.866196	1.06764	1.06764
1055	10339049	---		---				No current mapping	0.522376	0.113726	0.744553	-1.34309	0.542441	0.898237	-1.11329	0.127198	0.728683	-1.37234	0.327959	0.839427	-1.19129	0.559389	0.891456	-1.12176
1056	10339050	---		---				No current mapping	0.0542106	0.106227	1.44889	1.44889	0.00273382	2.28149	2.28149	0.0711474	1.60218	1.60218	0.119856	1.42644	1.42644	0.220179	1.35718	1.35718
1057	10339051	---		---				No current mapping	0.970826	0.811949	0.935746	-1.06867	0.863776	0.953269	-1.04902	0.918768	0.968709	-1.0323	0.549974	0.845195	-1.18316	0.484505	0.801992	-1.2469
1058	10339052	---		---				No current mapping	0.123118	0.300372	1.37883	1.37883	0.108404	0.595412	-1.67951	0.888582	1.04839	1.04839	0.27665	0.712883	-1.40275	0.212665	0.645474	-1.54925
1059	10339053	---		---				No current mapping	0.201076	0.139768	1.32279	1.32279	0.32437	0.834637	-1.19813	0.754449	0.93924	-1.06469	0.448482	0.871473	-1.14748	0.568706	0.891451	-1.12177
1060	10339054	---		---				No current mapping	0.323421	0.608155	1.06971	1.06971	0.0901022	1.26981	1.26981	0.796711	0.963038	-1.03838	0.897946	1.01689	1.01689	0.194227	1.21908	1.21908
1061	10339055	---		---				No current mapping	0.951722	0.885519	0.911444	-1.09716	0.885379	0.91134	-1.09729	0.445948	0.572973	-1.74528	0.580221	0.698479	-1.43168	0.555376	0.651635	-1.5346
1062	10339056	---		---				No current mapping	0.429449	0.378457	1.08102	1.08102	0.328791	1.09067	1.09067	0.127842	1.16991	1.16991	0.79587	0.977788	-1.02272	0.986269	0.998334	-1.00167
1063	10339057	---		---				No current mapping	0.772618	0.445773	1.31093	1.31093	0.279476	1.47703	1.47703	0.227799	1.6323	1.6323	0.588766	1.20987	1.20987	0.862475	1.07013	1.07013
1064	10339058	---		---				No current mapping	0.175076	0.133301	0.768937	-1.3005	0.570161	0.909917	-1.099	0.462772	0.871737	-1.14714	0.0170959	0.631843	-1.58267	0.248881	0.802431	-1.24621
1065	10339059	---		---				No current mapping	0.395097	0.610729	1.06291	1.06291	0.175561	0.844279	-1.18444	0.993163	1.00114	1.00114	0.943429	1.00848	1.00848	0.460953	1.10466	1.10466
1066	10339060	---		---				No current mapping	0.0898637	0.281797	0.80696	-1.23922	0.729411	1.06937	1.06937	0.941735	1.01592	1.01592	0.0494834	1.52384	1.52384	0.518824	0.86853	-1.15137
1067	10339061	---		---				No current mapping	0.295824	0.0369978	0.493771	-2.02523	0.0675557	0.548047	-1.82466	0.293992	0.695355	-1.43811	0.284851	0.717798	-1.39315	0.393313	0.746283	-1.33997
1068	10339062	---		---				No current mapping	0.983266	0.541912	0.709084	-1.41027	0.660173	0.781402	-1.27975	0.518263	0.665249	-1.5032	0.577082	0.730653	-1.36864	0.638981	0.744936	-1.3424
1069	10339063	---		---				No current mapping	0.0407898	0.039151	0.804292	-1.24333	0.938369	0.992746	-1.00731	0.0128743	0.733348	-1.36361	0.18208	0.876623	-1.14074	0.0216917	0.756635	-1.32164
1070	10339064	---		---				No current mapping	0.831725	0.659819	1.17698	1.17698	0.868616	1.06287	1.06287	0.41874	1.40319	1.40319	0.815718	1.08977	1.08977	0.255968	1.62252	1.62252
1071	10339065	---		---				No current mapping	0.0777008	0.145328	1.18459	1.18459	0.0685978	1.24464	1.24464	0.123476	1.22348	1.22348	0.0266528	1.32112	1.32112	0.520497	0.923246	-1.08313
1072	10339066	---		---				No current mapping	0.89409	0.751541	1.11794	1.11794	0.52521	1.25296	1.25296	0.548194	1.26874	1.26874	0.729458	0.885282	-1.12958	0.958782	0.979908	-1.0205
1073	10339067	---		---				No current mapping	0.317523	0.879044	0.967111	-1.03401	0.718542	0.92365	-1.08266	0.0835682	1.58445	1.58445	0.710837	1.08514	1.08514	0.362794	1.25654	1.25654
1074	10339068	---		---				No current mapping	0.198468	0.641508	1.02444	1.02444	0.639518	0.976001	-1.02459	0.588665	1.03192	1.03192	0.482614	0.963988	-1.03736	0.0537739	0.88437	-1.13075
1075	10339069	---		---				No current mapping	0.662975	0.177673	0.686521	-1.45662	0.586881	0.864487	-1.15676	0.423673	0.785132	-1.27367	0.153047	0.669578	-1.49348	0.433988	0.789477	-1.26666
1076	10339070	---		---				No current mapping	0.827685	0.5057	1.1297	1.1297	0.366122	1.18204	1.18204	0.281758	1.25198	1.25198	0.89095	1.02516	1.02516	0.469389	1.16013	1.16013
1077	10339071	---		---				No current mapping	0.760848	0.304054	0.673537	-1.4847	0.218207	0.619214	-1.61495	0.822357	0.91028	-1.09856	0.776366	0.899009	-1.11234	0.665327	0.833799	-1.19933
1078	10339072	---		---				No current mapping	0.0509287	0.0167423	0.67712	-1.47684	0.0110172	0.654944	-1.52685	0.063803	0.728494	-1.3727	0.013876	0.667096	-1.49903	0.586403	0.91809	-1.08922
1079	10339073	---		---				No current mapping	0.601753	0.780081	0.919376	-1.08769	0.237632	0.692055	-1.44497	0.31181	0.705388	-1.41766	0.146901	0.630767	-1.58537	0.688841	0.873653	-1.14462
1080	10339074	---		---				No current mapping	0.133768	0.0609311	1.57076	1.57076	0.301245	1.26259	1.26259	0.845654	1.04894	1.04894	0.795306	0.9446	-1.05865	0.0552725	1.67982	1.67982
1081	10339075	---		---				No current mapping	0.100962	0.161427	0.686365	-1.45695	0.545741	1.1684	1.1684	0.26094	1.39314	1.39314	0.463468	0.827188	-1.20892	0.104516	0.608492	-1.64341
1082	10339076	---		---				No current mapping	0.207113	0.0875821	0.793326	-1.26052	0.560967	0.929099	-1.07631	0.0302767	0.70835	-1.41173	0.0953425	0.798355	-1.25258	0.389569	0.884293	-1.13085
1083	10339077	---		---				No current mapping	0.389345	0.960641	0.971271	-1.02958	0.761754	0.83569	-1.19662	0.792412	1.19018	1.19018	0.791869	1.16899	1.16899	0.0810855	3.48852	3.48852
1084	10339078	---		---				No current mapping	0.715508	0.982458	1.00621	1.00621	0.920819	0.972371	-1.02841	0.399508	1.31051	1.31051	0.362465	1.29987	1.29987	0.674398	0.875491	-1.14222
1085	10339079	---		---				No current mapping	0.404574	0.76397	1.05321	1.05321	0.710967	1.06615	1.06615	0.746811	1.06432	1.06432	0.199154	1.25985	1.25985	0.0743785	1.45374	1.45374
1086	10339080	---		---				No current mapping	0.667605	0.688031	0.976748	-1.02381	0.575499	1.03349	1.03349	0.998623	1.00011	1.00011	0.358929	0.946747	-1.05625	0.42697	0.948679	-1.0541
1087	10339081	---		---				No current mapping	0.836222	0.716864	0.893302	-1.11944	0.998783	1.00047	1.00047	0.431048	1.31973	1.31973	0.608017	0.852035	-1.17366	0.768213	0.902672	-1.10782
1088	10339082	---		---				No current mapping	0.770383	0.811524	0.917823	-1.08953	0.719636	0.878693	-1.13805	0.819566	0.912382	-1.09603	0.714106	1.14111	1.14111	0.326092	1.49832	1.49832
1089	10339083	---		---				No current mapping	0.0751058	0.0403909	0.784647	-1.27446	0.159218	0.854933	-1.16968	0.0468844	0.770235	-1.29831	0.687486	1.0436	1.0436	0.101773	0.812562	-1.23067
1090	10339084	---		---				No current mapping	0.389045	0.502597	0.704309	-1.41983	0.290823	1.75438	1.75438	0.457391	0.646869	-1.54591	0.480682	0.69129	-1.44657	0.421515	0.623551	-1.60372
1091	10339085	---		---				No current mapping	0.536636	0.751617	0.810896	-1.2332	0.837002	0.872804	-1.14573	0.349459	2.02799	2.02799	0.276935	2.09772	2.09772	0.729666	0.774138	-1.29176
1092	10339086	---		---				No current mapping	0.510674	0.135394	0.804185	-1.2435	0.136192	0.804584	-1.24288	0.519689	0.904747	-1.10528	0.236104	0.844402	-1.18427	0.116836	0.772991	-1.29368
1093	10339087	---		---				No current mapping	0.114751	0.862988	0.961925	-1.03958	0.249785	1.30717	1.30717	0.0286314	1.87045	1.87045	0.654892	0.903939	-1.10627	0.433766	1.22127	1.22127
1094	10339088	---		---				No current mapping	0.424296	0.149183	0.845938	-1.18212	0.0621956	0.798747	-1.25196	0.405675	0.901302	-1.10951	0.469483	0.922662	-1.08382	0.628907	0.942074	-1.06149
1095	10339089	---		---				No current mapping	0.0312076	0.00334275	0.66752	-1.49808	0.0592318	0.798662	-1.25209	0.0151438	0.707774	-1.41288	0.0427905	0.782635	-1.27773	0.603575	0.938632	-1.06538
1096	10339090	---		---				No current mapping	0.596856	0.301556	0.649414	-1.53985	0.619133	1.2254	1.2254	0.819991	0.90167	-1.10905	0.453568	0.734167	-1.36209	0.369511	0.659456	-1.5164
1097	10339091	---		---				No current mapping	0.818269	0.591185	0.9065	-1.10314	0.441947	0.867928	-1.15217	0.667685	0.916231	-1.09143	0.426763	0.863672	-1.15785	0.188611	0.756479	-1.32191
1098	10339092	---		---				No current mapping	0.352178	0.910638	1.01799	1.01799	0.285174	1.19116	1.19116	0.555475	0.899739	-1.11143	0.600183	0.919571	-1.08746	0.201027	1.26753	1.26753
1099	10339093	---		---				No current mapping	0.7812	0.545594	0.819341	-1.22049	0.522001	1.23532	1.23532	0.585522	0.818195	-1.2222	0.729625	0.892956	-1.11988	0.615825	0.831598	-1.2025
1100	10339094	---		---				No current mapping	0.324459	0.169594	1.32099	1.32099	0.41818	1.1721	1.1721	0.323087	0.803691	-1.24426	0.521785	1.13297	1.13297	0.979242	0.994407	-1.00562
1101	10339095	---		---				No current mapping	0.869788	0.371044	0.834598	-1.19818	0.445493	0.857848	-1.16571	0.282214	0.782457	-1.27803	0.694508	0.924919	-1.08118	0.737114	0.928206	-1.07735
1102	10339096	---		---				No current mapping	0.910616	0.870478	0.964601	-1.0367	0.442158	0.841637	-1.18816	0.843797	1.04991	1.04991	0.804725	1.05622	1.05622	0.809413	0.942092	-1.06147
1103	10339097	---		---				No current mapping	0.798611	0.510872	1.46362	1.46362	0.990648	0.993308	-1.00674	0.463953	1.60909	1.60909	0.952892	0.966723	-1.03442	0.320193	1.92205	1.92205
1104	10339098	---		---				No current mapping	0.627511	0.213695	0.373032	-2.68074	0.499347	0.594251	-1.68279	0.798535	0.804427	-1.24312	0.157342	0.32139	-3.11148	0.798628	0.804509	-1.24299
1105	10339099	---		---				No current mapping	0.82819	0.830663	0.962433	-1.03903	0.90759	1.02098	1.02098	0.529025	1.13562	1.13562	0.389167	1.17003	1.17003	0.824061	0.956465	-1.04552
1106	10339100	---		---				No current mapping	0.865171	0.618304	0.85532	-1.16915	0.833283	1.06788	1.06788	0.672834	0.862599	-1.15929	0.844591	0.940684	-1.06306	0.501335	1.26751	1.26751
1107	10339101	---		---				No current mapping	0.657003	0.602473	1.1329	1.1329	0.544707	1.15659	1.15659	0.439934	1.232	1.232	0.663557	1.10959	1.10959	0.384861	0.78999	-1.26584
1108	10339102	---		---				No current mapping	0.935013	0.777173	0.935301	-1.06917	0.461614	0.838524	-1.19257	0.364981	0.783426	-1.27644	0.580872	0.876992	-1.14026	0.795417	0.933803	-1.07089
1109	10339103	---		---				No current mapping	0.433466	0.262632	1.13615	1.13615	0.145001	1.18529	1.18529	0.224534	1.16841	1.16841	0.352364	1.11058	1.11058	0.727512	0.95783	-1.04403
1110	10339104	---		---				No current mapping	0.646212	0.244097	1.22348	1.22348	0.810069	1.04104	1.04104	0.517357	0.884909	-1.13006	0.75469	1.05373	1.05373	0.864327	1.03246	1.03246
1111	10339105	---		---				No current mapping	0.332137	0.0567901	0.523139	-1.91154	0.0749361	0.549837	-1.81872	0.100356	0.543831	-1.83881	0.291035	0.714992	-1.39862	0.142889	0.585645	-1.70752
1112	10339106	---		---				No current mapping	0.395843	0.982087	0.996069	-1.00395	0.0828381	0.719111	-1.39061	0.34772	0.828205	-1.20743	0.64355	0.921607	-1.08506	0.99923	1.00019	1.00019
1113	10339107	---		---				No current mapping	0.583378	0.450127	0.783683	-1.27603	0.219931	0.666401	-1.5006	0.812082	1.08833	1.08833	0.403875	0.76314	-1.31038	0.207494	0.626686	-1.5957
1114	10339108	---		---				No current mapping	0.333084	0.439387	0.835792	-1.19647	0.240723	1.32026	1.32026	0.828298	0.946063	-1.05701	0.309511	0.787828	-1.26931	0.973159	1.00863	1.00863
1115	10339109	---		---				No current mapping	0.588527	0.691339	0.949089	-1.05364	0.604751	1.0707	1.0707	0.733269	1.05136	1.05136	0.243719	0.853543	-1.17159	0.945495	0.990031	-1.01007
1116	10339110	---		---				No current mapping	0.145031	0.0534405	1.6081	1.6081	0.743802	1.07565	1.07565	0.624257	1.13046	1.13046	0.0289857	1.7383	1.7383	0.203342	1.39137	1.39137
1117	10339111	---		---				No current mapping	0.534918	0.229939	0.876625	-1.14074	0.595247	1.05814	1.05814	0.617326	0.942356	-1.06117	0.923272	1.01022	1.01022	0.471377	0.917419	-1.09001
1118	10339112	---		---				No current mapping	0.934423	0.558666	1.10738	1.10738	0.44511	1.14342	1.14342	0.788019	1.05344	1.05344	0.390522	1.16337	1.16337	0.434387	1.16592	1.16592
1119	10339113	---		---				No current mapping	0.164744	0.125095	1.2113	1.2113	0.260112	0.872221	-1.1465	0.637617	0.939701	-1.06417	0.793643	1.03125	1.03125	0.455352	0.905346	-1.10455
1120	10339114	---		---				No current mapping	0.185872	0.621014	1.05654	1.05654	0.486175	0.925005	-1.08108	0.0511734	0.765743	-1.30592	0.170242	0.852724	-1.17271	0.423922	0.904399	-1.10571
1121	10339115	---		---				No current mapping	0.15685	0.420088	0.900603	-1.11037	0.625002	1.0648	1.0648	0.111253	1.27527	1.27527	0.685969	0.949486	-1.0532	0.154293	1.23929	1.23929
1122	10339116	---		---				No current mapping	0.840342	0.715655	0.849539	-1.17711	0.242954	0.582794	-1.71587	0.434511	0.672973	-1.48594	0.353079	0.654598	-1.52766	0.549288	0.739728	-1.35185
1123	10339117	---		---				No current mapping	0.66176	0.518868	1.10404	1.10404	0.336133	1.16133	1.16133	0.442663	1.14144	1.14144	0.424692	1.13111	1.13111	0.105128	1.34297	1.34297
1124	10339118	---		---				No current mapping	0.442176	0.603237	0.892147	-1.12089	0.877383	1.03423	1.03423	0.919605	0.97569	-1.02492	0.32708	1.24499	1.24499	0.178153	1.41106	1.41106
1125	10339119	---		---				No current mapping	0.710253	0.784837	0.944308	-1.05898	0.792768	1.05668	1.05668	0.93787	0.981907	-1.01843	0.24438	0.776687	-1.28752	0.499362	0.852057	-1.17363
1126	10339120	---		---				No current mapping	0.636424	0.893988	1.06579	1.06579	0.676725	1.2216	1.2216	0.883807	0.924844	-1.08126	0.216045	1.85073	1.85073	0.660996	0.790179	-1.26554
1127	10339121	---		---				No current mapping	0.796491	0.58217	1.12843	1.12843	0.283751	1.27215	1.27215	0.234911	1.35026	1.35026	0.476118	1.17037	1.17037	0.814763	1.05882	1.05882
1128	10339122	---		---				No current mapping	0.611709	0.436058	0.912264	-1.09617	0.83112	1.02509	1.02509	0.480931	0.911526	-1.09706	0.403235	0.905938	-1.10383	0.523727	1.0872	1.0872
1129	10339123	---		---				No current mapping	0.712707	0.846773	1.09097	1.09097	0.579076	0.777458	-1.28624	0.630339	1.27592	1.27592	0.374096	1.50452	1.50452	0.732485	0.841511	-1.18834
1130	10339124	---		---				No current mapping	0.869562	0.275156	1.84325	1.84325	0.743485	1.19509	1.19509	0.639429	1.33124	1.33124	0.867193	1.09514	1.09514	0.967278	1.02522	1.02522
1131	10339125	---		---				No current mapping	0.997396	0.884422	0.963992	-1.03735	0.878269	0.962096	-1.0394	0.829861	0.941156	-1.06252	0.90415	1.03084	1.03084	0.826582	1.06379	1.06379
1132	10339126	---		---				No current mapping	0.0530953	0.0541047	0.655578	-1.52537	0.664764	0.917212	-1.09026	0.891207	1.03083	1.03083	0.0817428	0.687607	-1.45432	0.194931	1.35069	1.35069
1133	10339127	---		---				No current mapping	0.865849	0.845351	1.07751	1.07751	0.3523	0.695021	-1.4388	0.970753	1.0158	1.0158	0.99181	1.00393	1.00393	0.987305	1.00683	1.00683
1134	10339128	---		---				No current mapping	0.843853	0.249187	0.777331	-1.28645	0.791469	0.945623	-1.0575	0.492599	0.848793	-1.17814	0.834392	0.956781	-1.04517	0.579732	0.87657	-1.14081
1135	10339129	---		---				No current mapping	0.0843162	0.305052	0.832307	-1.20148	0.990472	1.00208	1.00208	0.484537	0.871272	-1.14775	0.0171338	0.615959	-1.62348	0.643937	1.09468	1.09468
1136	10339130	---		---				No current mapping	0.820798	0.465397	0.814033	-1.22845	0.715097	1.10718	1.10718	0.428172	0.778561	-1.28442	0.953912	0.984063	-1.0162	0.95601	0.983003	-1.01729
1137	10339131	---		---				No current mapping	0.543301	0.101389	1.3256	1.3256	0.710303	1.06154	1.06154	0.809524	1.04418	1.04418	0.891055	1.0222	1.0222	0.734264	1.06288	1.06288
1138	10339132	---		---				No current mapping	0.258255	0.709547	1.16745	1.16745	0.686168	1.18301	1.18301	0.0661623	0.394038	-2.53782	0.61075	0.808765	-1.23645	0.568856	0.766386	-1.30483
1139	10339133	---		---				No current mapping	0.278031	0.0680153	0.590718	-1.69286	0.146157	0.666627	-1.50009	0.470061	0.805711	-1.24114	0.880354	1.04054	1.04054	0.563857	0.8422	-1.18737
1140	10339134	---		---				No current mapping	0.816687	0.995513	1.00264	1.00264	0.473551	1.40528	1.40528	0.490879	1.4409	1.4409	0.828611	0.903462	-1.10685	0.677691	0.803621	-1.24437
1141	10339135	---		---				No current mapping	0.583906	0.374828	0.8617	-1.1605	0.169859	0.788953	-1.2675	0.713386	1.07005	1.07005	0.621397	0.921587	-1.08509	0.737135	0.940037	-1.06379
1142	10339136	---		---				No current mapping	0.74821	0.660228	1.10267	1.10267	0.653529	0.905001	-1.10497	0.391199	0.805579	-1.24134	0.574218	0.882216	-1.13351	0.432261	0.820867	-1.21822
1143	10339137	---		---				No current mapping	0.030365	0.179214	0.852782	-1.17263	0.304686	1.12669	1.12669	0.768866	1.03792	1.03792	0.690029	0.95574	-1.04631	0.016463	1.42571	1.42571
1144	10339138	---		---				No current mapping	0.65911	0.290597	1.40935	1.40935	0.119696	1.68744	1.68744	0.443601	1.31554	1.31554	0.646547	1.15647	1.15647	0.488018	1.28087	1.28087
1145	10339139	---		---				No current mapping	0.692308	0.87976	1.04294	1.04294	0.60761	0.866234	-1.15442	0.181012	0.646947	-1.54572	0.561205	0.849752	-1.17681	0.887021	0.95682	-1.04513
1146	10339140	---		---				No current mapping	0.00299785	0.0476266	1.22388	1.22388	0.0241314	1.26822	1.26822	0.000268687	1.73085	1.73085	0.00134153	1.48232	1.48232	0.00220378	1.50478	1.50478
1147	10339141	---		---				No current mapping	0.654599	0.523317	1.15741	1.15741	0.120646	1.45496	1.45496	0.457744	1.21031	1.21031	0.371284	1.22986	1.22986	0.235461	1.36609	1.36609
1148	10339142	---		---				No current mapping	0.925673	0.666435	1.06032	1.06032	0.873534	1.02177	1.02177	0.406294	1.13636	1.13636	0.852138	0.97509	-1.02555	0.879306	1.02324	1.02324
1149	10339143	---		---				No current mapping	0.738938	0.912565	0.97812	-1.02237	0.654275	0.913318	-1.09491	0.573024	0.879878	-1.13652	0.173324	0.749741	-1.33379	0.754809	0.931923	-1.07305
1150	10339144	---		---				No current mapping	0.516426	0.699649	1.07057	1.07057	0.956524	0.990446	-1.00965	0.273945	0.800706	-1.2489	0.781138	1.05024	1.05024	0.272907	0.800296	-1.24954
1151	10339145	---		---				No current mapping	0.568384	0.790849	0.944809	-1.05841	0.196978	1.33386	1.33386	0.649014	1.11552	1.11552	0.400801	1.20067	1.20067	0.322323	1.27455	1.27455
1152	10339146	---		---				No current mapping	0.53535	0.422212	1.153	1.153	0.574092	1.10389	1.10389	0.40081	1.18163	1.18163	0.898653	0.978021	-1.02247	0.36343	0.834341	-1.19855
1153	10339147	---		---				No current mapping	0.0455198	0.752691	0.960399	-1.04123	0.180409	0.835562	-1.1968	0.770224	1.04275	1.04275	0.482973	0.913117	-1.09515	0.00557078	0.61234	-1.63308
1154	10339148	---		---				No current mapping	0.133047	0.354507	1.34226	1.34226	0.982858	0.993344	-1.0067	0.469195	1.29048	1.29048	0.0181093	2.35249	2.35249	0.212001	1.57138	1.57138
1155	10339149	---		---				No current mapping	0.233785	0.0728944	0.665707	-1.50216	0.0353328	0.610312	-1.63851	0.352063	0.801261	-1.24803	0.512577	0.871225	-1.14781	0.118007	0.678248	-1.47439
1156	10339150	---		---				No current mapping	0.185061	0.369549	0.869849	-1.14963	0.670905	1.06711	1.06711	0.979235	1.00444	1.00444	0.603058	0.923414	-1.08294	0.0717164	1.3967	1.3967
1157	10339151	---		---				No current mapping	0.0131866	0.0360333	0.71583	-1.39698	0.0118669	0.654523	-1.52783	0.666078	0.933648	-1.07107	0.0119266	0.654789	-1.52721	0.00147767	0.511997	-1.95314
1158	10339152	---		---				No current mapping	0.955178	0.629503	0.938761	-1.06523	0.760081	0.960927	-1.04066	0.55774	0.917501	-1.08992	0.583191	0.930523	-1.07466	0.374632	0.876395	-1.14104
1159	10339153	---		---				No current mapping	0.926792	0.67407	0.778565	-1.28442	0.387494	0.593292	-1.68551	0.918192	0.934215	-1.07042	0.945733	1.04115	1.04115	0.896508	0.917419	-1.09001
1160	10339154	---		---				No current mapping	0.20799	0.198092	0.746146	-1.34022	0.720804	1.08123	1.08123	0.176137	0.707707	-1.41302	0.181116	0.736856	-1.35712	0.0771961	0.626397	-1.59643
1161	10339155	---		---				No current mapping	0.35741	0.773187	0.906754	-1.10283	0.0492443	0.477371	-2.0948	0.272499	0.651058	-1.53596	0.416847	0.755827	-1.32305	0.312365	0.674899	-1.4817
1162	10339156	---		---				No current mapping	0.988922	0.530649	0.566653	-1.76475	0.742837	0.744524	-1.34314	0.814351	0.78999	-1.26584	0.937998	0.932621	-1.07225	0.77024	0.745699	-1.34102
1163	10339157	---		---				No current mapping	0.442204	0.239153	1.17432	1.17432	0.385975	1.12342	1.12342	0.396309	1.13564	1.13564	0.100694	1.26129	1.26129	0.830263	0.968911	-1.03209
1164	10339158	---		---				No current mapping	0.198095	0.194484	1.4003	1.4003	0.0716473	1.62854	1.62854	0.945826	0.981318	-1.01904	0.871606	0.960651	-1.04096	0.145314	1.53345	1.53345
1165	10339159	---		---				No current mapping	0.80337	0.917565	1.02844	1.02844	0.768732	0.923283	-1.08309	0.278527	1.40276	1.40276	0.729685	1.09843	1.09843	0.710821	1.11927	1.11927
1166	10339160	---		---				No current mapping	0.978717	0.612142	1.10914	1.10914	0.626146	1.10459	1.10459	0.678678	1.09901	1.09901	0.975714	0.993841	-1.0062	0.636576	1.11386	1.11386
1167	10339161	---		---				No current mapping	0.807256	0.86561	0.961967	-1.03954	0.514101	0.859802	-1.16306	0.279658	0.751737	-1.33025	0.940396	0.983024	-1.01727	0.400828	0.803267	-1.24492
1168	10339162	---		---				No current mapping	0.201993	0.249827	1.24506	1.24506	0.46439	1.14622	1.14622	0.335687	1.2249	1.2249	0.024597	1.60673	1.60673	0.998982	1.00026	1.00026
1169	10339163	---		---				No current mapping	0.236403	0.502942	0.92445	-1.08172	0.179092	0.849305	-1.17743	0.0509465	0.75562	-1.32342	0.126948	0.82846	-1.20706	0.0489211	0.753339	-1.32742
1170	10339164	---		---				No current mapping	0.337546	0.0940796	0.765129	-1.30697	0.833729	1.03168	1.03168	0.685352	0.934723	-1.06984	0.563146	0.917095	-1.0904	0.649749	1.07868	1.07868
1171	10339165	---		---				No current mapping	0.534592	0.22026	1.41904	1.41904	0.950011	1.01735	1.01735	0.230885	1.46484	1.46484	0.289666	1.34885	1.34885	0.945652	0.979301	-1.02114
1172	10339166	---		---				No current mapping	0.669926	0.232293	0.724443	-1.38037	0.474204	0.828189	-1.20745	0.458685	0.803768	-1.24414	0.251605	0.734571	-1.36134	0.136217	0.631755	-1.58289
1173	10339167	---		---				No current mapping	0.679784	0.970686	1.00945	1.00945	0.852782	0.953553	-1.04871	0.804703	0.931553	-1.07348	0.299417	0.760833	-1.31435	0.482906	1.22565	1.22565
1174	10339168	---		---				No current mapping	0.760338	0.508089	1.2013	1.2013	0.908613	1.03196	1.03196	0.314234	1.3724	1.3724	0.937321	0.978683	-1.02178	0.349422	1.3408	1.3408
1175	10339169	---		---				No current mapping	0.0595154	0.626895	0.921292	-1.08543	0.0261212	0.65287	-1.5317	0.196247	1.288	1.288	0.952347	1.01007	1.01007	0.740762	0.939719	-1.06415
1176	10339170	---		---				No current mapping	0.849624	0.287134	0.881024	-1.13504	0.485256	0.921599	-1.08507	0.724528	0.955367	-1.04672	0.268978	0.876464	-1.14095	0.482451	0.912211	-1.09624
1177	10339171	---		---				No current mapping	0.531457	0.635779	1.22401	1.22401	0.581831	1.26557	1.26557	0.200442	1.88553	1.88553	0.606735	1.24598	1.24598	0.101744	2.30181	2.30181
1178	10339172	---		---				No current mapping	0.142372	0.948888	0.967707	-1.03337	0.296936	1.73246	1.73246	0.0244989	4.38039	4.38039	0.947046	0.966561	-1.0346	0.929709	1.0518	1.0518
1179	10339173	---		---				No current mapping	0.210944	0.0796683	1.3767	1.3767	0.832726	1.03617	1.03617	0.394075	0.84943	-1.17726	0.739599	0.945526	-1.05761	0.998186	1.00043	1.00043
1180	10339174	---		---				No current mapping	0.0921272	0.0816799	0.640994	-1.56008	0.70085	1.09511	1.09511	0.145855	0.666883	-1.49951	0.912962	1.02609	1.02609	0.27502	1.34536	1.34536
1181	10339175	---		---				No current mapping	0.822293	0.291965	1.90571	1.90571	0.848077	0.892291	-1.12071	0.603904	1.41503	1.41503	0.816103	1.14844	1.14844	0.717453	1.27286	1.27286
1182	10339176	---		---				No current mapping	0.812589	0.83676	1.0324	1.0324	0.623992	0.926587	-1.07923	0.871294	0.972371	-1.02841	0.755417	1.04946	1.04946	0.3512	0.848042	-1.17919
1183	10339177	---		---				No current mapping	0.96691	0.987027	1.00662	1.00662	0.918094	1.04265	1.04265	0.922012	1.04546	1.04546	0.482532	1.33488	1.33488	0.646515	1.23287	1.23287
1184	10339178	---		---				No current mapping	0.190586	0.966902	1.00564	1.00564	0.85476	0.975492	-1.02512	0.480118	0.897335	-1.11441	0.0395909	0.731645	-1.36678	0.176704	0.806794	-1.23947
1185	10339179	---		---				No current mapping	0.595487	0.709316	1.11716	1.11716	0.265126	0.711096	-1.40628	0.670726	1.15191	1.15191	0.855518	0.947465	-1.05545	0.480221	0.78916	-1.26717
1186	10339180	---		---				No current mapping	0.0261236	0.0234641	0.745241	-1.34185	0.304066	0.887557	-1.12669	0.00382794	0.630814	-1.58525	0.0353334	0.765093	-1.30703	0.00809472	0.666654	-1.50003
1187	10339181	---		---				No current mapping	0.11845	0.152106	1.21555	1.21555	0.366672	0.887764	-1.12643	0.571802	1.08577	1.08577	0.215364	0.846584	-1.18122	0.384866	0.879922	-1.13646
1188	10339182	---		---				No current mapping	0.480835	0.303852	0.890524	-1.12293	0.441604	1.08949	1.08949	0.789066	0.967669	-1.03341	0.476189	0.923872	-1.0824	0.391892	0.898505	-1.11296
1189	10339183	---		---				No current mapping	0.00196314	0.000409409	0.733705	-1.36295	0.0445644	0.8719	-1.14692	0.0305188	0.84531	-1.183	0.000164484	0.705741	-1.41695	0.0219914	0.834601	-1.19818
1190	10339184	---		---				No current mapping	0.938637	0.724261	0.954596	-1.04756	0.602119	1.07137	1.07137	0.846479	1.02886	1.02886	0.647188	1.06228	1.06228	0.698677	1.0587	1.0587
1191	10339185	---		---				No current mapping	0.384829	0.321173	1.23584	1.23584	0.925772	1.01957	1.01957	0.465868	1.18762	1.18762	0.26962	1.26757	1.26757	0.061232	1.61311	1.61311
1192	10339186	---		---				No current mapping	0.264806	0.132607	1.75888	1.75888	0.627614	0.841489	-1.18837	0.560055	1.26167	1.26167	0.788076	0.909164	-1.09991	0.206338	1.68387	1.68387
1193	10339187	---		---				No current mapping	0.716376	0.22648	1.45192	1.45192	0.635082	1.15213	1.15213	0.870691	0.947409	-1.05551	0.50073	1.224	1.224	0.923693	0.968725	-1.03228
1194	10339188	---		---				No current mapping	0.25098	0.216924	0.849129	-1.17768	0.398608	1.11563	1.11563	0.694428	1.05771	1.05771	0.392237	1.11735	1.11735	0.452374	0.897192	-1.11459
1195	10339189	---		---				No current mapping	0.176993	0.014278	0.591182	-1.69153	0.128204	0.744922	-1.34242	0.241803	0.781152	-1.28016	0.194918	0.781404	-1.27975	0.0669931	0.665075	-1.50359
1196	10339190	---		---				No current mapping	0.198627	0.441286	0.888059	-1.12605	0.174742	1.24147	1.24147	0.605926	1.09217	1.09217	0.260208	1.19328	1.19328	0.120361	1.32455	1.32455
1197	10339191	---		---				No current mapping	0.245034	0.935154	1.04519	1.04519	0.168826	2.19414	2.19414	0.903509	1.07643	1.07643	0.223187	0.502564	-1.9898	0.727881	0.808991	-1.23611
1198	10339192	---		---				No current mapping	0.679045	0.98206	0.986107	-1.01409	0.398276	0.585393	-1.70825	0.205011	0.398595	-2.50881	0.963461	1.02891	1.02891	0.610772	0.700158	-1.42825
1199	10339193	---		---				No current mapping	0.744666	0.697023	1.26055	1.26055	0.985313	0.989154	-1.01096	0.217544	2.33986	2.33986	0.54137	1.44099	1.44099	0.899338	0.919603	-1.08743
1200	10339194	---		---				No current mapping	0.241652	0.76812	0.953046	-1.04927	0.749593	1.05346	1.05346	0.0605132	0.68703	-1.45554	0.784702	1.04555	1.04555	0.354974	0.841873	-1.18783
1201	10339195	---		---				No current mapping	0.407556	0.189822	0.713057	-1.40241	0.738739	1.08594	1.08594	0.253301	0.72193	-1.38518	0.284077	0.761753	-1.31276	0.258864	0.724859	-1.37958
1202	10339196	---		---				No current mapping	0.701437	0.933302	0.979963	-1.02045	0.548232	0.863681	-1.15784	0.398291	0.792425	-1.26195	0.170374	0.70581	-1.41681	0.666511	0.889527	-1.12419
1203	10339197	---		---				No current mapping	0.688258	0.155444	0.806696	-1.23962	0.338268	0.86883	-1.15097	0.363275	0.86166	-1.16055	0.798382	0.963987	-1.03736	0.517443	0.900434	-1.11058
1204	10339198	---		---				No current mapping	0.724146	0.471827	1.13963	1.13963	0.830997	1.03904	1.03904	0.537781	0.882768	-1.1328	0.563353	0.900802	-1.11012	0.712743	1.07684	1.07684
1205	10339199	---		---				No current mapping	0.606639	0.291472	0.869964	-1.14947	0.43371	0.903009	-1.10741	0.864981	0.975896	-1.0247	0.181537	0.835586	-1.19677	0.882909	1.02135	1.02135
1206	10339200	---		---				No current mapping	0.0285805	0.0443508	1.25816	1.25816	0.913451	1.0112	1.0112	0.443015	0.914652	-1.09331	0.0157521	1.33646	1.33646	0.973581	0.996215	-1.0038
1207	10339201	---		---				No current mapping	0.798691	0.708661	0.945348	-1.05781	0.734387	1.05232	1.05232	0.866403	1.02861	1.02861	0.499313	1.10789	1.10789	0.516978	0.896035	-1.11603
1208	10339202	---		---				No current mapping	0.0304497	0.267738	1.48333	1.48333	0.148822	0.591246	-1.69134	0.238982	1.60055	1.60055	0.0276042	2.37602	2.37602	0.273112	1.54588	1.54588
1209	10339203	---		---				No current mapping	0.0251438	0.152743	0.858203	-1.16523	0.145036	1.16903	1.16903	0.586901	1.06398	1.06398	0.427961	0.921611	-1.08506	0.032348	1.31566	1.31566
1210	10339204	---		---				No current mapping	0.0608467	0.134999	1.35182	1.35182	0.00769607	1.85191	1.85191	0.224362	1.30793	1.30793	0.696837	1.07718	1.07718	0.0378061	1.64191	1.64191
1211	10339205	---		---				No current mapping	0.228727	0.0282118	2.05364	2.05364	0.57619	1.1761	1.1761	0.523659	1.23049	1.23049	0.245414	1.41401	1.41401	0.895383	1.04324	1.04324
1212	10339206	---		---				No current mapping	0.830726	0.580907	0.839492	-1.1912	0.888116	0.956709	-1.04525	0.319376	0.698195	-1.43226	0.395566	0.761694	-1.31286	0.952206	1.02129	1.02129
1213	10339207	---		---				No current mapping	0.46852	0.780447	0.900104	-1.11098	0.114952	0.530172	-1.88618	0.338225	0.661469	-1.51179	0.989177	1.00512	1.00512	0.993144	0.996387	-1.00363
1214	10339208	---		---				No current mapping	0.0558639	0.0622275	0.69467	-1.43953	0.263594	0.814128	-1.22831	0.25384	0.790575	-1.2649	0.430017	0.86695	-1.15347	0.0983421	1.42444	1.42444
1215	10339209	---		---				No current mapping	0.194816	0.0781108	0.413963	-2.41568	0.310957	0.619014	-1.61547	0.242587	0.535775	-1.86646	0.459822	0.70788	-1.41267	0.368632	1.60492	1.60492
1216	10339210	---		---				No current mapping	0.271481	0.0747215	1.8603	1.8603	0.923416	1.03124	1.03124	0.0788403	1.97929	1.97929	0.276184	1.43252	1.43252	0.329751	1.42965	1.42965
1217	10339211	---		---				No current mapping	0.511925	0.281619	0.824681	-1.21259	0.655953	1.08087	1.08087	0.401944	1.18028	1.18028	0.700868	0.935227	-1.06926	0.840824	0.961718	-1.03981
1218	10339212	---		---				No current mapping	0.1391	0.241837	1.29645	1.29645	0.795224	1.05721	1.05721	0.820779	0.94718	-1.05577	0.575482	1.12841	1.12841	0.0197533	1.90893	1.90893
1219	10339213	---		---				No current mapping	0.905834	0.635845	0.692188	-1.44469	0.891051	1.11166	1.11166	0.633356	1.51345	1.51345	0.595845	1.51089	1.51089	0.896981	0.894168	-1.11836
1220	10339214	---		---				No current mapping	0.231426	0.3421	1.18234	1.18234	0.918577	0.982548	-1.01776	0.418633	0.853521	-1.17162	0.574276	0.90708	-1.10244	0.121885	1.37346	1.37346
1221	10339215	---		---				No current mapping	0.0338879	0.0351606	1.48233	1.48233	0.743333	0.947029	-1.05593	0.454578	1.15099	1.15099	0.112131	0.754569	-1.32526	0.528826	1.12516	1.12516
1222	10339216	---		---				No current mapping	0.888773	0.543761	1.45376	1.45376	0.491937	1.52908	1.52908	0.818591	1.16968	1.16968	0.988369	0.991142	-1.00894	0.355684	1.9051	1.9051
1223	10339217	---		---				No current mapping	0.474589	0.204417	1.28905	1.28905	0.895375	1.02555	1.02555	0.323688	1.24241	1.24241	0.947743	0.98751	-1.01265	0.186415	1.34531	1.34531
1224	10339218	---		---				No current mapping	0.525467	0.736132	0.943576	-1.0598	0.878768	1.02657	1.02657	0.256279	0.798012	-1.25311	0.158805	0.774751	-1.29074	0.650096	0.916108	-1.09157
1225	10339219	---		---				No current mapping	0.144389	0.777235	1.04496	1.04496	0.376027	0.869203	-1.15048	0.0823219	1.38629	1.38629	0.335747	0.858125	-1.16533	0.534305	0.89684	-1.11503
1226	10339220	---		---				No current mapping	0.724045	0.224391	0.805217	-1.2419	0.950979	0.98951	-1.0106	0.914443	0.979604	-1.02082	0.350379	0.848851	-1.17806	0.539241	0.887902	-1.12625
1227	10339221	---		---				No current mapping	0.657818	0.363211	1.4076	1.4076	0.773979	0.899523	-1.1117	0.906504	0.952817	-1.04952	0.798133	1.09885	1.09885	0.271093	1.59583	1.59583
1228	10339222	---		---				No current mapping	0.489169	0.49894	0.89392	-1.11867	0.850343	0.969525	-1.03143	0.379387	0.848445	-1.17863	0.68132	1.06993	1.06993	0.301204	1.21509	1.21509
1229	10339223	---		---				No current mapping	0.444765	0.327052	1.5401	1.5401	0.325896	1.54178	1.54178	0.143431	2.10413	2.10413	0.743787	0.868644	-1.15122	0.397132	1.51357	1.51357
1230	10339224	---		---				No current mapping	0.575984	0.298624	1.82818	1.82818	0.902414	1.07166	1.07166	0.420744	0.59656	-1.67628	0.696572	0.801807	-1.24718	0.804529	1.16925	1.16925
1231	10339225	---		---				No current mapping	0.471052	0.224029	1.47529	1.47529	0.984415	0.99401	-1.00603	0.171154	1.63972	1.63972	0.568592	1.19346	1.19346	0.189489	1.60354	1.60354
1232	10339226	---		---				No current mapping	0.685554	0.631263	1.05835	1.05835	0.84435	1.02335	1.02335	0.829782	0.97213	-1.02867	0.426749	0.909454	-1.09956	0.370168	0.88675	-1.12771
1233	10339227	---		---				No current mapping	0.739937	0.18469	0.769357	-1.29979	0.362098	0.838826	-1.19214	0.451558	0.851133	-1.1749	0.642969	0.915799	-1.09194	0.910392	0.97653	-1.02403
1234	10339228	---		---				No current mapping	0.324693	0.0832175	0.722671	-1.38376	0.194531	0.790799	-1.26454	0.0772191	0.689591	-1.45013	0.728105	0.941433	-1.06221	0.396791	0.846144	-1.18183
1235	10339229	---		---				No current mapping	0.209752	0.530523	0.882626	-1.13298	0.0807724	1.45245	1.45245	0.480208	1.17064	1.17064	0.399554	1.18423	1.18423	0.731554	0.926999	-1.07875
1236	10339230	---		---				No current mapping	0.70897	0.184261	0.542161	-1.84447	0.818755	0.90395	-1.10626	0.856974	0.915073	-1.09281	0.45303	0.715247	-1.39812	0.993281	0.995865	-1.00415
1237	10339231	---		---				No current mapping	0.512723	0.452294	0.835457	-1.19695	0.386175	0.811966	-1.23158	0.655742	0.888625	-1.12533	0.219237	0.739848	-1.35163	0.491985	1.20119	1.20119
1238	10339232	---		---				No current mapping	0.200931	0.979549	1.0096	1.0096	0.430972	1.34774	1.34774	0.116048	0.496798	-2.01289	0.394091	0.723361	-1.38244	0.195225	0.568702	-1.75839
1239	10339233	---		---				No current mapping	0.136812	0.0651766	0.604928	-1.65309	0.887819	0.965488	-1.03575	0.0411793	0.529621	-1.88814	0.367673	0.795336	-1.25733	0.0708581	0.577861	-1.73052
1240	10339234	---		---				No current mapping	0.659104	0.4635	1.31683	1.31683	0.481939	0.768203	-1.30174	0.727142	0.86513	-1.1559	0.453303	0.754478	-1.32542	0.655769	0.830728	-1.20376
1241	10339235	---		---				No current mapping	0.745259	0.185555	0.796173	-1.25601	0.51367	0.897117	-1.11468	0.703746	0.932251	-1.07267	0.251274	0.822634	-1.21561	0.65687	0.92121	-1.08553
1242	10339236	---		---				No current mapping	0.773565	0.503443	0.917565	-1.08984	0.578927	0.931372	-1.07368	0.18723	0.821847	-1.21677	0.391098	0.894837	-1.11752	0.899608	0.982227	-1.01809
1243	10339237	---		---				No current mapping	0.783013	0.329438	1.18009	1.18009	0.50417	1.11841	1.11841	0.757554	0.944313	-1.05897	0.414048	1.14757	1.14757	0.53309	1.12365	1.12365
1244	10339238	---		---				No current mapping	0.115302	0.133637	0.78718	-1.27036	0.605992	1.08119	1.08119	0.289138	0.832385	-1.20137	0.29456	0.850313	-1.17604	0.211206	1.24475	1.24475
1245	10339239	---		---				No current mapping	0.766014	0.335332	0.907733	-1.10165	0.702285	0.963073	-1.03834	0.798763	1.02839	1.02839	0.860101	0.982852	-1.01745	0.639161	1.05306	1.05306
1246	10339240	---		---				No current mapping	0.138185	0.32748	1.345	1.345	0.0291259	2.08046	2.08046	0.0325052	2.22207	2.22207	0.463555	1.24535	1.24535	0.0834325	1.8568	1.8568
1247	10339241	---		---				No current mapping	0.983341	0.65254	0.820066	-1.21941	0.596893	0.791768	-1.263	0.942805	1.03578	1.03578	0.853052	0.921962	-1.08464	0.988933	1.00682	1.00682
1248	10339242	---		---				No current mapping	0.368448	0.78248	0.90264	-1.10786	0.150356	1.75517	1.75517	0.81097	0.905597	-1.10424	0.489037	0.771516	-1.29615	0.982955	1.00888	1.00888
1249	10339243	---		---				No current mapping	0.33989	0.0916369	0.613098	-1.63106	0.142278	0.658586	-1.5184	0.0669022	0.547412	-1.82678	0.0821003	0.602477	-1.65982	0.0880058	0.574542	-1.74052
1250	10339244	---		---				No current mapping	0.898797	0.755483	0.784447	-1.27478	0.948284	0.950808	-1.05174	0.666096	1.45788	1.45788	0.907505	0.913584	-1.09459	0.416239	0.487173	-2.05266
1251	10339245	---		---				No current mapping	0.628966	0.98098	1.00804	1.00804	0.449875	0.772828	-1.29395	0.858519	0.935179	-1.06931	0.194486	0.633983	-1.57733	0.827993	1.08515	1.08515
1252	10339246	---		---				No current mapping	0.482943	0.747316	0.936894	-1.06736	0.424693	0.848918	-1.17797	0.536563	0.868645	-1.15122	0.77035	0.942675	-1.06081	0.230132	1.32471	1.32471
1253	10339247	---		---				No current mapping	0.421086	0.889982	0.931259	-1.07382	0.299388	1.73214	1.73214	0.309222	1.82422	1.82422	0.467804	0.684671	-1.46056	0.489976	1.49506	1.49506
1254	10339248	---		---				No current mapping	0.394214	0.048822	2.20392	2.20392	0.110568	1.85335	1.85335	0.250664	1.61689	1.61689	0.233804	1.563	1.563	0.149513	1.85006	1.85006
1255	10339249	---		---				No current mapping	0.747906	0.954391	0.97703	-1.02351	0.964559	0.982109	-1.01822	0.491077	1.37256	1.37256	0.260944	1.60345	1.60345	0.594374	1.27593	1.27593
1256	10339250	---		---				No current mapping	0.00952047	0.0456745	1.36914	1.36914	0.0734538	0.759304	-1.317	0.0631036	0.724821	-1.37965	0.40203	1.12808	1.12808	0.309141	0.847919	-1.17936
1257	10339251	---		---				No current mapping	0.0841746	0.0423017	1.81148	1.81148	0.0915831	1.61056	1.61056	0.0222634	2.16256	2.16256	0.0102181	2.23923	2.23923	0.0215231	2.17475	2.17475
1258	10339252	---		---				No current mapping	0.534196	0.317553	0.923082	-1.08333	0.995025	1.00049	1.00049	0.404323	0.928612	-1.07688	0.118785	0.878265	-1.13861	0.499545	0.942149	-1.0614
1259	10339253	---		---				No current mapping	0.755144	0.692982	0.823714	-1.21401	0.373575	0.641192	-1.5596	0.587216	0.741397	-1.34881	0.830171	1.11077	1.11077	0.299647	0.557908	-1.79241
1260	10339254	---		---				No current mapping	0.57504	0.144868	1.32102	1.32102	0.526534	1.12245	1.12245	0.877413	1.03164	1.03164	0.18019	1.28874	1.28874	0.338117	1.21898	1.21898
1261	10339255	---		---				No current mapping	0.697131	0.144804	0.643079	-1.55502	0.449541	0.802786	-1.24566	0.870186	0.949021	-1.05372	0.652324	0.87843	-1.13839	0.45544	0.784807	-1.2742
1262	10339256	---		---				No current mapping	0.481511	0.99859	0.998524	-1.00148	0.948141	1.05587	1.05587	0.759159	0.750362	-1.33269	0.142722	3.65798	3.65798	0.775395	0.765523	-1.3063
1263	10339257	---		---				No current mapping	0.183549	0.619158	0.850179	-1.17622	0.0403648	2.10628	2.10628	0.618952	1.1991	1.1991	0.701929	1.13275	1.13275	0.704158	1.14827	1.14827
1264	10339258	---		---				No current mapping	0.820088	0.59523	1.13417	1.13417	0.550485	0.867832	-1.1523	0.564559	0.858276	-1.16513	0.882929	0.965934	-1.03527	0.56438	0.858215	-1.16521
1265	10339259	---		---				No current mapping	0.857755	0.350885	1.37139	1.37139	0.805991	1.0848	1.0848	0.989221	0.995014	-1.00501	0.365096	1.35828	1.35828	0.782566	1.10772	1.10772
1266	10339260	---		---				No current mapping	0.467356	0.13028	3.43207	3.43207	0.930334	0.935132	-1.06937	0.837967	1.1919	1.1919	0.731731	0.768167	-1.3018	0.812653	1.22573	1.22573
1267	10339261	---		---				No current mapping	0.942936	0.591147	0.948233	-1.05459	0.513149	0.937118	-1.0671	0.425036	0.914788	-1.09315	0.368137	0.913671	-1.09449	0.667552	0.953716	-1.04853
1268	10339262	---		---				No current mapping	0.704221	0.794217	1.07443	1.07443	0.339219	0.764191	-1.30857	0.882703	0.955667	-1.04639	0.58397	0.85931	-1.16372	0.297045	0.719216	-1.3904
1269	10339263	---		---				No current mapping	0.462775	0.555219	1.13238	1.13238	0.464123	0.856392	-1.16769	0.521983	0.859766	-1.16311	0.268682	0.787786	-1.26938	0.257995	0.760996	-1.31407
1270	10339264	---		---				No current mapping	0.974821	0.706912	0.908421	-1.10081	0.962849	1.01193	1.01193	0.790354	0.927016	-1.07873	0.69181	1.10661	1.10661	0.937583	0.977961	-1.02254
1271	10339265	---		---				No current mapping	0.864516	0.934135	0.985158	-1.01507	0.340823	0.838226	-1.193	0.530659	0.879746	-1.13669	0.991671	1.00189	1.00189	0.569369	0.890426	-1.12306
1272	10339266	---		---				No current mapping	0.0436965	0.334086	1.2858	1.2858	0.027331	1.89555	1.89555	0.262785	1.38906	1.38906	0.633918	1.12937	1.12937	0.130961	0.634067	-1.57712
1273	10339267	---		---				No current mapping	0.28263	0.0435012	0.740165	-1.35105	0.144394	0.813634	-1.22905	0.0454006	0.716958	-1.39478	0.166698	0.823446	-1.21441	0.161931	0.802589	-1.24597
1274	10339268	---		---				No current mapping	0.704009	0.677293	1.0436	1.0436	0.884943	1.01489	1.01489	0.422629	1.09753	1.09753	0.602795	0.947911	-1.05495	0.494954	0.92419	-1.08203
1275	10339269	---		---				No current mapping	0.907693	0.818359	0.94684	-1.05614	0.285024	0.769748	-1.29913	0.661323	0.889652	-1.12403	0.596737	0.881088	-1.13496	0.599703	0.869026	-1.15071
1276	10339270	---		---				No current mapping	0.610333	0.25589	0.801916	-1.24701	0.222023	0.787777	-1.26939	0.498307	0.865976	-1.15477	0.872814	1.03054	1.03054	0.726306	0.928919	-1.07652
1277	10339271	---		---				No current mapping	0.924293	0.676585	0.920385	-1.0865	0.732357	1.07028	1.07028	0.912169	1.02473	1.02473	0.988426	0.997132	-1.00288	0.513028	0.863788	-1.15769
1278	10339272	---		---				No current mapping	0.0809361	0.250635	1.13832	1.13832	0.218228	0.869721	-1.14979	0.149934	0.83091	-1.2035	0.0879281	0.818006	-1.22249	0.286155	0.874736	-1.1432
1279	10339273	---		---				No current mapping	0.481876	0.843577	1.03788	1.03788	0.854556	0.966053	-1.03514	0.677333	0.915787	-1.09196	0.184282	0.769626	-1.29933	0.198734	0.753866	-1.3265
1280	10339274	---		---				No current mapping	0.272587	0.0613225	1.38622	1.38622	0.424533	1.13772	1.13772	0.410947	1.1603	1.1603	0.706865	0.941787	-1.06181	0.719581	1.06609	1.06609
1281	10339275	---		---				No current mapping	0.476835	0.593795	1.22689	1.22689	0.730381	1.1406	1.1406	0.219193	1.72293	1.72293	0.42098	1.36546	1.36546	0.391798	0.689739	-1.44982
1282	10339276	---		---				No current mapping	0.88762	0.687726	1.22473	1.22473	0.412255	1.52061	1.52061	0.871884	0.91337	-1.09485	0.786438	1.14607	1.14607	0.769724	0.848112	-1.17909
1283	10339277	---		---				No current mapping	0.331898	0.824207	1.0259	1.0259	0.451087	1.09193	1.09193	0.134072	0.815126	-1.2268	0.832084	0.975889	-1.02471	0.524981	1.08609	1.08609
1284	10339278	---		---				No current mapping	0.973401	0.973149	1.02322	1.02322	0.883368	0.904748	-1.10528	0.967762	0.969654	-1.0313	0.846457	0.87618	-1.14132	0.465506	0.568785	-1.75813
1285	10339279	---		---				No current mapping	0.857902	0.457045	1.22692	1.22692	0.839718	1.05641	1.05641	0.74903	0.907375	-1.10208	0.656712	0.885962	-1.12872	0.940396	1.02292	1.02292
1286	10339280	---		---				No current mapping	0.670405	0.315625	1.13898	1.13898	0.846752	1.02473	1.02473	0.582402	1.0814	1.0814	0.573728	1.07427	1.07427	0.495224	0.90712	-1.10239
1287	10339281	---		---				No current mapping	0.347455	0.0377641	1.34766	1.34766	0.117	1.23851	1.23851	0.370245	1.13972	1.13972	0.346809	1.13099	1.13099	0.309352	1.16101	1.16101
1288	10339282	---		---				No current mapping	0.933173	0.722675	1.15199	1.15199	0.574953	1.25192	1.25192	0.503526	1.35081	1.35081	0.843138	0.924304	-1.0819	0.99352	1.00361	1.00361
1289	10339283	---		---				No current mapping	0.566035	0.385977	1.30031	1.30031	0.706871	0.893952	-1.11863	0.799389	0.918944	-1.08821	0.94463	1.02084	1.02084	0.2908	0.696826	-1.43508
1290	10339284	---		---				No current mapping	0.106541	0.012807	0.602589	-1.65951	0.0410302	0.675242	-1.48095	0.0391931	0.641425	-1.55903	0.0189839	0.626243	-1.59682	0.168347	0.757213	-1.32063
1291	10339285	---		---				No current mapping	0.0693633	0.476131	1.15286	1.15286	0.0682695	1.48084	1.48084	0.909785	1.02528	1.02528	0.0295331	1.62808	1.62808	0.016896	1.84938	1.84938
1292	10339286	---		---				No current mapping	0.862374	0.288611	1.57988	1.57988	0.395715	1.4364	1.4364	0.65127	1.23686	1.23686	0.2812	1.59182	1.59182	0.479742	1.39787	1.39787
1293	10339287	---		---				No current mapping	0.668947	0.263838	0.790644	-1.26479	0.734399	1.07168	1.07168	0.930281	1.0201	1.0201	0.455179	0.857133	-1.16668	0.746533	0.928936	-1.0765
1294	10339288	---		---				No current mapping	0.394222	0.602324	0.928007	-1.07758	0.126187	1.26074	1.26074	0.439947	1.133	1.133	0.473206	1.10905	1.10905	0.509432	1.11207	1.11207
1295	10339289	---		---				No current mapping	0.203557	0.687181	0.956309	-1.04569	0.824718	1.0248	1.0248	0.903966	0.985203	-1.01502	0.1738	1.17092	1.17092	0.0692189	1.27782	1.27782
1296	10339290	---		---				No current mapping	0.100012	0.464618	0.785751	-1.27267	0.460694	1.27545	1.27545	0.0689864	0.485656	-2.05907	0.308277	0.711465	-1.40555	0.279471	1.49995	1.49995
1297	10339291	---		---				No current mapping	0.630642	0.288677	0.83594	-1.19626	0.899367	0.97947	-1.02096	0.513817	0.886007	-1.12866	0.304037	0.840911	-1.18919	0.687717	1.0768	1.0768
1298	10339292	---		---				No current mapping	0.361317	0.441997	0.840862	-1.18926	0.396086	1.21163	1.21163	0.92087	0.975641	-1.02497	0.404283	0.828169	-1.20748	0.201217	0.718073	-1.39262
1299	10339293	---		---				No current mapping	0.666234	0.643815	1.16014	1.16014	0.352068	0.737767	-1.35544	0.649483	0.849415	-1.17728	0.714127	0.889195	-1.12461	0.331444	0.700757	-1.42703
1300	10339294	---		---				No current mapping	0.416282	0.649058	0.914162	-1.0939	0.238608	1.27097	1.27097	0.336369	0.805727	-1.24111	0.854743	1.03659	1.03659	0.757669	0.934416	-1.07019
1301	10339295	---		---				No current mapping	0.00666962	0.319273	1.06113	1.06113	0.0914298	0.899682	-1.1115	0.773522	1.01889	1.01889	0.0417922	1.14125	1.14125	0.00812001	1.2317	1.2317
1302	10339296	---		---				No current mapping	0.509847	0.492707	1.85134	1.85134	0.879364	0.873995	-1.14417	0.434171	2.19889	2.19889	0.23137	3.01091	3.01091	0.554326	0.553414	-1.80697
1303	10339297	---		---				No current mapping	0.0100885	0.461644	1.17446	1.17446	0.0299167	1.70111	1.70111	0.101933	1.52641	1.52641	0.000980028	2.62826	2.62826	0.740881	1.08313	1.08313
1304	10339298	---		---				No current mapping	0.430664	0.635827	0.884149	-1.13103	0.884092	0.962996	-1.03843	0.511779	0.825506	-1.21138	0.182644	1.43484	1.43484	0.931951	1.02499	1.02499
1305	10339299	---		---				No current mapping	0.740691	0.564674	1.16333	1.16333	0.921148	0.974544	-1.02612	0.702303	0.894303	-1.11819	0.434751	1.2296	1.2296	0.362316	1.31137	1.31137
1306	10339300	---		---				No current mapping	0.123601	0.32114	1.13078	1.13078	0.788956	0.968145	-1.0329	0.0171151	1.45614	1.45614	0.430984	1.10145	1.10145	0.690023	1.05554	1.05554
1307	10339301	---		---				No current mapping	0.95742	0.915673	1.14133	1.14133	0.731649	1.5362	1.5362	0.839277	0.753287	-1.32752	0.734104	1.5299	1.5299	0.627929	0.506407	-1.9747
1308	10339302	---		---				No current mapping	0.940124	0.603065	1.04769	1.04769	0.326131	1.09373	1.09373	0.725369	1.03567	1.03567	0.726042	1.03177	1.03177	0.566264	1.05923	1.05923
1309	10339303	---		---				No current mapping	0.420506	0.597038	1.13294	1.13294	0.300886	0.779274	-1.28325	0.238803	0.726017	-1.37738	0.614051	0.887821	-1.12635	0.246077	0.729847	-1.37015
1310	10339304	---		---				No current mapping	0.0276795	0.219031	0.820715	-1.21845	0.378896	1.14879	1.14879	0.568408	0.905426	-1.10445	0.880956	0.977119	-1.02342	0.00666527	0.563102	-1.77588
1311	10339305	---		---				No current mapping	0.775999	0.471686	1.08472	1.08472	0.540561	1.07132	1.07132	0.682166	1.0526	1.0526	0.77515	0.968594	-1.03242	0.613928	0.938669	-1.06534
1312	10339306	---		---				No current mapping	0.0715755	0.206833	0.885766	-1.12897	0.922281	1.00903	1.00903	0.0167468	0.749701	-1.33386	0.268112	0.899982	-1.11113	0.54521	1.06494	1.06494
1313	10339307	---		---				No current mapping	0.0879597	0.277681	0.885939	-1.12875	0.0249878	0.757394	-1.32032	0.0660607	0.784027	-1.27547	0.848495	0.97953	-1.0209	0.0366113	0.75248	-1.32894
1314	10339308	---		---				No current mapping	0.973021	0.673406	0.880174	-1.13614	0.770001	0.915462	-1.09234	0.883777	0.951903	-1.05053	0.746219	1.10276	1.10276	0.895072	1.04547	1.04547
1315	10339309	---		---				No current mapping	0.870644	0.866508	0.934994	-1.06953	0.717967	1.15582	1.15582	0.324634	1.57047	1.57047	0.584022	1.24669	1.24669	0.786414	1.12894	1.12894
1316	10339310	---		---				No current mapping	0.480546	0.839322	0.945362	-1.0578	0.554354	1.17959	1.17959	0.452674	1.26601	1.26601	0.159826	1.50683	1.50683	0.714327	0.89254	-1.1204
1317	10339311	---		---				No current mapping	0.86059	0.659147	1.21875	1.21875	0.718481	1.17516	1.17516	0.54373	0.736497	-1.35778	0.542191	1.31604	1.31604	0.938271	0.962095	-1.0394
1318	10339312	---		---				No current mapping	0.870786	0.507761	0.865041	-1.15601	0.893862	1.02931	1.02931	0.814924	0.944865	-1.05835	0.75095	0.933456	-1.07129	0.338853	0.788974	-1.26747
1319	10339313	---		---				No current mapping	0.814751	0.532994	1.33534	1.33534	0.297932	1.63517	1.63517	0.52636	1.38914	1.38914	0.476705	1.39251	1.39251	0.832304	0.896883	-1.11497
1320	10339314	---		---				No current mapping	0.169545	0.164832	0.801535	-1.24761	0.585424	1.08676	1.08676	0.690532	0.934592	-1.06999	0.258156	1.19362	1.19362	0.329598	1.18427	1.18427
1321	10339315	---		---				No current mapping	0.863363	0.766411	0.956887	-1.04506	0.872384	0.97649	-1.02408	0.553802	1.10393	1.10393	0.902598	0.982043	-1.01829	0.430987	0.87595	-1.14162
1322	10339316	---		---				No current mapping	0.216273	0.134493	1.69902	1.69902	0.033477	2.22968	2.22968	0.037965	2.38627	2.38627	0.281084	1.44901	1.44901	0.127269	1.83169	1.83169
1323	10339317	---		---				No current mapping	0.368003	0.0555112	0.59436	-1.68248	0.0781653	0.624244	-1.60194	0.389946	0.785604	-1.27291	0.32322	0.779147	-1.28345	0.194314	0.688274	-1.45291
1324	10339318	---		---				No current mapping	0.463774	0.274914	0.864619	-1.15658	0.927994	0.988397	-1.01174	0.499545	1.10367	1.10367	0.515567	1.08859	1.08859	0.541006	1.0932	1.0932
1325	10339319	---		---				No current mapping	0.56663	0.710639	1.03282	1.03282	0.129365	1.15005	1.15005	0.284922	1.11276	1.11276	0.468728	1.06578	1.06578	0.995241	1.00058	1.00058
1326	10339320	---		---				No current mapping	0.489538	0.387784	0.835989	-1.19619	0.460888	0.858869	-1.16432	0.962239	0.98929	-1.01083	0.325144	1.22789	1.22789	0.909254	0.974404	-1.02627
1327	10339321	---		---				No current mapping	0.675619	0.410959	1.22204	1.22204	0.336469	1.26611	1.26611	0.696241	1.11071	1.11071	0.120784	1.4863	1.4863	0.601862	1.15114	1.15114
1328	10339322	---		---				No current mapping	0.493608	0.694309	0.925398	-1.08062	0.376368	1.19412	1.19412	0.884589	1.03242	1.03242	0.760437	1.06189	1.06189	0.146573	1.40107	1.40107
1329	10339323	---		---				No current mapping	0.232067	0.606871	1.26665	1.26665	0.378794	1.50648	1.50648	0.802672	0.880143	-1.13618	0.166535	0.514813	-1.94245	0.357203	1.61639	1.61639
1330	10339324	---		---				No current mapping	0.95889	0.807663	1.04768	1.04768	0.655074	1.08957	1.08957	0.414176	1.1942	1.1942	0.85494	1.03557	1.03557	0.990411	0.997436	-1.00257
1331	10339325	---		---				No current mapping	0.495448	0.935394	1.01812	1.01812	0.321013	1.25306	1.25306	0.611623	0.881085	-1.13496	0.46722	0.849348	-1.17737	0.446177	0.825672	-1.21113
1332	10339326	---		---				No current mapping	0.669101	0.278752	1.21502	1.21502	0.919591	0.982549	-1.01776	0.517746	1.13595	1.13595	0.394268	1.16344	1.16344	0.78916	0.949119	-1.05361
1333	10339327	---		---				No current mapping	0.478562	0.821797	1.05273	1.05273	0.424995	0.831236	-1.20303	0.919196	0.97448	-1.02619	0.853989	1.04286	1.04286	0.136696	0.668927	-1.49493
1334	10339328	---		---				No current mapping	0.0455143	0.151796	0.855857	-1.16842	0.260321	1.12716	1.12716	0.895774	0.985043	-1.01518	0.0354109	0.783621	-1.27613	0.709221	1.04398	1.04398
1335	10339329	---		---				No current mapping	0.388708	0.38713	1.25915	1.25915	0.0449963	1.79254	1.79254	0.58061	1.17667	1.17667	0.586227	1.1541	1.1541	0.361076	1.3135	1.3135
1336	10339330	---		---				No current mapping	0.541227	0.203811	0.647286	-1.54491	0.527639	0.811119	-1.23286	0.688859	0.862906	-1.15887	0.580986	1.20019	1.20019	0.555389	0.803943	-1.24387
1337	10339331	---		---				No current mapping	0.395499	0.534251	0.947164	-1.05578	0.414591	1.07442	1.07442	0.849327	0.981786	-1.01855	0.987757	0.998674	-1.00133	0.15461	1.15625	1.15625
1338	10339332	---		---				No current mapping	0.662929	0.164786	1.49959	1.49959	0.967415	0.988741	-1.01139	0.619621	1.16743	1.16743	0.431881	1.24781	1.24781	0.743425	1.10706	1.10706
1339	10339333	---		---				No current mapping	0.91972	0.717234	1.09997	1.09997	0.431977	1.23293	1.23293	0.910076	1.03367	1.03367	0.807391	1.06611	1.06611	0.377101	1.30247	1.30247
1340	10339334	---		---				No current mapping	0.28552	0.555917	1.20776	1.20776	0.830824	1.0703	1.0703	0.128161	1.77633	1.77633	0.679364	0.876449	-1.14097	0.32484	0.698609	-1.43142
1341	10339335	---		---				No current mapping	0.923668	0.343247	1.92481	1.92481	0.486593	1.60878	1.60878	0.471871	1.73358	1.73358	0.60062	1.42733	1.42733	0.399794	1.91011	1.91011
1342	10339336	---		---				No current mapping	0.724547	0.672252	0.866052	-1.15467	0.412107	0.75394	-1.32637	0.193865	0.598164	-1.67178	0.877754	0.949257	-1.05346	0.354523	0.698933	-1.43075
1343	10339337	---		---				No current mapping	0.856978	0.965639	0.991654	-1.00842	0.647223	0.914374	-1.09364	0.382968	1.21359	1.21359	0.9715	0.993073	-1.00698	0.916739	0.977512	-1.02301
1344	10339338	---		---				No current mapping	0.830135	0.652861	0.918196	-1.08909	0.883696	1.02801	1.02801	0.338705	1.22974	1.22974	0.936868	1.01506	1.01506	0.961585	1.01022	1.01022
1345	10339339	---		---				No current mapping	0.321423	0.270042	1.62357	1.62357	0.388152	0.687653	-1.45422	0.666294	1.22896	1.22896	0.394335	0.691129	-1.44691	0.535456	0.742443	-1.3469
1346	10339340	---		---				No current mapping	0.634327	0.263462	0.797117	-1.25452	0.711546	0.929774	-1.07553	0.610201	1.11918	1.11918	0.912479	1.02181	1.02181	0.479926	0.8547	-1.17
1347	10339341	---		---				No current mapping	0.388159	0.738751	0.916474	-1.09114	0.448637	0.81826	-1.22211	0.20697	1.46773	1.46773	0.699942	1.10616	1.10616	0.389155	1.29175	1.29175
1348	10339342	---		---				No current mapping	0.729902	0.766998	1.05899	1.05899	0.613429	0.906516	-1.10312	0.354127	1.2269	1.2269	0.784094	0.948399	-1.05441	0.604082	1.11926	1.11926
1349	10339343	---		---				No current mapping	0.910175	0.97456	0.995257	-1.00477	0.528186	1.09967	1.09967	0.871476	0.973379	-1.02735	0.450602	1.12092	1.12092	0.813794	1.04009	1.04009
1350	10339344	---		---				No current mapping	0.707198	0.565409	1.50681	1.50681	0.142643	2.99651	2.99651	0.659302	1.41953	1.41953	0.757381	1.24482	1.24482	0.435578	1.87066	1.87066
1351	10339345	---		---				No current mapping	0.942277	0.577674	1.12403	1.12403	0.560946	1.12997	1.12997	0.780573	0.937059	-1.06717	0.610415	1.11277	1.11277	0.718765	1.08779	1.08779
1352	10339346	---		---				No current mapping	0.404869	0.694722	1.10905	1.10905	0.134198	1.51826	1.51826	0.556932	1.19015	1.19015	0.535942	1.17848	1.17848	0.0762991	1.76157	1.76157
1353	10339347	---		---				No current mapping	0.678138	0.304164	0.820374	-1.21896	0.317002	0.824868	-1.21232	0.200211	0.755564	-1.32352	0.566623	0.897341	-1.1144	0.174466	0.741728	-1.3482
1354	10339348	---		---				No current mapping	0.76248	0.810506	0.800423	-1.24934	0.610398	0.621545	-1.60889	0.228047	0.273034	-3.66255	0.31788	0.386531	-2.58711	0.898142	0.875698	-1.14195
1355	10339349	---		---				No current mapping	0.806543	0.387428	1.71323	1.71323	0.615914	1.36131	1.36131	0.436803	1.7152	1.7152	0.518859	1.48939	1.48939	0.70772	0.773378	-1.29303
1356	10339350	---		---				No current mapping	0.673825	0.757489	1.06893	1.06893	0.954985	0.987917	-1.01223	0.357029	0.797127	-1.25451	0.322691	0.803721	-1.24421	0.500119	0.848498	-1.17855
1357	10339351	---		---				No current mapping	0.460013	0.173628	0.753307	-1.32748	0.574974	0.893971	-1.1186	0.0777298	0.653836	-1.52943	0.624605	0.906996	-1.10254	0.567081	0.879896	-1.1365
1358	10339352	---		---				No current mapping	0.251815	0.219456	1.25483	1.25483	0.0794552	1.40251	1.40251	0.0371649	1.59263	1.59263	0.432616	1.1522	1.1522	0.657371	1.09259	1.09259
1359	10339353	---		---				No current mapping	0.522854	0.532736	0.873488	-1.14484	0.244736	1.29527	1.29527	0.806763	0.942908	-1.06055	0.81223	1.05239	1.05239	0.489737	1.18273	1.18273
1360	10339354	---		---				No current mapping	0.984714	0.992924	0.994097	-1.00594	0.719526	0.786208	-1.27193	0.715875	0.76139	-1.31339	0.86747	0.894506	-1.11794	0.53954	0.629744	-1.58795
1361	10339355	---		---				No current mapping	0.472434	0.953031	1.0091	1.0091	0.801721	0.962075	-1.03942	0.0985	0.736867	-1.3571	0.807768	0.963237	-1.03817	0.365893	0.853206	-1.17205
1362	10339356	---		---				No current mapping	0.15623	0.40832	0.625297	-1.59924	0.194053	0.468898	-2.13266	0.0730953	0.295844	-3.38016	0.030991	0.255461	-3.91449	0.936265	1.05114	1.05114
1363	10339357	---		---				No current mapping	0.230335	0.914033	0.966727	-1.03442	0.0880106	1.78208	1.78208	0.194518	1.60833	1.60833	0.105592	1.72247	1.72247	0.834654	1.07596	1.07596
1364	10339358	---		---				No current mapping	0.585956	0.303056	0.771719	-1.29581	0.98924	1.00331	1.00331	0.908866	0.969159	-1.03182	0.257181	0.750669	-1.33214	0.708579	1.10808	1.10808
1365	10339359	---		---				No current mapping	0.0887604	0.241729	0.84079	-1.18936	0.315428	0.86305	-1.15868	0.10158	0.755111	-1.32431	0.00773825	0.629545	-1.58845	0.0470265	0.702731	-1.42302
1366	10339360	---		---				No current mapping	0.458653	0.407526	1.09499	1.09499	0.366736	0.905539	-1.10431	0.336266	0.888227	-1.12584	0.587218	0.942831	-1.06064	0.863606	1.0209	1.0209
1367	10339361	---		---				No current mapping	0.388817	0.749051	1.0903	1.0903	0.111123	1.58316	1.58316	0.919671	0.970058	-1.03087	0.708168	0.903694	-1.10657	0.878752	0.955041	-1.04708
1368	10339362	---		---				No current mapping	0.34056	0.324135	0.839315	-1.19145	0.433727	0.871306	-1.1477	0.355652	1.20068	1.20068	0.479737	0.88338	-1.13202	0.463682	1.15476	1.15476
1369	10339363	---		---				No current mapping	0.229743	0.203015	0.817344	-1.22347	0.585165	0.919882	-1.0871	0.175438	0.785525	-1.27303	0.341397	1.1594	1.1594	0.474343	0.88421	-1.13095
1370	10339364	---		---				No current mapping	0.519333	0.961435	1.05131	1.05131	0.514647	0.505711	-1.97742	0.401992	2.68468	2.68468	0.406629	0.417149	-2.39722	0.498414	2.20922	2.20922
1371	10339365	---		---				No current mapping	0.664275	0.494952	1.37478	1.37478	0.270633	1.68883	1.68883	0.96806	1.02084	1.02084	0.162479	1.96931	1.96931	0.525791	1.39136	1.39136
1372	10339366	---		---				No current mapping	0.0514652	0.61547	0.930254	-1.07498	0.316281	0.863182	-1.1585	0.0911702	1.33833	1.33833	0.138442	1.25178	1.25178	0.226763	0.818047	-1.22242
1373	10339367	---		---				No current mapping	0.245436	0.114515	0.596618	-1.67611	0.604149	0.852223	-1.1734	0.370329	0.731035	-1.36792	0.449933	0.790661	-1.26476	0.300007	1.44061	1.44061
1374	10339368	---		---				No current mapping	0.679001	0.360668	1.41595	1.41595	0.468537	1.31463	1.31463	0.605154	0.805195	-1.24194	0.630579	1.19734	1.19734	0.337636	1.50501	1.50501
1375	10339369	---		---				No current mapping	0.0850387	0.0440961	0.730958	-1.36807	0.164162	0.815146	-1.22677	0.264268	0.835254	-1.19724	0.00586715	0.622196	-1.60721	0.0645693	0.729014	-1.37172
1376	10339370	---		---				No current mapping	0.498032	0.152502	1.43315	1.43315	0.0655168	1.61692	1.61692	0.275156	1.34977	1.34977	0.314244	1.27919	1.27919	0.310769	1.31967	1.31967
1377	10339371	---		---				No current mapping	0.854302	0.826364	1.04515	1.04515	0.477507	0.865273	-1.1557	0.967973	0.991015	-1.00907	0.764407	0.941391	-1.06226	0.574644	1.13564	1.13564
1378	10339372	---		---				No current mapping	0.159689	0.0518805	0.684582	-1.46075	0.772625	1.05231	1.05231	0.218554	0.777163	-1.28673	0.802539	0.956852	-1.04509	0.139724	0.734863	-1.3608
1379	10339373	---		---				No current mapping	0.352788	0.806535	0.881238	-1.13477	0.686508	0.811465	-1.23234	0.633831	0.758711	-1.31802	0.137952	2.24925	2.24925	0.705856	0.803875	-1.24397
1380	10339374	---		---				No current mapping	0.720421	0.981997	1.00403	1.00403	0.455246	1.14458	1.14458	0.353857	1.20799	1.20799	0.621729	0.915306	-1.09253	0.879953	1.03057	1.03057
1381	10339375	---		---				No current mapping	0.618197	0.979707	1.0026	1.0026	0.599296	1.05561	1.05561	0.735022	0.961933	-1.03957	0.196325	1.14807	1.14807	0.934306	0.990619	-1.00947
1382	10339376	---		---				No current mapping	0.45363	0.52045	1.18238	1.18238	0.463881	0.825669	-1.21114	0.40605	1.27625	1.27625	0.461313	0.824733	-1.21251	0.541238	1.19467	1.19467
1383	10339377	---		---				No current mapping	0.108162	0.237544	0.770545	-1.29778	0.0859495	0.673561	-1.48465	0.214641	1.35982	1.35982	0.925148	0.980209	-1.02019	0.693027	1.09885	1.09885
1384	10339378	---		---				No current mapping	0.462777	0.471755	1.09581	1.09581	0.0851211	1.26332	1.26332	0.267951	1.17405	1.17405	0.82682	1.02786	1.02786	0.772211	1.04152	1.04152
1385	10339379	---		---				No current mapping	0.315008	0.667876	0.914484	-1.09351	0.968165	1.00831	1.00831	0.487319	0.849535	-1.17711	0.252647	1.27828	1.27828	0.191514	1.37266	1.37266
1386	10339380	---		---				No current mapping	0.516754	0.110134	0.700225	-1.42811	0.236463	0.774128	-1.29178	0.273221	0.768359	-1.30148	0.529892	0.876099	-1.14142	0.93009	0.979761	-1.02066
1387	10339381	---		---				No current mapping	0.651429	0.788839	1.07382	1.07382	0.424533	0.806101	-1.24054	0.211556	0.679535	-1.47159	0.848085	0.950377	-1.05221	0.949786	0.981482	-1.01887
1388	10339382	---		---				No current mapping	0.225567	0.409911	1.20068	1.20068	0.308324	0.795923	-1.2564	0.526595	1.1688	1.1688	0.166405	1.37355	1.37355	0.693825	0.908146	-1.10114
1389	10339383	---		---				No current mapping	0.584178	0.870607	1.03162	1.03162	0.949219	0.987908	-1.01224	0.244128	0.772767	-1.29405	0.586419	0.900577	-1.1104	0.231204	0.766806	-1.30411
1390	10339384	---		---				No current mapping	0.269526	0.154434	0.726487	-1.37649	0.442341	0.847122	-1.18047	0.557429	1.15112	1.15112	0.0940708	0.681358	-1.46766	0.371599	0.804996	-1.24224
1391	10339385	---		---				No current mapping	0.635783	0.252947	0.739531	-1.35221	0.299549	0.761751	-1.31276	0.684189	0.890057	-1.12352	0.500891	0.840559	-1.18968	0.686184	1.12264	1.12264
1392	10339386	---		---				No current mapping	0.337492	0.0548687	1.44009	1.44009	0.464808	1.13603	1.13603	0.170641	1.31915	1.31915	0.615524	1.09087	1.09087	0.159582	1.32991	1.32991
1393	10339387	---		---				No current mapping	0.302026	0.983938	0.991489	-1.00858	0.0571492	2.435	2.435	0.769969	1.14925	1.14925	0.94766	1.02827	1.02827	0.877812	1.07576	1.07576
1394	10339388	---		---				No current mapping	0.949233	0.934821	1.06492	1.06492	0.396453	1.94347	1.94347	0.966145	1.03717	1.03717	0.698231	1.34893	1.34893	0.78874	1.2596	1.2596
1395	10339389	---		---				No current mapping	0.279369	0.277855	1.216	1.216	0.943366	0.987663	-1.01249	0.191564	0.765769	-1.30588	0.701264	0.93493	-1.0696	0.416801	1.17513	1.17513
1396	10339390	---		---				No current mapping	0.277148	0.949183	0.989657	-1.01045	0.567322	0.910191	-1.09867	0.961878	0.991321	-1.00876	0.110807	0.757071	-1.32088	0.339344	1.19539	1.19539
1397	10339391	---		---				No current mapping	0.236425	0.449188	1.07711	1.07711	0.501054	0.936288	-1.06805	0.109061	0.830704	-1.2038	0.927083	1.00889	1.00889	0.26585	0.883141	-1.13232
1398	10339392	---		---				No current mapping	0.538622	0.321985	1.57114	1.57114	0.402002	0.684199	-1.46156	0.728473	0.841052	-1.18899	0.760518	0.872983	-1.1455	0.62267	0.781813	-1.27908
1399	10339393	---		---				No current mapping	0.603031	0.659848	1.06332	1.06332	0.938239	1.01081	1.01081	0.69657	1.06263	1.06263	0.245734	0.846265	-1.18166	0.744394	0.950533	-1.05204
1400	10339394	---		---				No current mapping	0.705564	0.52102	0.854458	-1.17033	0.753464	1.07934	1.07934	0.730855	1.09805	1.09805	0.831728	0.949728	-1.05293	0.293635	0.74598	-1.34052
1401	10339395	---		---				No current mapping	0.503433	0.23312	1.27094	1.27094	0.252384	1.25792	1.25792	0.534219	1.14564	1.14564	0.0685071	1.47049	1.47049	0.548106	1.14029	1.14029
1402	10339396	---		---				No current mapping	0.778226	0.859406	0.970865	-1.03001	0.782143	0.954838	-1.0473	0.83153	0.961061	-1.04052	0.9817	0.996181	-1.00383	0.282918	1.22924	1.22924
1403	10339397	---		---				No current mapping	0.278977	0.135691	0.818179	-1.22223	0.282237	0.868889	-1.1509	0.937868	0.98901	-1.01111	0.0596096	0.769002	-1.30039	0.903699	0.98299	-1.0173
1404	10339398	---		---				No current mapping	0.536354	0.698413	1.15974	1.15974	0.451307	1.33811	1.33811	0.996958	1.00163	1.00163	0.38465	0.713317	-1.4019	0.421226	0.705792	-1.41685
1405	10339399	---		---				No current mapping	0.0452006	0.0104078	0.425736	-2.34887	0.00592945	0.388897	-2.57138	0.0976336	0.574344	-1.74112	0.0157403	0.454681	-2.19934	0.0102658	0.383974	-2.60434
1406	10339400	---		---				No current mapping	0.170676	0.70136	0.917691	-1.08969	0.685685	0.9133	-1.09493	0.0259836	0.529742	-1.88771	0.250925	0.767034	-1.30372	0.101172	0.644512	-1.55156
1407	10339401	---		---				No current mapping	0.117968	0.212029	0.770633	-1.29763	0.584328	0.895411	-1.11681	0.767142	0.935677	-1.06874	0.758038	0.94	-1.06383	0.0606207	1.5871	1.5871
1408	10339402	---		---				No current mapping	0.123016	0.137069	1.67678	1.67678	0.0226602	2.36428	2.36428	0.0373032	2.35861	2.35861	0.647827	1.1625	1.1625	0.129684	1.80461	1.80461
1409	10339403	---		---				No current mapping	0.866967	0.932725	0.986458	-1.01373	0.392288	1.15122	1.15122	0.572925	1.10808	1.10808	0.569953	1.09694	1.09694	0.422085	1.15883	1.15883
1410	10339404	---		---				No current mapping	0.201623	0.0557037	0.743353	-1.34526	0.609617	1.0749	1.0749	0.92574	0.985462	-1.01475	0.761915	0.958229	-1.04359	0.330583	0.85498	-1.16962
1411	10339405	---		---				No current mapping	0.62174	0.633566	0.884429	-1.13067	0.412229	0.807567	-1.23829	0.862156	1.05101	1.05101	0.936117	1.02074	1.02074	0.342522	1.32087	1.32087
1412	10339406	---		---				No current mapping	0.875229	0.279167	0.719952	-1.38898	0.713214	0.8971	-1.1147	0.594444	0.83816	-1.19309	0.862227	0.950154	-1.05246	0.9374	0.974476	-1.02619
1413	10339407	---		---				No current mapping	0.214167	0.564999	0.8593	-1.16374	0.903669	1.03214	1.03214	0.812714	0.933043	-1.07176	0.957794	0.986268	-1.01392	0.0512394	1.87883	1.87883
1414	10339408	---		---				No current mapping	0.389193	0.751276	1.07964	1.07964	0.369888	1.24711	1.24711	0.780551	0.9275	-1.07817	0.224897	1.35558	1.35558	0.0990734	1.61299	1.61299
1415	10339409	---		---				No current mapping	0.993769	0.598715	1.12457	1.12457	0.911914	1.02481	1.02481	0.857598	1.04547	1.04547	0.683785	1.09483	1.09483	0.88515	1.03643	1.03643
1416	10339410	---		---				No current mapping	0.563252	0.646634	1.07479	1.07479	0.298176	0.845792	-1.18232	0.937454	0.986364	-1.01382	0.336065	0.857083	-1.16675	0.410473	0.863671	-1.15785
1417	10339411	---		---				No current mapping	0.200059	0.200967	0.736705	-1.3574	0.314596	0.789518	-1.2666	0.27627	1.33294	1.33294	0.203101	0.737861	-1.35527	0.224355	0.723814	-1.38157
1418	10339412	---		---				No current mapping	0.52304	0.82433	1.17815	1.17815	0.626112	1.43563	1.43563	0.394514	0.488871	-2.04553	0.268564	0.430501	-2.32287	0.522981	0.587181	-1.70305
1419	10339413	---		---				No current mapping	0.0223008	0.24281	0.847259	-1.18028	0.024129	1.42537	1.42537	0.736294	1.05306	1.05306	0.212357	1.19468	1.19468	0.235173	0.828137	-1.20753
1420	10339414	---		---				No current mapping	0.00538427	0.000586024	1.65913	1.65913	0.429343	1.08806	1.08806	0.0169457	1.38774	1.38774	0.0067078	1.41757	1.41757	0.0104777	1.43321	1.43321
1421	10339415	---		---				No current mapping	0.392006	0.251918	1.28146	1.28146	0.116125	1.42027	1.42027	0.379229	1.23341	1.23341	0.648954	1.10043	1.10043	0.657338	0.901009	-1.10987
1422	10339416	---		---				No current mapping	0.81264	0.354055	1.26743	1.26743	0.648256	0.891653	-1.12151	0.982404	1.00618	1.00618	0.882829	1.03756	1.03756	0.93818	1.02192	1.02192
1423	10339417	---		---				No current mapping	0.939514	0.925463	0.944021	-1.0593	0.79646	0.852942	-1.17241	0.939374	0.94899	-1.05375	0.495863	0.654188	-1.52861	0.429697	0.575513	-1.73758
1424	10339418	---		---				No current mapping	0.697438	0.251302	0.591099	-1.69176	0.939645	0.967031	-1.03409	0.996484	0.997821	-1.00218	0.892764	1.06153	1.06153	0.68657	1.2221	1.2221
1425	10339419	---		---				No current mapping	0.031351	0.129053	0.683574	-1.4629	0.0342698	0.569313	-1.7565	0.970172	0.990192	-1.00991	0.00945433	0.47885	-2.08834	0.70529	1.10524	1.10524
1426	10339420	---		---				No current mapping	0.490176	0.526669	0.868615	-1.15126	0.28451	1.27486	1.27486	0.59699	0.877127	-1.14009	0.561256	1.13774	1.13774	0.74742	0.92359	-1.08273
1427	10339421	---		---				No current mapping	0.359821	0.976787	1.01475	1.01475	0.5937	0.763104	-1.31044	0.586347	0.73462	-1.36125	0.175305	2.04568	2.04568	0.501825	0.682355	-1.46551
1428	10339422	---		---				No current mapping	0.626797	0.945371	1.02834	1.02834	0.446499	1.37045	1.37045	0.15807	1.97065	1.97065	0.960344	1.02048	1.02048	0.9992	1.00046	1.00046
1429	10339423	---		---				No current mapping	0.698112	0.654091	1.14442	1.14442	0.78786	0.922433	-1.08409	0.242097	1.50088	1.50088	0.870681	1.05	1.05	0.73359	0.891984	-1.1211
1430	10339424	---		---				No current mapping	0.999553	0.893457	1.07667	1.07667	0.79538	1.15398	1.15398	0.993584	0.995056	-1.00497	0.811176	1.141	1.141	0.969207	1.02408	1.02408
1431	10339425	---		---				No current mapping	0.286297	0.905329	0.950471	-1.05211	0.994237	1.00309	1.00309	0.0682375	2.5895	2.5895	0.310213	1.56072	1.56072	0.857409	0.917741	-1.08963
1432	10339426	---		---				No current mapping	0.51268	0.326536	1.15591	1.15591	0.565394	1.08707	1.08707	0.077011	1.36272	1.36272	0.640682	1.06993	1.06993	0.791362	1.04359	1.04359
1433	10339427	---		---				No current mapping	0.61691	0.412095	0.873203	-1.14521	0.621099	0.922382	-1.08415	0.394972	1.17049	1.17049	0.512306	0.897963	-1.11363	0.51511	0.887352	-1.12695
1434	10339428	---		---				No current mapping	0.984709	0.892477	1.026	1.026	0.580066	1.11166	1.11166	0.867956	0.965313	-1.03593	0.997367	0.999374	-1.00063	0.960273	1.01063	1.01063
1435	10339429	---		---				No current mapping	0.6177	0.838519	1.16737	1.16737	0.424289	0.539928	-1.8521	0.454121	1.90454	1.90454	0.626312	0.689588	-1.45014	0.422481	0.500648	-1.99741
1436	10339430	---		---				No current mapping	0.49963	0.296596	0.667327	-1.49852	0.741613	1.1326	1.1326	0.671185	0.835624	-1.19671	0.768354	1.11758	1.11758	0.363898	1.47791	1.47791
1437	10339431	---		---				No current mapping	0.630682	0.346105	0.860437	-1.1622	0.266989	0.836341	-1.19568	0.522269	0.893416	-1.1193	0.814356	0.964012	-1.03733	0.638799	1.08575	1.08575
1438	10339432	---		---				No current mapping	0.72842	0.474104	1.29262	1.29262	0.838979	0.93056	-1.07462	0.319792	1.49765	1.49765	0.759722	0.897205	-1.11457	0.930238	1.03524	1.03524
1439	10339433	---		---				No current mapping	0.891646	0.878917	0.95745	-1.04444	0.871639	0.954927	-1.0472	0.558954	0.828579	-1.20689	0.366775	0.768739	-1.30083	0.875673	1.0512	1.0512
1440	10339434	---		---				No current mapping	0.431911	0.481631	0.672412	-1.48718	0.266365	1.89509	1.89509	0.622241	0.734456	-1.36155	0.468948	0.66447	-1.50496	0.858295	1.11765	1.11765
1441	10339435	---		---				No current mapping	0.360316	0.916776	1.02533	1.02533	0.761754	0.92984	-1.07545	0.324832	0.763165	-1.31033	0.608785	1.13128	1.13128	0.123363	0.644559	-1.55145
1442	10339436	---		---				No current mapping	0.111476	0.260617	0.839128	-1.19171	0.413858	0.882144	-1.1336	0.140212	0.768384	-1.30143	0.0612704	0.733426	-1.36346	0.282313	1.20547	1.20547
1443	10339437	---		---				No current mapping	0.729062	0.2126	0.680229	-1.47009	0.32498	0.741129	-1.34929	0.427013	0.764985	-1.30722	0.745354	0.90789	-1.10145	0.943104	0.976599	-1.02396
1444	10339438	---		---				No current mapping	0.388779	0.738996	1.08945	1.08945	0.577655	1.15479	1.15479	0.113681	1.62358	1.62358	0.528964	0.849509	-1.17715	0.568811	1.17907	1.17907
1445	10339439	---		---				No current mapping	0.481031	0.436478	0.812846	-1.23025	0.372871	0.787829	-1.26931	0.112152	0.607843	-1.64516	0.0878298	0.61658	-1.62185	0.339321	0.750669	-1.33214
1446	10339440	---		---				No current mapping	0.638599	0.379867	0.687804	-1.4539	0.77429	0.886896	-1.12753	0.435785	0.69091	-1.44737	0.403063	0.700693	-1.42716	0.509533	1.36549	1.36549
1447	10339441	---		---				No current mapping	0.528019	0.520465	1.3596	1.3596	0.234809	1.79161	1.79161	0.697239	1.22938	1.22938	0.931704	0.960276	-1.04137	0.464513	0.675592	-1.48018
1448	10339442	---		---				No current mapping	0.250857	0.441897	1.19429	1.19429	0.248021	0.76184	-1.31261	0.242701	0.735045	-1.36046	0.24574	0.760766	-1.31447	0.233553	0.730274	-1.36935
1449	10339443	---		---				No current mapping	0.155469	0.167966	0.81709	-1.22386	0.28715	0.858319	-1.16507	0.385489	1.14783	1.14783	0.237779	0.843131	-1.18606	0.408946	1.1399	1.1399
1450	10339444	---		---				No current mapping	0.313854	0.542886	1.33238	1.33238	0.161048	0.501775	-1.99292	0.959142	1.02712	1.02712	0.271848	0.588715	-1.69861	0.358907	0.612744	-1.632
1451	10339445	---		---				No current mapping	0.830505	0.512428	0.909602	-1.09938	0.867498	1.02417	1.02417	0.452073	0.885115	-1.1298	0.765132	1.04376	1.04376	0.884592	1.0235	1.0235
1452	10339446	---		---				No current mapping	0.31998	0.760611	1.11684	1.11684	0.159987	0.585274	-1.7086	0.296031	1.545	1.545	0.895841	0.953717	-1.04853	0.935501	0.967789	-1.03328
1453	10339447	---		---				No current mapping	0.0216765	0.0309384	1.25093	1.25093	0.00324454	1.40907	1.40907	0.121127	1.18408	1.18408	0.0111652	1.31912	1.31912	0.00272667	1.48301	1.48301
1454	10339448	---		---				No current mapping	0.0995322	0.0857893	0.71989	-1.3891	0.437299	1.14972	1.14972	0.615843	1.10499	1.10499	0.258744	0.81343	-1.22936	0.393484	1.18759	1.18759
1455	10339449	---		---				No current mapping	0.360035	0.0897634	0.57109	-1.75104	0.993915	1.00233	1.00233	0.267515	0.676019	-1.47925	0.186582	0.655134	-1.5264	0.710404	0.880383	-1.13587
1456	10339450	---		---				No current mapping	0.391578	0.741529	0.923005	-1.08342	0.549125	1.15775	1.15775	0.0973177	1.62117	1.62117	0.918155	1.02521	1.02521	0.798681	0.933149	-1.07164
1457	10339451	---		---				No current mapping	0.129142	0.0312531	0.732418	-1.36534	0.0256319	0.721961	-1.38512	0.064149	0.748777	-1.33551	0.0412364	0.747339	-1.33808	0.518197	0.911071	-1.09761
1458	10339452	---		---				No current mapping	0.303052	0.523102	1.17433	1.17433	0.227264	0.731679	-1.36672	0.215352	0.698268	-1.43212	0.229142	0.732673	-1.36487	0.864063	0.953425	-1.04885
1459	10339453	---		---				No current mapping	0.417339	0.608901	1.07265	1.07265	0.159262	1.22379	1.22379	0.867691	1.0257	1.0257	0.595229	0.929726	-1.07559	0.315649	1.1698	1.1698
1460	10339454	---		---				No current mapping	0.693932	0.900219	0.97233	-1.02846	0.360596	1.2325	1.2325	0.968278	1.01	1.01	0.280141	1.2829	1.2829	0.947905	0.98379	-1.01648
1461	10339455	---		---				No current mapping	0.145211	0.719332	1.0723	1.0723	0.303444	1.22734	1.22734	0.267902	1.28105	1.28105	0.156587	0.748834	-1.33541	0.300371	1.25933	1.25933
1462	10339456	---		---				No current mapping	0.924017	0.533102	0.643908	-1.55302	0.907271	0.921766	-1.08487	0.637363	1.44861	1.44861	0.997058	0.997425	-1.00258	0.720076	0.75499	-1.32452
1463	10339457	---		---				No current mapping	0.387157	0.123695	0.860123	-1.16262	0.139974	0.866137	-1.15455	0.855348	0.981426	-1.01893	0.552149	0.946344	-1.0567	0.120528	0.843591	-1.18541
1464	10339458	---		---				No current mapping	0.719512	0.354181	1.214	1.214	0.668205	1.09213	1.09213	0.718608	1.08624	1.08624	0.993711	1.00161	1.00161	0.200138	1.35814	1.35814
1465	10339459	---		---				No current mapping	0.625209	0.393954	1.16911	1.16911	0.38182	0.851763	-1.17404	0.75261	1.0656	1.0656	0.891173	0.975685	-1.02492	0.77634	1.05891	1.05891
1466	10339460	---		---				No current mapping	0.511769	0.684975	0.92002	-1.08693	0.971625	0.992749	-1.0073	0.269487	1.29801	1.29801	0.708975	0.926222	-1.07965	0.313147	1.26741	1.26741
1467	10339461	---		---				No current mapping	0.205396	0.608031	1.05824	1.05824	0.0960269	0.821664	-1.21704	0.590325	0.935683	-1.06874	0.431297	1.09163	1.09163	0.716123	0.956266	-1.04573
1468	10339462	---		---				No current mapping	0.0836235	0.0375055	0.688537	-1.45235	0.11855	0.766576	-1.3045	0.340113	1.19048	1.19048	0.386097	0.868404	-1.15154	0.924431	0.983211	-1.01708
1469	10339463	---		---				No current mapping	0.00791938	0.00221661	0.649009	-1.54081	0.115747	0.833171	-1.20023	0.0126088	0.69811	-1.43244	0.917278	0.988775	-1.01135	0.898468	1.01563	1.01563
1470	10339464	---		---				No current mapping	0.0515473	0.439582	1.09849	1.09849	0.644534	1.05708	1.05708	0.0233184	0.705443	-1.41755	0.797723	1.03119	1.03119	0.177075	0.827389	-1.20862
1471	10339465	---		---				No current mapping	0.172716	0.0606211	1.2756	1.2756	0.889635	1.01652	1.01652	0.602118	0.933046	-1.07176	0.525575	0.927068	-1.07867	0.714564	1.04963	1.04963
1472	10339466	---		---				No current mapping	0.555419	0.224369	0.797683	-1.25363	0.692868	1.07354	1.07354	0.508005	0.874627	-1.14334	0.740389	0.942273	-1.06126	0.707417	1.07828	1.07828
1473	10339467	---		---				No current mapping	0.0705099	0.0932156	0.719818	-1.38924	0.149145	0.758111	-1.31907	0.00976967	0.532293	-1.87866	0.00923812	0.56562	-1.76797	0.117893	0.712534	-1.40344
1474	10339468	---		---				No current mapping	0.218429	0.739452	1.04688	1.04688	0.0525076	1.34267	1.34267	0.41577	1.13561	1.13561	0.233942	1.18498	1.18498	0.618959	0.926006	-1.07991
1475	10339469	---		---				No current mapping	0.711828	0.874312	0.973621	-1.02709	0.514214	0.894583	-1.11784	0.368155	1.18955	1.18955	0.626577	1.0862	1.0862	0.833193	1.04062	1.04062
1476	10339470	---		---				No current mapping	0.242221	0.130444	0.744919	-1.34243	0.909415	0.97936	-1.02107	0.244242	0.780952	-1.28049	0.0921068	0.716832	-1.39503	0.0682673	0.664778	-1.50426
1477	10339471	---		---				No current mapping	0.140271	0.843737	1.11525	1.11525	0.188651	2.13967	2.13967	0.573725	0.704278	-1.41989	0.109091	0.387374	-2.58149	0.848926	1.12507	1.12507
1478	10339472	---		---				No current mapping	0.419528	0.673996	0.830975	-1.20341	0.122848	0.486693	-2.05468	0.910437	1.05667	1.05667	0.668023	1.20779	1.20779	0.583762	0.763006	-1.31061
1479	10339473	---		---				No current mapping	0.533413	0.493626	0.867145	-1.15321	0.32168	1.23267	1.23267	0.627525	1.11882	1.11882	0.872892	0.967605	-1.03348	0.531774	0.864776	-1.15637
1480	10339474	---		---				No current mapping	0.365433	0.272583	0.741953	-1.34779	0.218817	0.713703	-1.40114	0.80315	1.07635	1.07635	0.882672	0.961828	-1.03969	0.43726	1.26182	1.26182
1481	10339475	---		---				No current mapping	0.824407	0.566941	1.33095	1.33095	0.567057	1.33083	1.33083	0.884599	1.0837	1.0837	0.21811	1.88626	1.88626	0.445098	1.53597	1.53597
1482	10339476	---		---				No current mapping	0.406447	0.0689045	2.80986	2.80986	0.827217	1.1203	1.1203	0.675592	1.27676	1.27676	0.859786	1.09625	1.09625	0.817823	1.14345	1.14345
1483	10339477	---		---				No current mapping	0.49687	0.795329	0.941428	-1.06222	0.617315	0.889747	-1.12391	0.791934	0.933671	-1.07104	0.153092	0.704482	-1.41948	0.534676	1.17689	1.17689
1484	10339478	---		---				No current mapping	0.926394	0.578333	0.889157	-1.12466	0.939386	0.984181	-1.01607	0.902669	1.02909	1.02909	0.60148	1.1166	1.1166	0.944221	0.983731	-1.01654
1485	10339479	---		---				No current mapping	0.75237	0.411199	0.691686	-1.44574	0.377477	0.672358	-1.4873	0.834352	0.901987	-1.10866	0.21462	0.565769	-1.7675	0.938038	0.962416	-1.03905
1486	10339480	---		---				No current mapping	0.018236	0.064741	0.709585	-1.40927	0.362121	1.17104	1.17104	0.622768	0.910442	-1.09837	0.0451446	1.45986	1.45986	0.183136	1.30264	1.30264
1487	10339481	---		---				No current mapping	0.952879	0.671382	1.19209	1.19209	0.94695	0.972943	-1.02781	0.71699	0.845667	-1.1825	0.746771	1.14278	1.14278	0.626569	1.25311	1.25311
1488	10339482	---		---				No current mapping	0.650775	0.201891	1.63527	1.63527	0.558977	1.24315	1.24315	0.905083	0.951959	-1.05046	0.247085	1.55679	1.55679	0.635638	1.21738	1.21738
1489	10339483	---		---				No current mapping	0.225983	0.7944	1.05984	1.05984	0.0422564	1.65744	1.65744	0.92658	0.977322	-1.0232	0.991094	1.00249	1.00249	0.896678	1.03286	1.03286
1490	10339484	---		---				No current mapping	0.84596	0.864228	1.02667	1.02667	0.377032	1.14875	1.14875	0.737926	0.943929	-1.0594	0.945747	1.01052	1.01052	0.533891	1.11411	1.11411
1491	10339485	---		---				No current mapping	0.709473	0.295634	1.41157	1.41157	0.937942	1.02525	1.02525	0.210594	1.5955	1.5955	0.424702	1.29687	1.29687	0.509853	1.26956	1.26956
1492	10339486	---		---				No current mapping	0.248649	0.127549	1.18672	1.18672	0.0314726	1.29369	1.29369	0.208364	1.16755	1.16755	0.62855	1.05275	1.05275	0.471028	1.09012	1.09012
1493	10339487	---		---				No current mapping	0.0834574	0.920521	1.02703	1.02703	0.0208526	2.04226	2.04226	0.998681	0.999506	-1.00049	0.77245	0.925475	-1.08053	0.689702	0.887105	-1.12726
1494	10339488	---		---				No current mapping	0.0280859	0.539615	1.10632	1.10632	0.316165	0.845458	-1.18279	0.301553	1.21381	1.21381	0.153572	0.782176	-1.27848	0.0290674	1.57279	1.57279
1495	10339489	---		---				No current mapping	0.294888	0.893277	0.97153	-1.0293	0.272027	1.27633	1.27633	0.0571373	1.65589	1.65589	0.830191	1.04729	1.04729	0.757102	1.07745	1.07745
1496	10339490	---		---				No current mapping	0.457815	0.271403	0.472144	-2.118	0.500467	0.637214	-1.56933	0.357778	0.499163	-2.00335	0.0565534	0.249202	-4.01281	0.242237	0.408245	-2.44951
1497	10339491	---		---				No current mapping	0.488358	0.292155	0.452508	-2.20991	0.702051	0.755213	-1.32413	0.0699296	0.198381	-5.04079	0.574848	0.661345	-1.51207	0.528223	0.593962	-1.68361
1498	10339492	---		---				No current mapping	0.538858	0.237026	0.770706	-1.29751	0.90139	0.974028	-1.02666	0.503322	0.851528	-1.17436	0.915816	1.0227	1.0227	0.486117	1.18226	1.18226
1499	10339493	---		---				No current mapping	0.350634	0.102037	0.716038	-1.39657	0.449528	0.864127	-1.15724	0.490595	0.862031	-1.16005	0.255712	0.799543	-1.25071	0.579924	1.12601	1.12601
1500	10339494	---		---				No current mapping	0.127105	0.0505109	0.706522	-1.41539	0.0270994	0.667372	-1.49841	0.749361	0.944211	-1.05909	0.189658	0.802512	-1.24609	0.0404086	0.66276	-1.50884
1501	10339495	---		---				No current mapping	0.491639	0.649659	1.28314	1.28314	0.306422	1.77516	1.77516	0.928894	1.05599	1.05599	0.493538	0.684964	-1.45993	0.289497	1.94614	1.94614
1502	10339496	---		---				No current mapping	0.409182	0.0607151	0.68829	-1.45288	0.12669	0.744912	-1.34244	0.616841	0.902988	-1.10743	0.284915	0.81896	-1.22106	0.491048	0.868246	-1.15175
1503	10339497	---		---				No current mapping	0.342	0.749514	0.922271	-1.08428	0.957335	1.01362	1.01362	0.120951	0.626775	-1.59547	0.393722	1.24573	1.24573	0.994358	0.998004	-1.002
1504	10339498	---		---				No current mapping	0.0882895	0.839864	0.877348	-1.1398	0.706734	1.27671	1.27671	0.0115209	8.81905	8.81905	0.625845	1.37351	1.37351	0.933552	1.06217	1.06217
1505	10339499	---		---				No current mapping	0.0775403	0.0255776	0.599806	-1.6672	0.525397	1.13695	1.13695	0.216576	0.750022	-1.33329	0.590753	0.897305	-1.11445	0.828057	1.04982	1.04982
1506	10339500	---		---				No current mapping	0.00803235	0.0270827	0.57149	-1.74981	0.0661518	1.562	1.562	0.920447	0.97554	-1.02507	0.0768346	1.53199	1.53199	0.274757	1.32232	1.32232
1507	10339501	---		---				No current mapping	0.515382	0.600713	0.908893	-1.10024	0.707328	1.07068	1.07068	0.37957	0.833873	-1.19922	0.80553	1.0457	1.0457	0.205836	0.765377	-1.30655
1508	10339502	---		---				No current mapping	0.102488	0.0960138	2.02551	2.02551	0.0749267	2.14581	2.14581	0.543119	1.31046	1.31046	0.488857	0.758783	-1.3179	0.11335	2.10704	2.10704
1509	10339503	---		---				No current mapping	0.251264	0.398494	1.38263	1.38263	0.566132	0.804159	-1.24353	0.109599	2.05694	2.05694	0.364455	1.41767	1.41767	0.16569	1.84809	1.84809
1510	10339504	---		---				No current mapping	0.654449	0.22438	1.32467	1.32467	0.884055	1.03301	1.03301	0.958009	0.986982	-1.01319	0.278465	1.28248	1.28248	0.838163	1.0522	1.0522
1511	10339505	---		---				No current mapping	0.50696	0.712412	1.13774	1.13774	0.9697	1.01334	1.01334	0.250744	0.628892	-1.5901	0.562326	1.22617	1.22617	0.413743	0.72296	-1.3832
1512	10339506	---		---				No current mapping	0.824472	0.949224	1.01517	1.01517	0.970363	0.991254	-1.00882	0.772228	0.926181	-1.0797	0.487719	1.18075	1.18075	0.478133	0.82697	-1.20923
1513	10339507	---		---				No current mapping	0.542656	0.31405	1.21438	1.21438	0.0974443	1.39795	1.39795	0.448218	1.17551	1.17551	0.680497	1.0808	1.0808	0.856775	1.03867	1.03867
1514	10339508	---		---				No current mapping	0.438796	0.851949	1.03101	1.03101	0.944451	1.01146	1.01146	0.490455	1.13611	1.13611	0.0821957	1.36072	1.36072	0.482524	1.13885	1.13885
1515	10339509	---		---				No current mapping	0.468025	0.757746	1.23553	1.23553	0.34008	0.512563	-1.95098	0.683466	0.731123	-1.36776	0.29368	2.09468	2.09468	0.898558	1.10245	1.10245
1516	10339510	---		---				No current mapping	0.364867	0.491175	1.36266	1.36266	0.624944	1.24406	1.24406	0.207908	1.91896	1.91896	0.110014	2.13691	2.13691	0.649289	0.796975	-1.25474
1517	10339511	---		---				No current mapping	0.899861	0.730961	1.04645	1.04645	0.84177	0.974034	-1.02666	0.607604	0.92672	-1.07907	0.750324	0.958866	-1.0429	0.592019	1.08272	1.08272
1518	10339512	---		---				No current mapping	0.995543	0.956582	0.990577	-1.00951	0.766675	0.949602	-1.05307	0.792735	1.0525	1.0525	0.829768	0.963263	-1.03814	0.931024	0.983311	-1.01697
1519	10339513	---		---				No current mapping	0.542935	0.0707877	0.470111	-2.12716	0.418222	0.729615	-1.37059	0.383272	0.683414	-1.46324	0.419194	0.730112	-1.36965	0.287678	0.625775	-1.59802
1520	10339514	---		---				No current mapping	0.749941	0.468922	0.864112	-1.15726	0.838223	1.04149	1.04149	0.847837	1.04364	1.04364	0.487072	1.15027	1.15027	0.586469	1.12966	1.12966
1521	10339515	---		---				No current mapping	0.211475	0.787265	1.06793	1.06793	0.436622	1.21182	1.21182	0.0760039	1.68978	1.68978	0.558729	0.86639	-1.15421	0.180215	1.46511	1.46511
1522	10339516	---		---				No current mapping	0.950638	0.78735	1.0714	1.0714	0.626236	1.13322	1.13322	0.962133	0.986545	-1.01364	0.702643	0.906837	-1.10273	0.821073	0.937429	-1.06675
1523	10339517	---		---				No current mapping	0.719659	0.759871	0.924346	-1.08185	0.209258	0.714565	-1.39945	0.740688	0.909126	-1.09996	0.238505	0.730569	-1.3688	0.637187	0.872689	-1.14588
1524	10339518	---		---				No current mapping	0.322485	0.973395	1.01786	1.01786	0.284269	0.55672	-1.79624	0.105929	0.35755	-2.79681	0.139867	0.435987	-2.29364	0.935302	0.952966	-1.04936
1525	10339519	---		---				No current mapping	0.295621	0.451834	1.06322	1.06322	0.298175	0.917657	-1.08973	0.877232	1.01397	1.01397	0.295816	1.09022	1.09022	0.44506	0.932767	-1.07208
1526	10339520	---		---				No current mapping	0.544573	0.120229	1.94615	1.94615	0.78726	1.11479	1.11479	0.973562	0.985219	-1.015	0.755095	1.13392	1.13392	0.966945	0.981551	-1.0188
1527	10339521	---		---				No current mapping	0.906768	0.758953	1.05542	1.05542	0.814844	0.95971	-1.04198	0.870283	0.96847	-1.03256	0.860593	0.969649	-1.0313	0.391821	0.842701	-1.18666
1528	10339522	---		---				No current mapping	0.304151	0.0627368	1.86311	1.86311	0.978096	1.0084	1.0084	0.233898	1.52343	1.52343	0.854088	1.05769	1.05769	0.617389	1.18684	1.18684
1529	10339523	---		---				No current mapping	0.677475	0.995949	1.00507	1.00507	0.593291	1.70869	1.70869	0.513961	0.479657	-2.08483	0.321858	0.363457	-2.75135	0.993564	1.00902	1.00902
1530	10339524	---		---				No current mapping	0.585184	0.292049	0.86828	-1.1517	0.749627	0.959196	-1.04254	0.550325	0.915986	-1.09172	0.107286	0.798782	-1.25191	0.663502	0.938338	-1.06571
1531	10339525	---		---				No current mapping	0.736781	0.388624	0.791852	-1.26286	0.955908	1.01479	1.01479	0.740259	1.10371	1.10371	0.953934	1.01546	1.01546	0.367999	0.761134	-1.31383
1532	10339526	---		---				No current mapping	0.298575	0.754659	0.884757	-1.13025	0.150032	0.551949	-1.81176	0.752273	0.870857	-1.14829	0.514994	1.29342	1.29342	0.193149	0.551771	-1.81235
1533	10339527	---		---				No current mapping	0.294166	0.948553	1.01034	1.01034	0.398841	1.14691	1.14691	0.136492	1.32518	1.32518	0.0682975	1.37404	1.37404	0.209375	1.26276	1.26276
1534	10339528	---		---				No current mapping	0.60185	0.476709	0.836401	-1.1956	0.574706	1.15046	1.15046	0.344146	1.30768	1.30768	0.611961	1.13487	1.13487	0.793516	0.929945	-1.07533
1535	10339529	---		---				No current mapping	0.599816	0.793339	0.922899	-1.08354	0.928355	0.97288	-1.02788	0.420172	0.755583	-1.32348	0.136936	0.617435	-1.6196	0.445472	0.767362	-1.30317
1536	10339530	---		---				No current mapping	0.0285898	0.638596	0.833094	-1.20034	0.30782	1.49954	1.49954	0.0314609	2.86844	2.86844	0.37837	0.706427	-1.41557	0.038414	2.73072	2.73072
1537	10339531	---		---				No current mapping	0.167031	0.910972	0.979724	-1.0207	0.246493	0.802611	-1.24593	0.730364	1.07335	1.07335	0.891172	1.02539	1.02539	0.0723554	1.49349	1.49349
1538	10339532	---		---				No current mapping	0.819857	0.929692	1.01367	1.01367	0.982937	1.0033	1.0033	0.652851	1.08089	1.08089	0.263606	1.19454	1.19454	0.969231	1.00666	1.00666
1539	10339533	---		---				No current mapping	0.275471	0.0901741	0.774963	-1.29038	0.697926	1.0558	1.0558	0.96283	1.00729	1.00729	0.34808	0.874747	-1.14319	0.829859	1.03409	1.03409
1540	10339534	---		---				No current mapping	0.364814	0.481751	1.19404	1.19404	0.529659	0.853826	-1.1712	0.263097	1.37959	1.37959	0.382581	0.801184	-1.24815	0.719049	0.904456	-1.10564
1541	10339535	---		---				No current mapping	0.340093	0.752178	1.06852	1.06852	0.289917	1.25628	1.25628	0.993413	1.00193	1.00193	0.896882	0.973224	-1.02751	0.165178	0.71049	-1.40748
1542	10339536	---		---				No current mapping	0.521704	0.167173	0.613857	-1.62904	0.0765533	0.523676	-1.90958	0.272876	0.653784	-1.52956	0.155981	0.60495	-1.65303	0.310192	0.676016	-1.47926
1543	10339537	---		---				No current mapping	0.106325	0.388698	1.11683	1.11683	0.157356	0.829092	-1.20614	0.261472	0.849463	-1.17721	0.0629637	0.773795	-1.29233	0.243053	0.843603	-1.18539
1544	10339538	---		---				No current mapping	0.467072	0.888272	0.956617	-1.04535	0.342167	0.73572	-1.35921	0.244123	1.53088	1.53088	0.82889	0.934001	-1.07066	0.564358	0.814561	-1.22765
1545	10339539	---		---				No current mapping	0.539801	0.821227	1.04123	1.04123	0.548433	1.11423	1.11423	0.424313	1.17608	1.17608	0.485215	0.881421	-1.13453	0.413187	0.846835	-1.18087
1546	10339540	---		---				No current mapping	0.390607	0.295241	1.12796	1.12796	0.6845	0.955413	-1.04667	0.830251	0.973535	-1.02718	0.219915	1.15335	1.15335	0.272543	1.15203	1.15203
1547	10339541	---		---				No current mapping	0.556093	0.652849	0.885597	-1.12918	0.413801	1.25038	1.25038	0.572327	0.842798	-1.18652	0.325708	0.762739	-1.31106	0.996189	1.00144	1.00144
1548	10339542	---		---				No current mapping	0.269013	0.0847325	1.33636	1.33636	0.16463	1.25513	1.25513	0.911509	0.980874	-1.0195	0.214633	1.22238	1.22238	0.0856912	1.3813	1.3813
1549	10339543	---		---				No current mapping	0.226165	0.259894	1.1083	1.1083	0.0405957	1.22431	1.22431	0.906601	0.988484	-1.01165	0.220989	1.11895	1.11895	0.130446	1.17186	1.17186
1550	10339544	---		---				No current mapping	0.0596516	0.212682	1.1533	1.1533	0.0196823	1.34599	1.34599	0.417664	0.903687	-1.10658	0.532323	1.07176	1.07176	0.735726	0.959275	-1.04245
1551	10339545	---		---				No current mapping	0.373546	0.931441	0.993356	-1.00669	0.187518	1.11282	1.11282	0.704057	1.03357	1.03357	0.344937	1.07777	1.07777	0.408954	0.929781	-1.07552
1552	10339546	---		---				No current mapping	0.557295	0.746521	1.04919	1.04919	0.571588	1.08818	1.08818	0.181966	1.26077	1.26077	0.658009	0.936213	-1.06813	0.434172	1.14068	1.14068
1553	10339547	---		---				No current mapping	0.0227821	0.0816646	0.72499	-1.37933	0.734617	1.05963	1.05963	0.0154976	0.582159	-1.71774	0.785752	1.04749	1.04749	0.0305518	0.626559	-1.59602
1554	10339548	---		---				No current mapping	0.127186	0.120748	0.731262	-1.3675	0.0726219	0.69056	-1.4481	0.0687285	0.656545	-1.52312	0.92228	0.981705	-1.01864	0.0384887	0.61174	-1.63468
1555	10339549	---		---				No current mapping	0.526011	0.48922	1.11141	1.11141	0.196805	1.22563	1.22563	0.525722	0.897494	-1.11421	0.594878	1.08417	1.08417	0.431614	1.1443	1.1443
1556	10339550	---		---				No current mapping	0.287944	0.602785	0.900317	-1.11072	0.130151	1.38025	1.38025	0.617678	1.11912	1.11912	0.288175	1.2451	1.2451	0.187903	1.3618	1.3618
1557	10339551	---		---				No current mapping	0.578639	0.472396	1.18623	1.18623	0.554315	1.15018	1.15018	0.881826	1.03976	1.03976	0.10174	1.50997	1.50997	0.3599	1.27807	1.27807
1558	10339552	---		---				No current mapping	0.323593	0.985274	0.993636	-1.0064	0.812216	1.08577	1.08577	0.0741532	2.12126	2.12126	0.74314	0.892558	-1.12038	0.738446	0.878531	-1.13826
1559	10339553	---		---				No current mapping	0.415668	0.152829	0.692974	-1.44305	0.892175	0.967579	-1.03351	0.372346	0.78075	-1.28082	0.716258	0.915179	-1.09268	0.496237	1.20578	1.20578
1560	10339554	---		---				No current mapping	0.17759	0.930975	1.02138	1.02138	0.598158	1.13841	1.13841	0.064604	1.73822	1.73822	0.0674113	1.62978	1.62978	0.963431	0.98756	-1.0126
1561	10339555	---		---				No current mapping	0.720077	0.187173	0.67591	-1.47949	0.252614	0.714731	-1.39913	0.225393	0.670579	-1.49125	0.224602	0.699014	-1.43059	0.330317	0.72872	-1.37227
1562	10339556	---		---				No current mapping	0.510698	0.275673	0.823635	-1.21413	0.340211	0.844922	-1.18354	0.636651	1.09597	1.09597	0.959739	1.00875	1.00875	0.309897	0.817722	-1.22291
1563	10339557	---		---				No current mapping	0.101504	0.0375833	0.9026	-1.10791	0.06924	0.916643	-1.09094	0.434837	0.961841	-1.03967	0.0106923	0.8747	-1.14325	0.0493689	0.898606	-1.11284
1564	10339558	---		---				No current mapping	0.994792	0.721555	1.11914	1.11914	0.886453	1.046	1.046	0.891498	0.953103	-1.0492	0.998815	1.00047	1.00047	0.739085	1.12475	1.12475
1565	10339559	---		---				No current mapping	0.418256	0.637121	0.892556	-1.12038	0.499274	1.17798	1.17798	0.57859	0.860732	-1.1618	0.766417	0.931156	-1.07393	0.133955	0.653078	-1.53121
1566	10339560	---		---				No current mapping	0.114236	0.0127328	1.38106	1.38106	0.932083	1.00936	1.00936	0.409408	1.10811	1.10811	0.307278	1.12157	1.12157	0.372626	1.11771	1.11771
1567	10339561	---		---				No current mapping	0.165114	0.125831	0.723751	-1.38169	0.643434	0.911754	-1.09679	0.0635044	0.636639	-1.57075	0.593747	1.11255	1.11255	0.305253	0.791473	-1.26347
1568	10339562	---		---				No current mapping	0.136095	0.16156	1.18623	1.18623	0.610484	1.0612	1.0612	0.686548	1.05389	1.05389	0.887749	1.01649	1.01649	0.017401	1.4324	1.4324
1569	10339563	---		---				No current mapping	0.39643	0.796052	1.11368	1.11368	0.272101	1.60232	1.60232	0.418019	1.46679	1.46679	0.382649	0.690463	-1.4483	0.406987	1.48076	1.48076
1570	10339564	---		---				No current mapping	0.5045	0.418542	0.85384	-1.17118	0.600894	1.10646	1.10646	0.177467	0.738029	-1.35496	0.781726	0.948089	-1.05475	0.987279	0.996583	-1.00343
1571	10339565	---		---				No current mapping	0.132984	0.0934656	0.557708	-1.79305	0.19326	0.64444	-1.55174	0.492298	1.28532	1.28532	0.574895	0.833081	-1.20036	0.384975	1.37707	1.37707
1572	10339566	---		---				No current mapping	0.129581	0.11225	0.861135	-1.16126	0.0766136	0.844089	-1.18471	0.813649	1.0235	1.0235	0.432356	0.932169	-1.07277	0.0314367	0.786629	-1.27125
1573	10339567	---		---				No current mapping	0.658389	0.691183	0.928049	-1.07753	0.571623	0.898724	-1.11269	0.401239	0.836142	-1.19597	0.445888	1.15591	1.15591	0.69898	0.921964	-1.08464
1574	10339568	---		---				No current mapping	0.687074	0.740988	0.954973	-1.04715	0.504223	1.09846	1.09846	0.442595	1.12882	1.12882	0.765673	1.04239	1.04239	0.258017	1.19936	1.19936
1575	10339569	---		---				No current mapping	0.37568	0.194176	0.724972	-1.37936	0.839333	0.953049	-1.04926	0.75467	0.920362	-1.08653	0.312905	0.782249	-1.27837	0.37472	1.27131	1.27131
1576	10339570	---		---				No current mapping	0.430322	0.198924	0.794045	-1.25937	0.597422	0.912628	-1.09574	0.562631	1.11876	1.11876	0.366892	0.85349	-1.17166	0.21111	0.778481	-1.28455
1577	10339571	---		---				No current mapping	0.577139	0.332459	0.858317	-1.16507	0.664841	1.06925	1.06925	0.430122	0.871187	-1.14786	0.346864	0.862364	-1.1596	0.354458	0.84972	-1.17686
1578	10339572	---		---				No current mapping	0.714399	0.178792	0.721665	-1.38568	0.276529	0.771326	-1.29647	0.410771	0.805328	-1.24173	0.281821	0.773658	-1.29256	0.191807	0.702529	-1.42343
1579	10339573	---		---				No current mapping	0.883878	0.278583	1.40927	1.40927	0.505448	1.22977	1.22977	0.718188	1.13234	1.13234	0.426434	1.28177	1.28177	0.831339	1.07594	1.07594
1580	10339574	---		---				No current mapping	0.0684727	0.0556461	1.17257	1.17257	0.494489	1.05352	1.05352	0.754649	0.973936	-1.02676	0.354291	0.931065	-1.07404	0.247262	0.903908	-1.10631
1581	10339575	---		---				No current mapping	0.801908	0.363866	0.789786	-1.26617	0.285759	0.755967	-1.32281	0.781844	0.924132	-1.0821	0.377616	0.795306	-1.25738	0.256664	0.716294	-1.39608
1582	10339576	---		---				No current mapping	0.594988	0.312121	0.789523	-1.26659	0.531448	0.86597	-1.15477	0.694825	1.10543	1.10543	0.924161	0.978561	-1.02191	0.504256	1.1876	1.1876
1583	10339577	---		---				No current mapping	2.14424e-05	0.511616	1.09612	1.09612	0.0269792	1.41794	1.41794	1.7175e-05	3.17427	3.17427	6.69822e-06	3.15851	3.15851	0.00130054	1.94636	1.94636
1584	10339578	---		---				No current mapping	0.138241	0.0961684	1.10418	1.10418	0.0142693	1.17326	1.17326	0.118475	1.10854	1.10854	0.0334544	1.14221	1.14221	0.395514	1.05503	1.05503
1585	10339579	---		---				No current mapping	0.164604	0.553538	1.1028	1.1028	0.757392	1.05198	1.05198	0.0655558	1.44622	1.44622	0.302007	0.840546	-1.1897	0.820818	0.959354	-1.04237
1586	10339580	---		---				No current mapping	0.959302	0.454874	1.76501	1.76501	0.663496	1.38763	1.38763	0.766388	1.28332	1.28332	0.87792	1.12205	1.12205	0.918175	0.917521	-1.08989
1587	10339581	---		---				No current mapping	0.503945	0.334866	0.808544	-1.23679	0.304147	0.796754	-1.25509	0.614141	1.12979	1.12979	0.744698	1.07275	1.07275	0.82203	1.05565	1.05565
1588	10339582	---		---				No current mapping	0.139943	0.357734	1.14287	1.14287	0.0880105	1.29933	1.29933	0.139154	1.28256	1.28256	0.0133887	1.5148	1.5148	0.565552	1.0964	1.0964
1589	10339583	---		---				No current mapping	0.515811	0.179456	0.830546	-1.20403	0.298646	0.868481	-1.15144	0.158877	0.803376	-1.24475	0.28508	0.864788	-1.15635	0.949287	1.00942	1.00942
1590	10339584	---		---				No current mapping	0.187133	0.890216	0.96437	-1.03695	0.708324	1.10367	1.10367	0.479435	1.23424	1.23424	0.340582	1.29228	1.29228	0.026122	2.11105	2.11105
1591	10339585	---		---				No current mapping	0.336189	0.0890752	0.718568	-1.39166	0.45129	0.871469	-1.14749	0.257226	0.78996	-1.26589	0.878081	0.972757	-1.02801	0.104691	0.704597	-1.41925
1592	10339586	---		---				No current mapping	0.0850174	0.00870774	1.64282	1.64282	0.317719	1.1742	1.1742	0.0401899	1.49529	1.49529	0.374835	1.15239	1.15239	0.138888	1.31594	1.31594
1593	10339587	---		---				No current mapping	0.863081	0.562584	0.864844	-1.15628	0.688815	0.904863	-1.10514	0.32232	0.754088	-1.3261	0.277096	0.756751	-1.32144	0.597023	0.862414	-1.15954
1594	10339588	---		---				No current mapping	0.569092	0.49733	1.18113	1.18113	0.285583	1.3056	1.3056	0.314989	1.32255	1.32255	0.224532	1.358	1.358	0.0895985	1.64327	1.64327
1595	10339589	---		---				No current mapping	0.623085	0.361789	0.729001	-1.37174	0.922049	0.967353	-1.03375	0.157073	0.567963	-1.76068	0.388852	0.742332	-1.34711	0.915253	0.960445	-1.04118
1596	10339590	---		---				No current mapping	0.493078	0.923285	0.99215	-1.00791	0.592504	1.04511	1.04511	0.167733	0.875709	-1.14193	0.51184	0.947165	-1.05578	0.880385	1.01387	1.01387
1597	10339591	---		---				No current mapping	0.104338	0.170027	0.816942	-1.22408	0.5197	1.09553	1.09553	0.696458	0.940458	-1.06331	0.0320044	0.711457	-1.40557	0.480085	0.893921	-1.11867
1598	10339592	---		---				No current mapping	0.137683	0.485852	1.08499	1.08499	0.326778	1.12325	1.12325	0.77396	0.963496	-1.03789	0.506405	0.925263	-1.08077	0.0710242	0.775294	-1.28983
1599	10339593	---		---				No current mapping	0.610415	0.542765	1.13443	1.13443	0.106478	1.42631	1.42631	0.644237	1.11243	1.11243	0.638417	1.10186	1.10186	0.855824	1.04261	1.04261
1600	10339594	---		---				No current mapping	0.195197	0.986132	0.996901	-1.00311	0.955201	1.01008	1.01008	0.173255	1.33049	1.33049	0.15538	0.765183	-1.30688	0.410795	0.846079	-1.18192
1601	10339595	---		---				No current mapping	0.779503	0.723492	1.341	1.341	0.836536	1.18619	1.18619	0.547992	0.570925	-1.75154	0.665792	0.698521	-1.4316	0.37638	0.434097	-2.30363
1602	10339596	---		---				No current mapping	0.0634615	0.476329	1.33741	1.33741	0.0332431	0.379272	-2.63663	0.271182	0.59953	-1.66797	0.801604	1.1067	1.1067	0.50996	1.35005	1.35005
1603	10339597	---		---				No current mapping	0.012614	0.614863	0.932243	-1.07268	0.0129048	1.50379	1.50379	0.313932	1.17372	1.17372	0.00478843	1.6281	1.6281	0.195067	1.23341	1.23341
1604	10339598	---		---				No current mapping	0.103809	0.578153	0.87948	-1.13704	0.906575	1.02726	1.02726	0.0828451	1.61832	1.61832	0.146914	1.42099	1.42099	0.326327	0.77272	-1.29413
1605	10339599	---		---				No current mapping	0.378176	0.351608	1.10771	1.10771	0.36099	1.10543	1.10543	0.316913	0.88398	-1.13125	0.390665	1.0985	1.0985	0.824146	0.973649	-1.02706
1606	10339600	---		---				No current mapping	0.436751	0.454635	1.40416	1.40416	0.900828	0.945755	-1.05736	0.102616	2.40244	2.40244	0.859233	0.923663	-1.08265	0.782446	1.14842	1.14842
1607	10339601	---		---				No current mapping	0.678233	0.296029	1.51756	1.51756	0.775686	1.11712	1.11712	0.169376	1.87093	1.87093	0.762362	1.12475	1.12475	0.795173	1.11937	1.11937
1608	10339602	---		---				No current mapping	0.104334	0.0134942	0.57363	-1.74328	0.0886816	0.704608	-1.41923	0.0992414	0.685782	-1.45819	0.235258	0.790978	-1.26426	0.0185914	0.558482	-1.79057
1609	10339603	---		---				No current mapping	0.808521	0.672884	0.959082	-1.04266	0.998892	1.00014	1.00014	0.682785	0.955806	-1.04624	0.55773	0.943403	-1.05999	0.449777	1.08816	1.08816
1610	10339604	---		---				No current mapping	0.985576	0.948634	0.975181	-1.02545	0.699269	0.859609	-1.16332	0.980967	1.01046	1.01046	0.731812	1.1435	1.1435	0.905754	0.949657	-1.05301
1611	10339605	---		---				No current mapping	0.179967	0.769978	0.964429	-1.03688	0.559754	1.07543	1.07543	0.0342636	1.39122	1.39122	0.817546	0.971851	-1.02896	0.860227	1.02465	1.02465
1612	10339606	---		---				No current mapping	0.978637	0.922785	1.01595	1.01595	0.769755	0.953251	-1.04904	0.808889	0.956763	-1.04519	0.946167	1.01108	1.01108	0.63917	1.08986	1.08986
1613	10339607	---		---				No current mapping	0.180804	0.197149	1.73927	1.73927	0.966119	0.982706	-1.0176	0.0529799	2.67129	2.67129	0.152688	1.859	1.859	0.850252	0.916888	-1.09065
1614	10339608	---		---				No current mapping	0.129963	0.246667	0.901909	-1.10876	0.102797	0.86015	-1.16259	0.0862698	0.836556	-1.19538	0.0180309	0.789028	-1.26738	0.0234178	0.778308	-1.28484
1615	10339609	---		---				No current mapping	0.0407163	0.0504472	1.43648	1.43648	0.0235178	1.54488	1.54488	0.741048	1.06386	1.06386	0.00898757	1.69325	1.69325	0.0136712	1.72277	1.72277
1616	10339610	---		---				No current mapping	0.485869	0.660604	0.934762	-1.06979	0.196624	1.2291	1.2291	0.656167	1.07949	1.07949	0.962801	0.992895	-1.00716	0.342659	1.18066	1.18066
1617	10339611	---		---				No current mapping	0.891375	0.612045	1.21167	1.21167	0.690138	1.16246	1.16246	0.651597	0.82625	-1.21029	0.764735	1.11941	1.11941	0.689596	0.844827	-1.18367
1618	10339612	---		---				No current mapping	0.00976383	0.00195445	1.38123	1.38123	0.868818	1.01325	1.01325	0.443728	0.933096	-1.0717	0.371414	1.07539	1.07539	0.213384	1.12233	1.12233
1619	10339613	---		---				No current mapping	0.883093	0.460778	0.892403	-1.12057	0.602957	0.923386	-1.08297	0.85434	1.03175	1.03175	0.84836	1.02955	1.02955	0.882681	1.02544	1.02544
1620	10339614	---		---				No current mapping	0.014582	0.17526	0.886758	-1.1277	0.00607299	0.751697	-1.33032	0.0171233	0.768836	-1.30067	0.00126418	0.693961	-1.441	0.138347	0.862144	-1.1599
1621	10339615	---		---				No current mapping	0.506536	0.559514	1.09939	1.09939	0.406424	1.14574	1.14574	0.261781	0.811614	-1.23211	0.825443	1.03618	1.03618	0.617861	1.09456	1.09456
1622	10339616	---		---				No current mapping	0.811856	0.885353	0.974465	-1.0262	0.838437	0.964064	-1.03728	0.279992	0.799861	-1.25022	0.90531	1.02157	1.02157	0.494649	0.870592	-1.14864
1623	10339617	---		---				No current mapping	0.706543	0.721868	0.931065	-1.07404	0.211992	0.770983	-1.29705	0.796385	0.943843	-1.0595	0.939395	0.984907	-1.01532	0.312787	0.793086	-1.2609
1624	10339618	---		---				No current mapping	0.462702	0.94398	0.969865	-1.03107	0.294522	1.59963	1.59963	0.879613	1.07656	1.07656	0.738154	0.86418	-1.15717	0.169239	2.02074	2.02074
1625	10339619	---		---				No current mapping	0.820994	0.71689	0.928275	-1.07727	0.729639	1.07349	1.07349	0.792998	0.941651	-1.06196	0.423567	0.84666	-1.18111	0.685549	1.09746	1.09746
1626	10339620	---		---				No current mapping	0.12541	0.095227	0.668871	-1.49506	0.0533944	0.620082	-1.61269	0.853764	0.954889	-1.04724	0.0197888	0.54627	-1.8306	0.389032	0.802708	-1.24578
1627	10339621	---		---				No current mapping	0.127685	0.835961	1.05679	1.05679	0.985851	1.00474	1.00474	0.0607065	1.84799	1.84799	0.461495	0.819519	-1.22023	0.130666	1.61362	1.61362
1628	10339622	---		---				No current mapping	0.432459	0.965281	1.03427	1.03427	0.83861	0.85399	-1.17097	0.995573	0.995209	-1.00481	0.782609	0.807334	-1.23865	0.102485	4.55979	4.55979
1629	10339623	---		---				No current mapping	0.533035	0.977513	1.00592	1.00592	0.286696	1.25823	1.25823	0.373119	0.808348	-1.23709	0.68644	0.91866	-1.08854	0.885904	1.03416	1.03416
1630	10339624	---		---				No current mapping	0.708332	0.984843	0.996171	-1.00384	0.740079	0.935018	-1.0695	0.677112	1.09905	1.09905	0.240722	0.782177	-1.27848	0.745162	0.929054	-1.07636
1631	10339625	---		---				No current mapping	0.0146141	0.00437577	0.59897	-1.66953	0.876461	1.02257	1.02257	0.605197	1.08711	1.08711	0.0774587	0.759271	-1.31705	0.097203	0.751	-1.33156
1632	10339626	---		---				No current mapping	0.843109	0.296389	1.13008	1.13008	0.859922	0.980102	-1.0203	0.74418	1.04251	1.04251	0.845103	1.0225	1.0225	0.852413	1.02397	1.02397
1633	10339627	---		---				No current mapping	0.052824	0.724769	1.1072	1.1072	0.338555	0.753818	-1.32658	0.822632	1.07502	1.07502	0.0372179	0.50903	-1.96452	0.0280769	0.446334	-2.24048
1634	10339628	---		---				No current mapping	0.753227	0.73241	0.693871	-1.44119	0.809038	1.29423	1.29423	0.261259	3.98946	3.98946	0.914403	0.891746	-1.1214	0.748033	1.46777	1.46777
1635	10339629	---		---				No current mapping	0.174881	0.468827	0.89006	-1.12352	0.932021	0.986561	-1.01362	0.192417	1.27344	1.27344	0.3993	1.14589	1.14589	0.165707	0.77214	-1.2951
1636	10339630	---		---				No current mapping	0.0877926	0.0247065	0.443679	-2.25388	0.569569	1.19836	1.19836	0.221218	0.638321	-1.56661	0.153206	0.621454	-1.60913	0.478342	0.776147	-1.28842
1637	10339631	---		---				No current mapping	0.487053	0.956414	1.01005	1.01005	0.170827	1.30133	1.30133	0.93251	0.982818	-1.01748	0.670488	1.08138	1.08138	0.514315	0.873783	-1.14445
1638	10339632	---		---				No current mapping	0.591788	0.720969	0.895965	-1.11612	0.283924	1.40292	1.40292	0.780972	0.908927	-1.1002	0.778116	0.917083	-1.09041	0.52128	0.800757	-1.24882
1639	10339633	---		---				No current mapping	0.104226	0.785073	0.957341	-1.04456	0.900651	1.02013	1.02013	0.0237977	1.58919	1.58919	0.562966	0.911104	-1.09757	0.824001	0.961056	-1.04052
1640	10339634	---		---				No current mapping	0.583942	0.903647	0.949068	-1.05367	0.936276	0.966071	-1.03512	0.805222	1.12659	1.12659	0.167407	1.87157	1.87157	0.889545	0.93514	-1.06936
1641	10339635	---		---				No current mapping	0.663295	0.542661	0.892167	-1.12087	0.812942	1.04497	1.04497	0.9402	1.01569	1.01569	0.764349	0.945753	-1.05736	0.277881	1.26146	1.26146
1642	10339636	---		---				No current mapping	0.135494	0.517076	1.19144	1.19144	0.441613	0.811405	-1.23243	0.0844659	1.74809	1.74809	0.282649	1.3447	1.3447	0.399139	0.773496	-1.29283
1643	10339637	---		---				No current mapping	0.555879	0.991605	1.0029	1.0029	0.332626	1.31389	1.31389	0.822874	0.933426	-1.07132	0.172675	1.4826	1.4826	0.65993	1.1456	1.1456
1644	10339638	---		---				No current mapping	0.410199	0.675873	0.9097	-1.09926	0.693307	1.09333	1.09333	0.44331	0.821911	-1.21668	0.552877	1.14449	1.14449	0.177041	0.699864	-1.42885
1645	10339639	---		---				No current mapping	0.487176	0.190088	0.764048	-1.30882	0.256784	0.794334	-1.25892	0.745077	1.07417	1.07417	0.451307	0.86066	-1.1619	0.215513	0.753504	-1.32713
1646	10339640	---		---				No current mapping	0.257849	0.97867	0.995762	-1.00426	0.155945	1.26836	1.26836	0.160023	1.30071	1.30071	0.564025	0.911708	-1.09684	0.949861	0.988893	-1.01123
1647	10339641	---		---				No current mapping	0.176351	0.0529297	1.85152	1.85152	0.720549	1.10882	1.10882	0.821316	0.929816	-1.07548	0.517193	0.828237	-1.20738	0.81478	1.07841	1.07841
1648	10339642	---		---				No current mapping	0.61627	0.690598	0.964666	-1.03663	0.409507	1.07849	1.07849	0.998853	1.00014	1.00014	0.275577	1.10655	1.10655	0.472035	1.07611	1.07611
1649	10339643	---		---				No current mapping	0.941063	0.658665	0.87849	-1.13832	0.760806	1.09312	1.09312	0.749441	0.900809	-1.11011	0.684384	1.1265	1.1265	0.940078	1.02483	1.02483
1650	10339644	---		---				No current mapping	0.673496	0.647097	1.16975	1.16975	0.236258	1.51986	1.51986	0.190197	1.68542	1.68542	0.831334	1.07534	1.07534	0.712274	1.15136	1.15136
1651	10339645	---		---				No current mapping	0.790832	0.513869	0.688321	-1.45281	0.975968	1.01719	1.01719	0.615472	1.37689	1.37689	0.438883	0.640894	-1.56032	0.597546	0.714341	-1.39989
1652	10339646	---		---				No current mapping	0.529734	0.700766	0.780168	-1.28178	0.581464	0.699381	-1.42984	0.326826	2.06162	2.06162	0.785574	1.19174	1.19174	0.327393	2.05979	2.05979
1653	10339647	---		---				No current mapping	0.612597	0.331568	2.15916	2.15916	0.791209	1.22766	1.22766	0.957905	1.0467	1.0467	0.97758	0.9785	-1.02197	0.171885	3.45922	3.45922
1654	10339648	---		---				No current mapping	0.524272	0.684409	1.14652	1.14652	0.630133	1.17618	1.17618	0.0890508	1.98947	1.98947	0.449983	1.29285	1.29285	0.249044	1.56368	1.56368
1655	10339649	---		---				No current mapping	0.121157	0.419521	0.751102	-1.33138	0.264885	1.49411	1.49411	0.795463	1.10649	1.10649	0.0736468	0.507021	-1.97231	0.94447	1.02752	1.02752
1656	10339650	---		---				No current mapping	0.685682	0.176095	1.97383	1.97383	0.39435	1.51544	1.51544	0.185212	2.10224	2.10224	0.221912	1.83746	1.83746	0.317831	1.73154	1.73154
1657	10339651	---		---				No current mapping	0.343941	0.702778	1.11232	1.11232	0.724617	1.10321	1.10321	0.0782785	1.8119	1.8119	0.645137	1.13735	1.13735	0.117734	1.67994	1.67994
1658	10339652	---		---				No current mapping	0.51659	0.483532	1.59272	1.59272	0.474516	1.60856	1.60856	0.444322	1.76744	1.76744	0.430949	1.69042	1.69042	0.0617392	4.50051	4.50051
1659	10339653	---		---				No current mapping	0.665836	0.303373	1.51435	1.51435	0.582009	0.804475	-1.24305	0.826744	0.908391	-1.10085	0.938778	1.03058	1.03058	0.630753	1.23616	1.23616
1660	10339654	---		---				No current mapping	0.354399	0.32231	1.32212	1.32212	0.424407	1.25025	1.25025	0.0536497	1.92634	1.92634	0.127657	1.5613	1.5613	0.758565	1.09936	1.09936
1661	10339655	---		---				No current mapping	0.452312	0.311598	0.813723	-1.22892	0.40167	0.844168	-1.1846	0.257784	0.77143	-1.29629	0.190242	0.762002	-1.31233	0.598382	1.12483	1.12483
1662	10339656	---		---				No current mapping	0.132286	0.208942	2.27709	2.27709	0.0715399	3.43766	3.43766	0.434181	0.572273	-1.74742	0.982382	1.01397	1.01397	0.147547	2.93094	2.93094
1663	10339657	---		---				No current mapping	0.342769	0.761203	0.969046	-1.03194	0.870218	0.983266	-1.01702	0.804556	1.02901	1.02901	0.623205	1.05236	1.05236	0.0737718	1.25202	1.25202
1664	10339658	---		---				No current mapping	0.485357	0.303447	0.833992	-1.19905	0.228848	0.806961	-1.23922	0.0874353	0.701594	-1.42532	0.154456	0.772765	-1.29405	0.697065	0.927776	-1.07785
1665	10339659	---		---				No current mapping	0.0686933	0.602878	1.1041	1.1041	0.0508867	0.664417	-1.50508	0.642867	1.10356	1.10356	0.178837	0.766032	-1.30543	0.0765583	0.665657	-1.50228
1666	10339660	---		---				No current mapping	0.427112	0.76707	1.04556	1.04556	0.157852	1.25039	1.25039	0.911972	0.981616	-1.01873	0.614778	1.07899	1.07899	0.127816	1.31224	1.31224
1667	10339661	---		---				No current mapping	0.314516	0.179568	1.36677	1.36677	0.21485	1.33207	1.33207	0.163069	1.43974	1.43974	0.0828022	1.51782	1.51782	0.858763	0.956763	-1.04519
1668	10339662	---		---				No current mapping	0.80531	0.586131	0.823471	-1.21437	0.618499	0.837426	-1.19414	0.837281	1.08477	1.08477	0.406732	0.741535	-1.34855	0.675063	1.18137	1.18137
1669	10339663	---		---				No current mapping	0.841136	0.682864	1.15852	1.15852	0.888902	1.05139	1.05139	0.78506	0.896234	-1.11578	0.481724	0.774478	-1.29119	0.641516	1.20649	1.20649
1670	10339664	---		---				No current mapping	0.347679	0.391732	0.851958	-1.17377	0.124367	0.740637	-1.35019	0.0711541	0.667698	-1.49768	0.0898198	0.714536	-1.39951	0.585045	0.89324	-1.11952
1671	10339665	---		---				No current mapping	0.0403623	0.921369	1.00995	1.00995	0.622553	1.05093	1.05093	0.112454	0.826728	-1.20959	0.0178073	0.758114	-1.31906	0.111956	0.826479	-1.20995
1672	10339666	---		---				No current mapping	0.884859	0.89992	1.08265	1.08265	0.428366	1.6622	1.6622	0.658908	1.36762	1.36762	0.853056	0.88958	-1.12413	0.787092	0.826174	-1.2104
1673	10339667	---		---				No current mapping	0.197095	0.241655	1.60201	1.60201	0.102373	1.9755	1.9755	0.690585	0.840729	-1.18944	0.107956	1.9512	1.9512	0.0808415	2.27509	2.27509
1674	10339668	---		---				No current mapping	0.311012	0.81735	1.06489	1.06489	0.12824	1.55229	1.55229	0.0769201	1.79418	1.79418	0.65888	1.12821	1.12821	0.194202	1.5107	1.5107
1675	10339669	---		---				No current mapping	0.0612929	0.00828557	0.645487	-1.54922	0.0219646	0.696602	-1.43554	0.0259119	0.677159	-1.47676	0.0269497	0.707769	-1.41289	0.0101957	0.624277	-1.60185
1676	10339670	---		---				No current mapping	0.759273	0.44823	1.40236	1.40236	0.741756	1.15622	1.15622	0.243795	1.80985	1.80985	0.609239	1.25365	1.25365	0.238717	1.8224	1.8224
1677	10339671	---		---				No current mapping	0.892645	0.529066	0.913356	-1.09486	0.847486	0.972939	-1.02781	0.86609	1.02725	1.02725	0.53337	0.914237	-1.09381	0.725556	1.05771	1.05771
1678	10339672	---		---				No current mapping	0.869443	0.549445	1.21138	1.21138	0.694058	1.13354	1.13354	0.42643	1.33231	1.33231	0.38239	1.32687	1.32687	0.862063	0.940165	-1.06364
1679	10339673	---		---				No current mapping	0.962962	0.766195	1.07813	1.07813	0.818314	1.05978	1.05978	0.927329	1.02608	1.02608	0.972463	0.991324	-1.00875	0.561185	0.847524	-1.17991
1680	10339674	---		---				No current mapping	0.057638	0.514694	0.890662	-1.12276	0.278473	0.82164	-1.21708	0.883661	0.97164	-1.02919	0.0732878	1.40915	1.40915	0.118709	1.38691	1.38691
1681	10339675	---		---				No current mapping	0.526692	0.141222	1.59146	1.59146	0.93405	1.02499	1.02499	0.815186	0.924928	-1.08117	0.921223	0.970933	-1.02994	0.706656	1.13421	1.13421
1682	10339676	---		---				No current mapping	0.631787	0.244511	0.76571	-1.30598	0.225036	0.756411	-1.32203	0.56259	0.865417	-1.15551	0.960694	0.98915	-1.01097	0.982442	0.994569	-1.00546
1683	10339677	---		---				No current mapping	0.592332	0.663315	1.08675	1.08675	0.320208	0.823669	-1.21408	0.485684	1.16197	1.16197	0.854427	0.965684	-1.03554	0.607436	0.895858	-1.11625
1684	10339678	---		---				No current mapping	0.602695	0.85059	1.04708	1.04708	0.6511	1.11734	1.11734	0.604711	0.867429	-1.15283	0.428306	1.21713	1.21713	0.204798	1.4347	1.4347
1685	10339679	---		---				No current mapping	0.510752	0.937587	0.940862	-1.06286	0.143134	3.34141	3.34141	0.678912	1.43599	1.43599	0.821836	0.839029	-1.19185	0.966841	0.964468	-1.03684
1686	10339680	---		---				No current mapping	0.894638	0.899362	1.02672	1.02672	0.640807	1.10274	1.10274	0.531134	0.862915	-1.15886	0.776213	0.942358	-1.06117	0.693741	0.911985	-1.09651
1687	10339681	---		---				No current mapping	0.464878	0.472257	1.47841	1.47841	0.478982	0.680522	-1.46946	0.624541	1.34375	1.34375	0.32296	1.72316	1.72316	0.567358	0.707457	-1.41351
1688	10339682	---		---				No current mapping	0.695394	0.316443	0.900148	-1.11093	0.88124	1.01541	1.01541	0.869147	1.01903	1.01903	0.561534	1.06173	1.06173	0.934048	1.00951	1.00951
1689	10339683	---		---				No current mapping	0.787762	0.76004	1.09125	1.09125	0.339481	0.756514	-1.32185	0.727155	1.11808	1.11808	0.795526	0.928635	-1.07685	0.95512	0.982213	-1.01811
1690	10339684	---		---				No current mapping	0.722767	0.875678	1.04317	1.04317	0.878787	0.959642	-1.04206	0.190838	0.661617	-1.51145	0.746001	0.916052	-1.09164	0.661879	0.875771	-1.14185
1691	10339685	---		---				No current mapping	0.981676	0.905434	0.936831	-1.06743	0.900456	0.9336	-1.07112	0.60559	0.726728	-1.37603	0.533291	0.707833	-1.41276	0.78804	0.847594	-1.17981
1692	10339686	---		---				No current mapping	0.929664	0.456977	0.842348	-1.18716	0.557805	0.874206	-1.1439	0.853112	1.04823	1.04823	0.913361	0.975563	-1.02505	0.889986	0.965438	-1.0358
1693	10339687	---		---				No current mapping	0.939767	0.735696	0.879597	-1.13688	0.982409	0.99168	-1.00839	0.512274	1.32413	1.32413	0.917822	0.961647	-1.03988	0.778681	0.887534	-1.12672
1694	10339688	---		---				No current mapping	0.851251	0.710888	0.889762	-1.1239	0.89056	0.957696	-1.04417	0.436539	1.31982	1.31982	0.731925	0.897725	-1.11393	0.646087	0.850362	-1.17597
1695	10339689	---		---				No current mapping	0.151443	0.128764	1.25237	1.25237	0.0225023	1.44238	1.44238	0.191967	1.23693	1.23693	0.327586	1.15015	1.15015	0.0268571	1.4827	1.4827
1696	10339690	---		---				No current mapping	0.778029	0.742881	1.12814	1.12814	0.761848	1.11777	1.11777	0.965172	1.01805	1.01805	0.468791	0.764	-1.3089	0.446408	0.728493	-1.3727
1697	10339691	---		---				No current mapping	0.398691	0.173576	1.3082	1.3082	0.28568	1.22974	1.22974	0.844838	0.959663	-1.04203	0.551614	1.11958	1.11958	0.558962	0.88345	-1.13193
1698	10339692	---		---				No current mapping	0.404945	0.466021	1.3101	1.3101	0.0491107	2.22087	2.22087	0.413787	1.40463	1.40463	0.174291	1.68417	1.68417	0.498838	1.32264	1.32264
1699	10339693	---		---				No current mapping	0.835746	0.926391	0.980521	-1.01987	0.684793	1.09066	1.09066	0.888542	0.967178	-1.03394	0.347501	1.22712	1.22712	0.513327	1.17037	1.17037
1700	10339694	---		---				No current mapping	0.846423	0.382347	0.861346	-1.16097	0.961471	0.991942	-1.00812	0.999337	0.999844	-1.00016	0.386294	0.862452	-1.15949	0.944595	0.98707	-1.0131
1701	10339695	---		---				No current mapping	0.942208	0.643249	0.880524	-1.13569	0.435627	0.805421	-1.24159	0.980147	1.00763	1.00763	0.928201	0.975679	-1.02493	0.963269	1.01417	1.01417
1702	10339696	---		---				No current mapping	0.233767	0.543484	0.644736	-1.55102	0.56715	0.661687	-1.51129	0.0963537	4.18653	4.18653	0.439483	0.570154	-1.75391	0.784139	0.802873	-1.24553
1703	10339697	---		---				No current mapping	0.237572	0.371094	1.11535	1.11535	0.355528	1.11955	1.11955	0.349466	1.13647	1.13647	0.0789046	1.25617	1.25617	0.0263992	1.40372	1.40372
1704	10339698	---		---				No current mapping	0.201217	0.868791	0.966021	-1.03517	0.721782	1.07757	1.07757	0.0690578	1.59103	1.59103	0.418656	0.84194	-1.18773	0.628043	0.892287	-1.12072
1705	10339699	---		---				No current mapping	0.390527	0.200126	0.756783	-1.32138	0.0948766	0.687466	-1.45462	0.0635357	0.622608	-1.60615	0.105175	0.696343	-1.43607	0.179653	0.720571	-1.38779
1706	10339700	---		---				No current mapping	0.706356	0.195451	1.32621	1.32621	0.62558	1.10787	1.10787	0.674227	1.10352	1.10352	0.812971	1.05068	1.05068	0.805126	0.943989	-1.05933
1707	10339701	---		---				No current mapping	0.630261	0.182385	0.732743	-1.36473	0.880957	1.0339	1.0339	0.460668	0.83015	-1.2046	0.376525	0.818053	-1.22242	0.588315	0.873123	-1.14531
1708	10339702	---		---				No current mapping	0.946318	0.785578	0.927547	-1.07811	0.450633	0.809557	-1.23524	0.756534	0.90857	-1.10063	0.471285	0.817513	-1.22322	0.453887	0.790997	-1.26423
1709	10339703	---		---				No current mapping	0.532608	0.458067	0.869659	-1.14988	0.106522	0.72548	-1.3784	0.268289	0.788888	-1.26761	0.429985	0.861726	-1.16046	0.136755	0.72087	-1.38721
1710	10339704	---		---				No current mapping	0.625982	0.796469	1.21565	1.21565	0.393382	0.518137	-1.92999	0.781939	0.791075	-1.2641	0.249242	0.405828	-2.4641	0.834583	1.19323	1.19323
1711	10339705	---		---				No current mapping	0.306805	0.46744	0.882189	-1.13354	0.105099	0.744014	-1.34406	0.670371	1.08475	1.08475	0.649523	1.08083	1.08083	0.731823	0.936704	-1.06757
1712	10339706	---		---				No current mapping	0.296464	0.455671	1.3158	1.3158	0.0532937	2.1698	2.1698	0.922249	0.961198	-1.04037	0.814323	1.08902	1.08902	0.9332	1.03457	1.03457
1713	10339707	---		---				No current mapping	0.643425	0.531754	1.36228	1.36228	0.761993	0.861943	-1.16017	0.460472	1.50624	1.50624	0.793702	0.879677	-1.13678	0.400877	0.626132	-1.59711
1714	10339708	---		---				No current mapping	0.984387	0.663906	0.883243	-1.13219	0.645945	0.87692	-1.14035	0.700616	0.884534	-1.13054	0.982156	0.993661	-1.00638	0.931742	1.02761	1.02761
1715	10339709	---		---				No current mapping	0.417925	0.347393	1.6911	1.6911	0.198697	2.08229	2.08229	0.752521	0.824405	-1.213	0.765719	0.84945	-1.17723	0.697493	0.787921	-1.26916
1716	10339710	---		---				No current mapping	0.349465	0.799165	1.24101	1.24101	0.572913	1.61871	1.61871	0.465508	0.496086	-2.01578	0.132918	0.258778	-3.86431	0.808606	0.794695	-1.25835
1717	10339711	---		---				No current mapping	0.223859	0.0765047	2.2526	2.2526	0.103414	2.08919	2.08919	0.100115	2.29995	2.29995	0.0193593	3.13995	3.13995	0.198585	1.88321	1.88321
1718	10339712	---		---				No current mapping	0.35742	0.0427302	2.58106	2.58106	0.141218	1.92088	1.92088	0.297138	1.65282	1.65282	0.278141	1.59777	1.59777	0.619665	1.2636	1.2636
1719	10339713	---		---				No current mapping	0.508286	0.101211	1.60358	1.60358	0.382986	1.26962	1.26962	0.59464	1.17441	1.17441	0.414737	1.24933	1.24933	0.123643	1.63516	1.63516
1720	10339714	---		---				No current mapping	0.527742	0.936793	1.03651	1.03651	0.234841	1.7462	1.7462	0.753428	0.852837	-1.17256	0.961293	0.978297	-1.02218	0.252655	1.81937	1.81937
1721	10339715	---		---				No current mapping	0.0319261	0.159061	0.812899	-1.23017	0.09155	0.775635	-1.28927	0.00481499	0.577791	-1.73073	0.983387	1.00291	1.00291	0.0427563	0.702481	-1.42353
1722	10339716	---		---				No current mapping	0.332171	0.422726	0.867103	-1.15327	0.363759	0.850167	-1.17624	0.300031	1.23178	1.23178	0.314534	0.834734	-1.19799	0.266649	0.79901	-1.25155
1723	10339717	---		---				No current mapping	0.186944	0.394691	0.838365	-1.1928	0.245726	1.27691	1.27691	0.90786	1.02666	1.02666	0.114663	1.40856	1.40856	0.775544	0.937135	-1.06708
1724	10339718	---		---				No current mapping	0.757359	0.57753	0.922771	-1.08369	0.35794	0.874123	-1.144	0.892096	1.02196	1.02196	0.42726	0.890899	-1.12246	0.743443	1.05393	1.05393
1725	10339719	---		---				No current mapping	0.0637059	0.244358	1.23028	1.23028	0.176098	1.27624	1.27624	0.322574	0.822902	-1.21521	0.0757165	1.39367	1.39367	0.0289793	1.61159	1.61159
1726	10339720	---		---				No current mapping	0.386632	0.261275	1.48257	1.48257	0.764433	1.10721	1.10721	0.631692	0.832924	-1.20059	0.35423	0.72522	-1.37889	0.570314	0.804937	-1.24233
1727	10339721	---		---				No current mapping	0.179112	0.928793	0.977105	-1.02343	0.939692	0.980583	-1.0198	0.590788	0.85474	-1.16995	0.677203	0.897305	-1.11445	0.0440518	1.91683	1.91683
1728	10339722	---		---				No current mapping	0.0655088	0.730565	1.05521	1.05521	0.110716	0.766816	-1.30409	0.0169921	0.615709	-1.62414	0.914933	0.983515	-1.01676	0.202223	0.793311	-1.26054
1729	10339723	---		---				No current mapping	0.956764	0.648648	1.17723	1.17723	0.762393	1.11398	1.11398	0.776584	1.1199	1.1199	0.47188	1.29658	1.29658	0.856658	0.930541	-1.07464
1730	10339724	---		---				No current mapping	0.0943289	0.171849	1.19998	1.19998	0.281309	1.1515	1.1515	0.0768022	0.760945	-1.31415	0.972098	1.00445	1.00445	0.964272	0.99366	-1.00638
1731	10339725	---		---				No current mapping	0.606925	0.720797	0.896724	-1.11517	0.945131	1.02114	1.02114	0.436385	0.76433	-1.30834	0.234832	0.687406	-1.45475	0.641548	1.17248	1.17248
1732	10339726	---		---				No current mapping	0.671469	0.985206	0.993965	-1.00607	0.518086	1.23775	1.23775	0.694115	1.15502	1.15502	0.968016	1.01318	1.01318	0.291997	0.673016	-1.48585
1733	10339727	---		---				No current mapping	0.671883	0.179284	0.749343	-1.3345	0.649149	0.910552	-1.09824	0.269538	0.770178	-1.2984	0.471805	0.861211	-1.16116	0.957175	0.987775	-1.01238
1734	10339728	---		---				No current mapping	0.165171	0.121651	1.2145	1.2145	0.0440056	1.30297	1.30297	0.856492	1.02412	1.02412	0.80548	1.02948	1.02948	0.816628	0.969879	-1.03106
1735	10339729	---		---				No current mapping	0.792975	0.86761	0.837412	-1.19416	0.318745	2.97009	2.97009	0.703145	0.634504	-1.57603	0.878077	1.17736	1.17736	0.852709	1.24732	1.24732
1736	10339730	---		---				No current mapping	0.0544041	0.372073	0.913561	-1.09462	0.257999	0.89044	-1.12304	0.580132	1.06379	1.06379	0.0432625	0.799476	-1.25082	0.178551	1.1694	1.1694
1737	10339731	---		---				No current mapping	0.744593	0.447789	1.06289	1.06289	0.1971	1.11256	1.11256	0.969284	1.00341	1.00341	0.805758	1.01968	1.01968	0.804431	1.02219	1.02219
1738	10339732	---		---				No current mapping	0.637204	0.596577	0.837477	-1.19406	0.622494	0.848065	-1.17915	0.103364	0.522019	-1.91564	0.447212	0.773622	-1.29262	0.744421	0.885526	-1.12927
1739	10339733	---		---				No current mapping	0.20317	0.953016	0.99494	-1.00509	0.228366	0.89786	-1.11376	0.870312	1.01585	1.01585	0.408822	0.930172	-1.07507	0.0360554	0.796774	-1.25506
1740	10339734	---		---				No current mapping	0.346645	0.486455	0.891975	-1.12111	0.108587	0.756765	-1.32141	0.118451	0.739285	-1.35266	0.0985524	0.749664	-1.33393	0.089073	0.716736	-1.39521
1741	10339735	---		---				No current mapping	0.0127477	0.325807	0.870467	-1.14881	0.171169	0.820424	-1.21888	0.620454	0.926168	-1.07972	0.12772	0.800129	-1.2498	0.000710544	0.485627	-2.05919
1742	10339736	---		---				No current mapping	0.914135	0.771837	0.940683	-1.06306	0.909351	1.02425	1.02425	0.581669	1.13956	1.13956	0.657095	1.09844	1.09844	0.508718	1.17029	1.17029
1743	10339737	---		---				No current mapping	0.21333	0.230757	1.09408	1.09408	0.0200846	1.21477	1.21477	0.222382	1.10793	1.10793	0.472236	1.05404	1.05404	0.593145	1.04443	1.04443
1744	10339738	---		---				No current mapping	0.0905061	0.0366497	0.613601	-1.62972	0.220686	0.76745	-1.30302	0.50761	0.85585	-1.16843	0.568028	0.887255	-1.12707	0.256798	1.31317	1.31317
1745	10339739	---		---				No current mapping	0.372587	0.0604206	0.505265	-1.97916	0.0862775	0.541322	-1.84733	0.324445	0.688112	-1.45325	0.389648	0.748177	-1.33658	0.54455	0.797524	-1.25388
1746	10339740	---		---				No current mapping	0.772617	0.533948	1.50612	1.50612	0.175538	2.52657	2.52657	0.421353	1.81479	1.81479	0.350908	1.86277	1.86277	0.30595	2.15305	2.15305
1747	10339741	---		---				No current mapping	0.503915	0.38664	1.45109	1.45109	0.972001	0.985307	-1.01491	0.455062	0.699512	-1.42957	0.837454	1.09047	1.09047	0.234516	1.78919	1.78919
1748	10339742	---		---				No current mapping	0.486109	0.251937	1.32403	1.32403	0.837548	0.952584	-1.04978	0.979801	1.00672	1.00672	0.371706	0.80583	-1.24096	0.983656	1.00544	1.00544
1749	10339743	---		---				No current mapping	0.488751	0.143674	1.79951	1.79951	0.470759	1.31992	1.31992	0.895078	0.945536	-1.0576	0.363616	1.42255	1.42255	0.167845	1.85079	1.85079
1750	10339744	---		---				No current mapping	0.378267	0.669678	1.05633	1.05633	0.668442	1.05656	1.05656	0.257409	0.84582	-1.18228	0.652181	1.05964	1.05964	0.197528	1.21223	1.21223
1751	10339745	---		---				No current mapping	0.0445362	0.480228	0.925598	-1.08038	0.841211	0.978553	-1.02192	0.0669406	1.27412	1.27412	0.0636397	1.2459	1.2459	0.321869	0.884391	-1.13072
1752	10339746	---		---				No current mapping	0.884822	0.944721	0.984244	-1.01601	0.846111	1.0455	1.0455	0.424274	1.23126	1.23126	0.546413	1.14964	1.14964	0.441323	1.22168	1.22168
1753	10339747	---		---				No current mapping	0.45287	0.730597	0.946248	-1.05681	0.666986	0.933174	-1.07161	0.23557	1.24626	1.24626	0.921261	1.01594	1.01594	0.270038	1.2259	1.2259
1754	10339748	---		---				No current mapping	0.65726	0.25087	0.638043	-1.56729	0.517906	0.781079	-1.28028	0.201913	0.56951	-1.7559	0.992529	0.996467	-1.00355	0.563353	0.781653	-1.27934
1755	10339749	---		---				No current mapping	0.795796	0.281646	1.56511	1.56511	0.459092	1.35405	1.35405	0.804506	1.11836	1.11836	0.497879	1.31899	1.31899	0.842111	0.913957	-1.09414
1756	10339750	---		---				No current mapping	0.10811	0.238479	0.407022	-2.45687	0.0106447	0.105817	-9.45025	0.824753	0.833409	-1.19989	0.557071	0.646895	-1.54585	0.397623	0.492441	-2.0307
1757	10339751	---		---				No current mapping	0.850543	0.910339	1.09375	1.09375	0.25034	2.57746	2.57746	0.832611	1.20706	1.20706	0.769194	1.26357	1.26357	0.841824	1.19443	1.19443
1758	10339752	---		---				No current mapping	0.932717	0.974522	0.994217	-1.00582	0.905873	0.978749	-1.02171	0.472262	0.862501	-1.15942	0.889803	1.02549	1.02549	0.55613	0.886401	-1.12816
1759	10339753	---		---				No current mapping	0.161307	0.259669	1.61226	1.61226	0.768961	1.12822	1.12822	0.138387	2.05374	2.05374	0.347125	1.48339	1.48339	0.0177555	3.54695	3.54695
1760	10339754	---		---				No current mapping	0.264685	0.815552	1.1263	1.1263	0.148893	0.459931	-2.17424	0.358937	0.586318	-1.70556	0.678333	1.2363	1.2363	0.431881	1.57574	1.57574
1761	10339755	---		---				No current mapping	0.523626	0.379729	0.850149	-1.17626	0.490832	0.881309	-1.13468	0.254615	0.787647	-1.2696	0.651959	1.08559	1.08559	0.773718	1.06008	1.06008
1762	10339756	---		---				No current mapping	0.236556	0.438003	1.91704	1.91704	0.0828516	4.72284	4.72284	0.603704	0.617084	-1.62052	0.478732	1.80908	1.80908	0.111988	4.80533	4.80533
1763	10339757	---		---				No current mapping	0.932719	0.385127	0.934037	-1.07062	0.717279	0.972398	-1.02839	0.792894	0.977601	-1.02291	0.672948	0.96786	-1.03321	0.402218	0.92915	-1.07625
1764	10339758	---		---				No current mapping	0.27725	0.311328	0.819863	-1.21972	0.529431	0.885732	-1.12901	0.5559	0.880833	-1.13529	0.73739	0.937798	-1.06633	0.0294298	0.589394	-1.69666
1765	10339759	---		---				No current mapping	0.0490394	0.26907	1.13858	1.13858	0.0978224	1.22448	1.22448	0.165993	1.20356	1.20356	0.179924	0.852216	-1.17341	0.441407	0.905379	-1.10451
1766	10339760	---		---				No current mapping	0.664701	0.331242	0.812308	-1.23106	0.324948	0.809987	-1.23459	0.574687	0.876318	-1.14114	0.477659	0.860563	-1.16203	0.620127	1.12345	1.12345
1767	10339761	---		---				No current mapping	0.951198	0.482942	0.797707	-1.25359	0.98796	0.995212	-1.00481	0.961065	1.01751	1.01751	0.570504	0.833648	-1.19955	0.763059	0.898125	-1.11343
1768	10339762	---		---				No current mapping	0.107873	0.581904	0.888662	-1.12529	0.89187	1.02935	1.02935	0.0663189	0.620071	-1.61272	0.460166	0.852702	-1.17274	0.145177	1.44262	1.44262
1769	10339763	---		---				No current mapping	0.823886	0.987786	0.99583	-1.00419	0.993102	0.997643	-1.00236	0.626378	0.861127	-1.16127	0.639349	0.879269	-1.13731	0.408658	1.29271	1.29271
1770	10339764	---		---				No current mapping	0.724584	0.280135	1.45852	1.45852	0.773435	0.906853	-1.10272	0.718025	1.14716	1.14716	0.744575	1.11708	1.11708	0.405652	1.37829	1.37829
1771	10339765	---		---				No current mapping	0.204498	0.351855	1.48922	1.48922	0.348178	0.669352	-1.49398	0.925611	1.04463	1.04463	0.835113	1.09105	1.09105	0.102746	0.440928	-2.26794
1772	10339766	---		---				No current mapping	0.462329	0.272237	1.23632	1.23632	0.512967	1.13183	1.13183	0.936127	0.983366	-1.01692	0.190742	1.29207	1.29207	0.116136	1.42067	1.42067
1773	10339767	---		---				No current mapping	0.32616	0.71995	0.859192	-1.16388	0.947584	1.02813	1.02813	0.0739164	2.50458	2.50458	0.846929	0.921716	-1.08493	0.961695	0.9776	-1.02291
1774	10339768	---		---				No current mapping	0.340293	0.0600776	0.723305	-1.38254	0.230358	0.82266	-1.21557	0.164434	0.773865	-1.29222	0.075352	0.73842	-1.35424	0.590242	0.909323	-1.09972
1775	10339769	---		---				No current mapping	0.218222	0.521957	0.96637	-1.0348	0.802227	0.986828	-1.01335	0.666494	0.974734	-1.02592	0.313423	0.946748	-1.05625	0.0231639	0.856963	-1.16691
1776	10339770	---		---				No current mapping	0.217607	0.365552	1.22731	1.22731	0.0308323	1.72071	1.72071	0.763962	1.07741	1.07741	0.594684	1.1261	1.1261	0.948752	0.984203	-1.01605
1777	10339771	---		---				No current mapping	0.715232	0.763253	0.889622	-1.12407	0.708869	0.864881	-1.15623	0.792196	0.89198	-1.1211	0.996431	0.998269	-1.00173	0.160076	0.526729	-1.89851
1778	10339772	---		---				No current mapping	0.46968	0.130106	0.470263	-2.12647	0.0785172	0.408069	-2.45057	0.15933	0.459461	-2.17647	0.19726	0.531586	-1.88116	0.458038	0.673832	-1.48405
1779	10339773	---		---				No current mapping	0.523415	0.962926	1.01538	1.01538	0.807482	0.922996	-1.08343	0.821007	1.08672	1.08672	0.593062	0.837969	-1.19336	0.166042	1.70729	1.70729
1780	10339774	---		---				No current mapping	0.00888604	0.504806	1.18758	1.18758	0.125099	0.659706	-1.51583	0.292748	1.36145	1.36145	0.541456	0.854621	-1.17011	0.00522488	2.68503	2.68503
1781	10339775	---		---				No current mapping	0.711334	0.445933	1.27155	1.27155	0.292339	1.4001	1.4001	0.885417	1.05131	1.05131	0.531635	1.21673	1.21673	0.658067	0.856937	-1.16695
1782	10339776	---		---				No current mapping	0.83281	0.346378	0.83056	-1.20401	0.799335	1.05027	1.05027	0.715875	0.924355	-1.08184	0.944995	0.986796	-1.01338	0.870196	1.03584	1.03584
1783	10339777	---		---				No current mapping	0.695759	0.557117	1.16958	1.16958	0.39451	1.25791	1.25791	0.125341	1.61976	1.61976	0.552	1.17201	1.17201	0.36308	1.31622	1.31622
1784	10339778	---		---				No current mapping	0.5982	0.758541	1.12201	1.12201	0.980814	0.991056	-1.00902	0.459906	1.36766	1.36766	0.162221	1.73296	1.73296	0.90987	0.953805	-1.04843
1785	10339779	---		---				No current mapping	0.498477	0.854208	1.06475	1.06475	0.394136	1.34484	1.34484	0.353911	0.696543	-1.43566	0.94038	0.974805	-1.02585	0.316271	1.48058	1.48058
1786	10339780	---		---				No current mapping	0.679533	0.817179	1.01954	1.01954	0.314467	0.917271	-1.09019	0.432081	0.928093	-1.07748	0.535169	0.948984	-1.05376	0.298662	0.904898	-1.1051
1787	10339781	---		---				No current mapping	0.369751	0.532546	1.42555	1.42555	0.399433	0.617087	-1.62052	0.668239	1.31093	1.31093	0.224966	0.491952	-2.03272	0.67677	1.3012	1.3012
1788	10339782	---		---				No current mapping	0.905785	0.517003	0.805294	-1.24178	0.910346	0.963452	-1.03793	0.727329	0.878739	-1.13799	0.349475	0.728734	-1.37224	0.478747	0.767034	-1.30372
1789	10339783	---		---				No current mapping	0.469557	0.36023	1.8099	1.8099	0.625067	1.36607	1.36607	0.102511	3.46682	3.46682	0.83457	0.875788	-1.14183	0.665827	1.36042	1.36042
1790	10339784	---		---				No current mapping	0.134613	0.593984	1.09973	1.09973	0.0615904	0.695315	-1.4382	0.0871085	0.693422	-1.44212	0.335605	0.83975	-1.19083	0.251806	0.790738	-1.26464
1791	10339785	---		---				No current mapping	0.00127594	0.0674216	1.95338	1.95338	0.0290107	2.29698	2.29698	0.00046997	6.41397	6.41397	0.000111968	7.38698	7.38698	0.0194678	2.75826	2.75826
1792	10339786	---		---				No current mapping	0.0637668	0.120796	0.58569	-1.70739	0.522737	0.811438	-1.23238	0.292331	1.48004	1.48004	0.120347	0.585262	-1.70864	0.234611	1.56225	1.56225
1793	10339787	---		---				No current mapping	0.340845	0.110375	1.36813	1.36813	0.277828	1.22796	1.22796	0.655269	1.09642	1.09642	0.108768	1.37035	1.37035	0.0633738	1.5184	1.5184
1794	10339788	---		---				No current mapping	0.342454	0.774033	0.941547	-1.06208	0.0809045	1.48642	1.48642	0.398655	1.22295	1.22295	0.706807	1.08224	1.08224	0.383259	1.23143	1.23143
1795	10339789	---		---				No current mapping	0.624868	0.763308	1.05193	1.05193	0.392161	1.15753	1.15753	0.126191	1.3568	1.3568	0.288725	1.20114	1.20114	0.365709	1.1892	1.1892
1796	10339790	---		---				No current mapping	0.576567	0.822905	1.14902	1.14902	0.133839	2.68137	2.68137	0.960332	0.966117	-1.03507	0.945581	1.04322	1.04322	0.892176	1.09854	1.09854
1797	10339791	---		---				No current mapping	0.334307	0.819604	0.949929	-1.05271	0.257829	0.768545	-1.30116	0.432006	0.818048	-1.22242	0.669494	0.908035	-1.10128	0.216681	1.3819	1.3819
1798	10339792	---		---				No current mapping	0.347155	0.084523	0.644992	-1.55041	0.85953	1.04246	1.04246	0.752111	1.08668	1.08668	0.666231	0.903241	-1.10712	0.676974	0.895963	-1.11612
1799	10339793	---		---				No current mapping	0.11386	0.0411503	0.615125	-1.62569	0.360249	0.819644	-1.22004	0.070925	0.625903	-1.59769	0.689029	1.08922	1.08922	0.244133	0.750505	-1.33244
1800	10339794	---		---				No current mapping	0.244045	0.572035	0.721649	-1.38572	0.653822	0.772515	-1.29447	0.18733	2.41975	2.41975	0.271454	0.52206	-1.91549	0.250169	0.466656	-2.14291
1801	10339795	---		---				No current mapping	0.138614	0.150799	0.682078	-1.46611	0.0295899	0.53605	-1.8655	0.019653	0.466411	-2.14403	0.23665	0.733745	-1.36287	0.49922	0.824673	-1.2126
1802	10339796	---		---				No current mapping	0.00635945	0.984607	1.00527	1.00527	0.965803	0.988392	-1.01174	0.885985	0.957259	-1.04465	0.00119106	3.2813	3.2813	0.605179	1.17176	1.17176
1803	10339797	---		---				No current mapping	0.609411	0.197038	1.88924	1.88924	0.846275	1.09591	1.09591	0.627716	0.773019	-1.29363	0.989728	0.993942	-1.00609	0.871092	1.08946	1.08946
1804	10339798	---		---				No current mapping	0.508975	0.744753	1.08138	1.08138	0.556534	0.867448	-1.15281	0.964363	0.988099	-1.01204	0.974488	1.00769	1.00769	0.157806	1.49036	1.49036
1805	10339799	---		---				No current mapping	0.863738	0.709993	0.933104	-1.07169	0.47932	1.14221	1.14221	0.950183	1.01304	1.01304	0.667933	0.923144	-1.08325	0.883766	1.03081	1.03081
1806	10339800	---		---				No current mapping	0.641019	0.854404	0.967029	-1.0341	0.351016	0.840149	-1.19027	0.429696	0.848888	-1.17801	0.993164	1.00157	1.00157	0.477813	1.15811	1.15811
1807	10339801	---		---				No current mapping	0.566119	0.267982	0.612288	-1.63322	0.441084	0.714991	-1.39862	0.0887513	0.414165	-2.41449	0.655178	0.824909	-1.21225	0.508542	0.725737	-1.37791
1808	10339802	---		---				No current mapping	0.257105	0.942159	1.01614	1.01614	0.0686153	1.5513	1.5513	0.106954	1.53137	1.53137	0.245128	1.30441	1.30441	0.773107	1.07388	1.07388
1809	10339803	---		---				No current mapping	0.572479	0.44219	0.913476	-1.09472	0.815728	1.02743	1.02743	0.369585	1.12615	1.12615	0.444143	0.91384	-1.09428	0.74438	0.958499	-1.0433
1810	10339804	---		---				No current mapping	0.620379	0.849607	1.03726	1.03726	0.195858	1.29766	1.29766	0.19407	1.33989	1.33989	0.368203	1.19382	1.19382	0.348489	1.22966	1.22966
1811	10339805	---		---				No current mapping	0.367485	0.584092	1.41625	1.41625	0.352666	1.82159	1.82159	0.592829	0.683899	-1.46221	0.135917	2.71224	2.71224	0.2007	2.56579	2.56579
1812	10339806	---		---				No current mapping	0.532991	0.871099	0.94118	-1.0625	0.797485	1.10072	1.10072	0.128538	1.96314	1.96314	0.376256	1.401	1.401	0.819221	1.10024	1.10024
1813	10339807	---		---				No current mapping	0.143129	0.0865544	1.12913	1.12913	0.900712	1.00821	1.00821	0.298798	1.08145	1.08145	0.321803	1.06888	1.06888	0.243155	0.915195	-1.09266
1814	10339808	---		---				No current mapping	0.681754	0.627382	0.779928	-1.28217	0.688804	0.814925	-1.22711	0.149576	0.420507	-2.37808	0.472562	0.690374	-1.44849	0.944254	1.04059	1.04059
1815	10339809	---		---				No current mapping	0.838273	0.833678	0.971469	-1.02937	0.480845	0.906348	-1.10333	0.836435	0.968684	-1.03233	0.239079	0.845246	-1.18309	0.708704	0.943914	-1.05942
1816	10339810	---		---				No current mapping	0.0182844	0.002422	0.36395	-2.74763	0.320039	0.768894	-1.30057	0.0063589	0.380882	-2.62548	0.0595191	0.586414	-1.70528	0.0234165	0.472227	-2.11763
1817	10339811	---		---				No current mapping	0.665339	0.458066	1.23849	1.23849	0.375164	1.29334	1.29334	0.957691	1.017	1.017	0.30805	1.34668	1.34668	0.156063	1.60843	1.60843
1818	10339812	---		---				No current mapping	0.126895	0.799368	1.12897	1.12897	0.0709907	0.391139	-2.55664	0.441942	1.51588	1.51588	0.516667	1.3667	1.3667	0.442371	1.51527	1.51527
1819	10339813	---		---				No current mapping	0.711958	0.520904	1.06247	1.06247	0.447367	0.930503	-1.07469	0.531288	0.936101	-1.06826	0.815488	1.02206	1.02206	0.941673	1.00767	1.00767
1820	10339814	---		---				No current mapping	0.000616615	0.104667	1.57841	1.57841	0.151665	1.48737	1.48737	0.000694959	3.9762	3.9762	6.15211e-05	5.39591	5.39591	0.00937349	2.50226	2.50226
1821	10339815	---		---				No current mapping	0.00484066	0.0437415	0.846479	-1.18136	0.0122079	0.802106	-1.24672	0.135149	1.1403	1.1403	0.537672	0.954936	-1.04719	0.00539895	0.751583	-1.33052
1822	10339816	---		---				No current mapping	0.306095	0.654626	0.753227	-1.32762	0.184008	0.415944	-2.40417	0.0797694	0.26186	-3.81883	0.0656374	0.280731	-3.56213	0.215483	0.403024	-2.48124
1823	10339817	---		---				No current mapping	0.388161	0.138214	1.26428	1.26428	0.720438	1.05504	1.05504	0.967106	0.993143	-1.0069	0.503986	0.904035	-1.10615	0.631587	1.08381	1.08381
1824	10339818	---		---				No current mapping	0.944729	0.905519	0.978437	-1.02204	0.478117	0.87638	-1.14106	0.884562	0.970622	-1.03027	0.716308	0.935244	-1.06924	0.434522	0.849594	-1.17703
1825	10339819	---		---				No current mapping	0.115156	0.790472	1.0496	1.0496	0.745984	0.942637	-1.06085	0.0159938	0.563292	-1.77528	0.396858	0.854696	-1.17001	0.718245	0.929032	-1.07639
1826	10339820	---		---				No current mapping	0.290868	0.0903777	0.943974	-1.05935	0.883802	0.995398	-1.00462	0.504856	1.02408	1.02408	0.981786	1.00072	1.00072	0.881191	1.00529	1.00529
1827	10339821	---		---				No current mapping	0.390339	0.948872	1.01959	1.01959	0.982308	0.993313	-1.00673	0.0689303	1.95869	1.95869	0.95698	1.01646	1.01646	0.809916	1.0849	1.0849
1828	10339822	---		---				No current mapping	0.425639	0.319298	0.911356	-1.09727	0.954488	0.99483	-1.0052	0.297544	0.896891	-1.11496	0.0788487	0.840873	-1.18924	0.487926	0.931172	-1.07391
1829	10339823	---		---				No current mapping	0.91309	0.480627	1.27095	1.27095	0.472352	1.27689	1.27689	0.958634	1.01965	1.01965	0.495032	1.26082	1.26082	0.959497	0.981127	-1.01924
1830	10339824	---		---				No current mapping	0.855399	0.719163	0.942403	-1.06112	0.403967	1.14998	1.14998	0.59549	1.10331	1.10331	0.891728	1.02264	1.02264	0.782984	1.05204	1.05204
1831	10339825	---		---				No current mapping	0.220368	0.899906	1.06635	1.06635	0.167987	0.47701	-2.09639	0.374127	1.67857	1.67857	0.58177	1.3277	1.3277	0.275914	1.89964	1.89964
1832	10339826	---		---				No current mapping	0.408037	0.46387	1.32503	1.32503	0.66512	0.848066	-1.17915	0.656592	0.827531	-1.20841	0.157375	1.75915	1.75915	0.780553	1.12552	1.12552
1833	10339827	---		---				No current mapping	0.0902887	0.185075	0.69436	-1.44018	0.0182411	0.485768	-2.0586	0.466096	0.804847	-1.24247	0.270752	0.741739	-1.34818	0.0140894	0.427225	-2.34069
1834	10339828	---		---				No current mapping	0.246702	0.222752	1.71195	1.71195	0.0824134	2.22158	2.22158	0.134913	2.12127	2.12127	0.204741	1.75247	1.75247	0.0240335	3.41569	3.41569
1835	10339829	---		---				No current mapping	0.689093	0.538234	0.898724	-1.11269	0.869953	1.02854	1.02854	0.832572	1.04149	1.04149	0.370288	1.1702	1.1702	0.629699	0.911045	-1.09764
1836	10339830	---		---				No current mapping	0.320711	0.107041	1.1021	1.1021	0.578133	0.968934	-1.03206	0.716692	0.977343	-1.02318	0.843254	1.0112	1.0112	0.951662	1.00382	1.00382
1837	10339831	---		---				No current mapping	0.206204	0.898022	0.965661	-1.03556	0.668329	1.12448	1.12448	0.0292496	2.12873	2.12873	0.603139	1.15337	1.15337	0.951148	1.01884	1.01884
1838	10339832	---		---				No current mapping	0.385848	0.0995063	0.621717	-1.60845	0.166357	0.676524	-1.47814	0.155251	0.637675	-1.5682	0.0656574	0.582163	-1.71773	0.0904468	0.577861	-1.73052
1839	10339833	---		---				No current mapping	0.0985715	0.322309	1.12585	1.12585	0.220733	0.861822	-1.16033	0.879742	1.01995	1.01995	0.135409	0.831184	-1.2031	0.285999	1.15427	1.15427
1840	10339834	---		---				No current mapping	0.258337	0.916153	1.01814	1.01814	0.263669	0.821017	-1.218	0.367618	1.19204	1.19204	0.378848	0.857852	-1.1657	0.31597	1.21717	1.21717
1841	10339835	---		---				No current mapping	0.353339	0.26716	1.17235	1.17235	0.14803	1.2363	1.2363	0.0456411	1.41227	1.41227	0.561577	1.08464	1.08464	0.507611	1.10955	1.10955
1842	10339836	---		---				No current mapping	0.132268	0.987425	1.00261	1.00261	0.495675	0.892174	-1.12086	0.332474	0.832154	-1.2017	0.0354641	0.675651	-1.48005	0.501552	1.13404	1.13404
1843	10339837	---		---				No current mapping	0.0599262	0.35361	0.851437	-1.17449	0.921996	0.983534	-1.01674	0.100546	0.715759	-1.39712	0.208301	0.800604	-1.24906	0.0762027	1.44126	1.44126
1844	10339838	---		---				No current mapping	0.0791425	0.883821	1.01784	1.01784	0.0633388	0.781657	-1.27933	0.0673186	0.762905	-1.31078	0.224748	0.858419	-1.16493	0.0235342	0.70325	-1.42197
1845	10339839	---		---				No current mapping	0.583169	0.963169	0.984573	-1.01567	0.139572	1.69389	1.69389	0.992991	0.996699	-1.00331	0.620795	1.18249	1.18249	0.55447	1.25172	1.25172
1846	10339840	---		---				No current mapping	0.00352919	0.206038	0.684259	-1.46143	0.443974	0.799639	-1.25056	0.00157343	3.84682	3.84682	0.328721	0.749713	-1.33384	0.926721	0.970849	-1.03003
1847	10339841	---		---				No current mapping	0.558351	0.209075	1.46195	1.46195	0.941511	0.978944	-1.02151	0.560316	0.826541	-1.20986	0.889016	0.960318	-1.04132	0.737336	1.11523	1.11523
1848	10339842	---		---				No current mapping	0.348874	0.14349	1.85824	1.85824	0.290085	1.54654	1.54654	0.999671	0.999816	-1.00018	0.0912227	2.07373	2.07373	0.890663	1.06347	1.06347
1849	10339843	---		---				No current mapping	0.999006	0.959197	1.00886	1.00886	0.927647	0.984472	-1.01577	0.734537	0.936578	-1.06772	0.890786	0.976606	-1.02395	0.895949	0.975109	-1.02553
1850	10339844	---		---				No current mapping	0.594379	0.443132	0.676856	-1.47742	0.104922	0.418328	-2.39047	0.256751	0.518238	-1.92961	0.228756	0.534383	-1.87132	0.225033	0.493276	-2.02726
1851	10339845	---		---				No current mapping	0.331588	0.515809	0.884283	-1.13086	0.709231	1.07256	1.07256	0.397267	0.83485	-1.19782	0.196358	0.776679	-1.28753	0.105893	0.695756	-1.43728
1852	10339846	---		---				No current mapping	0.296495	0.561691	1.05082	1.05082	0.0754961	1.17792	1.17792	0.272878	1.11307	1.11307	0.901914	0.989616	-1.01049	0.858272	0.983224	-1.01706
1853	10339847	---		---				No current mapping	0.443248	0.448891	0.851831	-1.17394	0.374045	1.20843	1.20843	0.812544	1.05696	1.05696	0.615168	0.899814	-1.11134	0.29922	0.779514	-1.28285
1854	10339848	---		---				No current mapping	0.871396	0.63571	0.846348	-1.18155	0.821844	0.924095	-1.08214	0.307055	0.663029	-1.50823	0.417351	0.749098	-1.33494	0.93731	0.969677	-1.03127
1855	10339849	---		---				No current mapping	0.425767	0.610457	0.712775	-1.40297	0.551887	0.672734	-1.48647	0.662523	0.723445	-1.38228	0.405448	0.57163	-1.74938	0.0499868	0.201063	-4.97357
1856	10339850	---		---				No current mapping	0.309577	0.44021	1.41909	1.41909	0.458583	1.39892	1.39892	0.802548	1.13317	1.13317	0.804875	0.895412	-1.1168	0.0549287	2.87986	2.87986
1857	10339851	---		---				No current mapping	0.0448082	0.0494502	1.32269	1.32269	0.304787	0.873389	-1.14497	0.639744	0.934698	-1.06986	0.609378	0.93612	-1.06824	0.136408	0.797235	-1.25434
1858	10339852	---		---				No current mapping	0.830352	0.297741	0.79428	-1.259	0.249313	0.773785	-1.29235	0.716962	0.916284	-1.09137	0.493812	0.861648	-1.16057	0.38656	0.808772	-1.23644
1859	10339853	---		---				No current mapping	0.131261	0.767508	0.963458	-1.03793	0.681764	0.949572	-1.05311	0.276428	1.17083	1.17083	0.586166	1.07136	1.07136	0.0519401	0.739206	-1.3528
1860	10339854	---		---				No current mapping	0.122154	0.857624	1.02633	1.02633	0.439509	1.12038	1.12038	0.652132	0.929274	-1.07611	0.587014	0.923818	-1.08246	0.0301433	1.48967	1.48967
1861	10339855	---		---				No current mapping	0.192026	0.649013	1.05305	1.05305	0.397892	0.907291	-1.10218	0.516717	0.920546	-1.08631	0.262754	1.13967	1.13967	0.132057	1.22383	1.22383
1862	10339856	---		---				No current mapping	0.195391	0.996195	0.99854	-1.00146	0.174862	0.646438	-1.54694	0.029259	0.427831	-2.33737	0.600216	0.850719	-1.17548	0.393913	0.742634	-1.34656
1863	10339857	---		---				No current mapping	0.724489	0.869162	0.958701	-1.04308	0.595692	1.14656	1.14656	0.787023	1.08051	1.08051	0.680468	1.11164	1.11164	0.334893	0.753769	-1.32667
1864	10339858	---		---				No current mapping	0.359457	0.313353	0.826893	-1.20935	0.882705	1.02747	1.02747	0.442852	1.17344	1.17344	0.65412	0.920649	-1.08619	0.255867	1.27284	1.27284
1865	10339859	---		---				No current mapping	0.374592	0.652255	1.11539	1.11539	0.436954	0.826646	-1.20971	0.159954	1.49043	1.49043	0.506582	1.17582	1.17582	0.808204	0.936576	-1.06772
1866	10339860	---		---				No current mapping	0.249027	0.786322	0.830735	-1.20375	0.0904514	3.48259	3.48259	0.321368	2.17447	2.17447	0.706642	0.772656	-1.29424	0.918348	0.924709	-1.08142
1867	10339861	---		---				No current mapping	0.654608	0.342772	0.824659	-1.21262	0.86075	0.965757	-1.03546	0.492957	1.16651	1.16651	0.650629	0.913598	-1.09457	0.693959	1.09162	1.09162
1868	10339862	---		---				No current mapping	0.470194	0.884657	0.9473	-1.05563	0.102094	0.519575	-1.92465	0.623352	0.813758	-1.22887	0.986596	1.00629	1.00629	0.397926	0.698248	-1.43216
1869	10339863	---		---				No current mapping	0.453065	0.322032	1.72626	1.72626	0.181731	2.12159	2.12159	0.830519	1.13738	1.13738	0.781771	1.16083	1.16083	0.101236	2.87919	2.87919
1870	10339864	---		---				No current mapping	0.618274	0.940269	1.01157	1.01157	0.565262	0.914824	-1.09311	0.753488	0.947406	-1.05551	0.191065	0.810636	-1.2336	0.745871	1.05735	1.05735
1871	10339865	---		---				No current mapping	0.333768	0.927788	1.03365	1.03365	0.635944	1.18988	1.18988	0.0474662	2.45795	2.45795	0.751561	1.12287	1.12287	0.916002	1.04401	1.04401
1872	10339866	---		---				No current mapping	0.764137	0.873664	1.03532	1.03532	0.417583	0.835331	-1.19713	0.852433	1.04646	1.04646	0.915173	1.02352	1.02352	0.46033	1.20043	1.20043
1873	10339867	---		---				No current mapping	0.2353	0.262852	1.24911	1.24911	0.0865316	1.42805	1.42805	0.0474526	1.60556	1.60556	0.625113	1.09911	1.09911	0.0901358	1.48168	1.48168
1874	10339868	---		---				No current mapping	0.221256	0.633891	1.58025	1.58025	0.171158	0.253225	-3.94906	0.826024	1.26493	1.26493	0.162315	0.245261	-4.07728	0.188047	0.229562	-4.35612
1875	10339869	---		---				No current mapping	0.148405	0.850995	0.925803	-1.08014	0.497307	0.754521	-1.32534	0.491393	0.726607	-1.37626	0.0857785	2.14303	2.14303	0.389578	0.668882	-1.49503
1876	10339870	---		---				No current mapping	0.896284	0.441191	0.653593	-1.53	0.503421	0.692079	-1.44492	0.840405	0.884678	-1.13035	0.927531	0.951746	-1.0507	0.376146	0.577467	-1.7317
1877	10339871	---		---				No current mapping	0.455043	0.131646	1.5676	1.5676	0.955795	0.984559	-1.01568	0.269794	1.42993	1.42993	0.52102	1.19974	1.19974	0.91901	0.968583	-1.03244
1878	10339872	---		---				No current mapping	0.750449	0.707991	0.906085	-1.10365	0.829062	0.944868	-1.05835	0.276685	1.38979	1.38979	0.886598	0.963259	-1.03814	0.982371	0.99354	-1.0065
1879	10339873	---		---				No current mapping	0.455038	0.514562	0.67511	-1.48124	0.290619	0.522691	-1.91317	0.719646	0.786597	-1.2713	0.973657	1.01988	1.01988	0.296597	2.04602	2.04602
1880	10339874	---		---				No current mapping	0.172486	0.158357	2.17637	2.17637	0.0327644	3.53608	3.53608	0.0525892	3.50336	3.50336	0.0706125	2.80663	2.80663	0.71959	1.23445	1.23445
1881	10339875	---		---				No current mapping	0.477634	0.253451	0.792102	-1.26246	0.838545	0.960575	-1.04104	0.612103	0.893555	-1.11912	0.144167	0.737309	-1.35628	0.140642	0.708863	-1.41071
1882	10339876	---		---				No current mapping	0.562984	0.54508	1.28596	1.28596	0.141805	1.89721	1.89721	0.986335	0.992148	-1.00791	0.655234	1.20293	1.20293	0.806102	0.893019	-1.1198
1883	10339877	---		---				No current mapping	0.0720634	0.0492347	0.684485	-1.46095	0.0593284	0.6974	-1.4339	0.0346966	0.629562	-1.58841	0.41743	0.866476	-1.1541	0.60043	1.1079	1.1079
1884	10339878	---		---				No current mapping	0.383306	0.465699	0.781501	-1.27959	0.220942	1.52867	1.52867	0.431217	0.742232	-1.34729	0.76725	1.10392	1.10392	0.872899	0.942093	-1.06147
1885	10339879	---		---				No current mapping	0.144491	0.059007	1.22263	1.22263	0.597318	1.05283	1.05283	0.854165	0.980298	-1.0201	0.0502024	1.23371	1.23371	0.841768	1.02185	1.02185
1886	10339880	---		---				No current mapping	0.652055	0.891985	1.11448	1.11448	0.141127	3.46777	3.46777	0.762258	1.31061	1.31061	0.69038	1.37593	1.37593	0.901267	1.11707	1.11707
1887	10339881	---		---				No current mapping	0.435029	0.716529	0.930555	-1.07463	0.651094	1.09397	1.09397	0.101249	1.47519	1.47519	0.519405	1.1373	1.1373	0.958507	1.01156	1.01156
1888	10339882	---		---				No current mapping	0.56029	0.685965	1.05334	1.05334	0.213573	1.18034	1.18034	0.383827	1.13553	1.13553	0.834207	0.97354	-1.02718	0.261373	1.18072	1.18072
1889	10339883	---		---				No current mapping	0.0429327	0.0772527	0.791505	-1.26342	0.114085	1.22822	1.22822	0.161412	0.818109	-1.22233	0.962493	1.00574	1.00574	0.353272	0.878767	-1.13796
1890	10339884	---		---				No current mapping	0.872004	0.879221	0.97376	-1.02695	0.815745	1.04165	1.04165	0.721605	0.932488	-1.0724	0.961021	1.00858	1.00858	0.344691	0.827671	-1.20821
1891	10339885	---		---				No current mapping	0.304836	0.158644	2.92689	2.92689	0.888869	1.10633	1.10633	0.587286	0.642745	-1.55583	0.371505	0.517058	-1.93402	0.790704	1.23969	1.23969
1892	10339886	---		---				No current mapping	0.0701097	0.806374	1.10584	1.10584	0.89561	1.05527	1.05527	0.0106447	4.05465	4.05465	0.804099	0.903198	-1.10718	0.882699	0.934596	-1.06998
1893	10339887	---		---				No current mapping	0.590668	0.433521	1.31295	1.31295	0.537201	0.807982	-1.23765	0.31615	0.674574	-1.48242	0.9691	0.986834	-1.01334	0.783173	0.899904	-1.11123
1894	10339888	---		---				No current mapping	0.661482	0.98498	1.0101	1.0101	0.991916	1.00542	1.00542	0.917752	0.940239	-1.06356	0.216302	1.98752	1.98752	0.429201	1.61511	1.61511
1895	10339889	---		---				No current mapping	0.665088	0.760807	0.934205	-1.07043	0.378931	1.22172	1.22172	0.447929	1.2118	1.2118	0.824469	1.05078	1.05078	0.278654	1.32129	1.32129
1896	10339890	---		---				No current mapping	0.352696	0.998278	1.00039	1.00039	0.512637	0.887171	-1.12718	0.0504592	0.645161	-1.55	0.692828	0.930796	-1.07435	0.703173	0.925593	-1.08039
1897	10339891	---		---				No current mapping	0.262514	0.39645	0.826551	-1.20985	0.186715	0.737271	-1.35635	0.223871	0.732194	-1.36576	0.398591	1.20876	1.20876	0.431814	0.821265	-1.21763
1898	10339892	---		---				No current mapping	0.765087	0.339619	1.34829	1.34829	0.590512	1.18017	1.18017	0.913173	1.03796	1.03796	0.247301	1.44222	1.44222	0.30856	1.42968	1.42968
1899	10339893	---		---				No current mapping	0.863931	0.36637	1.28295	1.28295	0.950751	1.01682	1.01682	0.997389	0.999013	-1.00099	0.797639	0.933004	-1.07181	0.903095	0.963901	-1.03745
1900	10339894	---		---				No current mapping	0.550382	0.915392	1.01384	1.01384	0.820279	0.970995	-1.02987	0.821932	0.967927	-1.03314	0.240049	0.854159	-1.17074	0.420168	1.12593	1.12593
1901	10339895	---		---				No current mapping	0.966042	0.922655	0.979979	-1.02043	0.871819	1.03419	1.03419	0.954271	1.01344	1.01344	0.924906	0.980558	-1.01983	0.484304	0.847948	-1.17932
1902	10339896	---		---				No current mapping	0.362976	0.708328	1.17728	1.17728	0.0945642	2.18781	2.18781	0.551391	1.33935	1.33935	0.833838	0.912752	-1.09559	0.748007	0.855088	-1.16947
1903	10339897	---		---				No current mapping	0.449787	0.34196	1.25821	1.25821	0.200968	1.3705	1.3705	0.626728	0.87885	-1.13785	0.191921	1.38015	1.38015	0.473283	1.21146	1.21146
1904	10339898	---		---				No current mapping	0.0738051	0.396862	0.904034	-1.10615	0.38286	1.10964	1.10964	0.725084	0.954951	-1.04717	0.186561	1.17543	1.17543	0.0323916	1.37215	1.37215
1905	10339899	---		---				No current mapping	0.787314	0.784352	1.04014	1.04014	0.98114	0.996613	-1.0034	0.385474	1.15263	1.15263	0.308228	1.16218	1.16218	0.968718	0.993726	-1.00631
1906	10339900	---		---				No current mapping	0.782602	0.507794	0.86619	-1.15448	0.815696	1.05133	1.05133	0.711064	1.09322	1.09322	0.462936	0.852457	-1.17308	0.781927	1.06876	1.06876
1907	10339901	---		---				No current mapping	0.502715	0.101037	0.315876	-3.1658	0.301107	0.498705	-2.00519	0.790531	0.823139	-1.21486	0.663859	0.751485	-1.3307	0.215669	0.389484	-2.5675
1908	10339902	---		---				No current mapping	0.395414	0.455337	0.832522	-1.20117	0.0508355	0.592417	-1.688	0.652031	0.88458	-1.13048	0.346076	0.791865	-1.26284	0.780903	0.927374	-1.07831
1909	10339903	---		---				No current mapping	0.265881	0.707944	1.06653	1.06653	0.255542	1.22327	1.22327	0.494851	0.876039	-1.1415	0.844354	0.966894	-1.03424	0.176492	0.762085	-1.31219
1910	10339904	---		---				No current mapping	0.327496	0.893138	1.04562	1.04562	0.490968	1.26048	1.26048	0.252085	1.5527	1.5527	0.900181	1.04253	1.04253	0.0579906	2.17016	2.17016
1911	10339905	---		---				No current mapping	0.887738	0.33635	0.829347	-1.20577	0.973846	1.00625	1.00625	0.781629	0.942716	-1.06077	0.721586	0.934339	-1.07028	0.938648	1.01648	1.01648
1912	10339906	---		---				No current mapping	0.819995	0.507539	1.14725	1.14725	0.918166	1.02128	1.02128	0.877318	1.03602	1.03602	0.746177	0.935651	-1.06878	0.478104	0.848167	-1.17901
1913	10339907	---		---				No current mapping	0.777877	0.91424	1.0141	1.0141	0.6867	0.948717	-1.05405	0.452514	1.11716	1.11716	0.914161	1.01411	1.01411	0.446605	0.893791	-1.11883
1914	10339908	---		---				No current mapping	0.377245	0.484676	1.11594	1.11594	0.262334	0.835629	-1.1967	0.251988	0.814252	-1.22812	0.397706	0.874975	-1.14289	0.416145	0.866438	-1.15415
1915	10339909	---		---				No current mapping	0.0955394	0.558751	1.10602	1.10602	0.0295967	1.52559	1.52559	0.576027	0.897929	-1.11367	0.620858	1.08875	1.08875	0.483741	0.873313	-1.14506
1916	10339910	---		---				No current mapping	0.0978427	0.704357	0.953491	-1.04878	0.0775212	0.786702	-1.27113	0.2066	0.831803	-1.20221	0.222716	0.853365	-1.17183	0.195592	1.20819	1.20819
1917	10339911	---		---				No current mapping	0.0546405	0.270617	0.830189	-1.20455	0.386847	1.15534	1.15534	0.295	1.21796	1.21796	0.024915	1.52293	1.52293	0.801332	1.04719	1.04719
1918	10339912	---		---				No current mapping	0.153792	0.050035	0.820148	-1.21929	0.0761181	0.838576	-1.1925	0.560275	0.941812	-1.06178	0.0237906	0.789007	-1.26742	0.507548	0.9339	-1.07078
1919	10339913	---		---				No current mapping	0.657014	0.453111	0.905597	-1.10424	0.853095	1.02443	1.02443	0.540283	1.09423	1.09423	0.361409	0.885597	-1.12918	0.715833	0.948199	-1.05463
1920	10339914	---		---				No current mapping	0.527497	0.290269	0.772107	-1.29516	0.72151	1.08864	1.08864	0.72055	1.09998	1.09998	0.938873	0.981951	-1.01838	0.283681	0.745738	-1.34095
1921	10339915	---		---				No current mapping	0.435726	0.650151	1.17692	1.17692	0.974083	0.98846	-1.01167	0.185641	1.7397	1.7397	0.886186	1.05249	1.05249	0.129516	1.90335	1.90335
1922	10339916	---		---				No current mapping	0.868977	0.975648	0.99261	-1.00744	0.324	1.2787	1.2787	0.610095	1.14967	1.14967	0.968966	1.0095	1.0095	0.902333	1.03391	1.03391
1923	10339917	---		---				No current mapping	0.611261	0.880747	0.952123	-1.05028	0.590156	0.837465	-1.19408	0.742037	1.1282	1.1282	0.292047	0.701476	-1.42557	0.226738	0.631873	-1.5826
1924	10339918	---		---				No current mapping	0.346431	0.181337	1.28186	1.28186	0.530449	0.893766	-1.11886	0.928913	1.01784	1.01784	0.73853	0.942403	-1.06112	0.423397	0.851049	-1.17502
1925	10339919	---		---				No current mapping	0.957568	0.785911	1.06541	1.06541	0.906055	0.972888	-1.02787	0.636854	0.883727	-1.13157	0.689436	1.09793	1.09793	0.857351	0.954251	-1.04794
1926	10339920	---		---				No current mapping	0.0459738	0.477517	1.05565	1.05565	0.288121	0.920958	-1.08583	0.147116	0.879007	-1.13765	0.0563255	0.853538	-1.17159	0.0206844	0.798373	-1.25255
1927	10339921	---		---				No current mapping	0.274533	0.876049	1.02377	1.02377	0.327019	1.16335	1.16335	0.625918	0.920768	-1.08605	0.307308	1.17109	1.17109	0.218109	0.805961	-1.24075
1928	10339922	---		---				No current mapping	0.679655	0.784891	1.1018	1.1018	0.331917	0.702891	-1.4227	0.299736	0.655225	-1.52619	0.573461	0.817731	-1.2229	0.446614	0.736207	-1.35831
1929	10339923	---		---				No current mapping	0.787166	0.383346	2.32633	2.32633	0.442362	2.09739	2.09739	0.525511	1.97592	1.97592	0.171087	3.91768	3.91768	0.713541	1.47852	1.47852
1930	10339924	---		---				No current mapping	0.334495	0.35879	1.22523	1.22523	0.982412	0.995238	-1.00478	0.904552	1.02946	1.02946	0.160423	1.37738	1.37738	0.384375	0.806714	-1.2396
1931	10339925	---		---				No current mapping	0.228341	0.198492	0.786095	-1.27211	0.130142	0.749616	-1.33402	0.375436	0.834227	-1.19871	0.0672654	0.698632	-1.43137	0.660323	1.09251	1.09251
1932	10339926	---		---				No current mapping	0.550668	0.701437	0.872736	-1.14582	0.392613	0.734754	-1.361	0.342669	1.46846	1.46846	0.558072	0.811372	-1.23248	0.447639	0.737233	-1.35642
1933	10339927	---		---				No current mapping	0.861713	0.816582	1.02595	1.02595	0.959454	1.00562	1.00562	0.330471	1.13092	1.13092	0.989825	0.998594	-1.00141	0.741997	0.960105	-1.04155
1934	10339928	---		---				No current mapping	0.351812	0.254114	2.16739	2.16739	0.386184	0.560305	-1.78474	0.695734	1.33341	1.33341	0.897898	0.919301	-1.08778	0.291374	2.21702	2.21702
1935	10339929	---		---				No current mapping	0.305995	0.537169	0.817334	-1.22349	0.886191	0.954714	-1.04743	0.114002	0.542739	-1.84251	0.251469	0.680988	-1.46846	0.0715825	0.491111	-2.0362
1936	10339930	---		---				No current mapping	0.988415	0.83202	1.18292	1.18292	0.648761	1.43659	1.43659	0.76928	1.29693	1.29693	0.931644	0.934385	-1.07022	0.90037	0.895145	-1.11714
1937	10339931	---		---				No current mapping	0.117821	0.0699751	0.586284	-1.70566	0.00863791	0.424458	-2.35595	0.0638777	0.541725	-1.84595	0.171216	0.678398	-1.47406	0.286924	0.718182	-1.3924
1938	10339932	---		---				No current mapping	0.951782	0.668428	0.926616	-1.0792	0.620782	0.915597	-1.09218	0.431954	0.853733	-1.17133	0.749331	0.944842	-1.05838	0.423569	0.851182	-1.17484
1939	10339933	---		---				No current mapping	0.20234	0.737609	1.06782	1.06782	0.627169	1.10014	1.10014	0.919275	0.97811	-1.02238	0.950839	1.01211	1.01211	0.0278086	1.72917	1.72917
1940	10339934	---		---				No current mapping	0.807814	0.883993	0.960308	-1.04133	0.938148	0.978699	-1.02176	0.436538	1.27786	1.27786	0.556685	0.848282	-1.17885	0.601797	0.849584	-1.17705
1941	10339935	---		---				No current mapping	0.400159	0.432123	1.87999	1.87999	0.941053	1.06022	1.06022	0.769538	0.771373	-1.29639	0.189774	2.95945	2.95945	0.141659	3.95828	3.95828
1942	10339936	---		---				No current mapping	0.364163	0.932791	0.969149	-1.03183	0.403582	1.37166	1.37166	0.938814	0.968615	-1.0324	0.361346	1.41426	1.41426	0.213056	0.583444	-1.71396
1943	10339937	---		---				No current mapping	0.288391	0.120882	0.783118	-1.27695	0.290981	0.851486	-1.17442	0.372994	0.860396	-1.16226	0.0774564	0.752964	-1.32808	0.770162	1.04959	1.04959
1944	10339938	---		---				No current mapping	0.0248478	0.0070265	0.666307	-1.50081	0.0494933	0.764506	-1.30803	0.0106055	0.656236	-1.52384	0.0498671	0.764914	-1.30734	0.876072	1.02173	1.02173
1945	10339939	---		---				No current mapping	0.0407376	0.584562	0.870068	-1.14934	0.0290945	0.53414	-1.87217	0.415394	1.26369	1.26369	0.0395638	0.558308	-1.79112	0.0629896	0.562115	-1.779
1946	10339940	---		---				No current mapping	0.697263	0.408562	0.538223	-1.85797	0.560948	0.649271	-1.54019	0.84926	1.16954	1.16954	0.787076	1.2205	1.2205	0.526252	1.69418	1.69418
1947	10339941	---		---				No current mapping	0.0527858	0.203127	0.770158	-1.29844	0.303103	0.81205	-1.23145	0.520652	1.15342	1.15342	0.054737	0.659004	-1.51744	0.177416	1.36492	1.36492
1948	10339942	---		---				No current mapping	0.835692	0.545051	1.15332	1.15332	0.422352	1.20985	1.20985	0.631613	0.881707	-1.13416	0.942815	1.01689	1.01689	0.829531	1.05788	1.05788
1949	10339943	---		---				No current mapping	0.498606	0.730208	1.09114	1.09114	0.600089	1.14241	1.14241	0.300135	0.740481	-1.35047	0.834323	0.948571	-1.05422	0.30841	1.34323	1.34323
1950	10339944	---		---				No current mapping	0.436995	0.145915	0.615726	-1.6241	0.0588739	0.519162	-1.92618	0.555944	0.810995	-1.23305	0.301911	0.715503	-1.39762	0.25351	0.659272	-1.51682
1951	10339945	---		---				No current mapping	0.0937308	0.79205	1.08855	1.08855	0.776134	0.912523	-1.09586	0.122626	0.553918	-1.80532	0.12338	1.69414	1.69414	0.210681	1.59766	1.59766
1952	10339946	---		---				No current mapping	0.402963	0.180109	0.842212	-1.18735	0.708053	1.04699	1.04699	0.749124	0.957149	-1.04477	0.283515	0.873678	-1.14459	0.721944	1.04998	1.04998
1953	10339947	---		---				No current mapping	0.734202	0.878168	1.0363	1.0363	0.732193	1.08306	1.08306	0.50922	0.840711	-1.18947	0.33432	1.25858	1.25858	0.986608	0.995647	-1.00437
1954	10339948	---		---				No current mapping	0.91512	0.571622	1.15364	1.15364	0.513011	1.18028	1.18028	0.992145	1.00276	1.00276	0.776368	0.931161	-1.07393	0.952757	1.01674	1.01674
1955	10339949	---		---				No current mapping	0.0926934	0.182516	0.856164	-1.168	0.242879	0.874108	-1.14402	0.189692	0.843196	-1.18596	0.00615501	0.687458	-1.45464	0.0637965	0.77681	-1.28732
1956	10339950	---		---				No current mapping	0.305698	0.923028	0.989831	-1.01027	0.0988663	1.20645	1.20645	0.441629	1.09681	1.09681	0.271102	1.12768	1.12768	0.108884	1.22506	1.22506
1957	10339951	---		---				No current mapping	0.687934	0.655044	1.14667	1.14667	0.654384	1.14699	1.14699	0.419238	0.755818	-1.32307	0.486308	0.806648	-1.2397	0.856969	1.06339	1.06339
1958	10339952	---		---				No current mapping	0.736521	0.381642	1.16278	1.16278	0.501053	0.891334	-1.12191	0.855862	1.03494	1.03494	0.81136	1.04121	1.04121	0.743591	1.06392	1.06392
1959	10339953	---		---				No current mapping	0.101612	0.0668183	1.27935	1.27935	0.518132	1.08356	1.08356	0.0370726	1.37989	1.37989	0.529817	1.0811	1.0811	0.503436	0.911216	-1.09743
1960	10339954	---		---				No current mapping	0.172075	0.439766	0.555008	-1.80178	0.572266	0.652313	-1.53301	0.204696	3.03441	3.03441	0.466994	0.575031	-1.73904	0.173702	3.31478	3.31478
1961	10339955	---		---				No current mapping	0.532139	0.221114	0.415422	-2.40719	0.787934	0.830277	-1.20442	0.139835	0.299088	-3.3435	0.183363	0.382046	-2.61749	0.495394	0.587147	-1.70315
1962	10339956	---		---				No current mapping	0.823976	0.315824	1.56642	1.56642	0.380894	1.47637	1.47637	0.792356	1.1371	1.1371	0.372548	1.48698	1.48698	0.977853	1.01362	1.01362
1963	10339957	---		---				No current mapping	0.80111	0.87528	0.933341	-1.07142	0.278201	1.63437	1.63437	0.853337	1.09512	1.09512	0.735462	1.16049	1.16049	0.516205	1.38036	1.38036
1964	10339958	---		---				No current mapping	0.81228	0.316615	0.865763	-1.15505	0.462301	0.900757	-1.11018	0.817258	1.03694	1.03694	0.867593	0.976882	-1.02367	0.883542	0.977289	-1.02324
1965	10339959	---		---				No current mapping	0.401131	0.804711	1.02641	1.02641	0.982652	0.997714	-1.00229	0.582346	0.936843	-1.06741	0.962009	0.994998	-1.00503	0.0857645	0.803486	-1.24458
1966	10339960	---		---				No current mapping	0.832097	0.799966	1.0391	1.0391	0.689302	1.06255	1.06255	0.706075	1.06604	1.06604	0.659288	0.935229	-1.06926	0.373149	1.16606	1.16606
1967	10339961	---		---				No current mapping	0.999023	0.863412	1.07909	1.07909	0.895962	1.05954	1.05954	0.855035	1.0946	1.0946	0.878728	0.934727	-1.06983	0.964734	0.978381	-1.0221
1968	10339962	---		---				No current mapping	0.29788	0.98563	1.00142	1.00142	0.987327	1.00125	1.00125	0.818022	1.02048	1.02048	0.693274	0.969315	-1.03166	0.0617365	1.19781	1.19781
1969	10339963	---		---				No current mapping	0.821265	0.404756	1.20947	1.20947	0.745831	0.929736	-1.07557	0.696881	1.10297	1.10297	0.510993	1.16068	1.16068	0.953366	0.98545	-1.01476
1970	10339964	---		---				No current mapping	0.2651	0.978644	1.00439	1.00439	0.0458268	1.43867	1.43867	0.253131	1.24152	1.24152	0.197633	1.24634	1.24634	0.469949	1.14337	1.14337
1971	10339965	---		---				No current mapping	0.0579062	0.512262	0.856336	-1.16777	0.622427	0.890503	-1.12296	0.230531	0.721927	-1.38518	0.214012	0.738677	-1.35377	0.0409849	1.8193	1.8193
1972	10339966	---		---				No current mapping	0.301049	0.10173	0.78464	-1.27447	0.925019	1.01307	1.01307	0.325382	0.855872	-1.1684	0.969628	1.00527	1.00527	0.646664	1.0737	1.0737
1973	10339967	---		---				No current mapping	0.441395	0.47625	0.905521	-1.10434	0.317974	1.15136	1.15136	0.884275	1.02264	1.02264	0.698277	0.947902	-1.05496	0.323663	0.855868	-1.1684
1974	10339968	---		---				No current mapping	0.138856	0.80128	1.07389	1.07389	0.355539	0.765556	-1.30624	0.700437	1.12986	1.12986	0.0342268	0.50874	-1.96564	0.776842	0.914123	-1.09395
1975	10339969	---		---				No current mapping	0.213635	0.973928	0.993424	-1.00662	0.1536	1.35529	1.35529	0.0530457	1.62061	1.62061	0.891241	1.028	1.028	0.254603	1.30481	1.30481
1976	10339970	---		---				No current mapping	0.918285	0.545337	1.13611	1.13611	0.825877	1.04711	1.04711	0.691473	0.91109	-1.09759	0.576185	1.125	1.125	0.996674	0.999026	-1.00097
1977	10339971	---		---				No current mapping	0.588814	0.289352	0.770661	-1.29759	0.884524	1.0353	1.0353	0.4868	0.828647	-1.20679	0.755294	1.07744	1.07744	0.342817	0.771647	-1.29593
1978	10339972	---		---				No current mapping	0.287975	0.0724058	0.606449	-1.64894	0.747166	0.920771	-1.08605	0.0812359	0.582814	-1.71581	0.14246	0.672661	-1.48663	0.27625	0.725648	-1.37808
1979	10339973	---		---				No current mapping	0.715322	0.822238	0.793478	-1.26028	0.534515	1.90633	1.90633	0.442393	2.45195	2.45195	0.246039	3.44148	3.44148	0.749315	1.44535	1.44535
1980	10339974	---		---				No current mapping	0.510733	0.618655	1.38033	1.38033	0.179614	2.47314	2.47314	0.667467	0.733057	-1.36415	0.599256	1.40568	1.40568	0.698089	0.755691	-1.32329
1981	10339975	---		---				No current mapping	0.858425	0.896489	0.975846	-1.02475	0.606773	1.10226	1.10226	0.423955	0.843013	-1.18622	0.846168	1.03716	1.03716	0.934638	0.98292	-1.01738
1982	10339976	---		---				No current mapping	0.798263	0.852249	1.04148	1.04148	0.7739	1.06479	1.06479	0.467782	1.19658	1.19658	0.22217	1.31897	1.31897	0.828961	1.05414	1.05414
1983	10339977	---		---				No current mapping	0.681613	0.805139	1.07215	1.07215	0.970152	0.989505	-1.01061	0.892615	0.958319	-1.04349	0.19839	1.46056	1.46056	0.978876	0.991688	-1.00838
1984	10339978	---		---				No current mapping	0.89205	0.369683	1.32355	1.32355	0.616047	1.167	1.167	0.537747	1.23726	1.23726	0.914183	0.967557	-1.03353	0.715096	1.13349	1.13349
1985	10339979	---		---				No current mapping	0.400451	0.381176	0.793545	-1.26017	0.378702	1.26175	1.26175	0.847647	0.945876	-1.05722	0.47185	1.20773	1.20773	0.314004	1.34878	1.34878
1986	10339980	---		---				No current mapping	0.0284458	0.40984	1.27257	1.27257	0.0206981	2.1573	2.1573	0.8464	1.06426	1.06426	0.12709	0.627332	-1.59405	0.774975	1.09639	1.09639
1987	10339981	---		---				No current mapping	0.283239	0.0522258	0.72425	-1.38074	0.0626402	0.735777	-1.35911	0.307688	0.83859	-1.19248	0.568095	0.917165	-1.09032	0.206503	0.801525	-1.24762
1988	10339982	---		---				No current mapping	0.353811	0.209649	1.15351	1.15351	0.777369	1.03143	1.03143	0.175855	1.18943	1.18943	0.535825	0.933987	-1.07068	0.663525	1.05483	1.05483
1989	10339983	---		---				No current mapping	0.840802	0.619349	0.956708	-1.04525	0.625496	0.957459	-1.04443	0.363178	0.912137	-1.09633	0.733945	1.03064	1.03064	0.82982	0.978929	-1.02152
1990	10339984	---		---				No current mapping	0.427156	0.744217	1.04736	1.04736	0.210811	1.20255	1.20255	0.460845	1.12556	1.12556	0.390615	1.13178	1.13178	0.395534	0.872046	-1.14673
1991	10339985	---		---				No current mapping	0.339663	0.776865	0.906226	-1.10348	0.156758	0.595862	-1.67824	0.712801	0.866588	-1.15395	0.134315	0.576398	-1.73491	0.650323	1.19323	1.19323
1992	10339986	---		---				No current mapping	0.406049	0.515436	0.908841	-1.1003	0.634163	1.07206	1.07206	0.451046	0.883106	-1.13237	0.556824	1.09	1.09	0.21059	0.808934	-1.2362
1993	10339987	---		---				No current mapping	0.571474	0.980904	1.01382	1.01382	0.140815	2.44569	2.44569	0.95742	1.03482	1.03482	0.365826	1.69839	1.69839	0.728254	1.25033	1.25033
1994	10339988	---		---				No current mapping	0.518393	0.883879	1.13179	1.13179	0.118416	4.10179	4.10179	0.996781	1.00383	1.00383	0.966556	0.965101	-1.03616	0.824706	1.23376	1.23376
1995	10339989	---		---				No current mapping	0.161613	0.765685	1.04828	1.04828	0.751898	0.9512	-1.0513	0.13025	1.32812	1.32812	0.810023	1.03873	1.03873	0.044451	1.48504	1.48504
1996	10339990	---		---				No current mapping	0.819873	0.420787	0.621649	-1.60863	0.324108	0.555847	-1.79905	0.42889	0.593353	-1.68534	0.291877	0.532566	-1.8777	0.932643	0.946608	-1.0564
1997	10339991	---		---				No current mapping	0.125532	0.0654212	1.72567	1.72567	0.358607	1.2889	1.2889	0.456247	1.25677	1.25677	0.817684	1.06441	1.06441	0.0188283	2.28265	2.28265
1998	10339992	---		---				No current mapping	0.952738	0.876607	1.03124	1.03124	0.959167	0.989913	-1.01019	0.976482	0.993495	-1.00655	0.994914	0.998739	-1.00126	0.425328	1.19654	1.19654
1999	10339993	---		---				No current mapping	0.198032	0.510309	0.88653	-1.12799	0.104695	1.36996	1.36996	0.362926	1.20687	1.20687	0.549407	0.89646	-1.1155	0.64336	1.09873	1.09873
2000	10339994	---		---				No current mapping	0.644032	0.78827	0.845838	-1.18226	0.552173	0.68841	-1.45262	0.539426	0.649751	-1.53905	0.264004	0.487601	-2.05086	0.13833	0.335232	-2.983
2001	10339995	---		---				No current mapping	0.877493	0.770275	0.9229	-1.08354	0.529068	1.19048	1.19048	0.974688	1.00977	1.00977	0.579175	0.8579	-1.16564	0.867594	0.950148	-1.05247
2002	10339996	---		---				No current mapping	0.380078	0.0666862	0.741614	-1.34841	0.686568	0.941418	-1.06223	0.678176	0.932931	-1.07189	0.208149	0.822412	-1.21594	0.858887	0.970798	-1.03008
2003	10339997	---		---				No current mapping	0.816785	0.862217	1.03769	1.03769	0.645898	1.10342	1.10342	0.940862	0.982485	-1.01783	0.80733	0.949301	-1.05341	0.296662	1.29145	1.29145
2004	10339998	---		---				No current mapping	0.0536206	0.0135096	1.6576	1.6576	0.671228	0.928826	-1.07663	0.586465	1.11194	1.11194	0.972253	1.00604	1.00604	0.7318	0.935621	-1.06881
2005	10339999	---		---				No current mapping	0.230952	0.389192	0.795108	-1.25769	0.100562	1.58529	1.58529	0.880716	0.957109	-1.04481	0.772707	0.927195	-1.07852	0.955232	0.983742	-1.01653
2006	10340000	---		---				No current mapping	0.781923	0.258034	0.806709	-1.2396	0.749711	0.942959	-1.06049	0.86607	1.03526	1.03526	0.422735	0.860966	-1.16149	0.61162	0.900377	-1.11065
[truncated: 33,557 more rows]

## Sheet: gcl
Column #	Transcript ID	gene_assignment	Gene Symbol	RefSeq	Symbol_current	ENSEMBL	ENTREZID	Status	p-value(dpl)	p-value	Ratio	FC	p-value	Ratio	FC	p-value	Ratio	FC	p-value	Ratio	FC	p-value	Ratio	FC
8	10338001	---		---				No current mapping	0.122883	0.232008	1.06851	1.06851	0.0947832	1.13619	1.13619	0.0608139	1.15779	1.15779	0.578076	1.03876	1.03876	0.401533	1.05974	1.05974
9	10338002	---		---				No current mapping	0.209758	0.512173	1.04726	1.04726	0.102218	1.17687	1.17687	0.124724	1.16363	1.16363	0.587749	1.04968	1.04968	0.169207	1.13761	1.13761
10	10338003	---		---				No current mapping	0.0245515	0.569536	1.03857	1.03857	0.319568	1.09346	1.09346	0.203361	1.12337	1.12337	0.323017	0.918099	-1.08921	0.735545	0.971928	-1.02888
11	10338004	---		---				No current mapping	0.263345	0.737866	1.05126	1.05126	0.350273	1.20771	1.20771	0.376449	1.1951	1.1951	0.694818	0.927938	-1.07766	0.930726	1.01664	1.01664
12	10338005	---		---				No current mapping	0.820765	0.562078	0.982238	-1.01808	0.458137	0.969932	-1.031	0.44535	0.969054	-1.03193	0.23641	0.952993	-1.04933	0.361564	0.964177	-1.03715
13	10338006	---		---				No current mapping	0.433447	0.10154	0.952248	-1.05015	0.0728863	0.930463	-1.07473	0.124672	0.941668	-1.06194	0.0506783	0.9258	-1.08015	0.0978587	0.938785	-1.06521
14	10338007	---		---				No current mapping	0.510317	0.660601	0.985904	-1.0143	0.760398	1.01309	1.01309	0.865422	1.00724	1.00724	0.471205	0.970464	-1.03043	0.924979	1.00387	1.00387
15	10338008	---		---				No current mapping	0.542194	0.68133	0.982221	-1.0181	0.695444	1.02287	1.02287	0.82948	0.987675	-1.01248	0.465933	0.959795	-1.04189	0.979954	1.00139	1.00139
16	10338009	---		---				No current mapping	0.428094	0.98169	0.997575	-1.00243	0.51222	1.09734	1.09734	0.608941	1.07482	1.07482	0.631945	0.937031	-1.0672	0.655787	1.06234	1.06234
17	10338010	---		---				No current mapping	0.153193	0.208997	0.975229	-1.0254	0.08469	0.95361	-1.04865	0.269586	0.971565	-1.02927	0.0295097	0.940774	-1.06295	0.19332	0.967326	-1.03378
18	10338011	---		---				No current mapping	0.265411	0.351282	1.0622	1.0622	0.209788	1.11591	1.11591	0.0669983	1.18423	1.18423	0.49423	1.05733	1.05733	0.181622	1.11994	1.11994
19	10338012	---		---				No current mapping	0.866657	0.448217	0.977234	-1.0233	0.898543	0.994974	-1.00505	0.710356	0.98538	-1.01484	0.468256	0.972354	-1.02843	0.680724	0.984384	-1.01586
20	10338013	---		---				No current mapping	0.747544	0.731159	1.00764	1.00764	0.495287	1.0204	1.0204	0.640056	1.01385	1.01385	0.84173	1.00564	1.00564	0.859097	0.995009	-1.00502
21	10338014	---		---				No current mapping	0.388167	0.212591	0.969871	-1.03106	0.13762	0.952031	-1.05039	0.370477	0.971966	-1.02884	0.0767066	0.943557	-1.05982	0.115849	0.95068	-1.05188
22	10338015	---		---				No current mapping	0.487592	0.974196	0.999187	-1.00081	0.651688	1.01522	1.01522	0.730815	0.988583	-1.01155	0.427718	0.974441	-1.02623	0.838761	0.993492	-1.00655
23	10338016	---		---				No current mapping	0.475263	0.791199	1.02247	1.02247	0.297755	1.12647	1.12647	0.258386	1.13884	1.13884	0.824735	1.02396	1.02396	0.401103	1.09583	1.09583
24	10338017	---		---				No current mapping	0.633373	0.248039	1.15539	1.15539	0.115619	1.30914	1.30914	0.122406	1.3018	1.3018	0.138009	1.27463	1.27463	0.14511	1.26847	1.26847
25	10338018	---		---				No current mapping	0.414551	0.468312	1.05657	1.05657	0.338485	1.10207	1.10207	0.347308	1.10003	1.10003	0.994861	0.999387	-1.00061	0.326952	1.10081	1.10081
26	10338019	---		---				No current mapping	0.386742	0.775122	0.982115	-1.01821	0.449333	1.06624	1.06624	0.538479	1.05322	1.05322	0.704262	0.969842	-1.0311	0.726996	1.02855	1.02855
27	10338020	---		---				No current mapping	0.512981	0.663652	1.04493	1.04493	0.363204	1.13186	1.13186	0.404154	1.11986	1.11986	0.93514	0.989625	-1.01048	0.490246	1.09377	1.09377
28	10338021	---		---				No current mapping	0.899975	0.371982	0.980352	-1.02004	0.482989	0.979765	-1.02065	0.497234	0.98043	-1.01996	0.290581	0.970223	-1.03069	0.406548	0.976831	-1.02372
29	10338022	---		---				No current mapping	0.322297	0.226039	0.96835	-1.03268	0.163229	0.951506	-1.05097	0.202927	0.95604	-1.04598	0.0433899	0.928581	-1.07691	0.12014	0.947279	-1.05566
30	10338023	---		---				No current mapping	0.612831	0.936578	0.997689	-1.00232	0.704079	1.01478	1.01478	0.994892	1.00025	1.00025	0.543597	0.977506	-1.02301	0.809341	1.009	1.009
31	10338024	---		---				No current mapping	0.39438	0.693019	1.03109	1.03109	0.285764	1.11932	1.11932	0.226077	1.13778	1.13778	0.894652	1.01312	1.01312	0.406473	1.08693	1.08693
32	10338025	---		---				No current mapping	0.419616	0.595115	0.918019	-1.0893	0.839938	0.958196	-1.04363	0.898288	0.973355	-1.02737	0.214291	0.767613	-1.30274	0.50223	0.870795	-1.14838
33	10338026	---		---				No current mapping	0.98826	0.821922	1.05187	1.05187	0.608323	1.16563	1.16563	0.568714	1.18621	1.18621	0.67794	1.12678	1.12678	0.67976	1.12597	1.12597
34	10338027	---		---				No current mapping	0.659167	0.57204	1.04961	1.04961	0.324157	1.12068	1.12068	0.367671	1.10917	1.10917	0.846034	1.02126	1.02126	0.420864	1.09284	1.09284
35	10338028	---		---				No current mapping	0.733142	0.869448	1.00787	1.00787	0.493824	1.0447	1.0447	0.269329	1.07484	1.07484	0.618837	1.03091	1.03091	0.506771	1.04169	1.04169
36	10338029	---		---				No current mapping	0.315233	0.323006	1.17543	1.17543	0.202908	1.32421	1.32421	0.12167	1.41825	1.41825	0.663412	1.0927	1.0927	0.467418	1.16126	1.16126
37	10338030	---		---				No current mapping	0.418708	0.445553	0.979389	-1.02104	0.625915	0.982722	-1.01758	0.422441	0.971394	-1.02945	0.18774	0.953667	-1.04858	0.145248	0.948315	-1.0545
38	10338031	---		---				No current mapping	0.164296	0.215045	0.978641	-1.02182	0.797487	0.994356	-1.00568	0.0723445	0.957358	-1.04454	0.13844	0.967009	-1.03412	0.180647	0.970497	-1.0304
39	10338032	---		---				No current mapping	0.394831	0.076775	0.947703	-1.05518	0.198994	0.951894	-1.05054	0.0914905	0.935035	-1.06948	0.0673696	0.931236	-1.07384	0.167639	0.949871	-1.05277
40	10338033	---		---				No current mapping	0.623786	0.756869	1.02748	1.02748	0.361167	1.11413	1.11413	0.359184	1.11465	1.11465	0.927123	1.01023	1.01023	0.643445	1.05321	1.05321
41	10338034	---		---				No current mapping	0.61246	0.62984	0.985933	-1.01427	0.907449	1.0045	1.0045	0.882736	1.00572	1.00572	0.469745	0.973051	-1.0277	0.588389	0.979891	-1.02052
42	10338035	---		---				No current mapping	0.0223091	0.525883	1.04791	1.04791	0.346524	1.09767	1.09767	0.219572	1.13178	1.13178	0.279448	0.901188	-1.10965	0.74581	0.97023	-1.03068
43	10338036	---		---				No current mapping	0.00255936	0.000286835	1.56828	1.56828	0.000618379	1.70572	1.70572	0.000355395	1.78208	1.78208	0.00310698	1.49359	1.49359	0.00293183	1.49937	1.49937
44	10338037	---		---				No current mapping	0.249496	0.776811	0.992261	-1.0078	0.620603	0.982129	-1.0182	0.992087	0.999641	-1.00036	0.15195	0.948316	-1.0545	0.514638	0.977266	-1.02326
45	10338038	---		---				No current mapping	0.494261	0.532297	0.961291	-1.04027	0.183348	0.89055	-1.1229	0.341485	0.922412	-1.08411	0.177231	0.892748	-1.12014	0.53841	0.951648	-1.05081
46	10338039	---		---				No current mapping	0.562877	0.782098	1.03036	1.03036	0.389456	1.13376	1.13376	0.609874	1.07615	1.07615	0.817315	0.968677	-1.03234	0.668459	1.06101	1.06101
47	10338040	---		---				No current mapping	0.56147	0.923738	1.00455	1.00455	0.739469	1.02114	1.02114	0.36614	1.05975	1.05975	0.828328	0.986967	-1.01321	0.694582	1.02411	1.02411
48	10338041	---		---				No current mapping	0.103136	0.417737	0.933265	-1.07151	0.436564	1.09154	1.09154	0.375046	1.10561	1.10561	0.526131	0.933924	-1.07075	0.84666	0.979578	-1.02085
49	10338042	---		---				No current mapping	0.144284	0.320824	1.12559	1.12559	0.0990912	1.31511	1.31511	0.114338	1.2975	1.2975	0.755923	1.04708	1.04708	0.455107	1.11856	1.11856
50	10338043	---		---				No current mapping	0.312251	0.0622442	0.955723	-1.04633	0.268055	0.967309	-1.0338	0.201284	0.961926	-1.03958	0.0641919	0.944391	-1.05888	0.104844	0.952252	-1.05014
51	10338044	---		---				No current mapping	0.00533429	0.000783627	1.22242	1.22242	0.00043167	1.33581	1.33581	0.000378376	1.34308	1.34308	0.00105849	1.27738	1.27738	0.0021789	1.24471	1.24471
52	10338045	---		---				No current mapping	0.397399	0.493928	0.874522	-1.14348	0.935846	1.0208	1.0208	0.91063	1.02913	1.02913	0.324259	0.778824	-1.28399	0.511997	0.849037	-1.1778
53	10338046	---		---				No current mapping	0.623343	0.775797	1.01044	1.01044	0.517961	1.032	1.032	0.455612	1.03717	1.03717	0.837408	0.990517	-1.00957	0.753788	1.01469	1.01469
54	10338047	---		---				No current mapping	0.15261	0.978528	0.999308	-1.00069	0.603459	0.98235	-1.01797	0.631268	0.983699	-1.01657	0.096524	0.942564	-1.06094	0.547071	0.980251	-1.02015
55	10338048	---		---				No current mapping	0.62352	0.297965	0.966009	-1.03519	0.430504	0.966396	-1.03477	0.349922	0.95999	-1.04168	0.134467	0.936476	-1.06783	0.294842	0.956582	-1.04539
56	10338049	---		---				No current mapping	0.323808	0.865699	1.01562	1.01562	0.2098	1.17248	1.17248	0.289124	1.14191	1.14191	0.917883	1.01211	1.01211	0.458239	1.09196	1.09196
57	10338050	---		---				No current mapping	0.125506	0.139687	0.968641	-1.03237	0.171719	0.962101	-1.03939	0.160683	0.961006	-1.04058	0.0177101	0.929965	-1.07531	0.0904259	0.95357	-1.04869
58	10338051	---		---				No current mapping	0.572634	0.780822	1.01871	1.01871	0.345015	1.08897	1.08897	0.305053	1.09748	1.09748	0.854408	1.01569	1.01569	0.442052	1.06852	1.06852
59	10338052	---		---				No current mapping	0.874929	0.472124	0.973862	-1.02684	0.416787	0.961045	-1.04053	0.540086	0.970706	-1.03018	0.282101	0.949832	-1.05282	0.506436	0.969351	-1.03162
60	10338053	---		---				No current mapping	0.360531	0.441784	1.07417	1.07417	0.187702	1.1826	1.1826	0.216612	1.1692	1.1692	0.800093	1.03001	1.03001	0.306669	1.13071	1.13071
61	10338054	---		---				No current mapping	0.945267	0.698509	1.02745	1.02745	0.578297	1.05301	1.05301	0.632025	1.04539	1.04539	0.934512	1.00732	1.00732	0.642645	1.0423	1.0423
62	10338055	---		---				No current mapping	0.519722	0.65507	1.04209	1.04209	0.366836	1.11871	1.11871	0.314431	1.13404	1.13404	0.972291	1.00407	1.00407	0.450315	1.09393	1.09393
63	10338056	---		---				No current mapping	0.180008	0.972504	0.999035	-1.00097	0.731967	0.987349	-1.01281	0.705291	1.01417	1.01417	0.201596	0.953291	-1.049	0.52167	0.977116	-1.02342
64	10338057	---		---				No current mapping	0.0592595	0.00958288	0.939666	-1.06421	0.0401799	0.941582	-1.06204	0.0304923	0.937612	-1.06654	0.0106467	0.925208	-1.08084	0.00524858	0.915233	-1.09262
65	10338058	---		---				No current mapping	0.222625	0.198092	0.869287	-1.15037	0.660614	0.941255	-1.06241	0.618633	1.07117	1.07117	0.444955	0.902433	-1.10812	0.602282	0.932952	-1.07187
66	10338059	---		---				No current mapping	0.143732	0.0677215	1.05291	1.05291	0.0280708	1.0897	1.0897	0.0163279	1.10164	1.10164	0.090308	1.06191	1.06191	0.0805185	1.06432	1.06432
67	10338060	---		---				No current mapping	0.259729	0.940441	0.997485	-1.00252	0.693599	0.982514	-1.0178	0.858573	1.00798	1.00798	0.20314	0.944271	-1.05902	0.657438	0.981025	-1.01934
68	10338061	---		---				No current mapping	0.272014	0.729839	1.02521	1.02521	0.210736	1.13269	1.13269	0.302328	1.10646	1.10646	0.958735	0.995271	-1.00475	0.411723	1.07971	1.07971
69	10338062	---		---				No current mapping	0.334769	0.887782	1.01087	1.01087	0.238654	1.13235	1.13235	0.346571	1.10276	1.10276	0.981984	0.997799	-1.00221	0.491307	1.07046	1.07046
70	10338064	---		---				No current mapping	0.703659	0.507474	0.978254	-1.02223	0.67864	0.982122	-1.0182	0.554004	0.974432	-1.02624	0.229205	0.948966	-1.05378	0.456864	0.968926	-1.03207
71	10338065	---		---				No current mapping	0.14192	0.571103	0.983445	-1.01683	0.364935	0.96479	-1.03649	0.23795	0.953621	-1.04863	0.0423042	0.917972	-1.08936	0.237904	0.955265	-1.04683
72	10338066	---		---				No current mapping	0.678283	0.977379	0.998718	-1.00128	0.716309	0.978404	-1.02207	0.980546	0.998542	-1.00146	0.388049	0.950395	-1.05219	0.878414	0.99121	-1.00887
73	10338067	---		---				No current mapping	0.625072	0.926392	1.00318	1.00318	0.579212	0.974914	-1.02573	0.861151	0.992083	-1.00798	0.345262	0.958497	-1.0433	0.734594	0.985227	-1.01499
74	10338068	---		---				No current mapping	0.700937	0.515782	1.27019	1.27019	0.775628	1.14727	1.14727	0.641121	0.798055	-1.25305	0.937823	1.03682	1.03682	0.932163	1.04024	1.04024
75	10338069	---		---				No current mapping	0.465833	0.675785	0.84104	-1.189	0.326522	0.577044	-1.73297	0.301171	0.559201	-1.78826	0.770312	0.857565	-1.16609	0.2327	0.520285	-1.92202
76	10338070	---		---				No current mapping	0.115878	0.440884	1.25397	1.25397	0.038218	2.46195	2.46195	0.444224	1.34599	1.34599	0.551617	1.24769	1.24769	0.256576	1.54263	1.54263
77	10338071	---		---				No current mapping	0.353325	0.0863018	0.624019	-1.60252	0.6226	0.847805	-1.17952	0.485478	0.79004	-1.26576	0.306178	0.712687	-1.40314	0.475294	0.79248	-1.26186
78	10338072	---		---				No current mapping	0.372334	0.636201	1.08238	1.08238	0.736136	0.928333	-1.0772	0.312979	0.795594	-1.25692	0.485553	0.860766	-1.16176	0.866779	0.965041	-1.03623
79	10338073	---		---				No current mapping	0.82961	0.485088	0.781852	-1.27901	0.257087	0.582133	-1.71782	0.303535	0.613901	-1.62893	0.448979	0.711015	-1.40644	0.492984	0.734991	-1.36056
80	10338074	---		---				No current mapping	0.00366229	0.0643853	1.29449	1.29449	0.5636	0.90741	-1.10204	0.1211	1.3197	1.3197	0.0368664	1.46568	1.46568	0.965733	0.993126	-1.00692
81	10338075	---		---				No current mapping	0.198596	0.0597646	0.474867	-2.10585	0.0263202	0.296901	-3.36813	0.0349819	0.321426	-3.11113	0.0612911	0.389653	-2.56638	0.124889	0.474184	-2.10889
82	10338076	---		---				No current mapping	0.847563	0.679017	0.741158	-1.34924	0.986292	0.983762	-1.01651	0.454317	0.484468	-2.06412	0.818794	0.810041	-1.23451	0.584427	0.602557	-1.65959
83	10338077	---		---				No current mapping	0.302163	0.358539	1.40684	1.40684	0.265699	1.73996	1.73996	0.711661	0.836894	-1.1949	0.725897	1.17666	1.17666	0.626425	1.25435	1.25435
84	10338078	---		---				No current mapping	0.752824	0.527392	0.380078	-2.63104	0.939656	1.16362	1.16362	0.497128	0.252226	-3.96469	0.47563	0.247488	-4.0406	0.725559	0.506892	-1.97281
85	10338079	---		---				No current mapping	0.919842	0.947454	1.01971	1.01971	0.962006	0.98151	-1.01884	0.934605	1.03267	1.03267	0.633474	0.834264	-1.19866	0.999054	0.999552	-1.00045
86	10338080	---		---				No current mapping	0.854276	0.9964	1.00123	1.00123	0.70503	0.871819	-1.14703	0.460207	0.762781	-1.31099	0.558899	0.814418	-1.22787	0.825026	0.925899	-1.08003
87	10338081	---		---				No current mapping	0.893867	0.769103	1.26934	1.26934	0.757077	0.717092	-1.39452	0.811785	1.29139	1.29139	0.828862	1.2506	1.2506	0.705889	1.4792	1.4792
88	10338082	---		---				No current mapping	0.397257	0.847543	1.04305	1.04305	0.947076	0.980951	-1.01942	0.542189	0.836527	-1.19542	0.268675	0.726079	-1.37726	0.652007	0.881049	-1.13501
89	10338083	---		---				No current mapping	0.236592	0.351942	0.824076	-1.21348	0.570114	1.16612	1.16612	0.799114	1.07075	1.07075	0.678866	0.898085	-1.11348	0.616897	1.13903	1.13903
90	10338084	---		---				No current mapping	0.280492	0.0714078	0.612423	-1.63286	0.319744	0.715807	-1.39702	0.0790026	0.533252	-1.87529	0.300293	0.714462	-1.39965	0.271814	0.698979	-1.43066
91	10338085	---		---				No current mapping	0.118087	0.78963	1.43137	1.43137	0.175625	12.6468	12.6468	0.0433517	57.6947	57.6947	0.360911	4.95818	4.95818	0.36035	4.96793	4.96793
92	10338086	---		---				No current mapping	0.913586	0.881364	0.820668	-1.21852	0.66605	0.467816	-2.13759	0.883278	1.2933	1.2933	0.871028	0.760252	-1.31535	0.861548	1.34244	1.34244
93	10338087	---		---				No current mapping	0.363684	0.484082	0.294618	-3.39422	0.288147	0.0820273	-12.1911	0.73452	2.17046	2.17046	0.457787	0.190901	-5.23832	0.675979	0.397741	-2.5142
94	10338088	---		---				No current mapping	0.736044	0.701019	1.08985	1.08985	0.851646	1.05682	1.05682	0.818033	0.934242	-1.07039	0.696509	1.11789	1.11789	0.738428	0.909103	-1.09999
95	10338089	---		---				No current mapping	0.88938	0.737309	0.859821	-1.16303	0.885778	1.08908	1.08908	0.953033	0.965632	-1.03559	0.854788	1.1105	1.1105	0.676027	1.27163	1.27163
96	10338090	---		---				No current mapping	0.660644	0.282002	1.51922	1.51922	0.988586	1.00714	1.00714	0.471295	1.43838	1.43838	0.577954	1.30851	1.30851	0.546509	1.33895	1.33895
97	10338091	---		---				No current mapping	0.110232	0.209002	0.79196	-1.26269	0.139043	0.690687	-1.44783	0.739911	1.0812	1.0812	0.241381	0.759141	-1.31728	0.264802	0.770059	-1.2986
98	10338092	---		---				No current mapping	0.468288	0.459939	1.70659	1.70659	0.136498	4.47067	4.47067	0.207664	3.46769	3.46769	0.096849	5.13345	5.13345	0.183944	3.56206	3.56206
99	10338093	---		---				No current mapping	0.680239	0.780393	0.901614	-1.10912	0.251539	0.55746	-1.79385	0.693061	0.823326	-1.21459	0.372672	0.649788	-1.53896	0.516851	0.733423	-1.36347
100	10338094	---		---				No current mapping	0.689748	0.606989	0.509219	-1.96379	0.380338	0.213229	-4.68979	0.412662	0.23718	-4.2162	0.731694	0.564957	-1.77005	0.279884	0.156293	-6.39822
101	10338095	---		---				No current mapping	0.574786	0.668418	0.95609	-1.04593	0.95274	0.991857	-1.00821	0.327394	0.870266	-1.14907	0.376983	0.886784	-1.12767	0.341989	0.878356	-1.13849
102	10338096	---		---				No current mapping	0.893662	0.363732	1.21141	1.21141	0.683135	1.11833	1.11833	0.371743	1.28313	1.28313	0.466696	1.21437	1.21437	0.46158	1.21718	1.21718
103	10338097	---		---				No current mapping	0.752469	0.705456	0.683445	-1.46318	0.492012	2.5198	2.5198	0.75747	1.50802	1.50802	0.820741	1.33655	1.33655	0.88582	1.20162	1.20162
104	10338098	---		---				No current mapping	0.173052	0.690835	0.920269	-1.08664	0.537566	0.842411	-1.18707	0.973254	0.990819	-1.00927	0.126408	0.647729	-1.54386	0.23503	0.720259	-1.38839
105	10338099	---		---				No current mapping	0.448271	0.537266	1.90182	1.90182	0.445384	2.88085	2.88085	0.280903	4.5764	4.5764	0.994375	1.0093	1.0093	0.873953	1.23186	1.23186
106	10338100	---		---				No current mapping	0.327532	0.044785	1.32486	1.32486	0.257874	1.21283	1.21283	0.109505	1.328	1.328	0.12636	1.29604	1.29604	0.196588	1.23947	1.23947
107	10338101	---		---				No current mapping	0.959834	0.954041	0.961422	-1.04013	0.606634	1.59764	1.59764	0.742718	1.34626	1.34626	0.78197	1.27296	1.27296	0.904425	1.11018	1.11018
108	10338102	---		---				No current mapping	0.583462	0.843504	0.958119	-1.04371	0.41323	0.787456	-1.26991	0.949566	0.982048	-1.01828	0.311174	0.74975	-1.33378	0.529692	0.839088	-1.19177
109	10338103	---		---				No current mapping	0.656471	0.228792	1.74703	1.74703	0.216438	2.13793	2.13793	0.128073	2.60626	2.60626	0.30707	1.81552	1.81552	0.177734	2.23738	2.23738
110	10338104	---		---				No current mapping	0.696823	0.540442	1.44988	1.44988	0.327108	2.22639	2.22639	0.371646	2.0672	2.0672	0.262175	2.43584	2.43584	0.172845	3.01005	3.01005
111	10338105	---		---				No current mapping	0.635077	0.883815	1.02576	1.02576	0.977726	1.00645	1.00645	0.514407	0.859073	-1.16404	0.91763	0.977322	-1.0232	0.676123	1.09758	1.09758
112	10338106	---		---				No current mapping	0.847161	0.856249	0.907415	-1.10203	0.842829	0.868749	-1.15108	0.786513	1.21214	1.21214	0.635001	1.38593	1.38593	0.776304	1.21474	1.21474
113	10338107	---		---				No current mapping	0.33741	0.426201	1.51978	1.51978	0.531242	0.648807	-1.54129	0.741549	0.797715	-1.25358	0.496	0.634928	-1.57498	0.596042	0.703412	-1.42164
114	10338108	---		---				No current mapping	0.772966	0.446039	1.16576	1.16576	0.199661	1.42251	1.42251	0.219034	1.39989	1.39989	0.332975	1.28533	1.28533	0.275503	1.32957	1.32957
115	10338109	---		---				No current mapping	0.0786694	0.0639879	0.325566	-3.07157	0.0189006	0.134165	-7.45352	0.0207114	0.139559	-7.16541	0.00852489	0.103283	-9.68215	0.00708823	0.0954381	-10.478
116	10338110	---		---				No current mapping	0.541018	0.213794	0.175629	-5.69382	0.126819	0.0553829	-18.0561	0.0768054	0.0321755	-31.0796	0.158963	0.0784318	-12.7499	0.113906	0.0549221	-18.2076
117	10338111	---		---				No current mapping	0.537787	0.184005	0.590072	-1.69471	0.112694	0.426427	-2.34507	0.073056	0.373839	-2.67495	0.102615	0.427836	-2.33735	0.111198	0.438115	-2.28251
118	10338112	---		---				No current mapping	0.243178	0.202298	1.52849	1.52849	0.0839114	2.20987	2.20987	0.312571	1.54741	1.54741	0.0910751	2.10427	2.10427	0.443005	1.37101	1.37101
119	10338113	---		---				No current mapping	4.69647e-05	1.78704e-06	5.28524	5.28524	0.000109734	3.74489	3.74489	2.32304e-05	5.01274	5.01274	4.06304e-05	4.252	4.252	2.3126e-05	4.73141	4.73141
120	10338114	---		---				No current mapping	0.872593	0.497579	0.718586	-1.39162	0.962512	0.970552	-1.03034	0.538	0.673025	-1.48583	0.875918	0.908691	-1.10048	0.757395	0.827114	-1.20902
121	10338115	---		---				No current mapping	0.4326	0.811907	1.04808	1.04808	0.864838	1.0454	1.0454	0.64554	1.12819	1.12819	0.61072	1.13747	1.13747	0.206096	1.39497	1.39497
122	10338116	---		---				No current mapping	0.291019	0.126677	0.263395	-3.79658	0.243432	0.270088	-3.7025	0.184542	0.221575	-4.51315	0.527889	0.515059	-1.94152	0.656206	0.628032	-1.59227
123	10338117	---		---				No current mapping	0.302633	0.681482	0.793472	-1.26028	0.109687	0.277823	-3.59942	0.531263	0.625082	-1.59979	0.477158	0.597011	-1.67501	0.19352	0.376353	-2.65708
124	10338118	---		---				No current mapping	0.232598	0.26815	1.33262	1.33262	0.911153	1.03763	1.03763	0.646796	1.1648	1.1648	0.798856	1.08481	1.08481	0.550043	0.824831	-1.21237
125	10338119	---		---				No current mapping	0.318686	0.42597	1.28923	1.28923	0.774695	1.12625	1.12625	0.115892	2.01623	2.01623	0.474368	1.33639	1.33639	0.24421	1.62248	1.62248
126	10338120	---		---				No current mapping	0.628074	0.567744	1.30408	1.30408	0.547	1.4486	1.4486	0.526172	1.4777	1.4777	0.342499	1.77153	1.77153	0.975098	1.01848	1.01848
127	10338121	---		---				No current mapping	0.758082	0.308263	0.668863	-1.49507	0.217121	0.520039	-1.92293	0.457796	0.682376	-1.46547	0.479208	0.704379	-1.41969	0.287596	0.584758	-1.71011
128	10338122	---		---				No current mapping	0.106296	0.544834	0.918128	-1.08917	0.137521	0.746222	-1.34008	0.669512	1.08244	1.08244	0.240995	0.804752	-1.24262	0.577759	0.904896	-1.1051
129	10338123	---		---				No current mapping	0.0731558	0.806404	0.870291	-1.14904	0.187261	2.82718	2.82718	0.896206	0.906912	-1.10264	0.135614	3.15853	3.15853	0.353505	1.98659	1.98659
130	10338124	---		---				No current mapping	0.320347	0.188859	0.358281	-2.79111	0.12914	0.20277	-4.9317	0.216217	0.280712	-3.56238	0.0440767	0.116128	-8.61116	0.0832628	0.166497	-6.0061
131	10338125	---		---				No current mapping	0.287809	0.291571	0.813316	-1.22953	0.183456	0.70357	-1.42132	0.0512011	0.577875	-1.73048	0.0995933	0.649473	-1.53971	0.275589	0.761155	-1.31379
132	10338126	---		---				No current mapping	0.844218	0.500826	0.855716	-1.16861	0.665692	0.876982	-1.14027	0.751707	0.908571	-1.10063	0.358568	0.760321	-1.31523	0.430358	0.791496	-1.26343
133	10338127	---		---				No current mapping	0.104067	0.0500121	1.60993	1.60993	0.119784	1.61388	1.61388	0.303598	1.35506	1.35506	0.268119	1.37266	1.37266	0.742028	1.09538	1.09538
134	10338128	---		---				No current mapping	0.276814	0.0415558	2.94026	2.94026	0.168082	2.46078	2.46078	0.220709	2.20448	2.20448	0.0598135	3.47576	3.47576	0.0940482	2.95465	2.95465
135	10338129	---		---				No current mapping	0.642792	0.367882	0.304095	-3.28845	0.659487	0.469178	-2.13139	0.266977	0.140053	-7.14013	0.284517	0.161773	-6.18151	0.214103	0.117681	-8.49758
136	10338130	---		---				No current mapping	0.824217	0.692158	0.924724	-1.0814	0.988192	1.00386	1.00386	0.627142	1.13577	1.13577	0.843622	1.05078	1.05078	0.898694	0.968557	-1.03246
137	10338131	---		---				No current mapping	0.0220095	0.0904933	0.76549	-1.30635	0.00913922	0.539814	-1.85249	0.00460652	0.497618	-2.00957	0.0164398	0.58942	-1.69658	0.0976951	0.717462	-1.3938
138	10338132	---		---				No current mapping	0.381803	0.335077	0.849251	-1.17751	0.643492	0.903365	-1.10697	0.594412	1.12429	1.12429	0.632692	0.903777	-1.10647	0.617021	0.899492	-1.11174
139	10338133	---		---				No current mapping	0.512212	0.699901	1.19127	1.19127	0.484567	0.654394	-1.52813	0.588863	0.721796	-1.38543	0.373603	0.591672	-1.69012	0.542452	0.701272	-1.42598
140	10338134	---		---				No current mapping	0.732589	0.558327	1.29039	1.29039	0.936402	1.04658	1.04658	0.637622	1.31055	1.31055	0.561106	1.38079	1.38079	0.333539	1.72694	1.72694
141	10338135	---		---				No current mapping	0.713033	0.261948	1.24048	1.24048	0.225273	1.36357	1.36357	0.429199	1.21795	1.21795	0.526323	1.16333	1.16333	0.286852	1.29673	1.29673
142	10338136	---		---				No current mapping	0.797488	0.515806	1.25836	1.25836	0.274244	1.6876	1.6876	0.545597	1.32614	1.32614	0.477264	1.37875	1.37875	0.277711	1.64936	1.64936
143	10338137	---		---				No current mapping	0.618006	0.456188	1.20874	1.20874	0.166128	1.62473	1.62473	0.249554	1.48657	1.48657	0.512808	1.2355	1.2355	0.315769	1.39058	1.39058
144	10338138	---		---				No current mapping	0.76466	0.540262	1.28218	1.28218	0.763917	0.852211	-1.17342	0.807011	1.13878	1.13878	0.633333	1.27858	1.27858	0.715351	1.20605	1.20605
145	10338139	---		---				No current mapping	0.875571	0.307495	1.7082	1.7082	0.547493	1.50567	1.50567	0.342028	1.92863	1.92863	0.316154	1.9537	1.9537	0.388819	1.7706	1.7706
146	10338140	---		---				No current mapping	0.621011	0.980846	0.986869	-1.01331	0.973918	0.976468	-1.0241	0.408726	1.8475	1.8475	0.534577	1.55394	1.55394	0.954083	1.04124	1.04124
147	10338141	---		---				No current mapping	0.605469	0.31186	0.225607	-4.43249	0.262222	0.11093	-9.01469	0.834503	0.673418	-1.48496	0.386463	0.199417	-5.01461	0.326006	0.158784	-6.29787
148	10338142	---		---				No current mapping	0.306306	0.497702	1.2799	1.2799	0.574045	0.763778	-1.30928	0.955193	1.02705	1.02705	0.858918	0.92179	-1.08485	0.451434	1.4197	1.4197
149	10338143	---		---				No current mapping	0.68217	0.997104	1.00073	1.00073	0.404054	1.25227	1.25227	0.549534	1.17322	1.17322	0.990957	0.997119	-1.00289	0.815482	1.0613	1.0613
150	10338144	---		---				No current mapping	0.0479483	0.0044668	3.2317	3.2317	0.0238612	3.06198	3.06198	0.0122484	3.62617	3.62617	0.00529971	4.26906	4.26906	0.00465796	4.41276	4.41276
151	10338145	---		---				No current mapping	0.916723	0.552409	0.835743	-1.19654	0.663357	0.84108	-1.18895	0.845112	0.925582	-1.0804	0.840055	0.925898	-1.08003	0.97285	1.01305	1.01305
152	10338146	---		---				No current mapping	0.164934	0.922643	1.04067	1.04067	0.135061	0.420245	-2.37957	0.511536	0.697055	-1.43461	0.164723	0.463212	-2.15884	0.580965	0.747262	-1.33822
153	10338147	---		---				No current mapping	0.0301558	0.115069	0.432498	-2.31215	0.645133	1.3537	1.3537	0.0994654	0.311175	-3.21362	0.958668	1.03318	1.03318	0.50753	0.65526	-1.52611
154	10338148	---		---				No current mapping	0.767472	0.489398	1.93787	1.93787	0.378727	3.07789	3.07789	0.572108	2.03798	2.03798	0.442212	2.56166	2.56166	0.223813	4.6126	4.6126
155	10338149	---		---				No current mapping	0.238224	0.490095	0.801416	-1.24779	0.0579205	0.413098	-2.42073	0.203852	0.572541	-1.7466	0.104545	0.492635	-2.0299	0.299871	0.649567	-1.53949
156	10338150	---		---				No current mapping	0.93831	0.469177	1.44445	1.44445	0.461825	1.64016	1.64016	0.431216	1.69975	1.69975	0.488804	1.56472	1.56472	0.667746	1.31684	1.31684
157	10338151	---		---				No current mapping	0.733178	0.700929	0.747302	-1.33815	0.306635	0.348852	-2.86654	0.310991	0.352364	-2.83798	0.355661	0.401846	-2.48852	0.239942	0.307831	-3.24854
158	10338152	---		---				No current mapping	0.30344	0.0916258	2.39425	2.39425	0.255986	2.10027	2.10027	0.156594	2.57414	2.57414	0.0560112	3.64189	3.64189	0.0627542	3.495	3.495
159	10338153	---		---				No current mapping	0.939767	0.339573	0.22086	-4.52776	0.567546	0.308664	-3.23977	0.544723	0.287392	-3.47957	0.48935	0.2526	-3.95883	0.56887	0.323421	-3.09194
160	10338154	---		---				No current mapping	0.0785171	0.0156764	8.26375	8.26375	0.00507234	31.8425	31.8425	0.0298797	11.2745	11.2745	0.026232	11.0935	11.0935	0.0229735	11.9383	11.9383
161	10338155	---		---				No current mapping	0.968956	0.872167	0.864906	-1.15619	0.685172	0.615266	-1.62531	0.530534	0.469334	-2.13068	0.796982	0.743683	-1.34466	0.802202	0.749512	-1.3342
162	10338156	---		---				No current mapping	0.998523	0.718628	1.15662	1.15662	0.726331	1.20556	1.20556	0.69154	1.23632	1.23632	0.766776	1.16474	1.16474	0.688457	1.22949	1.22949
163	10338157	---		---				No current mapping	0.658327	0.269336	0.458833	-2.17944	0.461277	0.509779	-1.96164	0.725596	0.728276	-1.37311	0.285341	0.38353	-2.60736	0.28588	0.383969	-2.60438
164	10338158	---		---				No current mapping	0.059976	0.0181537	1.58873	1.58873	0.0561046	1.59343	1.59343	0.00779724	2.06283	2.06283	0.0952707	1.46484	1.46484	0.0258044	1.72644	1.72644
165	10338159	---		---				No current mapping	0.924247	0.480075	0.59843	-1.67104	0.734218	0.724033	-1.38115	0.481681	0.508307	-1.96732	0.740139	0.737913	-1.35517	0.507603	0.541709	-1.84601
166	10338160	---		---				No current mapping	0.945065	0.440343	5.16683	5.16683	0.681979	3.12475	3.12475	0.851517	1.67943	1.67943	0.637331	3.54362	3.54362	0.621527	3.76482	3.76482
167	10338161	---		---				No current mapping	0.449665	0.419029	0.768562	-1.30113	0.829767	1.09529	1.09529	0.64935	0.824172	-1.21334	0.411851	0.711082	-1.40631	0.992997	1.00358	1.00358
168	10338162	---		---				No current mapping	0.445131	0.341377	2.77278	2.77278	0.216387	5.96357	5.96357	0.662563	1.83294	1.83294	0.19794	6.04363	6.04363	0.15371	7.50931	7.50931
169	10338163	---		---				No current mapping	0.067352	0.0302133	0.611033	-1.63657	0.215599	0.713326	-1.40188	0.144758	0.666985	-1.49929	0.490272	0.838817	-1.19215	0.653938	0.892883	-1.11997
170	10338164	---		---				No current mapping	0.367528	0.817381	1.26837	1.26837	0.19262	6.44149	6.44149	0.299928	4.2835	4.2835	0.833665	1.31723	1.31723	0.599708	2.00021	2.00021
171	10338165	---		---				No current mapping	0.00419129	0.000194462	3.228	3.228	0.000875495	3.50105	3.50105	0.0038036	2.70136	2.70136	0.000927496	3.31074	3.31074	0.000860679	3.35529	3.35529
172	10338166	---		---				No current mapping	0.636663	0.4408	0.778454	-1.2846	0.447671	0.721676	-1.38566	0.50746	0.753084	-1.32787	0.990509	1.00485	1.00485	0.858396	0.92989	-1.0754
173	10338167	---		---				No current mapping	0.779083	0.92363	0.984068	-1.01619	0.790503	0.942722	-1.06076	0.882764	0.967834	-1.03324	0.400756	0.832639	-1.201	0.573811	0.885855	-1.12885
[truncated: 35,390 more rows]
