# Supplementary material for: Spatiotemporal patterns of gene expression changes in the mouse dentate gyrus following entorhinal denervation
Source: Front Mol Neurosci. 2026 May 19;19:1758390. doi: 10.3389/fnmol.2026.1758390 (PMC13226496; doi:10.3389/fnmol.2026.1758390)
Supplement: Supplementary file 4 [file Table_2.xlsx]

## Sheet: 1dpl+
NAME	SIZE	ES	NES	NOM p-val	FDR q-val	FWER p-val	RANK AT MAX
GOBP_LATE_ENDOSOME_TO_VACUOLE_TRANSPORT_VIA_MULTIVESICULAR_BODY_SORTING_PATHWAY	16	0.817829	2.52463	0	0	0	3298
GOBP_RNA_EXPORT_FROM_NUCLEUS	84	0.533502	2.4251	0	0.00478911	0.004	4242
GOBP_MRNA_EXPORT_FROM_NUCLEUS	64	0.541793	2.36195	0	0.0063781	0.008	4242
GOBP_LATE_ENDOSOME_TO_VACUOLE_TRANSPORT	26	0.65119	2.33762	0	0.00778423	0.013	3298
GOBP_SUPEROXIDE_ANION_GENERATION	45	0.585873	2.3183	0	0.00766172	0.016	2581
GOBP_SPLICEOSOMAL_SNRNP_ASSEMBLY	33	0.589516	2.20288	0	0.0213973	0.054	4968
GOBP_MRNA_TRANSCRIPTION	52	0.521452	2.20102	0	0.0186788	0.055	6826
GOBP_RNA_SPLICING	421	0.387606	2.19964	0	0.016935	0.057	6191
GOBP_POSITIVE_REGULATION_OF_CELL_SUBSTRATE_JUNCTION_ORGANIZATION	35	0.570027	2.19649	0	0.0158451	0.06	6186
GOBP_RNA_SPLICING_VIA_TRANSESTERIFICATION_REACTIONS	277	0.399843	2.18302	0	0.0171092	0.069	6191
GOBP_POSITIVE_REGULATION_OF_T_CELL_RECEPTOR_SIGNALING_PATHWAY	19	0.66336	2.18109	0	0.0157693	0.07	2659
GOBP_REGULATION_OF_SUBSTRATE_ADHESION_DEPENDENT_CELL_SPREADING	59	0.501695	2.16892	0	0.0163999	0.079	4357
GOBP_SUPEROXIDE_METABOLIC_PROCESS	69	0.48566	2.1557	0	0.0189997	0.096	4284
GOBP_LIPOPROTEIN_LOCALIZATION	19	0.664446	2.14921	0	0.0193646	0.106	4953
GOBP_REGULATION_OF_SUPEROXIDE_ANION_GENERATION	28	0.598912	2.14907	0	0.0180736	0.106	2581
GOBP_RESPONSE_TO_INTERFERON_ALPHA	31	0.591655	2.14753	0	0.0175424	0.109	3303
GOBP_REGULATION_OF_PROTEIN_DEPHOSPHORYLATION	85	0.471139	2.14425	0	0.0173519	0.114	3164
GOBP_CELL_SUBSTRATE_JUNCTION_ORGANIZATION	105	0.446765	2.13462	0	0.0197096	0.132	3963
GOBP_REGULATION_OF_CELL_SUBSTRATE_JUNCTION_ORGANIZATION	69	0.484353	2.11916	0	0.0221497	0.156	3963
GOBP_VIRAL_GENE_EXPRESSION	74	0.466375	2.11641	0	0.0223423	0.165	2560
GOBP_VESICLE_MEDIATED_TRANSPORT_BETWEEN_ENDOSOMAL_COMPARTMENTS	46	0.527072	2.11202	0	0.0225477	0.172	3753
GOBP_ENDODERM_DEVELOPMENT	77	0.465475	2.10664	0	0.0226028	0.18	3413
GOBP_ASTROCYTE_DIFFERENTIATION	92	0.452639	2.10434	0	0.022034	0.183	4657
GOBP_REGULATION_OF_SUPEROXIDE_METABOLIC_PROCESS	34	0.550944	2.09675	0	0.0234914	0.203	2581
GOBP_INTRACELLULAR_SODIUM_ION_HOMEOSTASIS	27	0.590251	2.09593	0	0.0228377	0.206	1807
GOBP_PROTEIN_REFOLDING	24	0.615231	2.09024	0	0.0234347	0.216	4214
GOBP_REGULATION_OF_TRANSCRIPTION_BY_RNA_POLYMERASE_I	45	0.52172	2.08777	0	0.02274	0.217	3987
GOBP_REGULATION_OF_DNA_REPLICATION	122	0.417301	2.08274	0	0.0228603	0.227	3985
GOBP_NEGATIVE_REGULATION_OF_AMYLOID_PRECURSOR_PROTEIN_CATABOLIC_PROCESS	22	0.618439	2.07568	0	0.0238849	0.246	2115
GOBP_NUCLEAR_TRANSPORT	347	0.357688	2.07493	0	0.0233273	0.249	5202
GOBP_REGULATION_OF_PROTEIN_STABILITY	309	0.371816	2.07166	0	0.023106	0.254	4761
GOBP_POSITIVE_REGULATION_OF_DNA_REPLICATION	48	0.506146	2.06705	0	0.0238771	0.27	1113
GOBP_PROTEIN_STABILIZATION	196	0.393603	2.05582	0	0.0261767	0.296	4732
GOBP_MRNA_TRANSPORT	111	0.427403	2.05546	0	0.0254733	0.297	4383
GOBP_DNA_MODIFICATION	81	0.441182	2.0482	0	0.0268001	0.32	4682
GOBP_MRNA_PROCESSING	468	0.361795	2.04318	0	0.0276614	0.336	5973
GOBP_RESPONSE_TO_REACTIVE_OXYGEN_SPECIES	195	0.388247	2.04123	0	0.0274852	0.34	4348
GOBP_CELLULAR_RESPONSE_TO_REACTIVE_OXYGEN_SPECIES	145	0.398086	2.03796	0	0.028327	0.356	4551
GOBP_NEGATIVE_REGULATION_OF_TYPE_I_INTERFERON_PRODUCTION	43	0.504221	2.03781	0.00358423	0.0276006	0.356	3551
GOBP_NUCLEAR_EXPORT	166	0.402583	2.03548	0	0.027867	0.368	3155
GOBP_REACTIVE_OXYGEN_SPECIES_BIOSYNTHETIC_PROCESS	62	0.471221	2.03352	0	0.0279511	0.378	3584
GOBP_REGULATION_OF_LAMELLIPODIUM_ORGANIZATION	51	0.484535	2.03318	0	0.0273416	0.379	2467
GOBP_ASTROCYTE_DEVELOPMENT	37	0.519746	2.03127	0	0.0270998	0.381	1694
GOBP_POSITIVE_REGULATION_OF_PROTEIN_DEPHOSPHORYLATION	42	0.50354	2.02885	0	0.0269758	0.386	3091
GOBP_REGULATION_OF_PHOSPHOPROTEIN_PHOSPHATASE_ACTIVITY	52	0.488071	2.02839	0.00383142	0.026484	0.388	3164
GOBP_CYTOSOLIC_TRANSPORT	168	0.387737	2.02427	0	0.0266919	0.399	3824
GOBP_AMINO_ACID_IMPORT_ACROSS_PLASMA_MEMBRANE	55	0.472678	2.02418	0	0.026124	0.399	5262
GOBP_ENDOTHELIUM_DEVELOPMENT	138	0.402295	2.02154	0	0.0261746	0.405	3308
GOBP_GTP_METABOLIC_PROCESS	25	0.566237	2.02004	0	0.0262782	0.412	5403
GOBP_RNA_LOCALIZATION	168	0.394015	2.01865	0	0.0263704	0.416	4601
GOBP_REGULATION_OF_GLYCOPROTEIN_METABOLIC_PROCESS	49	0.486755	2.01846	0	0.0258533	0.416	1976
GOBP_VACUOLAR_TRANSPORT	159	0.395938	2.01059	0	0.0277055	0.442	3401
GOBP_POSITIVE_REGULATION_OF_DNA_TEMPLATED_TRANSCRIPTION_INITIATION	74	0.447453	2.00836	0	0.027897	0.451	3752
GOBP_POSITIVE_REGULATION_OF_SUBSTRATE_ADHESION_DEPENDENT_CELL_SPREADING	41	0.506627	2.00549	0	0.0281313	0.459	4357
GOBP_ESTABLISHMENT_OF_RNA_LOCALIZATION	143	0.405818	2.00245	0	0.0282655	0.466	4507
GOBP_DNA_STRAND_ELONGATION	36	0.524223	2.00193	0	0.0278875	0.467	2391
GOBP_POSITIVE_REGULATION_OF_TRANSCRIPTION_BY_RNA_POLYMERASE_I	33	0.541541	1.99966	0.00324675	0.0279808	0.475	3987
GOBP_VIRAL_TRANSCRIPTION	54	0.476374	1.99842	0	0.0281521	0.483	3267
GOBP_REGULATION_OF_MRNA_PROCESSING	133	0.397004	1.99772	0	0.0278764	0.485	5807
GOBP_AUTOPHAGOSOME_MATURATION	53	0.467746	1.99689	0	0.0274513	0.486	5798
GOBP_LYSOSOMAL_TRANSPORT	123	0.406329	1.99655	0	0.0271206	0.487	5798
GOBP_RESPONSE_TO_ENDOPLASMIC_RETICULUM_STRESS	260	0.374152	1.99498	0	0.0270641	0.49	3813
GOBP_VIRAL_TRANSLATION	19	0.610234	1.9902	0	0.0279534	0.503	1026
GOBP_POSITIVE_REGULATION_OF_MACROPHAGE_CYTOKINE_PRODUCTION	29	0.550799	1.98724	0	0.0280768	0.511	2400
GOBP_NCRNA_CATABOLIC_PROCESS	43	0.494938	1.98299	0	0.0284495	0.52	4908
GOBP_TRANSLATIONAL_INITIATION	114	0.404517	1.98228	0	0.0283829	0.524	6078
GOBP_NEGATIVE_REGULATION_OF_TRANSCRIPTION_REGULATORY_REGION_DNA_BINDING	17	0.649942	1.98222	0	0.0279593	0.524	3038
GOBP_RETROGRADE_VESICLE_MEDIATED_TRANSPORT_GOLGI_TO_ENDOPLASMIC_RETICULUM	44	0.487657	1.98054	0	0.0281799	0.533	2782
GOBP_REGULATION_OF_DNA_TEMPLATED_TRANSCRIPTION_IN_RESPONSE_TO_STRESS	42	0.49658	1.97998	0.00343643	0.0280503	0.536	5026
GOBP_TRANSCRIPTION_BY_RNA_POLYMERASE_I	64	0.455282	1.97911	0	0.0279587	0.541	4226
GOBP_REGULATION_OF_RNA_SPLICING	180	0.37891	1.9785	0	0.0276964	0.545	3500
GOBP_POSITIVE_REGULATION_OF_RNA_SPLICING	49	0.480831	1.97767	0	0.0276058	0.547	5664
GOBP_POSITIVE_REGULATION_OF_MACROPHAGE_CHEMOTAXIS	25	0.586251	1.97346	0	0.0291569	0.576	2159
GOBP_NEURAL_TUBE_FORMATION	132	0.397183	1.97216	0	0.0290559	0.578	2872
GOBP_PROTEIN_DESTABILIZATION	54	0.483216	1.96858	0	0.0297176	0.584	6196
GOBP_PRIMARY_NEURAL_TUBE_FORMATION	119	0.406459	1.9685	0	0.0293266	0.584	2872
GOBP_CELLULAR_RESPONSE_TO_UNFOLDED_PROTEIN	81	0.426111	1.96608	0	0.029623	0.594	7294
GOBP_POSITIVE_REGULATION_OF_DNA_TEMPLATED_TRANSCRIPTION_ELONGATION	64	0.45662	1.95487	0	0.03245	0.633	5031
GOBP_MIRNA_PROCESSING	45	0.477627	1.95417	0	0.0321014	0.634	3996
GOBP_POLY_A_PLUS_MRNA_EXPORT_FROM_NUCLEUS	24	0.565006	1.95038	0.00326797	0.0329217	0.652	4141
GOBP_POSITIVE_REGULATION_OF_TRANSCRIPTION_FROM_RNA_POLYMERASE_II_PROMOTER_INVOLVED_IN_CELLULAR_RESPONSE_TO_CHEMICAL_STIMULUS	16	0.633612	1.94927	0.00542005	0.0329271	0.657	4914
GOBP_NEGATIVE_REGULATION_OF_AUTOPHAGY	80	0.42098	1.94619	0	0.0333996	0.666	3696
GOBP_CELLULAR_OXIDANT_DETOXIFICATION	30	0.533439	1.94552	0.0031348	0.0331436	0.666	4429
GOBP_SNRNA_METABOLIC_PROCESS	50	0.464001	1.94257	0	0.0334835	0.679	4682
GOBP_REGULATION_OF_DEPHOSPHORYLATION	123	0.395458	1.93874	0	0.0342636	0.692	6093
GOBP_NEGATIVE_REGULATION_OF_FATTY_ACID_OXIDATION	16	0.636543	1.93735	0	0.0343674	0.697	3398
GOBP_RESPONSE_TO_UNFOLDED_PROTEIN	110	0.398491	1.93378	0	0.0349262	0.71	7068
GOBP_GOLGI_VESICLE_TRANSPORT	277	0.353113	1.93191	0	0.0350999	0.717	4427
GOBP_ENDOSOME_TO_LYSOSOME_TRANSPORT	69	0.433096	1.9265	0	0.0366353	0.734	5319
GOBP_POSITIVE_REGULATION_OF_MACROPHAGE_MIGRATION	31	0.514656	1.92385	0	0.0374163	0.742	2159
GOBP_PRIMARY_MIRNA_PROCESSING	17	0.610926	1.9134	0.00797872	0.0420065	0.791	2887
GOBP_POSITIVE_REGULATION_OF_ANTIGEN_RECEPTOR_MEDIATED_SIGNALING_PATHWAY	27	0.543063	1.91338	0	0.0415499	0.791	2659
GOBP_HYDROGEN_PEROXIDE_BIOSYNTHETIC_PROCESS	19	0.597871	1.91209	0.00298507	0.0418741	0.798	3507
GOBP_NEGATIVE_REGULATION_OF_CATABOLIC_PROCESS	344	0.339081	1.91199	0	0.0415042	0.799	4373
GOBP_REGULATION_OF_AUTOPHAGY	291	0.347337	1.90998	0	0.0417443	0.804	3717
GOBP_POSITIVE_REGULATION_OF_POST_TRANSCRIPTIONAL_GENE_SILENCING	17	0.613984	1.90592	0	0.0428724	0.814	4494
GOBP_REGULATION_OF_T_CELL_RECEPTOR_SIGNALING_PATHWAY	49	0.465542	1.90576	0	0.0424543	0.814	2659
GOBP_REGULATION_OF_MACROAUTOPHAGY	116	0.394737	1.90227	0	0.0432865	0.82	3178
GOBP_REGULATION_OF_AMIDE_METABOLIC_PROCESS	459	0.332466	1.89852	0	0.0442644	0.832	3726
GOBP_POSITIVE_REGULATION_OF_LAMELLIPODIUM_ORGANIZATION	37	0.503498	1.89681	0	0.0444394	0.836	1323
GOBP_MIRNA_METABOLIC_PROCESS	100	0.400094	1.89399	0	0.045276	0.847	1522
GOBP_CELLULAR_RESPONSE_TO_EXTRACELLULAR_STIMULUS	263	0.349878	1.89313	0	0.0452549	0.85	5464
GOBP_POSITIVE_REGULATION_OF_GLYCOPROTEIN_METABOLIC_PROCESS	26	0.533836	1.89118	0	0.0457422	0.857	4020
GOBP_TELOMERE_MAINTENANCE_IN_RESPONSE_TO_DNA_DAMAGE	30	0.516937	1.88831	0	0.0465094	0.867	2239
GOBP_GLIAL_CELL_DEVELOPMENT	136	0.380063	1.88822	0	0.0460665	0.867	4722
GOBP_REGULATION_OF_ACTIN_FILAMENT_BUNDLE_ASSEMBLY	114	0.390472	1.88755	0	0.0458134	0.869	4835
GOBP_LAMELLIPODIUM_MORPHOGENESIS	16	0.621825	1.88659	0	0.0457421	0.87	825
GOBP_FOCAL_ADHESION_ASSEMBLY	87	0.409728	1.8855	0	0.0459371	0.873	3963
GOBP_REGULATION_OF_ENDOPLASMIC_RETICULUM_STRESS_INDUCED_INTRINSIC_APOPTOTIC_SIGNALING_PATHWAY	31	0.511599	1.8828	0.00324675	0.0464586	0.875	5964
GOBP_REGULATION_OF_MIRNA_METABOLIC_PROCESS	85	0.410425	1.88167	0	0.046535	0.88	1522
GOBP_POSITIVE_REGULATION_OF_TRANSCRIPTION_ELONGATION_BY_RNA_POLYMERASE_II	52	0.454951	1.88092	0	0.0465881	0.884	5031
GOBP_HETEROCHROMATIN_ORGANIZATION	94	0.403033	1.87916	0	0.0469396	0.886	3987
GOBP_CELL_JUNCTION_DISASSEMBLY	26	0.527373	1.878	0	0.0472034	0.892	3677
GOBP_PHAGOCYTOSIS	232	0.353528	1.87419	0	0.0486515	0.903	4341
GOBP_DOUBLE_STRAND_BREAK_REPAIR_VIA_NONHOMOLOGOUS_END_JOINING	62	0.436954	1.87387	0	0.0483721	0.904	5503
GOBP_UBIQUITIN_DEPENDENT_ERAD_PATHWAY	82	0.408858	1.87207	0	0.0485949	0.907	3783
GOBP_NUCLEAR_TRANSCRIBED_MRNA_CATABOLIC_PROCESS_NONSENSE_MEDIATED_DECAY	47	0.455911	1.87073	0	0.0489322	0.911	5936
GOBP_TRANSCRIPTION_PREINITIATION_COMPLEX_ASSEMBLY	65	0.424217	1.8705	0.00404858	0.0486174	0.911	7140
GOBP_REGULATION_OF_MYELOID_LEUKOCYTE_DIFFERENTIATION	144	0.369964	1.87019	0	0.0482289	0.911	1952
GOBP_MORPHOGENESIS_OF_AN_ENDOTHELIUM	19	0.599702	1.86466	0	0.0503649	0.923	2569
GOBP_OLIGODENDROCYTE_DIFFERENTIATION	119	0.383087	1.86127	0	0.0514221	0.93	5341
GOBP_RIBOSOMAL_SUBUNIT_EXPORT_FROM_NUCLEUS	17	0.607369	1.86093	0.00280112	0.0510999	0.93	7108
GOBP_RIBONUCLEOPROTEIN_COMPLEX_BIOGENESIS	426	0.32994	1.85933	0	0.0516141	0.932	5022
GOBP_REGULATION_OF_TRANSLATION_IN_RESPONSE_TO_STRESS	24	0.549341	1.85592	0	0.0526889	0.937	6078
GOBP_REGULATION_OF_RESPONSE_TO_ENDOPLASMIC_RETICULUM_STRESS	77	0.414489	1.85566	0	0.0524584	0.937	5220
GOBP_REGULATION_OF_CELL_SUBSTRATE_ADHESION	226	0.349897	1.85556	0	0.052042	0.937	3712
GOBP_POST_GOLGI_VESICLE_MEDIATED_TRANSPORT	97	0.393816	1.85448	0	0.0522276	0.941	4330
GOBP_RESPONSE_TO_HEAT	88	0.399493	1.85323	0	0.0523285	0.942	3859
GOBP_REGENERATION	163	0.3609	1.85314	0	0.0520174	0.942	2364
GOBP_VESICLE_CARGO_LOADING	25	0.546453	1.85137	0.00311526	0.0522604	0.946	4383
GOBP_MUSCLE_CELL_CELLULAR_HOMEOSTASIS	27	0.519135	1.85113	0.00314465	0.0519876	0.946	3608
GOBP_PROCESS_UTILIZING_AUTOPHAGIC_MECHANISM	490	0.318623	1.84973	0	0.0521192	0.947	3717
GOBP_LAMELLIPODIUM_ORGANIZATION	91	0.396382	1.84952	0	0.0518538	0.947	4185
GOBP_REGULATION_OF_MYELOID_CELL_DIFFERENTIATION	222	0.354679	1.84889	0	0.0517352	0.947	1595
GOBP_POSITIVE_REGULATION_OF_MRNA_PROCESSING	38	0.464512	1.84876	0.00327869	0.0514221	0.947	5664
GOBP_RESPONSE_TO_GROWTH_HORMONE	21	0.559696	1.84812	0.0118343	0.0512027	0.949	3502
GOBP_REGULATION_OF_VESICLE_SIZE	19	0.566565	1.84736	0.00591716	0.0510383	0.949	4634
GOBP_CYTOPLASMIC_TRANSLATIONAL_INITIATION	29	0.5062	1.84695	0.00641026	0.05079	0.949	2986
GOBP_NEGATIVE_REGULATION_OF_MACROAUTOPHAGY	30	0.511013	1.84678	0.00955414	0.0505443	0.949	3481
GOBP_POSITIVE_REGULATION_OF_LAMELLIPODIUM_ASSEMBLY	30	0.501353	1.84667	0	0.0501832	0.949	1323
GOBP_REGULATION_OF_REACTIVE_OXYGEN_SPECIES_METABOLIC_PROCESS	167	0.349752	1.84594	0	0.0501513	0.95	3631
GOBP_POSITIVE_REGULATION_OF_TRANSCRIPTION_REGULATORY_REGION_DNA_BINDING	25	0.513389	1.84505	0.00638978	0.0502337	0.95	2295
GOBP_REGULATION_OF_CYTOPLASMIC_TRANSPORT	32	0.504446	1.84463	0	0.0500491	0.95	3753
GOBP_NUCLEAR_TRANSCRIBED_MRNA_CATABOLIC_PROCESS	121	0.372126	1.84436	0	0.0499333	0.95	4863
GOBP_RESPONSE_TO_TOPOLOGICALLY_INCORRECT_PROTEIN	132	0.366978	1.84428	0	0.0496709	0.95	4627
GOBP_REGULATION_OF_LAMELLIPODIUM_ASSEMBLY	41	0.462609	1.84353	0.003367	0.0496543	0.95	4124
GOBP_NEGATIVE_REGULATION_OF_MYELOID_CELL_DIFFERENTIATION	94	0.390767	1.8431	0	0.0494142	0.95	4580
GOBP_POSITIVE_REGULATION_OF_CELL_SUBSTRATE_ADHESION	138	0.36551	1.8428	0	0.0491438	0.95	3712
GOBP_C21_STEROID_HORMONE_BIOSYNTHETIC_PROCESS	21	0.558016	1.84098	0.00298507	0.0495188	0.951	4392
GOBP_REGULATION_OF_ACTOMYOSIN_STRUCTURE_ORGANIZATION	112	0.382136	1.83437	0	0.0520516	0.958	4835
GOBP_PROTEIN_RNA_COMPLEX_ORGANIZATION	174	0.356935	1.83377	0	0.0520856	0.959	5414
GOBP_TORC1_SIGNALING	96	0.387529	1.83296	0	0.0520248	0.959	4462
GOBP_VIRAL_PROCESS	309	0.330255	1.83293	0	0.0516848	0.959	3766
GOBP_STRESS_FIBER_ASSEMBLY	117	0.375091	1.83197	0	0.0517203	0.962	4835
GOBP_IMPORT_INTO_NUCLEUS	182	0.348002	1.83156	0	0.0515711	0.962	5202
GOBP_RESPONSE_TO_INTERLEUKIN_6	33	0.475095	1.83075	0.00359712	0.0515459	0.964	3686
GOBP_ANTIGEN_PROCESSING_AND_PRESENTATION_OF_EXOGENOUS_PEPTIDE_ANTIGEN_VIA_MHC_CLASS_II	19	0.552632	1.82935	0	0.051795	0.966	3270
GOBP_NEGATIVE_REGULATION_OF_PROTEIN_LOCALIZATION_TO_NUCLEUS	45	0.457074	1.82845	0	0.0517523	0.967	2680
GOBP_POSITIVE_REGULATION_OF_RESPONSE_TO_CYTOKINE_STIMULUS	63	0.419259	1.82808	0	0.0516221	0.967	3129
GOBP_NEGATIVE_REGULATION_OF_CELLULAR_CATABOLIC_PROCESS	194	0.353117	1.82758	0	0.0514029	0.967	4777
GOBP_POSITIVE_REGULATION_OF_GLIOGENESIS	90	0.391806	1.82714	0	0.0512597	0.967	3396
GOBP_REGULATION_OF_METALLOPEPTIDASE_ACTIVITY	15	0.609742	1.8266	0.00797872	0.0512091	0.967	3117
GOBP_VACUOLE_ORGANIZATION	217	0.344923	1.82572	0	0.0512904	0.968	6030
GOBP_REGULATION_OF_GLIOGENESIS	140	0.355414	1.82309	0	0.0522427	0.971	3481
GOBP_ENDOPLASMIC_RETICULUM_UNFOLDED_PROTEIN_RESPONSE	68	0.414927	1.82309	0	0.0519548	0.971	7294
GOBP_ALTERNATIVE_MRNA_SPLICING_VIA_SPLICEOSOME	75	0.410727	1.82098	0	0.052662	0.972	5973
GOBP_ENDODERMAL_CELL_DIFFERENTIATION	33	0.494799	1.82025	0	0.0525479	0.973	3413
GOBP_REGULATION_OF_DNA_TEMPLATED_TRANSCRIPTION_ELONGATION	85	0.394861	1.82016	0	0.0522781	0.973	5031
GOBP_NEGATIVE_REGULATION_OF_PROTEIN_IMPORT_INTO_NUCLEUS	18	0.559144	1.81709	0	0.0535065	0.975	2337
GOBP_AUTOPHAGOSOME_ORGANIZATION	119	0.381301	1.8164	0	0.0534463	0.976	6807
GOBP_POSITIVE_REGULATION_OF_MYELOID_CELL_DIFFERENTIATION	109	0.373697	1.81353	0.00480769	0.0543761	0.979	1456
GOBP_REGULATION_OF_STEROID_HORMONE_BIOSYNTHETIC_PROCESS	20	0.561616	1.81331	0.00274725	0.0541574	0.979	4392
GOBP_REGULATION_OF_PROTEIN_IMPORT_INTO_NUCLEUS	78	0.396498	1.81324	0	0.0538443	0.979	3724
GOBP_NUCLEAR_PORE_ORGANIZATION	15	0.592486	1.81272	0.0106383	0.0537965	0.98	5093
GOBP_REGULATION_OF_MEGAKARYOCYTE_DIFFERENTIATION	21	0.548685	1.81223	0.011236	0.0537882	0.98	4189
GOBP_DNA_TEMPLATED_TRANSCRIPTION_INITIATION	135	0.35485	1.8108	0	0.05424	0.981	3752
GOBP_POSITIVE_REGULATION_OF_MYELOID_LEUKOCYTE_DIFFERENTIATION	71	0.395472	1.80867	0	0.0549198	0.984	1292
GOBP_GLIAL_CELL_ACTIVATION	56	0.425012	1.80866	0	0.0546112	0.984	1694
GOBP_HISTONE_MODIFICATION	158	0.355938	1.80448	0	0.0562131	0.985	5284
GOBP_REACTIVE_OXYGEN_SPECIES_METABOLIC_PROCESS	248	0.334562	1.80316	0	0.0565095	0.985	3748
GOBP_REGULATION_OF_TRANSCRIPTION_REGULATORY_REGION_DNA_BINDING	51	0.447801	1.8029	0.00352113	0.0563289	0.985	4037
GOBP_REGULATION_OF_TRANSLATIONAL_INITIATION	65	0.413528	1.80232	0	0.0563585	0.985	6078
GOBP_TRANSFORMING_GROWTH_FACTOR_BETA_RECEPTOR_SIGNALING_PATHWAY	204	0.341788	1.80214	0	0.0560641	0.985	3757
GOBP_CELLULAR_RESPONSE_TO_LEPTIN_STIMULUS	16	0.580596	1.80174	0.00547945	0.0559666	0.985	1562
GOBP_PROTEIN_ACETYLATION	114	0.371052	1.80093	0	0.0560866	0.985	5988
GOBP_REGULATION_OF_MRNA_METABOLIC_PROCESS	288	0.325828	1.80069	0	0.0558881	0.985	5757
GOBP_RESPONSE_TO_CADMIUM_ION	39	0.456054	1.79967	0.00346021	0.0559328	0.985	4341
GOBP_PROTEIN_EXIT_FROM_ENDOPLASMIC_RETICULUM	40	0.46079	1.79959	0.00657895	0.0556604	0.985	4383
GOBP_MRNA_METHYLATION	17	0.588586	1.7993	0.0060241	0.0555172	0.985	5737
GOBP_REGULATION_OF_RHO_PROTEIN_SIGNAL_TRANSDUCTION	85	0.387065	1.79896	0	0.0554132	0.985	4665
GOBP_SNRNA_PROCESSING	24	0.53016	1.79826	0	0.0553969	0.985	4682
GOBP_NEGATIVE_REGULATION_OF_ENDOPLASMIC_RETICULUM_STRESS_INDUCED_INTRINSIC_APOPTOTIC_SIGNALING_PATHWAY	19	0.559588	1.79825	0.00522193	0.0551338	0.986	5026
GOBP_DNA_TEMPLATED_TRANSCRIPTION_ELONGATION	114	0.373026	1.79664	0	0.0554537	0.988	4492
GOBP_REGULATION_OF_EARLY_ENDOSOME_TO_LATE_ENDOSOME_TRANSPORT	19	0.549322	1.79658	0.00537634	0.0551802	0.988	3392
GOBP_POSITIVE_REGULATION_OF_TRANSMEMBRANE_RECEPTOR_PROTEIN_SERINE_THREONINE_KINASE_SIGNALING_PATHWAY	101	0.377292	1.79645	0	0.0549843	0.988	3417
GOBP_POSITIVE_REGULATION_OF_OSTEOBLAST_DIFFERENTIATION	75	0.398851	1.7961	0	0.0549096	0.988	2602
GOBP_NEGATIVE_REGULATION_OF_NEURON_DIFFERENTIATION	89	0.38824	1.79497	0	0.0551044	0.988	5755
GOBP_REGULATION_OF_MRNA_SPLICING_VIA_SPLICEOSOME	108	0.372399	1.79381	0	0.0554303	0.989	5807
GOBP_BIOLOGICAL_PROCESS_INVOLVED_IN_INTERACTION_WITH_HOST	152	0.356825	1.7924	0	0.0557597	0.99	3780
GOBP_RECEPTOR_CATABOLIC_PROCESS	30	0.487127	1.79181	0.00293255	0.0557786	0.99	2061
GOBP_CELLULAR_RESPONSE_TO_TOPOLOGICALLY_INCORRECT_PROTEIN	101	0.375673	1.79114	0	0.0558446	0.991	5489
GOBP_NITRIC_OXIDE_SYNTHASE_BIOSYNTHETIC_PROCESS	28	0.492818	1.79095	0.00598802	0.0556513	0.991	2044
GOBP_POSITIVE_REGULATION_OF_CELLULAR_RESPONSE_TO_TRANSFORMING_GROWTH_FACTOR_BETA_STIMULUS	30	0.479476	1.78962	0.00617284	0.0560109	0.991	6254
GOBP_PINOCYTOSIS	22	0.52835	1.78899	0.00597015	0.0559935	0.992	3681
GOBP_MICROTUBULE_NUCLEATION	35	0.474108	1.7841	0.0060423	0.0579292	0.994	3992
GOBP_POSITIVE_REGULATION_OF_VASCULAR_ENDOTHELIAL_GROWTH_FACTOR_PRODUCTION	27	0.498807	1.78404	0.009375	0.0576598	0.994	1807
GOBP_PHAGOLYSOSOME_ASSEMBLY	17	0.563576	1.78172	0.00789474	0.0583235	0.994	2685
GOBP_NEGATIVE_REGULATION_OF_PROTEIN_CATABOLIC_PROCESS	114	0.36816	1.78121	0	0.0582942	0.994	4373
GOBP_CHAPERONE_MEDIATED_PROTEIN_FOLDING	63	0.417413	1.78081	0.00395257	0.0581859	0.994	4557
GOBP_NEGATIVE_REGULATION_OF_B_CELL_PROLIFERATION	20	0.538772	1.78032	0.00296736	0.0581813	0.994	1364
GOBP_EMBRYONIC_HEMOPOIESIS	32	0.468074	1.77705	0.00327869	0.0596825	0.996	4189
GOBP_GLIAL_CELL_DIFFERENTIATION	285	0.322321	1.77678	0	0.0595576	0.996	5417
GOBP_REGULATION_OF_GRANULOCYTE_DIFFERENTIATION	18	0.557721	1.77638	0.00519481	0.0593898	0.996	2255
GOBP_BIOLOGICAL_PROCESS_INVOLVED_IN_SYMBIOTIC_INTERACTION	252	0.328634	1.77498	0	0.0597665	0.997	3780
GOBP_PROTEIN_LOCALIZATION_TO_PLASMA_MEMBRANE	312	0.322178	1.77272	0	0.0606173	0.997	4788
GOBP_TRANSCRIPTION_INITIATION_AT_RNA_POLYMERASE_II_PROMOTER	98	0.3855	1.7727	0.00476191	0.0603707	0.997	3752
GOBP_NEGATIVE_REGULATION_OF_ANOIKIS	15	0.58074	1.77269	0.0163488	0.0601033	0.997	4782
GOBP_ANTIGEN_PROCESSING_AND_PRESENTATION	118	0.357193	1.77257	0	0.0599021	0.997	4567
GOBP_REGULATION_OF_SMAD_PROTEIN_SIGNAL_TRANSDUCTION	46	0.433152	1.77108	0.00337838	0.06043	0.997	5540
GOBP_POSITIVE_REGULATION_OF_MITOCHONDRIAL_FISSION	22	0.526371	1.76907	0.00615385	0.0610788	0.997	5910
GOBP_GLYCOPROTEIN_CATABOLIC_PROCESS	32	0.477864	1.76898	0.00326797	0.0608574	0.997	3669
GOBP_SMAD_PROTEIN_SIGNAL_TRANSDUCTION	89	0.372268	1.76858	0	0.0607341	0.997	5540
GOBP_NEGATIVE_REGULATION_OF_CIRCADIAN_RHYTHM	15	0.58856	1.76769	0.010582	0.0609021	0.997	6478
GOBP_INTRINSIC_APOPTOTIC_SIGNALING_PATHWAY_IN_RESPONSE_TO_DNA_DAMAGE	110	0.367994	1.76747	0	0.0607369	0.997	2291
GOBP_REGULATION_OF_POST_TRANSLATIONAL_PROTEIN_MODIFICATION	282	0.319123	1.76693	0	0.0607311	0.997	4327
GOBP_PROGRAMMED_CELL_DEATH_IN_RESPONSE_TO_REACTIVE_OXYGEN_SPECIES	18	0.549313	1.76674	0.0147059	0.0605578	0.997	4487
GOBP_REGULATION_OF_DNA_TEMPLATED_TRANSCRIPTION_INITIATION	85	0.382057	1.76665	0	0.0603322	0.997	4226
GOBP_PROTEIN_LOCALIZATION_TO_NUCLEUS	329	0.316932	1.76628	0	0.0601828	0.997	4037
GOBP_CELLULAR_RESPONSE_TO_RETINOIC_ACID	44	0.435777	1.76561	0	0.0602349	0.997	1490
GOBP_TRANSCRIPTION_INITIATION_COUPLED_CHROMATIN_REMODELING	42	0.450783	1.7655	0	0.0600042	0.997	4914
GOBP_VESICLE_TRANSPORT_ALONG_MICROTUBULE	46	0.443266	1.76321	0	0.0606993	0.997	2997
GOBP_ACTIN_FILAMENT_SEVERING	17	0.560018	1.76264	0.0140056	0.060652	0.997	3515
GOBP_NUCLEOTIDE_SUGAR_METABOLIC_PROCESS	33	0.478065	1.76196	0.00626959	0.0606174	0.997	4019
GOBP_RRNA_CATABOLIC_PROCESS	18	0.550524	1.76148	0.0145349	0.0606838	0.997	1742
GOBP_NEGATIVE_REGULATION_OF_TRANSFERASE_ACTIVITY	253	0.327936	1.75918	0	0.0616515	0.997	3557
GOBP_RESPONSE_TO_TRANSFORMING_GROWTH_FACTOR_BETA	250	0.326247	1.759	0	0.0614906	0.997	5147
GOBP_REGULATION_OF_MACROPHAGE_MIGRATION	49	0.42758	1.75782	0	0.0617462	0.997	2159
GOBP_MACROAUTOPHAGY	263	0.325473	1.75746	0	0.0616174	0.997	4702
GOBP_NEGATIVE_REGULATION_OF_CELL_SUBSTRATE_ADHESION	61	0.418502	1.7574	0.00431035	0.0613796	0.997	3294
GOBP_POSITIVE_REGULATION_OF_MRNA_METABOLIC_PROCESS	134	0.35316	1.75727	0	0.0611633	0.997	5664
GOBP_HINDBRAIN_RADIAL_GLIA_GUIDED_CELL_MIGRATION	15	0.574278	1.75722	0.00588235	0.0609292	0.997	5738
GOBP_POSITIVE_REGULATION_OF_INTERLEUKIN_1_BETA_PRODUCTION	58	0.418029	1.75689	0	0.0607859	0.997	1175
GOBP_MEGAKARYOCYTE_DEVELOPMENT	26	0.486452	1.75614	0.00557103	0.0609189	0.997	176
GOBP_NUCLEOBASE_BIOSYNTHETIC_PROCESS	17	0.564279	1.75519	0.0190217	0.0611894	0.997	6478
GOBP_REGULATION_OF_PROTEIN_CATABOLIC_PROCESS	363	0.309724	1.75306	0	0.0620646	0.997	4761
GOBP_CELLULAR_RESPONSE_TO_CADMIUM_ION	27	0.477546	1.75285	0.00301205	0.0619377	0.997	4341
GOBP_NEGATIVE_REGULATION_OF_AMIDE_METABOLIC_PROCESS	225	0.32398	1.75263	0	0.0617732	0.997	3255
GOBP_GLIOGENESIS	390	0.316438	1.75102	0	0.0624595	0.997	3652
GOBP_POSITIVE_REGULATION_OF_SMAD_PROTEIN_SIGNAL_TRANSDUCTION	27	0.493993	1.75098	0.00906344	0.0622086	0.997	2572
GOBP_POSITIVE_REGULATION_OF_EPITHELIAL_CELL_MIGRATION	161	0.351415	1.75035	0	0.0622932	0.997	2337
GOBP_ACTIVATION_OF_INNATE_IMMUNE_RESPONSE	273	0.32051	1.74978	0	0.0623232	0.997	3738
GOBP_RHO_PROTEIN_SIGNAL_TRANSDUCTION	138	0.345699	1.74935	0	0.0622371	0.997	3677
GOBP_INTRINSIC_APOPTOTIC_SIGNALING_PATHWAY	321	0.314719	1.74725	0	0.06296	0.997	3484
GOBP_PROTEIN_LOCALIZATION_TO_GOLGI_APPARATUS	30	0.479995	1.7458	0.00315457	0.0633495	0.998	4907
GOBP_POSITIVE_REGULATION_OF_EXTRACELLULAR_MATRIX_ORGANIZATION	31	0.469248	1.74448	0.00333333	0.0637445	0.998	1801
GOBP_CELLULAR_RESPONSE_TO_INTERFERON_ALPHA	19	0.541536	1.7442	0.0166205	0.0636625	0.998	1792
GOBP_ACTIN_FILAMENT_BUNDLE_ORGANIZATION	179	0.330068	1.74404	0	0.0634522	0.998	3683
GOBP_REGULATION_OF_PROTEIN_LOCALIZATION_TO_NUCLEUS	162	0.342956	1.74305	0	0.0638309	0.998	3245
GOBP_RESPONSE_TO_OXIDATIVE_STRESS	384	0.304797	1.74229	0	0.0640281	0.998	4551
GOBP_REGULATION_OF_PROTEIN_LOCALIZATION_TO_CELL_SURFACE	44	0.435979	1.74169	0.00324675	0.0641212	0.998	1325
GOBP_REGULATION_OF_ENDOPLASMIC_RETICULUM_UNFOLDED_PROTEIN_RESPONSE	23	0.502372	1.74002	0.0218069	0.0646576	0.998	5964
GOBP_NEGATIVE_REGULATION_OF_RHO_PROTEIN_SIGNAL_TRANSDUCTION	25	0.503283	1.73954	0.0189274	0.064664	0.998	4665
GOBP_NEGATIVE_REGULATION_OF_CELLULAR_RESPONSE_TO_INSULIN_STIMULUS	49	0.420567	1.73828	0.00793651	0.0650336	0.999	904
GOBP_ERAD_PATHWAY	108	0.365228	1.73757	0	0.0651589	0.999	3783
GOBP_REGULATION_OF_GOLGI_ORGANIZATION	17	0.559736	1.73746	0.0136986	0.0649852	0.999	2662
GOBP_RESPONSE_TO_EPIDERMAL_GROWTH_FACTOR	41	0.440991	1.73732	0.00340136	0.064803	0.999	4003
GOBP_SUBSTRATE_ADHESION_DEPENDENT_CELL_SPREADING	102	0.364534	1.73704	0	0.0647216	0.999	4357
GOBP_INNATE_IMMUNE_RESPONSE_ACTIVATING_SIGNALING_PATHWAY	241	0.321194	1.7369	0	0.0645615	0.999	3738
GOBP_CELLULAR_RESPONSE_TO_NUTRIENT	37	0.452358	1.73605	0.00322581	0.0647229	0.999	2993
GOBP_POSITIVE_REGULATION_OF_MIRNA_METABOLIC_PROCESS	59	0.396695	1.73523	0.00350877	0.06488	0.999	1522
GOBP_NEGATIVE_REGULATION_OF_VIRAL_LIFE_CYCLE	35	0.464434	1.73518	0.00326797	0.0646761	0.999	5212
GOBP_NUCLEAR_MEMBRANE_REASSEMBLY	20	0.519686	1.73515	0.0143266	0.064447	0.999	5767
GOBP_MAINTENANCE_OF_CELL_NUMBER	214	0.328368	1.7347	0	0.064475	0.999	5074
GOBP_POSITIVE_REGULATION_OF_TRANSLATION	137	0.353736	1.73425	0	0.0645281	0.999	6078
GOBP_REGULATION_OF_GLIAL_CELL_PROLIFERATION	56	0.409278	1.73285	0	0.0648884	0.999	1009
GOBP_REGULATION_OF_ANTIGEN_RECEPTOR_MEDIATED_SIGNALING_PATHWAY	65	0.389841	1.73083	0	0.0656272	0.999	2659
GOBP_SPLICEOSOMAL_COMPLEX_ASSEMBLY	45	0.423667	1.73023	0.00694444	0.0656592	0.999	5807
GOBP_MULTIVESICULAR_BODY_SORTING_PATHWAY	34	0.453059	1.73018	0.00324675	0.06544	0.999	3298
GOBP_POSITIVE_REGULATION_OF_ERYTHROCYTE_DIFFERENTIATION	26	0.484106	1.72932	0.00657895	0.0657096	0.999	1364
GOBP_GLIAL_CELL_APOPTOTIC_PROCESS	20	0.531302	1.72705	0.0060423	0.0665291	0.999	5354
GOBP_SNRNA_3_END_PROCESSING	20	0.521619	1.72569	0.00573066	0.0670392	0.999	2092
GOBP_NEGATIVE_REGULATION_OF_SUPRAMOLECULAR_FIBER_ORGANIZATION	176	0.334801	1.72499	0	0.0672148	0.999	2353
GOBP_MYELIN_ASSEMBLY	26	0.486251	1.72354	0.00864553	0.0676304	0.999	3292
GOBP_PLASMA_LIPOPROTEIN_PARTICLE_CLEARANCE	38	0.444008	1.72335	0.00342466	0.0674851	0.999	4690
GOBP_SODIUM_ION_HOMEOSTASIS	42	0.430436	1.72323	0.00974026	0.0672647	0.999	1807
GOBP_NEGATIVE_REGULATION_OF_CELL_SUBSTRATE_JUNCTION_ORGANIZATION	16	0.560885	1.72317	0.0164384	0.0670375	0.999	6676
GOBP_PORE_COMPLEX_ASSEMBLY	21	0.510866	1.72241	0.01875	0.0671757	0.999	5417
GOBP_RESPONSE_TO_TYPE_II_INTERFERON	140	0.345137	1.72126	0	0.0675072	0.999	4341
GOBP_TISSUE_MIGRATION	329	0.311258	1.72032	0	0.0677841	0.999	3963
GOBP_N_TERMINAL_PROTEIN_AMINO_ACID_ACETYLATION	16	0.545108	1.7189	0.016129	0.0683054	0.999	4747
GOBP_REGULATION_OF_DNA_STRAND_ELONGATION	18	0.542073	1.7187	0.011976	0.0681606	0.999	2237
GOBP_RESPONSE_TO_AMINO_ACID_STARVATION	54	0.4069	1.7177	0.00711744	0.0685641	0.999	5187
GOBP_RNA_3_END_PROCESSING	96	0.365948	1.71728	0.00431035	0.0685739	0.999	4682
GOBP_POSITIVE_REGULATION_OF_MITOTIC_CELL_CYCLE_PHASE_TRANSITION	94	0.372005	1.71719	0	0.0683731	0.999	3372
GOBP_POSITIVE_REGULATION_OF_CELL_CYCLE_PHASE_TRANSITION	117	0.353974	1.71706	0	0.0682466	0.999	3372
GOBP_POSITIVE_REGULATION_OF_PHOSPHOPROTEIN_PHOSPHATASE_ACTIVITY	19	0.537023	1.71677	0.0205882	0.068176	0.999	1856
GOBP_CELLULAR_RESPONSE_TO_TOXIC_SUBSTANCE	59	0.401344	1.71668	0	0.0680106	0.999	4519
GOBP_DETOXIFICATION	71	0.386998	1.71659	0.00395257	0.0678458	0.999	4519
GOBP_TUMOR_NECROSIS_FACTOR_SUPERFAMILY_CYTOKINE_PRODUCTION	222	0.31916	1.7163	0	0.0677628	0.999	3819
GOBP_TETRAHYDROFOLATE_METABOLIC_PROCESS	16	0.552582	1.71598	0.00821918	0.0676886	0.999	4041
GOBP_REGULATION_OF_BIOMINERAL_TISSUE_DEVELOPMENT	105	0.365031	1.71488	0	0.0680969	0.999	3454
GOBP_NEGATIVE_REGULATION_OF_NEURON_PROJECTION_REGENERATION	18	0.538115	1.71353	0.01983	0.0686289	0.999	2094
GOBP_CELLULAR_RESPONSE_TO_TYPE_II_INTERFERON	112	0.354268	1.71242	0	0.0689542	0.999	4238
GOBP_REGULATION_OF_MACROPHAGE_CHEMOTAXIS	34	0.438766	1.71151	0.00983607	0.0691973	0.999	3492
GOBP_POSITIVE_REGULATION_OF_SODIUM_ION_TRANSMEMBRANE_TRANSPORT	25	0.494732	1.70993	0	0.0697923	0.999	1825
GOBP_NEGATIVE_REGULATION_OF_PHOSPHOPROTEIN_PHOSPHATASE_ACTIVITY	22	0.501774	1.70992	0.0113636	0.0695723	0.999	5862
GOBP_NEGATIVE_REGULATION_OF_B_CELL_ACTIVATION	37	0.459219	1.70937	0.00332226	0.0696002	0.999	1364
GOBP_POSITIVE_REGULATION_OF_PHAGOCYTOSIS	86	0.373363	1.7093	0	0.0693979	0.999	3398
GOBP_CDC42_PROTEIN_SIGNAL_TRANSDUCTION	16	0.555791	1.70877	0.0140845	0.0694657	0.999	2952
GOBP_POSITIVE_REGULATION_OF_TUMOR_NECROSIS_FACTOR_SUPERFAMILY_CYTOKINE_PRODUCTION	141	0.341377	1.7075	0	0.0698183	1	2699
GOBP_CELLULAR_RESPONSE_TO_LIPOPROTEIN_PARTICLE_STIMULUS	40	0.43199	1.7073	0.00371747	0.0696636	1	2437
GOBP_NEGATIVE_REGULATION_OF_PROTEIN_LOCALIZATION_TO_CELL_PERIPHERY	30	0.466823	1.70681	0.00925926	0.0696241	1	5251
GOBP_DNA_DEALKYLATION	30	0.471661	1.7068	0.00632911	0.0694091	1	4238
GOBP_POSITIVE_REGULATION_OF_ATP_DEPENDENT_ACTIVITY	43	0.431849	1.70608	0	0.069583	1	2911
GOBP_REGULATION_OF_PHOSPHATASE_ACTIVITY	79	0.372643	1.70574	0	0.0695134	1	4125
GOBP_REGULATION_OF_ERYTHROCYTE_DIFFERENTIATION	47	0.417177	1.7041	0.00352113	0.0700518	1	1364
GOBP_REGULATION_OF_SMALL_GTPASE_MEDIATED_SIGNAL_TRANSDUCTION	226	0.320079	1.70396	0	0.0698986	1	3809
GOBP_POSITIVE_REGULATION_OF_SMOOTH_MUSCLE_CELL_PROLIFERATION	115	0.348196	1.70344	0	0.0698585	1	2726
GOBP_NEGATIVE_REGULATION_OF_PROTEIN_DEPHOSPHORYLATION	32	0.464092	1.70208	0.0198676	0.0702425	1	3726
GOBP_POSITIVE_REGULATION_OF_MACROAUTOPHAGY	77	0.38669	1.70144	0	0.0703897	1	6926
GOBP_MICROTUBULE_POLYMERIZATION	88	0.35884	1.70131	0	0.0702667	1	4222
GOBP_MANNOSYLATION	22	0.507715	1.70088	0.015873	0.0702548	1	2130
GOBP_ESTABLISHMENT_OF_PROTEIN_LOCALIZATION_TO_ORGANELLE	438	0.29432	1.69918	0	0.0710628	1	3903
GOBP_WHITE_FAT_CELL_DIFFERENTIATION	23	0.489776	1.69833	0.0224359	0.0713446	1	4953
GOBP_POSITIVE_REGULATION_OF_AMIDE_METABOLIC_PROCESS	167	0.32999	1.69758	0	0.0715056	1	6078
GOBP_PROTEASOME_MEDIATED_UBIQUITIN_DEPENDENT_PROTEIN_CATABOLIC_PROCESS	437	0.298473	1.69749	0	0.0713381	1	3669
GOBP_ENDOPLASMIC_RETICULUM_TO_CYTOSOL_TRANSPORT	25	0.478616	1.69724	0.0295858	0.0712648	1	4327
GOBP_NEGATIVE_REGULATION_OF_RESPONSE_TO_ENDOPLASMIC_RETICULUM_STRESS	40	0.445964	1.69655	0	0.0713913	1	5964
GOBP_MUSCLE_CELL_MIGRATION	131	0.339277	1.69635	0	0.0712688	1	4222
GOBP_REGULATION_OF_TUMOR_NECROSIS_FACTOR_MEDIATED_SIGNALING_PATHWAY	41	0.42425	1.69489	0.00357143	0.0717886	1	2917
GOBP_DNA_REPLICATION	273	0.312917	1.69469	0	0.0716726	1	3985
GOBP_POSITIVE_REGULATION_OF_NEUTROPHIL_MIGRATION	41	0.418621	1.69459	0	0.0715071	1	1807
GOBP_POSITIVE_REGULATION_OF_GLIAL_CELL_PROLIFERATION	30	0.460778	1.69446	0.00628931	0.0713583	1	765
GOBP_INTERLEUKIN_6_MEDIATED_SIGNALING_PATHWAY	19	0.521564	1.6929	0.027027	0.0719792	1	3419
GOBP_ESTABLISHMENT_OF_ENDOTHELIAL_BARRIER	50	0.4199	1.69288	0.0174825	0.0717644	1	6132
GOBP_REGULATION_OF_HISTONE_ACETYLATION	20	0.516948	1.6927	0.0225352	0.0716142	1	4584
GOBP_INTERNAL_PROTEIN_AMINO_ACID_ACETYLATION	69	0.378375	1.69223	0.00369004	0.0717046	1	5988
GOBP_AMYLOID_BETA_CLEARANCE	37	0.43966	1.69199	0.00977199	0.0716488	1	1725
GOBP_AMEBOIDAL_TYPE_CELL_MIGRATION	469	0.289922	1.69195	0	0.0714443	1	4246
GOBP_POSITIVE_REGULATION_BY_HOST_OF_VIRAL_TRANSCRIPTION	17	0.543694	1.69189	0.011236	0.0712834	1	3987
GOBP_PLATELET_AGGREGATION	56	0.400547	1.69156	0	0.0713043	1	3307
GOBP_POSITIVE_REGULATION_OF_VASCULATURE_DEVELOPMENT	177	0.327006	1.69136	0	0.0711859	1	2922
GOBP_NEGATIVE_REGULATION_OF_INTERFERON_BETA_PRODUCTION	16	0.533897	1.69087	0.0170455	0.0712011	1	5496
GOBP_POSITIVE_REGULATION_OF_DNA_METABOLIC_PROCESS	315	0.300459	1.69086	0	0.0709942	1	4487
GOBP_POSITIVE_REGULATION_OF_ENDOTHELIAL_CELL_MIGRATION	110	0.34919	1.68987	0	0.0712786	1	2337
GOBP_NEURON_PROJECTION_REGENERATION	64	0.385536	1.68825	0	0.0718508	1	4487
GOBP_REGULATION_OF_AMYLOID_BETA_FORMATION	38	0.443856	1.68755	0.0096463	0.071952	1	2115
GOBP_CELL_FATE_COMMITMENT_INVOLVED_IN_FORMATION_OF_PRIMARY_GERM_LAYER	31	0.458545	1.6871	0.0269461	0.0719509	1	3413
GOBP_NEGATIVE_REGULATION_OF_DEPHOSPHORYLATION	47	0.418844	1.68689	0.00332226	0.0718673	1	4125
GOBP_POSITIVE_REGULATION_OF_SODIUM_ION_TRANSPORT	44	0.416435	1.68655	0.00353357	0.071826	1	1825
GOBP_MRNA_POLYADENYLATION	21	0.515698	1.68619	0.0180723	0.0718103	1	4123
GOBP_REGULATION_OF_HISTONE_MODIFICATION	42	0.433524	1.68441	0	0.0725685	1	4759
GOBP_CELLULAR_RESPONSE_TO_EXTERNAL_STIMULUS	311	0.304409	1.68418	0	0.0724984	1	4383
GOBP_REGULATION_OF_GENE_SILENCING_BY_REGULATORY_NCRNA	36	0.432823	1.683	0.00364964	0.0728045	1	4494
GOBP_PROTEIN_DNA_COMPLEX_DISASSEMBLY	19	0.511986	1.68184	0.0110803	0.0732151	1	1978
GOBP_RETROGRADE_TRANSPORT_ENDOSOME_TO_GOLGI	89	0.364452	1.68183	0	0.0730162	1	3466
GOBP_RIG_I_SIGNALING_PATHWAY	26	0.467966	1.68154	0.0242424	0.0729184	1	5145
GOBP_L_ALPHA_AMINO_ACID_TRANSMEMBRANE_TRANSPORT	69	0.382249	1.68134	0.00787402	0.072808	1	5262
GOBP_REGULATION_OF_RECEPTOR_CLUSTERING	23	0.492462	1.68041	0.0144928	0.0731242	1	4923
GOBP_ESTABLISHMENT_OF_PROTEIN_LOCALIZATION_TO_VACUOLE	58	0.39366	1.67866	0.00420168	0.073773	1	2798
GOBP_AXON_ENSHEATHMENT_IN_CENTRAL_NERVOUS_SYSTEM	29	0.473515	1.67832	0.00626959	0.0737657	1	4722
GOBP_MORPHOGENESIS_OF_EMBRYONIC_EPITHELIUM	187	0.323981	1.67808	0	0.0737002	1	2872
GOBP_NEGATIVE_REGULATION_OF_PROTEIN_MODIFICATION_PROCESS	460	0.290336	1.67802	0	0.0735038	1	3647
GOBP_REGULATION_OF_CELL_ADHESION_MEDIATED_BY_INTEGRIN	48	0.413737	1.67789	0	0.0733943	1	1817
GOBP_INTRINSIC_APOPTOTIC_SIGNALING_PATHWAY_IN_RESPONSE_TO_OXIDATIVE_STRESS	57	0.388668	1.67745	0.00383142	0.0733891	1	3473
GOBP_RNA_CATABOLIC_PROCESS	283	0.30386	1.67568	0	0.074034	1	4908
GOBP_REGULATION_OF_EXTRACELLULAR_MATRIX_ORGANIZATION	62	0.38089	1.67542	0.00362319	0.0739561	1	4392
GOBP_ENDOCARDIAL_CUSHION_FORMATION	31	0.447819	1.6748	0.0126582	0.074067	1	3417
GOBP_ADENOSINE_METABOLIC_PROCESS	15	0.556329	1.67473	0.00817439	0.0739175	1	635
GOBP_REGULATION_OF_EXTRACELLULAR_MATRIX_ASSEMBLY	17	0.522827	1.67436	0.0231884	0.0738976	1	3294
GOBP_NUCLEOTIDE_SUGAR_BIOSYNTHETIC_PROCESS	16	0.535043	1.67389	0.0138889	0.0739434	1	3274
GOBP_GLYCINE_TRANSPORT	15	0.559137	1.6735	0.0146628	0.0739439	1	5146
GOBP_REGULATION_OF_INTEGRIN_MEDIATED_SIGNALING_PATHWAY	22	0.493878	1.6729	0.017341	0.0741328	1	3863
GOBP_REGULATION_OF_NEURON_PROJECTION_REGENERATION	39	0.426674	1.67243	0.0135593	0.0742011	1	4487
GOBP_REGULATION_OF_AUTOPHAGOSOME_MATURATION	17	0.525727	1.67238	0.0119048	0.0740481	1	7852
GOBP_POSITIVE_REGULATION_OF_DEPHOSPHORYLATION	57	0.397821	1.67221	0.00722022	0.0739209	1	6465
GOBP_ASTROCYTE_ACTIVATION	20	0.509763	1.67212	0.0204678	0.0737755	1	1694
GOBP_POSITIVE_REGULATION_OF_G1_S_TRANSITION_OF_MITOTIC_CELL_CYCLE	45	0.4074	1.67129	0.0109091	0.0739475	1	4653
GOBP_NEGATIVE_REGULATION_OF_VASCULAR_PERMEABILITY	20	0.524644	1.67108	0.0163934	0.0738469	1	3104
GOBP_INTERFERON_BETA_PRODUCTION	70	0.373516	1.66962	0.004	0.0744869	1	1792
GOBP_POSITIVE_REGULATION_OF_TORC1_SIGNALING	52	0.40616	1.66951	0.0162602	0.0743478	1	4383
GOBP_REGULATION_OF_SUPRAMOLECULAR_FIBER_ORGANIZATION	386	0.298529	1.66943	0	0.0742155	1	4132
GOBP_POSITIVE_REGULATION_OF_EPITHELIAL_TO_MESENCHYMAL_TRANSITION	54	0.399312	1.66928	0.00816326	0.0740837	1	4392
GOBP_CELLULAR_RESPONSE_TO_HEAT	50	0.395499	1.66916	0.00341297	0.0739971	1	3859
GOBP_3_UTR_MEDIATED_MRNA_STABILIZATION	21	0.504171	1.66741	0.0254777	0.0748136	1	4607
GOBP_NEURAL_TUBE_DEVELOPMENT	197	0.314667	1.6673	0	0.074656	1	3267
GOBP_MULTIVESICULAR_BODY_ORGANIZATION	15	0.541169	1.66653	0.0183727	0.0748744	1	5206
GOBP_POSITIVE_REGULATION_OF_DNA_REPAIR	130	0.335404	1.66618	0	0.0748722	1	4374
GOBP_MRNA_CATABOLIC_PROCESS	237	0.316475	1.66617	0	0.0746861	1	4908
GOBP_REGULATION_OF_ANOIKIS	22	0.499053	1.66589	0.0267857	0.0746586	1	4782
GOBP_POSITIVE_REGULATION_OF_CHROMOSOME_ORGANIZATION	106	0.342348	1.66553	0	0.0746447	1	3245
GOBP_REGULATION_OF_ACTIN_FILAMENT_ORGANIZATION	275	0.304376	1.66549	0	0.0744852	1	4835
GOBP_CELLULAR_PIGMENTATION	57	0.393115	1.66537	0.00754717	0.0743384	1	3753
GOBP_TRANSFORMING_GROWTH_FACTOR_BETA1_PRODUCTION	15	0.561673	1.66488	0.0384615	0.0744461	1	1495
GOBP_LEUKOCYTE_AGGREGATION	17	0.527983	1.66397	0.013624	0.0747081	1	293
GOBP_HIPPO_SIGNALING	40	0.430556	1.66306	0.0031746	0.0750128	1	4822
GOBP_AMINO_ACID_TRANSMEMBRANE_TRANSPORT	99	0.347391	1.66228	0	0.0752149	1	5262
GOBP_POSITIVE_REGULATION_OF_REACTIVE_OXYGEN_SPECIES_METABOLIC_PROCESS	84	0.358804	1.66192	0	0.0751818	1	2581
GOBP_NUCLEOSOME_ORGANIZATION	81	0.364459	1.66152	0	0.0752035	1	4426
GOBP_INTERLEUKIN_1_PRODUCTION	118	0.335335	1.65791	0.00497512	0.0769338	1	4211
GOBP_TYPE_I_INTERFERON_PRODUCTION	130	0.333478	1.65771	0	0.0768485	1	2223
GOBP_REGULATION_OF_HORMONE_BIOSYNTHETIC_PROCESS	30	0.464206	1.65724	0.00607903	0.0768776	1	4392
GOBP_REGULATION_OF_PROTEIN_AUTOPHOSPHORYLATION	44	0.411249	1.65714	0.00333333	0.0767046	1	4068
GOBP_POSITIVE_REGULATION_OF_INTERLEUKIN_1_PRODUCTION	68	0.377801	1.65707	0.00380228	0.0765446	1	2437
GOBP_CELLULAR_RESPONSE_TO_OXIDATIVE_STRESS	241	0.308663	1.65696	0	0.076391	1	4348
GOBP_CELL_SUBSTRATE_ADHESION	366	0.297273	1.6569	0	0.0762323	1	3883
GOBP_POSITIVE_REGULATION_OF_RECEPTOR_MEDIATED_ENDOCYTOSIS	64	0.385278	1.65498	0.00381679	0.0770708	1	2511
GOBP_POSITIVE_REGULATION_OF_SODIUM_ION_TRANSMEMBRANE_TRANSPORTER_ACTIVITY	19	0.516715	1.65485	0.0262391	0.0769582	1	1825
GOBP_CELL_REDOX_HOMEOSTASIS	31	0.448149	1.6545	0.0176471	0.0769453	1	6453
GOBP_NEGATIVE_REGULATION_OF_KINASE_ACTIVITY	220	0.312457	1.65418	0	0.0769379	1	3557
GOBP_NEGATIVE_REGULATION_OF_ACTIVATED_T_CELL_PROLIFERATION	16	0.540701	1.65412	0.015873	0.0767739	1	1238
GOBP_REGULATION_OF_INTRACELLULAR_TRANSPORT	339	0.286654	1.65227	0	0.0775878	1	4439
GOBP_CELLULAR_RESPONSE_TO_CHEMICAL_STRESS	307	0.302321	1.65187	0	0.0775555	1	4348
GOBP_POSITIVE_REGULATION_OF_FILOPODIUM_ASSEMBLY	35	0.430808	1.65135	0.00675676	0.0776268	1	4250
GOBP_MITOCHONDRIAL_DEPOLARIZATION	28	0.461077	1.65052	0.011976	0.0778825	1	6540
GOBP_GLIAL_CELL_PROLIFERATION	79	0.365471	1.6504	0.00819672	0.0777359	1	3481
GOBP_TRANSCRIPTION_ELONGATION_BY_RNA_POLYMERASE_II	95	0.347667	1.65036	0.00448431	0.0775724	1	5031
GOBP_CHROMATIN_REMODELING	466	0.291789	1.65025	0	0.0774269	1	5074
GOBP_VESICLE_BUDDING_FROM_MEMBRANE	76	0.373734	1.6497	0	0.077493	1	4383
GOBP_DNA_METHYLATION	45	0.403325	1.6493	0.0152091	0.077508	1	5484
GOBP_REGULATION_OF_CELLULAR_RESPONSE_TO_INSULIN_STIMULUS	89	0.350108	1.64702	0	0.0784688	1	3420
GOBP_CANONICAL_NF_KAPPAB_SIGNAL_TRANSDUCTION	239	0.307703	1.64669	0	0.0784571	1	5568
GOBP_NEGATIVE_REGULATION_OF_ACTIN_FILAMENT_DEPOLYMERIZATION	48	0.394996	1.64645	0.00401606	0.0784237	1	3648
GOBP_POSITIVE_REGULATION_OF_MITOTIC_CELL_CYCLE	128	0.337116	1.64618	0	0.0783964	1	3372
GOBP_OLIGODENDROCYTE_DEVELOPMENT	48	0.403482	1.64533	0.0165016	0.0787802	1	5281
GOBP_NEGATIVE_REGULATION_OF_PHOSPHORUS_METABOLIC_PROCESS	420	0.295406	1.64401	0	0.0792834	1	4497
GOBP_SKELETAL_MUSCLE_SATELLITE_CELL_PROLIFERATION	19	0.511632	1.64353	0.0123077	0.0793211	1	2337
GOBP_TISSUE_REGENERATION	73	0.367234	1.64343	0	0.0791972	1	2364
GOBP_VIRAL_LIFE_CYCLE	236	0.307943	1.64316	0	0.0791367	1	3719
GOBP_POSITIVE_REGULATION_OF_PROTEIN_LOCALIZATION_TO_CELL_SURFACE	24	0.466176	1.64229	0.0241692	0.0793965	1	502
GOBP_SKELETAL_MUSCLE_TISSUE_REGENERATION	49	0.396136	1.64217	0.0176056	0.0793189	1	2693
GOBP_PURINE_RIBONUCLEOSIDE_METABOLIC_PROCESS	27	0.454059	1.64186	0.0147059	0.0793728	1	3901
GOBP_BRANCHED_CHAIN_AMINO_ACID_CATABOLIC_PROCESS	20	0.499954	1.6414	0.014245	0.0794684	1	1623
GOBP_TRANSFORMING_GROWTH_FACTOR_BETA_PRODUCTION	42	0.416854	1.64081	0.0144404	0.0795771	1	1495
GOBP_PTERIDINE_CONTAINING_COMPOUND_METABOLIC_PROCESS	29	0.439635	1.64071	0.00598802	0.0794655	1	4655
GOBP_INTRINSIC_APOPTOTIC_SIGNALING_PATHWAY_IN_RESPONSE_TO_ENDOPLASMIC_RETICULUM_STRESS	66	0.374216	1.64002	0	0.0797206	1	5220
GOBP_ALANINE_TRANSPORT	17	0.531512	1.63992	0.0216802	0.079603	1	6724
GOBP_REGULATION_OF_TELOMERE_MAINTENANCE_IN_RESPONSE_TO_DNA_DAMAGE	20	0.499588	1.63961	0.0204082	0.0795567	1	3199
GOBP_MIRNA_TRANSCRIPTION	75	0.366578	1.63954	0	0.0794189	1	1522
GOBP_GOLGI_LOCALIZATION	15	0.536538	1.63909	0.0307263	0.0794825	1	4657
GOBP_POSITIVE_REGULATION_OF_INTRACELLULAR_TRANSPORT	188	0.313628	1.63859	0	0.0795612	1	3338
GOBP_COTRANSLATIONAL_PROTEIN_TARGETING_TO_MEMBRANE	18	0.503866	1.63847	0.0196629	0.0794728	1	3554
GOBP_POSITIVE_REGULATION_OF_TOR_SIGNALING	69	0.364184	1.63829	0.00389105	0.079407	1	4383
GOBP_REGULATION_OF_PLASMA_LIPOPROTEIN_PARTICLE_LEVELS	69	0.364892	1.63766	0	0.0795711	1	4690
GOBP_POSITIVE_REGULATION_OF_MYELOID_LEUKOCYTE_CYTOKINE_PRODUCTION_INVOLVED_IN_IMMUNE_RESPONSE	40	0.419204	1.63711	0.0223642	0.0796712	1	2400
GOBP_PROTEIN_ACYLATION	156	0.327265	1.63702	0	0.07954	1	6069
GOBP_LEUKOCYTE_HOMEOSTASIS	140	0.333105	1.6367	0	0.0796029	1	2240
GOBP_POSITIVE_REGULATION_OF_TRANSCRIPTION_FROM_RNA_POLYMERASE_II_PROMOTER_IN_RESPONSE_TO_STRESS	20	0.505181	1.63601	0.0246575	0.0797756	1	5489
GOBP_REGULATION_OF_COLLAGEN_METABOLIC_PROCESS	63	0.375897	1.63582	0	0.0797042	1	5223
GOBP_ENTRY_INTO_HOST	99	0.340038	1.6352	0	0.0798878	1	3392
GOBP_RETINAL_ROD_CELL_DIFFERENTIATION	21	0.49782	1.63475	0.016129	0.0799963	1	1935
GOBP_PROTEIN_DNA_COMPLEX_ASSEMBLY	170	0.317659	1.63328	0	0.0806727	1	4499
GOBP_AMINO_SUGAR_METABOLIC_PROCESS	46	0.396758	1.63283	0.00980392	0.0807487	1	5295
GOBP_PURINE_NUCLEOBASE_METABOLIC_PROCESS	23	0.468971	1.63279	0.015015	0.0805814	1	3901
GOBP_REGULATION_OF_MACROPHAGE_DIFFERENTIATION	21	0.494593	1.63278	0.0188172	0.0804043	1	5619
GOBP_CELL_ADHESION_MEDIATED_BY_INTEGRIN	88	0.353375	1.63261	0.0046083	0.0803216	1	1817
GOBP_REGULATION_OF_EPITHELIAL_CELL_MIGRATION	248	0.300269	1.6316	0	0.0807157	1	3372
GOBP_RIBONUCLEOSIDE_METABOLIC_PROCESS	33	0.434111	1.63072	0.00647249	0.0810647	1	4262
GOBP_RNA_SURVEILLANCE	16	0.535282	1.62937	0.0242588	0.0815535	1	4682
GOBP_PROTEIN_LOCALIZATION_TO_ENDOPLASMIC_RETICULUM	75	0.36618	1.6288	0	0.0817196	1	6044
GOBP_GRANULOCYTE_DIFFERENTIATION	45	0.406457	1.62843	0.0035461	0.0817025	1	4833
GOBP_NEGATIVE_REGULATION_OF_PROTEIN_UBIQUITINATION	76	0.360372	1.62826	0.00431035	0.081634	1	5025
GOBP_MRNA_MODIFICATION	35	0.433392	1.62815	0.0126183	0.081509	1	5099
GOBP_NEGATIVE_REGULATION_OF_NUCLEOCYTOPLASMIC_TRANSPORT	28	0.448875	1.62744	0.0115274	0.0817766	1	2337
GOBP_REGULATION_OF_B_CELL_DIFFERENTIATION	39	0.413845	1.62554	0.0218069	0.0826782	1	4561
GOBP_PROTEIN_FOLDING	167	0.315883	1.6255	0	0.082531	1	4828
GOBP_POSITIVE_REGULATION_OF_WOUND_HEALING	62	0.373341	1.6248	0.00735294	0.0827066	1	1801
GOBP_RESPONSE_TO_INTERFERON_BETA	65	0.372144	1.62392	0.00392157	0.0831554	1	3672
GOBP_PROTEIN_TARGETING_TO_LYSOSOME	29	0.457679	1.62346	0.00634921	0.0832432	1	2718
GOBP_CELLULAR_RESPONSE_TO_OXYGEN_RADICAL	20	0.485529	1.62315	0.0201729	0.0832371	1	4284
GOBP_POSITIVE_REGULATION_OF_ACTIN_FILAMENT_BUNDLE_ASSEMBLY	68	0.370433	1.62287	0	0.0832039	1	4410
GOBP_POSITIVE_REGULATION_OF_ENDOCYTOSIS	196	0.310045	1.62252	0	0.0832292	1	3463
GOBP_NEGATIVE_REGULATION_OF_MIRNA_METABOLIC_PROCESS	31	0.43399	1.62203	0.0186916	0.083355	1	1453
GOBP_CELLULAR_COMPONENT_DISASSEMBLY	459	0.282536	1.62178	0	0.0833048	1	5798
GOBP_PROTEIN_AUTOUBIQUITINATION	77	0.364433	1.62157	0.00769231	0.0832545	1	5212
GOBP_POSITIVE_REGULATION_OF_TELOMERE_MAINTENANCE_IN_RESPONSE_TO_DNA_DAMAGE	15	0.531821	1.62077	0.0298913	0.083588	1	2237
GOBP_NEGATIVE_REGULATION_OF_PROTEIN_LOCALIZATION_TO_MEMBRANE	37	0.41107	1.61975	0.016129	0.0840302	1	1722
GOBP_PROTEIN_N_LINKED_GLYCOSYLATION	64	0.369494	1.61934	0.0185185	0.0841088	1	4510
GOBP_REGULATION_OF_GLIAL_CELL_APOPTOTIC_PROCESS	15	0.53455	1.61886	0.0226629	0.0842893	1	2044
GOBP_ANTIGEN_PROCESSING_AND_PRESENTATION_OF_PEPTIDE_ANTIGEN	68	0.367508	1.61698	0.0108696	0.0853262	1	4514
GOBP_REGULATION_OF_VIRAL_PROCESS	169	0.317301	1.61574	0	0.0858723	1	3719
GOBP_REGULATION_OF_FIBROBLAST_PROLIFERATION	125	0.333169	1.61554	0.00581395	0.0858277	1	3717
GOBP_ESTABLISHMENT_OF_PROTEIN_LOCALIZATION_TO_ENDOPLASMIC_RETICULUM	46	0.391321	1.6155	0.00673401	0.085685	1	6030
GOBP_POSITIVE_REGULATION_OF_CELL_CYCLE_G1_S_PHASE_TRANSITION	59	0.382011	1.61524	0.0110701	0.0856659	1	4653
GOBP_PROTEIN_LOCALIZATION_TO_VACUOLE	79	0.361452	1.6151	0.00404858	0.085577	1	2798
GOBP_REGULATION_OF_PHAGOCYTOSIS	120	0.329533	1.61401	0	0.0860052	1	4953
GOBP_REGULATION_OF_REACTIVE_OXYGEN_SPECIES_BIOSYNTHETIC_PROCESS	50	0.393861	1.61336	0.014652	0.0861814	1	3584
GOBP_REGULATION_OF_SKELETAL_MUSCLE_CELL_PROLIFERATION	16	0.535474	1.61269	0.0381232	0.0863749	1	2337
GOBP_3_UTR_MEDIATED_MRNA_DESTABILIZATION	17	0.51639	1.61256	0.0336134	0.0862423	1	746
GOBP_NEGATIVE_REGULATION_OF_ACTIN_FILAMENT_BUNDLE_ASSEMBLY	39	0.421133	1.61138	0.0266667	0.0867046	1	4779
GOBP_NEUROINFLAMMATORY_RESPONSE	81	0.355947	1.61127	0.00378788	0.0866106	1	2600
GOBP_PROTEIN_N_LINKED_GLYCOSYLATION_VIA_ASPARAGINE	18	0.509052	1.61101	0.025974	0.0865995	1	3783
GOBP_EPIGENETIC_REGULATION_OF_GENE_EXPRESSION	217	0.298871	1.6109	0	0.0864672	1	5069
GOBP_REGULATION_OF_NUCLEOCYTOPLASMIC_TRANSPORT	132	0.327863	1.61073	0	0.0864136	1	3800
GOBP_REGULATION_OF_NCRNA_TRANSCRIPTION	93	0.344307	1.61051	0.00448431	0.0863697	1	1653
GOBP_POSITIVE_REGULATION_OF_CANONICAL_NF_KAPPAB_SIGNAL_TRANSDUCTION	132	0.323665	1.60995	0.00515464	0.0865476	1	2546
GOBP_REGULATION_OF_VASCULATURE_DEVELOPMENT	304	0.290249	1.60899	0	0.0869535	1	5225
GOBP_NUCLEOTIDE_EXCISION_REPAIR	78	0.349819	1.60898	0.00396825	0.0867838	1	6782
GOBP_NEGATIVE_REGULATION_OF_DNA_REPLICATION	22	0.481244	1.60848	0.0349206	0.0868912	1	3823
GOBP_REGULATION_OF_ALTERNATIVE_MRNA_SPLICING_VIA_SPLICEOSOME	56	0.382091	1.60823	0.00352113	0.0868351	1	3243
GOBP_VIRAL_GENOME_REPLICATION	115	0.331759	1.60818	0	0.086671	1	3672
GOBP_CELLULAR_RESPONSE_TO_HYPOXIA	115	0.329431	1.60738	0	0.0869729	1	4431
GOBP_PLATELET_ACTIVATION	95	0.339172	1.60699	0	0.0869903	1	3307
GOBP_REGULATION_OF_DNA_REPAIR	209	0.301525	1.60597	0	0.0873438	1	4417
GOBP_REGULATION_OF_OSTEOBLAST_DIFFERENTIATION	157	0.313653	1.60539	0	0.0875647	1	3454
GOBP_NEGATIVE_REGULATION_OF_MYELOID_LEUKOCYTE_DIFFERENTIATION	60	0.378731	1.60445	0	0.0879486	1	1595
GOBP_POSITIVE_REGULATION_OF_AUTOPHAGY	152	0.316309	1.60378	0	0.0882808	1	6030
GOBP_MICROTUBULE_POLYMERIZATION_OR_DEPOLYMERIZATION	133	0.321938	1.60375	0	0.0881352	1	4298
GOBP_NEGATIVE_REGULATION_OF_CELL_MATRIX_ADHESION	37	0.415796	1.6023	0.0142349	0.0888606	1	1839
GOBP_REGULATION_OF_MRNA_CATABOLIC_PROCESS	177	0.309307	1.6016	0	0.0891524	1	5757
GOBP_CELL_MIGRATION_IN_HINDBRAIN	22	0.477662	1.60134	0.0236686	0.0891735	1	5738
GOBP_POSTSYNAPSE_TO_NUCLEUS_SIGNALING_PATHWAY	16	0.512209	1.60122	0.03125	0.0890831	1	904
GOBP_ORGANELLE_DISASSEMBLY	134	0.325364	1.59881	0	0.0904022	1	5798
GOBP_POSITIVE_REGULATION_OF_BLOOD_VESSEL_ENDOTHELIAL_CELL_MIGRATION	58	0.373295	1.59814	0.0103093	0.0906951	1	6453
GOBP_POSITIVE_REGULATION_OF_MYELINATION	26	0.458816	1.59708	0.0169972	0.0911685	1	2511
GOBP_POSITIVE_REGULATION_OF_SMOOTH_MUSCLE_CELL_MIGRATION	68	0.358072	1.5968	0.0077821	0.0911784	1	4160
GOBP_NEGATIVE_REGULATION_OF_GENE_EXPRESSION_EPIGENETIC	112	0.332078	1.59666	0	0.0910766	1	3987
GOBP_MEGAKARYOCYTE_DIFFERENTIATION	50	0.38824	1.59599	0.00696864	0.0912793	1	5762
GOBP_REGULATION_OF_RYANODINE_SENSITIVE_CALCIUM_RELEASE_CHANNEL_ACTIVITY	20	0.473929	1.59599	0.0240964	0.0911034	1	2144
GOBP_MYOBLAST_MIGRATION	15	0.518375	1.59587	0.0359116	0.0909873	1	2817
GOBP_CELLULAR_RESPONSE_TO_HYDROGEN_PEROXIDE	62	0.367058	1.59543	0.010453	0.0910811	1	2917
GOBP_DEMETHYLATION	54	0.382291	1.59518	0.0106007	0.0910713	1	4238
GOBP_ANTIGEN_PROCESSING_AND_PRESENTATION_OF_EXOGENOUS_ANTIGEN	55	0.382828	1.59441	0.0103448	0.0913801	1	4540
GOBP_NEGATIVE_REGULATION_OF_POST_TRANSLATIONAL_PROTEIN_MODIFICATION	93	0.347159	1.59434	0.00952381	0.0912199	1	4217
GOBP_NEGATIVE_REGULATION_OF_TOR_SIGNALING	73	0.35495	1.59392	0.00763359	0.0912736	1	4258
GOBP_REGULATION_OF_FILOPODIUM_ASSEMBLY	56	0.377018	1.59381	0.003663	0.0912032	1	4250
GOBP_DNA_DUPLEX_UNWINDING	46	0.396796	1.59351	0.00952381	0.0912158	1	5625
GOBP_NEGATIVE_REGULATION_OF_VIRAL_PROCESS	99	0.332007	1.59333	0	0.0911288	1	3672
GOBP_POSITIVE_REGULATION_OF_STEM_CELL_POPULATION_MAINTENANCE	49	0.382591	1.59257	0.0109489	0.0914251	1	6673
GOBP_INTRACELLULAR_LIPID_TRANSPORT	43	0.39899	1.59126	0.0245614	0.0920919	1	3391
GOBP_GMP_METABOLIC_PROCESS	24	0.462182	1.59007	0.03125	0.0926278	1	6478
GOBP_PURINE_NUCLEOSIDE_MONOPHOSPHATE_BIOSYNTHETIC_PROCESS	25	0.449532	1.58996	0.0246914	0.0925027	1	6736
GOBP_PROTEIN_LOCALIZATION_TO_CELL_SURFACE	72	0.356537	1.58994	0.00421941	0.0923378	1	1325
GOBP_POSITIVE_REGULATION_OF_DNA_BINDING	57	0.378979	1.58984	0.00714286	0.092214	1	4045
GOBP_CYTOSOLIC_PATTERN_RECOGNITION_RECEPTOR_SIGNALING_PATHWAY	149	0.311902	1.58965	0	0.0921524	1	3738
GOBP_REGULATION_OF_MITOTIC_CELL_CYCLE_PHASE_TRANSITION	335	0.28501	1.58956	0	0.0920561	1	4026
GOBP_INTERLEUKIN_1_BETA_PRODUCTION	100	0.337266	1.58904	0	0.0921549	1	4211
GOBP_NEGATIVE_REGULATION_OF_PROTEASOMAL_PROTEIN_CATABOLIC_PROCESS	52	0.378221	1.58839	0.0179211	0.0924198	1	4326
GOBP_NEGATIVE_REGULATION_OF_GLYCOPROTEIN_METABOLIC_PROCESS	16	0.510465	1.58811	0.0524862	0.0924294	1	1976
GOBP_NEGATIVE_REGULATION_OF_TORC1_SIGNALING	39	0.409508	1.58811	0.0034965	0.0922672	1	3450
GOBP_VASCULAR_ENDOTHELIAL_GROWTH_FACTOR_PRODUCTION	38	0.408142	1.58758	0.0228758	0.0923649	1	1858
GOBP_REGULATION_OF_PROTEASOMAL_UBIQUITIN_DEPENDENT_PROTEIN_CATABOLIC_PROCESS	137	0.311434	1.58711	0	0.0924375	1	5851
GOBP_TRNA_5_END_PROCESSING	15	0.512206	1.58703	0.0261628	0.0923062	1	6459
GOBP_POSITIVE_REGULATION_OF_LIPID_BIOSYNTHETIC_PROCESS	112	0.332734	1.58685	0	0.0922412	1	3631
GOBP_PROTEIN_LOCALIZATION_TO_LYSOSOME	55	0.371671	1.58575	0	0.0929601	1	3915
GOBP_MEMBRANE_HYPERPOLARIZATION	19	0.507643	1.58548	0.0397727	0.092974	1	418
GOBP_AMP_BIOSYNTHETIC_PROCESS	15	0.524341	1.58536	0.0411765	0.092913	1	6478
GOBP_POSITIVE_REGULATION_OF_MICROTUBULE_POLYMERIZATION_OR_DEPOLYMERIZATION	35	0.413355	1.58491	0.01	0.093004	1	4222
GOBP_REGULATION_OF_MITOCHONDRIAL_MEMBRANE_POTENTIAL	89	0.345006	1.5842	0	0.0932613	1	4178
GOBP_ADHESION_OF_SYMBIONT_TO_HOST	15	0.527447	1.58412	0.0396601	0.0931262	1	3548
GOBP_REGULATION_OF_GLYCOLYTIC_PROCESS	58	0.370997	1.58324	0.00359712	0.0934695	1	4037
GOBP_NEGATIVE_REGULATION_OF_EPITHELIAL_CELL_PROLIFERATION	168	0.30604	1.5832	0	0.0933342	1	3912
GOBP_REGULATION_OF_PROTEASOMAL_PROTEIN_CATABOLIC_PROCESS	189	0.30072	1.58107	0	0.0945951	1	5851
GOBP_ENSHEATHMENT_OF_NEURONS	184	0.304455	1.58021	0	0.0949635	1	3652
GOBP_REGULATION_OF_PROTEIN_MODIFICATION_BY_SMALL_PROTEIN_CONJUGATION_OR_REMOVAL	238	0.293274	1.57984	0	0.0950336	1	4327
GOBP_TOLL_LIKE_RECEPTOR_SIGNALING_PATHWAY	66	0.360315	1.57902	0.0041841	0.0954006	1	4687
GOBP_ENDOTHELIAL_CELL_DEVELOPMENT	71	0.35267	1.57851	0.0114504	0.0955832	1	3308
GOBP_POSITIVE_REGULATION_OF_FIBROBLAST_PROLIFERATION	78	0.34606	1.5784	0.00401606	0.095463	1	3237
GOBP_REGULATION_OF_NITRIC_OXIDE_METABOLIC_PROCESS	75	0.34522	1.57831	0.0208333	0.0953442	1	1725
GOBP_NEGATIVE_REGULATION_OF_PHOSPHATASE_ACTIVITY	35	0.410453	1.57743	0.0167785	0.0957561	1	4125
GOBP_RESPONSE_TO_LEPTIN	19	0.482657	1.57621	0.0477612	0.0963567	1	1562
GOBP_REGULATION_OF_VASCULAR_ENDOTHELIAL_GROWTH_FACTOR_RECEPTOR_SIGNALING_PATHWAY	33	0.42546	1.57495	0.0161812	0.0969977	1	5910
GOBP_MODULATION_BY_HOST_OF_SYMBIONT_PROCESS	81	0.345206	1.5744	0.00416667	0.0971091	1	3987
GOBP_TYPE_II_INTERFERON_MEDIATED_SIGNALING_PATHWAY	22	0.457781	1.57427	0.0212766	0.0970502	1	5262
GOBP_ENDOSOME_ORGANIZATION	67	0.355868	1.57427	0.0255319	0.0968785	1	5206
GOBP_REGULATION_OF_CELL_MATRIX_ADHESION	126	0.319217	1.57427	0	0.0967197	1	3963
GOBP_PIGMENT_GRANULE_ORGANIZATION	39	0.398213	1.57414	0.0142349	0.096629	1	3602
GOBP_REGULATION_OF_CANONICAL_NF_KAPPAB_SIGNAL_TRANSDUCTION	199	0.300743	1.57386	0	0.0966612	1	3463
GOBP_ENDOSOMAL_TRANSPORT	236	0.295773	1.57354	0	0.0966928	1	5206
GOBP_NEGATIVE_REGULATION_OF_HUMORAL_IMMUNE_RESPONSE	19	0.487072	1.57326	0.0235988	0.0967287	1	2593
GOBP_POSITIVE_REGULATION_OF_PROTEOLYSIS	366	0.274736	1.57184	0	0.0974452	1	5998
GOBP_GLYCOPROTEIN_METABOLIC_PROCESS	351	0.283333	1.57102	0	0.0977837	1	4998
GOBP_MRNA_CIS_SPLICING_VIA_SPLICEOSOME	21	0.478093	1.57087	0.039886	0.0976757	1	5546
GOBP_ORGANELLE_TRANSPORT_ALONG_MICROTUBULE	84	0.346142	1.57059	0	0.0976459	1	2997
GOBP_HEART_TRABECULA_MORPHOGENESIS	37	0.409882	1.57038	0.0242215	0.0975966	1	3267
GOBP_REGULATION_OF_CELL_CYCLE_PHASE_TRANSITION	433	0.270869	1.56978	0	0.0977708	1	4026
GOBP_POSITIVE_REGULATION_OF_DEFENSE_RESPONSE	498	0.267505	1.56957	0	0.0977789	1	3738
GOBP_PROTEIN_LOCALIZATION_TO_CELL_PERIPHERY	396	0.275446	1.56919	0	0.0978317	1	4788
GOBP_VESICLE_MEDIATED_TRANSPORT_TO_THE_PLASMA_MEMBRANE	153	0.310297	1.56855	0	0.0980628	1	4330
GOBP_ENDOTHELIAL_CELL_MIGRATION	229	0.292013	1.56734	0	0.0986557	1	3677
GOBP_FIBROBLAST_PROLIFERATION	149	0.314798	1.56704	0	0.0986629	1	4226
GOBP_POSITIVE_REGULATION_OF_CELL_MATRIX_ADHESION	64	0.361867	1.56698	0.0156863	0.0985341	1	3963
GOBP_GRANULOCYTE_MIGRATION	156	0.302754	1.56698	0	0.0983651	1	1912
GOBP_ACTIN_FILAMENT_DEPOLYMERIZATION	61	0.36506	1.56659	0.0145985	0.0984745	1	3648
GOBP_MATERNAL_PLACENTA_DEVELOPMENT	36	0.406019	1.56631	0.0198676	0.0985223	1	5619
GOBP_NEGATIVE_REGULATION_OF_SMOOTH_MUSCLE_CONTRACTION	19	0.484738	1.56556	0.0267062	0.0987882	1	5184
GOBP_VASCULAR_WOUND_HEALING	18	0.49271	1.56556	0.0295699	0.0986241	1	2570
GOBP_LAMELLIPODIUM_ASSEMBLY	72	0.353425	1.56545	0.0155039	0.0985252	1	4124
GOBP_MACROMOLECULE_METHYLATION	210	0.297146	1.56525	0	0.098496	1	5311
GOBP_NEGATIVE_REGULATION_OF_CYTOKINE_PRODUCTION_INVOLVED_IN_INFLAMMATORY_RESPONSE	25	0.459214	1.56495	0.020649	0.0984824	1	4082
GOBP_OSTEOBLAST_DIFFERENTIATION	221	0.290714	1.56479	0	0.0984428	1	3484
GOBP_REGULATION_OF_PLATELET_AGGREGATION	24	0.452336	1.56464	0.0261628	0.098394	1	3307
GOBP_REGULATION_OF_PROTEIN_ACETYLATION	43	0.388975	1.56438	0.0103093	0.0984015	1	2324
GOBP_REGULATION_OF_CELLULAR_RESPONSE_TO_TRANSFORMING_GROWTH_FACTOR_BETA_STIMULUS	141	0.320421	1.56434	0	0.098268	1	4962
GOBP_REGULATION_OF_HISTONE_METHYLATION	20	0.472379	1.56267	0.0294118	0.0991844	1	2875
GOBP_NCRNA_PROCESSING	404	0.270885	1.56144	0	0.099841	1	5168
GOBP_L_AMINO_ACID_TRANSPORT	87	0.335961	1.56143	0.004329	0.0996779	1	5262
GOBP_PHAGOCYTOSIS_ENGULFMENT	59	0.371789	1.56112	0.00692042	0.0997175	1	5109
GOBP_REGULATION_OF_MITOCHONDRIAL_DEPOLARIZATION	23	0.460005	1.56058	0.03125	0.0998615	1	6540
GOBP_REGULATION_OF_ADENYLATE_CYCLASE_ACTIVATING_G_PROTEIN_COUPLED_RECEPTOR_SIGNALING_PATHWAY	19	0.479195	1.56037	0.0396341	0.0998138	1	3032
GOBP_RESPONSE_TO_TEMPERATURE_STIMULUS	159	0.306067	1.55901	0	0.100577	1	3859
GOBP_POSITIVE_REGULATION_OF_HEMOPOIESIS	207	0.297065	1.55892	0	0.100457	1	2302
GOBP_POSITIVE_REGULATION_OF_MACROPHAGE_DIFFERENTIATION	15	0.503903	1.55755	0.0509915	0.101098	1	5619
GOBP_POSITIVE_REGULATION_OF_GLIAL_CELL_DIFFERENTIATION	55	0.371406	1.55714	0.0181818	0.101215	1	4537
GOBP_REGULATION_OF_INTRINSIC_APOPTOTIC_SIGNALING_PATHWAY	191	0.291489	1.55598	0	0.101727	1	3484
GOBP_MUSCLE_CELL_PROLIFERATION	276	0.282145	1.55585	0	0.101641	1	2572
GOBP_POSITIVE_REGULATION_OF_INFLAMMATORY_RESPONSE	157	0.305543	1.55582	0	0.101497	1	1850
GOBP_RIBOSOME_BIOGENESIS	313	0.279917	1.55427	0	0.1024	1	5022
GOBP_NEGATIVE_REGULATION_OF_MYELOID_CELL_APOPTOTIC_PROCESS	24	0.453549	1.55296	0.0261628	0.103086	1	1292
GOBP_NUCLEOBASE_CONTAINING_COMPOUND_TRANSPORT	196	0.295757	1.55279	0	0.103011	1	4507
GOBP_NEGATIVE_REGULATION_OF_PROTEIN_SERINE_THREONINE_KINASE_ACTIVITY	106	0.334764	1.55148	0	0.103706	1	3514
GOBP_ANTIGEN_PROCESSING_AND_PRESENTATION_OF_PEPTIDE_OR_POLYSACCHARIDE_ANTIGEN_VIA_MHC_CLASS_II	25	0.454129	1.55121	0.0260116	0.103734	1	3270
GOBP_INTRACELLULAR_STEROL_TRANSPORT	33	0.414424	1.55049	0.0236487	0.104059	1	2340
GOBP_POSITIVE_REGULATION_OF_PEPTIDASE_ACTIVITY	190	0.300572	1.55034	0	0.103963	1	5368
GOBP_POSITIVE_REGULATION_OF_PROTEIN_ACETYLATION	29	0.425194	1.5498	0.0219436	0.104152	1	2324
GOBP_CELL_MATRIX_ADHESION	233	0.288304	1.54944	0	0.104254	1	3963
GOBP_RESPONSE_TO_HYDROGEN_PEROXIDE	92	0.329564	1.54937	0.00429185	0.104135	1	4348
GOBP_VASCULAR_ASSOCIATED_SMOOTH_MUSCLE_CELL_PROLIFERATION	81	0.340253	1.54795	0.00793651	0.104977	1	2427
GOBP_IRON_ION_TRANSPORT	60	0.35692	1.54758	0.0142349	0.105072	1	4344
GOBP_TUBE_FORMATION	181	0.30323	1.54696	0	0.105273	1	3269
GOBP_PROTEIN_POLYMERIZATION	277	0.28297	1.54658	0	0.105362	1	4083
GOBP_METAPHASE_CHROMOSOME_ALIGNMENT	92	0.331374	1.54627	0	0.105414	1	6035
GOBP_MACROPHAGE_MIGRATION	67	0.346798	1.54604	0.00401606	0.105386	1	2159
GOBP_POSITIVE_REGULATION_OF_INTRINSIC_APOPTOTIC_SIGNALING_PATHWAY	73	0.346236	1.54456	0.00819672	0.106237	1	3027
GOBP_REGULATION_OF_ANTIGEN_PROCESSING_AND_PRESENTATION	22	0.452906	1.54409	0.0244648	0.106371	1	5114
GOBP_MYELOID_CELL_APOPTOTIC_PROCESS	46	0.39028	1.54364	0.0138408	0.106461	1	1711
GOBP_NEGATIVE_REGULATION_OF_PROTEASOMAL_UBIQUITIN_DEPENDENT_PROTEIN_CATABOLIC_PROCESS	39	0.39822	1.54337	0.0214286	0.106477	1	4326
GOBP_ANDROGEN_RECEPTOR_SIGNALING_PATHWAY	43	0.389055	1.5431	0.0182482	0.106498	1	4037
GOBP_REGULATION_OF_ACTIN_FILAMENT_LENGTH	165	0.302967	1.54202	0	0.107125	1	3320
GOBP_NEGATIVE_REGULATION_OF_OLIGODENDROCYTE_DIFFERENTIATION	18	0.485237	1.54189	0.0520231	0.107053	1	4095
GOBP_RNA_DESTABILIZATION	96	0.325464	1.53967	0.0174673	0.108461	1	4827
GOBP_REGULATION_OF_B_CELL_ACTIVATION	140	0.308574	1.53939	0	0.108523	1	2239
GOBP_NEGATIVE_REGULATION_OF_OSTEOCLAST_DIFFERENTIATION	39	0.394561	1.53903	0.00657895	0.108582	1	1595
GOBP_RAS_PROTEIN_SIGNAL_TRANSDUCTION	338	0.275949	1.53881	0	0.108565	1	4686
GOBP_CHONDROCYTE_PROLIFERATION	27	0.430673	1.53808	0.0344828	0.108931	1	1868
GOBP_REGULATION_OF_HEMOPOIESIS	438	0.272148	1.53775	0	0.108996	1	1986
GOBP_LYMPHOCYTE_HOMEOSTASIS	94	0.323985	1.53717	0	0.109176	1	2240
GOBP_REGULATION_OF_PROTEIN_LOCALIZATION_TO_PLASMA_MEMBRANE	119	0.315105	1.53709	0	0.109062	1	2059
GOBP_ENDODERM_FORMATION	43	0.388127	1.53663	0.0101695	0.10922	1	3413
GOBP_HISTONE_MRNA_METABOLIC_PROCESS	20	0.465399	1.53646	0.0252101	0.109166	1	5151
GOBP_MITOTIC_RECOMBINATION	25	0.429347	1.53561	0.0455927	0.109584	1	4731
GOBP_NCRNA_TRANSCRIPTION	137	0.307788	1.53512	0	0.109829	1	3536
GOBP_BARBED_END_ACTIN_FILAMENT_CAPPING	28	0.429549	1.53488	0.0404984	0.109814	1	3648
GOBP_NEGATIVE_REGULATION_OF_ORGANELLE_ORGANIZATION	377	0.271225	1.53386	0	0.110284	1	4222
GOBP_REGULATION_OF_PATTERN_RECOGNITION_RECEPTOR_SIGNALING_PATHWAY	138	0.309049	1.53354	0	0.110317	1	4073
GOBP_POSITIVE_REGULATION_OF_NITRIC_OXIDE_METABOLIC_PROCESS	51	0.364708	1.53343	0.0141844	0.110234	1	1725
GOBP_BLASTOCYST_GROWTH	31	0.421645	1.53343	0.0263158	0.110064	1	3987
GOBP_REGULATION_OF_RNA_STABILITY	174	0.296371	1.53319	0.00628931	0.11003	1	4682
GOBP_RESPONSE_TO_MOLECULE_OF_BACTERIAL_ORIGIN	345	0.273138	1.53318	0	0.10986	1	2426
GOBP_REGULATION_OF_RIG_I_SIGNALING_PATHWAY	18	0.464778	1.53307	0.0424242	0.10976	1	6839
GOBP_NEGATIVE_REGULATION_OF_PROTEOLYSIS_INVOLVED_IN_PROTEIN_CATABOLIC_PROCESS	68	0.34406	1.53292	0.00790514	0.109694	1	4326
GOBP_RENAL_SYSTEM_VASCULATURE_DEVELOPMENT	28	0.430792	1.53276	0.022293	0.109624	1	3585
GOBP_REGULATION_OF_INCLUSION_BODY_ASSEMBLY	19	0.480752	1.53083	0.0494186	0.110682	1	4214
GOBP_CELLULAR_RESPONSE_TO_INTERLEUKIN_1	81	0.335674	1.53017	0.00813008	0.110943	1	1659
GOBP_SMOOTH_MUSCLE_CELL_PROLIFERATION	199	0.296219	1.5299	0	0.110975	1	2427
GOBP_INTRACELLULAR_IRON_ION_HOMEOSTASIS	72	0.342415	1.52851	0.00843882	0.111861	1	4344
GOBP_NEGATIVE_REGULATION_OF_AXON_REGENERATION	15	0.493573	1.52805	0.0544959	0.111959	1	2094
GOBP_PURINE_NUCLEOSIDE_MONOPHOSPHATE_METABOLIC_PROCESS	41	0.383614	1.528	0.0383275	0.111826	1	6736
GOBP_MYELOID_CELL_DIFFERENTIATION	461	0.265574	1.52778	0	0.111815	1	4663
GOBP_GLOMERULAR_MESANGIUM_DEVELOPMENT	16	0.493213	1.52771	0.0417827	0.111689	1	3267
GOBP_T_CELL_PROLIFERATION	266	0.285543	1.52704	0	0.112078	1	4720
GOBP_NEGATIVE_REGULATION_OF_PROTEIN_POLYMERIZATION	84	0.330062	1.52665	0.0097561	0.11222	1	2353
GOBP_NUCLEAR_TRANSCRIBED_MRNA_POLY_A_TAIL_SHORTENING	27	0.431002	1.52658	0.03125	0.112115	1	3003
GOBP_GMP_BIOSYNTHETIC_PROCESS	16	0.503458	1.52654	0.0427807	0.111972	1	6478
GOBP_NEGATIVE_REGULATION_OF_COMPLEMENT_ACTIVATION	15	0.505699	1.52623	0.0418994	0.112055	1	2593
GOBP_VESICLE_ORGANIZATION	351	0.270955	1.52614	0	0.111926	1	4642
GOBP_POSITIVE_REGULATION_OF_TELOMERE_MAINTENANCE	70	0.348385	1.5256	0.0114943	0.112144	1	3245
GOBP_POSITIVE_REGULATION_OF_BMP_SIGNALING_PATHWAY	40	0.389881	1.52541	0.0253165	0.112076	1	6057
GOBP_NEGATIVE_REGULATION_OF_PHOSPHORYLATION	363	0.275053	1.5253	0	0.111979	1	4497
GOBP_NEGATIVE_REGULATION_OF_CELL_CYCLE_G2_M_PHASE_TRANSITION	70	0.34696	1.52467	0.0165289	0.11235	1	5229
GOBP_SMOOTH_MUSCLE_CELL_MIGRATION	116	0.31437	1.52373	0	0.112917	1	3673
GOBP_POSITIVE_REGULATION_OF_PROTEIN_POLYUBIQUITINATION	19	0.471889	1.52371	0.0396825	0.112759	1	1586
GOBP_MOVEMENT_IN_HOST	119	0.314972	1.52329	0	0.11288	1	3392
GOBP_NEGATIVE_REGULATION_OF_HEMOPOIESIS	124	0.305005	1.52316	0	0.112829	1	4718
GOBP_REGULATION_OF_ENDOTHELIAL_CELL_MIGRATION	176	0.296531	1.52301	0.00735294	0.112774	1	3291
GOBP_REGULATION_OF_CARBOHYDRATE_CATABOLIC_PROCESS	72	0.341832	1.52162	0.0204082	0.113542	1	4037
GOBP_TRANSMEMBRANE_RECEPTOR_PROTEIN_SERINE_THREONINE_KINASE_SIGNALING_PATHWAY	391	0.268623	1.52025	0	0.11433	1	5130
GOBP_FIBROBLAST_MIGRATION	74	0.334099	1.51944	0.00772201	0.11477	1	4357
GOBP_MACROPHAGE_CYTOKINE_PRODUCTION	51	0.372073	1.51704	0.0210526	0.116412	1	2400
GOBP_REGULATION_OF_AUTOPHAGOSOME_ASSEMBLY	45	0.375032	1.51698	0.017301	0.116283	1	6622
GOBP_REGULATION_OF_DNA_BINDING	121	0.312357	1.51696	0.0060241	0.11613	1	4045
GOBP_FACULTATIVE_HETEROCHROMATIN_FORMATION	44	0.373127	1.51686	0.0224359	0.116037	1	4335
GOBP_GLOMERULUS_DEVELOPMENT	67	0.347568	1.5167	0.0152091	0.115955	1	2572
GOBP_RESPONSE_TO_STARVATION	202	0.282309	1.51608	0	0.116287	1	5444
GOBP_PROTEOGLYCAN_METABOLIC_PROCESS	89	0.329368	1.516	0.00440529	0.116191	1	5829
GOBP_POSITIVE_REGULATION_OF_OSTEOBLAST_PROLIFERATION	15	0.499299	1.51551	0.0617647	0.116436	1	6186
GOBP_REGULATION_OF_LEUKOCYTE_DIFFERENTIATION	354	0.270283	1.51495	0	0.116675	1	1986
GOBP_REGULATION_OF_TRANSLATIONAL_INITIATION_IN_RESPONSE_TO_STRESS	15	0.495639	1.51487	0.0406504	0.116557	1	6078
GOBP_CELLULAR_RESPONSE_TO_GLUCOCORTICOID_STIMULUS	48	0.368199	1.51466	0.0193548	0.116561	1	2616
GOBP_HEPATOCYTE_APOPTOTIC_PROCESS	24	0.441755	1.51454	0.0408805	0.116467	1	4914
GOBP_INTRACELLULAR_RECEPTOR_SIGNALING_PATHWAY	325	0.274844	1.51404	0	0.116636	1	4045
GOBP_WOUND_HEALING	368	0.271286	1.51401	0	0.116488	1	3307
GOBP_PROTEIN_DEUBIQUITINATION	105	0.32279	1.51396	0.00930233	0.116372	1	4809
GOBP_POSITIVE_REGULATION_OF_MEMBRANE_INVAGINATION	17	0.488366	1.51371	0.0454545	0.116359	1	4953
GOBP_REGULATION_OF_ANDROGEN_RECEPTOR_SIGNALING_PATHWAY	26	0.421958	1.5134	0.0479042	0.116415	1	4037
GOBP_MEMBRANE_INVAGINATION	76	0.32934	1.51329	0.0134529	0.116322	1	5798
GOBP_RESPONSE_TO_IONIZING_RADIATION	132	0.303826	1.51308	0.00518135	0.116341	1	3717
GOBP_TOR_SIGNALING	174	0.295877	1.51296	0	0.116273	1	4462
GOBP_RESPONSE_TO_RETINOIC_ACID	82	0.330554	1.51289	0.0221239	0.116168	1	2922
GOBP_REGULATION_OF_INNATE_IMMUNE_RESPONSE	456	0.264995	1.51285	0	0.11602	1	3831
GOBP_POSITIVE_REGULATION_OF_PROTEIN_LOCALIZATION_TO_NUCLEUS	101	0.320123	1.51203	0.0045045	0.116494	1	3245
GOBP_REGULATION_OF_LEUKOCYTE_APOPTOTIC_PROCESS	107	0.315246	1.51202	0.00406504	0.116332	1	2618
GOBP_B_CELL_HOMEOSTASIS	44	0.378285	1.51187	0.0248227	0.116258	1	2240
GOBP_TUMOR_NECROSIS_FACTOR_MEDIATED_SIGNALING_PATHWAY	82	0.334274	1.51168	0.00816326	0.116208	1	1707
GOBP_LEUKOCYTE_APOPTOTIC_PROCESS	136	0.302841	1.51121	0	0.116391	1	3774
GOBP_NEGATIVE_REGULATION_OF_VIRAL_GENOME_REPLICATION	54	0.356876	1.51087	0.0179211	0.116473	1	3144
GOBP_SNO_S_RNA_METABOLIC_PROCESS	18	0.46619	1.51017	0.0693642	0.116813	1	4682
GOBP_SMALL_GTPASE_MEDIATED_SIGNAL_TRANSDUCTION	424	0.273406	1.51014	0	0.116664	1	3309
GOBP_NEGATIVE_REGULATION_OF_ACTIN_FILAMENT_POLYMERIZATION	68	0.337525	1.50961	0.0114504	0.116862	1	2353
GOBP_NEGATIVE_REGULATION_OF_COLD_INDUCED_THERMOGENESIS	47	0.381595	1.50944	0.0136986	0.116812	1	4519
GOBP_REGULATION_OF_RESPONSE_TO_CYTOKINE_STIMULUS	152	0.297084	1.50913	0	0.116859	1	2616
GOBP_NEGATIVE_REGULATION_OF_CELL_ADHESION	313	0.272296	1.50895	0	0.116831	1	3419
GOBP_REGULATION_OF_AMINO_ACID_TRANSMEMBRANE_TRANSPORT	20	0.451569	1.50868	0.0412979	0.116881	1	3677
GOBP_VASCULAR_ENDOTHELIAL_GROWTH_FACTOR_RECEPTOR_SIGNALING_PATHWAY	51	0.358701	1.50859	0.016	0.116761	1	5910
GOBP_NEGATIVE_REGULATION_OF_LEUKOCYTE_APOPTOTIC_PROCESS	69	0.340045	1.50839	0	0.116752	1	667
GOBP_GLANDULAR_EPITHELIAL_CELL_DEVELOPMENT	36	0.385539	1.50821	0.0193548	0.116683	1	4189
GOBP_REGULATION_OF_HETEROCHROMATIN_ORGANIZATION	21	0.446748	1.50749	0.052356	0.117001	1	2965
GOBP_POSITIVE_REGULATION_OF_CELLULAR_CATABOLIC_PROCESS	333	0.278077	1.50749	0	0.116845	1	4358
GOBP_NEGATIVE_REGULATION_OF_LEUKOCYTE_PROLIFERATION	104	0.319787	1.5063	0.0171674	0.117552	1	3208
GOBP_NEGATIVE_REGULATION_OF_VASCULAR_ASSOCIATED_SMOOTH_MUSCLE_CELL_PROLIFERATION	34	0.394242	1.50443	0.0263158	0.118803	1	3417
GOBP_REGULATORY_NCRNA_PROCESSING	83	0.325353	1.50437	0	0.118691	1	5031
GOBP_AMYLOID_PRECURSOR_PROTEIN_METABOLIC_PROCESS	76	0.337292	1.5043	0.00735294	0.118583	1	2115
GOBP_REGULATION_OF_OSTEOCLAST_DIFFERENTIATION	89	0.322698	1.50397	0.00485437	0.11863	1	1912
GOBP_POSITIVE_REGULATION_OF_RESPONSE_TO_BIOTIC_STIMULUS	398	0.262847	1.50357	0	0.118736	1	3831
GOBP_DEFENSE_RESPONSE_TO_SYMBIONT	314	0.267639	1.5028	0	0.119111	1	2747
GOBP_T_CELL_CHEMOTAXIS	24	0.440828	1.50274	0.0588235	0.118986	1	2394
GOBP_REGULATION_OF_PROTEIN_POLYUBIQUITINATION	29	0.413595	1.50243	0.037037	0.119051	1	1586
GOBP_REGULATION_OF_VIRAL_TRANSCRIPTION	25	0.432336	1.50142	0.0536723	0.119608	1	3267
GOBP_I_KAPPAB_PHOSPHORYLATION	19	0.457184	1.50051	0.0516304	0.120101	1	3635
GOBP_BIOMINERAL_TISSUE_DEVELOPMENT	183	0.285469	1.49971	0	0.120562	1	2635
GOBP_POSITIVE_REGULATION_OF_VASCULAR_ASSOCIATED_SMOOTH_MUSCLE_CELL_PROLIFERATION	43	0.367077	1.49968	0.024055	0.12043	1	2427
GOBP_EPITHELIAL_TO_MESENCHYMAL_TRANSITION	165	0.296903	1.49879	0	0.120884	1	3545
GOBP_NEGATIVE_REGULATION_OF_UBIQUITIN_DEPENDENT_PROTEIN_CATABOLIC_PROCESS	53	0.362898	1.4987	0.0275591	0.120781	1	4326
GOBP_P_BODY_ASSEMBLY	19	0.472747	1.49746	0.0689655	0.121491	1	2547
GOBP_CELLULAR_NITROGEN_COMPOUND_CATABOLIC_PROCESS	431	0.262825	1.49742	0	0.121341	1	4394
GOBP_LATERAL_MESODERM_DEVELOPMENT	17	0.47422	1.49674	0.066092	0.121734	1	4943
GOBP_REGULATION_OF_AMYLOID_PRECURSOR_PROTEIN_CATABOLIC_PROCESS	45	0.375182	1.49629	0.0141844	0.12187	1	2115
GOBP_HEPATIC_STELLATE_CELL_ACTIVATION	16	0.479202	1.4941	0.0621302	0.123435	1	2160
GOBP_LEUKOCYTE_ACTIVATION_INVOLVED_IN_INFLAMMATORY_RESPONSE	52	0.360818	1.49406	0.0178571	0.123287	1	1694
GOBP_REGULATION_OF_CELLULAR_RESPONSE_TO_GROWTH_FACTOR_STIMULUS	319	0.267248	1.49346	0	0.123549	1	5191
GOBP_HYDROGEN_PEROXIDE_METABOLIC_PROCESS	55	0.361631	1.49324	0.0250896	0.123566	1	3507
GOBP_POSITIVE_REGULATION_OF_INTERLEUKIN_6_PRODUCTION	111	0.311993	1.49283	0.015	0.123711	1	2744
GOBP_RECEPTOR_METABOLIC_PROCESS	84	0.327741	1.49277	0.00884956	0.123583	1	2699
GOBP_REGULATION_OF_VASCULOGENESIS	16	0.48266	1.49262	0.0495868	0.123568	1	3291
GOBP_ENDOCARDIAL_CUSHION_MORPHOGENESIS	42	0.374285	1.49229	0.0239726	0.123673	1	4392
GOBP_SIGNALING_RECEPTOR_LIGAND_PRECURSOR_PROCESSING	32	0.401414	1.49193	0.0359477	0.123835	1	1495
GOBP_NEGATIVE_REGULATION_OF_MEMBRANE_PERMEABILITY	19	0.461093	1.49114	0.0356083	0.124326	1	5440
GOBP_EPITHELIAL_TUBE_MORPHOGENESIS	397	0.264424	1.49061	0	0.124532	1	2882
GOBP_STEROID_HORMONE_MEDIATED_SIGNALING_PATHWAY	121	0.303658	1.49025	0	0.124624	1	4045
GOBP_RIBONUCLEOSIDE_DIPHOSPHATE_METABOLIC_PROCESS	24	0.430224	1.49003	0.0426829	0.124594	1	6491
GOBP_INSULIN_RECEPTOR_SIGNALING_PATHWAY	137	0.303195	1.48919	0	0.125069	1	3621
GOBP_REGULATION_OF_PROTEOLYSIS_INVOLVED_IN_PROTEIN_CATABOLIC_PROCESS	225	0.281749	1.48893	0.00729927	0.125055	1	5851
GOBP_NEGATIVE_REGULATION_OF_CHEMOKINE_PRODUCTION	33	0.400278	1.48884	0.0427632	0.124993	1	2098
GOBP_CELLULAR_RESPONSE_TO_BIOTIC_STIMULUS	278	0.271448	1.48878	0	0.124862	1	4102
GOBP_POSITIVE_REGULATION_OF_BIOMINERAL_TISSUE_DEVELOPMENT	57	0.351366	1.48814	0.0277778	0.125193	1	2572
GOBP_NEUTROPHIL_MIGRATION	127	0.306902	1.48812	0.010989	0.125046	1	1807
GOBP_MYELOID_LEUKOCYTE_DIFFERENTIATION	261	0.275407	1.48808	0	0.124928	1	4663
GOBP_POSITIVE_REGULATION_OF_BINDING	193	0.281308	1.48767	0	0.125092	1	2922
GOBP_CELLULAR_RESPONSE_TO_VITAMIN	16	0.483381	1.48716	0.0679887	0.125312	1	2938
GOBP_HEMOSTASIS	177	0.282824	1.48626	0	0.125874	1	2966
GOBP_REGULATION_OF_INSULIN_RECEPTOR_SIGNALING_PATHWAY	82	0.32567	1.48576	0.00404858	0.126095	1	3492
GOBP_EXIT_FROM_MITOSIS	27	0.420419	1.48563	0.0408805	0.126038	1	2112
GOBP_MATURATION_OF_LSU_RRNA	28	0.408131	1.48555	0.0453172	0.125955	1	6343
GOBP_FOAM_CELL_DIFFERENTIATION	31	0.396553	1.48551	0.0443787	0.125828	1	2487
GOBP_PEPTIDYL_LYSINE_ACETYLATION	83	0.325456	1.4852	0.00444444	0.125897	1	5988
GOBP_ACTIN_POLYMERIZATION_OR_DEPOLYMERIZATION	193	0.282793	1.48457	0	0.126135	1	3320
GOBP_CELL_CYCLE_G1_S_PHASE_TRANSITION	257	0.270481	1.48416	0	0.126308	1	4653
GOBP_MYELOID_LEUKOCYTE_CYTOKINE_PRODUCTION	66	0.338215	1.48366	0.0156863	0.126527	1	3952
GOBP_NEGATIVE_REGULATION_OF_CANONICAL_WNT_SIGNALING_PATHWAY	134	0.30291	1.4831	0.00549451	0.126805	1	3269
GOBP_AMYLOID_PRECURSOR_PROTEIN_CATABOLIC_PROCESS	60	0.337743	1.4827	0.00763359	0.126997	1	2483
GOBP_NUCLEAR_MEMBRANE_ORGANIZATION	33	0.402036	1.48084	0.028481	0.128378	1	6380
GOBP_METHYLATION	266	0.272086	1.48008	0	0.128764	1	5311
GOBP_HOMOTYPIC_CELL_CELL_ADHESION	84	0.324979	1.47881	0.0132743	0.129662	1	3308
GOBP_REGULATION_OF_NEUTROPHIL_MIGRATION	52	0.357868	1.47881	0.0271186	0.129494	1	1807
GOBP_POSITIVE_REGULATION_OF_RESPONSE_TO_WOUNDING	78	0.327812	1.47857	0.0173913	0.129492	1	4840
GOBP_NON_CANONICAL_NF_KAPPAB_SIGNAL_TRANSDUCTION	122	0.309461	1.47853	0.0205128	0.129375	1	3736
GOBP_REGULATION_OF_PROTON_TRANSPORT	31	0.405998	1.47822	0.0265781	0.129394	1	298
GOBP_PROGRAMMED_NECROTIC_CELL_DEATH	51	0.354488	1.47791	0.00793651	0.129475	1	3560
GOBP_PHOSPHOLIPID_HOMEOSTASIS	16	0.482789	1.47585	0.0722543	0.130946	1	2156
GOBP_CELLULAR_RESPONSE_TO_OXYGEN_LEVELS	147	0.288516	1.47545	0.0111111	0.131142	1	4431
GOBP_POSITIVE_REGULATION_OF_NEURON_PROJECTION_DEVELOPMENT	232	0.281754	1.47537	0	0.131032	1	4255
GOBP_PYROPTOSIS	48	0.354611	1.47434	0.0334573	0.131793	1	2676
GOBP_STRIATUM_DEVELOPMENT	18	0.455001	1.47418	0.0520548	0.13176	1	3729
GOBP_REGULATION_OF_FIBROBLAST_MIGRATION	52	0.355272	1.4738	0.0288809	0.131924	1	4357
GOBP_POSITIVE_REGULATION_OF_MACROPHAGE_DERIVED_FOAM_CELL_DIFFERENTIATION	15	0.493388	1.47317	0.0753623	0.132255	1	2437
GOBP_POSITIVE_REGULATION_OF_PROTEIN_BINDING	104	0.309219	1.47313	0.00473934	0.132129	1	2922
GOBP_RESPONSE_TO_PEPTIDE	455	0.255238	1.47282	0	0.132246	1	3652
GOBP_VESICLE_TARGETING_TO_FROM_OR_WITHIN_GOLGI	29	0.405231	1.47266	0.0565476	0.132216	1	4213
GOBP_INTRINSIC_APOPTOTIC_SIGNALING_PATHWAY_IN_RESPONSE_TO_DNA_DAMAGE_BY_P53_CLASS_MEDIATOR	44	0.370064	1.47263	0.0376712	0.132088	1	2234
GOBP_ACTIN_FILAMENT_ORGANIZATION	465	0.254199	1.47251	0	0.132021	1	3683
GOBP_REGULATION_OF_CELL_CYCLE_G1_S_PHASE_TRANSITION	189	0.28489	1.47245	0.00740741	0.131884	1	4732
GOBP_CELLULAR_RESPONSE_TO_PEPTIDE	343	0.264328	1.47173	0	0.132315	1	3621
GOBP_INTEGRIN_MEDIATED_SIGNALING_PATHWAY	100	0.304695	1.47073	0	0.13305	1	3863
GOBP_POSITIVE_REGULATION_OF_NUCLEOCYTOPLASMIC_TRANSPORT	75	0.329704	1.46995	0.0122449	0.13352	1	1303
GOBP_CONNECTIVE_TISSUE_DEVELOPMENT	312	0.261444	1.46948	0	0.133708	1	2740
GOBP_POSITIVE_REGULATION_OF_CYTOSKELETON_ORGANIZATION	193	0.28503	1.46927	0	0.133718	1	4026
GOBP_PHAGOCYTOSIS_RECOGNITION	28	0.403955	1.46792	0.0363036	0.134603	1	2671
GOBP_REGULATION_OF_VACUOLE_ORGANIZATION	55	0.351633	1.46791	0.027451	0.134443	1	6721
GOBP_POSITIVE_REGULATION_OF_MYELOID_LEUKOCYTE_MEDIATED_IMMUNITY	49	0.360227	1.46686	0.0277778	0.135106	1	6024
GOBP_REGULATION_OF_MONOCYTE_DIFFERENTIATION	18	0.467761	1.46666	0.0632184	0.135108	1	3016
GOBP_PROTEIN_TARGETING_TO_VACUOLE	45	0.358244	1.46632	0.0358306	0.13522	1	2718
GOBP_MACROPHAGE_CHEMOTAXIS	47	0.356163	1.46602	0.0531915	0.135292	1	3492
GOBP_POSITIVE_REGULATION_OF_SMALL_GTPASE_MEDIATED_SIGNAL_TRANSDUCTION	77	0.329921	1.465	0.0238095	0.135872	1	2817
GOBP_GLYCOPROTEIN_BIOSYNTHETIC_PROCESS	287	0.268265	1.46413	0	0.136453	1	4998
GOBP_ENDODERMAL_CELL_FATE_COMMITMENT	15	0.487278	1.46405	0.0672269	0.136343	1	3413
GOBP_NUCLEOSIDE_MONOPHOSPHATE_METABOLIC_PROCESS	65	0.33382	1.46397	0.0204082	0.136233	1	5403
GOBP_PROTEIN_METHYLATION	103	0.306704	1.46366	0	0.13633	1	5311
GOBP_RESPONSE_TO_TUMOR_NECROSIS_FACTOR	197	0.279041	1.46322	0.013245	0.136524	1	1725
GOBP_NEGATIVE_REGULATION_OF_REACTIVE_OXYGEN_SPECIES_METABOLIC_PROCESS	55	0.342655	1.46318	0.030303	0.136367	1	4190
GOBP_NEGATIVE_REGULATION_OF_STEM_CELL_POPULATION_MAINTENANCE	24	0.428498	1.46317	0.0505952	0.136208	1	5594
GOBP_SKELETAL_MUSCLE_CELL_PROLIFERATION	24	0.427915	1.46221	0.0670391	0.136811	1	2337
GOBP_POSITIVE_REGULATION_OF_PROTEIN_IMPORT_INTO_NUCLEUS	53	0.345879	1.46178	0.0299625	0.137028	1	1179
GOBP_REGULATION_OF_OLIGODENDROCYTE_DIFFERENTIATION	56	0.344866	1.46124	0.0343511	0.137345	1	5341
GOBP_NEGATIVE_REGULATION_OF_PROTEIN_CONTAINING_COMPLEX_ASSEMBLY	154	0.289318	1.46094	0	0.137401	1	2497
GOBP_PROTEIN_AUTOPHOSPHORYLATION	237	0.270228	1.46079	0	0.137326	1	4300
GOBP_INTERLEUKIN_1_MEDIATED_SIGNALING_PATHWAY	27	0.418744	1.46074	0.0617284	0.137193	1	5831
GOBP_REGULATION_OF_T_CELL_CHEMOTAXIS	16	0.467528	1.46015	0.0524862	0.137554	1	2394
GOBP_ANGIOGENESIS_INVOLVED_IN_WOUND_HEALING	25	0.414895	1.46009	0.0382353	0.137426	1	2570
GOBP_LIPID_OXIDATION	121	0.296309	1.46007	0.0107527	0.137279	1	2294
GOBP_PEPTIDYL_TYROSINE_MODIFICATION	317	0.261454	1.45951	0	0.137636	1	2640
GOBP_MRNA_SPLICE_SITE_RECOGNITION	27	0.397485	1.45899	0.0428135	0.137943	1	6191
GOBP_DECIDUALIZATION	25	0.420389	1.45882	0.0729483	0.137938	1	5619
GOBP_MYELOID_CELL_HOMEOSTASIS	208	0.278495	1.45787	0.00787402	0.138559	1	4189
GOBP_POSITIVE_REGULATION_OF_NON_CANONICAL_NF_KAPPAB_SIGNAL_TRANSDUCTION	70	0.329877	1.45765	0.011811	0.138576	1	2988
GOBP_NEGATIVE_REGULATION_OF_ANDROGEN_RECEPTOR_SIGNALING_PATHWAY	16	0.471565	1.4566	0.0739645	0.139304	1	4037
GOBP_REGULATION_OF_PEPTIDYL_TYROSINE_PHOSPHORYLATION	260	0.266601	1.45656	0	0.139184	1	2409
GOBP_DNA_CONFORMATION_CHANGE	60	0.33272	1.45597	0.0316901	0.139469	1	5625
GOBP_NEUTROPHIL_CHEMOTAXIS	100	0.305027	1.45591	0.00564972	0.139355	1	1675
GOBP_VESICLE_CYTOSKELETAL_TRAFFICKING	71	0.329369	1.45543	0.0245902	0.139584	1	2997
GOBP_POSITIVE_REGULATION_OF_PROTEIN_EXPORT_FROM_NUCLEUS	20	0.442193	1.45446	0.0650888	0.140418	1	3061
GOBP_COLUMNAR_CUBOIDAL_EPITHELIAL_CELL_DEVELOPMENT	58	0.343344	1.45357	0.0268199	0.141005	1	4189
GOBP_ANOIKIS	31	0.398318	1.45298	0.0564263	0.141318	1	4782
GOBP_RIBONUCLEOSIDE_CATABOLIC_PROCESS	15	0.480993	1.45268	0.0906516	0.141377	1	635
GOBP_REGULATION_OF_UBIQUITIN_DEPENDENT_PROTEIN_CATABOLIC_PROCESS	169	0.28104	1.452	0	0.141887	1	5851
GOBP_RESPONSE_TO_VIRUS	368	0.258058	1.4512	0	0.142363	1	2747
GOBP_LYTIC_VACUOLE_ORGANIZATION	98	0.306422	1.45116	0.00473934	0.14223	1	3166
GOBP_MITOTIC_G2_M_TRANSITION_CHECKPOINT	57	0.335723	1.45105	0.0248227	0.142154	1	5229
GOBP_POSITIVE_REGULATION_OF_CELL_CYCLE_PROCESS	268	0.268489	1.45088	0	0.142121	1	3372
GOBP_POSITIVE_REGULATION_OF_APOPTOTIC_SIGNALING_PATHWAY	177	0.279853	1.45024	0	0.142469	1	4328
GOBP_REGULATION_OF_ACTIN_FILAMENT_BASED_PROCESS	394	0.256577	1.45007	0	0.142446	1	3545
GOBP_REGULATION_OF_EPITHELIAL_TO_MESENCHYMAL_TRANSITION	102	0.31136	1.44897	0.0145631	0.143233	1	3417
GOBP_RESPONSE_TO_VITAMIN	35	0.378337	1.44852	0.0308642	0.143449	1	2938
GOBP_SYNCYTIUM_FORMATION	70	0.325517	1.44828	0.003861	0.143482	1	1986
GOBP_GRANULOCYTE_CHEMOTAXIS	125	0.292784	1.44698	0	0.144307	1	1912
GOBP_PROTEIN_LOCALIZATION_TO_CELL_CELL_JUNCTION	24	0.41137	1.44673	0.0489297	0.144352	1	1572
GOBP_REGULATION_OF_AMYLOID_FIBRIL_FORMATION	16	0.467753	1.44662	0.0755814	0.144276	1	1997
GOBP_ORGANIC_CYCLIC_COMPOUND_CATABOLIC_PROCESS	474	0.254463	1.44602	0	0.144599	1	4394
GOBP_REGULATION_OF_TRANSMEMBRANE_RECEPTOR_PROTEIN_SERINE_THREONINE_KINASE_SIGNALING_PATHWAY	259	0.267853	1.44577	0	0.144645	1	5191
GOBP_POSITIVE_REGULATION_OF_RHO_PROTEIN_SIGNAL_TRANSDUCTION	35	0.373932	1.44564	0.0520833	0.144576	1	2817
GOBP_POSITIVE_REGULATION_OF_PROTEIN_TYROSINE_KINASE_ACTIVITY	38	0.37219	1.44552	0.040678	0.14451	1	1639
GOBP_REGULATION_OF_PLATELET_ACTIVATION	44	0.367152	1.44542	0.0459364	0.144418	1	3545
GOBP_FILOPODIUM_ASSEMBLY	74	0.322544	1.44495	0.0205761	0.144737	1	4250
GOBP_LOW_DENSITY_LIPOPROTEIN_PARTICLE_CLEARANCE	24	0.421336	1.44405	0.0507937	0.145332	1	4300
GOBP_NEGATIVE_REGULATION_OF_INTRACELLULAR_STEROID_HORMONE_RECEPTOR_SIGNALING_PATHWAY	39	0.365868	1.44368	0.0363036	0.145455	1	5280
GOBP_EPITHELIAL_TO_MESENCHYMAL_TRANSITION_INVOLVED_IN_ENDOCARDIAL_CUSHION_FORMATION	18	0.462373	1.44344	0.0756303	0.145469	1	3417
GOBP_CELLULAR_RESPONSE_TO_IONIZING_RADIATION	72	0.32006	1.44292	0.0251046	0.145781	1	3717
GOBP_HOMEOSTASIS_OF_NUMBER_OF_CELLS	390	0.254119	1.44196	0	0.146429	1	4309
GOBP_PROTEIN_CONTAINING_COMPLEX_DISASSEMBLY	246	0.268711	1.44137	0	0.146754	1	4737
GOBP_LIPOPOLYSACCHARIDE_MEDIATED_SIGNALING_PATHWAY	56	0.337284	1.44109	0.0282258	0.146805	1	5454
GOBP_MUSCLE_CELL_APOPTOTIC_PROCESS	116	0.297166	1.44083	0.0151515	0.146864	1	3582
GOBP_REGULATION_OF_INTRACELLULAR_PROTEIN_TRANSPORT	226	0.268447	1.43966	0.0070922	0.147696	1	4287
GOBP_RIBOSOMAL_LARGE_SUBUNIT_BIOGENESIS	72	0.326129	1.43917	0.042735	0.147918	1	4983
GOBP_POSITIVE_REGULATION_OF_INTRACELLULAR_PROTEIN_TRANSPORT	147	0.283095	1.43852	0.011976	0.148322	1	3273
GOBP_NEGATIVE_REGULATION_OF_ERBB_SIGNALING_PATHWAY	32	0.390001	1.43798	0.0702875	0.14868	1	4012
GOBP_POSITIVE_REGULATION_OF_INTERFERON_BETA_PRODUCTION	50	0.349092	1.43766	0.0323887	0.14883	1	1792
GOBP_PHOSPHATIDYLINOSITOL_PHOSPHATE_BIOSYNTHETIC_PROCESS	54	0.338593	1.43736	0.03	0.148909	1	4875
GOBP_NEGATIVE_REGULATION_OF_DNA_BINDING	49	0.35041	1.43604	0.0421053	0.149867	1	3038
GOBP_NEGATIVE_REGULATION_OF_TRANSFORMING_GROWTH_FACTOR_BETA_RECEPTOR_SIGNALING_PATHWAY	94	0.306603	1.4355	0.0183486	0.150128	1	5540
GOBP_PROTEIN_DEPHOSPHORYLATION	233	0.265141	1.43463	0	0.150728	1	3190
GOBP_REGULATION_OF_ENDOCYTOSIS	335	0.255882	1.43455	0	0.150628	1	3677
GOBP_PEPTIDYL_CYSTEINE_MODIFICATION	48	0.346674	1.43449	0.0353357	0.150507	1	3211
GOBP_NEGATIVE_REGULATION_OF_VIRAL_TRANSCRIPTION	18	0.462149	1.43425	0.0681115	0.150586	1	2560
GOBP_REGULATION_OF_VASCULAR_PERMEABILITY	48	0.343289	1.43411	0.0348432	0.150504	1	3104
GOBP_REGULATION_OF_MYELOID_CELL_APOPTOTIC_PROCESS	38	0.37607	1.43362	0.0517799	0.150769	1	1635
GOBP_TRABECULA_MORPHOGENESIS	57	0.335076	1.43352	0.0248227	0.150689	1	3987
GOBP_NEGATIVE_REGULATION_OF_GLUCOSE_IMPORT	20	0.442647	1.43337	0.0677507	0.150607	1	6751
GOBP_NUCLEOPHAGY	19	0.44157	1.43286	0.0634006	0.150855	1	1320
GOBP_TELOMERE_ORGANIZATION	149	0.282617	1.43197	0.0177515	0.151357	1	5589
GOBP_BONE_CELL_DEVELOPMENT	18	0.454613	1.43125	0.0643275	0.151804	1	1814
GOBP_RIBOSOMAL_SMALL_SUBUNIT_BIOGENESIS	102	0.29946	1.43044	0.0195122	0.15235	1	3084
GOBP_MATERNAL_PROCESS_INVOLVED_IN_FEMALE_PREGNANCY	51	0.333688	1.43031	0.0467626	0.15227	1	5619
GOBP_NEGATIVE_REGULATION_OF_T_CELL_PROLIFERATION	81	0.315451	1.43022	0.008	0.152186	1	3099
GOBP_REGULATION_OF_B_CELL_PROLIFERATION	70	0.325363	1.43003	0.0251046	0.152204	1	1364
GOBP_ESTABLISHMENT_OF_PROTEIN_LOCALIZATION_TO_PLASMA_MEMBRANE	67	0.320576	1.42985	0.0258621	0.152217	1	4330
GOBP_CELLULAR_RESPONSE_TO_INSULIN_STIMULUS	217	0.273382	1.42939	0.00740741	0.152521	1	3621
GOBP_REGULATION_OF_LIPID_KINASE_ACTIVITY	37	0.379252	1.4292	0.0393443	0.152521	1	2630
GOBP_NEGATIVE_REGULATION_OF_COLLAGEN_METABOLIC_PROCESS	19	0.441194	1.42802	0.0692771	0.153412	1	5184
GOBP_REGULATION_OF_DNA_BINDING_TRANSCRIPTION_FACTOR_ACTIVITY	425	0.249817	1.42711	0	0.154095	1	4147
GOBP_REGULATION_OF_VIRAL_GENOME_REPLICATION	83	0.316156	1.427	0.00833333	0.154013	1	3672
GOBP_NEGATIVE_REGULATION_OF_LIPID_METABOLIC_PROCESS	115	0.297147	1.4268	0.00490196	0.154014	1	3458
GOBP_NEGATIVE_REGULATION_OF_WNT_SIGNALING_PATHWAY	170	0.27784	1.42644	0	0.154195	1	3269
GOBP_REGULATION_OF_AUTOPHAGY_OF_MITOCHONDRION	30	0.384361	1.42635	0.0699088	0.154144	1	5721
GOBP_NEGATIVE_REGULATION_OF_RNA_CATABOLIC_PROCESS	86	0.301069	1.42622	0.0253165	0.154079	1	5757
GOBP_POSITIVE_REGULATION_OF_GLYCOLYTIC_PROCESS	27	0.399107	1.42553	0.0573066	0.154527	1	2376
GOBP_SCF_DEPENDENT_PROTEASOMAL_UBIQUITIN_DEPENDENT_PROTEIN_CATABOLIC_PROCESS	49	0.347055	1.42466	0.0342466	0.155077	1	3467
GOBP_REGULATION_OF_PROTEIN_CONTAINING_COMPLEX_DISASSEMBLY	133	0.287277	1.42442	0.005	0.155138	1	5701
GOBP_RESPONSE_TO_INTERLEUKIN_1	96	0.303922	1.42401	0	0.155294	1	1659
GOBP_POSITIVE_REGULATION_OF_OSSIFICATION	64	0.324476	1.42398	0.0305344	0.155132	1	5317
GOBP_IMMUNE_RESPONSE_REGULATING_SIGNALING_PATHWAY	437	0.250121	1.42307	0	0.155746	1	4449
GOBP_REGULATION_OF_CHROMATIN_ORGANIZATION	50	0.346704	1.42232	0.0376712	0.15629	1	2965
GOBP_GLUTAMINE_METABOLIC_PROCESS	23	0.411138	1.42095	0.0679887	0.157361	1	3735
GOBP_GOLGI_TO_PLASMA_MEMBRANE_TRANSPORT	58	0.333861	1.41827	0.0410448	0.159588	1	4330
GOBP_POSITIVE_REGULATION_OF_EXTRINSIC_APOPTOTIC_SIGNALING_PATHWAY_VIA_DEATH_DOMAIN_RECEPTORS	16	0.464045	1.41824	0.0756757	0.159434	1	1622
GOBP_NUCLEOSIDE_MONOPHOSPHATE_BIOSYNTHETIC_PROCESS	42	0.351254	1.4175	0.0565371	0.159962	1	5339
GOBP_REGULATION_OF_PROTEIN_POLYMERIZATION	202	0.268731	1.41709	0	0.16016	1	2922
GOBP_FOLIC_ACID_CONTAINING_COMPOUND_METABOLIC_PROCESS	24	0.407778	1.41637	0.0542169	0.160652	1	4655
GOBP_NEGATIVE_REGULATION_OF_SMOOTH_MUSCLE_CELL_APOPTOTIC_PROCESS	15	0.463217	1.41619	0.11396	0.160611	1	3463
GOBP_REGULATION_OF_PROTEIN_LOCALIZATION_TO_CHROMOSOME_TELOMERIC_REGION	15	0.46244	1.41521	0.0742857	0.161347	1	4557
GOBP_NEGATIVE_REGULATION_OF_LIPID_CATABOLIC_PROCESS	31	0.377609	1.41468	0.0607903	0.161631	1	986
GOBP_REGULATION_OF_TELOMERE_MAINTENANCE	96	0.297539	1.41445	0.0242718	0.161703	1	5510
GOBP_RESPONSE_TO_AMYLOID_BETA	43	0.354349	1.414	0.0505051	0.161913	1	1932
GOBP_TAIL_ANCHORED_MEMBRANE_PROTEIN_INSERTION_INTO_ER_MEMBRANE	16	0.456945	1.41398	0.0831099	0.161764	1	2389
GOBP_IRON_SULFUR_CLUSTER_ASSEMBLY	25	0.408771	1.4139	0.0495627	0.161641	1	4783
GOBP_REGULATION_OF_EPITHELIAL_CELL_PROLIFERATION	420	0.250764	1.4137	0	0.161695	1	2636
GOBP_MYELIN_MAINTENANCE	18	0.444559	1.4136	0.0884956	0.161612	1	5077
GOBP_REACTIVE_NITROGEN_SPECIES_METABOLIC_PROCESS	92	0.305985	1.41345	0.0365854	0.161574	1	1937
GOBP_NEGATIVE_REGULATION_OF_MUSCLE_CELL_APOPTOTIC_PROCESS	66	0.322268	1.41333	0.0222222	0.161523	1	3582
GOBP_RESPONSE_TO_NUTRIENT	77	0.308954	1.41326	0.0225225	0.161414	1	2993
GOBP_AUTOPHAGY_OF_MITOCHONDRION	89	0.302783	1.41303	0.019685	0.161472	1	5942
GOBP_POSITIVE_REGULATION_OF_REACTIVE_OXYGEN_SPECIES_BIOSYNTHETIC_PROCESS	24	0.409345	1.41279	0.068306	0.161502	1	2015
GOBP_AMP_METABOLIC_PROCESS	29	0.392245	1.41263	0.0628931	0.161469	1	5403
GOBP_INTEGRATED_STRESS_RESPONSE_SIGNALING	21	0.426233	1.41208	0.0756757	0.161799	1	2969
GOBP_ENDOLYSOSOMAL_TOLL_LIKE_RECEPTOR_SIGNALING_PATHWAY	51	0.337763	1.41175	0.0384615	0.161904	1	3502
GOBP_VENTRICULAR_TRABECULA_MYOCARDIUM_MORPHOGENESIS	17	0.458359	1.41164	0.091716	0.161853	1	3267
GOBP_REGULATION_OF_STEM_CELL_POPULATION_MAINTENANCE	74	0.314709	1.41066	0.0482456	0.162609	1	6673
GOBP_DEVELOPMENT_OF_PRIMARY_MALE_SEXUAL_CHARACTERISTICS	146	0.283496	1.41065	0.00578035	0.162441	1	3852
GOBP_VASCULAR_ASSOCIATED_SMOOTH_MUSCLE_CONTRACTION	29	0.393408	1.41063	0.0590164	0.162279	1	309
GOBP_POSITIVE_REGULATION_OF_CYTOKINE_PRODUCTION_INVOLVED_IN_IMMUNE_RESPONSE	108	0.291399	1.41011	0.0192308	0.162527	1	1378
GOBP_DEOXYRIBONUCLEOSIDE_MONOPHOSPHATE_CATABOLIC_PROCESS	20	0.42718	1.40991	0.0621302	0.162539	1	635
GOBP_MESENCHYMAL_CELL_DIFFERENTIATION	254	0.258871	1.40906	0	0.163104	1	3585
GOBP_MITOTIC_CELL_CYCLE_PHASE_TRANSITION	444	0.252941	1.40866	0	0.163264	1	4149
GOBP_ESTABLISHMENT_OF_PROTEIN_LOCALIZATION_TO_MEMBRANE	263	0.260512	1.40789	0	0.163808	1	4379
GOBP_MODIFICATION_OF_POSTSYNAPTIC_STRUCTURE	34	0.369636	1.40716	0.0613497	0.164377	1	1728
GOBP_VESICLE_COATING	33	0.371206	1.40567	0.0651466	0.165682	1	4196
GOBP_REPRODUCTIVE_SYSTEM_DEVELOPMENT	337	0.247572	1.40566	0	0.165505	1	3267
GOBP_FORMATION_OF_PRIMARY_GERM_LAYER	108	0.290444	1.40562	0.0151515	0.165376	1	3099
GOBP_POSITIVE_REGULATION_OF_PROTEIN_CATABOLIC_PROCESS	205	0.266552	1.40542	0.0070922	0.16535	1	6392
GOBP_ESTABLISHMENT_OF_PLANAR_POLARITY_INVOLVED_IN_NEURAL_TUBE_CLOSURE	16	0.457574	1.40506	0.0962099	0.165504	1	3866
GOBP_REGULATION_OF_HOMOTYPIC_CELL_CELL_ADHESION	35	0.372354	1.40489	0.0689655	0.16548	1	3308
GOBP_REGULATION_OF_PROTEIN_SERINE_THREONINE_KINASE_ACTIVITY	339	0.248043	1.40452	0	0.165661	1	3634
GOBP_REGULATION_OF_NON_CANONICAL_NF_KAPPAB_SIGNAL_TRANSDUCTION	100	0.294391	1.40433	0.00476191	0.165665	1	4348
GOBP_FIBROBLAST_APOPTOTIC_PROCESS	31	0.375192	1.40406	0.0798722	0.16579	1	3481
GOBP_MITOCHONDRIAL_RNA_PROCESSING	18	0.437031	1.40404	0.0780347	0.165624	1	2765
GOBP_POSITIVE_REGULATION_OF_AMYLOID_PRECURSOR_PROTEIN_CATABOLIC_PROCESS	26	0.406042	1.40274	0.0501567	0.166736	1	1694
GOBP_SYNAPTIC_VESICLE_CYTOSKELETAL_TRANSPORT	20	0.429827	1.40215	0.083815	0.167146	1	2997
GOBP_REGULATION_OF_CELL_SHAPE	142	0.279763	1.40185	0.0113636	0.167272	1	4250
GOBP_TRICARBOXYLIC_ACID_METABOLIC_PROCESS	17	0.446916	1.40179	0.0946746	0.167153	1	4826
GOBP_ORGANIC_ACID_TRANSMEMBRANE_TRANSPORT	144	0.27823	1.40158	0	0.167181	1	5335
GOBP_ENDOPLASMIC_RETICULUM_TO_GOLGI_VESICLE_MEDIATED_TRANSPORT	122	0.286533	1.40158	0.0207254	0.167008	1	5525
GOBP_EPITHELIAL_CELL_DEVELOPMENT	238	0.263381	1.40105	0	0.167329	1	4316
GOBP_INTERLEUKIN_6_PRODUCTION	179	0.268416	1.40053	0	0.167562	1	2846
GOBP_TRANSITION_METAL_ION_TRANSPORT	102	0.291318	1.40035	0.0201613	0.167568	1	3936
GOBP_PEPTIDYL_L_CYSTEINE_S_PALMITOYLATION	24	0.405449	1.39996	0.0668605	0.16774	1	2885
GOBP_POSITIVE_REGULATION_OF_NITRIC_OXIDE_SYNTHASE_BIOSYNTHETIC_PROCESS	21	0.42773	1.39966	0.0863095	0.16786	1	2044
GOBP_GOLGI_TO_VACUOLE_TRANSPORT	21	0.420447	1.39943	0.0819209	0.167881	1	6805
GOBP_CARDIAC_SEPTUM_MORPHOGENESIS	79	0.306414	1.39934	0.0135135	0.167788	1	3589
GOBP_REGULATION_OF_INFLAMMATORY_RESPONSE	394	0.243387	1.39897	0	0.167999	1	4576
GOBP_REGULATION_OF_T_CELL_PROLIFERATION	223	0.259704	1.39868	0.00833333	0.168136	1	2618
GOBP_REGULATION_OF_GLIAL_CELL_MIGRATION	26	0.39761	1.39859	0.0543807	0.168035	1	1912
GOBP_REGULATION_OF_T_CELL_CYTOKINE_PRODUCTION	38	0.359793	1.39846	0.0470219	0.167983	1	1238
GOBP_NEGATIVE_REGULATION_OF_TRIGLYCERIDE_METABOLIC_PROCESS	15	0.461272	1.39814	0.0931507	0.168065	1	7369
GOBP_OOCYTE_MATURATION	36	0.364942	1.39807	0.0457516	0.167967	1	2517
GOBP_RESPIRATORY_BURST	30	0.379688	1.39792	0.0718563	0.167966	1	4341
GOBP_FC_GAMMA_RECEPTOR_SIGNALING_PATHWAY	15	0.449942	1.39767	0.111702	0.168021	1	6676
GOBP_MESENCHYME_MORPHOGENESIS	59	0.323907	1.39756	0.0451128	0.167958	1	4045
GOBP_MALE_SEX_DIFFERENTIATION	175	0.267127	1.3975	0.0136986	0.167868	1	3020
GOBP_DEOXYRIBONUCLEOSIDE_MONOPHOSPHATE_METABOLIC_PROCESS	30	0.384403	1.39708	0.0734824	0.16809	1	4262
GOBP_TELOMERE_CAPPING	38	0.355456	1.39694	0.0579268	0.168056	1	3245
GOBP_PROTEIN_INSERTION_INTO_ER_MEMBRANE	27	0.394155	1.39602	0.0584615	0.168786	1	4949
GOBP_MYELOID_CELL_DEVELOPMENT	97	0.296808	1.39569	0.0272727	0.168914	1	4037
GOBP_AMINO_SUGAR_CATABOLIC_PROCESS	19	0.423194	1.3956	0.0932203	0.168817	1	5295
GOBP_BLOOD_VESSEL_ENDOTHELIAL_CELL_MIGRATION	124	0.282587	1.39515	0.0119048	0.169089	1	6693
GOBP_REGULATION_OF_OXIDATIVE_STRESS_INDUCED_INTRINSIC_APOPTOTIC_SIGNALING_PATHWAY	37	0.357903	1.395	0.0462633	0.169025	1	4214
GOBP_TOOTH_MINERALIZATION	32	0.368619	1.39423	0.0684039	0.169627	1	2987
GOBP_RESPONSE_TO_INSULIN	258	0.256376	1.39393	0	0.169735	1	3621
GOBP_REGULATION_OF_RESPONSE_TO_WOUNDING	171	0.275628	1.39367	0	0.169827	1	3976
GOBP_RESPONSE_TO_ANTIBIOTIC	35	0.37496	1.39363	0.0864198	0.169695	1	3481
GOBP_PROTEIN_MODIFICATION_BY_SMALL_PROTEIN_REMOVAL	126	0.282846	1.39357	0.00471698	0.169582	1	4483
GOBP_RESPONSE_TO_DECREASED_OXYGEN_LEVELS	247	0.257258	1.39344	0	0.16952	1	4494
GOBP_GLIAL_CELL_MIGRATION	71	0.320178	1.39338	0.0401606	0.169396	1	1932
GOBP_RRNA_METABOLIC_PROCESS	241	0.261025	1.39336	0	0.169231	1	4162
GOBP_POSITIVE_REGULATION_OF_PEPTIDYL_TYROSINE_PHOSPHORYLATION	184	0.268373	1.39277	0	0.16962	1	2376
GOBP_RESPONSE_TO_CAMP	60	0.32671	1.39208	0.0404858	0.170185	1	3579
GOBP_CELL_SURFACE_PATTERN_RECOGNITION_RECEPTOR_SIGNALING_PATHWAY	69	0.320662	1.39119	0.0403226	0.170849	1	3694
GOBP_PERICARDIUM_DEVELOPMENT	28	0.386283	1.39112	0.0703364	0.170735	1	3346
GOBP_RIBONUCLEOSIDE_MONOPHOSPHATE_METABOLIC_PROCESS	53	0.330536	1.39081	0.0390071	0.170798	1	4431
GOBP_PRODUCTION_OF_MOLECULAR_MEDIATOR_INVOLVED_IN_INFLAMMATORY_RESPONSE	103	0.293976	1.39048	0.0234742	0.170963	1	3552
GOBP_ENDOCARDIAL_CUSHION_DEVELOPMENT	54	0.332369	1.39022	0.0407407	0.171048	1	5066
GOBP_LIVER_MORPHOGENESIS	36	0.365148	1.38961	0.0615385	0.171482	1	2966
GOBP_REGULATION_OF_CELLULAR_COMPONENT_SIZE	405	0.246126	1.38956	0	0.171343	1	3320
GOBP_REGULATION_OF_INTRACELLULAR_STEROID_HORMONE_RECEPTOR_SIGNALING_PATHWAY	79	0.311233	1.38935	0.0401606	0.171374	1	4045
GOBP_REGULATION_OF_VIRAL_LIFE_CYCLE	143	0.278436	1.38866	0.0113636	0.17186	1	3719
GOBP_NEGATIVE_REGULATION_OF_PROTEIN_CONTAINING_COMPLEX_DISASSEMBLY	91	0.297054	1.38735	0.0254237	0.173092	1	4279
GOBP_PROTEIN_NITROSYLATION	15	0.468747	1.38728	0.0913838	0.172988	1	3104
GOBP_NEGATIVE_REGULATION_OF_FIBROBLAST_PROLIFERATION	45	0.338977	1.38628	0.0509554	0.173904	1	6673
GOBP_INTEGRIN_ACTIVATION	27	0.392895	1.38618	0.0662651	0.173831	1	3025
GOBP_B_CELL_APOPTOTIC_PROCESS	33	0.368317	1.38571	0.0627063	0.174125	1	4450
GOBP_NEGATIVE_REGULATION_OF_NEURON_PROJECTION_DEVELOPMENT	165	0.27032	1.38495	0.00662252	0.174756	1	4246
GOBP_MONOCYTE_DIFFERENTIATION	30	0.376541	1.38472	0.0844156	0.174848	1	3780
GOBP_NUCLEOLUS_ORGANIZATION	17	0.451742	1.38458	0.128134	0.17481	1	4559
GOBP_CELLULAR_RESPONSE_TO_GLUCOSE_STARVATION	55	0.333129	1.38454	0.0478088	0.174699	1	2124
GOBP_MORPHOGENESIS_OF_AN_EPITHELIAL_FOLD	29	0.387742	1.38449	0.0721312	0.174573	1	1323
GOBP_MYELOID_LEUKOCYTE_MIGRATION	241	0.261781	1.38412	0.00793651	0.174781	1	2618
GOBP_POSITIVE_REGULATION_OF_ESTABLISHMENT_OF_PROTEIN_LOCALIZATION	353	0.244463	1.38406	0.0123457	0.174683	1	4287
GOBP_INNATE_IMMUNE_RESPONSE_ACTIVATING_CELL_SURFACE_RECEPTOR_SIGNALING_PATHWAY	81	0.303874	1.38362	0.031746	0.174943	1	3694
GOBP_REGULATION_OF_PROGRAMMED_NECROTIC_CELL_DEATH	28	0.377991	1.38355	0.0875	0.174842	1	4190
GOBP_PEPTIDYL_LYSINE_MODIFICATION	221	0.260476	1.38279	0	0.175421	1	5988
GOBP_NEGATIVE_REGULATION_OF_LYMPHOCYTE_ACTIVATION	174	0.272119	1.38203	0.0128205	0.176038	1	3208
GOBP_CELLULAR_RESPONSE_TO_STEROID_HORMONE_STIMULUS	179	0.267757	1.38159	0.02	0.17632	1	4045
GOBP_ANTIGEN_PROCESSING_AND_PRESENTATION_OF_PEPTIDE_ANTIGEN_VIA_MHC_CLASS_I	46	0.340032	1.38074	0.055921	0.177001	1	4514
GOBP_NUCLEOSIDE_MONOPHOSPHATE_CATABOLIC_PROCESS	25	0.400524	1.38034	0.0744048	0.177189	1	4262
GOBP_POSITIVE_REGULATION_OF_CELL_CYCLE	355	0.244111	1.38022	0	0.177154	1	3485
GOBP_CARDIAC_CONDUCTION_SYSTEM_DEVELOPMENT	21	0.41037	1.38022	0.11437	0.176983	1	4170
GOBP_HEPATICOBILIARY_SYSTEM_DEVELOPMENT	140	0.275943	1.37945	0.0162162	0.177472	1	4487
GOBP_REGULATION_OF_SODIUM_ION_TRANSMEMBRANE_TRANSPORT	71	0.308514	1.37938	0.0322581	0.17736	1	3066
GOBP_REGULATION_OF_LIPOPROTEIN_PARTICLE_CLEARANCE	22	0.423674	1.37878	0.101744	0.177761	1	6413
GOBP_NEGATIVE_REGULATION_OF_PROTEIN_LOCALIZATION	241	0.248847	1.37778	0	0.178499	1	4782
GOBP_LIPOPROTEIN_BIOSYNTHETIC_PROCESS	102	0.284602	1.37759	0.0132743	0.178521	1	3776
GOBP_REGULATION_OF_HEMATOPOIETIC_STEM_CELL_PROLIFERATION	18	0.433367	1.37731	0.0861111	0.178672	1	3346
GOBP_NEGATIVE_REGULATION_OF_BIOMINERAL_TISSUE_DEVELOPMENT	26	0.392885	1.37696	0.0688623	0.178859	1	1571
GOBP_EXTRINSIC_APOPTOTIC_SIGNALING_PATHWAY	237	0.260968	1.37673	0	0.178934	1	4328
GOBP_EMBRYONIC_HEART_TUBE_MORPHOGENESIS	69	0.310929	1.37554	0.03861	0.18	1	4071
GOBP_TOLERANCE_INDUCTION	52	0.328984	1.37545	0.0543478	0.179929	1	2255
GOBP_INCLUSION_BODY_ASSEMBLY	26	0.387324	1.37536	0.0875	0.179818	1	5331
GOBP_PROTEIN_LOCALIZATION_TO_CHROMOSOME_TELOMERIC_REGION	32	0.366756	1.37475	0.0861538	0.180289	1	2801
GOBP_POSITIVE_REGULATION_OF_POST_TRANSLATIONAL_PROTEIN_MODIFICATION	171	0.270115	1.37454	0.0253165	0.180337	1	2934
GOBP_NEGATIVE_REGULATION_OF_MRNA_METABOLIC_PROCESS	95	0.284425	1.37447	0.018018	0.18021	1	5757
GOBP_RESPONSE_TO_EXTRACELLULAR_STIMULUS	448	0.235857	1.37415	0	0.180421	1	4463
GOBP_REGULATION_OF_LOW_DENSITY_LIPOPROTEIN_PARTICLE_CLEARANCE	15	0.45944	1.37376	0.0963173	0.180693	1	2444
GOBP_NEGATIVE_REGULATION_OF_DNA_BINDING_TRANSCRIPTION_FACTOR_ACTIVITY	165	0.272213	1.37338	0.0229885	0.180909	1	4576
GOBP_OUTFLOW_TRACT_MORPHOGENESIS	89	0.299023	1.37295	0.0299145	0.181179	1	4045
GOBP_POSITIVE_REGULATION_OF_LEUKOCYTE_MIGRATION	166	0.265885	1.3729	0.00588235	0.181038	1	2618
GOBP_POSITIVE_REGULATION_OF_HISTONE_METHYLATION	17	0.43577	1.37281	0.0988372	0.18095	1	2612
GOBP_REGULATION_OF_LIPOPOLYSACCHARIDE_MEDIATED_SIGNALING_PATHWAY	28	0.383213	1.37261	0.0776397	0.180997	1	5454
GOBP_NEGATIVE_REGULATION_OF_SMALL_MOLECULE_METABOLIC_PROCESS	118	0.283734	1.37227	0.0231481	0.181165	1	3843
GOBP_MAINTENANCE_OF_CELL_POLARITY	18	0.424415	1.37087	0.0854701	0.182463	1	298
GOBP_ESTABLISHMENT_OF_PLANAR_POLARITY_OF_EMBRYONIC_EPITHELIUM	18	0.423204	1.36912	0.110448	0.184056	1	3866
GOBP_REGULATION_OF_B_CELL_APOPTOTIC_PROCESS	26	0.389183	1.36858	0.107595	0.18439	1	2886
GOBP_SPINDLE_ASSEMBLY	123	0.278575	1.36843	0.0112994	0.184408	1	3753
GOBP_PURINE_NUCLEOSIDE_MONOPHOSPHATE_CATABOLIC_PROCESS	16	0.44584	1.36824	0.0906593	0.184437	1	3901
GOBP_REGULATION_OF_EMBRYONIC_DEVELOPMENT	90	0.297461	1.36801	0.0258621	0.184481	1	3294
GOBP_PHOSPHATE_ION_TRANSPORT	28	0.370876	1.36785	0.0865672	0.184468	1	3077
GOBP_POSITIVE_REGULATION_OF_CELL_ACTIVATION	431	0.240673	1.3671	0	0.18507	1	2372
GOBP_NEGATIVE_REGULATION_OF_CELL_JUNCTION_ASSEMBLY	35	0.362675	1.36699	0.0918033	0.185008	1	1839
GOBP_ENDOTHELIAL_CELL_PROLIFERATION	172	0.269726	1.36655	0.011236	0.18525	1	2636
GOBP_REGULATION_OF_GLIAL_CELL_DIFFERENTIATION	95	0.297406	1.36625	0.0251256	0.185412	1	5399
GOBP_REGULATION_OF_LONG_TERM_SYNAPTIC_POTENTIATION	59	0.322036	1.36594	0.0581818	0.185573	1	1573
GOBP_POSITIVE_REGULATION_OF_CELL_PROJECTION_ORGANIZATION	452	0.240466	1.36558	0	0.185819	1	4296
GOBP_OSTEOCLAST_DIFFERENTIATION	132	0.278274	1.36556	0.0112994	0.18566	1	1912
GOBP_NEGATIVE_REGULATION_OF_ERK1_AND_ERK2_CASCADE	81	0.300811	1.36519	0.0495868	0.185829	1	3269
GOBP_NEGATIVE_REGULATION_OF_CELL_CYCLE	384	0.244446	1.36491	0	0.185949	1	4003
GOBP_MACROPHAGE_ACTIVATION	110	0.282358	1.3649	0.02	0.185784	1	3849
GOBP_RESPONSE_TO_COPPER_ION	29	0.3764	1.36464	0.0764873	0.18585	1	4039
GOBP_PURINE_RIBONUCLEOTIDE_SALVAGE	16	0.444078	1.36329	0.125	0.18708	1	4057
GOBP_AMYLOID_BETA_METABOLIC_PROCESS	56	0.326771	1.36307	0.0365854	0.187124	1	2483
GOBP_MODULATION_BY_HOST_OF_VIRAL_PROCESS	46	0.349347	1.36253	0.0586207	0.187578	1	3106
GOBP_REGULATION_OF_MICROTUBULE_POLYMERIZATION_OR_DEPOLYMERIZATION	90	0.289124	1.36248	0.0266667	0.187452	1	4298
GOBP_PROTEOGLYCAN_BIOSYNTHETIC_PROCESS	62	0.310761	1.36173	0.0545455	0.18807	1	4998
GOBP_REGULATION_OF_MICROTUBULE_POLYMERIZATION	55	0.319747	1.3616	0.0629139	0.188057	1	4222
GOBP_POSITIVE_REGULATION_OF_PHOSPHATASE_ACTIVITY	32	0.365681	1.36097	0.0886076	0.188514	1	1856
GOBP_REGULATION_OF_CELL_CYCLE_G2_M_PHASE_TRANSITION	119	0.281575	1.36093	0.0375587	0.188385	1	5229
GOBP_FIBROBLAST_ACTIVATION	22	0.399129	1.36059	0.0952381	0.188595	1	2160
GOBP_RNA_CAPPING	27	0.384827	1.36045	0.0825397	0.188555	1	6459
GOBP_POSITIVE_REGULATION_OF_SIGNALING_RECEPTOR_ACTIVITY	39	0.350578	1.36024	0.0640569	0.188613	1	3677
GOBP_VESICLE_LOCALIZATION	211	0.256526	1.36003	0	0.188651	1	4213
GOBP_MITOTIC_G2_DNA_DAMAGE_CHECKPOINT_SIGNALING	40	0.356196	1.35988	0.0633803	0.188637	1	5543
GOBP_POSITIVE_REGULATION_OF_B_CELL_DIFFERENTIATION	19	0.422772	1.35925	0.120846	0.189106	1	4561
GOBP_REGULATION_OF_CELL_PROJECTION_ASSEMBLY	212	0.256665	1.35835	0.0145985	0.189868	1	4124
GOBP_NEGATIVE_REGULATION_OF_LOCOMOTION	354	0.234523	1.35817	0	0.18991	1	3673
GOBP_MICROTUBULE_CYTOSKELETON_ORGANIZATION_INVOLVED_IN_MITOSIS	158	0.264581	1.35804	0.00689655	0.189893	1	4026
GOBP_C4_DICARBOXYLATE_TRANSPORT	28	0.377839	1.3576	0.112805	0.190138	1	2169
GOBP_TYPE_B_PANCREATIC_CELL_DEVELOPMENT	22	0.41335	1.35759	0.107042	0.189972	1	4096
GOBP_PYRIMIDINE_RIBONUCLEOTIDE_METABOLIC_PROCESS	27	0.36664	1.35715	0.0838509	0.190256	1	5641
GOBP_ENDOCYTIC_RECYCLING	88	0.290278	1.35707	0.0349345	0.190183	1	4273
GOBP_NEGATIVE_REGULATION_OF_CELL_ACTIVATION	225	0.249654	1.35705	0.00819672	0.190038	1	3502
GOBP_EMBRYONIC_PLACENTA_MORPHOGENESIS	33	0.365842	1.35654	0.0953846	0.190424	1	2068
GOBP_RESPONSE_TO_DEXAMETHASONE	30	0.369137	1.35484	0.0828026	0.192039	1	4463
GOBP_REGULATION_OF_NUCLEAR_TRANSCRIBED_MRNA_CATABOLIC_PROCESS_DEADENYLATION_DEPENDENT_DECAY	26	0.39081	1.35476	0.0997305	0.191925	1	746
GOBP_REGULATION_OF_NUCLEOBASE_CONTAINING_COMPOUND_TRANSPORT	16	0.449026	1.35434	0.119658	0.192209	1	4242
GOBP_MINERALOCORTICOID_METABOLIC_PROCESS	16	0.436548	1.35424	0.116147	0.192144	1	4392
GOBP_REGULATION_OF_DENDRITIC_SPINE_MAINTENANCE	16	0.441634	1.35397	0.113514	0.192255	1	1498
GOBP_EMBRYONIC_HEART_TUBE_DEVELOPMENT	93	0.289755	1.35393	0.0353982	0.192121	1	4071
GOBP_POST_TRANSCRIPTIONAL_GENE_SILENCING	113	0.28326	1.3535	0.0418848	0.192372	1	4017
GOBP_POSITIVE_REGULATION_OF_LYMPHOCYTE_ACTIVATION	347	0.241412	1.35348	0	0.19221	1	3819
GOBP_PHARYNGEAL_SYSTEM_DEVELOPMENT	32	0.36143	1.35347	0.0872483	0.192046	1	4045
GOBP_MODULATION_BY_SYMBIONT_OF_ENTRY_INTO_HOST	54	0.31764	1.35322	0.0824742	0.192096	1	3719
GOBP_REGULATION_OF_COMPLEMENT_ACTIVATION	25	0.383256	1.35296	0.0961538	0.192194	1	2806
GOBP_REGULATION_OF_CHOLESTEROL_BIOSYNTHETIC_PROCESS	21	0.402604	1.35256	0.108466	0.192478	1	3458
GOBP_POSITIVE_REGULATION_OF_CARTILAGE_DEVELOPMENT	32	0.355404	1.35141	0.0764331	0.193579	1	5174
GOBP_REGULATION_OF_BRANCHING_INVOLVED_IN_URETERIC_BUD_MORPHOGENESIS	25	0.382766	1.35096	0.110787	0.193946	1	2572
GOBP_TRANSPORT_ALONG_MICROTUBULE	175	0.262051	1.35068	0	0.194072	1	2997
GOBP_NUCLEUS_LOCALIZATION	44	0.329027	1.35058	0.0636943	0.19403	1	1906
GOBP_REGULATION_OF_ATP_DEPENDENT_ACTIVITY	71	0.303316	1.35047	0.0574713	0.19397	1	3137
GOBP_POSITIVE_REGULATION_OF_PROTEIN_AUTOPHOSPHORYLATION	26	0.377655	1.35016	0.0930931	0.194129	1	3079
GOBP_POSITIVE_REGULATION_OF_T_CELL_CYTOKINE_PRODUCTION	26	0.382399	1.34997	0.0884146	0.194186	1	967
GOBP_MULTICELLULAR_ORGANISM_GROWTH	223	0.248693	1.34993	0.0155039	0.194044	1	2972
GOBP_REGULATION_OF_VIRAL_INDUCED_CYTOPLASMIC_PATTERN_RECOGNITION_RECEPTOR_SIGNALING_PATHWAY	91	0.286734	1.34957	0.0396476	0.194261	1	3913
GOBP_MRNA_3_END_PROCESSING	53	0.327314	1.34833	0.0613718	0.195474	1	5807
GOBP_HISTONE_DEACETYLATION	27	0.385711	1.34818	0.0833333	0.195476	1	5263
GOBP_LYMPH_VESSEL_DEVELOPMENT	32	0.357797	1.34789	0.102167	0.195586	1	1683
GOBP_PIGMENTATION	116	0.277882	1.3475	0.0310881	0.195843	1	3233
GOBP_PYRIMIDINE_DEOXYRIBONUCLEOSIDE_MONOPHOSPHATE_METABOLIC_PROCESS	15	0.433784	1.34698	0.111421	0.196258	1	4861
GOBP_GLUTAMINE_FAMILY_AMINO_ACID_METABOLIC_PROCESS	69	0.306668	1.34686	0.0522388	0.196202	1	5671
GOBP_MITOTIC_NUCLEAR_DIVISION	260	0.247486	1.34673	0.00869565	0.196162	1	3427
GOBP_POSITIVE_REGULATION_OF_LONG_TERM_SYNAPTIC_POTENTIATION	32	0.357776	1.34633	0.0777027	0.196392	1	1573
GOBP_MAMMARY_GLAND_EPITHELIAL_CELL_DIFFERENTIATION	17	0.434129	1.34614	0.106742	0.196412	1	5873
GOBP_REGULATION_OF_DNA_TEMPLATED_DNA_REPLICATION	39	0.344219	1.34602	0.0857143	0.196344	1	3985
GOBP_NUCLEAR_TRANSCRIBED_MRNA_CATABOLIC_PROCESS_DEADENYLATION_DEPENDENT_DECAY	60	0.3121	1.34596	0.068	0.196233	1	1407
GOBP_REGULATION_OF_GRANULOCYTE_CHEMOTAXIS	58	0.318515	1.34506	0.0607143	0.197099	1	2159
GOBP_OSSIFICATION	445	0.230527	1.34463	0	0.197362	1	3099
GOBP_DEVELOPMENTAL_INDUCTION	43	0.337791	1.34452	0.0927419	0.197307	1	2793
GOBP_REGULATION_OF_CYTOKINESIS	94	0.284966	1.34445	0.0389105	0.197207	1	3796
GOBP_IMP_BIOSYNTHETIC_PROCESS	15	0.443357	1.34412	0.108586	0.197371	1	6478
GOBP_NEGATIVE_REGULATION_OF_TUMOR_NECROSIS_FACTOR_MEDIATED_SIGNALING_PATHWAY	20	0.399873	1.34395	0.10951	0.197378	1	1544
GOBP_REGULATION_OF_MONONUCLEAR_CELL_MIGRATION	127	0.270541	1.34373	0.0217391	0.197454	1	2618
GOBP_PULMONARY_VALVE_DEVELOPMENT	23	0.393125	1.34303	0.0994152	0.198062	1	3267
GOBP_REGULATION_OF_PROTEIN_CONTAINING_COMPLEX_ASSEMBLY	428	0.234415	1.34279	0.015873	0.19816	1	3309
GOBP_ESTABLISHMENT_OF_MITOTIC_SPINDLE_LOCALIZATION	41	0.338855	1.34205	0.083871	0.198834	1	2428
GOBP_POSITIVE_REGULATION_OF_CREB_TRANSCRIPTION_FACTOR_ACTIVITY	15	0.441979	1.34119	0.139344	0.199588	1	1027
GOBP_NEGATIVE_REGULATION_OF_SMOOTH_MUSCLE_CELL_PROLIFERATION	72	0.30152	1.34112	0.0611354	0.199501	1	2313
GOBP_NEGATIVE_REGULATION_OF_JUN_KINASE_ACTIVITY	15	0.44388	1.34021	0.125806	0.200291	1	2194
GOBP_CALCIUM_MEDIATED_SIGNALING_USING_INTRACELLULAR_CALCIUM_SOURCE	22	0.396015	1.3401	0.112426	0.200229	1	670
GOBP_FC_RECEPTOR_MEDIATED_STIMULATORY_SIGNALING_PATHWAY	17	0.430169	1.33934	0.124294	0.200954	1	6676
GOBP_REGULATION_OF_PEPTIDYL_LYSINE_ACETYLATION	32	0.361197	1.33921	0.0882353	0.200891	1	5872
GOBP_TRANSCRIPTION_BY_RNA_POLYMERASE_III	47	0.329567	1.33842	0.10473	0.201616	1	2995
GOBP_REGULATION_OF_PROTEIN_TYROSINE_KINASE_ACTIVITY	70	0.300642	1.33825	0.0421941	0.201643	1	3658
GOBP_NATURAL_KILLER_CELL_DIFFERENTIATION	35	0.352015	1.3379	0.09319	0.201806	1	4561
GOBP_MAGNESIUM_ION_TRANSPORT	17	0.4273	1.33737	0.129412	0.202241	1	3715
GOBP_POSITIVE_REGULATION_OF_STEROID_BIOSYNTHETIC_PROCESS	29	0.368049	1.33613	0.1	0.203481	1	2370
GOBP_TRNA_METHYLATION	39	0.343596	1.33607	0.0716724	0.203377	1	1615
GOBP_TOLL_LIKE_RECEPTOR_4_SIGNALING_PATHWAY	57	0.316013	1.33543	0.0606061	0.203993	1	4073
GOBP_NEGATIVE_REGULATION_OF_CELL_CYCLE_PROCESS	299	0.239089	1.33469	0	0.204701	1	3959
GOBP_POSITIVE_REGULATION_OF_COLLAGEN_METABOLIC_PROCESS	40	0.343036	1.33411	0.0795848	0.205156	1	3697
GOBP_RESPONSE_TO_ANGIOTENSIN	32	0.362222	1.33298	0.102894	0.206216	1	6816
GOBP_LEUKOCYTE_CELL_CELL_ADHESION	434	0.23011	1.33149	0	0.20767	1	3270
GOBP_CYTOKINE_MEDIATED_SIGNALING_PATHWAY	431	0.229578	1.3303	0	0.208909	1	3696
GOBP_PROTEIN_K48_LINKED_UBIQUITINATION	71	0.305159	1.33006	0.0528455	0.209094	1	2489
GOBP_MESODERMAL_CELL_FATE_COMMITMENT	17	0.422924	1.32953	0.125	0.209558	1	2572
GOBP_PROTEIN_CATABOLIC_PROCESS_IN_THE_VACUOLE	22	0.39899	1.32902	0.107784	0.209947	1	5929
GOBP_POSITIVE_REGULATION_OF_PATTERN_RECOGNITION_RECEPTOR_SIGNALING_PATHWAY	68	0.306635	1.32863	0.0352113	0.2102	1	3913
GOBP_ACTOMYOSIN_STRUCTURE_ORGANIZATION	217	0.253834	1.32656	0.00724638	0.212373	1	4835
GOBP_MYOBLAST_DIFFERENTIATION	124	0.266872	1.3265	0.040201	0.212254	1	3267
GOBP_VENTRICULAR_SEPTUM_MORPHOGENESIS	47	0.336645	1.32643	0.0938511	0.212158	1	3589
GOBP_NEGATIVE_REGULATION_OF_SMALL_GTPASE_MEDIATED_SIGNAL_TRANSDUCTION	62	0.315991	1.32622	0.0661765	0.212224	1	4665
GOBP_COMPLEMENT_ACTIVATION	56	0.314686	1.32589	0.0688259	0.212446	1	2893
GOBP_REGULATION_OF_WOUND_HEALING	126	0.267708	1.32528	0.0122699	0.212994	1	3307
GOBP_MYELOID_LEUKOCYTE_ACTIVATION	274	0.240961	1.32501	0	0.213147	1	5189
GOBP_REGULATION_OF_LIPOPROTEIN_METABOLIC_PROCESS	19	0.422555	1.32495	0.128065	0.213047	1	6030
GOBP_NEGATIVE_REGULATION_OF_MITOTIC_CELL_CYCLE_PHASE_TRANSITION	177	0.252548	1.32458	0.0211268	0.213294	1	3959
GOBP_DEVELOPMENT_OF_PRIMARY_SEXUAL_CHARACTERISTICS	253	0.244832	1.32432	0	0.213417	1	4155
GOBP_POSITIVE_REGULATION_OF_NF_KAPPAB_TRANSCRIPTION_FACTOR_ACTIVITY	149	0.262541	1.32423	0.0555556	0.21333	1	3694
GOBP_NEGATIVE_REGULATION_OF_CELL_CELL_ADHESION	207	0.249537	1.32368	0.00671141	0.21376	1	3502
GOBP_CELL_CYCLE_DNA_REPLICATION	42	0.33673	1.32356	0.108197	0.213685	1	530
GOBP_LABYRINTHINE_LAYER_MORPHOGENESIS	28	0.372969	1.3234	0.0962733	0.213702	1	2068
GOBP_ERYTHROCYTE_HOMEOSTASIS	161	0.257699	1.32291	0.0327869	0.21409	1	4189
GOBP_PYRIMIDINE_NUCLEOSIDE_TRIPHOSPHATE_METABOLIC_PROCESS	19	0.4087	1.32274	0.112045	0.214101	1	5828
GOBP_PSEUDOPODIUM_ORGANIZATION	16	0.430357	1.32216	0.126801	0.214667	1	2420
GOBP_REGULATION_OF_BONE_MINERALIZATION	86	0.288734	1.32191	0.0452489	0.214778	1	3857
GOBP_ERBB_SIGNALING_PATHWAY	124	0.265096	1.32188	0.0280899	0.214646	1	4012
GOBP_OUTFLOW_TRACT_SEPTUM_MORPHOGENESIS	28	0.367463	1.32187	0.095092	0.214465	1	2602
GOBP_NEGATIVE_REGULATION_OF_INTRACELLULAR_TRANSPORT	68	0.301177	1.32167	0.0639098	0.214512	1	4512
GOBP_LIPOPROTEIN_METABOLIC_PROCESS	135	0.26003	1.32166	0.0120482	0.214346	1	3776
GOBP_ENDOSOME_TO_LYSOSOME_TRANSPORT_VIA_MULTIVESICULAR_BODY_SORTING_PATHWAY	16	0.442918	1.32163	0.168196	0.214197	1	5206
GOBP_ANIMAL_ORGAN_REGENERATION	29	0.35875	1.32103	0.0949555	0.214669	1	2291
GOBP_RESPONSE_TO_OXYGEN_RADICAL	24	0.379833	1.32099	0.100592	0.214554	1	4284
GOBP_NEGATIVE_REGULATION_OF_CELL_PROJECTION_ORGANIZATION	220	0.253973	1.32043	0	0.215004	1	4246
GOBP_NEGATIVE_REGULATION_OF_GLIOGENESIS	59	0.309368	1.32012	0.0813008	0.215215	1	3631
GOBP_ARF_PROTEIN_SIGNAL_TRANSDUCTION	20	0.401037	1.31969	0.114206	0.215545	1	4686
GOBP_NEGATIVE_REGULATION_OF_MAP_KINASE_ACTIVITY	58	0.307617	1.31953	0.0821429	0.215556	1	3813
GOBP_POSITIVE_REGULATION_OF_AMYLOID_BETA_FORMATION	20	0.402823	1.31934	0.104294	0.21559	1	1694
GOBP_NUCLEOBASE_CONTAINING_SMALL_MOLECULE_CATABOLIC_PROCESS	24	0.387386	1.3191	0.101227	0.21569	1	1197
GOBP_REGULATION_OF_HEMATOPOIETIC_PROGENITOR_CELL_DIFFERENTIATION	42	0.335225	1.31819	0.0790378	0.216504	1	5910
GOBP_REGULATION_OF_ENDOTHELIAL_CELL_DIFFERENTIATION	42	0.330397	1.31741	0.0962199	0.217232	1	3267
GOBP_AMINO_ACID_TRANSPORT	170	0.255374	1.31721	0.0205479	0.217288	1	5262
GOBP_MODIFICATION_OF_SYNAPTIC_STRUCTURE	42	0.334182	1.31717	0.0977199	0.217146	1	1728
GOBP_LYMPH_VESSEL_MORPHOGENESIS	24	0.373309	1.31681	0.121739	0.217389	1	1130
GOBP_PROTEIN_NEDDYLATION	22	0.384651	1.31671	0.141643	0.217312	1	3019
GOBP_INFLAMMATORY_CELL_APOPTOTIC_PROCESS	28	0.372713	1.31571	0.0927835	0.218333	1	1635
GOBP_EXTRACELLULAR_VESICLE_BIOGENESIS	24	0.383729	1.31523	0.127796	0.2187	1	3753
GOBP_POSITIVE_REGULATION_OF_VASCULAR_ASSOCIATED_SMOOTH_MUSCLE_CELL_MIGRATION	21	0.387395	1.31475	0.126844	0.21909	1	1801
GOBP_POSITIVE_REGULATION_OF_AMINO_ACID_TRANSPORT	33	0.355008	1.31383	0.0884354	0.219982	1	3677
GOBP_LYMPHOCYTE_COSTIMULATION	34	0.348255	1.31363	0.113712	0.220003	1	1238
GOBP_GERMINAL_CENTER_FORMATION	15	0.424024	1.31335	0.128571	0.220168	1	1040
GOBP_PROTEIN_PALMITOYLATION	33	0.347979	1.313	0.113924	0.220434	1	3590
GOBP_REGULATORY_NCRNA_MEDIATED_GENE_SILENCING	176	0.252412	1.31298	0.01875	0.220282	1	4682
GOBP_POSITIVE_REGULATION_OF_HORMONE_METABOLIC_PROCESS	25	0.37845	1.31104	0.120521	0.222388	1	3507
GOBP_NUCLEOSOME_ASSEMBLY	64	0.30302	1.31093	0.0830189	0.222328	1	4714
GOBP_PEPTIDYL_ARGININE_MODIFICATION	16	0.422972	1.3108	0.145553	0.222298	1	648
GOBP_POSITIVE_REGULATION_OF_LYMPHOCYTE_DIFFERENTIATION	139	0.2607	1.31039	0.037037	0.222625	1	2302
GOBP_CEREBRAL_CORTEX_DEVELOPMENT	120	0.27073	1.31029	0.0309278	0.222595	1	3269
GOBP_POSITIVE_REGULATION_OF_DNA_BINDING_TRANSCRIPTION_FACTOR_ACTIVITY	262	0.240765	1.31017	0	0.22256	1	3694
GOBP_ESTABLISHMENT_OF_CELL_POLARITY	163	0.257411	1.3099	0.010989	0.222685	1	2428
GOBP_APOPTOTIC_MITOCHONDRIAL_CHANGES	117	0.266183	1.30977	0.03125	0.222635	1	4287
GOBP_AXON_REGENERATION	54	0.314265	1.30944	0.0726644	0.222842	1	3976
GOBP_REGULATION_OF_PROTEIN_DEPOLYMERIZATION	95	0.276891	1.30906	0.0436893	0.223128	1	4279
GOBP_REGULATION_OF_BLOOD_VESSEL_ENDOTHELIAL_CELL_MIGRATION	96	0.282605	1.30851	0.0340426	0.223616	1	3267
GOBP_ESTABLISHMENT_OF_ORGANELLE_LOCALIZATION	482	0.222957	1.30844	0	0.223518	1	4213
GOBP_ARTERY_MORPHOGENESIS	82	0.28169	1.30821	0.0524194	0.223614	1	4943
GOBP_REGULATION_OF_CHROMOSOME_ORGANIZATION	241	0.241514	1.3081	0	0.223556	1	3334
GOBP_PURINE_CONTAINING_COMPOUND_SALVAGE	21	0.393076	1.30802	0.122024	0.223457	1	6736
GOBP_REGULATION_OF_RRNA_PROCESSING	15	0.439504	1.30799	0.15427	0.223301	1	2592
GOBP_NUCLEOLAR_LARGE_RRNA_TRANSCRIPTION_BY_RNA_POLYMERASE_I	21	0.392341	1.30775	0.123894	0.223426	1	3987
GOBP_REGULATION_OF_MITOCHONDRIAL_FISSION	36	0.344956	1.30752	0.105096	0.223522	1	5910
GOBP_POSITIVE_REGULATION_OF_PROTEASOMAL_UBIQUITIN_DEPENDENT_PROTEIN_CATABOLIC_PROCESS	89	0.285091	1.30718	0.0539216	0.223758	1	5851
GOBP_REGULATION_OF_APOPTOTIC_SIGNALING_PATHWAY	431	0.235146	1.3065	0	0.224378	1	4328
GOBP_REGULATION_OF_PROTEIN_LOCALIZATION_TO_MEMBRANE	210	0.245553	1.30615	0.016129	0.224603	1	2885
GOBP_SELECTIVE_AUTOPHAGY	95	0.274544	1.30606	0.0468085	0.224516	1	4600
GOBP_PURINE_NUCLEOSIDE_METABOLIC_PROCESS	33	0.351927	1.30561	0.128617	0.224881	1	3901
GOBP_NEGATIVE_REGULATION_OF_OXIDATIVE_STRESS_INDUCED_INTRINSIC_APOPTOTIC_SIGNALING_PATHWAY	25	0.376142	1.30538	0.125714	0.22499	1	4214
GOBP_IRE1_MEDIATED_UNFOLDED_PROTEIN_RESPONSE	15	0.4259	1.30491	0.157593	0.22537	1	5220
GOBP_CHAPERONE_COFACTOR_DEPENDENT_PROTEIN_REFOLDING	31	0.361371	1.30482	0.12381	0.225318	1	7039
GOBP_REGULATION_OF_OSSIFICATION	141	0.262854	1.30344	0.0320856	0.226958	1	5144
GOBP_PROTEIN_QUALITY_CONTROL_FOR_MISFOLDED_OR_INCOMPLETELY_SYNTHESIZED_PROTEINS	28	0.360473	1.30278	0.124611	0.227592	1	4326
GOBP_ACTIVATION_OF_CYSTEINE_TYPE_ENDOPEPTIDASE_ACTIVITY	15	0.440926	1.3025	0.159664	0.227752	1	4281
GOBP_CYTOSKELETON_DEPENDENT_INTRACELLULAR_TRANSPORT	209	0.244824	1.30201	0.016129	0.228196	1	3112
GOBP_REGULATION_OF_CELL_PROLIFERATION_INVOLVED_IN_KIDNEY_DEVELOPMENT	16	0.422944	1.302	0.159091	0.228037	1	2572
GOBP_SCHWANN_CELL_DIFFERENTIATION	52	0.313893	1.30196	0.0833333	0.227901	1	4722
GOBP_POSITIVE_REGULATION_OF_LEUKOCYTE_CHEMOTAXIS	102	0.268895	1.30193	0.0414747	0.227763	1	2570
GOBP_SERTOLI_CELL_DIFFERENTIATION	29	0.358301	1.30179	0.126582	0.22776	1	3757
GOBP_AORTIC_VALVE_DEVELOPMENT	34	0.34548	1.30127	0.114286	0.228191	1	3449
GOBP_INTRACILIARY_ANTEROGRADE_TRANSPORT	20	0.396498	1.30124	0.130435	0.228052	1	6342
GOBP_LYMPHOCYTE_CHEMOTAXIS	54	0.309667	1.3009	0.0763636	0.228296	1	1626
GOBP_PARAXIAL_MESODERM_DEVELOPMENT	24	0.371799	1.3006	0.151786	0.228482	1	4316
GOBP_REGULATION_OF_LEUKOCYTE_CHEMOTAXIS	129	0.256488	1.30042	0.0342857	0.228505	1	3673
GOBP_SPINDLE_ORGANIZATION	192	0.24598	1.3001	0.00740741	0.228706	1	4026
GOBP_VASCULAR_ENDOTHELIAL_CELL_PROLIFERATION	30	0.358973	1.29986	0.109677	0.228829	1	2636
GOBP_RESPONSE_TO_TOXIC_SUBSTANCE	135	0.262006	1.29931	0.0260417	0.229298	1	4519
GOBP_NEGATIVE_REGULATION_OF_MITOTIC_CELL_CYCLE	237	0.240038	1.29899	0.0194175	0.229476	1	4003
GOBP_SKELETAL_MUSCLE_CELL_DIFFERENTIATION	90	0.282539	1.29883	0.0717489	0.229498	1	3267
GOBP_REGULATION_OF_MYOBLAST_DIFFERENTIATION	87	0.288094	1.29878	0.0508475	0.229374	1	1776
GOBP_POSITIVE_REGULATION_OF_TYROSINE_PHOSPHORYLATION_OF_STAT_PROTEIN	55	0.31381	1.29816	0.0862745	0.229956	1	2366
GOBP_PYRIMIDINE_NUCLEOTIDE_METABOLIC_PROCESS	40	0.33024	1.2979	0.0789474	0.230116	1	5828
GOBP_NEGATIVE_REGULATION_OF_PROGRAMMED_NECROTIC_CELL_DEATH	18	0.402263	1.2977	0.143731	0.230177	1	2971
GOBP_PROTEIN_LOCALIZATION_TO_CHROMOSOME	110	0.27105	1.29738	0.0330189	0.230394	1	5059
GOBP_NEGATIVE_REGULATION_OF_MRNA_CATABOLIC_PROCESS	72	0.292526	1.29729	0.0570342	0.230324	1	5757
GOBP_REGULATION_OF_WNT_SIGNALING_PATHWAY	323	0.227096	1.297	0.0114943	0.230513	1	3269
GOBP_POSITIVE_REGULATION_OF_FAT_CELL_DIFFERENTIATION	71	0.2882	1.29678	0.0743494	0.230609	1	3589
GOBP_NEGATIVE_REGULATION_OF_GLIAL_CELL_PROLIFERATION	23	0.380908	1.29573	0.182891	0.231749	1	3481
GOBP_SULFUR_COMPOUND_BIOSYNTHETIC_PROCESS	117	0.263966	1.2957	0.0346535	0.231616	1	4801
GOBP_VENTRICULAR_SEPTUM_DEVELOPMENT	82	0.289258	1.29554	0.0756972	0.231637	1	4116
GOBP_NEGATIVE_REGULATION_OF_CYTOKINE_PRODUCTION	305	0.231483	1.29463	0.032967	0.232615	1	4341
GOBP_ORGANELLE_FUSION	165	0.25515	1.29433	0.0222222	0.232814	1	3343
GOBP_REGULATION_OF_T_CELL_ACTIVATION	405	0.22548	1.29399	0	0.233095	1	2618
GOBP_AXONAL_TRANSPORT	67	0.293167	1.29395	0.0783582	0.232948	1	2997
GOBP_ORGANELLE_MEMBRANE_FUSION	125	0.263196	1.29373	0.0441989	0.23306	1	3338
GOBP_L_GLUTAMATE_IMPORT_ACROSS_PLASMA_MEMBRANE	17	0.413609	1.29272	0.152406	0.234122	1	4958
GOBP_STRIATED_MUSCLE_CELL_APOPTOTIC_PROCESS	73	0.28822	1.29172	0.0966387	0.235255	1	3582
GOBP_REGULATION_OF_SISTER_CHROMATID_COHESION	17	0.41159	1.2915	0.119565	0.235305	1	2026
GOBP_REGULATION_OF_TOLL_LIKE_RECEPTOR_4_SIGNALING_PATHWAY	25	0.381519	1.29104	0.13354	0.235651	1	4073
GOBP_EPIDERMAL_GROWTH_FACTOR_RECEPTOR_SIGNALING_PATHWAY	105	0.270698	1.29096	0.0542986	0.235564	1	4012
GOBP_COPPER_ION_TRANSPORT	16	0.423402	1.28986	0.147929	0.236772	1	2386
GOBP_REGULATION_OF_REGULATORY_NCRNA_PROCESSING	18	0.400967	1.28986	0.143662	0.236587	1	3996
GOBP_INTRINSIC_APOPTOTIC_SIGNALING_PATHWAY_BY_P53_CLASS_MEDIATOR	86	0.276626	1.2898	0.0519481	0.236459	1	2234
GOBP_REGULATION_OF_LEUKOCYTE_PROLIFERATION	305	0.232851	1.289	0.00925926	0.237309	1	2618
GOBP_CELL_ACTIVATION_INVOLVED_IN_IMMUNE_RESPONSE	320	0.230851	1.28878	0.0119048	0.23743	1	4568
GOBP_REGULATION_OF_MACROPHAGE_DERIVED_FOAM_CELL_DIFFERENTIATION	25	0.375009	1.28845	0.109422	0.237663	1	2487
GOBP_NEGATIVE_REGULATION_OF_GLUCOSE_TRANSMEMBRANE_TRANSPORT	24	0.368875	1.28845	0.127796	0.237476	1	5729
GOBP_REGULATION_OF_TYPE_B_PANCREATIC_CELL_PROLIFERATION	20	0.396321	1.28803	0.142424	0.237796	1	1850
GOBP_MYOBLAST_FUSION	51	0.312751	1.28792	0.11583	0.237731	1	1986
GOBP_SIGNAL_TRANSDUCTION_IN_ABSENCE_OF_LIGAND	76	0.288056	1.28734	0.0514706	0.23827	1	4305
GOBP_GLUTAMATE_METABOLIC_PROCESS	30	0.361498	1.28719	0.139456	0.238284	1	5671
GOBP_BRANCHED_CHAIN_AMINO_ACID_METABOLIC_PROCESS	24	0.371531	1.28498	0.144928	0.240857	1	2865
GOBP_LEUKOCYTE_PROLIFERATION	409	0.228001	1.28497	0	0.240675	1	2372
GOBP_ESTABLISHMENT_OF_SPINDLE_ORIENTATION	43	0.315837	1.28455	0.121212	0.241046	1	2428
GOBP_DENDRITIC_SPINE_MAINTENANCE	28	0.360745	1.28354	0.123919	0.242113	1	4273
GOBP_POSITIVE_REGULATION_OF_NOTCH_SIGNALING_PATHWAY	44	0.313606	1.28353	0.109215	0.241934	1	3673
GOBP_INSULIN_LIKE_GROWTH_FACTOR_RECEPTOR_SIGNALING_PATHWAY	52	0.316773	1.28299	0.123596	0.242448	1	1719
GOBP_NEUTRAL_AMINO_ACID_TRANSPORT	53	0.305028	1.28286	0.0896057	0.242454	1	5178
GOBP_REGULATION_OF_PROTEIN_LOCALIZATION_TO_CELL_PERIPHERY	155	0.252234	1.28284	0.0171429	0.242295	1	2059
GOBP_VASCULOGENESIS	99	0.266372	1.28279	0.0515464	0.242181	1	3339
GOBP_REGULATION_OF_KERATINOCYTE_MIGRATION	15	0.41418	1.28235	0.144414	0.242588	1	191
GOBP_NEGATIVE_REGULATION_OF_NON_CANONICAL_NF_KAPPAB_SIGNAL_TRANSDUCTION	28	0.358068	1.28185	0.118211	0.243031	1	5396
GOBP_PROTEIN_DEMETHYLATION	17	0.40668	1.28146	0.149856	0.243337	1	3212
GOBP_UBIQUITIN_DEPENDENT_PROTEIN_CATABOLIC_PROCESS_VIA_THE_MULTIVESICULAR_BODY_SORTING_PATHWAY	28	0.346956	1.28093	0.115646	0.243827	1	3166
GOBP_NEGATIVE_REGULATION_OF_HOMOTYPIC_CELL_CELL_ADHESION	15	0.422476	1.27959	0.150568	0.245439	1	6803
GOBP_REGULATION_OF_KETONE_BIOSYNTHETIC_PROCESS	24	0.373534	1.27952	0.153374	0.245345	1	4392
GOBP_REGULATION_OF_HYDROGEN_PEROXIDE_METABOLIC_PROCESS	18	0.402989	1.27941	0.169761	0.245298	1	3507
GOBP_REGULATION_OF_NUCLEOTIDE_EXCISION_REPAIR	29	0.362346	1.27878	0.119874	0.245927	1	6782
GOBP_REGULATION_OF_BINDING	394	0.226003	1.27738	0	0.247564	1	3062
GOBP_PLACENTA_DEVELOPMENT	184	0.244916	1.27712	0.0326797	0.247712	1	3165
GOBP_PYRIMIDINE_CONTAINING_COMPOUND_CATABOLIC_PROCESS	27	0.362376	1.2769	0.132132	0.247824	1	1290
GOBP_MIDBODY_ABSCISSION	16	0.409959	1.27687	0.153631	0.247683	1	5206
GOBP_CORTICOSTEROID_HORMONE_SECRETION	23	0.372232	1.27653	0.133929	0.247956	1	5251
GOBP_RIBONUCLEOSIDE_MONOPHOSPHATE_BIOSYNTHETIC_PROCESS	33	0.341511	1.27651	0.131098	0.247785	1	4262
GOBP_PROTEIN_LOCALIZATION_TO_CYTOSKELETON	60	0.288918	1.27649	0.0742049	0.247614	1	3042
GOBP_RESPONSE_TO_OSMOTIC_STRESS	91	0.278617	1.27629	0.0636364	0.247765	1	2373
GOBP_CELL_CHEMOTAXIS	319	0.232602	1.27623	0.0123457	0.247636	1	3714
GOBP_TOLL_LIKE_RECEPTOR_9_SIGNALING_PATHWAY	16	0.41997	1.276	0.166205	0.247762	1	6386
GOBP_RECEPTOR_MEDIATED_ENDOCYTOSIS	271	0.233819	1.27597	0.0306122	0.247601	1	3463
GOBP_PROTEIN_DEGLYCOSYLATION	15	0.424912	1.27584	0.157895	0.247603	1	3669
GOBP_REGULATION_OF_SMALL_MOLECULE_METABOLIC_PROCESS	378	0.224032	1.2754	0.012987	0.247944	1	3849
GOBP_VESICLE_TARGETING	60	0.29388	1.27487	0.0833333	0.248411	1	4213
GOBP_REGULATION_OF_ENDOPEPTIDASE_ACTIVITY	344	0.230775	1.27478	0	0.248321	1	4540
GOBP_ALDEHYDE_BIOSYNTHETIC_PROCESS	28	0.352961	1.27448	0.109756	0.248522	1	4463
GOBP_CELLULAR_RESPONSE_TO_CAMP	38	0.327177	1.27448	0.13	0.24833	1	3579
GOBP_ASPARTATE_TRANSMEMBRANE_TRANSPORT	20	0.387629	1.27337	0.15407	0.249623	1	2978
GOBP_REGULATION_OF_SODIUM_ION_TRANSPORT	102	0.269915	1.27289	0.0403587	0.250017	1	2834
GOBP_POSITIVE_REGULATION_OF_LYMPHOCYTE_APOPTOTIC_PROCESS	21	0.375505	1.27289	0.149051	0.249832	1	3774
GOBP_INTERFERON_MEDIATED_SIGNALING_PATHWAY	82	0.281251	1.27199	0.0753138	0.250806	1	2680
GOBP_POSITIVE_REGULATION_OF_RESPONSE_TO_ENDOPLASMIC_RETICULUM_STRESS	35	0.331957	1.27044	0.11215	0.252687	1	6190
GOBP_BLASTOCYST_DEVELOPMENT	158	0.247998	1.27042	0.0368421	0.252531	1	4075
GOBP_REGULATION_OF_LIPID_METABOLIC_PROCESS	383	0.228802	1.27039	0.0126582	0.252381	1	3561
GOBP_NEURAL_CREST_CELL_DIFFERENTIATION	101	0.266196	1.27007	0.0628019	0.252646	1	3213
GOBP_ESTABLISHMENT_OF_PROTEIN_LOCALIZATION_TO_CHROMOSOME	28	0.362948	1.26943	0.131343	0.253395	1	2801
GOBP_POSITIVE_REGULATION_OF_NUCLEAR_DIVISION	64	0.287584	1.26915	0.0784314	0.253635	1	3262
GOBP_IMMATURE_B_CELL_DIFFERENTIATION	16	0.410408	1.26911	0.155989	0.25349	1	6769
GOBP_CARTILAGE_DEVELOPMENT	222	0.239243	1.26888	0.025	0.25359	1	2602
GOBP_NEUROEPITHELIAL_CELL_DIFFERENTIATION	47	0.316614	1.26873	0.0970149	0.253587	1	4392
GOBP_ESTABLISHMENT_OF_PIGMENT_GRANULE_LOCALIZATION	18	0.402174	1.26869	0.17801	0.25345	1	5541
GOBP_COLLAGEN_FIBRIL_ORGANIZATION	61	0.296298	1.26796	0.10989	0.254214	1	2635
GOBP_FOREBRAIN_CELL_MIGRATION	71	0.281456	1.26772	0.0813954	0.254339	1	3611
GOBP_LEUKOCYTE_CHEMOTAXIS	229	0.239665	1.26771	0.0223881	0.25416	1	2618
GOBP_MESENCHYME_DEVELOPMENT	314	0.225866	1.2677	0.0119048	0.253986	1	3585
GOBP_REGULATION_OF_FAT_CELL_DIFFERENTIATION	150	0.250401	1.26722	0.0449438	0.254441	1	3631
GOBP_REGULATION_OF_CELL_FATE_SPECIFICATION	28	0.35316	1.26703	0.126126	0.254526	1	2541
GOBP_RESPONSE_TO_GAMMA_RADIATION	50	0.31276	1.2667	0.112211	0.25472	1	3717
GOBP_REGULATION_OF_ALCOHOL_BIOSYNTHETIC_PROCESS	53	0.302912	1.26547	0.115646	0.25628	1	3458
GOBP_REGULATION_OF_GTPASE_ACTIVITY	340	0.227827	1.26519	0.0140845	0.256445	1	3809
GOBP_GAP_JUNCTION_ASSEMBLY	17	0.399307	1.26486	0.174927	0.256708	1	622
GOBP_PHOSPHATIDYLINOSITOL_3_KINASE_PROTEIN_KINASE_B_SIGNAL_TRANSDUCTION	307	0.227889	1.26469	0.0117647	0.256741	1	3307
GOBP_RESPONSE_TO_OXYGEN_LEVELS	292	0.227054	1.26434	0.00990099	0.257107	1	4494
GOBP_MUCUS_SECRETION	23	0.375364	1.26411	0.169096	0.257223	1	2730
GOBP_SNRNA_TRANSCRIPTION	18	0.401541	1.26403	0.163636	0.257135	1	3465
GOBP_NUCLEOSIDE_METABOLIC_PROCESS	48	0.305892	1.26337	0.109215	0.257852	1	635
GOBP_NOTCH_SIGNALING_PATHWAY	184	0.241244	1.2633	0.0526316	0.257766	1	4750
GOBP_POSITIVE_REGULATION_OF_CELL_MIGRATION_INVOLVED_IN_SPROUTING_ANGIOGENESIS	21	0.377202	1.26303	0.153203	0.257941	1	7017
GOBP_INTERLEUKIN_8_PRODUCTION	76	0.283885	1.26252	0.068	0.258473	1	3736
GOBP_CYTOKINESIS	184	0.242218	1.26251	0.0197368	0.258289	1	3836
GOBP_NUCLEOSIDE_BISPHOSPHATE_BIOSYNTHETIC_PROCESS	40	0.319006	1.26229	0.115894	0.258366	1	3176
GOBP_RESPONSE_TO_MURAMYL_DIPEPTIDE	21	0.382482	1.2617	0.172012	0.258983	1	3267
GOBP_REGULATION_OF_LEUKOCYTE_MIGRATION	239	0.236101	1.26119	0	0.259514	1	3163
GOBP_NEGATIVE_REGULATION_OF_PHAGOCYTOSIS	27	0.347721	1.2609	0.12462	0.259716	1	1179
GOBP_PHAGOSOME_MATURATION	29	0.332596	1.26057	0.11838	0.26	1	2685
GOBP_RESPONSE_TO_HYDROPEROXIDE	18	0.392796	1.26044	0.148997	0.259993	1	4135
GOBP_PROTEIN_K48_LINKED_DEUBIQUITINATION	29	0.357004	1.26034	0.173529	0.259971	1	4244
GOBP_REGULATION_OF_MODIFICATION_OF_POSTSYNAPTIC_STRUCTURE	18	0.403125	1.26013	0.172414	0.260026	1	1728
GOBP_TELOMERE_MAINTENANCE_VIA_RECOMBINATION	15	0.426673	1.25994	0.190217	0.260098	1	4731
GOBP_POSITIVE_REGULATION_OF_VASCULAR_PERMEABILITY	21	0.376767	1.25991	0.13881	0.259957	1	2370
GOBP_NEGATIVE_REGULATION_OF_TRANSMEMBRANE_RECEPTOR_PROTEIN_SERINE_THREONINE_KINASE_SIGNALING_PATHWAY	147	0.247717	1.25978	0.0432432	0.259964	1	5602
GOBP_POSITIVE_REGULATION_OF_PRODUCTION_OF_MOLECULAR_MEDIATOR_OF_IMMUNE_RESPONSE	161	0.245516	1.25966	0.0382166	0.259947	1	2726
GOBP_PROTEIN_TARGETING	294	0.228167	1.2591	0.0267857	0.260498	1	2885
GOBP_REGULATION_OF_NECROPTOTIC_PROCESS	23	0.374434	1.25876	0.160665	0.26082	1	2971
GOBP_EMBRYONIC_PLACENTA_DEVELOPMENT	118	0.257833	1.25826	0.0952381	0.26128	1	1728
GOBP_REGULATION_OF_RECEPTOR_MEDIATED_ENDOCYTOSIS	131	0.25228	1.25774	0.0491803	0.261805	1	3463
GOBP_NEGATIVE_REGULATION_OF_MAPK_CASCADE	181	0.247155	1.25752	0.0531915	0.261914	1	3459
GOBP_SUBPALLIUM_DEVELOPMENT	24	0.36896	1.25745	0.154971	0.261825	1	3729
GOBP_NEGATIVE_REGULATION_OF_CELL_DEVELOPMENT	317	0.229354	1.25727	0.0275229	0.261859	1	4246
GOBP_IMP_METABOLIC_PROCESS	24	0.363113	1.25687	0.156805	0.262192	1	5339
GOBP_MITOTIC_SPINDLE_ORGANIZATION	125	0.256559	1.25651	0.0674847	0.262492	1	4026
GOBP_TOLL_LIKE_RECEPTOR_2_SIGNALING_PATHWAY	17	0.39329	1.25641	0.163265	0.262414	1	2600
GOBP_ESTABLISHMENT_OF_EPITHELIAL_CELL_POLARITY	40	0.322835	1.25617	0.111111	0.262515	1	4252
GOBP_NECROPTOTIC_PROCESS	38	0.320931	1.25502	0.132911	0.263963	1	3560
GOBP_MYELOID_CELL_ACTIVATION_INVOLVED_IN_IMMUNE_RESPONSE	116	0.257788	1.25502	0.0851064	0.263773	1	6096
GOBP_REGULATION_OF_CELL_GROWTH	444	0.217453	1.255	0.0196078	0.263615	1	3709
GOBP_DOUBLE_STRAND_BREAK_REPAIR	291	0.232393	1.25454	0.00909091	0.264092	1	5520
GOBP_BIOLOGICAL_PROCESS_INVOLVED_IN_INTERACTION_WITH_SYMBIONT	111	0.2641	1.25407	0.0923913	0.264504	1	4077
GOBP_B_CELL_ACTIVATION	295	0.224737	1.25361	0.02	0.264945	1	3696
GOBP_NEGATIVE_REGULATION_OF_TRANSLATIONAL_INITIATION	19	0.379417	1.25327	0.171091	0.265237	1	2133
GOBP_RESPONSE_TO_AXON_INJURY	74	0.28192	1.25293	0.0851064	0.26556	1	4430
GOBP_REPLACEMENT_OSSIFICATION	37	0.32345	1.25246	0.129496	0.266063	1	5317
GOBP_REGULATION_OF_MITOCHONDRION_ORGANIZATION	142	0.250081	1.25231	0.0621762	0.266074	1	5771
GOBP_MACROPHAGE_DIFFERENTIATION	60	0.283996	1.25166	0.106618	0.266773	1	5757
GOBP_ADENYLATE_CYCLASE_ACTIVATING_ADRENERGIC_RECEPTOR_SIGNALING_PATHWAY	26	0.358791	1.25144	0.169279	0.266877	1	2807
GOBP_POSITIVE_REGULATION_OF_AUTOPHAGOSOME_ASSEMBLY	19	0.399039	1.25108	0.156923	0.267191	1	8041
GOBP_COPPER_ION_HOMEOSTASIS	16	0.404809	1.25081	0.18232	0.267413	1	7303
GOBP_CENTROSOME_DUPLICATION	75	0.278477	1.25056	0.108696	0.267555	1	4026
GOBP_NEGATIVE_REGULATION_OF_PLASMA_MEMBRANE_BOUNDED_CELL_PROJECTION_ASSEMBLY	39	0.322273	1.25056	0.133758	0.267366	1	2309
GOBP_REGULATION_OF_MYELINATION	62	0.291107	1.24998	0.0847458	0.267994	1	736
GOBP_DNA_TEMPLATED_DNA_REPLICATION	150	0.2506	1.24986	0.0697674	0.26797	1	5688
GOBP_POSITIVE_REGULATION_OF_CHONDROCYTE_DIFFERENTIATION	22	0.375287	1.24968	0.18306	0.267981	1	5174
GOBP_NUCLEAR_MIGRATION	34	0.332705	1.2496	0.140298	0.267897	1	1906
GOBP_NEGATIVE_REGULATION_OF_INTERLEUKIN_17_PRODUCTION	19	0.38291	1.24936	0.180428	0.268075	1	1179
GOBP_REGULATION_OF_CD8_POSITIVE_ALPHA_BETA_T_CELL_ACTIVATION	42	0.308354	1.24933	0.149502	0.26792	1	4667
GOBP_PROTEIN_LOCALIZATION_TO_CHROMATIN	45	0.30988	1.2493	0.140893	0.267775	1	5059
GOBP_REGULATION_OF_LYMPHOCYTE_CHEMOTAXIS	22	0.370333	1.24879	0.187151	0.268319	1	2394
GOBP_BONE_MINERALIZATION	136	0.251619	1.24854	0.0824176	0.268489	1	5072
GOBP_GOLGI_TO_PLASMA_MEMBRANE_PROTEIN_TRANSPORT	38	0.32507	1.24848	0.138365	0.268407	1	4330
GOBP_EMBRYONIC_EYE_MORPHOGENESIS	36	0.333441	1.24765	0.158784	0.269407	1	5013
GOBP_REGULATION_OF_SODIUM_ION_TRANSMEMBRANE_TRANSPORTER_ACTIVITY	59	0.292607	1.2465	0.0928571	0.270861	1	3066
GOBP_RESPONSE_TO_X_RAY	26	0.352443	1.24613	0.180064	0.271131	1	4878
GOBP_MEMBRANE_PROTEIN_ECTODOMAIN_PROTEOLYSIS	45	0.311913	1.24556	0.132867	0.271791	1	5368
GOBP_CEREBRAL_CORTEX_CELL_MIGRATION	54	0.29369	1.24544	0.125874	0.271758	1	3963
GOBP_POSITIVE_REGULATION_OF_NEURON_MIGRATION	24	0.361856	1.24523	0.172012	0.27187	1	5969
GOBP_CHONDROCYTE_DIFFERENTIATION	124	0.254007	1.2444	0.0772947	0.2729	1	2602
GOBP_POSITIVE_REGULATION_OF_INFLAMMASOME_MEDIATED_SIGNALING_PATHWAY	24	0.365022	1.24427	0.168675	0.272907	1	5757
GOBP_NUCLEOSIDE_CATABOLIC_PROCESS	20	0.382357	1.24402	0.152047	0.273045	1	635
GOBP_RNA_METHYLATION	74	0.277562	1.2438	0.106838	0.273139	1	5905
GOBP_VASCULAR_PROCESS_IN_CIRCULATORY_SYSTEM	247	0.236149	1.24376	0.0309278	0.272977	1	3318
GOBP_HEART_VALVE_DEVELOPMENT	65	0.290264	1.24329	0.128676	0.273448	1	3449
GOBP_ACTIVATED_T_CELL_PROLIFERATION	53	0.296958	1.24322	0.107143	0.273368	1	2229
GOBP_AORTA_DEVELOPMENT	73	0.275576	1.24279	0.119522	0.273749	1	4116
GOBP_TRNA_PROCESSING	122	0.254882	1.24275	0.075	0.273598	1	5905
GOBP_POSITIVE_REGULATION_OF_COAGULATION	29	0.341812	1.24274	0.131737	0.273405	1	1730
GOBP_POSITIVE_REGULATION_OF_TYPE_I_INTERFERON_PRODUCTION	78	0.270674	1.24252	0.0896861	0.273523	1	1792
GOBP_COLLAGEN_METABOLIC_PROCESS	123	0.255886	1.24139	0.0970874	0.274953	1	4278
GOBP_ACTIVATION_OF_PROTEIN_KINASE_ACTIVITY	96	0.262468	1.24117	0.0990566	0.275096	1	2988
GOBP_POSITIVE_REGULATION_OF_LEUKOCYTE_CELL_CELL_ADHESION	293	0.227154	1.24112	0.00943396	0.274966	1	2372
GOBP_PYRIMIDINE_CONTAINING_COMPOUND_METABOLIC_PROCESS	63	0.288558	1.24076	0.118577	0.275262	1	4522
GOBP_NEGATIVE_REGULATION_OF_CHROMOSOME_ORGANIZATION	96	0.268076	1.24076	0.0969163	0.275074	1	4085
GOBP_POSITIVE_REGULATION_OF_PROTEIN_SERINE_THREONINE_KINASE_ACTIVITY	201	0.23244	1.23966	0.0352113	0.276353	1	3269
GOBP_DEPHOSPHORYLATION	326	0.226163	1.2396	0.0128205	0.276232	1	3228
GOBP_STEM_CELL_DEVELOPMENT	98	0.259652	1.23958	0.088785	0.276052	1	4243
GOBP_NEGATIVE_REGULATION_OF_TUMOR_NECROSIS_FACTOR_SUPERFAMILY_CYTOKINE_PRODUCTION	68	0.283699	1.23938	0.106719	0.276157	1	2042
GOBP_TYPE_B_PANCREATIC_CELL_DIFFERENTIATION	32	0.33543	1.23923	0.172205	0.276199	1	4096
GOBP_REGULATION_OF_NOTCH_SIGNALING_PATHWAY	91	0.263098	1.23844	0.1	0.27719	1	3673
GOBP_INTERLEUKIN_2_PRODUCTION	75	0.277485	1.23833	0.0957854	0.277178	1	5218
GOBP_RESPONSE_TO_PROSTAGLANDIN_E	20	0.375796	1.23822	0.198813	0.277145	1	2938
GOBP_POSITIVE_REGULATION_OF_NATURAL_KILLER_CELL_ACTIVATION	52	0.299652	1.23817	0.0990099	0.277038	1	4561
GOBP_POSITIVE_REGULATION_OF_CELL_GROWTH	197	0.233348	1.23798	0.0522876	0.277115	1	2878
GOBP_SOMATIC_DIVERSIFICATION_OF_IMMUNOGLOBULINS_INVOLVED_IN_IMMUNE_RESPONSE	55	0.296732	1.23783	0.104478	0.277158	1	4682
GOBP_POSITIVE_REGULATION_OF_TRANSPORTER_ACTIVITY	135	0.251961	1.23728	0.0952381	0.277798	1	3091
GOBP_TISSUE_REMODELING	211	0.233315	1.23721	0.0827586	0.27771	1	1807
GOBP_INFLAMMATORY_RESPONSE_TO_WOUNDING	33	0.33051	1.2372	0.169381	0.277526	1	5479
GOBP_REGULATION_OF_BIOLOGICAL_PROCESS_INVOLVED_IN_SYMBIOTIC_INTERACTION	64	0.282645	1.23682	0.117886	0.277936	1	3719
GOBP_SERTOLI_CELL_DEVELOPMENT	22	0.372059	1.23665	0.171171	0.27799	1	3757
GOBP_REGULATION_OF_FIBROBLAST_APOPTOTIC_PROCESS	24	0.351642	1.23604	0.18612	0.278622	1	3481
GOBP_RESPONSE_TO_FATTY_ACID	47	0.303914	1.23528	0.133333	0.279584	1	2664
GOBP_REGULATION_OF_PHOSPHATIDYLINOSITOL_3_KINASE_PROTEIN_KINASE_B_SIGNAL_TRANSDUCTION	256	0.228966	1.23467	0.0220588	0.280332	1	3464
GOBP_HISTONE_METHYLATION	53	0.294101	1.23463	0.132812	0.280169	1	2884
GOBP_PURINE_DEOXYRIBONUCLEOSIDE_MONOPHOSPHATE_METABOLIC_PROCESS	15	0.410337	1.23462	0.19697	0.279987	1	6736
GOBP_EXTRACELLULAR_MATRIX_ASSEMBLY	45	0.295721	1.23424	0.121324	0.280377	1	4284
GOBP_LOCOMOTION_INVOLVED_IN_LOCOMOTORY_BEHAVIOR	16	0.397057	1.23402	0.187861	0.280459	1	2875
GOBP_REGULATION_OF_CARBOHYDRATE_METABOLIC_PROCESS	205	0.235981	1.23382	0.0542636	0.28057	1	3849
GOBP_RAB_PROTEIN_SIGNAL_TRANSDUCTION	19	0.38334	1.23372	0.185714	0.280509	1	760
GOBP_REGULATION_OF_INTRACELLULAR_ESTROGEN_RECEPTOR_SIGNALING_PATHWAY	37	0.320543	1.23345	0.141975	0.280721	1	4045
GOBP_NEGATIVE_REGULATION_OF_LEUKOCYTE_CELL_CELL_ADHESION	151	0.245926	1.23302	0.044586	0.281157	1	3208
GOBP_SMOOTHENED_SIGNALING_PATHWAY_INVOLVED_IN_DORSAL_VENTRAL_NEURAL_TUBE_PATTERNING	16	0.396877	1.23269	0.193461	0.281437	1	6695
GOBP_RESPONSE_TO_SALT_STRESS	28	0.33753	1.23268	0.193353	0.281255	1	770
GOBP_COLLAGEN_BIOSYNTHETIC_PROCESS	65	0.285522	1.23262	0.112782	0.28115	1	5262
GOBP_POSITIVE_REGULATION_OF_LIPID_LOCALIZATION	125	0.248912	1.23254	0.0673077	0.281065	1	2487
GOBP_CARDIAC_SEPTUM_DEVELOPMENT	123	0.252247	1.23245	0.0753769	0.281017	1	4116
GOBP_DNA_DAMAGE_RESPONSE_SIGNAL_TRANSDUCTION_RESULTING_IN_TRANSCRIPTION	20	0.371883	1.232	0.168508	0.28146	1	2234
GOBP_MEMBRANE_PROTEIN_PROTEOLYSIS	59	0.293648	1.23171	0.116788	0.281681	1	5368
GOBP_POSITIVE_REGULATION_OF_BONE_MINERALIZATION	47	0.30341	1.23148	0.130137	0.281835	1	3454
GOBP_CYTOKINE_PRODUCTION_INVOLVED_IN_INFLAMMATORY_RESPONSE	67	0.284904	1.23087	0.137795	0.282516	1	3552
GOBP_REGULATION_OF_FATTY_ACID_OXIDATION	42	0.309414	1.22994	0.128028	0.283713	1	3398
GOBP_MAST_CELL_ACTIVATION_INVOLVED_IN_IMMUNE_RESPONSE	68	0.274922	1.2299	0.114894	0.283579	1	6096
GOBP_POST_TRANSLATIONAL_PROTEIN_TARGETING_TO_ENDOPLASMIC_RETICULUM_MEMBRANE	19	0.378496	1.22911	0.193989	0.284622	1	4379
GOBP_RESPONSE_TO_TYPE_I_INTERFERON	72	0.281726	1.22853	0.128405	0.285274	1	2680
GOBP_POSITIVE_REGULATION_OF_PEPTIDYL_LYSINE_ACETYLATION	20	0.369719	1.22799	0.163435	0.285899	1	2271
GOBP_POSITIVE_REGULATION_OF_PROTEIN_MODIFICATION_BY_SMALL_PROTEIN_CONJUGATION_OR_REMOVAL	139	0.241406	1.22735	0.0742574	0.286661	1	4291
GOBP_TEMPERATURE_HOMEOSTASIS	194	0.232864	1.22732	0.0606061	0.286498	1	3452
GOBP_VASCULAR_TRANSPORT	22	0.349288	1.227	0.165017	0.28675	1	3318
GOBP_POSITIVE_REGULATION_OF_STEROID_HORMONE_SECRETION	16	0.398508	1.22665	0.215633	0.287039	1	3307
GOBP_POSITIVE_REGULATION_OF_ENDOTHELIAL_CELL_PROLIFERATION	101	0.256045	1.22664	0.0964912	0.286847	1	2572
GOBP_MICROGLIA_DIFFERENTIATION	15	0.395496	1.22526	0.200993	0.288786	1	6319
GOBP_AXO_DENDRITIC_TRANSPORT	87	0.266413	1.22504	0.114625	0.288923	1	2997
GOBP_CYTOKINE_PRODUCTION_INVOLVED_IN_IMMUNE_RESPONSE	173	0.23562	1.22487	0.0555556	0.288958	1	2400
GOBP_POSITIVE_REGULATION_OF_PROTEIN_CONTAINING_COMPLEX_ASSEMBLY	210	0.228008	1.22485	0.0410959	0.288783	1	3963
GOBP_NEGATIVE_REGULATION_OF_G_PROTEIN_COUPLED_RECEPTOR_SIGNALING_PATHWAY	62	0.280071	1.22483	0.142308	0.28862	1	4353
GOBP_POSITIVE_REGULATION_OF_CYSTEINE_TYPE_ENDOPEPTIDASE_ACTIVITY	145	0.244565	1.2248	0.0828026	0.288464	1	4287
GOBP_ADAPTIVE_THERMOGENESIS	172	0.236838	1.22401	0.0437956	0.289344	1	3452
GOBP_SEX_DIFFERENTIATION	317	0.219346	1.22302	0	0.290613	1	3043
GOBP_COPII_COATED_VESICLE_CARGO_LOADING	15	0.399274	1.22161	0.213333	0.292513	1	5448
GOBP_MEIOTIC_SPINDLE_ORGANIZATION	22	0.356871	1.22138	0.182073	0.292664	1	736
GOBP_CELLULAR_RESPONSE_TO_CORTICOSTEROID_STIMULUS	58	0.284611	1.22124	0.14	0.292681	1	2616
GOBP_REGULATION_OF_CYSTEINE_TYPE_ENDOPEPTIDASE_ACTIVITY	234	0.228238	1.22099	0.0245902	0.292868	1	4487
GOBP_VACUOLAR_LOCALIZATION	97	0.258424	1.22093	0.0991379	0.292773	1	2525
GOBP_REGULATION_OF_MEMBRANE_INVAGINATION	21	0.354699	1.22087	0.175549	0.292661	1	4953
GOBP_RESPONSE_TO_STEROID_HORMONE	244	0.22226	1.22071	0.0173913	0.292682	1	4045
GOBP_ERK1_AND_ERK2_CASCADE	364	0.217578	1.21973	0	0.293959	1	2572
GOBP_MITOTIC_SPINDLE_ASSEMBLY	70	0.273388	1.2197	0.134276	0.293789	1	3753
GOBP_MICROTUBULE_ORGANIZING_CENTER_LOCALIZATION	34	0.314927	1.21942	0.172638	0.294033	1	2764
GOBP_PLATELET_DERIVED_GROWTH_FACTOR_RECEPTOR_SIGNALING_PATHWAY	66	0.275965	1.21887	0.14433	0.294758	1	2903
GOBP_REGULATION_OF_CANONICAL_WNT_SIGNALING_PATHWAY	249	0.226635	1.21881	0.0413223	0.294652	1	3269
GOBP_REGULATION_OF_NEUROGENESIS	486	0.211572	1.21782	0	0.295932	1	3677
GOBP_REGULATION_OF_BODY_FLUID_LEVELS	344	0.217758	1.21774	0.0217391	0.295878	1	3032
GOBP_POSITIVE_REGULATION_OF_INTERLEUKIN_2_PRODUCTION	40	0.30107	1.21734	0.166667	0.296227	1	3414
GOBP_PLASMA_MEMBRANE_REPAIR	30	0.335643	1.21712	0.186275	0.296334	1	5997
GOBP_REGULATION_OF_MYELOID_LEUKOCYTE_MEDIATED_IMMUNITY	92	0.256992	1.21614	0.112613	0.297604	1	5544
GOBP_REGULATION_OF_TOLERANCE_INDUCTION	20	0.368208	1.216	0.195335	0.297633	1	3774
GOBP_POSITIVE_REGULATION_OF_EPITHELIAL_CELL_PROLIFERATION	231	0.228469	1.21595	0.0454545	0.29751	1	2572
GOBP_CAMERA_TYPE_EYE_PHOTORECEPTOR_CELL_DIFFERENTIATION	39	0.308674	1.21571	0.181818	0.297692	1	1935
GOBP_POSITIVE_REGULATION_OF_CELL_CELL_ADHESION	344	0.219214	1.21565	0.025	0.297593	1	4720
GOBP_REGULATION_OF_VOLTAGE_GATED_CALCIUM_CHANNEL_ACTIVITY	43	0.310298	1.21533	0.161812	0.297901	1	2807
GOBP_NEGATIVE_REGULATION_OF_VASCULATURE_DEVELOPMENT	110	0.250127	1.2153	0.081448	0.297739	1	5985
GOBP_NUCLEOTIDE_BINDING_OLIGOMERIZATION_DOMAIN_CONTAINING_2_SIGNALING_PATHWAY	18	0.384398	1.21476	0.229167	0.298339	1	2153
GOBP_SISTER_CHROMATID_COHESION	56	0.284545	1.21471	0.152344	0.298226	1	4950
GOBP_MITOTIC_METAPHASE_CHROMOSOME_ALIGNMENT	54	0.285791	1.21381	0.136364	0.299495	1	6035
GOBP_LYMPHOCYTE_ACTIVATION_INVOLVED_IN_IMMUNE_RESPONSE	212	0.232517	1.2132	0.0507246	0.300201	1	3502
GOBP_CELLULAR_RESPONSE_TO_OSMOTIC_STRESS	60	0.283507	1.21293	0.150943	0.300419	1	1586
GOBP_REGULATION_OF_ORGAN_GROWTH	125	0.250202	1.21268	0.0940594	0.300609	1	1719
GOBP_MITOTIC_SISTER_CHROMATID_SEGREGATION	175	0.235255	1.21266	0.0654762	0.30043	1	4265
GOBP_REGULATION_OF_MODIFICATION_OF_SYNAPTIC_STRUCTURE	23	0.35594	1.21255	0.206304	0.300394	1	1728
GOBP_TRANS_SYNAPTIC_SIGNALING_MODULATING_SYNAPTIC_TRANSMISSION	15	0.400697	1.21248	0.22043	0.300296	1	315
GOBP_MICROTUBULE_ORGANIZING_CENTER_ORGANIZATION	150	0.243422	1.21223	0.0924855	0.300516	1	4026
GOBP_REGULATION_OF_INFLAMMASOME_MEDIATED_SIGNALING_PATHWAY	40	0.306458	1.21164	0.155488	0.301244	1	5757
GOBP_MATURATION_OF_LSU_RRNA_FROM_TRICISTRONIC_RRNA_TRANSCRIPT_SSU_RRNA_5_8S_RRNA_LSU_RRNA	16	0.389917	1.21138	0.225989	0.301409	1	6078
GOBP_PYRIMIDINE_DEOXYRIBONUCLEOTIDE_METABOLIC_PROCESS	20	0.372217	1.21072	0.188034	0.302287	1	4861
GOBP_TYPE_II_HYPERSENSITIVITY	28	0.338529	1.21057	0.208571	0.302312	1	4408
GOBP_STRESS_ACTIVATED_PROTEIN_KINASE_SIGNALING_CASCADE	254	0.226188	1.21052	0.0267857	0.302175	1	4487
GOBP_MODIFIED_AMINO_ACID_TRANSPORT	47	0.301906	1.21042	0.139932	0.302149	1	5262
GOBP_PROSTATE_GLAND_DEVELOPMENT	53	0.288186	1.21019	0.125	0.302294	1	3267
GOBP_PYRIMIDINE_RIBONUCLEOTIDE_BIOSYNTHETIC_PROCESS	17	0.387382	1.21011	0.211765	0.302202	1	4522
GOBP_RECEPTOR_RECYCLING	53	0.281234	1.21003	0.157143	0.30213	1	2699
GOBP_NEGATIVE_REGULATION_OF_TISSUE_REMODELING	29	0.33509	1.2099	0.197568	0.302107	1	5479
GOBP_REGULATION_OF_PEPTIDASE_ACTIVITY	438	0.211172	1.20893	0.0175439	0.303432	1	3940
GOBP_NEGATIVE_REGULATION_OF_INTERLEUKIN_1_PRODUCTION	39	0.304326	1.2086	0.182724	0.303759	1	4211
GOBP_RELEASE_OF_CYTOCHROME_C_FROM_MITOCHONDRIA	64	0.281425	1.2085	0.168	0.303717	1	4487
GOBP_PERIPHERAL_NERVOUS_SYSTEM_AXON_ENSHEATHMENT	32	0.32858	1.20847	0.184375	0.303562	1	5077
GOBP_POSITIVE_REGULATION_OF_SEQUESTERING_OF_CALCIUM_ION	16	0.389244	1.20785	0.217009	0.304328	1	3599
GOBP_POSITIVE_REGULATION_OF_MORPHOGENESIS_OF_AN_EPITHELIUM	40	0.315188	1.20772	0.17377	0.30437	1	2572
GOBP_REGULATION_OF_PLASMA_MEMBRANE_ORGANIZATION	18	0.379705	1.20721	0.230548	0.304976	1	4159
GOBP_MITOCHONDRIAL_GENE_EXPRESSION	163	0.239853	1.20705	0.081761	0.305032	1	5791
GOBP_POSITIVE_REGULATION_OF_ANIMAL_ORGAN_MORPHOGENESIS	42	0.298004	1.20635	0.164875	0.305939	1	2572
GOBP_POSITIVE_REGULATION_OF_IMMUNE_EFFECTOR_PROCESS	299	0.223184	1.20625	0.0188679	0.305882	1	4568
GOBP_PLASMA_LIPOPROTEIN_PARTICLE_ASSEMBLY	21	0.368636	1.20619	0.195055	0.305787	1	1625
GOBP_LIPID_EXPORT_FROM_CELL	59	0.282976	1.20605	0.142857	0.305807	1	2482
GOBP_REGULATION_OF_NUCLEAR_TRANSCRIBED_MRNA_POLY_A_TAIL_SHORTENING	15	0.40509	1.20574	0.214286	0.306118	1	746
GOBP_P38MAPK_CASCADE	57	0.275979	1.2057	0.16791	0.305996	1	5205
GOBP_ARTERY_DEVELOPMENT	120	0.243607	1.20552	0.0829493	0.306074	1	4116
GOBP_NEPHRON_DEVELOPMENT	163	0.232472	1.20523	0.0649351	0.306326	1	2572
GOBP_POSITIVE_REGULATION_OF_NUCLEOTIDE_METABOLIC_PROCESS	25	0.349441	1.20488	0.24183	0.306711	1	656
GOBP_ESTABLISHMENT_OF_PROTEIN_LOCALIZATION_TO_TELOMERE	19	0.371853	1.20438	0.20436	0.30727	1	2801
GOBP_FC_RECEPTOR_SIGNALING_PATHWAY	19	0.371181	1.20401	0.214485	0.307633	1	6676
GOBP_EXTRACELLULAR_STRUCTURE_ORGANIZATION	324	0.21706	1.20394	0.0105263	0.307529	1	2734
GOBP_MITOCHONDRIAL_FUSION	33	0.320208	1.20369	0.184466	0.307741	1	1028
GOBP_NUCLEUS_ORGANIZATION	140	0.238383	1.20252	0.107143	0.309405	1	5206
GOBP_NEGATIVE_REGULATION_OF_NF_KAPPAB_TRANSCRIPTION_FACTOR_ACTIVITY	79	0.264172	1.20217	0.128889	0.309755	1	4709
GOBP_POSITIVE_REGULATION_OF_METAPHASE_ANAPHASE_TRANSITION_OF_CELL_CYCLE	15	0.391772	1.20194	0.236559	0.309945	1	3031
GOBP_DEOXYRIBONUCLEOTIDE_BIOSYNTHETIC_PROCESS	16	0.393381	1.20193	0.243626	0.309759	1	6736
GOBP_NEGATIVE_REGULATION_OF_INTRINSIC_APOPTOTIC_SIGNALING_PATHWAY	107	0.254367	1.20123	0.137931	0.310668	1	5043
GOBP_REGULATION_OF_CELL_DIVISION	185	0.23256	1.20094	0.0726257	0.310933	1	3906
GOBP_POSITIVE_REGULATION_OF_MITOTIC_SISTER_CHROMATID_SEPARATION	18	0.372863	1.20088	0.220497	0.310833	1	3031
GOBP_GASTRULATION	186	0.231729	1.20053	0.0851064	0.311178	1	3822
GOBP_POSITIVE_REGULATION_OF_PROTEIN_SECRETION	182	0.232445	1.2005	0.0733333	0.311027	1	4465
GOBP_REGULATION_OF_CELL_MORPHOGENESIS	273	0.22243	1.19894	0.0526316	0.313335	1	4250
GOBP_TRNA_METABOLIC_PROCESS	178	0.234375	1.1985	0.0754717	0.313766	1	5905
GOBP_EMBRYONIC_CAMERA_TYPE_EYE_MORPHOGENESIS	30	0.325286	1.19816	0.203333	0.314056	1	4874
GOBP_HEPARAN_SULFATE_PROTEOGLYCAN_BIOSYNTHETIC_PROCESS	31	0.332696	1.19813	0.200617	0.313893	1	3512
GOBP_DICARBOXYLIC_ACID_TRANSPORT	100	0.25477	1.19792	0.107843	0.314035	1	3677
GOBP_REGULATION_OF_NEUROTROPHIN_TRK_RECEPTOR_SIGNALING_PATHWAY	17	0.379496	1.19763	0.233422	0.314313	1	3092
GOBP_RENAL_FILTRATION	30	0.32512	1.19707	0.204142	0.314977	1	2301
GOBP_CHEMOKINE_PRODUCTION	125	0.24277	1.19678	0.0985222	0.315231	1	2744
GOBP_REGULATION_OF_PRODUCTION_OF_MOLECULAR_MEDIATOR_OF_IMMUNE_RESPONSE	224	0.224828	1.19669	0.0737705	0.315179	1	2598
GOBP_POSITIVE_REGULATION_OF_P38MAPK_CASCADE	29	0.329961	1.19662	0.210863	0.315095	1	4392
GOBP_STRIATED_MUSCLE_CELL_PROLIFERATION	88	0.257459	1.19651	0.112033	0.31511	1	1776
GOBP_HEART_VALVE_MORPHOGENESIS	54	0.287959	1.19637	0.16609	0.315135	1	3449
GOBP_REGULATION_OF_HEPATOCYTE_PROLIFERATION	25	0.339185	1.19615	0.216524	0.315271	1	2494
GOBP_INTRACELLULAR_MONOATOMIC_ANION_HOMEOSTASIS	17	0.379716	1.19613	0.222535	0.315103	1	3318
GOBP_CHROMOSOME_LOCALIZATION	113	0.249117	1.19584	0.134328	0.315355	1	5892
GOBP_ADAPTIVE_IMMUNE_RESPONSE_BASED_ON_SOMATIC_RECOMBINATION_OF_IMMUNE_RECEPTORS_BUILT_FROM_IMMUNOGLOBULIN_SUPERFAMILY_DOMAINS	370	0.209502	1.19445	0	0.317356	1	2726
GOBP_PROTEIN_DEACYLATION	75	0.26271	1.19413	0.139535	0.317751	1	3631
GOBP_REGULATION_OF_MEMBRANE_PERMEABILITY	69	0.270883	1.19401	0.138528	0.317771	1	4166
GOBP_REGULATION_OF_ORGANELLE_ASSEMBLY	227	0.22171	1.19387	0.0378788	0.317864	1	3753
GOBP_LABYRINTHINE_LAYER_DEVELOPMENT	62	0.273505	1.19379	0.138686	0.317795	1	2068
GOBP_CHROMOSOME_SEGREGATION	411	0.209527	1.19373	0	0.317662	1	4373
GOBP_CARDIAC_CHAMBER_MORPHOGENESIS	145	0.234533	1.19371	0.0930233	0.317498	1	4045
GOBP_RNA_MODIFICATION	151	0.23521	1.19356	0.131868	0.317538	1	5133
GOBP_INNER_CELL_MASS_CELL_PROLIFERATION	17	0.372439	1.19345	0.214485	0.317481	1	3508
GOBP_PYRIMIDINE_CONTAINING_COMPOUND_BIOSYNTHETIC_PROCESS	32	0.323118	1.19328	0.195364	0.317532	1	4861
GOBP_INFLAMMASOME_MEDIATED_SIGNALING_PATHWAY	46	0.294511	1.19295	0.169329	0.317897	1	5757
GOBP_LUNG_MORPHOGENESIS	74	0.265588	1.19278	0.165385	0.317923	1	2835
GOBP_ACTIVATION_OF_GTPASE_ACTIVITY	98	0.249188	1.19171	0.1	0.319401	1	3784
GOBP_GRANULOCYTE_ACTIVATION	51	0.289695	1.19169	0.148789	0.319233	1	2074
GOBP_REGULATION_OF_ENDOCRINE_PROCESS	56	0.27645	1.19147	0.161871	0.319393	1	3307
GOBP_ARGININE_METABOLIC_PROCESS	19	0.359106	1.19141	0.23511	0.319267	1	3282
GOBP_PROTEIN_LOCALIZATION_TO_MICROTUBULE_ORGANIZING_CENTER	37	0.314616	1.1911	0.204403	0.319559	1	3753
GOBP_POSITIVE_REGULATION_OF_TRANSFERASE_ACTIVITY	495	0.207042	1.191	0.0172414	0.319497	1	3269
GOBP_GOLGI_ORGANIZATION	136	0.239789	1.1909	0.0736842	0.319444	1	4907
GOBP_POSITIVE_REGULATION_OF_DOUBLE_STRAND_BREAK_REPAIR	84	0.253686	1.19085	0.137097	0.319314	1	6673
GOBP_NEGATIVE_REGULATION_OF_SMAD_PROTEIN_SIGNAL_TRANSDUCTION	15	0.402422	1.19074	0.247911	0.319309	1	6437
GOBP_MORPHOGENESIS_OF_AN_EPITHELIAL_SHEET	62	0.275618	1.19039	0.166008	0.319688	1	3545
GOBP_POSITIVE_REGULATION_OF_PROTEIN_UBIQUITINATION	114	0.246801	1.19005	0.112195	0.320005	1	3289
GOBP_NEGATIVE_REGULATION_OF_EPITHELIAL_CELL_MIGRATION	74	0.257645	1.19001	0.133065	0.319855	1	3514
GOBP_CARDIAC_VENTRICLE_DEVELOPMENT	146	0.232034	1.18987	0.0680628	0.319888	1	4116
GOBP_POSITIVE_REGULATION_OF_PROTEIN_DEACETYLATION	15	0.38676	1.18985	0.236264	0.31971	1	1453
GOBP_POSITIVE_REGULATION_OF_ORGAN_GROWTH	64	0.27388	1.1898	0.125461	0.319603	1	1177
GOBP_ENDOCRINE_HORMONE_SECRETION	71	0.266819	1.18891	0.159696	0.320817	1	5251
GOBP_LATE_ENDOSOME_TO_LYSOSOME_TRANSPORT	19	0.367877	1.18879	0.221024	0.320801	1	5525
GOBP_VESICLE_TARGETING_ROUGH_ER_TO_CIS_GOLGI	20	0.359505	1.18877	0.208571	0.320619	1	4177
GOBP_SEMI_LUNAR_VALVE_DEVELOPMENT	40	0.303669	1.18855	0.183746	0.320803	1	4459
GOBP_POSITIVE_REGULATION_OF_PROTEOLYSIS_INVOLVED_IN_PROTEIN_CATABOLIC_PROCESS	130	0.239735	1.18765	0.0846561	0.322107	1	5851
GOBP_POSITIVE_REGULATION_OF_VIRAL_PROCESS	65	0.270883	1.18672	0.14841	0.323473	1	3942
GOBP_CEREBRAL_CORTEX_RADIALLY_ORIENTED_CELL_MIGRATION	40	0.302633	1.18669	0.191693	0.323313	1	3963
GOBP_DE_NOVO_PROTEIN_FOLDING	37	0.303081	1.18631	0.205479	0.323778	1	7628
GOBP_TRNA_THREONYLCARBAMOYLADENOSINE_METABOLIC_PROCESS	15	0.398638	1.1862	0.227666	0.323763	1	6121
GOBP_POSITIVE_REGULATION_OF_GLUCONEOGENESIS	25	0.335912	1.18567	0.219048	0.324437	1	2004
GOBP_ADIPOSE_TISSUE_DEVELOPMENT	68	0.26707	1.18539	0.143426	0.324672	1	4953
GOBP_RESPIRATORY_SYSTEM_DEVELOPMENT	266	0.215454	1.18521	0.0703125	0.324729	1	2636
GOBP_REGULATION_OF_KERATINOCYTE_DIFFERENTIATION	35	0.318663	1.18494	0.208723	0.324956	1	4012
GOBP_ENDOCHONDRAL_BONE_MORPHOGENESIS	70	0.263001	1.18476	0.157447	0.325064	1	6328
GOBP_REGULATION_OF_LIPID_BIOSYNTHETIC_PROCESS	216	0.224727	1.18445	0.0859375	0.325355	1	3275
GOBP_AORTA_MORPHOGENESIS	38	0.306992	1.18431	0.200647	0.325374	1	6277
GOBP_MYELOID_LEUKOCYTE_MEDIATED_IMMUNITY	147	0.233576	1.18317	0.0730337	0.327029	1	6096
GOBP_HORMONE_BIOSYNTHETIC_PROCESS	61	0.272988	1.18296	0.175573	0.327169	1	3548
GOBP_REGULATION_OF_MAP_KINASE_ACTIVITY	194	0.228842	1.18265	0.057971	0.327487	1	3464
GOBP_NEGATIVE_REGULATION_OF_ENDOTHELIAL_CELL_MIGRATION	56	0.281252	1.18258	0.169173	0.327377	1	3514
GOBP_DNA_DOUBLE_STRAND_BREAK_PROCESSING	19	0.364294	1.18241	0.237197	0.327463	1	3079
GOBP_POSITIVE_REGULATION_OF_MACROPHAGE_ACTIVATION	29	0.330477	1.18218	0.218354	0.327605	1	3163
GOBP_CEREBRAL_CORTEX_NEURON_DIFFERENTIATION	28	0.331186	1.18211	0.184375	0.327501	1	4128
GOBP_PHOSPHOLIPID_TRANSPORT	91	0.253774	1.18138	0.16	0.328477	1	4840
GOBP_POSITIVE_REGULATION_OF_B_CELL_ACTIVATION	87	0.261359	1.18137	0.139013	0.328284	1	4096
GOBP_CYTOPLASMIC_MICROTUBULE_ORGANIZATION	62	0.279536	1.18126	0.179389	0.328227	1	4020
GOBP_PYRIMIDINE_NUCLEOSIDE_MONOPHOSPHATE_METABOLIC_PROCESS	21	0.358563	1.18078	0.229462	0.328841	1	4861
GOBP_NEGATIVE_REGULATION_OF_B_CELL_MEDIATED_IMMUNITY	15	0.391111	1.18054	0.25	0.329035	1	3208
GOBP_RETINA_VASCULATURE_DEVELOPMENT_IN_CAMERA_TYPE_EYE	25	0.339074	1.18033	0.203077	0.329203	1	2952
GOBP_POSITIVE_REGULATION_OF_INFLAMMATORY_RESPONSE_TO_ANTIGENIC_STIMULUS	39	0.30465	1.18026	0.19244	0.329103	1	1846
GOBP_FOREBRAIN_REGIONALIZATION	27	0.327643	1.17948	0.204082	0.330197	1	2776
GOBP_NEGATIVE_REGULATION_OF_CANONICAL_NF_KAPPAB_SIGNAL_TRANSDUCTION	50	0.284772	1.17854	0.207746	0.331577	1	5559
GOBP_PROTEIN_INSERTION_INTO_MEMBRANE	61	0.274647	1.17842	0.172932	0.331574	1	4949
GOBP_REGULATION_OF_JUN_KINASE_ACTIVITY	73	0.26206	1.17826	0.142857	0.331653	1	3269
GOBP_NEUTROPHIL_HOMEOSTASIS	32	0.316572	1.17825	0.199357	0.331464	1	1912
GOBP_REGULATION_OF_ADAPTIVE_IMMUNE_RESPONSE	231	0.217381	1.17715	0.0551181	0.333031	1	2400
GOBP_TAXIS	447	0.205312	1.17688	0	0.333263	1	2618
GOBP_REGULATION_OF_RETINOIC_ACID_RECEPTOR_SIGNALING_PATHWAY	18	0.36047	1.17647	0.238095	0.333792	1	3075
GOBP_KERATINOCYTE_MIGRATION	21	0.359167	1.17635	0.239011	0.333803	1	2308
GOBP_STEM_CELL_DIFFERENTIATION	277	0.216057	1.17613	0.0873786	0.333961	1	4243
GOBP_MONONUCLEAR_CELL_MIGRATION	189	0.224574	1.17508	0.10687	0.335591	1	2618
GOBP_NEGATIVE_REGULATION_OF_DNA_METABOLIC_PROCESS	142	0.23638	1.17399	0.114458	0.337191	1	4085
GOBP_TISSUE_HOMEOSTASIS	279	0.211503	1.17347	0.0869565	0.337819	1	3273
GOBP_NEURON_INTRINSIC_APOPTOTIC_SIGNALING_PATHWAY_IN_RESPONSE_TO_OXIDATIVE_STRESS	20	0.357982	1.1733	0.245955	0.337909	1	3198
GOBP_LYMPHOCYTE_APOPTOTIC_PROCESS	99	0.24229	1.17247	0.140097	0.339108	1	3774
GOBP_ER_NUCLEUS_SIGNALING_PATHWAY	42	0.295674	1.17181	0.203333	0.340005	1	7296
GOBP_OLEFINIC_COMPOUND_BIOSYNTHETIC_PROCESS	29	0.326975	1.17138	0.219745	0.340556	1	4392
GOBP_CHONDROITIN_SULFATE_PROTEOGLYCAN_BIOSYNTHETIC_PROCESS	22	0.357217	1.17079	0.229102	0.341325	1	1791
GOBP_COPII_COATED_VESICLE_BUDDING	36	0.305869	1.1705	0.194719	0.341562	1	4383
GOBP_KETONE_BIOSYNTHETIC_PROCESS	49	0.283161	1.17002	0.189964	0.34218	1	4392
GOBP_POSITIVE_REGULATION_OF_VASCULAR_ENDOTHELIAL_CELL_PROLIFERATION	20	0.357452	1.16965	0.234604	0.342615	1	1719
GOBP_POSITIVE_REGULATION_OF_INTERLEUKIN_8_PRODUCTION	58	0.27525	1.16958	0.212355	0.342526	1	1159
GOBP_GERM_CELL_PROLIFERATION	15	0.389184	1.16921	0.247191	0.342958	1	753
GOBP_EXTRACELLULAR_MATRIX_CONSTITUENT_SECRETION	16	0.377317	1.16883	0.265306	0.343415	1	5026
GOBP_HEART_TRABECULA_FORMATION	15	0.387875	1.16873	0.237705	0.343394	1	1728
GOBP_LEUKOCYTE_MIGRATION	384	0.208332	1.16811	0.0666667	0.344244	1	3714
GOBP_RESPONSE_TO_HEPATOCYTE_GROWTH_FACTOR	17	0.377467	1.16799	0.227666	0.34425	1	5647
GOBP_STEROID_HORMONE_SECRETION	34	0.312038	1.1673	0.229682	0.345194	1	2482
GOBP_CELLULAR_RESPONSE_TO_VASCULAR_ENDOTHELIAL_GROWTH_FACTOR_STIMULUS	60	0.276604	1.16709	0.177165	0.345327	1	1836
GOBP_CORTICOSTEROID_RECEPTOR_SIGNALING_PATHWAY	17	0.366874	1.16708	0.240793	0.345134	1	658
GOBP_GANGLION_DEVELOPMENT	16	0.377106	1.16633	0.236769	0.346192	1	2028
GOBP_POSITIVE_REGULATION_OF_TRANSLATIONAL_INITIATION	23	0.348504	1.16629	0.228261	0.34606	1	6926
GOBP_NON_MEMBRANE_BOUNDED_ORGANELLE_ASSEMBLY	397	0.203914	1.16561	0.0144928	0.347089	1	3686
GOBP_ADRENERGIC_RECEPTOR_SIGNALING_PATHWAY	32	0.318545	1.16517	0.209726	0.347683	1	3459
GOBP_POSITIVE_REGULATION_OF_MYOBLAST_DIFFERENTIATION	50	0.278654	1.16503	0.183051	0.347683	1	1776
GOBP_CELL_PROLIFERATION_INVOLVED_IN_KIDNEY_DEVELOPMENT	22	0.349673	1.16482	0.241096	0.347816	1	2572
GOBP_REGULATION_OF_TUBE_SIZE	187	0.221081	1.1644	0.0939597	0.348382	1	4051
GOBP_POSITIVE_REGULATION_OF_NEUROGENESIS	322	0.209458	1.1634	0.0215054	0.349837	1	3427
GOBP_RESPONSE_TO_UV	155	0.229413	1.16332	0.128342	0.34976	1	2436
GOBP_BRANCH_ELONGATION_OF_AN_EPITHELIUM	22	0.353919	1.16237	0.266272	0.35119	1	2572
GOBP_NEGATIVE_REGULATION_OF_ORGANELLE_ASSEMBLY	45	0.289505	1.16219	0.187713	0.351295	1	3169
GOBP_T_CELL_ACTIVATION_INVOLVED_IN_IMMUNE_RESPONSE	122	0.241037	1.16204	0.165	0.351305	1	3672
GOBP_REGULATION_OF_IMMUNE_EFFECTOR_PROCESS	442	0.202835	1.16135	0	0.352303	1	3831
GOBP_MITOCHONDRIAL_FISSION	49	0.282908	1.16117	0.201413	0.352401	1	4273
GOBP_ANATOMICAL_STRUCTURE_ARRANGEMENT	21	0.353457	1.16044	0.248521	0.353413	1	5765
GOBP_PEPTIDYL_LYSINE_METHYLATION	61	0.268367	1.16036	0.223529	0.353336	1	5503
GOBP_MITRAL_VALVE_DEVELOPMENT	15	0.376107	1.16001	0.260417	0.353705	1	1091
GOBP_REGULATION_OF_MICROTUBULE_CYTOSKELETON_ORGANIZATION	157	0.22929	1.15995	0.118919	0.353623	1	4298
GOBP_REGULATION_OF_CELL_CELL_ADHESION_MEDIATED_BY_CADHERIN	17	0.37812	1.15985	0.254237	0.353599	1	3267
GOBP_RESPONSE_TO_PLATELET_DERIVED_GROWTH_FACTOR	23	0.340474	1.15977	0.250804	0.35353	1	3648
GOBP_MATURATION_OF_SSU_RRNA	47	0.278016	1.15967	0.159091	0.353472	1	4447
GOBP_LIPOPROTEIN_CATABOLIC_PROCESS	17	0.370179	1.15935	0.240113	0.353835	1	2384
GOBP_GLAND_MORPHOGENESIS	158	0.226205	1.15867	0.116022	0.354887	1	3267
GOBP_SHORT_TERM_MEMORY	18	0.354343	1.15701	0.259587	0.357649	1	2519
GOBP_POSITIVE_REGULATION_OF_INTERFERON_ALPHA_PRODUCTION	27	0.325917	1.15686	0.251553	0.357717	1	1586
GOBP_NUCLEOBASE_METABOLIC_PROCESS	41	0.294132	1.15682	0.171004	0.357564	1	4946
GOBP_CARBOHYDRATE_DERIVATIVE_CATABOLIC_PROCESS	163	0.226032	1.15665	0.121547	0.357651	1	5321
GOBP_ATRIOVENTRICULAR_VALVE_DEVELOPMENT	30	0.30743	1.15628	0.23913	0.358118	1	1314
GOBP_GLYCEROL_ETHER_METABOLIC_PROCESS	20	0.351957	1.15612	0.261364	0.358186	1	5405
GOBP_BRANCHING_INVOLVED_IN_MAMMARY_GLAND_DUCT_MORPHOGENESIS	29	0.320774	1.15599	0.223333	0.358185	1	2602
GOBP_DEOXYRIBONUCLEOTIDE_CATABOLIC_PROCESS	27	0.323878	1.15592	0.228956	0.358083	1	635
GOBP_VASCULAR_ASSOCIATED_SMOOTH_MUSCLE_CELL_MIGRATION	39	0.297561	1.15588	0.20068	0.357927	1	2313
GOBP_ENTEROENDOCRINE_CELL_DIFFERENTIATION	37	0.302354	1.15586	0.187291	0.357746	1	4096
GOBP_PYRIMIDINE_NUCLEOTIDE_CATABOLIC_PROCESS	15	0.3842	1.15579	0.246612	0.357674	1	5
GOBP_DENDRITIC_CELL_CHEMOTAXIS	19	0.353221	1.15536	0.247934	0.358192	1	1001
GOBP_B_CELL_MEDIATED_IMMUNITY	194	0.21918	1.15433	0.0962963	0.359753	1	2671
GOBP_VIRION_ASSEMBLY	26	0.328615	1.15389	0.227666	0.36033	1	5206
GOBP_INSULIN_METABOLIC_PROCESS	20	0.346821	1.15348	0.275281	0.360874	1	2367
GOBP_NEGATIVE_REGULATION_OF_HYDROLASE_ACTIVITY	342	0.205466	1.15319	0.0721649	0.361172	1	3463
GOBP_REGULATION_OF_KIDNEY_DEVELOPMENT	36	0.298162	1.15244	0.197232	0.362284	1	2572
GOBP_DNA_REPAIR_DEPENDENT_CHROMATIN_REMODELING	21	0.341659	1.15223	0.224924	0.362427	1	2693
GOBP_NEGATIVE_REGULATION_OF_REPRODUCTIVE_PROCESS	78	0.251352	1.15198	0.164706	0.362664	1	2649
GOBP_VASOCONSTRICTION	111	0.23743	1.15152	0.126829	0.363286	1	3310
GOBP_POSITIVE_REGULATION_OF_UBIQUITIN_DEPENDENT_PROTEIN_CATABOLIC_PROCESS	106	0.239048	1.15067	0.140777	0.364604	1	6769
GOBP_REGULATION_OF_PROTEIN_BINDING	223	0.214752	1.15055	0.0833333	0.364664	1	2922
GOBP_STRESS_GRANULE_ASSEMBLY	32	0.307423	1.15047	0.239875	0.364595	1	6241
GOBP_POSITIVE_REGULATION_OF_STRESS_ACTIVATED_PROTEIN_KINASE_SIGNALING_CASCADE	133	0.233282	1.15046	0.163522	0.364416	1	4411
GOBP_REGULATION_OF_RAC_PROTEIN_SIGNAL_TRANSDUCTION	25	0.324049	1.15012	0.254181	0.36483	1	835
GOBP_CELL_CELL_SIGNALING_BY_WNT	454	0.192795	1.15008	0.0192308	0.364691	1	3413
GOBP_REGULATION_OF_DEFENSE_RESPONSE_TO_VIRUS	100	0.244756	1.14983	0.1875	0.364927	1	1746
GOBP_REGULATION_OF_PROTEIN_MATURATION	72	0.255129	1.1494	0.209302	0.365514	1	6392
GOBP_REGULATION_OF_ERBB_SIGNALING_PATHWAY	69	0.26262	1.14915	0.196911	0.365747	1	4012
GOBP_ENERGY_HOMEOSTASIS	105	0.246715	1.14905	0.158371	0.365725	1	2138
GOBP_POSITIVE_REGULATION_OF_GROWTH	310	0.204261	1.14869	0.0531915	0.36614	1	3087
GOBP_INTESTINAL_ABSORPTION	42	0.287126	1.14841	0.207792	0.366452	1	3579
GOBP_PROTEIN_O_LINKED_GLYCOSYLATION	82	0.24988	1.1482	0.179592	0.36663	1	5134
GOBP_PROTEIN_DEPOLYMERIZATION	129	0.231942	1.14784	0.146465	0.367046	1	4298
GOBP_INTERFERON_ALPHA_PRODUCTION	35	0.305094	1.14745	0.248276	0.36753	1	1586
GOBP_NEGATIVE_REGULATION_OF_DEFENSE_RESPONSE_TO_VIRUS	50	0.278862	1.14713	0.211073	0.36791	1	5496
GOBP_DIOL_BIOSYNTHETIC_PROCESS	22	0.33932	1.14663	0.222222	0.368689	1	4100
GOBP_NEGATIVE_REGULATION_OF_MONONUCLEAR_CELL_MIGRATION	19	0.358134	1.14555	0.283286	0.370464	1	2563
GOBP_BASIC_AMINO_ACID_TRANSPORT	17	0.358405	1.1451	0.281437	0.371086	1	5178
GOBP_REGULATION_OF_CELL_FATE_COMMITMENT	42	0.290527	1.14501	0.233962	0.371036	1	2572
GOBP_POSITIVE_REGULATION_OF_MUSCLE_HYPERTROPHY	45	0.285638	1.14488	0.205992	0.371067	1	1177
GOBP_POSITIVE_REGULATION_OF_OLIGODENDROCYTE_DIFFERENTIATION	32	0.307061	1.14432	0.240385	0.371925	1	5281
GOBP_REGULATION_OF_RELEASE_OF_SEQUESTERED_CALCIUM_ION_INTO_CYTOSOL	81	0.249627	1.14403	0.20614	0.372225	1	2290
GOBP_PROTEIN_HYDROXYLATION	27	0.328442	1.14398	0.266458	0.372078	1	6241
GOBP_CHAPERONE_MEDIATED_PROTEIN_COMPLEX_ASSEMBLY	18	0.352766	1.14285	0.265027	0.373954	1	233
GOBP_MAST_CELL_ACTIVATION	94	0.2437	1.1428	0.18254	0.37383	1	6096
GOBP_REGULATION_OF_STEM_CELL_DIFFERENTIATION	84	0.248742	1.14276	0.200913	0.373701	1	5510
GOBP_POSITIVE_REGULATION_OF_STEROID_METABOLIC_PROCESS	39	0.289755	1.14274	0.26129	0.373522	1	2370
GOBP_NEGATIVE_REGULATION_OF_REACTIVE_OXYGEN_SPECIES_BIOSYNTHETIC_PROCESS	21	0.343487	1.14263	0.259587	0.373528	1	3507
GOBP_RECOMBINATIONAL_REPAIR	167	0.219011	1.14261	0.103448	0.373344	1	3670
GOBP_PANCREAS_DEVELOPMENT	86	0.247186	1.14234	0.204918	0.373611	1	4222
GOBP_REGULATION_OF_CLATHRIN_DEPENDENT_ENDOCYTOSIS	20	0.343363	1.14232	0.265306	0.373428	1	1705
GOBP_NEGATIVE_REGULATION_OF_TELOMERE_MAINTENANCE	35	0.299053	1.1414	0.261484	0.374863	1	4085
GOBP_POSITIVE_REGULATION_OF_KINASE_ACTIVITY	414	0.204145	1.14127	0.117647	0.374881	1	3269
GOBP_GLYCOLYTIC_PROCESS	101	0.23535	1.14056	0.177034	0.375994	1	3833
GOBP_SULFUR_COMPOUND_METABOLIC_PROCESS	289	0.207383	1.14008	0.0990099	0.376593	1	4352
GOBP_POSITIVE_REGULATION_OF_MEIOTIC_NUCLEAR_DIVISION	19	0.348121	1.13969	0.256637	0.377133	1	2602
GOBP_REGULATION_OF_NUCLEOTIDE_METABOLIC_PROCESS	52	0.274998	1.13929	0.230216	0.377659	1	3843
GOBP_REGULATION_OF_MUSCLE_HYPERTROPHY	83	0.249612	1.13898	0.167401	0.377977	1	4228
GOBP_CELLULAR_RESPONSE_TO_UV	93	0.249048	1.13873	0.195238	0.378235	1	4278
GOBP_N_TERMINAL_PROTEIN_AMINO_ACID_MODIFICATION	26	0.321698	1.13851	0.249201	0.378439	1	493
GOBP_POSITIVE_REGULATION_OF_T_CELL_PROLIFERATION	136	0.227622	1.13832	0.136842	0.378575	1	2372
GOBP_REGULATION_OF_MITOTIC_SPINDLE_ASSEMBLY	20	0.348469	1.13793	0.282967	0.379104	1	5157
GOBP_CD4_POSITIVE_OR_CD8_POSITIVE_ALPHA_BETA_T_CELL_LINEAGE_COMMITMENT	24	0.342154	1.13762	0.273292	0.379507	1	1858
GOBP_MITOTIC_SISTER_CHROMATID_SEPARATION	61	0.265862	1.13746	0.208333	0.379592	1	3330
GOBP_DENDRITIC_CELL_MIGRATION	25	0.32769	1.13708	0.264368	0.38004	1	1001
GOBP_RESPONSE_TO_ORGANOPHOSPHORUS	96	0.239686	1.13678	0.173516	0.380366	1	4430
GOBP_FAT_CELL_DIFFERENTIATION	263	0.208187	1.13614	0.120968	0.381363	1	4189
GOBP_POLYSACCHARIDE_BIOSYNTHETIC_PROCESS	68	0.256034	1.13588	0.214008	0.381629	1	2678
GOBP_SEROTONIN_SECRETION	18	0.349505	1.1358	0.283286	0.381575	1	3629
GOBP_CARBOHYDRATE_CATABOLIC_PROCESS	164	0.220359	1.13563	0.177215	0.381676	1	3833
GOBP_AMYLOID_FIBRIL_FORMATION	30	0.314705	1.13516	0.269231	0.382251	1	2917
GOBP_SPHINGOLIPID_BIOSYNTHETIC_PROCESS	97	0.24115	1.13507	0.188406	0.382206	1	6837
GOBP_REGULATION_OF_ISOTYPE_SWITCHING	37	0.294338	1.135	0.2625	0.382118	1	3208
GOBP_FATTY_ACID_BETA_OXIDATION	77	0.253164	1.13466	0.204819	0.382547	1	2186
GOBP_VASCULAR_ASSOCIATED_SMOOTH_MUSCLE_CELL_APOPTOTIC_PROCESS	15	0.37502	1.13337	0.283668	0.384685	1	3345
GOBP_POSITIVE_REGULATION_OF_NUCLEAR_TRANSCRIBED_MRNA_CATABOLIC_PROCESS_DEADENYLATION_DEPENDENT_DECAY	15	0.382864	1.13336	0.291892	0.384472	1	746
GOBP_POSITIVE_REGULATION_OF_LIPID_METABOLIC_PROCESS	176	0.220716	1.13331	0.138365	0.384332	1	3631
GOBP_POSITIVE_REGULATION_OF_ASTROCYTE_DIFFERENTIATION	15	0.372144	1.1333	0.243697	0.38414	1	5619
GOBP_POSITIVE_REGULATION_OF_PLASMA_MEMBRANE_BOUNDED_CELL_PROJECTION_ASSEMBLY	115	0.233307	1.13291	0.215962	0.384651	1	4050
GOBP_HEMATOPOIETIC_STEM_CELL_PROLIFERATION	39	0.293679	1.13285	0.268116	0.384545	1	5321
GOBP_INTRACELLULAR_ESTROGEN_RECEPTOR_SIGNALING_PATHWAY	50	0.271048	1.13232	0.256849	0.385356	1	3517
GOBP_SOMITOGENESIS	77	0.256147	1.13217	0.226496	0.385436	1	5028
GOBP_INTRACELLULAR_POTASSIUM_ION_HOMEOSTASIS	15	0.380539	1.13171	0.281337	0.386031	1	1474
GOBP_CELL_CYCLE_G2_M_PHASE_TRANSITION	155	0.222448	1.13148	0.195531	0.386221	1	5229
GOBP_POSITIVE_REGULATION_OF_NEURON_APOPTOTIC_PROCESS	94	0.245052	1.13125	0.175258	0.386466	1	3997
GOBP_DENDRITIC_CELL_DIFFERENTIATION	43	0.280515	1.13103	0.25387	0.386681	1	3419
GOBP_ESTABLISHMENT_OR_MAINTENANCE_OF_CELL_POLARITY	232	0.212517	1.13084	0.140625	0.386774	1	2509
GOBP_POSITIVE_REGULATION_OF_TRANSFORMING_GROWTH_FACTOR_BETA_PRODUCTION	21	0.338789	1.13073	0.297753	0.386748	1	1495
GOBP_REGULATION_OF_CELL_JUNCTION_ASSEMBLY	244	0.207941	1.12997	0.109244	0.388021	1	2297
GOBP_REGULATION_OF_LYMPHOCYTE_APOPTOTIC_PROCESS	75	0.254628	1.12977	0.242678	0.388209	1	3774
GOBP_RESPONSE_TO_MUSCLE_ACTIVITY	19	0.349919	1.1296	0.266082	0.388342	1	1502
GOBP_POSITIVE_REGULATION_OF_MULTICELLULAR_ORGANISM_GROWTH	42	0.288166	1.12957	0.2625	0.388191	1	1957
GOBP_CANONICAL_WNT_SIGNALING_PATHWAY	303	0.203527	1.12932	0.0930233	0.388433	1	3269
GOBP_LEUKOCYTE_DEGRANULATION	94	0.240648	1.12725	0.21256	0.392149	1	6096
GOBP_BRANCHING_MORPHOGENESIS_OF_AN_EPITHELIAL_TUBE	195	0.215189	1.12708	0.165414	0.392292	1	2602
GOBP_REGULATION_OF_INFLAMMATORY_RESPONSE_TO_ANTIGENIC_STIMULUS	59	0.259363	1.12704	0.234043	0.392149	1	1846
GOBP_ETHER_METABOLIC_PROCESS	24	0.325264	1.12692	0.28739	0.392157	1	5405
GOBP_T_HELPER_17_TYPE_IMMUNE_RESPONSE	48	0.275187	1.12666	0.23588	0.392439	1	3849
GOBP_MITOTIC_CYTOKINESIS	81	0.246522	1.1266	0.2103	0.392331	1	6076
GOBP_CHONDROITIN_SULFATE_PROTEOGLYCAN_METABOLIC_PROCESS	33	0.300047	1.12618	0.258675	0.39291	1	4342
GOBP_REGULATION_OF_TISSUE_REMODELING	87	0.243308	1.12614	0.2	0.392774	1	1801
GOBP_BONE_DEVELOPMENT	238	0.211024	1.12583	0.161538	0.393156	1	4934
GOBP_CARDIAC_CHAMBER_DEVELOPMENT	193	0.216269	1.1257	0.155556	0.393195	1	4116
GOBP_HORMONE_MEDIATED_SIGNALING_PATHWAY	166	0.223412	1.12565	0.162651	0.393076	1	4147
GOBP_ORGAN_GROWTH	220	0.211915	1.12558	0.112	0.392993	1	2602
GOBP_REGULATION_OF_LYMPHOCYTE_DIFFERENTIATION	225	0.214158	1.12404	0.120301	0.395745	1	4718
GOBP_VESICLE_TETHERING	31	0.301106	1.12246	0.263323	0.39852	1	3885
GOBP_TELENCEPHALON_REGIONALIZATION	16	0.366222	1.12236	0.31016	0.398502	1	2776
GOBP_PROTEIN_TARGETING_TO_MEMBRANE	123	0.231254	1.12193	0.189427	0.39914	1	2885
GOBP_NEGATIVE_REGULATION_OF_MRNA_PROCESSING	24	0.324344	1.12184	0.296407	0.399057	1	3500
GOBP_NOSE_DEVELOPMENT	16	0.36038	1.1211	0.268493	0.400304	1	4874
GOBP_MEMBRANE_FUSION	168	0.220884	1.1211	0.166667	0.400084	1	3338
GOBP_T_CELL_SELECTION	55	0.263889	1.12102	0.225455	0.400014	1	1858
GOBP_NEGATIVE_REGULATION_OF_PROTEOLYSIS	344	0.200872	1.12079	0.113924	0.400217	1	3481
GOBP_CELLULAR_RESPONSE_TO_DEXAMETHASONE_STIMULUS	25	0.323671	1.12062	0.255747	0.400337	1	4463
GOBP_TELENCEPHALON_DEVELOPMENT	274	0.207729	1.12045	0.134615	0.40044	1	3137
GOBP_REGULATION_OF_CHEMOTAXIS	235	0.208544	1.12039	0.131148	0.400323	1	3267
GOBP_PERIPHERAL_NERVOUS_SYSTEM_DEVELOPMENT	84	0.244309	1.12032	0.221239	0.400244	1	2581
GOBP_REGULATION_OF_DNA_DAMAGE_CHECKPOINT	24	0.316225	1.12026	0.266082	0.400147	1	3780
GOBP_NEGATIVE_REGULATION_OF_APOPTOTIC_SIGNALING_PATHWAY	247	0.207985	1.11996	0.133333	0.400502	1	5043
GOBP_NEGATIVE_REGULATION_OF_INTRACELLULAR_PROTEIN_TRANSPORT	48	0.27605	1.11985	0.266904	0.400497	1	2784
GOBP_NEGATIVE_REGULATION_OF_INSULIN_SECRETION_INVOLVED_IN_CELLULAR_RESPONSE_TO_GLUCOSE_STIMULUS	18	0.344458	1.11945	0.304843	0.401037	1	781
GOBP_BLOOD_VESSEL_REMODELING	61	0.252928	1.11903	0.21371	0.401655	1	1091
GOBP_SOMATIC_DIVERSIFICATION_OF_IMMUNOGLOBULINS	70	0.254895	1.11822	0.254167	0.402919	1	4682
GOBP_NEGATIVE_REGULATION_OF_CILIUM_ASSEMBLY	20	0.341079	1.11583	0.298883	0.407395	1	2309
GOBP_EPITHELIAL_CELL_MATURATION	27	0.311708	1.11567	0.28869	0.407471	1	1179
GOBP_POSITIVE_REGULATION_OF_ACUTE_INFLAMMATORY_RESPONSE_TO_ANTIGENIC_STIMULUS	33	0.298876	1.11508	0.268212	0.408368	1	1378
GOBP_REGULATION_OF_URINE_VOLUME	27	0.312402	1.11503	0.264798	0.40822	1	3237
GOBP_TYROSINE_PHOSPHORYLATION_OF_STAT_PROTEIN	74	0.250697	1.11383	0.225806	0.410495	1	2366
GOBP_REGULATION_OF_WNT_SIGNALING_PATHWAY_PLANAR_CELL_POLARITY_PATHWAY	15	0.367152	1.11356	0.304709	0.410767	1	1705
GOBP_LENS_FIBER_CELL_DEVELOPMENT	15	0.369417	1.11342	0.292011	0.410808	1	1057
GOBP_NEGATIVE_REGULATION_OF_RESPONSE_TO_EXTERNAL_STIMULUS	472	0.191609	1.11335	0.0851064	0.410698	1	3997
GOBP_MESODERMAL_CELL_DIFFERENTIATION	24	0.323646	1.11325	0.277946	0.410651	1	2572
GOBP_MITOTIC_SISTER_CHROMATID_COHESION	26	0.318486	1.1131	0.272425	0.410732	1	4950
GOBP_VENTRICULAR_CARDIAC_MUSCLE_TISSUE_DEVELOPMENT	68	0.253629	1.11302	0.25431	0.410628	1	4045
GOBP_MEMBRANE_BIOGENESIS	60	0.254921	1.11281	0.259386	0.410864	1	2245
GOBP_POSITIVE_REGULATION_OF_CIRCADIAN_RHYTHM	27	0.306413	1.11277	0.302181	0.410716	1	1573
GOBP_HOMEOSTASIS_OF_NUMBER_OF_CELLS_WITHIN_A_TISSUE	47	0.266268	1.11241	0.248299	0.411232	1	5223
GOBP_POSITIVE_REGULATION_OF_NERVOUS_SYSTEM_DEVELOPMENT	384	0.194225	1.11235	0.109375	0.411132	1	2975
GOBP_BRANCHING_MORPHOGENESIS_OF_A_NERVE	15	0.372877	1.11229	0.326027	0.411048	1	193
GOBP_REGULATION_OF_RECEPTOR_BINDING	23	0.332376	1.11193	0.324415	0.411521	1	967
GOBP_PALLIUM_DEVELOPMENT	179	0.2173	1.11182	0.179487	0.411529	1	3269
GOBP_RRNA_TRANSCRIPTION	36	0.284592	1.11146	0.266667	0.412033	1	3987
GOBP_LIPID_MODIFICATION	202	0.210381	1.11134	0.170068	0.412021	1	2294
GOBP_NEGATIVE_REGULATION_OF_PHOSPHATIDYLINOSITOL_3_KINASE_PROTEIN_KINASE_B_SIGNAL_TRANSDUCTION	57	0.265479	1.11129	0.256604	0.411891	1	3269
GOBP_G_PROTEIN_COUPLED_RECEPTOR_SIGNALING_PATHWAY_INVOLVED_IN_HEART_PROCESS	16	0.36864	1.11101	0.330247	0.412192	1	6532
GOBP_MEMBRANE_LIPID_CATABOLIC_PROCESS	36	0.286274	1.11051	0.262238	0.412909	1	3834
GOBP_B_CELL_PROLIFERATION	112	0.22768	1.11049	0.221053	0.412712	1	1433
GOBP_ENDOSOME_TO_PLASMA_MEMBRANE_PROTEIN_TRANSPORT	21	0.333907	1.11038	0.318841	0.412701	1	4923
GOBP_REGULATION_OF_ACTIVATED_T_CELL_PROLIFERATION	44	0.268047	1.11022	0.281787	0.412768	1	2229
GOBP_POSITIVE_REGULATION_OF_HOMOTYPIC_CELL_CELL_ADHESION	15	0.373105	1.11004	0.309333	0.412861	1	3231
GOBP_POSITIVE_REGULATION_OF_CHEMOTAXIS	156	0.218416	1.10989	0.196203	0.412946	1	2570
GOBP_MITOCHONDRIAL_DNA_METABOLIC_PROCESS	26	0.31321	1.10981	0.29003	0.412889	1	6645
GOBP_CELLULAR_RESPONSE_TO_VIRUS	47	0.277026	1.109	0.263345	0.414314	1	1586
GOBP_REGULATION_OF_ESTABLISHMENT_OR_MAINTENANCE_OF_CELL_POLARITY	27	0.305747	1.10854	0.2875	0.41503	1	2353
GOBP_EPITHELIAL_CELL_FATE_COMMITMENT	17	0.349046	1.10829	0.313609	0.415271	1	3267
GOBP_NEGATIVE_REGULATION_OF_T_CELL_RECEPTOR_SIGNALING_PATHWAY	25	0.325898	1.10795	0.297994	0.415737	1	2618
GOBP_POSITIVE_REGULATION_OF_EXTRINSIC_APOPTOTIC_SIGNALING_PATHWAY	63	0.258602	1.10779	0.253788	0.415811	1	1976
GOBP_RESPONSE_TO_BMP	175	0.207517	1.1065	0.177778	0.418211	1	2602
GOBP_NEGATIVE_REGULATION_OF_TOLL_LIKE_RECEPTOR_SIGNALING_PATHWAY	19	0.339755	1.10613	0.289398	0.418764	1	6626
GOBP_MAINTENANCE_OF_BLOOD_BRAIN_BARRIER	20	0.340646	1.10608	0.320475	0.418618	1	3266
GOBP_POSITIVE_REGULATION_OF_GTPASE_ACTIVITY	251	0.20248	1.10594	0.151786	0.418666	1	3954
GOBP_IMMUNE_SYSTEM_DEVELOPMENT	247	0.204852	1.10588	0.210526	0.418528	1	4449
GOBP_NEUTROPHIL_EXTRAVASATION	15	0.368346	1.10575	0.317935	0.418616	1	1159
GOBP_POSITIVE_REGULATION_OF_MAP_KINASE_ACTIVITY	130	0.223539	1.10538	0.192893	0.419144	1	3047
GOBP_REGULATION_OF_MONOATOMIC_CATION_TRANSMEMBRANE_TRANSPORT	365	0.199247	1.10529	0.08	0.419105	1	2834
GOBP_PRIMARY_ALCOHOL_METABOLIC_PROCESS	85	0.242193	1.10499	0.226496	0.419466	1	2370
GOBP_SPECIFICATION_OF_SYMMETRY	143	0.220676	1.10482	0.20297	0.419616	1	3912
GOBP_REGULATION_OF_ENDOTHELIAL_CELL_DEVELOPMENT	19	0.337061	1.10387	0.301939	0.421357	1	2922
GOBP_POLYPRENOL_METABOLIC_PROCESS	18	0.358867	1.1036	0.307471	0.421715	1	3707
GOBP_DNA_TEMPLATED_DNA_REPLICATION_MAINTENANCE_OF_FIDELITY	53	0.263384	1.10344	0.322222	0.421811	1	3079
GOBP_CLATHRIN_DEPENDENT_ENDOCYTOSIS	48	0.27111	1.10334	0.281356	0.421755	1	3236
GOBP_BRAIN_MORPHOGENESIS	45	0.270371	1.1033	0.246324	0.421608	1	2820
GOBP_LENS_MORPHOGENESIS_IN_CAMERA_TYPE_EYE	28	0.308213	1.1029	0.309375	0.422182	1	2793
GOBP_SIGNAL_TRANSDUCTION_BY_P53_CLASS_MEDIATOR	151	0.218592	1.10226	0.240506	0.42322	1	2709
GOBP_B_CELL_ACTIVATION_INVOLVED_IN_IMMUNE_RESPONSE	93	0.234706	1.10162	0.268868	0.424373	1	4449
GOBP_INTESTINAL_LIPID_ABSORPTION	22	0.325742	1.10159	0.27566	0.424213	1	707
GOBP_RESPONSE_TO_MISFOLDED_PROTEIN	24	0.319875	1.10145	0.297806	0.424264	1	2955
GOBP_NEGATIVE_T_CELL_SELECTION	15	0.371335	1.10028	0.317003	0.426449	1	446
GOBP_CELL_CYCLE_CHECKPOINT_SIGNALING	194	0.209713	1.10009	0.179856	0.42659	1	3959
GOBP_INTERLEUKIN_10_PRODUCTION	66	0.251795	1.09954	0.262745	0.427542	1	1238
GOBP_RENAL_SYSTEM_PROCESS_INVOLVED_IN_REGULATION_OF_BLOOD_VOLUME	16	0.352013	1.0995	0.352071	0.427402	1	2301
GOBP_CELLULAR_RESPONSE_TO_RADIATION	175	0.211587	1.09949	0.176829	0.427188	1	4151
GOBP_NEGATIVE_REGULATION_OF_VIRAL_INDUCED_CYTOPLASMIC_PATTERN_RECOGNITION_RECEPTOR_SIGNALING_PATHWAY	36	0.282687	1.09885	0.311688	0.428225	1	5496
GOBP_REGULATION_OF_TOLL_LIKE_RECEPTOR_SIGNALING_PATHWAY	28	0.30098	1.09861	0.319403	0.428553	1	4011
GOBP_POSITIVE_REGULATION_OF_CELLULAR_RESPONSE_TO_INSULIN_STIMULUS	36	0.292163	1.09859	0.258503	0.428359	1	2678
GOBP_REGULATION_OF_SPINDLE_ASSEMBLY	30	0.305678	1.09852	0.296667	0.428265	1	5157
GOBP_RESPONSE_TO_INTERLEUKIN_7	18	0.344258	1.09842	0.30618	0.42825	1	1042
GOBP_TRANSLESION_SYNTHESIS	19	0.330432	1.09801	0.310651	0.428873	1	1993
GOBP_MUSCLE_TISSUE_DEVELOPMENT	495	0.190799	1.098	0.12963	0.428658	1	2646
GOBP_ATTACHMENT_OF_SPINDLE_MICROTUBULES_TO_KINETOCHORE	46	0.269746	1.09772	0.292096	0.429036	1	4699
GOBP_NEGATIVE_REGULATION_OF_FATTY_ACID_METABOLIC_PROCESS	37	0.280385	1.09743	0.313131	0.42942	1	3816
GOBP_POSITIVE_REGULATION_OF_PROTEIN_POLYMERIZATION	91	0.234973	1.09661	0.255814	0.43084	1	4222
GOBP_PROTEIN_CONTAINING_COMPLEX_REMODELING	29	0.297761	1.09637	0.270517	0.431125	1	6037
GOBP_NEGATIVE_REGULATION_OF_RNA_SPLICING	28	0.307385	1.09529	0.336449	0.433089	1	3500
GOBP_POSITIVE_REGULATION_OF_LYMPHOCYTE_CHEMOTAXIS	18	0.33724	1.09523	0.349296	0.432988	1	2394
GOBP_PROTEIN_LOCALIZATION_TO_PHAGOPHORE_ASSEMBLY_SITE	16	0.359434	1.09513	0.334302	0.43296	1	5393
GOBP_INTERLEUKIN_17_PRODUCTION	47	0.26771	1.09511	0.274648	0.43279	1	3345
GOBP_GLYCOSYLATION	223	0.208243	1.09501	0.193103	0.432757	1	4958
GOBP_RIBOSE_PHOSPHATE_BIOSYNTHETIC_PROCESS	208	0.205711	1.09478	0.188976	0.43306	1	4352
GOBP_REGULATION_OF_MITOTIC_NUCLEAR_DIVISION	117	0.22677	1.09443	0.240196	0.433576	1	3359
GOBP_MATURATION_OF_5_8S_RRNA	35	0.284455	1.09403	0.307167	0.434116	1	4745
GOBP_REGULATION_OF_PLATELET_DERIVED_GROWTH_FACTOR_RECEPTOR_SIGNALING_PATHWAY	24	0.323368	1.09388	0.305476	0.434212	1	298
GOBP_REGULATION_OF_ADIPOSE_TISSUE_DEVELOPMENT	19	0.340077	1.09377	0.315789	0.434215	1	4953
GOBP_PRE_MIRNA_PROCESSING	16	0.350767	1.09356	0.311429	0.434435	1	1255
GOBP_REGULATION_OF_NUCLEAR_DIVISION	148	0.216794	1.09338	0.247368	0.434579	1	3395
GOBP_NITRIC_OXIDE_MEDIATED_SIGNAL_TRANSDUCTION	30	0.304895	1.09337	0.299401	0.434368	1	1590
GOBP_MUSCLE_HYPERTROPHY	121	0.22253	1.09294	0.268571	0.435045	1	5923
GOBP_NEGATIVE_REGULATION_OF_RESPONSE_TO_WOUNDING	93	0.2371	1.09287	0.263598	0.434934	1	3307
GOBP_REGULATION_OF_T_CELL_MIGRATION	51	0.258288	1.09277	0.305085	0.434919	1	1626
GOBP_MIRNA_MEDIATED_GENE_SILENCING_BY_INHIBITION_OF_TRANSLATION	23	0.315746	1.09261	0.30814	0.435016	1	3155
GOBP_CELLULAR_RESPONSE_TO_ABIOTIC_STIMULUS	314	0.197179	1.09227	0.160377	0.435453	1	2237
GOBP_REGULATION_OF_CILIUM_ASSEMBLY	76	0.237535	1.09174	0.229008	0.436309	1	1562
GOBP_IMMUNOLOGICAL_SYNAPSE_FORMATION	17	0.343702	1.09147	0.320652	0.436619	1	4713
GOBP_NEGATIVE_REGULATION_OF_KERATINOCYTE_PROLIFERATION	27	0.311129	1.09142	0.311377	0.436498	1	6286
GOBP_POSITIVE_REGULATION_OF_PROTEIN_LOCALIZATION_TO_MEMBRANE	114	0.225595	1.09107	0.265701	0.437005	1	4287
GOBP_TELENCEPHALON_GLIAL_CELL_MIGRATION	28	0.304131	1.0901	0.32659	0.438804	1	3269
GOBP_TETRAPYRROLE_METABOLIC_PROCESS	51	0.260366	1.08985	0.321918	0.439117	1	4917
GOBP_PYRUVATE_METABOLIC_PROCESS	134	0.221024	1.08951	0.272251	0.439604	1	4463
GOBP_HYPERSENSITIVITY	38	0.287868	1.08931	0.326923	0.439768	1	1378
GOBP_NEGATIVE_REGULATION_OF_DEFENSE_RESPONSE	317	0.195342	1.08897	0.173913	0.44031	1	4136
GOBP_CYCLIC_NUCLEOTIDE_METABOLIC_PROCESS	35	0.285021	1.08877	0.31761	0.440473	1	2746
GOBP_ENDOPLASMIC_RETICULUM_ORGANIZATION	94	0.230338	1.08875	0.256303	0.440281	1	3503
GOBP_REGULATION_OF_PROTEIN_EXIT_FROM_ENDOPLASMIC_RETICULUM	22	0.326729	1.08869	0.314869	0.440166	1	268
GOBP_DNA_TEMPLATED_TRANSCRIPTION_TERMINATION	25	0.313671	1.08861	0.325444	0.440084	1	3873
GOBP_POSITIVE_REGULATION_OF_TRANSMEMBRANE_TRANSPORT	279	0.194078	1.08861	0.201835	0.439864	1	3091
GOBP_ISOTYPE_SWITCHING_TO_IGG_ISOTYPES	18	0.3334	1.08771	0.296588	0.441464	1	2598
GOBP_DIOL_METABOLIC_PROCESS	30	0.29935	1.08719	0.307692	0.442319	1	4100
GOBP_IMMUNE_RESPONSE_REGULATING_CELL_SURFACE_RECEPTOR_SIGNALING_PATHWAY	283	0.201175	1.08715	0.203883	0.442166	1	2716
GOBP_NEGATIVE_REGULATION_OF_GLIAL_CELL_DIFFERENTIATION	37	0.287524	1.08706	0.310897	0.442093	1	5399
GOBP_PROTEIN_DEACETYLATION	63	0.251465	1.087	0.314394	0.442014	1	5488
GOBP_PYRIMIDINE_NUCLEOTIDE_BIOSYNTHETIC_PROCESS	24	0.323046	1.08696	0.311178	0.441851	1	4861
GOBP_REGULATION_OF_MITOCHONDRIAL_MEMBRANE_PERMEABILITY	57	0.256244	1.08625	0.325	0.443049	1	5923
GOBP_REGULATION_OF_MEMBRANE_PROTEIN_ECTODOMAIN_PROTEOLYSIS	23	0.31635	1.08617	0.329231	0.442995	1	2203
GOBP_LUNG_ALVEOLUS_DEVELOPMENT	67	0.242891	1.0858	0.325	0.443602	1	1545
GOBP_MITOTIC_DNA_REPLICATION	16	0.352603	1.0858	0.329377	0.443367	1	3717
GOBP_ACTIN_FILAMENT_BASED_TRANSPORT	22	0.320144	1.08554	0.318043	0.443694	1	1759
GOBP_T_CELL_DIFFERENTIATION	333	0.194065	1.08544	0.16	0.443646	1	2302
GOBP_VASODILATION	66	0.255333	1.08512	0.306723	0.444092	1	1573
GOBP_NEGATIVE_REGULATION_OF_ENDOTHELIAL_CELL_PROLIFERATION	46	0.265367	1.08493	0.27758	0.444231	1	3316
GOBP_MAMMARY_GLAND_EPITHELIUM_DEVELOPMENT	77	0.242237	1.0844	0.270916	0.445085	1	2602
GOBP_PROTEIN_TRANSMEMBRANE_TRANSPORT	58	0.251012	1.08418	0.272727	0.445328	1	6656
GOBP_REGULATION_OF_B_CELL_MEDIATED_IMMUNITY	89	0.231149	1.08407	0.268722	0.445338	1	2671
GOBP_NEGATIVE_REGULATION_OF_MUSCLE_HYPERTROPHY	38	0.277589	1.08398	0.298305	0.445357	1	4012
GOBP_SOMATIC_STEM_CELL_POPULATION_MAINTENANCE	88	0.235205	1.0838	0.300412	0.445486	1	5956
GOBP_SISTER_CHROMATID_SEGREGATION	216	0.207153	1.08366	0.269231	0.445565	1	4028
GOBP_NEGATIVE_REGULATION_OF_LIPASE_ACTIVITY	18	0.333513	1.08365	0.337243	0.445354	1	6186
GOBP_NEURON_APOPTOTIC_PROCESS	360	0.193655	1.08353	0.128205	0.445394	1	4493
GOBP_REGULATION_OF_HIPPO_SIGNALING	22	0.323807	1.08262	0.317143	0.447081	1	7059
GOBP_POSITIVE_REGULATION_OF_ADAPTIVE_IMMUNE_RESPONSE	153	0.211556	1.08229	0.265432	0.447563	1	2671
GOBP_POSITIVE_REGULATION_OF_PROTEIN_LOCALIZATION_TO_CELL_PERIPHERY	75	0.242649	1.08204	0.290196	0.447869	1	4940
GOBP_POSITIVE_REGULATION_OF_CELL_GROWTH_INVOLVED_IN_CARDIAC_MUSCLE_CELL_DEVELOPMENT	18	0.340793	1.08194	0.336283	0.447823	1	1177
GOBP_NEGATIVE_REGULATION_OF_DNA_BIOSYNTHETIC_PROCESS	41	0.272697	1.08146	0.321429	0.448604	1	4085
GOBP_LEUKOCYTE_MIGRATION_INVOLVED_IN_INFLAMMATORY_RESPONSE	25	0.31151	1.08121	0.335294	0.448878	1	3163
GOBP_IMMUNOGLOBULIN_PRODUCTION_INVOLVED_IN_IMMUNOGLOBULIN_MEDIATED_IMMUNE_RESPONSE	68	0.243748	1.08102	0.285171	0.449015	1	4807
GOBP_POSITIVE_REGULATION_OF_STEROL_TRANSPORT	46	0.26848	1.08058	0.339744	0.449677	1	1591
GOBP_CD8_POSITIVE_ALPHA_BETA_T_CELL_PROLIFERATION	31	0.286609	1.0805	0.321543	0.449606	1	4667
GOBP_RIBONUCLEOTIDE_CATABOLIC_PROCESS	50	0.262659	1.08019	0.334532	0.45001	1	845
GOBP_REGULATION_OF_CALCIUM_ION_TRANSMEMBRANE_TRANSPORTER_ACTIVITY	91	0.230019	1.08008	0.28	0.450017	1	3599
GOBP_VASCULAR_ENDOTHELIAL_GROWTH_FACTOR_SIGNALING_PATHWAY	42	0.271094	1.07991	0.327103	0.450124	1	639
GOBP_APOPTOTIC_CELL_CLEARANCE	43	0.268977	1.07985	0.32107	0.450017	1	2469
GOBP_HEART_MORPHOGENESIS	287	0.199553	1.07964	0.216216	0.450197	1	4071
GOBP_REGULATION_OF_MAST_CELL_ACTIVATION_INVOLVED_IN_IMMUNE_RESPONSE	39	0.282002	1.07954	0.313167	0.45018	1	5464
GOBP_EYE_PHOTORECEPTOR_CELL_DIFFERENTIATION	58	0.25711	1.07943	0.286765	0.450201	1	1935
GOBP_NEGATIVE_REGULATION_OF_ACTIVIN_RECEPTOR_SIGNALING_PATHWAY	16	0.347443	1.07914	0.343662	0.450579	1	2061
GOBP_AMINOGLYCAN_BIOSYNTHETIC_PROCESS	59	0.252122	1.07908	0.302083	0.450453	1	3920
GOBP_POSITIVE_REGULATION_OF_REGULATORY_T_CELL_DIFFERENTIATION	23	0.318292	1.07849	0.320242	0.451454	1	1238
GOBP_RENAL_SYSTEM_PROCESS_INVOLVED_IN_REGULATION_OF_SYSTEMIC_ARTERIAL_BLOOD_PRESSURE	28	0.305508	1.07807	0.340764	0.45215	1	2301
GOBP_POSITIVE_REGULATION_OF_GRANULOCYTE_CHEMOTAXIS	30	0.295539	1.07771	0.328221	0.452645	1	1675
GOBP_ERBB2_SIGNALING_PATHWAY	23	0.313813	1.07771	0.334356	0.452428	1	1765
GOBP_T_CELL_HOMEOSTASIS	54	0.256726	1.07763	0.305455	0.452369	1	3157
GOBP_REGULATION_OF_CELLULAR_RESPONSE_TO_OXIDATIVE_STRESS	27	0.308354	1.07738	0.342105	0.45263	1	4284
GOBP_REGULATION_OF_EXOSOMAL_SECRETION	17	0.34716	1.07735	0.363636	0.452459	1	2752
GOBP_NEGATIVE_REGULATION_OF_IMMUNE_RESPONSE	232	0.201142	1.07554	0.252101	0.456184	1	2618
GOBP_REGULATION_OF_SEQUESTERING_OF_TRIGLYCERIDE	15	0.35208	1.07546	0.348774	0.456093	1	5307
GOBP_NEGATIVE_REGULATION_OF_CYCLIN_DEPENDENT_PROTEIN_KINASE_ACTIVITY	27	0.303134	1.07537	0.331429	0.456053	1	2560
GOBP_POSITIVE_REGULATION_OF_CD8_POSITIVE_ALPHA_BETA_T_CELL_ACTIVATION	31	0.288703	1.07515	0.294479	0.456269	1	2255
GOBP_LACTATE_METABOLIC_PROCESS	22	0.315225	1.07488	0.337017	0.456583	1	3832
GOBP_WALKING_BEHAVIOR	53	0.253817	1.07479	0.311111	0.456546	1	3838
GOBP_EPITHELIAL_CELL_APOPTOTIC_PROCESS	162	0.208287	1.07447	0.245161	0.456995	1	4449
GOBP_ACIDIC_AMINO_ACID_TRANSPORT	74	0.242381	1.07427	0.354701	0.45713	1	3077
GOBP_POSITIVE_REGULATION_OF_FIBROBLAST_MIGRATION	26	0.312457	1.07413	0.349254	0.45719	1	2044
GOBP_PROTEIN_AUTOPROCESSING	26	0.305855	1.07406	0.329154	0.457088	1	2878
GOBP_RESPONSE_TO_VITAMIN_D	16	0.353583	1.07403	0.376093	0.456908	1	2938
GOBP_EXTRINSIC_APOPTOTIC_SIGNALING_PATHWAY_VIA_DEATH_DOMAIN_RECEPTORS	82	0.236179	1.07388	0.271028	0.456994	1	3419
GOBP_COLUMNAR_CUBOIDAL_EPITHELIAL_CELL_DIFFERENTIATION	144	0.216807	1.07364	0.261438	0.457291	1	4249
GOBP_NUCLEAR_CHROMOSOME_SEGREGATION	307	0.190268	1.07309	0.225806	0.458266	1	3640
GOBP_SPHINGOID_METABOLIC_PROCESS	22	0.314355	1.07257	0.358382	0.459122	1	4100
GOBP_SIGNAL_TRANSDUCTION_IN_RESPONSE_TO_DNA_DAMAGE	179	0.202938	1.07239	0.237179	0.459284	1	3919
GOBP_REGULATION_OF_HORMONE_METABOLIC_PROCESS	57	0.250963	1.07209	0.321429	0.459714	1	4392
GOBP_GLUCOCORTICOID_BIOSYNTHETIC_PROCESS	17	0.343015	1.07183	0.332418	0.460047	1	4392
GOBP_NEGATIVE_REGULATION_OF_ESTABLISHMENT_OF_PROTEIN_LOCALIZATION	154	0.209916	1.07153	0.286517	0.460483	1	4020
GOBP_LYMPH_NODE_DEVELOPMENT	31	0.286171	1.0715	0.342373	0.460306	1	1230
GOBP_REGULATION_OF_NEUTROPHIL_CHEMOTAXIS	36	0.281364	1.07086	0.324921	0.461426	1	1675
GOBP_POSITIVE_T_CELL_SELECTION	40	0.272925	1.07035	0.321192	0.462291	1	1858
GOBP_NEGATIVE_REGULATION_OF_ENDOPEPTIDASE_ACTIVITY	173	0.209698	1.06975	0.280702	0.463361	1	3463
GOBP_TYPE_B_PANCREATIC_CELL_PROLIFERATION	39	0.280033	1.06959	0.32459	0.463446	1	4096
GOBP_JNK_CASCADE	174	0.204127	1.06942	0.285714	0.463558	1	3514
GOBP_FACE_DEVELOPMENT	64	0.247725	1.06934	0.339844	0.463512	1	5956
GOBP_SNRNA_TRANSCRIPTION_BY_RNA_POLYMERASE_II	15	0.351732	1.06931	0.344633	0.463343	1	2995
GOBP_REGULATION_OF_FATTY_ACID_METABOLIC_PROCESS	107	0.221476	1.06898	0.29902	0.463805	1	3833
GOBP_PEPTIDE_HORMONE_PROCESSING	26	0.307028	1.06826	0.338415	0.465106	1	1495
GOBP_DNA_INTEGRITY_CHECKPOINT_SIGNALING	126	0.22093	1.06809	0.286408	0.465199	1	6653
GOBP_DENTATE_GYRUS_DEVELOPMENT	27	0.303622	1.06809	0.363934	0.464972	1	2691
GOBP_PROTEIN_POLYUBIQUITINATION	245	0.197132	1.06748	0.256	0.466007	1	3551
GOBP_POSITIVE_REGULATION_OF_CELLULAR_EXTRAVASATION	22	0.320783	1.06652	0.363914	0.467981	1	3032
GOBP_HEART_GROWTH	124	0.215838	1.06597	0.273632	0.468852	1	1177
GOBP_PROTEIN_K63_LINKED_DEUBIQUITINATION	29	0.289214	1.06588	0.343949	0.468824	1	5229
GOBP_POSITIVE_REGULATION_OF_PROTEIN_LOCALIZATION_TO_PLASMA_MEMBRANE	63	0.246309	1.06575	0.319838	0.468843	1	4723
GOBP_EMBRYONIC_CAMERA_TYPE_EYE_DEVELOPMENT	42	0.269798	1.06568	0.334507	0.468756	1	2872
GOBP_POSITIVE_REGULATION_OF_CYTOKINE_PRODUCTION_INVOLVED_IN_INFLAMMATORY_RESPONSE	28	0.29603	1.06492	0.359736	0.470163	1	3552
GOBP_CELL_JUNCTION_ASSEMBLY	469	0.185452	1.06475	0.190476	0.470272	1	2301
GOBP_PHYSIOLOGICAL_CARDIAC_MUSCLE_HYPERTROPHY	48	0.263209	1.06465	0.333333	0.470276	1	1177
GOBP_ALPHA_BETA_T_CELL_LINEAGE_COMMITMENT	22	0.317185	1.06431	0.36036	0.470796	1	1858
GOBP_POSITIVE_REGULATION_OF_SPROUTING_ANGIOGENESIS	23	0.31445	1.06376	0.355932	0.471773	1	1572
GOBP_B_CELL_DIFFERENTIATION	165	0.203073	1.06369	0.270115	0.471696	1	3672
GOBP_CD8_POSITIVE_ALPHA_BETA_T_CELL_DIFFERENTIATION	21	0.315985	1.06358	0.336815	0.471708	1	3502
GOBP_NEGATIVE_REGULATION_OF_PEPTIDYL_TYROSINE_PHOSPHORYLATION	56	0.256034	1.06341	0.315589	0.471826	1	4012
GOBP_SPLEEN_DEVELOPMENT	48	0.254732	1.06327	0.338346	0.47191	1	4449
GOBP_EPITHELIAL_TUBE_BRANCHING_INVOLVED_IN_LUNG_MORPHOGENESIS	40	0.274357	1.06205	0.34589	0.474372	1	2793
GOBP_MEMBRANE_DOCKING	86	0.229917	1.06142	0.33871	0.475485	1	4233
GOBP_FOREBRAIN_DEVELOPMENT	417	0.185836	1.06131	0.222222	0.475502	1	3137
GOBP_REGULATION_OF_NEURON_APOPTOTIC_PROCESS	308	0.189784	1.06129	0.22449	0.475307	1	4493
GOBP_PHOTORECEPTOR_CELL_MAINTENANCE	45	0.261452	1.06098	0.364621	0.475777	1	3273
GOBP_MUSCLE_ORGAN_DEVELOPMENT	367	0.191999	1.06093	0.206897	0.475633	1	2693
GOBP_NEGATIVE_REGULATION_OF_CALCIUM_ION_TRANSMEMBRANE_TRANSPORT	58	0.245505	1.06057	0.345324	0.476204	1	3599
GOBP_NEGATIVE_REGULATION_OF_CALCIUM_ION_TRANSMEMBRANE_TRANSPORTER_ACTIVITY	35	0.277845	1.06024	0.337705	0.476651	1	3599
GOBP_STEROID_HORMONE_BIOSYNTHETIC_PROCESS	38	0.274611	1.06019	0.348101	0.476509	1	4392
GOBP_REGULATION_OF_LIPID_LOCALIZATION	188	0.204258	1.06014	0.272109	0.476408	1	2487
GOBP_REGULATION_OF_INTEGRIN_ACTIVATION	18	0.333551	1.06001	0.365559	0.476447	1	3025
GOBP_UROGENITAL_SYSTEM_DEVELOPMENT	68	0.236094	1.05994	0.314176	0.476363	1	4561
GOBP_ALCOHOL_METABOLIC_PROCESS	349	0.190506	1.05917	0.232877	0.477822	1	4765
GOBP_T_CELL_RECEPTOR_SIGNALING_PATHWAY	135	0.214124	1.05911	0.31383	0.477688	1	2659
GOBP_REGULATION_OF_STRESS_ACTIVATED_PROTEIN_KINASE_SIGNALING_CASCADE	202	0.20258	1.059	0.319728	0.477671	1	4487
GOBP_NEGATIVE_REGULATION_OF_PROTEIN_TYROSINE_KINASE_ACTIVITY	29	0.291161	1.05875	0.330065	0.47799	1	4012
GOBP_FATTY_ACID_BIOSYNTHETIC_PROCESS	158	0.205075	1.05845	0.301075	0.478467	1	5128
GOBP_MUSCLE_CELL_DIFFERENTIATION	461	0.182214	1.05843	0.207547	0.478253	1	4242
GOBP_REGULATION_OF_MONOATOMIC_ANION_TRANSPORT	27	0.302056	1.05829	0.350575	0.478342	1	2935
GOBP_ACTIVATION_OF_JANUS_KINASE_ACTIVITY	15	0.355712	1.05742	0.392655	0.480068	1	3696
GOBP_NEGATIVE_REGULATION_OF_STRIATED_MUSCLE_CELL_APOPTOTIC_PROCESS	40	0.268915	1.0566	0.371711	0.48163	1	3582
GOBP_DORSAL_VENTRAL_PATTERN_FORMATION	109	0.219339	1.05653	0.286408	0.481576	1	3256
GOBP_REGULATION_OF_SPROUTING_ANGIOGENESIS	42	0.264774	1.05579	0.349153	0.482906	1	1572
GOBP_ORGANELLE_FISSION	491	0.18275	1.05547	0.192982	0.483326	1	3640
GOBP_LEUKOCYTE_MEDIATED_CYTOTOXICITY	166	0.204569	1.05538	0.331169	0.483267	1	3958
GOBP_STEROL_TRANSPORT	123	0.211662	1.05517	0.318436	0.483505	1	1843
GOBP_T_CELL_DIFFERENTIATION_INVOLVED_IN_IMMUNE_RESPONSE	84	0.22579	1.05491	0.31982	0.483837	1	3502
GOBP_INTRA_GOLGI_VESICLE_MEDIATED_TRANSPORT	29	0.294455	1.05468	0.344828	0.484147	1	4163
[truncated: 755 more rows]

## Sheet: 3dpl+
NAME	SIZE	ES	NES	NOM p-val	FDR q-val	FWER p-val	RANK AT MAX
GOBP_ANTIGEN_PROCESSING_AND_PRESENTATION_OF_PEPTIDE_ANTIGEN	68	0.668065	2.62121	0	0	0	2646
GOBP_ANTIGEN_PROCESSING_AND_PRESENTATION_OF_EXOGENOUS_ANTIGEN	55	0.702138	2.60841	0	0	0	3184
GOBP_ANTIGEN_PROCESSING_AND_PRESENTATION	118	0.602164	2.58274	0	0	0	2646
GOBP_LEUKOCYTE_ACTIVATION_INVOLVED_IN_INFLAMMATORY_RESPONSE	52	0.683939	2.56068	0	0	0	1170
GOBP_POSITIVE_REGULATION_OF_TUMOR_NECROSIS_FACTOR_SUPERFAMILY_CYTOKINE_PRODUCTION	141	0.567526	2.53257	0	0	0	3184
GOBP_GLIAL_CELL_ACTIVATION	56	0.660324	2.51222	0	0	0	958
GOBP_POSITIVE_REGULATION_OF_INFLAMMATORY_RESPONSE	157	0.557047	2.50184	0	0	0	3184
GOBP_POSITIVE_REGULATION_OF_MYELOID_LEUKOCYTE_MEDIATED_IMMUNITY	49	0.672774	2.49839	0	0	0	3184
GOBP_MACROPHAGE_ACTIVATION	110	0.576214	2.46169	0	0	0	1944
GOBP_METAPHASE_CHROMOSOME_ALIGNMENT	92	0.58953	2.41965	0	0	0	3649
GOBP_ATTACHMENT_OF_SPINDLE_MICROTUBULES_TO_KINETOCHORE	46	0.662183	2.41333	0	0	0	1426
GOBP_ANTIGEN_PROCESSING_AND_PRESENTATION_OF_PEPTIDE_OR_POLYSACCHARIDE_ANTIGEN_VIA_MHC_CLASS_II	25	0.75856	2.38734	0	0	0	2646
GOBP_TUMOR_NECROSIS_FACTOR_SUPERFAMILY_CYTOKINE_PRODUCTION	222	0.501742	2.37611	0	0	0	3189
GOBP_T_CELL_MEDIATED_CYTOTOXICITY	69	0.597457	2.35815	0	0	0	3184
GOBP_REGULATION_OF_MYELOID_LEUKOCYTE_MEDIATED_IMMUNITY	92	0.567505	2.34931	0	9.3943774E-5	0.001	3184
GOBP_REGULATION_OF_SUPEROXIDE_ANION_GENERATION	28	0.725375	2.34788	0	8.807229E-5	0.001	1506
GOBP_LEUKOCYTE_MEDIATED_IMMUNITY	481	0.457093	2.33048	0	8.2891565E-5	0.001	3298
GOBP_POSITIVE_REGULATION_OF_ACUTE_INFLAMMATORY_RESPONSE_TO_ANTIGENIC_STIMULUS	33	0.698019	2.32823	0	7.828648E-5	0.001	3184
GOBP_MITOTIC_SISTER_CHROMATID_SEGREGATION	175	0.502566	2.32269	0	7.416614E-5	0.001	3649
GOBP_ANTIGEN_PROCESSING_AND_PRESENTATION_OF_EXOGENOUS_PEPTIDE_ANTIGEN_VIA_MHC_CLASS_II	19	0.78096	2.31724	0	7.045783E-5	0.001	2646
GOBP_POSITIVE_REGULATION_OF_INTERLEUKIN_6_PRODUCTION	111	0.544563	2.31604	0	6.71027E-5	0.001	2895
GOBP_POSITIVE_REGULATION_OF_INFLAMMATORY_RESPONSE_TO_ANTIGENIC_STIMULUS	39	0.655074	2.31531	0	6.4052576E-5	0.001	3184
GOBP_REGULATION_OF_SUPEROXIDE_METABOLIC_PROCESS	34	0.683377	2.31107	0	6.1267674E-5	0.001	1506
GOBP_LEUKOCYTE_MEDIATED_CYTOTOXICITY	166	0.507996	2.30664	0	5.871486E-5	0.001	3184
GOBP_MEMBRANE_INVAGINATION	76	0.563806	2.30226	0	5.6366265E-5	0.001	1858
GOBP_CELLULAR_RESPONSE_TO_LIPOPROTEIN_PARTICLE_STIMULUS	40	0.649497	2.2902	0	5.419833E-5	0.001	1370
GOBP_SUPEROXIDE_ANION_GENERATION	45	0.63457	2.28961	0	5.2190986E-5	0.001	1896
GOBP_PHAGOCYTOSIS	232	0.481826	2.28496	0	5.0327024E-5	0.001	2775
GOBP_HYPERSENSITIVITY	38	0.660193	2.28219	0	4.859161E-5	0.001	3184
GOBP_INTERLEUKIN_1_BETA_PRODUCTION	100	0.537689	2.28195	0	4.6971887E-5	0.001	3147
GOBP_POSITIVE_REGULATION_OF_INTERLEUKIN_1_BETA_PRODUCTION	58	0.60058	2.27725	0	4.5456665E-5	0.001	3137
GOBP_ANTIGEN_PROCESSING_AND_PRESENTATION_OF_PEPTIDE_ANTIGEN_VIA_MHC_CLASS_I	46	0.636945	2.2702	0	8.6615364E-5	0.002	3184
GOBP_POSITIVE_REGULATION_OF_MYELOID_CELL_DIFFERENTIATION	109	0.53157	2.26302	0	8.399066E-5	0.002	1361
GOBP_PHAGOCYTOSIS_ENGULFMENT	59	0.596047	2.2629	0	8.1520346E-5	0.002	1302
GOBP_TOLERANCE_INDUCTION	52	0.604871	2.26094	0	7.919119E-5	0.002	3198
GOBP_REGULATION_OF_INFLAMMATORY_RESPONSE_TO_ANTIGENIC_STIMULUS	59	0.590149	2.25458	0	1.1552189E-4	0.003	3184
GOBP_MYELOID_LEUKOCYTE_MEDIATED_IMMUNITY	147	0.500947	2.25343	0	1.12399684E-4	0.003	4072
GOBP_POSITIVE_REGULATION_OF_INTERLEUKIN_1_PRODUCTION	68	0.575653	2.24693	0	2.5512846E-4	0.007	3137
GOBP_POSITIVE_REGULATION_OF_CYTOKINE_PRODUCTION_INVOLVED_IN_IMMUNE_RESPONSE	108	0.526912	2.23885	0	2.485867E-4	0.007	3184
GOBP_T_CELL_PROLIFERATION	266	0.465942	2.23665	0	3.109947E-4	0.009	3271
GOBP_POSITIVE_REGULATION_OF_MYELOID_LEUKOCYTE_DIFFERENTIATION	71	0.560184	2.23584	0	3.034095E-4	0.009	1361
GOBP_LEUKOCYTE_PROLIFERATION	409	0.443825	2.2296	0	3.2822366E-4	0.01	4897
GOBP_INTERLEUKIN_6_PRODUCTION	179	0.483698	2.22872	0	3.2059054E-4	0.01	2895
GOBP_ADAPTIVE_IMMUNE_RESPONSE_BASED_ON_SOMATIC_RECOMBINATION_OF_IMMUNE_RECEPTORS_BUILT_FROM_IMMUNOGLOBULIN_SUPERFAMILY_DOMAINS	370	0.444412	2.22801	0	3.133044E-4	0.01	3540
GOBP_TYPE_II_HYPERSENSITIVITY	28	0.680624	2.22755	0	3.063421E-4	0.01	3184
GOBP_T_CELL_MEDIATED_IMMUNITY	153	0.497586	2.22594	0	2.9968246E-4	0.01	3298
GOBP_REGULATION_OF_GRANULOCYTE_DIFFERENTIATION	18	0.768621	2.22367	0	2.9330625E-4	0.01	1377
GOBP_LYMPHOCYTE_MEDIATED_IMMUNITY	364	0.44027	2.22212	0	2.871957E-4	0.01	3231
GOBP_POSITIVE_REGULATION_OF_DEFENSE_RESPONSE	498	0.430926	2.22141	0	3.095623E-4	0.011	3184
GOBP_NEGATIVE_REGULATION_OF_LEUKOCYTE_MEDIATED_IMMUNITY	97	0.529528	2.22126	0	3.0337105E-4	0.011	3449
GOBP_REGULATION_OF_LEUKOCYTE_MEDIATED_IMMUNITY	286	0.455635	2.21455	0	4.0519552E-4	0.015	3231
GOBP_REGULATION_OF_ATTACHMENT_OF_SPINDLE_MICROTUBULES_TO_KINETOCHORE	20	0.739655	2.21226	0	3.9740332E-4	0.015	1426
GOBP_MACROPHAGE_DIFFERENTIATION	60	0.571431	2.20915	0	4.1601487E-4	0.016	1231
GOBP_INTERLEUKIN_1_PRODUCTION	118	0.512767	2.20581	0	4.0831088E-4	0.016	3686
GOBP_CHROMOSOME_SEPARATION	83	0.534233	2.19433	0	4.2653285E-4	0.017	3490
GOBP_MYELOID_LEUKOCYTE_ACTIVATION	274	0.452664	2.19134	0	4.189162E-4	0.017	2870
GOBP_MITOTIC_SISTER_CHROMATID_SEPARATION	61	0.5741	2.19038	0	4.3625312E-4	0.018	2899
GOBP_POSITIVE_REGULATION_OF_T_CELL_MEDIATED_IMMUNITY	80	0.536625	2.18829	0	4.2873152E-4	0.018	3184
GOBP_INTEGRIN_MEDIATED_SIGNALING_PATHWAY	100	0.519722	2.18819	0	4.2146485E-4	0.018	1211
GOBP_REGULATION_OF_INNATE_IMMUNE_RESPONSE	456	0.425714	2.1757	0	5.066562E-4	0.022	5113
GOBP_NEUROINFLAMMATORY_RESPONSE	81	0.536871	2.17396	0	5.2119803E-4	0.023	1506
GOBP_ATTACHMENT_OF_MITOTIC_SPINDLE_MICROTUBULES_TO_KINETOCHORE	21	0.719198	2.17227	0	5.571197E-4	0.025	1388
GOBP_PYROPTOSIS	48	0.598204	2.17117	0	5.917463E-4	0.027	4414
GOBP_REGULATION_OF_MITOTIC_SISTER_CHROMATID_SEGREGATION	56	0.5708	2.17099	0	5.8250024E-4	0.027	3529
GOBP_TOLL_LIKE_RECEPTOR_2_SIGNALING_PATHWAY	17	0.761258	2.17043	0	5.948282E-4	0.027	1076
GOBP_MITOTIC_NUCLEAR_DIVISION	260	0.453243	2.16205	0	7.1133027E-4	0.032	3649
GOBP_POSITIVE_REGULATION_OF_MACROPHAGE_ACTIVATION	29	0.66066	2.16016	0	7.415192E-4	0.034	2256
GOBP_POSITIVE_REGULATION_OF_CELL_ACTIVATION	431	0.421548	2.15948	0	7.306146E-4	0.034	4126
GOBP_POSITIVE_REGULATION_OF_INTERLEUKIN_10_PRODUCTION	43	0.604396	2.15482	0	8.402905E-4	0.039	3438
GOBP_PRODUCTION_OF_MOLECULAR_MEDIATOR_INVOLVED_IN_INFLAMMATORY_RESPONSE	103	0.505787	2.15399	0	8.477874E-4	0.04	2605
GOBP_SISTER_CHROMATID_SEGREGATION	216	0.457621	2.15326	0	8.3584676E-4	0.04	3734
GOBP_REGULATION_OF_MACROPHAGE_MIGRATION	49	0.593229	2.15312	0	8.2423777E-4	0.04	2983
GOBP_REACTIVE_OXYGEN_SPECIES_BIOSYNTHETIC_PROCESS	62	0.561597	2.15055	0	8.6978916E-4	0.043	1702
GOBP_POSITIVE_REGULATION_OF_PHAGOCYTOSIS	86	0.527898	2.14704	0	9.329306E-4	0.047	2775
GOBP_POSITIVE_REGULATION_OF_RESPONSE_TO_BIOTIC_STIMULUS	398	0.427952	2.14411	0	9.573237E-4	0.049	3898
GOBP_INNATE_IMMUNE_RESPONSE_ACTIVATING_CELL_SURFACE_RECEPTOR_SIGNALING_PATHWAY	81	0.530631	2.14022	0	9.98985E-4	0.051	1561
GOBP_RESPONSE_TO_MOLECULE_OF_BACTERIAL_ORIGIN	345	0.431162	2.13707	0	0.00100372	0.052	3464
GOBP_REGULATION_OF_LYMPHOCYTE_APOPTOTIC_PROCESS	75	0.532251	2.13307	0	0.00109804	0.058	3907
GOBP_MITOTIC_SPINDLE_ORGANIZATION	125	0.488662	2.13205	0	0.00113655	0.061	3734
GOBP_REGULATION_OF_LEUKOCYTE_PROLIFERATION	305	0.429649	2.12703	0	0.00119028	0.065	4836
GOBP_NUCLEAR_CHROMOSOME_SEGREGATION	307	0.433264	2.12442	0	0.00121013	0.067	3649
GOBP_POSITIVE_REGULATION_OF_MACROPHAGE_MIGRATION	31	0.645648	2.12434	0	0.00119538	0.067	2291
GOBP_SUPEROXIDE_METABOLIC_PROCESS	69	0.539277	2.12328	0	0.00118097	0.067	4885
GOBP_KINETOCHORE_ORGANIZATION	20	0.697794	2.12215	0	0.00121697	0.07	1842
GOBP_REGULATION_OF_MITOTIC_NUCLEAR_DIVISION	117	0.493575	2.1216	0	0.00120266	0.07	2999
GOBP_REGULATION_OF_ADAPTIVE_IMMUNE_RESPONSE	231	0.448984	2.12155	0	0.00118867	0.07	3540
GOBP_SPINDLE_CHECKPOINT_SIGNALING	52	0.565305	2.12043	0	0.00122237	0.073	2899
GOBP_ACTIVATION_OF_INNATE_IMMUNE_RESPONSE	273	0.43492	2.11919	0	0.00123985	0.074	3845
GOBP_REGULATION_OF_MACROPHAGE_DIFFERENTIATION	21	0.698406	2.11799	0	0.00124123	0.075	1231
GOBP_B_CELL_MEDIATED_IMMUNITY	194	0.458611	2.11658	0	0.00127308	0.078	3231
GOBP_TOLL_LIKE_RECEPTOR_9_SIGNALING_PATHWAY	16	0.747869	2.11609	0	0.00127447	0.079	2724
GOBP_POSITIVE_REGULATION_OF_CHROMOSOME_SEGREGATION	29	0.652968	2.11569	0	0.00126061	0.079	1974
GOBP_POSITIVE_REGULATION_OF_IMMUNE_EFFECTOR_PROCESS	299	0.431047	2.1156	0	0.00126193	0.08	3184
GOBP_CELLULAR_RESPONSE_TO_BIOTIC_STIMULUS	278	0.435161	2.11551	0	0.00124851	0.08	3434
GOBP_REGULATION_OF_ANTIGEN_PROCESSING_AND_PRESENTATION	22	0.685298	2.11453	0	0.00125011	0.081	1673
GOBP_LYTIC_VACUOLE_ORGANIZATION	98	0.507886	2.11001	0	0.00133803	0.088	3529
GOBP_REGULATION_OF_ACUTE_INFLAMMATORY_RESPONSE_TO_ANTIGENIC_STIMULUS	42	0.590616	2.10964	0	0.00135294	0.089	3184
GOBP_REGULATION_OF_B_CELL_PROLIFERATION	70	0.532985	2.10913	0	0.00133913	0.09	4641
GOBP_RESPIRATORY_BURST	30	0.636074	2.10797	0	0.00138146	0.094	1896
GOBP_NEGATIVE_REGULATION_OF_LEUKOCYTE_APOPTOTIC_PROCESS	69	0.532132	2.10756	0	0.00138147	0.094	2976
GOBP_POSITIVE_REGULATION_OF_MYELOID_LEUKOCYTE_CYTOKINE_PRODUCTION_INVOLVED_IN_IMMUNE_RESPONSE	40	0.593951	2.10398	0	0.00139541	0.095	3146
GOBP_MACROPHAGE_MIGRATION	67	0.537635	2.10264	0	0.00139494	0.096	2983
GOBP_LEUKOCYTE_MIGRATION	384	0.420082	2.10244	0	0.00138139	0.096	3438
GOBP_POSITIVE_REGULATION_OF_ADAPTIVE_IMMUNE_RESPONSE	153	0.469756	2.10235	0	0.00136811	0.096	3540
GOBP_REGULATION_OF_PHAGOCYTOSIS	120	0.487884	2.09864	0	0.00148548	0.105	2563
GOBP_REGULATION_OF_LEUKOCYTE_APOPTOTIC_PROCESS	107	0.495456	2.09604	0	0.00152323	0.109	2976
GOBP_REGULATION_OF_T_CELL_MEDIATED_IMMUNITY	109	0.490469	2.0959	0	0.00150899	0.109	3184
GOBP_CELL_KILLING	252	0.438266	2.09569	0	0.00150803	0.11	3184
GOBP_CELL_ACTIVATION_INVOLVED_IN_IMMUNE_RESPONSE	320	0.422798	2.0954	0	0.0014942	0.11	4088
GOBP_GRANULOCYTE_DIFFERENTIATION	45	0.576401	2.09306	0	0.00155657	0.115	1450
GOBP_HUMORAL_IMMUNE_RESPONSE_MEDIATED_BY_CIRCULATING_IMMUNOGLOBULIN	47	0.568018	2.09073	0	0.00159327	0.118	1841
GOBP_POSITIVE_REGULATION_OF_LYMPHOCYTE_ACTIVATION	347	0.422564	2.09049	0	0.00157905	0.118	4279
GOBP_GLYCOLIPID_CATABOLIC_PROCESS	16	0.744242	2.08613	0	0.00168642	0.126	741
GOBP_REGULATION_OF_INFLAMMATORY_RESPONSE	394	0.417257	2.08447	0	0.00170794	0.127	3329
GOBP_RUFFLE_ORGANIZATION	54	0.556493	2.08189	0	0.00172928	0.129	2150
GOBP_MYELOID_CELL_ACTIVATION_INVOLVED_IN_IMMUNE_RESPONSE	116	0.486474	2.0814	0	0.00171437	0.129	1944
GOBP_MYELOID_LEUKOCYTE_MIGRATION	241	0.436896	2.08109	0	0.00171144	0.13	2372
GOBP_INNATE_IMMUNE_RESPONSE_ACTIVATING_SIGNALING_PATHWAY	241	0.436177	2.0809	0	0.00170859	0.131	3845
GOBP_ANTIGEN_PROCESSING_AND_PRESENTATION_OF_EXOGENOUS_PEPTIDE_ANTIGEN_VIA_MHC_CLASS_IB	26	0.657387	2.08011	0	0.00170584	0.132	3184
GOBP_LEUKOCYTE_HOMEOSTASIS	140	0.470341	2.07692	0	0.00178419	0.139	3198
GOBP_REGULATION_OF_MYELOID_LEUKOCYTE_DIFFERENTIATION	144	0.471289	2.07423	0	0.00183775	0.144	1836
GOBP_MONONUCLEAR_CELL_MIGRATION	189	0.454154	2.0741	0	0.00182269	0.144	3375
GOBP_REGULATION_OF_LIPOPOLYSACCHARIDE_MEDIATED_SIGNALING_PATHWAY	28	0.6295	2.0734	0	0.00180787	0.144	5714
GOBP_REGULATION_OF_CELL_KILLING	141	0.471722	2.07063	0	0.00186038	0.148	3497
GOBP_REGULATION_OF_T_CELL_PROLIFERATION	223	0.43547	2.07012	0	0.00185688	0.149	3271
GOBP_GRANULOCYTE_MIGRATION	156	0.458754	2.06941	0	0.00188602	0.152	2372
GOBP_ANTIGEN_PROCESSING_AND_PRESENTATION_VIA_MHC_CLASS_IB	37	0.601017	2.06763	0	0.00190398	0.155	5355
GOBP_INTERLEUKIN_10_PRODUCTION	66	0.534157	2.06613	0	0.00194311	0.158	2689
GOBP_CHROMOSOME_LOCALIZATION	113	0.486586	2.06556	0	0.00195986	0.159	3649
GOBP_LYMPHOCYTE_APOPTOTIC_PROCESS	99	0.492052	2.06375	0	0.00198748	0.162	3907
GOBP_RESPONSE_TO_TYPE_II_INTERFERON	140	0.462341	2.06201	0	0.00200413	0.164	2442
GOBP_NEGATIVE_REGULATION_OF_LEUKOCYTE_PROLIFERATION	104	0.4935	2.06151	0	0.00198894	0.164	4836
GOBP_PROTEIN_EXIT_FROM_ENDOPLASMIC_RETICULUM	40	0.577898	2.05961	0	0.00201565	0.167	5102
GOBP_POSITIVE_REGULATION_OF_LEUKOCYTE_CELL_CELL_ADHESION	293	0.420693	2.05396	0	0.00216595	0.181	3270
GOBP_MEIOTIC_SPINDLE_ORGANIZATION	22	0.672385	2.05328	0	0.00217008	0.183	3031
GOBP_NEGATIVE_REGULATION_OF_CELL_KILLING	57	0.546495	2.05261	0	0.00221538	0.189	3497
GOBP_LEUKOCYTE_APOPTOTIC_PROCESS	136	0.467322	2.05243	0	0.00219921	0.189	2976
GOBP_POSITIVE_REGULATION_OF_CELL_CYCLE_PHASE_TRANSITION	117	0.480301	2.05085	0	0.00225337	0.195	3078
GOBP_POSITIVE_REGULATION_OF_LEUKOCYTE_MIGRATION	166	0.454942	2.05016	0	0.00226717	0.198	2291
GOBP_NEUTROPHIL_ACTIVATION_INVOLVED_IN_IMMUNE_RESPONSE	22	0.658506	2.04946	0	0.00227061	0.199	1092
GOBP_NEGATIVE_REGULATION_OF_IMMUNE_RESPONSE	232	0.429389	2.04559	0	0.00237206	0.209	4066
GOBP_LIPOPROTEIN_CATABOLIC_PROCESS	17	0.72027	2.04539	0	0.00235536	0.209	2172
GOBP_NEGATIVE_REGULATION_OF_INNATE_IMMUNE_RESPONSE	124	0.46962	2.04125	0	0.00249245	0.224	5075
GOBP_POSITIVE_REGULATION_OF_CELL_CYCLE_PROCESS	268	0.420458	2.04069	0	0.00251357	0.228	3570
GOBP_REGULATION_OF_NEUROINFLAMMATORY_RESPONSE	30	0.625108	2.03958	0	0.00254354	0.233	1302
GOBP_REGULATION_OF_MYELOID_CELL_DIFFERENTIATION	222	0.431184	2.03865	0	0.00254522	0.234	1377
GOBP_REGULATION_OF_SPINDLE_CHECKPOINT	22	0.670488	2.0347	0	0.00268837	0.246	1445
GOBP_MICROTUBULE_CYTOSKELETON_ORGANIZATION_INVOLVED_IN_MITOSIS	158	0.455412	2.03442	0	0.0026702	0.246	3734
GOBP_CELL_SURFACE_PATTERN_RECOGNITION_RECEPTOR_SIGNALING_PATHWAY	69	0.515992	2.02927	0	0.00283655	0.259	1952
GOBP_CELLULAR_RESPONSE_TO_TYPE_II_INTERFERON	112	0.4772	2.0287	0	0.00282707	0.26	2378
GOBP_REGULATION_OF_IMMUNE_EFFECTOR_PROCESS	442	0.402535	2.02606	0	0.00296417	0.271	3505
GOBP_REGULATION_OF_B_CELL_ACTIVATION	140	0.458968	2.02508	0	0.002972	0.274	4641
GOBP_CELL_JUNCTION_DISASSEMBLY	26	0.630619	2.02429	0.00213675	0.00297959	0.276	891
GOBP_POSITIVE_REGULATION_OF_ACUTE_INFLAMMATORY_RESPONSE	52	0.543011	2.01947	0	0.00320395	0.297	3184
GOBP_REGULATION_OF_MICROGLIAL_CELL_ACTIVATION	17	0.712368	2.01865	0	0.00325497	0.303	195
GOBP_POSITIVE_REGULATION_OF_ALPHA_BETA_T_CELL_ACTIVATION	100	0.47629	2.01784	0	0.00329613	0.308	3184
GOBP_ACTIVATED_T_CELL_PROLIFERATION	53	0.534867	2.01651	0	0.00335438	0.314	3388
GOBP_NEGATIVE_REGULATION_OF_NATURAL_KILLER_CELL_MEDIATED_IMMUNITY	47	0.55942	2.01647	0	0.00333315	0.314	3449
GOBP_REGULATION_OF_NUCLEAR_DIVISION	148	0.447933	2.01601	0	0.00333812	0.316	3426
GOBP_REGULATION_OF_BIOLOGICAL_PROCESS_INVOLVED_IN_SYMBIOTIC_INTERACTION	64	0.52409	2.01582	0	0.00331725	0.316	5180
GOBP_POSITIVE_REGULATION_OF_T_CELL_RECEPTOR_SIGNALING_PATHWAY	19	0.684364	2.01404	0	0.0033997	0.323	4279
GOBP_REGULATION_OF_REACTIVE_OXYGEN_SPECIES_BIOSYNTHETIC_PROCESS	50	0.547379	2.01221	0	0.00347348	0.333	1364
GOBP_PHAGOLYSOSOME_ASSEMBLY	17	0.702996	2.01105	0.00198413	0.00354626	0.339	2895
GOBP_POSITIVE_REGULATION_OF_LEUKOCYTE_MEDIATED_IMMUNITY	174	0.444741	2.00988	0	0.0035581	0.34	3184
GOBP_REGULATION_OF_ERYTHROCYTE_DIFFERENTIATION	47	0.544475	2.00452	0	0.00380364	0.362	2923
GOBP_POSITIVE_REGULATION_OF_CD8_POSITIVE_ALPHA_BETA_T_CELL_ACTIVATION	31	0.606459	1.99894	0	0.00400586	0.379	3184
GOBP_MYELOID_LEUKOCYTE_CYTOKINE_PRODUCTION	66	0.518283	1.9977	0	0.00403932	0.381	4490
GOBP_NUCLEOSIDE_MONOPHOSPHATE_BIOSYNTHETIC_PROCESS	42	0.56937	1.99683	0	0.00407228	0.387	4690
GOBP_POSITIVE_REGULATION_OF_CHROMOSOME_SEPARATION	30	0.606321	1.9968	0	0.00404818	0.387	2420
GOBP_REGULATION_OF_CD8_POSITIVE_ALPHA_BETA_T_CELL_ACTIVATION	42	0.563217	1.99618	0	0.00405661	0.389	4253
GOBP_POSITIVE_REGULATION_OF_MACROPHAGE_DIFFERENTIATION	15	0.72491	1.99435	0.00211864	0.00420269	0.404	1231
GOBP_NEUTROPHIL_MIGRATION	127	0.459963	1.99189	0	0.0043379	0.417	2372
GOBP_REGULATION_OF_CHROMOSOME_SEGREGATION	130	0.449604	1.99076	0	0.004377	0.421	3529
GOBP_POSITIVE_REGULATION_OF_MITOTIC_SISTER_CHROMATID_SEPARATION	18	0.69318	1.9905	0.00201613	0.0043677	0.422	2420
GOBP_GRANULOCYTE_CHEMOTAXIS	125	0.455556	1.99009	0	0.00435829	0.423	2372
GOBP_PROTECTION_FROM_NATURAL_KILLER_CELL_MEDIATED_CYTOTOXICITY	32	0.589244	1.98955	0	0.00436519	0.425	3184
GOBP_REGULATION_OF_INTERLEUKIN_4_PRODUCTION	56	0.526866	1.9888	0	0.00440406	0.428	3184
GOBP_DEFENSE_RESPONSE_TO_BACTERIUM	371	0.39911	1.98878	0	0.00437931	0.428	3184
GOBP_REGULATION_OF_T_CELL_APOPTOTIC_PROCESS	49	0.54635	1.98662	0	0.00451656	0.437	3907
GOBP_CYTOSOLIC_PATTERN_RECOGNITION_RECEPTOR_SIGNALING_PATHWAY	149	0.444209	1.98659	0	0.00449929	0.438	5102
GOBP_POSITIVE_REGULATION_OF_PRODUCTION_OF_MOLECULAR_MEDIATOR_OF_IMMUNE_RESPONSE	161	0.437913	1.9857	0	0.00451978	0.442	3184
GOBP_PLATELET_AGGREGATION	56	0.522786	1.98421	0.00212314	0.00454049	0.447	3540
GOBP_T_CELL_APOPTOTIC_PROCESS	68	0.513835	1.98388	0	0.00454591	0.45	3189
GOBP_POSITIVE_REGULATION_OF_INTERLEUKIN_8_PRODUCTION	58	0.520002	1.98369	0	0.00453619	0.451	3890
GOBP_IMMUNOLOGICAL_SYNAPSE_FORMATION	17	0.714537	1.98324	0	0.00454907	0.456	1836
GOBP_PINOCYTOSIS	22	0.646395	1.98176	0	0.00462066	0.464	2025
GOBP_POSITIVE_REGULATION_OF_PATTERN_RECOGNITION_RECEPTOR_SIGNALING_PATHWAY	68	0.49912	1.98168	0	0.00460323	0.465	5039
GOBP_CELL_CYCLE_DNA_REPLICATION	42	0.556671	1.98138	0	0.00460099	0.467	2989
GOBP_POSITIVE_REGULATION_OF_CELL_CELL_ADHESION	344	0.397359	1.9795	0	0.00470747	0.476	3388
GOBP_SPINDLE_ASSEMBLY	123	0.453164	1.97949	0	0.0046827	0.476	3262
GOBP_POSITIVE_REGULATION_OF_MACROPHAGE_CYTOKINE_PRODUCTION	29	0.601273	1.97943	0	0.00465818	0.476	3146
GOBP_LEUKOCYTE_CHEMOTAXIS	229	0.416901	1.97681	0	0.00476388	0.486	3027
GOBP_TOLL_LIKE_RECEPTOR_SIGNALING_PATHWAY	66	0.507655	1.97603	0	0.00478223	0.488	3449
GOBP_CELL_CELL_RECOGNITION	79	0.492419	1.97416	0	0.00486462	0.489	5127
GOBP_REGULATION_OF_MACROPHAGE_ACTIVATION	58	0.523628	1.97411	0	0.00483967	0.489	2256
GOBP_POSITIVE_REGULATION_OF_T_CELL_PROLIFERATION	136	0.446773	1.97263	0	0.00494135	0.498	3189
GOBP_CHROMOSOME_SEGREGATION	411	0.393077	1.97239	0	0.00493047	0.499	3996
GOBP_SPINDLE_ORGANIZATION	192	0.426714	1.97235	0	0.00491947	0.501	3262
GOBP_CHEMOKINE_PRODUCTION	125	0.453816	1.97139	0	0.00496431	0.505	2498
GOBP_NEGATIVE_REGULATION_OF_B_CELL_ACTIVATION	37	0.564513	1.96927	0	0.00504289	0.513	3485
GOBP_REGULATION_OF_T_CELL_MEDIATED_CYTOTOXICITY	56	0.530983	1.9658	0	0.00523118	0.528	3184
GOBP_MYELOID_LEUKOCYTE_DIFFERENTIATION	261	0.409646	1.96452	0	0.00529365	0.534	1450
GOBP_ACTIN_FILAMENT_SEVERING	17	0.690383	1.96444	0	0.00528137	0.534	3658
GOBP_ACTIVATION_OF_CYSTEINE_TYPE_ENDOPEPTIDASE_ACTIVITY	15	0.709253	1.96217	0	0.00541147	0.546	1231
GOBP_POSITIVE_REGULATION_OF_NATURAL_KILLER_CELL_ACTIVATION	52	0.525916	1.96144	0	0.00541885	0.549	4072
GOBP_REGULATION_OF_LYMPHOCYTE_MEDIATED_IMMUNITY	215	0.41812	1.96016	0	0.00547917	0.552	3231
GOBP_POSITIVE_REGULATION_OF_HEMOPOIESIS	207	0.424213	1.95967	0	0.00548602	0.555	3051
GOBP_CYTOKINE_PRODUCTION_INVOLVED_IN_IMMUNE_RESPONSE	173	0.432328	1.95816	0	0.00552668	0.559	4720
GOBP_NEUTROPHIL_CHEMOTAXIS	100	0.46707	1.95755	0	0.00554676	0.564	2372
GOBP_REGULATION_OF_ACTIN_FILAMENT_ORGANIZATION	275	0.406535	1.95654	0	0.0055992	0.567	2150
GOBP_NEGATIVE_REGULATION_OF_RESPONSE_TO_BIOTIC_STIMULUS	178	0.422753	1.95422	0	0.00576156	0.58	3884
GOBP_HYDROGEN_PEROXIDE_BIOSYNTHETIC_PROCESS	19	0.675401	1.95206	0	0.00591737	0.59	465
GOBP_DENDRITIC_CELL_CYTOKINE_PRODUCTION	18	0.67893	1.95169	0	0.00590268	0.591	4481
GOBP_COMPLEMENT_ACTIVATION	56	0.522109	1.95142	0.00205339	0.00589476	0.594	195
GOBP_MITOTIC_CYTOKINESIS	81	0.481951	1.95093	0	0.00589895	0.596	3316
GOBP_IMMUNE_RESPONSE_REGULATING_SIGNALING_PATHWAY	437	0.382852	1.94928	0	0.00596113	0.601	3146
GOBP_REGULATION_OF_PLATELET_AGGREGATION	24	0.621168	1.94837	0	0.00597831	0.604	4435
GOBP_LEUKOCYTE_CELL_CELL_ADHESION	434	0.386059	1.94821	0	0.00595733	0.604	3388
GOBP_LIPOPOLYSACCHARIDE_MEDIATED_SIGNALING_PATHWAY	56	0.511639	1.94685	0	0.00601243	0.612	3275
GOBP_MITOTIC_METAPHASE_CHROMOSOME_ALIGNMENT	54	0.519767	1.94627	0	0.006023	0.614	4710
GOBP_COMPLEMENT_ACTIVATION_CLASSICAL_PATHWAY	32	0.581169	1.94576	0.00203252	0.00602684	0.616	195
GOBP_LYMPHOCYTE_HOMEOSTASIS	94	0.465592	1.94449	0	0.00610046	0.621	4849
GOBP_DENDRITIC_CELL_DIFFERENTIATION	43	0.54061	1.94149	0	0.00625246	0.631	3727
GOBP_NEGATIVE_REGULATION_OF_LYMPHOCYTE_APOPTOTIC_PROCESS	48	0.527357	1.941	0	0.00629183	0.633	2976
GOBP_ACUTE_INFLAMMATORY_RESPONSE_TO_ANTIGENIC_STIMULUS	53	0.519148	1.93726	0.00197628	0.00658977	0.654	3184
GOBP_REGULATION_OF_ACTIN_FILAMENT_LENGTH	165	0.430976	1.93663	0	0.00660347	0.655	2837
GOBP_B_CELL_PROLIFERATION	112	0.451306	1.93637	0	0.00659279	0.657	4673
GOBP_TYPE_I_INTERFERON_PRODUCTION	130	0.438362	1.93577	0	0.00660041	0.66	3845
GOBP_MEMBRANE_RAFT_ORGANIZATION	23	0.632	1.93533	0	0.00659554	0.66	4034
GOBP_RESPONSE_TO_CHEMOKINE	79	0.479339	1.93478	0	0.0066091	0.661	1556
GOBP_RECEPTOR_CATABOLIC_PROCESS	30	0.585445	1.93421	0	0.0066461	0.664	3529
GOBP_REGULATION_OF_T_CELL_ACTIVATION	405	0.385131	1.93341	0	0.00668898	0.668	3388
GOBP_INFLAMMATORY_RESPONSE_TO_ANTIGENIC_STIMULUS	96	0.466887	1.93288	0	0.00671972	0.67	3308
GOBP_ASTROCYTE_ACTIVATION	20	0.651715	1.93282	0.00207469	0.00669101	0.67	1877
GOBP_MITOTIC_CYTOKINETIC_PROCESS	25	0.606587	1.93231	0	0.00673945	0.673	3316
GOBP_IMMUNE_SYSTEM_DEVELOPMENT	247	0.404235	1.93103	0	0.00684562	0.679	6007
GOBP_POSITIVE_REGULATION_OF_MITOTIC_CELL_CYCLE_PHASE_TRANSITION	94	0.463223	1.93047	0	0.00688081	0.682	3078
GOBP_MACROPHAGE_ACTIVATION_INVOLVED_IN_IMMUNE_RESPONSE	21	0.639363	1.92812	0	0.00703749	0.694	1498
GOBP_ANTIGEN_PROCESSING_AND_PRESENTATION_OF_ENDOGENOUS_ANTIGEN	40	0.549066	1.9253	0	0.00727967	0.709	5355
GOBP_B_CELL_ACTIVATION	295	0.392816	1.92421	0	0.00731308	0.711	4673
GOBP_NEGATIVE_REGULATION_OF_CHROMOSOME_ORGANIZATION	96	0.460831	1.92238	0	0.00744865	0.718	5180
GOBP_POSITIVE_REGULATION_OF_ALPHA_BETA_T_CELL_PROLIFERATION	50	0.51578	1.91708	0.00209205	0.00785867	0.737	3540
GOBP_NEGATIVE_REGULATION_OF_TYPE_I_INTERFERON_PRODUCTION	43	0.537766	1.91589	0	0.00792838	0.746	3845
GOBP_NEGATIVE_REGULATION_OF_REACTIVE_OXYGEN_SPECIES_METABOLIC_PROCESS	55	0.505511	1.91337	0	0.00816826	0.758	1788
GOBP_REGULATION_OF_LEUKOCYTE_MIGRATION	239	0.401119	1.913	0	0.00817426	0.76	1877
GOBP_MICROGLIA_DIFFERENTIATION	15	0.688397	1.91273	0.00622407	0.00815785	0.76	1170
GOBP_ENDOLYSOSOMAL_TOLL_LIKE_RECEPTOR_SIGNALING_PATHWAY	51	0.505775	1.91208	0	0.00824233	0.763	2879
GOBP_REGULATION_OF_RESPONSE_TO_CYTOKINE_STIMULUS	152	0.42556	1.91148	0	0.00825381	0.764	3270
GOBP_REGULATION_OF_PEPTIDASE_ACTIVITY	438	0.375597	1.91058	0	0.0082874	0.767	3679
GOBP_MACROPHAGE_CYTOKINE_PRODUCTION	51	0.516742	1.90945	0	0.00837573	0.772	4490
GOBP_POSITIVE_REGULATION_OF_LEUKOCYTE_PROLIFERATION	194	0.406931	1.90801	0	0.0084914	0.78	3388
GOBP_POSITIVE_REGULATION_OF_CELL_KILLING	99	0.456913	1.90696	0	0.00856707	0.785	3184
GOBP_OLIGOSACCHARIDE_CATABOLIC_PROCESS	17	0.661192	1.90499	0.00422833	0.00883867	0.795	341
GOBP_ASTROCYTE_DEVELOPMENT	37	0.545399	1.90341	0	0.00900001	0.801	2057
GOBP_REGULATION_OF_LEUKOCYTE_DEGRANULATION	55	0.513196	1.90339	0.00205761	0.00896472	0.801	1944
GOBP_POSITIVE_REGULATION_OF_DNA_REPLICATION	48	0.511899	1.90041	0.00195695	0.00918368	0.809	4366
GOBP_REGENERATION	163	0.422493	1.89971	0	0.00922304	0.811	3540
GOBP_METAPHASE_ANAPHASE_TRANSITION_OF_CELL_CYCLE	96	0.453329	1.89697	0	0.00948161	0.822	2899
GOBP_REGULATION_OF_SISTER_CHROMATID_SEGREGATION	104	0.450671	1.89464	0	0.00969004	0.829	2899
GOBP_ANIMAL_ORGAN_REGENERATION	29	0.575521	1.89144	0.00431035	0.00992529	0.841	1467
GOBP_MITOTIC_DNA_REPLICATION	16	0.67193	1.89019	0	0.0100517	0.846	2463
GOBP_LEUKOCYTE_DEGRANULATION	94	0.454652	1.88959	0	0.0100662	0.846	2605
GOBP_ENDOPLASMIC_RETICULUM_TO_CYTOSOL_TRANSPORT	25	0.60309	1.88895	0	0.0101276	0.85	5102
GOBP_REGULATION_OF_REACTIVE_OXYGEN_SPECIES_METABOLIC_PROCESS	167	0.419299	1.88887	0	0.0100945	0.85	1997
GOBP_REGULATION_OF_MONONUCLEAR_CELL_MIGRATION	127	0.435662	1.88866	0	0.0100824	0.85	2291
GOBP_NEGATIVE_REGULATION_OF_NUCLEAR_DIVISION	68	0.486335	1.88695	0.00194553	0.0102057	0.854	2899
GOBP_POSITIVE_REGULATION_OF_GLIAL_CELL_PROLIFERATION	30	0.577789	1.88667	0.00398406	0.010204	0.854	621
GOBP_POSITIVE_REGULATION_OF_RESPONSE_TO_CYTOKINE_STIMULUS	63	0.483319	1.88648	0	0.0102018	0.856	3270
GOBP_NEGATIVE_REGULATION_OF_CELL_ACTIVATION	225	0.399622	1.88596	0	0.0102465	0.858	4756
GOBP_T_CELL_ACTIVATION_INVOLVED_IN_IMMUNE_RESPONSE	122	0.43497	1.88559	0	0.0102905	0.86	3898
GOBP_HOMOTYPIC_CELL_CELL_ADHESION	84	0.452836	1.88532	0	0.0102835	0.861	3540
GOBP_NEGATIVE_REGULATION_OF_T_CELL_PROLIFERATION	81	0.461922	1.88494	0	0.0102916	0.862	4836
GOBP_REGULATION_OF_ENDOPEPTIDASE_ACTIVITY	344	0.375943	1.88309	0	0.0104667	0.869	3669
GOBP_NEGATIVE_REGULATION_OF_B_CELL_PROLIFERATION	20	0.641464	1.88227	0.00195695	0.0105346	0.874	2586
GOBP_INFLAMMATORY_RESPONSE_TO_WOUNDING	33	0.551828	1.87919	0	0.0109279	0.883	1592
GOBP_REGULATION_OF_LEUKOCYTE_DIFFERENTIATION	354	0.37838	1.87721	0	0.0111144	0.887	3091
GOBP_UBIQUITIN_DEPENDENT_ERAD_PATHWAY	82	0.46397	1.87601	0	0.0112286	0.894	5603
GOBP_MODULATION_BY_SYMBIONT_OF_ENTRY_INTO_HOST	54	0.506166	1.8754	0	0.0112872	0.896	5928
GOBP_INTERLEUKIN_8_PRODUCTION	76	0.465786	1.8753	0	0.0112616	0.896	3090
GOBP_LYMPHOCYTE_MIGRATION	110	0.433678	1.87314	0	0.0115225	0.9	3375
GOBP_ACTIN_POLYMERIZATION_OR_DEPOLYMERIZATION	193	0.40203	1.87309	0	0.0114815	0.901	2837
GOBP_REGULATION_OF_CELL_CYCLE_CHECKPOINT	48	0.519211	1.87243	0.00206186	0.0115337	0.903	2676
GOBP_PHAGOCYTOSIS_RECOGNITION	28	0.578198	1.87233	0	0.0115076	0.903	2681
GOBP_REGULATION_OF_HOMOTYPIC_CELL_CELL_ADHESION	35	0.536173	1.87154	0.00213675	0.0115843	0.905	4435
GOBP_POSITIVE_REGULATION_OF_CD8_POSITIVE_ALPHA_BETA_T_CELL_PROLIFERATION	25	0.590138	1.87055	0	0.0116751	0.907	4066
GOBP_REGULATION_OF_PLATELET_ACTIVATION	44	0.516804	1.86542	0.002	0.0123353	0.917	3540
GOBP_POSITIVE_REGULATION_OF_DEFENSE_RESPONSE_TO_BACTERIUM	15	0.672328	1.86542	0.00200401	0.0122972	0.917	1498
GOBP_HEMATOPOIETIC_OR_LYMPHOID_ORGAN_DEVELOPMENT	125	0.428557	1.86375	0	0.0125137	0.92	5419
GOBP_MAST_CELL_ACTIVATION	94	0.444288	1.86103	0	0.0128531	0.926	2753
GOBP_REGULATION_OF_PROTEIN_STABILITY	309	0.381171	1.861	0	0.0128135	0.926	4351
GOBP_REGULATION_OF_MITOTIC_CELL_CYCLE_PHASE_TRANSITION	335	0.374895	1.8594	0	0.0129973	0.93	3426
GOBP_POSITIVE_REGULATION_OF_SMAD_PROTEIN_SIGNAL_TRANSDUCTION	27	0.578286	1.85911	0.00397614	0.0129954	0.932	5075
GOBP_NEGATIVE_REGULATION_OF_REACTIVE_OXYGEN_SPECIES_BIOSYNTHETIC_PROCESS	21	0.611678	1.85728	0	0.0132142	0.938	1364
GOBP_POSITIVE_REGULATION_OF_MONONUCLEAR_CELL_MIGRATION	79	0.466075	1.85499	0	0.0135312	0.941	1366
GOBP_HYALURONAN_CATABOLIC_PROCESS	19	0.636803	1.85484	0.00197628	0.0134994	0.941	2564
GOBP_SKELETAL_MUSCLE_TISSUE_REGENERATION	49	0.500541	1.85371	0.00196078	0.0135846	0.943	3892
GOBP_NEGATIVE_REGULATION_OF_MYOTUBE_DIFFERENTIATION	17	0.657271	1.85034	0.00641026	0.0140232	0.951	1757
GOBP_CHROMOSOME_CONDENSATION	43	0.51322	1.85003	0.00194175	0.014018	0.952	5078
GOBP_PROTEIN_PROCESSING	261	0.387126	1.84815	0	0.0142348	0.954	5101
GOBP_MYELOID_CELL_DIFFERENTIATION	461	0.358465	1.8474	0	0.0142974	0.958	1735
GOBP_GLYCOSIDE_METABOLIC_PROCESS	21	0.611954	1.84667	0.00203252	0.0143694	0.96	1856
GOBP_CELL_CHEMOTAXIS	319	0.377406	1.84651	0	0.0143401	0.96	4105
GOBP_NEGATIVE_REGULATION_OF_DEFENSE_RESPONSE	317	0.376647	1.84617	0	0.0143567	0.961	4066
GOBP_GERMINAL_CENTER_FORMATION	15	0.681404	1.84549	0.00194553	0.0144193	0.963	5802
GOBP_NEGATIVE_REGULATION_OF_PROTEIN_MATURATION	29	0.560222	1.84489	0.00214592	0.014458	0.963	4297
GOBP_REGULATION_OF_HEMOPOIESIS	438	0.363596	1.84426	0	0.014483	0.963	3091
GOBP_CELLULAR_RESPONSE_TO_DSRNA	21	0.623835	1.84212	0.00424628	0.0146743	0.964	4866
GOBP_REGULATION_OF_GLIAL_CELL_MIGRATION	26	0.571293	1.84192	0.00596422	0.0146626	0.964	1016
GOBP_T_CELL_MIGRATION	68	0.470478	1.84152	0.00204082	0.0146823	0.964	1479
GOBP_REGULATION_OF_ACTIN_FILAMENT_BUNDLE_ASSEMBLY	114	0.425351	1.84055	0	0.0147244	0.966	3531
GOBP_RUFFLE_ASSEMBLY	43	0.519441	1.8392	0	0.014864	0.967	2150
GOBP_REGULATION_OF_NITRIC_OXIDE_METABOLIC_PROCESS	75	0.45692	1.83914	0	0.0148251	0.967	2025
GOBP_CD8_POSITIVE_ALPHA_BETA_T_CELL_PROLIFERATION	31	0.552006	1.83912	0.00203252	0.0147865	0.967	4253
GOBP_LYMPHOCYTE_CHEMOTAXIS	54	0.493976	1.83584	0	0.0152848	0.973	3252
GOBP_ALPHA_BETA_T_CELL_PROLIFERATION	77	0.463615	1.8355	0	0.0152937	0.973	3189
GOBP_POSITIVE_REGULATION_OF_NITRIC_OXIDE_METABOLIC_PROCESS	51	0.493757	1.8347	0.00199203	0.0153678	0.974	1952
GOBP_LYMPHOCYTE_ACTIVATION_INVOLVED_IN_IMMUNE_RESPONSE	212	0.390481	1.83383	0	0.0154412	0.975	4088
GOBP_MONOCYTE_CHEMOTAXIS	63	0.47361	1.833	0	0.0155145	0.976	2372
GOBP_GLIAL_CELL_MIGRATION	71	0.455833	1.83159	0	0.0156957	0.978	1361
GOBP_ANTIFUNGAL_INNATE_IMMUNE_RESPONSE	22	0.611249	1.83116	0.00398406	0.015694	0.979	2181
GOBP_POSITIVE_REGULATION_OF_TRANSCRIPTION_BY_RNA_POLYMERASE_I	33	0.548223	1.83114	0.00397614	0.0156451	0.979	3171
GOBP_NEGATIVE_REGULATION_OF_GLYCOPROTEIN_METABOLIC_PROCESS	16	0.656309	1.83108	0.00397614	0.0156135	0.979	3349
GOBP_B_CELL_APOPTOTIC_PROCESS	33	0.538758	1.82773	0.00425532	0.0162252	0.982	5219
GOBP_REGULATION_OF_B_CELL_APOPTOTIC_PROCESS	26	0.579913	1.82771	0.00429185	0.0161752	0.982	5219
GOBP_NEUTROPHIL_ACTIVATION	42	0.519067	1.826	0.0040568	0.0163894	0.983	1124
GOBP_POSITIVE_REGULATION_OF_B_CELL_ACTIVATION	87	0.439655	1.82541	0	0.0164578	0.983	4562
GOBP_COLLAGEN_METABOLIC_PROCESS	123	0.419552	1.82421	0	0.0166362	0.983	4630
GOBP_POSITIVE_REGULATION_OF_CELL_CYCLE_CHECKPOINT	15	0.657294	1.8233	0.0041841	0.0167336	0.984	4174
GOBP_PLATELET_ACTIVATION	95	0.43178	1.82309	0	0.0167163	0.984	3540
GOBP_RESPONSE_TO_VIRUS	368	0.366657	1.82153	0	0.0169166	0.984	4011
GOBP_NUCLEOTIDE_BINDING_OLIGOMERIZATION_DOMAIN_CONTAINING_2_SIGNALING_PATHWAY	18	0.637401	1.82148	0.00205761	0.016874	0.984	2498
GOBP_INTRACELLULAR_IRON_ION_HOMEOSTASIS	72	0.460997	1.82041	0.00210084	0.0170067	0.984	1723
GOBP_REGULATION_OF_INTEGRIN_ACTIVATION	18	0.62476	1.82	0.00632911	0.0170428	0.984	3479
GOBP_CELL_RECOGNITION	155	0.398888	1.81997	0	0.0169918	0.984	4954
GOBP_POSITIVE_REGULATION_OF_B_CELL_DIFFERENTIATION	19	0.631687	1.81927	0.00397614	0.0170896	0.984	1206
GOBP_INTEGRIN_ACTIVATION	27	0.568614	1.81926	0.00197239	0.0170428	0.984	3479
GOBP_POSITIVE_REGULATION_OF_COAGULATION	29	0.559937	1.81898	0.00212766	0.0170621	0.984	3954
GOBP_ALPHA_BETA_T_CELL_ACTIVATION	218	0.387418	1.81724	0	0.0173513	0.985	4066
GOBP_T_CELL_LINEAGE_COMMITMENT	31	0.535224	1.81703	0.002	0.0173166	0.985	4351
GOBP_NEGATIVE_REGULATION_OF_RESPONSE_TO_EXTERNAL_STIMULUS	472	0.356014	1.81697	0	0.0172778	0.985	3884
GOBP_POSITIVE_REGULATION_OF_RESPONSE_TO_WOUNDING	78	0.453723	1.8154	0	0.017491	0.985	3954
GOBP_POSITIVE_REGULATION_OF_NON_CANONICAL_NF_KAPPAB_SIGNAL_TRANSDUCTION	70	0.460777	1.81536	0	0.017456	0.985	1738
GOBP_GRANULOCYTE_ACTIVATION	51	0.478743	1.81326	0	0.0178286	0.986	1124
GOBP_NEGATIVE_REGULATION_OF_IMMUNE_EFFECTOR_PROCESS	164	0.396961	1.81047	0	0.0183398	0.987	3588
GOBP_REGULATION_OF_SUPRAMOLECULAR_FIBER_ORGANIZATION	386	0.361004	1.80986	0	0.0183827	0.987	2355
GOBP_NEGATIVE_REGULATION_OF_PROTEIN_POLYMERIZATION	84	0.440434	1.80976	0	0.0183497	0.987	2837
GOBP_REGULATION_OF_ACUTE_INFLAMMATORY_RESPONSE	74	0.452408	1.80919	0	0.0183687	0.987	3184
GOBP_REGULATION_OF_PROTEIN_IMPORT_INTO_NUCLEUS	78	0.445118	1.8088	0	0.018423	0.987	4062
GOBP_REGULATION_OF_CELL_CYCLE_PHASE_TRANSITION	433	0.355914	1.80713	0	0.0186947	0.988	3426
GOBP_PURINE_NUCLEOSIDE_MONOPHOSPHATE_BIOSYNTHETIC_PROCESS	25	0.570305	1.80599	0.0040404	0.0188787	0.99	6844
GOBP_REGULATION_OF_MAST_CELL_ACTIVATION_INVOLVED_IN_IMMUNE_RESPONSE	39	0.513212	1.80579	0	0.0188484	0.99	1944
GOBP_POSITIVE_REGULATION_OF_NUCLEOCYTOPLASMIC_TRANSPORT	75	0.445956	1.80429	0	0.0190707	0.99	3799
GOBP_ORGANELLE_FISSION	491	0.350088	1.80313	0	0.0192364	0.992	3852
GOBP_POSITIVE_REGULATION_OF_ANTIGEN_RECEPTOR_MEDIATED_SIGNALING_PATHWAY	27	0.56884	1.80265	0.00201207	0.0192951	0.992	2969
GOBP_NATURAL_KILLER_CELL_MEDIATED_IMMUNITY	110	0.418028	1.80254	0	0.0192524	0.992	5538
GOBP_POSITIVE_REGULATION_OF_MACROPHAGE_CHEMOTAXIS	25	0.573502	1.80086	0.00625	0.0195129	0.992	2983
GOBP_POSITIVE_REGULATION_OF_ACTIN_FILAMENT_BUNDLE_ASSEMBLY	68	0.454025	1.80075	0	0.0194779	0.992	2133
GOBP_NUCLEOBASE_BIOSYNTHETIC_PROCESS	17	0.615875	1.79796	0.00199601	0.0199484	0.993	4021
GOBP_CELL_ADHESION_MEDIATED_BY_INTEGRIN	88	0.432546	1.79762	0	0.0199469	0.993	1295
GOBP_NEGATIVE_REGULATION_OF_VIRAL_PROCESS	99	0.425959	1.79617	0	0.0202063	0.993	3890
GOBP_NEGATIVE_REGULATION_OF_LYMPHOCYTE_ACTIVATION	174	0.39546	1.79613	0	0.0201657	0.993	4836
GOBP_RIBONUCLEOSIDE_MONOPHOSPHATE_BIOSYNTHETIC_PROCESS	33	0.517273	1.79542	0.00421053	0.0202478	0.993	6962
GOBP_POSITIVE_REGULATION_OF_PROTEIN_EXPORT_FROM_NUCLEUS	20	0.600607	1.79499	0.00407332	0.0203023	0.993	3332
GOBP_IMMUNE_RESPONSE_REGULATING_CELL_SURFACE_RECEPTOR_SIGNALING_PATHWAY	283	0.370044	1.79427	0	0.0203529	0.993	3127
GOBP_REGULATION_OF_MONOCYTE_DIFFERENTIATION	18	0.608534	1.79136	0.00823045	0.020953	0.993	7329
GOBP_B_CELL_HOMEOSTASIS	44	0.492669	1.78851	0.00215983	0.0215161	0.994	4613
GOBP_RESPONSE_TO_PROTOZOAN	42	0.502323	1.78782	0.00394477	0.0215823	0.994	6537
GOBP_INFLAMMASOME_MEDIATED_SIGNALING_PATHWAY	46	0.498641	1.78779	0	0.0215274	0.994	5000
GOBP_PROTEIN_CATABOLIC_PROCESS_IN_THE_VACUOLE	22	0.597419	1.7874	0.00980392	0.0215851	0.994	1876
GOBP_REGULATION_OF_PROTEIN_MATURATION	72	0.446764	1.78496	0.00183486	0.0219636	0.994	4297
GOBP_REGULATION_OF_PRODUCTION_OF_MOLECULAR_MEDIATOR_OF_IMMUNE_RESPONSE	224	0.379592	1.7848	0	0.0219304	0.994	4241
GOBP_NEGATIVE_REGULATION_OF_BIOMINERAL_TISSUE_DEVELOPMENT	26	0.562274	1.78434	0.00419287	0.021968	0.994	5513
GOBP_REGULATION_OF_ALPHA_BETA_T_CELL_ACTIVATION	146	0.40196	1.78344	0	0.0220915	0.996	3189
GOBP_INTRINSIC_APOPTOTIC_SIGNALING_PATHWAY_IN_RESPONSE_TO_DNA_DAMAGE_BY_P53_CLASS_MEDIATOR	44	0.497382	1.78299	0.00201613	0.0221356	0.996	1932
GOBP_POSITIVE_REGULATION_OF_VASCULATURE_DEVELOPMENT	177	0.389636	1.7823	0	0.0222464	0.996	4763
GOBP_REACTIVE_OXYGEN_SPECIES_METABOLIC_PROCESS	248	0.372825	1.78189	0	0.0222825	0.996	4630
GOBP_REGULATION_OF_LYSOSOMAL_LUMEN_PH	21	0.583085	1.78181	0.0102249	0.0222346	0.996	2879
GOBP_NEGATIVE_REGULATION_OF_MITOTIC_CELL_CYCLE_PHASE_TRANSITION	177	0.390036	1.78144	0	0.0222635	0.996	3426
GOBP_NEUTROPHIL_MEDIATED_IMMUNITY	41	0.510757	1.78116	0	0.0222775	0.996	2061
GOBP_LYMPHOCYTE_COSTIMULATION	34	0.528541	1.77968	0.0020202	0.0225176	0.997	4562
GOBP_GLYCOSYL_COMPOUND_BIOSYNTHETIC_PROCESS	18	0.624094	1.7794	0.00630252	0.0225421	0.997	4042
GOBP_VIRAL_PROCESS	309	0.367899	1.77928	0	0.0225123	0.997	3696
GOBP_NEGATIVE_REGULATION_OF_VIRAL_LIFE_CYCLE	35	0.522578	1.77798	0.00625	0.0226991	0.997	5563
GOBP_REGULATION_OF_DNA_REPLICATION	122	0.405548	1.77676	0	0.022899	0.998	4366
GOBP_NEGATIVE_REGULATION_OF_CYTOKINE_PRODUCTION	305	0.360233	1.77661	0	0.0228611	0.998	3845
GOBP_REGULATION_OF_VIRAL_INDUCED_CYTOPLASMIC_PATTERN_RECOGNITION_RECEPTOR_SIGNALING_PATHWAY	91	0.434699	1.77631	0	0.0228736	0.998	4856
GOBP_BIOLOGICAL_PROCESS_INVOLVED_IN_INTERACTION_WITH_HOST	152	0.397799	1.77591	0	0.0228717	0.998	3011
GOBP_DNA_REPLICATION	273	0.364784	1.77487	0	0.0230557	0.998	4682
GOBP_REGULATION_OF_PATTERN_RECOGNITION_RECEPTOR_SIGNALING_PATHWAY	138	0.398914	1.77465	0	0.0230354	0.998	5102
GOBP_BIOLOGICAL_PROCESS_INVOLVED_IN_SYMBIOTIC_INTERACTION	252	0.370531	1.77439	0	0.023047	0.998	3695
GOBP_CYTOKINETIC_PROCESS	41	0.507013	1.7734	0.00425532	0.023193	0.998	3316
GOBP_POSITIVE_REGULATION_OF_ENDOTHELIAL_CELL_MIGRATION	110	0.417209	1.77221	0	0.0234123	0.998	3135
GOBP_INTERFERON_BETA_PRODUCTION	70	0.446707	1.77111	0	0.0236062	0.999	3696
GOBP_FEMALE_MEIOTIC_NUCLEAR_DIVISION	45	0.4992	1.77083	0.00203252	0.0235989	0.999	2125
GOBP_CANONICAL_NF_KAPPAB_SIGNAL_TRANSDUCTION	239	0.368141	1.76968	0	0.0238267	1	4551
GOBP_MITOTIC_SPINDLE_ASSEMBLY	70	0.451395	1.76961	0	0.0237735	1	3635
GOBP_BASIC_AMINO_ACID_TRANSPORT	17	0.611199	1.76946	0.0123967	0.0237794	1	2385
GOBP_SPERM_EGG_RECOGNITION	60	0.468205	1.76894	0	0.0238414	1	5382
GOBP_REGULATION_OF_VIRAL_PROCESS	169	0.384523	1.76789	0	0.0239894	1	3696
GOBP_CERAMIDE_CATABOLIC_PROCESS	20	0.589041	1.76754	0.002079	0.0240292	1	741
GOBP_DEFENSE_RESPONSE_TO_SYMBIONT	314	0.355129	1.76722	0	0.0240657	1	3845
GOBP_I_KAPPAB_PHOSPHORYLATION	19	0.611535	1.76344	0.00623701	0.0248079	1	1738
GOBP_SPLICEOSOMAL_SNRNP_ASSEMBLY	33	0.51017	1.76263	0.0040568	0.0249559	1	7476
GOBP_POSITIVE_REGULATION_OF_PEPTIDASE_ACTIVITY	190	0.384109	1.76233	0	0.0249728	1	3540
GOBP_POSITIVE_REGULATION_OF_SUBSTRATE_ADHESION_DEPENDENT_CELL_SPREADING	41	0.509588	1.76189	0	0.0249861	1	5002
GOBP_EPITHELIAL_TUBE_BRANCHING_INVOLVED_IN_LUNG_MORPHOGENESIS	40	0.500335	1.76134	0.00616016	0.0250706	1	1025
GOBP_REGULATION_OF_MACROPHAGE_CHEMOTAXIS	34	0.532203	1.76044	0.00412371	0.025192	1	4094
GOBP_B_CELL_RECEPTOR_SIGNALING_PATHWAY	54	0.472209	1.75933	0.00408163	0.0253708	1	2478
GOBP_NEGATIVE_REGULATION_OF_MAP_KINASE_ACTIVITY	58	0.467051	1.75826	0.00196078	0.025589	1	2272
GOBP_INTERLEUKIN_4_PRODUCTION	64	0.448454	1.75591	0	0.0260423	1	3184
GOBP_SYNCYTIUM_FORMATION	70	0.445945	1.75589	0	0.025979	1	2372
GOBP_B_CELL_DIFFERENTIATION	165	0.387005	1.75535	0	0.0260536	1	2612
GOBP_CD8_POSITIVE_ALPHA_BETA_T_CELL_ACTIVATION	54	0.465866	1.75391	0	0.0263897	1	4351
GOBP_MULTICELLULAR_ORGANISMAL_LEVEL_CHEMICAL_HOMEOSTASIS	87	0.431178	1.75387	0.0019802	0.0263326	1	1702
GOBP_POSITIVE_REGULATION_OF_WOUND_HEALING	62	0.454061	1.7528	0.00197628	0.026572	1	3954
GOBP_DETECTION_OF_EXTERNAL_BIOTIC_STIMULUS	29	0.52205	1.75266	0.00404858	0.0265383	1	4481
GOBP_MULTICELLULAR_ORGANISMAL_LEVEL_IRON_ION_HOMEOSTASIS	31	0.531308	1.75244	0.01002	0.0265343	1	991
GOBP_REGULATION_OF_SUBSTRATE_ADHESION_DEPENDENT_CELL_SPREADING	59	0.46073	1.75239	0	0.0264807	1	5002
GOBP_COLLAGEN_CATABOLIC_PROCESS	40	0.503799	1.75177	0	0.0265497	1	2665
GOBP_POSITIVE_REGULATION_OF_CHEMOKINE_PRODUCTION	85	0.427482	1.75121	0	0.0266473	1	2256
GOBP_REGULATION_OF_THYMOCYTE_APOPTOTIC_PROCESS	19	0.585945	1.75025	0.006	0.0268412	1	2780
GOBP_HEMOSTASIS	177	0.382177	1.74923	0	0.0270731	1	4635
GOBP_AMP_BIOSYNTHETIC_PROCESS	15	0.632513	1.74879	0.010352	0.0271111	1	6237
GOBP_NEGATIVE_REGULATION_OF_ACTIN_FILAMENT_POLYMERIZATION	68	0.445849	1.7481	0	0.0272435	1	3658
GOBP_REGULATION_OF_PLASMINOGEN_ACTIVATION	16	0.609294	1.74724	0.0138889	0.027439	1	4297
GOBP_NEGATIVE_REGULATION_OF_INTERLEUKIN_12_PRODUCTION	19	0.591712	1.74686	0.00852879	0.027456	1	3449
GOBP_RESPONSE_TO_INTERFERON_BETA	65	0.452975	1.74682	0	0.0273982	1	4414
GOBP_RESPONSE_TO_REACTIVE_OXYGEN_SPECIES	195	0.377229	1.74649	0	0.0274207	1	5140
GOBP_POSITIVE_REGULATION_OF_INTERLEUKIN_12_PRODUCTION	45	0.486443	1.74459	0	0.0278572	1	1600
GOBP_TAXIS	447	0.343437	1.74404	0	0.0278888	1	3449
GOBP_REGULATION_OF_DEFENSE_RESPONSE_TO_BACTERIUM	21	0.585577	1.74373	0.0185567	0.0279041	1	1498
GOBP_PROTEIN_STABILIZATION	196	0.376596	1.743	0	0.0280183	1	5042
GOBP_SPLEEN_DEVELOPMENT	48	0.476177	1.74219	0	0.028123	1	6007
GOBP_NEGATIVE_REGULATION_OF_CYTOKINE_PRODUCTION_INVOLVED_IN_INFLAMMATORY_RESPONSE	25	0.54686	1.74177	0.004	0.0281605	1	2587
GOBP_HISTAMINE_TRANSPORT	20	0.571668	1.74122	0.00412371	0.0282807	1	3026
GOBP_NEGATIVE_REGULATION_OF_INTERLEUKIN_17_PRODUCTION	19	0.589457	1.74047	0.00653595	0.0284346	1	958
GOBP_POSITIVE_REGULATION_OF_TRANSCRIPTION_FROM_RNA_POLYMERASE_II_PROMOTER_INVOLVED_IN_CELLULAR_RESPONSE_TO_CHEMICAL_STIMULUS	16	0.613967	1.74022	0.0227273	0.0284488	1	2808
GOBP_CYTOKINE_MEDIATED_SIGNALING_PATHWAY	431	0.342781	1.74021	0	0.028387	1	3890
GOBP_HUMORAL_IMMUNE_RESPONSE	266	0.361961	1.73815	0	0.0288789	1	4696
GOBP_ENTRY_INTO_HOST	99	0.414863	1.73403	0	0.030009	1	3665
GOBP_MITOTIC_CHROMOSOME_CONDENSATION	15	0.637361	1.73279	0.0102881	0.0303173	1	3950
GOBP_PHAGOSOME_MATURATION	29	0.529407	1.73255	0.00414079	0.0303297	1	2895
GOBP_EPITHELIAL_TO_MESENCHYMAL_TRANSITION_INVOLVED_IN_ENDOCARDIAL_CUSHION_FORMATION	18	0.606888	1.73209	0.0126582	0.0303707	1	3268
GOBP_CELLULAR_RESPONSE_TO_EXOGENOUS_DSRNA	15	0.633918	1.73195	0.00863931	0.0303209	1	4866
GOBP_PURINE_CONTAINING_COMPOUND_SALVAGE	21	0.574865	1.73193	0.00617284	0.0302528	1	4690
GOBP_MYELOID_CELL_HOMEOSTASIS	208	0.370732	1.72997	0	0.0307813	1	3065
GOBP_REGULATION_OF_LAMELLIPODIUM_ORGANIZATION	51	0.473284	1.72976	0.00202429	0.0307805	1	2355
GOBP_TRANSFORMING_GROWTH_FACTOR_BETA_PRODUCTION	42	0.487281	1.72949	0.00212314	0.0307919	1	5592
GOBP_ENDODERM_DEVELOPMENT	77	0.433386	1.72928	0	0.0307847	1	4753
GOBP_NEGATIVE_REGULATION_OF_CHEMOKINE_PRODUCTION	33	0.512205	1.72886	0.0156863	0.0308149	1	2498
GOBP_REGULATION_OF_INFLAMMASOME_MEDIATED_SIGNALING_PATHWAY	40	0.483066	1.72867	0.00400802	0.0308202	1	4849
GOBP_POSITIVE_REGULATION_OF_GLIOGENESIS	90	0.4185	1.72786	0	0.030976	1	1407
GOBP_VACUOLE_ORGANIZATION	217	0.367327	1.72577	0	0.0314736	1	3864
GOBP_REGULATION_OF_B_CELL_DIFFERENTIATION	39	0.493077	1.7252	0.00208768	0.0315627	1	2421
GOBP_POSITIVE_REGULATION_OF_CELL_CYCLE	355	0.345206	1.72387	0	0.0318831	1	3570
GOBP_GMP_BIOSYNTHETIC_PROCESS	16	0.623465	1.72017	0.0147368	0.0329358	1	6844
GOBP_ACTIN_FILAMENT_DEPOLYMERIZATION	61	0.44654	1.71879	0	0.0332814	1	2735
GOBP_PROTEIN_POLYMERIZATION	277	0.354948	1.71835	0	0.0333569	1	2735
GOBP_NEGATIVE_REGULATION_OF_SUPRAMOLECULAR_FIBER_ORGANIZATION	176	0.373225	1.71717	0	0.0336398	1	2837
GOBP_REGULATION_OF_KILLING_OF_CELLS_OF_ANOTHER_ORGANISM	15	0.625125	1.71654	0.0164609	0.0337262	1	145
GOBP_POSITIVE_T_CELL_SELECTION	40	0.487025	1.71625	0.00821355	0.0337402	1	4351
GOBP_IMP_BIOSYNTHETIC_PROCESS	15	0.615229	1.71583	0.0105042	0.0337809	1	4690
GOBP_ZYMOGEN_ACTIVATION	68	0.430136	1.7146	0.00210526	0.0340845	1	4643
GOBP_REGULATION_OF_VASCULATURE_DEVELOPMENT	304	0.348414	1.71377	0	0.0342227	1	4802
GOBP_THYMOCYTE_APOPTOTIC_PROCESS	26	0.533867	1.71337	0.00816326	0.0342499	1	2780
GOBP_REACTIVE_NITROGEN_SPECIES_METABOLIC_PROCESS	92	0.416512	1.713	0.00199601	0.0343017	1	2841
GOBP_POSITIVE_REGULATION_OF_B_CELL_PROLIFERATION	46	0.463098	1.71282	0.00196078	0.0342935	1	4562
GOBP_MONOCYTE_CHEMOTACTIC_PROTEIN_1_PRODUCTION	31	0.522118	1.71146	0.00604839	0.0346643	1	2498
GOBP_BINDING_OF_SPERM_TO_ZONA_PELLUCIDA	49	0.471105	1.71143	0	0.034608	1	5382
GOBP_ACTIN_FILAMENT_ORGANIZATION	465	0.335623	1.71139	0	0.034552	1	2960
GOBP_POSITIVE_REGULATION_OF_CYTOSKELETON_ORGANIZATION	193	0.368657	1.71074	0	0.0346629	1	2947
GOBP_COTRANSLATIONAL_PROTEIN_TARGETING_TO_MEMBRANE	18	0.588557	1.71027	0.010395	0.0346949	1	1287
GOBP_REGULATION_OF_CYSTEINE_TYPE_ENDOPEPTIDASE_ACTIVITY	234	0.362459	1.71017	0	0.0346655	1	3669
GOBP_POSITIVE_REGULATION_OF_EPITHELIAL_CELL_MIGRATION	161	0.378763	1.7096	0.0020202	0.034759	1	3214
GOBP_REGULATION_OF_ACTIN_FILAMENT_BASED_PROCESS	394	0.341073	1.70744	0	0.0354433	1	2960
GOBP_DEFENSE_RESPONSE_TO_GRAM_POSITIVE_BACTERIUM	161	0.37684	1.70721	0	0.035427	1	3184
GOBP_RESPONSE_TO_GROWTH_HORMONE	21	0.568192	1.70644	0.0105485	0.0355848	1	3872
GOBP_REGULATION_OF_NATURAL_KILLER_CELL_ACTIVATION	74	0.430104	1.70573	0.00203666	0.0357156	1	4072
GOBP_PROTEIN_FOLDING	167	0.376549	1.70377	0	0.0362705	1	5289
GOBP_ERAD_PATHWAY	108	0.399741	1.70366	0	0.0362268	1	5129
GOBP_DNA_DUPLEX_UNWINDING	46	0.473542	1.70345	0.00616016	0.0362175	1	2792
GOBP_ACUTE_INFLAMMATORY_RESPONSE	131	0.389657	1.70299	0	0.0363176	1	2715
GOBP_ARP2_3_COMPLEX_MEDIATED_ACTIN_NUCLEATION	43	0.480853	1.70202	0	0.0365203	1	2355
GOBP_EXTRINSIC_APOPTOTIC_SIGNALING_PATHWAY	237	0.356829	1.70086	0	0.0367959	1	3618
GOBP_NEGATIVE_REGULATION_OF_BONE_MINERALIZATION	19	0.583787	1.7006	0.0207039	0.036783	1	5024
GOBP_REGULATION_OF_ENDOTHELIAL_CELL_MIGRATION	176	0.370317	1.70009	0	0.036855	1	4802
GOBP_T_CELL_HOMEOSTASIS	54	0.452207	1.6996	0.00425532	0.0369189	1	3137
GOBP_REGULATION_OF_VESICLE_SIZE	19	0.577135	1.6993	0.0209924	0.0369536	1	3544
GOBP_NEGATIVE_REGULATION_OF_STRESS_ACTIVATED_PROTEIN_KINASE_SIGNALING_CASCADE	47	0.465224	1.69873	0.00414079	0.037051	1	1913
GOBP_NEGATIVE_REGULATION_OF_SMOOTH_MUSCLE_CELL_MIGRATION	37	0.483281	1.69871	0.0138889	0.0369811	1	4495
GOBP_POSITIVE_REGULATION_OF_CARDIOCYTE_DIFFERENTIATION	16	0.610481	1.6987	0.00632911	0.0369058	1	3449
GOBP_LYSOSOMAL_TRANSPORT	123	0.386798	1.69743	0	0.0372502	1	4638
GOBP_REGULATION_OF_PROTEIN_POLYMERIZATION	202	0.364501	1.69742	0	0.0371746	1	2837
GOBP_PLASMINOGEN_ACTIVATION	25	0.537658	1.69655	0.00404858	0.0374106	1	4297
GOBP_ENDOTHELIAL_CELL_MIGRATION	229	0.359473	1.69626	0	0.0374301	1	4802
GOBP_LUNG_MORPHOGENESIS	74	0.42747	1.69595	0	0.0374603	1	2866
GOBP_POSITIVE_REGULATION_OF_PROTEIN_CONTAINING_COMPLEX_ASSEMBLY	210	0.362861	1.69592	0	0.0373849	1	2684
GOBP_INTERLEUKIN_2_PRODUCTION	75	0.425969	1.6954	0.00202429	0.0374795	1	3074
GOBP_RESPONSE_TO_INTERLEUKIN_6	33	0.50269	1.69457	0.00646552	0.0376728	1	3466
GOBP_MACROPHAGE_CHEMOTAXIS	47	0.462363	1.69344	0.00831601	0.0379369	1	2983
GOBP_NEGATIVE_REGULATION_OF_ENDOPEPTIDASE_ACTIVITY	173	0.373454	1.69221	0	0.0382564	1	5172
GOBP_INTERFERON_ALPHA_PRODUCTION	35	0.49837	1.69169	0.00803213	0.0383452	1	3696
GOBP_REGULATION_OF_PROTEIN_CONTAINING_COMPLEX_ASSEMBLY	428	0.33418	1.69137	0	0.0383683	1	2478
GOBP_NEGATIVE_REGULATION_OF_B_CELL_APOPTOTIC_PROCESS	19	0.571422	1.69101	0.0125	0.0384126	1	4351
GOBP_BARBED_END_ACTIN_FILAMENT_CAPPING	28	0.528392	1.69074	0.0175097	0.0384461	1	3658
GOBP_RESPONSE_TO_TYPE_I_INTERFERON	72	0.429266	1.69005	0	0.0386222	1	3459
GOBP_POSITIVE_REGULATION_OF_METAPHASE_ANAPHASE_TRANSITION_OF_CELL_CYCLE	15	0.61125	1.68992	0.0180361	0.0385813	1	2420
GOBP_NATURAL_KILLER_CELL_CYTOKINE_PRODUCTION	30	0.512775	1.68913	0.00980392	0.0387911	1	4628
GOBP_SUBSTRATE_ADHESION_DEPENDENT_CELL_SPREADING	102	0.402958	1.68896	0	0.0387827	1	3466
GOBP_PRODUCTION_OF_MOLECULAR_MEDIATOR_OF_IMMUNE_RESPONSE	340	0.338443	1.68728	0	0.0392539	1	4551
GOBP_CD4_POSITIVE_ALPHA_BETA_T_CELL_PROLIFERATION	28	0.521605	1.68712	0.0136452	0.0392311	1	2413
GOBP_INTERFERON_MEDIATED_SIGNALING_PATHWAY	82	0.414317	1.6863	0.00793651	0.0394224	1	3177
GOBP_REGULATION_OF_B_CELL_MEDIATED_IMMUNITY	89	0.409648	1.68521	0	0.0397522	1	4126
GOBP_ENSHEATHMENT_OF_NEURONS	184	0.363319	1.68478	0	0.0397934	1	1530
GOBP_PRIMARY_MIRNA_PROCESSING	17	0.596267	1.68345	0.0207039	0.040183	1	1008
GOBP_POSITIVE_REGULATION_OF_MITOTIC_NUCLEAR_DIVISION	46	0.458952	1.68195	0.00380228	0.0406189	1	2517
GOBP_HOMEOSTASIS_OF_NUMBER_OF_CELLS	390	0.333602	1.68119	0	0.040778	1	3065
GOBP_VIRAL_LIFE_CYCLE	236	0.353231	1.68049	0	0.0409288	1	3696
GOBP_REGULATION_OF_ACTIVATED_T_CELL_PROLIFERATION	44	0.469554	1.68042	0.00607287	0.0408713	1	3388
GOBP_CELL_REDOX_HOMEOSTASIS	31	0.499551	1.67995	0.00612245	0.0409628	1	5536
GOBP_NEGATIVE_REGULATION_OF_TRANSFERASE_ACTIVITY	253	0.351388	1.67965	0	0.0410011	1	4425
GOBP_T_CELL_SELECTION	55	0.439587	1.67919	0.0040568	0.0411049	1	4351
GOBP_GLYCOPROTEIN_CATABOLIC_PROCESS	32	0.504605	1.67886	0.0168067	0.0411554	1	4630
GOBP_POSITIVE_REGULATION_OF_INTRACELLULAR_PROTEIN_TRANSPORT	147	0.374229	1.67775	0	0.0413977	1	4166
GOBP_PROTEIN_LOCALIZATION_TO_CHROMOSOME_CENTROMERIC_REGION	23	0.546464	1.67708	0.016632	0.0415633	1	5530
GOBP_REGULATION_OF_EPITHELIAL_CELL_MIGRATION	248	0.351607	1.67644	0	0.041721	1	3892
GOBP_POSITIVE_REGULATION_OF_LYMPHOCYTE_APOPTOTIC_PROCESS	21	0.549098	1.67518	0.0151515	0.0420642	1	5708
GOBP_NEGATIVE_REGULATION_OF_PEPTIDASE_ACTIVITY	243	0.349415	1.67499	0	0.04205	1	5172
GOBP_NEGATIVE_REGULATION_OF_T_CELL_APOPTOTIC_PROCESS	30	0.502579	1.67349	0.0104822	0.0424933	1	2971
GOBP_POSITIVE_REGULATION_OF_NUCLEAR_DIVISION	64	0.428445	1.67215	0.00212766	0.0428926	1	3321
GOBP_REGULATION_OF_CANONICAL_NF_KAPPAB_SIGNAL_TRANSDUCTION	199	0.359387	1.67102	0	0.0432167	1	3915
GOBP_MITOTIC_CELL_CYCLE_CHECKPOINT_SIGNALING	148	0.376403	1.6706	0	0.0432838	1	3426
GOBP_POSITIVE_REGULATION_OF_NF_KAPPAB_TRANSCRIPTION_FACTOR_ACTIVITY	149	0.374286	1.67019	0	0.0433636	1	3376
GOBP_REGULATION_OF_RESPONSE_TO_WOUNDING	171	0.365433	1.66991	0	0.043368	1	3595
GOBP_REGULATION_OF_TRANSCRIPTION_BY_RNA_POLYMERASE_I	45	0.463031	1.66941	0.0103093	0.0434495	1	3171
GOBP_REGULATION_OF_VIRAL_LIFE_CYCLE	143	0.372414	1.66859	0.002	0.0436446	1	3696
GOBP_POSITIVE_REGULATION_OF_MITOTIC_CELL_CYCLE	128	0.377588	1.6672	0	0.0440682	1	3078
GOBP_REGULATION_OF_ENDOPLASMIC_RETICULUM_STRESS_INDUCED_INTRINSIC_APOPTOTIC_SIGNALING_PATHWAY	31	0.501138	1.66696	0.0187891	0.0440737	1	2900
GOBP_REGULATION_OF_CYCLIN_DEPENDENT_PROTEIN_KINASE_ACTIVITY	74	0.422661	1.66675	0.0020202	0.0440844	1	4216
GOBP_REGULATION_OF_CHROMOSOME_ORGANIZATION	241	0.344784	1.66622	0	0.0441896	1	5084
GOBP_KINETOCHORE_ASSEMBLY	16	0.593378	1.6657	0.0254237	0.0443221	1	3579
GOBP_CELLULAR_COMPONENT_DISASSEMBLY	459	0.325658	1.66559	0	0.0442835	1	3028
GOBP_DENDRITIC_CELL_MIGRATION	25	0.531991	1.66525	0.0148305	0.0443148	1	3954
GOBP_NEGATIVE_REGULATION_OF_INTERFERON_BETA_PRODUCTION	16	0.596107	1.66433	0.0257511	0.0445914	1	4377
GOBP_POSITIVE_REGULATION_OF_OSTEOBLAST_DIFFERENTIATION	75	0.417493	1.66397	0.00402414	0.0446367	1	2987
GOBP_FIBRINOLYSIS	21	0.554656	1.6637	0.0233546	0.0446486	1	4635
GOBP_NEGATIVE_REGULATION_OF_HUMORAL_IMMUNE_RESPONSE	19	0.565207	1.66272	0.0144928	0.0449464	1	4643
GOBP_RESPONSE_TO_ACIDIC_PH	23	0.537232	1.66228	0.0142857	0.0450087	1	1168
GOBP_DNA_DAMAGE_RESPONSE_SIGNAL_TRANSDUCTION_RESULTING_IN_TRANSCRIPTION	20	0.561334	1.66201	0.012474	0.0450124	1	4607
GOBP_NUCLEOTIDE_SALVAGE	24	0.524296	1.662	0.010142	0.0449356	1	5174
GOBP_REGULATION_OF_NATURAL_KILLER_CELL_MEDIATED_IMMUNITY	85	0.407499	1.66198	0	0.0448642	1	4126
GOBP_OSTEOBLAST_DEVELOPMENT	18	0.583478	1.66151	0.0149573	0.0449553	1	4062
GOBP_PROTEIN_LOCALIZATION_TO_CELL_CELL_JUNCTION	24	0.534069	1.66145	0.0124224	0.0449089	1	2083
GOBP_ESTABLISHMENT_OR_MAINTENANCE_OF_MONOPOLAR_CELL_POLARITY	26	0.524778	1.66126	0.00819672	0.0449154	1	2670
GOBP_T_CELL_CHEMOTAXIS	24	0.528443	1.66058	0.0185567	0.0451136	1	3027
GOBP_CELLULAR_RESPONSE_TO_REACTIVE_OXYGEN_SPECIES	145	0.369415	1.6604	0	0.0450772	1	4885
GOBP_POSITIVE_REGULATION_OF_CELL_SUBSTRATE_JUNCTION_ORGANIZATION	35	0.481502	1.65917	0.0102459	0.0454948	1	2344
GOBP_NEUTROPHIL_DEGRANULATION	16	0.583317	1.6589	0.0217822	0.0455002	1	1092
GOBP_PYRIMIDINE_NUCLEOSIDE_MONOPHOSPHATE_METABOLIC_PROCESS	21	0.544806	1.6588	0.0252427	0.0454584	1	2062
GOBP_CD4_POSITIVE_ALPHA_BETA_T_CELL_ACTIVATION	132	0.372576	1.65848	0.00205339	0.0454861	1	3898
GOBP_REGULATION_OF_LAMELLIPODIUM_ASSEMBLY	41	0.467569	1.65838	0.00631579	0.045437	1	2355
GOBP_REGULATION_OF_CELL_SUBSTRATE_JUNCTION_ORGANIZATION	69	0.42309	1.65797	0.00409836	0.0455381	1	2344
GOBP_REGULATION_OF_ANTIGEN_RECEPTOR_MEDIATED_SIGNALING_PATHWAY	65	0.424731	1.65746	0.0078125	0.045619	1	3051
GOBP_RESPONSE_TO_INTERFERON_ALPHA	31	0.501201	1.65591	0.00208768	0.0461942	1	5291
GOBP_REGULATION_OF_BIOMINERAL_TISSUE_DEVELOPMENT	105	0.387457	1.65587	0	0.046127	1	3954
GOBP_POSITIVE_REGULATION_OF_MACROAUTOPHAGY	77	0.410051	1.65416	0.00202429	0.0466544	1	4481
GOBP_POSITIVE_REGULATION_OF_TYPE_II_INTERFERON_PRODUCTION	81	0.405338	1.65155	0.00601202	0.0476353	1	2769
GOBP_REGULATION_OF_INOSITOL_PHOSPHATE_BIOSYNTHETIC_PROCESS	18	0.572024	1.65112	0.00996016	0.0477149	1	1022
GOBP_REGULATION_OF_MONOCYTE_CHEMOTAXIS	35	0.474121	1.64984	0.00612245	0.0481328	1	2227
GOBP_HYALURONAN_METABOLIC_PROCESS	40	0.467681	1.64943	0.00813008	0.0482043	1	3933
GOBP_REGULATION_OF_STRIATED_MUSCLE_TISSUE_DEVELOPMENT	24	0.537637	1.64817	0.008	0.0485948	1	1426
GOBP_INTRINSIC_APOPTOTIC_SIGNALING_PATHWAY_IN_RESPONSE_TO_OXIDATIVE_STRESS	57	0.429808	1.64734	0.00608519	0.0488846	1	5075
GOBP_REGULATION_OF_T_CELL_MIGRATION	51	0.449304	1.64722	0.00656455	0.0488426	1	1366
GOBP_CYTOKINE_PRODUCTION_INVOLVED_IN_INFLAMMATORY_RESPONSE	67	0.424145	1.64694	0	0.0488728	1	1750
GOBP_POSITIVE_REGULATION_OF_APOPTOTIC_SIGNALING_PATHWAY	177	0.357153	1.64678	0	0.0488719	1	2590
GOBP_REGULATION_OF_MAST_CELL_ACTIVATION	57	0.427985	1.64644	0.00811359	0.0489386	1	5017
GOBP_POSITIVE_REGULATION_OF_TYROSINE_PHOSPHORYLATION_OF_STAT_PROTEIN	55	0.431263	1.64547	0.006	0.0492297	1	1778
GOBP_ALPHA_BETA_T_CELL_LINEAGE_COMMITMENT	22	0.539106	1.64491	0.0142276	0.0493264	1	4351
GOBP_RESPONSE_TO_FUNGUS	71	0.420315	1.64385	0.00590551	0.049714	1	5203
GOBP_CARBOHYDRATE_DERIVATIVE_CATABOLIC_PROCESS	163	0.362965	1.64322	0.00193798	0.0498977	1	2564
GOBP_REGULATION_OF_BRANCHING_INVOLVED_IN_URETERIC_BUD_MORPHOGENESIS	25	0.524153	1.64268	0.026749	0.0500635	1	6468
GOBP_PRIMARY_NEURAL_TUBE_FORMATION	119	0.377271	1.64202	0.00205761	0.0501843	1	5164
GOBP_COLLAGEN_ACTIVATED_SIGNALING_PATHWAY	16	0.567834	1.63947	0.0365854	0.0511361	1	5081
GOBP_POSITIVE_REGULATION_OF_REACTIVE_OXYGEN_SPECIES_METABOLIC_PROCESS	84	0.399297	1.63919	0.00198807	0.0511693	1	1867
GOBP_LEUKOTRIENE_METABOLIC_PROCESS	23	0.540818	1.63917	0.00982318	0.0510962	1	999
GOBP_INTERLEUKIN_13_PRODUCTION	44	0.459862	1.63911	0.0157791	0.0510232	1	3298
GOBP_NEURAL_TUBE_FORMATION	132	0.370227	1.63881	0.00198413	0.0510616	1	5164
GOBP_GANGLION_DEVELOPMENT	16	0.578203	1.63831	0.0232558	0.0511468	1	7495
GOBP_INTERLEUKIN_12_PRODUCTION	66	0.414667	1.63801	0.00417537	0.0511845	1	2462
GOBP_POSITIVE_REGULATION_OF_PROTEIN_LOCALIZATION_TO_NUCLEUS	101	0.389571	1.6379	0.00617284	0.0511471	1	3552
GOBP_PROTEIN_DESTABILIZATION	54	0.4375	1.63633	0.00598802	0.051693	1	4313
GOBP_T_CELL_DIFFERENTIATION_IN_THYMUS	106	0.38136	1.63492	0.00196078	0.0521677	1	2780
GOBP_NEGATIVE_REGULATION_OF_ACTIN_FILAMENT_BUNDLE_ASSEMBLY	39	0.457798	1.63488	0.0199203	0.0520984	1	1693
GOBP_REGULATION_OF_TUMOR_NECROSIS_FACTOR_MEDIATED_SIGNALING_PATHWAY	41	0.462672	1.63458	0.00816326	0.05212	1	5026
GOBP_NEGATIVE_REGULATION_OF_INFLAMMATORY_RESPONSE	166	0.358936	1.63433	0	0.0521487	1	4003
GOBP_MOVEMENT_IN_HOST	119	0.387045	1.63351	0	0.0524353	1	3011
GOBP_CYTOSKELETON_DEPENDENT_CYTOKINESIS	106	0.386448	1.63311	0	0.0525098	1	3316
GOBP_MITOTIC_CELL_CYCLE_PHASE_TRANSITION	444	0.319487	1.63296	0	0.0524817	1	3078
GOBP_NEGATIVE_REGULATION_OF_OSSIFICATION	46	0.442871	1.63146	0.0093985	0.0529546	1	5024
GOBP_PROTEIN_LOCALIZATION_TO_CONDENSED_CHROMOSOME	16	0.571489	1.63143	0.032538	0.0528801	1	3579
GOBP_TOOTH_MINERALIZATION	32	0.493519	1.63043	0.0143149	0.0532295	1	5659
GOBP_NEGATIVE_REGULATION_OF_MITOTIC_CELL_CYCLE	237	0.346529	1.62931	0	0.0535865	1	3301
GOBP_SEQUESTERING_OF_METAL_ION	16	0.57477	1.62897	0.0243408	0.0536607	1	689
GOBP_NUCLEOSOME_ASSEMBLY	64	0.422729	1.62822	0.00795229	0.0538741	1	2720
GOBP_NEGATIVE_REGULATION_OF_PROTEIN_IMPORT_INTO_NUCLEUS	18	0.553895	1.62803	0.0314465	0.0538695	1	2378
GOBP_SMAD_PROTEIN_SIGNAL_TRANSDUCTION	89	0.393899	1.62797	0.00209644	0.0538149	1	1565
GOBP_MEIOTIC_CELL_CYCLE	296	0.334228	1.62703	0.00203252	0.0541024	1	3979
GOBP_LAMELLIPODIUM_MORPHOGENESIS	16	0.578286	1.62691	0.037037	0.0540546	1	3466
GOBP_T_CELL_DIFFERENTIATION	333	0.330283	1.62678	0	0.0540087	1	3907
GOBP_REGULATION_OF_NCRNA_TRANSCRIPTION	93	0.399586	1.62651	0.00404858	0.0540152	1	1902
GOBP_NEGATIVE_REGULATION_OF_PROTEOLYSIS	344	0.328987	1.62634	0	0.0540129	1	4657
GOBP_RNA_SPLICING_VIA_TRANSESTERIFICATION_REACTIONS	277	0.337674	1.62586	0	0.0541032	1	6386
GOBP_TISSUE_MIGRATION	329	0.332338	1.62583	0	0.0540353	1	4824
GOBP_NEGATIVE_REGULATION_OF_CELL_DIVISION	15	0.581626	1.62575	0.0311891	0.0539608	1	6949
GOBP_MESENCHYMAL_CELL_APOPTOTIC_PROCESS	17	0.585278	1.62518	0.0237624	0.0541339	1	5140
GOBP_NEGATIVE_REGULATION_OF_PROTEIN_CONTAINING_COMPLEX_ASSEMBLY	154	0.361992	1.62439	0	0.0544122	1	3807
GOBP_CELL_SUBSTRATE_JUNCTION_ORGANIZATION	105	0.382281	1.62417	0.00203252	0.0544115	1	4873
GOBP_PYRIMIDINE_DEOXYRIBONUCLEOSIDE_MONOPHOSPHATE_METABOLIC_PROCESS	15	0.580367	1.624	0.021645	0.0543972	1	1500
GOBP_REGULATION_OF_TOLERANCE_INDUCTION	20	0.534826	1.62304	0.0243408	0.0547607	1	3189
GOBP_NEGATIVE_REGULATION_OF_MYELOID_CELL_APOPTOTIC_PROCESS	24	0.530724	1.62261	0.00594059	0.0548436	1	5510
GOBP_REGULATION_OF_EXTRACELLULAR_MATRIX_ASSEMBLY	17	0.578304	1.62244	0.027897	0.054822	1	3762
GOBP_DEVELOPMENTAL_INDUCTION	43	0.454501	1.62209	0.01	0.0549072	1	2740
GOBP_LAMELLIPODIUM_ORGANIZATION	91	0.39898	1.62191	0	0.0549014	1	4105
GOBP_GLIAL_CELL_PROLIFERATION	79	0.39575	1.6214	0.0102249	0.0550416	1	1016
GOBP_REGULATION_OF_T_CELL_RECEPTOR_SIGNALING_PATHWAY	49	0.4411	1.6214	0.0206612	0.0549581	1	3051
GOBP_POSITIVE_REGULATION_OF_INFLAMMASOME_MEDIATED_SIGNALING_PATHWAY	24	0.529287	1.62068	0.0264228	0.0552153	1	5479
GOBP_NEGATIVE_REGULATION_OF_TUMOR_NECROSIS_FACTOR_SUPERFAMILY_CYTOKINE_PRODUCTION	68	0.417029	1.6204	0.002	0.0552443	1	3639
GOBP_NEGATIVE_REGULATION_OF_CELL_CYCLE_PROCESS	299	0.32855	1.6201	0	0.0552598	1	3639
GOBP_REGULATION_OF_NUCLEOCYTOPLASMIC_TRANSPORT	132	0.367784	1.61855	0	0.0558533	1	3552
GOBP_POSITIVE_REGULATION_OF_PROTEOLYSIS	366	0.32309	1.61795	0	0.0560481	1	2337
GOBP_CELL_CYCLE_CHECKPOINT_SIGNALING	194	0.346762	1.61783	0	0.0560144	1	3589
GOBP_MONOCYTE_DIFFERENTIATION	30	0.482955	1.61693	0.0119048	0.0563391	1	5341
GOBP_CELLULAR_METABOLIC_COMPOUND_SALVAGE	34	0.472481	1.61623	0.0122699	0.0565533	1	5453
GOBP_AMINOGLYCAN_CATABOLIC_PROCESS	40	0.463637	1.61555	0.0154143	0.0567201	1	1315
GOBP_PROTEIN_DNA_COMPLEX_ASSEMBLY	170	0.353449	1.61552	0.00416667	0.0566523	1	3762
GOBP_MUSCLE_CELL_MIGRATION	131	0.367761	1.61447	0.00431035	0.0570174	1	3905
GOBP_AMINO_SUGAR_METABOLIC_PROCESS	46	0.445308	1.61396	0.00963391	0.0571797	1	1707
GOBP_MEIOTIC_CELL_CYCLE_PROCESS	230	0.341442	1.61329	0	0.0573819	1	3950
GOBP_AMYLOID_FIBRIL_FORMATION	30	0.480648	1.61319	0.0136719	0.0573464	1	3118
GOBP_FOREBRAIN_MORPHOGENESIS	18	0.561489	1.61208	0.03	0.0577539	1	2668
GOBP_NEGATIVE_REGULATION_OF_ORGANELLE_ORGANIZATION	377	0.322593	1.61203	0	0.0576938	1	3680
GOBP_NEGATIVE_REGULATION_OF_ADAPTIVE_IMMUNE_RESPONSE	59	0.419409	1.61135	0.00627615	0.057912	1	3375
GOBP_REGULATION_OF_ACTIN_NUCLEATION	37	0.4681	1.61098	0.00622407	0.0580047	1	1951
GOBP_POSITIVE_REGULATION_OF_CANONICAL_NF_KAPPAB_SIGNAL_TRANSDUCTION	132	0.362631	1.61036	0	0.058142	1	4513
GOBP_GERM_CELL_PROLIFERATION	15	0.576808	1.61009	0.0323232	0.0581886	1	4605
GOBP_SIGNAL_TRANSDUCTION_IN_ABSENCE_OF_LIGAND	76	0.40261	1.60783	0.00578035	0.0591638	1	1639
GOBP_ESTABLISHMENT_OF_PROTEIN_LOCALIZATION_TO_ENDOPLASMIC_RETICULUM	46	0.450583	1.60783	0.017316	0.0590723	1	3987
GOBP_BIOMINERAL_TISSUE_DEVELOPMENT	183	0.349957	1.60555	0	0.0600222	1	5513
GOBP_NEGATIVE_REGULATION_OF_PROTEIN_SERINE_THREONINE_KINASE_ACTIVITY	106	0.376919	1.60412	0.00590551	0.060531	1	2309
GOBP_NON_CANONICAL_NF_KAPPAB_SIGNAL_TRANSDUCTION	122	0.371058	1.60331	0	0.0607934	1	4749
GOBP_PROCESS_UTILIZING_AUTOPHAGIC_MECHANISM	490	0.313024	1.60271	0	0.0610247	1	3026
GOBP_TRANSCRIPTION_INITIATION_COUPLED_CHROMATIN_REMODELING	42	0.443653	1.60229	0.00984252	0.0611091	1	3941
GOBP_CELLULAR_RESPONSE_TO_INTERLEUKIN_1	81	0.391656	1.60206	0.00772201	0.0611194	1	2797
GOBP_REGULATION_OF_SMAD_PROTEIN_SIGNAL_TRANSDUCTION	46	0.446715	1.60194	0.0102669	0.0610976	1	5075
GOBP_SIGNALING_RECEPTOR_LIGAND_PRECURSOR_PROCESSING	32	0.473047	1.6019	0.0157171	0.0610212	1	6101
GOBP_COLLAGEN_FIBRIL_ORGANIZATION	61	0.415226	1.60166	0.0157791	0.0610443	1	4707
GOBP_MYOBLAST_FUSION	51	0.428896	1.601	0.00612245	0.0612279	1	2372
GOBP_POSITIVE_REGULATION_OF_LYMPHOCYTE_MIGRATION	43	0.448398	1.60096	0.00849257	0.0611582	1	1366
GOBP_NEGATIVE_REGULATION_OF_MUSCLE_TISSUE_DEVELOPMENT	19	0.55299	1.6004	0.0254237	0.0613422	1	1426
GOBP_POSITIVE_REGULATION_OF_COLLAGEN_METABOLIC_PROCESS	40	0.45543	1.59991	0.0209205	0.0614504	1	3905
GOBP_NEGATIVE_REGULATION_OF_B_CELL_MEDIATED_IMMUNITY	15	0.581151	1.59974	0.0303688	0.0614411	1	3231
GOBP_POSITIVE_REGULATION_OF_LYMPHOCYTE_DIFFERENTIATION	139	0.356592	1.59933	0	0.0615262	1	3051
GOBP_REGULATION_OF_LEUKOCYTE_CHEMOTAXIS	129	0.361508	1.59868	0	0.0616962	1	3027
GOBP_DENDRITIC_CELL_CHEMOTAXIS	19	0.550506	1.59761	0.0316832	0.0620885	1	2563
GOBP_REGULATION_OF_PROTEIN_EXIT_FROM_ENDOPLASMIC_RETICULUM	22	0.533011	1.59753	0.0187891	0.062037	1	4229
GOBP_NUCLEOTIDE_BINDING_DOMAIN_LEUCINE_RICH_REPEAT_CONTAINING_RECEPTOR_SIGNALING_PATHWAY	22	0.508983	1.5974	0.0218688	0.0620104	1	2498
GOBP_MEIOTIC_CHROMOSOME_SEGREGATION	97	0.383376	1.59735	0	0.0619423	1	2125
GOBP_NEGATIVE_REGULATION_OF_MYELOID_CELL_DIFFERENTIATION	94	0.383742	1.59646	0.00206186	0.0622455	1	2767
GOBP_DNA_UNWINDING_INVOLVED_IN_DNA_REPLICATION	20	0.528778	1.59543	0.0203252	0.0626317	1	4366
GOBP_NEGATIVE_REGULATION_OF_INTERLEUKIN_6_PRODUCTION	52	0.428865	1.59341	0.0148936	0.0634454	1	2563
GOBP_REGULATION_OF_EXTRINSIC_APOPTOTIC_SIGNALING_PATHWAY	168	0.351331	1.59251	0	0.0637885	1	3466
GOBP_RESPONSE_TO_AMYLOID_BETA	43	0.449539	1.59223	0.0151229	0.0638271	1	2928
GOBP_NEGATIVE_REGULATION_OF_VIRAL_GENOME_REPLICATION	54	0.42129	1.59119	0.0141129	0.0642644	1	3696
GOBP_POSITIVE_REGULATION_OF_ERYTHROCYTE_DIFFERENTIATION	26	0.498396	1.5911	0.025974	0.0642204	1	3434
GOBP_RIBONUCLEOPROTEIN_COMPLEX_BIOGENESIS	426	0.311961	1.59095	0	0.064205	1	4861
GOBP_RESPONSE_TO_HYDROGEN_PEROXIDE	92	0.38361	1.59013	0.00806452	0.0645315	1	5140
GOBP_TISSUE_REGENERATION	73	0.40206	1.58954	0.0157791	0.0647285	1	3892
GOBP_CELLULAR_RESPONSE_TO_VIRUS	47	0.438262	1.58906	0.00643777	0.0648534	1	4009
GOBP_RESPONSE_TO_SALT_STRESS	28	0.49233	1.58846	0.0144928	0.0651415	1	5276
GOBP_OSTEOCLAST_DIFFERENTIATION	132	0.363057	1.58825	0.00398406	0.0651554	1	1836
GOBP_RESPONSE_TO_AXON_INJURY	74	0.393046	1.58752	0.0127389	0.0654662	1	1565
GOBP_GLYCOSAMINOGLYCAN_CATABOLIC_PROCESS	31	0.482045	1.58723	0.0162933	0.0655222	1	1315
GOBP_POSITIVE_REGULATION_OF_LEUKOCYTE_DEGRANULATION	35	0.463881	1.58722	0.0251572	0.0654385	1	3925
GOBP_REGULATION_OF_NATURAL_KILLER_CELL_PROLIFERATION	34	0.458403	1.58699	0.00994036	0.0654462	1	4066
GOBP_IMPORT_INTO_NUCLEUS	182	0.346652	1.58691	0	0.0653847	1	4899
GOBP_REGULATION_OF_GLIOGENESIS	140	0.354726	1.5863	0.00203252	0.065648	1	1833
GOBP_MAST_CELL_ACTIVATION_INVOLVED_IN_IMMUNE_RESPONSE	68	0.410869	1.58628	0.0119048	0.0655604	1	2605
GOBP_AMEBOIDAL_TYPE_CELL_MIGRATION	469	0.307892	1.58546	0	0.0658607	1	4824
GOBP_IMMATURE_T_CELL_PROLIFERATION	19	0.538016	1.58449	0.0362903	0.0662189	1	4376
GOBP_POSITIVE_REGULATION_OF_EXTRINSIC_APOPTOTIC_SIGNALING_PATHWAY	63	0.401788	1.58312	0.0019305	0.0668818	1	2494
GOBP_POSITIVE_REGULATION_OF_MEMBRANE_INVAGINATION	17	0.548165	1.58291	0.0262097	0.066875	1	4017
GOBP_RNA_SPLICING	421	0.311825	1.5825	0	0.0669878	1	6149
GOBP_SEROTONIN_SECRETION	18	0.554088	1.5814	0.0347072	0.0674322	1	2381
GOBP_REGULATION_OF_NON_CANONICAL_NF_KAPPAB_SIGNAL_TRANSDUCTION	100	0.373348	1.58063	0.00206186	0.0677631	1	2337
GOBP_POSITIVE_REGULATION_OF_B_CELL_MEDIATED_IMMUNITY	69	0.404601	1.58058	0.00616016	0.0676914	1	4126
GOBP_NEGATIVE_REGULATION_OF_CELL_CYCLE	384	0.31333	1.58053	0	0.0676201	1	3639
GOBP_REGULATION_OF_CELL_CYCLE_G1_S_PHASE_TRANSITION	189	0.339006	1.58013	0	0.0677178	1	3401
GOBP_INTRINSIC_APOPTOTIC_SIGNALING_PATHWAY_IN_RESPONSE_TO_DNA_DAMAGE	110	0.369267	1.58011	0.00623701	0.0676305	1	2229
GOBP_REGULATION_OF_LYMPHOCYTE_MIGRATION	66	0.400228	1.57995	0.00792079	0.067603	1	1556
GOBP_ACTIN_FILAMENT_BUNDLE_ORGANIZATION	179	0.345028	1.57975	0	0.0676115	1	2176
GOBP_RELEASE_OF_CYTOCHROME_C_FROM_MITOCHONDRIA	64	0.409956	1.57962	0.01417	0.0675777	1	2841
GOBP_WOUND_HEALING	368	0.315971	1.5795	0	0.0675465	1	5173
GOBP_TUMOR_NECROSIS_FACTOR_MEDIATED_SIGNALING_PATHWAY	82	0.389114	1.57701	0.0121212	0.0687325	1	5026
GOBP_NEGATIVE_REGULATION_OF_MYELOID_LEUKOCYTE_DIFFERENTIATION	60	0.412899	1.57651	0.00811359	0.0689156	1	1836
GOBP_RNA_CAPPING	27	0.489555	1.57643	0.0281125	0.068853	1	5349
GOBP_REGULATION_OF_ENDOCYTOSIS	335	0.314826	1.5756	0.00398406	0.0692116	1	2775
GOBP_NEGATIVE_REGULATION_OF_PHAGOCYTOSIS	27	0.493377	1.57505	0.0288066	0.0693979	1	2336
GOBP_REGULATION_OF_ACTOMYOSIN_STRUCTURE_ORGANIZATION	112	0.366189	1.57469	0.00200401	0.0694819	1	3531
GOBP_REGULATION_OF_REGULATORY_NCRNA_PROCESSING	18	0.539627	1.57422	0.0377359	0.0696489	1	2142
GOBP_NATURAL_KILLER_CELL_PROLIFERATION	38	0.453896	1.57396	0.0231579	0.0696968	1	4066
GOBP_NEGATIVE_REGULATION_OF_HYDROLASE_ACTIVITY	342	0.31814	1.57363	0	0.0697714	1	4375
GOBP_NEGATIVE_REGULATION_OF_RNA_SPLICING	28	0.480599	1.57313	0.0210084	0.0699358	1	1468
GOBP_MRNA_MODIFICATION	35	0.463347	1.5727	0.0170576	0.0700588	1	4958
GOBP_RESPONSE_TO_TUMOR_CELL	43	0.440198	1.57187	0.0190275	0.0703903	1	1498
GOBP_ESTABLISHMENT_OF_ORGANELLE_LOCALIZATION	482	0.309663	1.57129	0	0.0706205	1	3590
GOBP_NEGATIVE_REGULATION_OF_LEUKOCYTE_CELL_CELL_ADHESION	151	0.348908	1.57104	0.004158	0.0706436	1	4953
GOBP_REGULATION_OF_GENE_SILENCING_BY_REGULATORY_NCRNA	36	0.451945	1.57082	0.0148936	0.0706511	1	3213
GOBP_REGULATION_OF_MYELINATION	62	0.406524	1.5691	0.00623701	0.0714851	1	1426
GOBP_GLYCOPROTEIN_METABOLIC_PROCESS	351	0.313039	1.56883	0	0.0715106	1	4957
GOBP_REGULATION_OF_RUFFLE_ASSEMBLY	29	0.488626	1.5688	0.0244898	0.0714343	1	2150
GOBP_SMOOTH_MUSCLE_CELL_MIGRATION	116	0.370481	1.56869	0.006	0.0713851	1	3905
GOBP_NEGATIVE_REGULATION_OF_OXIDATIVE_STRESS_INDUCED_INTRINSIC_APOPTOTIC_SIGNALING_PATHWAY	25	0.50289	1.56833	0.035124	0.0715045	1	5018
GOBP_POSITIVE_REGULATION_OF_PEPTIDYL_TYROSINE_PHOSPHORYLATION	184	0.341472	1.56747	0.00204082	0.0718609	1	1788
GOBP_POSITIVE_REGULATION_OF_POST_TRANSCRIPTIONAL_GENE_SILENCING	17	0.542779	1.56723	0.0285132	0.0718721	1	3213
GOBP_ESTABLISHMENT_OF_CELL_POLARITY	163	0.344143	1.56683	0	0.0720043	1	2335
GOBP_FIBROBLAST_PROLIFERATION	149	0.356136	1.5659	0.00194932	0.0724645	1	5477
GOBP_CD4_POSITIVE_OR_CD8_POSITIVE_ALPHA_BETA_T_CELL_LINEAGE_COMMITMENT	24	0.510385	1.56542	0.0364807	0.0726176	1	4351
GOBP_POSITIVE_REGULATION_OF_MIRNA_METABOLIC_PROCESS	59	0.405683	1.56474	0.00826446	0.0728889	1	2545
GOBP_ADHESION_OF_SYMBIONT_TO_HOST	15	0.562765	1.56302	0.0383877	0.0737153	1	5167
GOBP_RESPONSE_TO_TUMOR_NECROSIS_FACTOR	197	0.335205	1.56215	0	0.074154	1	3137
GOBP_POSITIVE_REGULATION_OF_PROTEIN_IMPORT_INTO_NUCLEUS	53	0.422879	1.5621	0.0139442	0.0740696	1	4062
GOBP_REPLACEMENT_OSSIFICATION	37	0.453122	1.56176	0.0182186	0.0741442	1	2987
GOBP_REGULATION_OF_PROTEIN_LOCALIZATION_TO_NUCLEUS	162	0.342755	1.56162	0.00199203	0.0741016	1	3895
GOBP_GLYCOSYL_COMPOUND_METABOLIC_PROCESS	74	0.392044	1.56094	0.00430108	0.0743889	1	1856
GOBP_CELLULAR_RESPONSE_TO_HYDROGEN_PEROXIDE	62	0.402703	1.56073	0.00813008	0.0743968	1	4820
GOBP_NEGATIVE_REGULATION_OF_ACTIN_FILAMENT_DEPOLYMERIZATION	48	0.422988	1.56043	0.0203252	0.074489	1	2735
GOBP_VIRAL_TRANSCRIPTION	54	0.41059	1.56024	0.024948	0.0744913	1	1972
GOBP_APOPTOTIC_MITOCHONDRIAL_CHANGES	117	0.363195	1.55956	0.0041841	0.0748068	1	2188
GOBP_NUCLEOSOME_ORGANIZATION	81	0.38118	1.55915	0.0176817	0.0748965	1	2720
GOBP_TRANSCRIPTION_BY_RNA_POLYMERASE_I	64	0.399063	1.55842	0.00817996	0.0751672	1	2545
GOBP_NEGATIVE_REGULATION_OF_HEMOPOIESIS	124	0.362575	1.55823	0.0040568	0.0751838	1	4376
GOBP_POSITIVE_REGULATION_OF_MONOCYTE_CHEMOTAXIS	27	0.482046	1.55805	0.0232068	0.0751848	1	3954
GOBP_NEGATIVE_REGULATION_OF_RESPONSE_TO_CYTOKINE_STIMULUS	78	0.389598	1.55743	0.00431035	0.075421	1	5468
GOBP_PURINE_RIBONUCLEOTIDE_SALVAGE	16	0.548543	1.55709	0.0314465	0.0755201	1	4690
GOBP_NEURON_INTRINSIC_APOPTOTIC_SIGNALING_PATHWAY_IN_RESPONSE_TO_OXIDATIVE_STRESS	20	0.532141	1.55513	0.0319829	0.0764754	1	1757
GOBP_REGULATION_OF_INTRACELLULAR_PROTEIN_TRANSPORT	226	0.328137	1.55475	0	0.0765841	1	3552
GOBP_POLARIZED_EPITHELIAL_CELL_DIFFERENTIATION	26	0.48766	1.55079	0.0277186	0.0788265	1	3073
GOBP_CELL_MATRIX_ADHESION	233	0.325869	1.54967	0.0020202	0.0793708	1	3466
GOBP_POSITIVE_REGULATION_OF_CYTOKINE_PRODUCTION_INVOLVED_IN_INFLAMMATORY_RESPONSE	28	0.472637	1.5494	0.0286885	0.0794274	1	1750
GOBP_REGULATION_OF_APOPTOTIC_SIGNALING_PATHWAY	431	0.305881	1.54927	0	0.079373	1	5269
GOBP_REGULATION_OF_HUMORAL_IMMUNE_RESPONSE	53	0.415582	1.54912	0.0180723	0.0793574	1	4643
GOBP_NEGATIVE_REGULATION_OF_KINASE_ACTIVITY	220	0.329078	1.54888	0	0.0793971	1	4425
GOBP_EPITHELIAL_TUBE_MORPHOGENESIS	397	0.305646	1.54845	0	0.0795311	1	5164
GOBP_DNA_CONFORMATION_CHANGE	60	0.40558	1.54815	0.014553	0.0796054	1	2792
GOBP_NEGATIVE_REGULATION_OF_CELL_ADHESION	313	0.318491	1.54809	0	0.0795366	1	4873
GOBP_REGULATION_OF_NEURON_PROJECTION_REGENERATION	39	0.444788	1.54776	0.0255403	0.0796179	1	3258
GOBP_C4_DICARBOXYLATE_TRANSPORT	28	0.472836	1.54767	0.0364372	0.0795656	1	890
GOBP_ERYTHROCYTE_HOMEOSTASIS	161	0.34767	1.54757	0	0.0795278	1	3065
GOBP_REGULATION_OF_MODIFICATION_OF_POSTSYNAPTIC_STRUCTURE	18	0.524941	1.54724	0.046748	0.0796292	1	313
GOBP_CYTOKINESIS	184	0.338417	1.54586	0.00196078	0.080322	1	3059
GOBP_REGULATION_OF_CELL_ADHESION_MEDIATED_BY_INTEGRIN	48	0.423634	1.5457	0.00631579	0.080302	1	3741
GOBP_NON_MEMBRANE_BOUNDED_ORGANELLE_ASSEMBLY	397	0.307191	1.54558	0	0.0802653	1	3760
GOBP_REGULATION_OF_COLLAGEN_METABOLIC_PROCESS	63	0.399396	1.5452	0.00613497	0.0803952	1	3905
GOBP_EOSINOPHIL_CHEMOTAXIS	22	0.499311	1.54435	0.0346939	0.0807716	1	2372
GOBP_NEGATIVE_REGULATION_OF_DEPHOSPHORYLATION	47	0.422812	1.54314	0.0177866	0.0814451	1	1252
GOBP_POST_EMBRYONIC_ANIMAL_MORPHOGENESIS	20	0.52187	1.5431	0.0485232	0.0813621	1	5219
GOBP_NEGATIVE_REGULATION_OF_LOCOMOTION	354	0.311798	1.54292	0.00196078	0.0813624	1	4883
GOBP_REGULATION_OF_MUSCLE_ORGAN_DEVELOPMENT	29	0.477389	1.54112	0.0211864	0.0823079	1	1426
GOBP_REGULATION_OF_VIRAL_TRANSCRIPTION	25	0.479731	1.54098	0.04	0.0822839	1	1972
GOBP_PROTEIN_DEPOLYMERIZATION	129	0.361308	1.54023	0.00412371	0.082604	1	3733
GOBP_RIBOSOME_BIOGENESIS	313	0.314779	1.53979	0.00206186	0.0827873	1	3760
GOBP_TOLL_LIKE_RECEPTOR_4_SIGNALING_PATHWAY	57	0.412339	1.53977	0.0167015	0.0826907	1	1561
GOBP_NEGATIVE_REGULATION_OF_NEURON_PROJECTION_REGENERATION	18	0.533031	1.53965	0.0440882	0.08265	1	3258
GOBP_MIDBODY_ABSCISSION	16	0.55548	1.53954	0.0333333	0.0826023	1	5780
GOBP_NEGATIVE_REGULATION_OF_ENDOPLASMIC_RETICULUM_STRESS_INDUCED_INTRINSIC_APOPTOTIC_SIGNALING_PATHWAY	19	0.51152	1.53911	0.0462185	0.0827387	1	2900
GOBP_REGULATION_OF_MITOCHONDRIAL_DEPOLARIZATION	23	0.496919	1.53908	0.031185	0.0826658	1	5269
GOBP_MIRNA_PROCESSING	45	0.419485	1.53878	0.0186722	0.0827569	1	3333
GOBP_RESPONSE_TO_ENDOPLASMIC_RETICULUM_STRESS	260	0.321992	1.53818	0	0.0830315	1	3079
GOBP_REGULATION_OF_CYTOKINESIS	94	0.368505	1.53817	0.003861	0.0829302	1	3693
GOBP_SEGMENT_SPECIFICATION	20	0.504844	1.53801	0.0371901	0.0829253	1	303
GOBP_NEGATIVE_REGULATION_OF_CYCLIN_DEPENDENT_PROTEIN_KINASE_ACTIVITY	27	0.47755	1.53717	0.0400763	0.083279	1	3285
GOBP_THYMUS_DEVELOPMENT	57	0.410923	1.53679	0.0123711	0.0834111	1	5419
GOBP_DNA_TEMPLATED_DNA_REPLICATION	150	0.34276	1.53612	0.00646552	0.0836926	1	4594
GOBP_MESENCHYME_MORPHOGENESIS	59	0.411737	1.53571	0.0271967	0.0838649	1	3837
GOBP_POSITIVE_REGULATION_OF_TYPE_I_INTERFERON_MEDIATED_SIGNALING_PATHWAY	21	0.505731	1.53458	0.0285132	0.0844392	1	3177
GOBP_REGULATION_OF_DNA_TEMPLATED_DNA_REPLICATION	39	0.435738	1.53419	0.031746	0.0845751	1	5335
GOBP_POSITIVE_REGULATION_OF_ENDOCYTOSIS	196	0.331363	1.53381	0.00608519	0.0847101	1	2775
GOBP_VASCULAR_ASSOCIATED_SMOOTH_MUSCLE_CELL_MIGRATION	39	0.452447	1.53244	0.0211416	0.0854406	1	3561
GOBP_POSITIVE_REGULATION_OF_CELL_CYCLE_G1_S_PHASE_TRANSITION	59	0.410955	1.53175	0.010142	0.0857808	1	3401
GOBP_POSITIVE_REGULATION_OF_INTERFERON_BETA_PRODUCTION	50	0.421679	1.53155	0.0221328	0.0857896	1	3090
GOBP_ENDOCARDIAL_CUSHION_MORPHOGENESIS	42	0.433149	1.53121	0.0301318	0.0858928	1	3837
GOBP_NEGATIVE_REGULATION_OF_VIRAL_INDUCED_CYTOPLASMIC_PATTERN_RECOGNITION_RECEPTOR_SIGNALING_PATHWAY	36	0.444345	1.53034	0.0276134	0.086336	1	3783
GOBP_REGULATION_OF_RESPIRATORY_BURST	17	0.528759	1.52789	0.0628684	0.0877791	1	918
GOBP_REGULATION_OF_ALCOHOL_BIOSYNTHETIC_PROCESS	53	0.408167	1.52764	0.0168421	0.0878251	1	5002
GOBP_POSITIVE_REGULATION_OF_VIRAL_PROCESS	65	0.399006	1.52752	0.0234375	0.0877897	1	1488
GOBP_VIRAL_GENE_EXPRESSION	74	0.378879	1.52728	0.00833333	0.0878169	1	3655
GOBP_TRANSFORMING_GROWTH_FACTOR_BETA1_PRODUCTION	15	0.554311	1.52708	0.0512821	0.0878334	1	1506
GOBP_BRANCHING_MORPHOGENESIS_OF_AN_EPITHELIAL_TUBE	195	0.329466	1.5267	0	0.0879674	1	5383
GOBP_REGULATION_OF_CELL_SHAPE	142	0.341991	1.52667	0.00603622	0.08789	1	4818
GOBP_REGULATION_OF_SYSTEMIC_ARTERIAL_BLOOD_PRESSURE_BY_RENIN_ANGIOTENSIN	30	0.465601	1.52626	0.0298805	0.0880389	1	1506
GOBP_REGULATION_OF_PROTEIN_DEPOLYMERIZATION	95	0.364388	1.52624	0.00813008	0.0879324	1	1036
GOBP_CELL_SUBSTRATE_ADHESION	366	0.305256	1.52514	0	0.0885771	1	3242
GOBP_REGULATION_OF_TYPE_I_INTERFERON_MEDIATED_SIGNALING_PATHWAY	46	0.415444	1.52451	0.0253165	0.0888611	1	3177
GOBP_REGULATION_OF_TOLL_LIKE_RECEPTOR_4_SIGNALING_PATHWAY	25	0.482851	1.5239	0.045098	0.0891447	1	819
GOBP_PHOSPHOLIPID_HOMEOSTASIS	16	0.535165	1.52385	0.0559006	0.089056	1	1053
GOBP_VACUOLAR_LOCALIZATION	97	0.369454	1.52384	0.00967118	0.0889507	1	3559
GOBP_DEFENSE_RESPONSE_TO_FUNGUS	59	0.403722	1.52356	0.023622	0.0890237	1	5203
GOBP_POSITIVE_REGULATION_OF_INTERLEUKIN_2_PRODUCTION	40	0.43761	1.52298	0.026	0.0892781	1	2969
GOBP_TYPE_II_INTERFERON_PRODUCTION	136	0.344122	1.5227	0.00413223	0.0893605	1	2769
GOBP_TYPE_II_INTERFERON_MEDIATED_SIGNALING_PATHWAY	22	0.497354	1.52233	0.0501002	0.0894579	1	3835
GOBP_POSITIVE_REGULATION_OF_DNA_TEMPLATED_TRANSCRIPTION_INITIATION	74	0.378918	1.52202	0.0165631	0.0895535	1	5009
GOBP_NUCLEAR_TRANSPORT	347	0.305018	1.5218	0.00199601	0.089571	1	4071
GOBP_AMINO_SUGAR_CATABOLIC_PROCESS	19	0.514172	1.52164	0.0576132	0.0895543	1	1707
GOBP_REGULATION_OF_FIBROBLAST_PROLIFERATION	125	0.342916	1.5215	0.0101215	0.089519	1	5477
GOBP_REGULATION_OF_SEQUESTERING_OF_TRIGLYCERIDE	15	0.549738	1.52146	0.0451613	0.0894346	1	255
GOBP_FEMALE_GAMETE_GENERATION	176	0.330912	1.52097	0.00408998	0.089669	1	3872
GOBP_NATURAL_KILLER_CELL_ACTIVATION	124	0.351997	1.52082	0.00407332	0.0896489	1	4088
GOBP_POSITIVE_REGULATION_OF_MORPHOGENESIS_OF_AN_EPITHELIUM	40	0.42818	1.5206	0.0320641	0.0896697	1	6468
GOBP_DEFENSE_RESPONSE_TO_GRAM_NEGATIVE_BACTERIUM	99	0.36164	1.52028	0.00614754	0.0897546	1	3035
GOBP_REGULATION_OF_SPINDLE_ORGANIZATION	44	0.423077	1.51972	0.0252427	0.0900348	1	4585
GOBP_DETECTION_OF_OTHER_ORGANISM	20	0.504699	1.5186	0.0396825	0.0906917	1	4481
GOBP_ACTIN_NUCLEATION	57	0.403545	1.51661	0.0143149	0.0919015	1	2355
GOBP_NEGATIVE_REGULATION_OF_ACTIVATED_T_CELL_PROLIFERATION	16	0.555007	1.51609	0.0600414	0.0921475	1	7056
GOBP_REGULATION_OF_ARP2_3_COMPLEX_MEDIATED_ACTIN_NUCLEATION	28	0.46927	1.51594	0.0266075	0.092148	1	1951
GOBP_RECEPTOR_SIGNALING_PATHWAY_VIA_STAT	204	0.32427	1.5157	0.00194932	0.092189	1	2923
GOBP_CHONDROITIN_SULFATE_PROTEOGLYCAN_METABOLIC_PROCESS	33	0.444354	1.5155	0.0495868	0.0922147	1	1518
GOBP_GLANDULAR_EPITHELIAL_CELL_DEVELOPMENT	36	0.447298	1.51465	0.0410678	0.0926461	1	2673
GOBP_INTRACELLULAR_SODIUM_ION_HOMEOSTASIS	27	0.476875	1.51387	0.0276596	0.0930302	1	2908
GOBP_HEPATICOBILIARY_SYSTEM_DEVELOPMENT	140	0.342065	1.5132	0.00613497	0.0933648	1	3762
GOBP_FOCAL_ADHESION_ASSEMBLY	87	0.365904	1.51157	0.0191489	0.0943578	1	4873
GOBP_CHONDROITIN_SULFATE_METABOLIC_PROCESS	26	0.466225	1.50943	0.0431211	0.0957577	1	1518
GOBP_POSITIVE_REGULATION_OF_BLOOD_VESSEL_ENDOTHELIAL_CELL_MIGRATION	58	0.392416	1.50882	0.0251046	0.096026	1	1276
GOBP_MODULATION_OF_PROCESS_OF_ANOTHER_ORGANISM	21	0.501427	1.50793	0.0385439	0.0964712	1	3021
GOBP_RNA_5_END_PROCESSING	19	0.507311	1.50636	0.0632653	0.097455	1	7835
GOBP_NEURON_PROJECTION_REGENERATION	64	0.389111	1.50589	0.0251451	0.0976564	1	3540
GOBP_SMOOTH_MUSCLE_CELL_PROLIFERATION	199	0.325152	1.50541	0.00201207	0.0978333	1	2025
GOBP_NEGATIVE_REGULATION_OF_CYSTEINE_TYPE_ENDOPEPTIDASE_ACTIVITY	88	0.363741	1.50192	0.0162272	0.100072	1	4253
GOBP_NEUTROPHIL_HOMEOSTASIS	32	0.44728	1.50163	0.0382294	0.100158	1	1406
GOBP_VACUOLAR_TRANSPORT	159	0.335559	1.50107	0.00843882	0.100438	1	2947
GOBP_REGULATION_OF_DNA_BINDING_TRANSCRIPTION_FACTOR_ACTIVITY	425	0.296884	1.50082	0	0.100491	1	3845
GOBP_POSITIVE_REGULATION_OF_T_CELL_CYTOKINE_PRODUCTION	26	0.474532	1.50053	0.0546559	0.100551	1	3074
GOBP_REGULATION_OF_PEPTIDYL_TYROSINE_PHOSPHORYLATION	260	0.314507	1.49962	0	0.101085	1	3912
GOBP_TERTIARY_ALCOHOL_METABOLIC_PROCESS	24	0.486312	1.49886	0.0387755	0.101507	1	1856
GOBP_NEGATIVE_REGULATION_OF_CELL_CELL_ADHESION	207	0.319915	1.49877	0.00197628	0.101445	1	4836
GOBP_GLIOGENESIS	390	0.297295	1.49853	0	0.101507	1	2098
GOBP_ESTABLISHMENT_OF_EPITHELIAL_CELL_APICAL_BASAL_POLARITY	19	0.512049	1.49826	0.0524194	0.101557	1	2670
GOBP_REGULATION_OF_GLYCOPROTEIN_METABOLIC_PROCESS	49	0.413227	1.49819	0.0209644	0.101494	1	3553
GOBP_NEGATIVE_REGULATION_OF_PHOSPHORUS_METABOLIC_PROCESS	420	0.294076	1.49764	0.00196078	0.101736	1	4300
GOBP_POSITIVE_REGULATION_OF_INTRACELLULAR_TRANSPORT	188	0.325185	1.49748	0.00188324	0.101733	1	4166
GOBP_LAMELLIPODIUM_ASSEMBLY	72	0.37625	1.49734	0.0205761	0.101716	1	4105
GOBP_INOSITOL_PHOSPHATE_BIOSYNTHETIC_PROCESS	32	0.448159	1.49691	0.0339321	0.101875	1	1917
GOBP_REGULATION_OF_OXIDATIVE_STRESS_INDUCED_INTRINSIC_APOPTOTIC_SIGNALING_PATHWAY	37	0.43823	1.4964	0.0433884	0.10212	1	5075
GOBP_TRANSPORT_OF_VIRUS	15	0.539169	1.49623	0.0563674	0.102125	1	2025
GOBP_PROTEIN_N_LINKED_GLYCOSYLATION_VIA_ASPARAGINE	18	0.517372	1.49526	0.0442656	0.102684	1	4798
GOBP_PROTEIN_N_LINKED_GLYCOSYLATION	64	0.386113	1.495	0.0273684	0.102729	1	4798
GOBP_POSITIVE_REGULATION_OF_DNA_BINDING_TRANSCRIPTION_FACTOR_ACTIVITY	262	0.312203	1.49495	0	0.102639	1	3685
GOBP_TRANSLESION_SYNTHESIS	19	0.502568	1.49428	0.0574257	0.103008	1	3105
GOBP_REGULATION_OF_PROTEIN_CONTAINING_COMPLEX_DISASSEMBLY	133	0.342417	1.49355	0.00776699	0.103383	1	3658
GOBP_PROTEIN_LOCALIZATION_TO_CHROMATIN	45	0.410534	1.49324	0.0357853	0.103468	1	2754
GOBP_REGULATION_OF_DNA_TEMPLATED_TRANSCRIPTION_IN_RESPONSE_TO_STRESS	42	0.420651	1.49309	0.0337302	0.103445	1	2999
GOBP_REGULATION_OF_OSTEOBLAST_DIFFERENTIATION	157	0.331454	1.49209	0.00206612	0.104032	1	2987
GOBP_PROTEIN_LOCALIZATION_TO_NUCLEUS	329	0.300078	1.49191	0	0.104017	1	3895
GOBP_ESTABLISHMENT_OF_PROTEIN_LOCALIZATION_TO_ORGANELLE	438	0.294217	1.49151	0	0.104179	1	4062
GOBP_POSITIVE_REGULATION_OF_TYPE_I_INTERFERON_PRODUCTION	78	0.371509	1.4913	0.0124481	0.104183	1	3090
GOBP_NEGATIVE_REGULATION_OF_HOMOTYPIC_CELL_CELL_ADHESION	15	0.539658	1.49102	0.0615079	0.104254	1	4435
GOBP_MEMBRANE_LIPID_CATABOLIC_PROCESS	36	0.440629	1.49078	0.0406852	0.104297	1	4443
GOBP_MUSCLE_CELL_PROLIFERATION	276	0.307883	1.4906	0	0.104296	1	2025
GOBP_NCRNA_PROCESSING	404	0.295737	1.48964	0	0.104861	1	5452
GOBP_REGULATION_OF_AMYLOID_FIBRIL_FORMATION	16	0.533213	1.48937	0.0618763	0.104913	1	3118
GOBP_REGULATION_OF_PLASMA_MEMBRANE_ORGANIZATION	18	0.513018	1.48902	0.0645161	0.105078	1	1378
GOBP_ENDOTHELIAL_CELL_MORPHOGENESIS	15	0.52863	1.48834	0.0732218	0.105454	1	2473
GOBP_CDC42_PROTEIN_SIGNAL_TRANSDUCTION	16	0.531153	1.48828	0.0605428	0.10539	1	1053
GOBP_ENDOTHELIUM_DEVELOPMENT	138	0.338856	1.48799	0.00650759	0.105477	1	3335
GOBP_POSITIVE_REGULATION_OF_SYNCYTIUM_FORMATION_BY_PLASMA_MEMBRANE_FUSION	27	0.454576	1.48779	0.0375783	0.10551	1	195
GOBP_NEGATIVE_REGULATION_OF_REGULATED_SECRETORY_PATHWAY	25	0.470298	1.48751	0.0474227	0.105577	1	1712
GOBP_POSITIVE_REGULATION_OF_ACTIVATED_T_CELL_PROLIFERATION	27	0.466148	1.48718	0.053719	0.105692	1	3388
GOBP_POSITIVE_REGULATION_OF_VIRAL_LIFE_CYCLE	28	0.457061	1.4871	0.0699029	0.105632	1	1488
GOBP_REGULATION_OF_PROTEIN_SERINE_THREONINE_KINASE_ACTIVITY	339	0.298754	1.48699	0	0.105571	1	4216
GOBP_NUCLEOSIDE_MONOPHOSPHATE_METABOLIC_PROCESS	65	0.386415	1.48678	0.0240175	0.105603	1	5174
GOBP_REGULATION_OF_VASCULAR_ENDOTHELIAL_GROWTH_FACTOR_RECEPTOR_SIGNALING_PATHWAY	33	0.450882	1.48661	0.0434783	0.105606	1	3595
GOBP_POSITIVE_REGULATION_OF_GLIAL_CELL_DIFFERENTIATION	55	0.3844	1.48653	0.0207039	0.105534	1	4720
GOBP_REGULATION_OF_SYNCYTIUM_FORMATION_BY_PLASMA_MEMBRANE_FUSION	35	0.437321	1.48649	0.0561331	0.105441	1	2923
GOBP_NEGATIVE_REGULATION_OF_REPRODUCTIVE_PROCESS	78	0.364852	1.48634	0.012605	0.10543	1	1793
GOBP_PROTEIN_CONTAINING_COMPLEX_DISASSEMBLY	246	0.30955	1.48593	0	0.105614	1	3733
GOBP_PROTEIN_DEGLYCOSYLATION	15	0.529255	1.48584	0.0814664	0.105537	1	3676
GOBP_NEGATIVE_REGULATION_OF_INFLAMMASOME_MEDIATED_SIGNALING_PATHWAY	15	0.524197	1.48548	0.0785124	0.105664	1	2327
GOBP_REGULATORY_NCRNA_PROCESSING	83	0.3676	1.48453	0.0101626	0.106238	1	3446
GOBP_REGULATION_OF_OSTEOCLAST_DIFFERENTIATION	89	0.360323	1.48451	0.02	0.106133	1	1836
GOBP_CELLULAR_RESPONSE_TO_OXYGEN_RADICAL	20	0.485031	1.48449	0.059761	0.106035	1	5075
GOBP_POSITIVE_REGULATION_OF_LEUKOCYTE_CHEMOTAXIS	102	0.355744	1.48344	0.0272374	0.106707	1	3027
GOBP_POST_TRANSCRIPTIONAL_GENE_SILENCING	113	0.341092	1.48315	0.0140845	0.106794	1	3534
GOBP_MATURE_B_CELL_DIFFERENTIATION	43	0.422806	1.48218	0.0343434	0.107381	1	1302
GOBP_POSITIVE_REGULATION_OF_EXTRACELLULAR_MATRIX_ORGANIZATION	31	0.448739	1.48166	0.0393375	0.107644	1	2743
GOBP_REGULATION_OF_BONE_MINERALIZATION	86	0.363081	1.48132	0.0248447	0.107737	1	5322
GOBP_REGULATORY_NCRNA_MEDIATED_GENE_SILENCING	176	0.320992	1.48111	0.006	0.107762	1	3446
GOBP_DNA_STRAND_ELONGATION	36	0.427738	1.47913	0.0510638	0.109045	1	6332
GOBP_CELLULAR_RESPONSE_TO_SALT_STRESS	19	0.503266	1.47904	0.0538922	0.10898	1	2582
GOBP_PYRIMIDINE_DEOXYRIBONUCLEOTIDE_METABOLIC_PROCESS	20	0.507755	1.47857	0.0521042	0.109211	1	1500
GOBP_REGULATION_OF_WOUND_HEALING	126	0.339605	1.47783	0.00420168	0.109667	1	4873
GOBP_REGULATION_OF_MEMBRANE_INVAGINATION	21	0.485405	1.4762	0.0470085	0.110875	1	6081
GOBP_NEGATIVE_REGULATION_OF_SMOOTH_MUSCLE_CELL_PROLIFERATION	72	0.369987	1.47592	0.0236686	0.11098	1	2025
GOBP_SIGNAL_PEPTIDE_PROCESSING	15	0.532553	1.47582	0.0756646	0.110928	1	3616
GOBP_MORPHOGENESIS_OF_EMBRYONIC_EPITHELIUM	187	0.321833	1.47442	0.00784314	0.111849	1	5164
GOBP_BONE_RESORPTION	81	0.363804	1.47411	0.0206612	0.111952	1	5024
GOBP_MACROAUTOPHAGY	263	0.308342	1.4735	0.00194553	0.112295	1	3026
GOBP_POSITIVE_REGULATION_OF_ESTABLISHMENT_OF_PROTEIN_LOCALIZATION	353	0.29562	1.47253	0	0.112878	1	4194
GOBP_ANTIBACTERIAL_HUMORAL_RESPONSE	95	0.361729	1.47188	0.0102249	0.113255	1	4544
GOBP_REGULATION_OF_LOW_DENSITY_LIPOPROTEIN_PARTICLE_CLEARANCE	15	0.527114	1.47186	0.0669456	0.11315	1	4604
GOBP_ENDOCARDIAL_CUSHION_FORMATION	31	0.455512	1.47176	0.0363636	0.113094	1	3268
GOBP_REGULATION_OF_OSSIFICATION	141	0.335941	1.47151	0.0142566	0.11314	1	5322
GOBP_RRNA_METABOLIC_PROCESS	241	0.311039	1.47102	0.00209205	0.113354	1	4861
GOBP_POSITIVE_REGULATION_OF_LEUKOCYTE_APOPTOTIC_PROCESS	33	0.434583	1.47055	0.0513347	0.113565	1	3189
GOBP_POSITIVE_REGULATION_OF_REACTIVE_OXYGEN_SPECIES_BIOSYNTHETIC_PROCESS	24	0.469707	1.46994	0.063655	0.113906	1	1302
GOBP_NEGATIVE_REGULATION_OF_PROTEIN_MODIFICATION_PROCESS	460	0.288163	1.46933	0	0.114241	1	3885
GOBP_POSITIVE_REGULATION_OF_VASCULAR_ENDOTHELIAL_GROWTH_FACTOR_PRODUCTION	27	0.458116	1.46851	0.0603622	0.114725	1	3169
GOBP_TROPHOBLAST_CELL_MIGRATION	17	0.517471	1.46841	0.0666667	0.114677	1	981
GOBP_RNA_EXPORT_FROM_NUCLEUS	84	0.36286	1.46757	0.0188285	0.115246	1	3738
GOBP_REGULATION_OF_STEROID_HORMONE_BIOSYNTHETIC_PROCESS	20	0.487261	1.46755	0.0561122	0.115147	1	2826
GOBP_NUCLEAR_EXPORT	166	0.32353	1.46752	0.00803213	0.115035	1	3808
GOBP_MATURATION_OF_LSU_RRNA	28	0.448478	1.46664	0.0543933	0.115574	1	3717
GOBP_REGULATION_OF_CELL_MATURATION	32	0.443372	1.46563	0.0506823	0.116183	1	1426
GOBP_MATURE_B_CELL_DIFFERENTIATION_INVOLVED_IN_IMMUNE_RESPONSE	34	0.431762	1.46507	0.057377	0.116464	1	1302
GOBP_REGULATION_OF_RNA_SPLICING	180	0.319876	1.46501	0.00190476	0.116384	1	2781
GOBP_ASTROCYTE_DIFFERENTIATION	92	0.351624	1.46496	0.00965251	0.116293	1	4780
GOBP_POSITIVE_REGULATION_OF_OSTEOCLAST_DIFFERENTIATION	38	0.422672	1.46433	0.043222	0.116667	1	1361
GOBP_POSITIVE_REGULATION_OF_EPITHELIAL_CELL_DIFFERENTIATION	62	0.381847	1.46403	0.0244399	0.116789	1	7177
GOBP_MEMBRANE_PROTEIN_PROTEOLYSIS	59	0.38425	1.46367	0.0389105	0.116924	1	3027
GOBP_EMBRYONIC_HEMOPOIESIS	32	0.432177	1.46304	0.0443548	0.117318	1	2545
GOBP_RECEPTOR_METABOLIC_PROCESS	84	0.361618	1.46182	0.0266393	0.118105	1	3529
GOBP_POSITIVE_REGULATION_OF_MYOBLAST_PROLIFERATION	18	0.506762	1.46132	0.0758929	0.118372	1	217
GOBP_RESPONSE_TO_MUSCLE_STRETCH	21	0.496046	1.46099	0.0669291	0.11852	1	811
GOBP_POSITIVE_REGULATION_OF_CYSTEINE_TYPE_ENDOPEPTIDASE_ACTIVITY	145	0.323285	1.46056	0.008	0.118728	1	3366
GOBP_REGULATION_OF_MYELOID_CELL_APOPTOTIC_PROCESS	38	0.420808	1.45918	0.0536481	0.119669	1	1271
GOBP_RESPONSE_TO_DEXAMETHASONE	30	0.443165	1.4591	0.0572597	0.119614	1	4585
GOBP_PROTEIN_LOCALIZATION_TO_LYSOSOME	55	0.388987	1.45905	0.0321361	0.119534	1	3864
GOBP_POSITIVE_REGULATION_OF_HOMOTYPIC_CELL_CELL_ADHESION	15	0.517648	1.45873	0.0588235	0.119644	1	3540
GOBP_NEGATIVE_REGULATION_OF_VASCULAR_ASSOCIATED_SMOOTH_MUSCLE_CELL_PROLIFERATION	34	0.427207	1.4584	0.0542798	0.119784	1	3835
GOBP_MYOTUBE_DIFFERENTIATION	143	0.330632	1.4582	0.011811	0.119816	1	5287
GOBP_REGULATION_OF_LYMPHOCYTE_DIFFERENTIATION	225	0.305853	1.45765	0.00199601	0.120147	1	4072
GOBP_ARGININE_METABOLIC_PROCESS	19	0.499519	1.45764	0.0486815	0.120026	1	4051
GOBP_MORPHOGENESIS_OF_AN_ENDOTHELIUM	19	0.504786	1.45709	0.0693878	0.120323	1	1488
GOBP_NEGATIVE_REGULATION_OF_INFLAMMATORY_RESPONSE_TO_ANTIGENIC_STIMULUS	18	0.504003	1.4564	0.0791667	0.120756	1	2611
GOBP_NCRNA_TRANSCRIPTION	137	0.331063	1.45627	0.0140845	0.120724	1	2545
GOBP_PROTEIN_HYDROXYLATION	27	0.464306	1.45444	0.0632911	0.122002	1	4661
GOBP_AMYLOID_BETA_CLEARANCE	37	0.425207	1.45431	0.0554415	0.121964	1	961
GOBP_REGULATION_OF_B_CELL_RECEPTOR_SIGNALING_PATHWAY	17	0.503364	1.45405	0.0736196	0.122035	1	2421
GOBP_REGULATION_OF_VIRAL_GENOME_REPLICATION	83	0.357303	1.45375	0.0306122	0.122178	1	3696
GOBP_REGULATION_OF_CD4_POSITIVE_ALPHA_BETA_T_CELL_ACTIVATION	82	0.356228	1.4535	0.0184426	0.12224	1	3375
GOBP_BIOLOGICAL_PROCESS_INVOLVED_IN_INTERACTION_WITH_SYMBIONT	111	0.338902	1.45196	0.0240964	0.123363	1	3695
GOBP_TUBE_FORMATION	181	0.310966	1.44921	0.00194175	0.125449	1	5164
GOBP_T_HELPER_CELL_LINEAGE_COMMITMENT	17	0.513265	1.44902	0.0639175	0.12547	1	3898
GOBP_CELL_CYCLE_G2_M_PHASE_TRANSITION	155	0.322053	1.44867	0.0125	0.125605	1	3301
GOBP_NEGATIVE_REGULATION_OF_PHOSPHORYLATION	363	0.29102	1.44807	0	0.126004	1	3885
GOBP_POSITIVE_REGULATION_OF_SMOOTH_MUSCLE_CELL_PROLIFERATION	115	0.341699	1.44801	0.0174757	0.125905	1	2001
GOBP_NEGATIVE_REGULATION_OF_RESPONSE_TO_WOUNDING	93	0.345379	1.4478	0.0121212	0.125934	1	4873
GOBP_RESPONSE_TO_TRANSFORMING_GROWTH_FACTOR_BETA	250	0.298734	1.44776	0	0.12584	1	6431
GOBP_MIRNA_TRANSCRIPTION	75	0.364943	1.44589	0.0264766	0.127267	1	2545
GOBP_LYMPH_NODE_DEVELOPMENT	31	0.437402	1.44578	0.0494624	0.127221	1	5687
GOBP_RESPIRATORY_SYSTEM_DEVELOPMENT	266	0.29732	1.44521	0	0.127605	1	3655
GOBP_PROTEIN_LOCALIZATION_TO_CHROMOSOME	110	0.339929	1.44474	0.00978474	0.127813	1	5084
GOBP_REGULATION_OF_DEFENSE_RESPONSE_TO_VIRUS	100	0.344364	1.44468	0.0234043	0.127727	1	3783
GOBP_TRANSFORMING_GROWTH_FACTOR_BETA_RECEPTOR_SIGNALING_PATHWAY	204	0.311438	1.44462	0.00207469	0.12763	1	6248
GOBP_REGULATION_OF_METALLOPEPTIDASE_ACTIVITY	15	0.525884	1.44369	0.0817996	0.128306	1	1390
GOBP_RENAL_SYSTEM_PROCESS	128	0.329979	1.44359	0.0140845	0.128265	1	2077
GOBP_INSULIN_METABOLIC_PROCESS	20	0.481166	1.4434	0.0703934	0.128289	1	726
GOBP_STRESS_FIBER_ASSEMBLY	117	0.335012	1.44322	0.0138614	0.128299	1	3531
GOBP_NEGATIVE_REGULATION_OF_EXTRINSIC_APOPTOTIC_SIGNALING_PATHWAY	99	0.347403	1.44282	0.0229167	0.128465	1	3466
GOBP_RESPONSE_TO_INTERLEUKIN_4	35	0.413117	1.44243	0.0576541	0.128628	1	2463
GOBP_MEGAKARYOCYTE_DEVELOPMENT	26	0.458427	1.4423	0.0562016	0.12862	1	684
GOBP_EXTRACELLULAR_STRUCTURE_ORGANIZATION	324	0.289343	1.44159	0	0.129116	1	4924
GOBP_REGULATION_OF_ESTABLISHMENT_OR_MAINTENANCE_OF_CELL_POLARITY	27	0.445308	1.44138	0.0568421	0.129133	1	1463
GOBP_MYELOID_CELL_DEVELOPMENT	97	0.343784	1.44126	0.0229885	0.129131	1	1591
GOBP_NEGATIVE_REGULATION_OF_MIRNA_METABOLIC_PROCESS	31	0.435219	1.44105	0.0622407	0.129176	1	3835
GOBP_RESPONSE_TO_INTERLEUKIN_1	96	0.344959	1.44104	0.026749	0.129047	1	2797
GOBP_REGULATION_OF_GLIAL_CELL_DIFFERENTIATION	95	0.343047	1.44091	0.0264228	0.129005	1	1426
GOBP_RESPONSE_TO_OXIDATIVE_STRESS	384	0.283889	1.44065	0	0.129108	1	4967
GOBP_EPITHELIAL_CELL_DEVELOPMENT	238	0.301382	1.44021	0.00567108	0.129331	1	3344
GOBP_REGULATION_OF_AMYLOID_BETA_CLEARANCE	18	0.492095	1.4399	0.0731183	0.129428	1	565
GOBP_POSITIVE_REGULATION_OF_ANIMAL_ORGAN_MORPHOGENESIS	42	0.399689	1.43819	0.0413223	0.130707	1	3762
GOBP_MITOCHONDRIAL_DEPOLARIZATION	28	0.443154	1.43787	0.0565657	0.130852	1	5269
GOBP_GRANZYME_MEDIATED_PROGRAMMED_CELL_DEATH_SIGNALING_PATHWAY	15	0.528257	1.43714	0.0827887	0.131323	1	5448
GOBP_RESPONSE_TO_FLUID_SHEAR_STRESS	24	0.467396	1.4371	0.0700219	0.131238	1	3820
GOBP_INTRINSIC_APOPTOTIC_SIGNALING_PATHWAY	321	0.291466	1.43708	0	0.131125	1	5219
GOBP_MODIFICATION_OF_POSTSYNAPTIC_ACTIN_CYTOSKELETON	20	0.479801	1.43682	0.0704225	0.13121	1	556
GOBP_POST_EMBRYONIC_ANIMAL_ORGAN_DEVELOPMENT	21	0.477048	1.43621	0.0673469	0.131605	1	3540
GOBP_LEUKOCYTE_AGGREGATION	17	0.50971	1.43575	0.0717132	0.131893	1	5074
GOBP_PROTEIN_TARGETING_TO_LYSOSOME	29	0.444992	1.43574	0.0583333	0.131769	1	5813
GOBP_NEGATIVE_REGULATION_OF_ERK1_AND_ERK2_CASCADE	81	0.35732	1.43555	0.035124	0.131802	1	2284
GOBP_TYROSINE_PHOSPHORYLATION_OF_STAT_PROTEIN	74	0.364193	1.43553	0.0406504	0.131695	1	2025
GOBP_T_CELL_CYTOKINE_PRODUCTION	50	0.385288	1.43547	0.037594	0.131608	1	3298
GOBP_PEPTIDYL_TYROSINE_MODIFICATION	317	0.29418	1.43525	0.0063425	0.131668	1	2294
GOBP_POSITIVE_REGULATION_OF_ALPHA_BETA_T_CELL_DIFFERENTIATION	53	0.380763	1.43293	0.0578842	0.133611	1	2779
GOBP_NEGATIVE_REGULATION_OF_ENDOCYTOSIS	72	0.362261	1.43158	0.0311284	0.134621	1	2386
GOBP_POSITIVE_REGULATION_OF_REGULATED_SECRETORY_PATHWAY	62	0.366846	1.43136	0.0215264	0.134686	1	1944
GOBP_NUCLEAR_TRANSCRIBED_MRNA_CATABOLIC_PROCESS_NONSENSE_MEDIATED_DECAY	47	0.394063	1.43124	0.0494845	0.13462	1	3225
GOBP_REGULATION_OF_MUSCLE_TISSUE_DEVELOPMENT	56	0.380958	1.43109	0.0473118	0.134631	1	1438
GOBP_SURFACTANT_HOMEOSTASIS	31	0.432189	1.43094	0.048583	0.134644	1	1561
GOBP_NEGATIVE_REGULATION_OF_AXON_REGENERATION	15	0.518938	1.43084	0.0737052	0.134617	1	3258
GOBP_APOPTOTIC_PROCESS_INVOLVED_IN_MORPHOGENESIS	32	0.439662	1.43061	0.0497925	0.134701	1	5419
GOBP_PURINERGIC_NUCLEOTIDE_RECEPTOR_SIGNALING_PATHWAY	15	0.535494	1.43041	0.0840164	0.13474	1	6033
GOBP_BLASTOCYST_GROWTH	31	0.436561	1.43025	0.0536082	0.134744	1	5180
GOBP_POSITIVE_REGULATION_BY_HOST_OF_VIRAL_TRANSCRIPTION	17	0.504681	1.42994	0.0680412	0.1349	1	4432
GOBP_INTRACELLULAR_RECEPTOR_SIGNALING_PATHWAY	325	0.291514	1.42971	0.00386847	0.134986	1	5197
GOBP_HEMATOPOIETIC_PROGENITOR_CELL_DIFFERENTIATION	180	0.308696	1.42949	0.0124481	0.135023	1	3065
GOBP_POSITIVE_REGULATION_OF_SMOOTH_MUSCLE_CELL_MIGRATION	68	0.363359	1.42946	0.0362173	0.134915	1	3905
GOBP_REGULATION_OF_CELL_PROJECTION_ASSEMBLY	212	0.300921	1.42927	0.0060241	0.13495	1	2474
GOBP_REGULATION_OF_CHEMOTAXIS	235	0.300017	1.42708	0.00592885	0.136757	1	3088
GOBP_GLIAL_CELL_DEVELOPMENT	136	0.325104	1.42687	0.0116732	0.136785	1	1506
GOBP_PEPTIDE_HORMONE_PROCESSING	26	0.449992	1.4257	0.0608519	0.137649	1	5389
GOBP_POSITIVE_REGULATION_OF_CYTOKINESIS	48	0.384755	1.42518	0.0403226	0.137992	1	1835
GOBP_STEM_CELL_PROLIFERATION	136	0.325215	1.42505	0.00998004	0.137986	1	5085
GOBP_NEGATIVE_REGULATION_OF_MRNA_PROCESSING	24	0.460852	1.42479	0.0838446	0.13807	1	1468
GOBP_INOSITOL_TRISPHOSPHATE_METABOLIC_PROCESS	18	0.481829	1.42347	0.0788913	0.139148	1	1302
GOBP_POSITIVE_REGULATION_OF_G1_S_TRANSITION_OF_MITOTIC_CELL_CYCLE	45	0.392323	1.42338	0.0565657	0.139106	1	3401
GOBP_NEURON_APOPTOTIC_PROCESS	360	0.284978	1.42327	0.00195312	0.139067	1	1877
GOBP_RENAL_SYSTEM_PROCESS_INVOLVED_IN_REGULATION_OF_SYSTEMIC_ARTERIAL_BLOOD_PRESSURE	28	0.432442	1.42313	0.0585859	0.139057	1	133
GOBP_RAC_PROTEIN_SIGNAL_TRANSDUCTION	48	0.386093	1.42301	0.06639	0.139013	1	684
GOBP_POSITIVE_REGULATION_OF_FIBROBLAST_PROLIFERATION	78	0.350068	1.42275	0.0309278	0.139094	1	5424
GOBP_NEGATIVE_REGULATION_OF_MAPK_CASCADE	181	0.310442	1.42078	0.00798403	0.140816	1	2284
GOBP_TISSUE_REMODELING	211	0.302724	1.42064	0	0.140795	1	4763
GOBP_POSITIVE_REGULATION_OF_TRANSCRIPTION_FROM_RNA_POLYMERASE_II_PROMOTER_IN_RESPONSE_TO_STRESS	20	0.47713	1.42014	0.0800866	0.141102	1	2808
GOBP_XENOPHAGY	16	0.518432	1.41911	0.0907298	0.141851	1	6240
GOBP_CARDIAC_EPITHELIAL_TO_MESENCHYMAL_TRANSITION	36	0.411492	1.41851	0.0633663	0.142265	1	3837
GOBP_OOCYTE_MATURATION	36	0.41591	1.41851	0.0674847	0.14213	1	1642
GOBP_NEGATIVE_REGULATION_OF_CELLULAR_CATABOLIC_PROCESS	194	0.307401	1.41811	0.0102249	0.142352	1	3280
GOBP_ENDOPLASMIC_RETICULUM_TO_GOLGI_VESICLE_MEDIATED_TRANSPORT	122	0.326458	1.41773	0.0258964	0.142545	1	3579
GOBP_IMMATURE_B_CELL_DIFFERENTIATION	16	0.511159	1.4177	0.0871369	0.142432	1	2348
GOBP_COLLAGEN_BIOSYNTHETIC_PROCESS	65	0.361293	1.41729	0.0462185	0.142676	1	4323
GOBP_NEGATIVE_REGULATION_OF_JUN_KINASE_ACTIVITY	15	0.508403	1.41728	0.107071	0.142549	1	1913
GOBP_ANTIGEN_RECEPTOR_MEDIATED_SIGNALING_PATHWAY	175	0.311001	1.41662	0.0152091	0.143046	1	3127
GOBP_MODIFICATION_OF_POSTSYNAPTIC_STRUCTURE	34	0.423637	1.41636	0.0693878	0.143126	1	556
GOBP_INTERLEUKIN_6_MEDIATED_SIGNALING_PATHWAY	19	0.48532	1.41476	0.0927835	0.144347	1	3466
GOBP_POSITIVE_REGULATION_OF_CARTILAGE_DEVELOPMENT	32	0.416918	1.41439	0.0661157	0.144529	1	2983
GOBP_CALMODULIN_DEPENDENT_KINASE_SIGNALING_PATHWAY	15	0.513076	1.41425	0.089613	0.144548	1	2842
GOBP_ERK1_AND_ERK2_CASCADE	364	0.284764	1.4141	0.00201613	0.144542	1	4481
GOBP_REGULATION_OF_AUTOPHAGY	291	0.290638	1.41332	0.00389105	0.145199	1	3275
GOBP_STRESS_ACTIVATED_PROTEIN_KINASE_SIGNALING_CASCADE	254	0.291249	1.41299	0.00792079	0.145378	1	4279
GOBP_SPINDLE_LOCALIZATION	62	0.36231	1.41249	0.0428571	0.14575	1	2909
GOBP_CORTICAL_ACTIN_CYTOSKELETON_ORGANIZATION	42	0.40097	1.41224	0.063786	0.145828	1	912
GOBP_CELLULAR_RESPONSE_TO_OXIDATIVE_STRESS	241	0.296037	1.41223	0	0.14569	1	4967
GOBP_NEGATIVE_REGULATION_OF_ERBB_SIGNALING_PATHWAY	32	0.434931	1.41182	0.0557769	0.145961	1	4731
GOBP_POSITIVE_REGULATION_OF_IMMUNOGLOBULIN_PRODUCTION	77	0.351163	1.41178	0.0383838	0.145858	1	4066
GOBP_REGULATION_OF_CELL_SUBSTRATE_ADHESION	226	0.298246	1.41173	0.0118343	0.145762	1	5038
GOBP_CD40_SIGNALING_PATHWAY	17	0.48307	1.41165	0.0911017	0.145696	1	6071
GOBP_NEUTROPHIL_MEDIATED_CYTOTOXICITY	17	0.50233	1.41135	0.0833333	0.145813	1	2061
GOBP_ALTERNATIVE_MRNA_SPLICING_VIA_SPLICEOSOME	75	0.357565	1.41055	0.0336634	0.146406	1	6136
GOBP_ENDOCHONDRAL_BONE_MORPHOGENESIS	70	0.360504	1.41041	0.0321932	0.146426	1	5874
GOBP_HEMATOPOIETIC_STEM_CELL_PROLIFERATION	39	0.404567	1.4102	0.0627451	0.146487	1	5002
GOBP_NOTOCHORD_DEVELOPMENT	25	0.446306	1.41002	0.0689655	0.146512	1	4824
GOBP_REGULATION_OF_COMPLEMENT_ACTIVATION	25	0.444766	1.40833	0.0967118	0.147956	1	4643
GOBP_REGULATION_OF_CELLULAR_COMPONENT_SIZE	405	0.280826	1.40809	0	0.148016	1	3053
GOBP_RETROGRADE_VESICLE_MEDIATED_TRANSPORT_GOLGI_TO_ENDOPLASMIC_RETICULUM	44	0.401486	1.40808	0.056962	0.147882	1	3513
GOBP_NEGATIVE_REGULATION_OF_NUCLEOCYTOPLASMIC_TRANSPORT	28	0.427451	1.40712	0.068	0.148713	1	2378
GOBP_MIRNA_METABOLIC_PROCESS	100	0.334497	1.40663	0.0311284	0.149019	1	3373
GOBP_CELLULAR_RESPONSE_TO_CHEMICAL_STRESS	307	0.286624	1.40629	0.00754717	0.149187	1	4967
GOBP_NEGATIVE_REGULATION_OF_EPITHELIAL_CELL_MIGRATION	74	0.355119	1.40627	0.044898	0.149063	1	1478
GOBP_REGULATION_OF_INTRINSIC_APOPTOTIC_SIGNALING_PATHWAY	191	0.306606	1.40596	0.00816326	0.149244	1	5075
GOBP_REGULATION_OF_MODIFICATION_OF_SYNAPTIC_STRUCTURE	23	0.456265	1.40411	0.0742972	0.150837	1	313
GOBP_KILLING_OF_CELLS_OF_ANOTHER_ORGANISM	95	0.334436	1.4034	0.0267686	0.151304	1	3021
GOBP_PROTEIN_HOMOTETRAMERIZATION	53	0.375857	1.40188	0.0588235	0.152593	1	3341
GOBP_GLIAL_CELL_DIFFERENTIATION	285	0.283501	1.4017	0.00591716	0.152611	1	1506
GOBP_PROTEIN_LOCALIZATION_TO_ENDOPLASMIC_RETICULUM	75	0.353749	1.40082	0.0298805	0.153322	1	3987
GOBP_TRANSCYTOSIS	22	0.460428	1.40066	0.0940171	0.153336	1	3878
GOBP_NEGATIVE_REGULATION_OF_CANONICAL_NF_KAPPAB_SIGNAL_TRANSDUCTION	50	0.380847	1.40049	0.0604288	0.153371	1	3915
GOBP_RRNA_TRANSCRIPTION	36	0.402374	1.40037	0.0540541	0.153331	1	2545
GOBP_ENAMEL_MINERALIZATION	21	0.45921	1.39984	0.0802469	0.153702	1	5659
GOBP_MICROTUBULE_ORGANIZING_CENTER_ORGANIZATION	150	0.313558	1.39871	0.0102459	0.15461	1	2297
GOBP_REGULATION_OF_COAGULATION	70	0.349816	1.39778	0.0401606	0.155308	1	4635
GOBP_NEGATIVE_REGULATION_OF_CATABOLIC_PROCESS	344	0.282124	1.39764	0.00198413	0.155335	1	3326
GOBP_POSITIVE_REGULATION_OF_AUTOPHAGY	152	0.305621	1.39717	0.023622	0.155667	1	4513
GOBP_MEIOSIS_I_CELL_CYCLE_PROCESS	134	0.318224	1.39715	0.0197239	0.155537	1	3920
GOBP_EXTRACELLULAR_VESICLE_BIOGENESIS	24	0.454244	1.39706	0.0883534	0.155471	1	6288
GOBP_RESPONSE_TO_ANTIBIOTIC	35	0.410134	1.39668	0.0629067	0.155699	1	3864
GOBP_T_HELPER_17_TYPE_IMMUNE_RESPONSE	48	0.376592	1.39632	0.0570825	0.155948	1	3898
GOBP_POSITIVE_REGULATION_OF_NEURAL_PRECURSOR_CELL_PROLIFERATION	83	0.342475	1.3958	0.035503	0.15634	1	6352
GOBP_VACUOLAR_ACIDIFICATION	25	0.448734	1.39407	0.0881148	0.157845	1	2257
GOBP_POSITIVE_REGULATION_OF_T_CELL_APOPTOTIC_PROCESS	16	0.499724	1.39391	0.0987903	0.157874	1	3189
GOBP_REGULATION_OF_MIRNA_METABOLIC_PROCESS	85	0.341668	1.39388	0.0360721	0.157752	1	4194
GOBP_NEGATIVE_REGULATION_OF_INTERLEUKIN_1_BETA_PRODUCTION	32	0.415313	1.39325	0.0796646	0.158277	1	2337
GOBP_NEGATIVE_REGULATION_OF_AUTOPHAGY	80	0.343471	1.39322	0.0292969	0.158163	1	1788
GOBP_B_CELL_ACTIVATION_INVOLVED_IN_IMMUNE_RESPONSE	93	0.333939	1.39238	0.0307692	0.158857	1	4044
GOBP_MYELOID_CELL_APOPTOTIC_PROCESS	46	0.38591	1.39214	0.0649606	0.15892	1	1953
GOBP_CELL_MIGRATION_INVOLVED_IN_HEART_DEVELOPMENT	20	0.473813	1.39183	0.104628	0.159062	1	1441
GOBP_REGULATION_OF_MEGAKARYOCYTE_DIFFERENTIATION	21	0.458925	1.39175	0.0899796	0.158999	1	285
GOBP_MYELOID_DENDRITIC_CELL_ACTIVATION	38	0.409026	1.39155	0.0805785	0.159048	1	3727
GOBP_REGULATION_OF_MRNA_SPLICING_VIA_SPLICEOSOME	108	0.324148	1.39145	0.0268595	0.159016	1	6654
GOBP_PLASMA_MEMBRANE_ORGANIZATION	167	0.304723	1.39088	0.0189474	0.159428	1	3400
GOBP_EXTRACELLULAR_MATRIX_DISASSEMBLY	37	0.404094	1.39067	0.085595	0.159476	1	6889
GOBP_LATE_ENDOSOME_TO_LYSOSOME_TRANSPORT	19	0.473069	1.3904	0.0810235	0.159626	1	5780
GOBP_PROTEIN_LOCALIZATION_TO_CYTOSKELETON	60	0.362362	1.39035	0.0508806	0.159539	1	3040
GOBP_SKELETAL_MUSCLE_CELL_PROLIFERATION	24	0.451832	1.39033	0.0974155	0.15941	1	6004
GOBP_REGULATION_OF_ODONTOGENESIS	23	0.447197	1.39009	0.0985916	0.159509	1	5269
GOBP_POSITIVE_REGULATION_OF_LEUKOCYTE_ADHESION_TO_VASCULAR_ENDOTHELIAL_CELL	27	0.429511	1.38966	0.0857143	0.15975	1	1259
GOBP_EOSINOPHIL_MIGRATION	26	0.434509	1.38906	0.0966387	0.160189	1	2372
GOBP_NOREPINEPHRINE_METABOLIC_PROCESS	19	0.471389	1.3885	0.0886918	0.160612	1	3561
GOBP_REGULATION_OF_RAC_PROTEIN_SIGNAL_TRANSDUCTION	25	0.439684	1.38849	0.0969828	0.160478	1	476
GOBP_NEGATIVE_REGULATION_OF_CELL_PROJECTION_ORGANIZATION	220	0.293529	1.3882	0.0103093	0.160603	1	3366
GOBP_CARDIAC_NEURAL_CREST_CELL_DEVELOPMENT_INVOLVED_IN_OUTFLOW_TRACT_MORPHOGENESIS	16	0.487532	1.38674	0.091314	0.161895	1	1441
GOBP_CORTICAL_CYTOSKELETON_ORGANIZATION	53	0.370225	1.38631	0.0717132	0.162166	1	1036
GOBP_AMP_METABOLIC_PROCESS	29	0.425916	1.38626	0.0622318	0.162066	1	4690
GOBP_REGULATION_OF_CARBOHYDRATE_BIOSYNTHETIC_PROCESS	112	0.323803	1.3862	0.0387755	0.161983	1	1172
GOBP_ENDOTHELIAL_CELL_PROLIFERATION	172	0.302237	1.386	0.0218254	0.162033	1	2256
GOBP_REGULATION_OF_DEPHOSPHORYLATION	123	0.320411	1.38597	0.0267686	0.16192	1	4224
GOBP_MORPHOGENESIS_OF_AN_EPITHELIAL_FOLD	29	0.429631	1.38547	0.0684647	0.162297	1	2707
GOBP_SELECTIVE_AUTOPHAGY	95	0.333431	1.38507	0.0411765	0.162547	1	2665
GOBP_PIGMENTATION	116	0.321143	1.38504	0.029148	0.162431	1	5219
GOBP_PURINE_RIBONUCLEOSIDE_METABOLIC_PROCESS	27	0.437715	1.38504	0.0905433	0.162293	1	1412
GOBP_POSITIVE_REGULATION_OF_VACUOLE_ORGANIZATION	24	0.444659	1.38497	0.0831556	0.16222	1	3784
GOBP_DNA_MODIFICATION	81	0.342252	1.38485	0.0410678	0.16219	1	6471
GOBP_REGULATION_OF_NEUTROPHIL_ACTIVATION	18	0.484234	1.38471	0.0881148	0.162181	1	1092
GOBP_POSITIVE_REGULATION_OF_BINDING	193	0.300712	1.38399	0.0173077	0.162757	1	3620
GOBP_RNA_LOCALIZATION	168	0.304656	1.3839	0.0121212	0.162703	1	5029
GOBP_POSITIVE_THYMIC_T_CELL_SELECTION	16	0.492848	1.38382	0.125561	0.162623	1	4062
GOBP_POSITIVE_REGULATION_OF_PROTEIN_LOCALIZATION_TO_CELL_SURFACE	24	0.450583	1.38346	0.101031	0.16281	1	1214
GOBP_REGULATION_OF_CELL_MATRIX_ADHESION	126	0.315263	1.38267	0.0223577	0.163452	1	5038
GOBP_MOTOR_NEURON_MIGRATION	15	0.506789	1.38247	0.106918	0.16353	1	2709
GOBP_GLUCOSAMINE_CONTAINING_COMPOUND_METABOLIC_PROCESS	27	0.422668	1.38245	0.0775681	0.163391	1	1614
GOBP_THYROID_HORMONE_GENERATION	21	0.461158	1.38127	0.0878243	0.164446	1	723
GOBP_REGULATION_OF_HUMORAL_IMMUNE_RESPONSE_MEDIATED_BY_CIRCULATING_IMMUNOGLOBULIN	20	0.4623	1.38075	0.0940171	0.164792	1	2761
GOBP_RESPONSE_TO_HEAT	88	0.339591	1.38017	0.0214425	0.165228	1	2461
GOBP_REGULATION_OF_INTEGRIN_MEDIATED_SIGNALING_PATHWAY	22	0.445305	1.37985	0.0920771	0.16539	1	3925
GOBP_AMINO_ACID_TRANSMEMBRANE_TRANSPORT	99	0.328392	1.37985	0.0387755	0.165243	1	3204
GOBP_REGULATION_OF_NEURAL_PRECURSOR_CELL_PROLIFERATION	136	0.317445	1.37865	0.036	0.166337	1	3570
GOBP_SKELETAL_MUSCLE_SATELLITE_CELL_PROLIFERATION	19	0.466987	1.37772	0.106942	0.167153	1	1415
GOBP_NEGATIVE_REGULATION_OF_CELL_JUNCTION_ASSEMBLY	35	0.40968	1.37729	0.0691057	0.167479	1	699
GOBP_POSITIVE_REGULATION_OF_CELL_MATRIX_ADHESION	64	0.355008	1.37672	0.0354906	0.167942	1	2949
GOBP_POSITIVE_REGULATION_OF_LAMELLIPODIUM_ASSEMBLY	30	0.416109	1.37663	0.0776699	0.167872	1	5142
GOBP_PROTEIN_LOCALIZATION_TO_VACUOLE	79	0.339669	1.37641	0.0403226	0.167948	1	3864
GOBP_REGULATION_OF_STRESS_ACTIVATED_PROTEIN_KINASE_SIGNALING_CASCADE	202	0.29539	1.37626	0.0198807	0.167949	1	4279
GOBP_OOCYTE_DIFFERENTIATION	68	0.348952	1.37597	0.0511727	0.168093	1	2006
GOBP_SERTOLI_CELL_DEVELOPMENT	22	0.448169	1.3759	0.107632	0.168022	1	5084
GOBP_SECONDARY_PALATE_DEVELOPMENT	27	0.433305	1.37557	0.0901804	0.168239	1	6778
GOBP_POSITIVE_REGULATION_OF_DNA_METABOLIC_PROCESS	315	0.281598	1.37534	0.00609756	0.168324	1	5084
GOBP_POLYOL_BIOSYNTHETIC_PROCESS	64	0.351758	1.3749	0.0416667	0.168632	1	1917
GOBP_ALDITOL_METABOLIC_PROCESS	25	0.440346	1.37369	0.100402	0.169735	1	1462
GOBP_REGULATION_OF_KIDNEY_DEVELOPMENT	36	0.397373	1.37344	0.0898438	0.169829	1	5376
GOBP_POSITIVE_REGULATION_OF_MAST_CELL_ACTIVATION_INVOLVED_IN_IMMUNE_RESPONSE	23	0.453091	1.37312	0.124752	0.170019	1	3434
GOBP_CENTROMERE_COMPLEX_ASSEMBLY	27	0.430405	1.37273	0.083682	0.170293	1	3579
GOBP_PIGMENT_GRANULE_ORGANIZATION	39	0.396106	1.37219	0.0776892	0.170745	1	7199
GOBP_N_ACETYLGLUCOSAMINE_METABOLIC_PROCESS	16	0.493318	1.37141	0.108787	0.171452	1	1614
GOBP_REGULATION_OF_GLIAL_CELL_PROLIFERATION	56	0.364628	1.37138	0.0583333	0.171334	1	621
GOBP_TYPE_B_PANCREATIC_CELL_DEVELOPMENT	22	0.448463	1.37092	0.10142	0.171679	1	2256
GOBP_INTRINSIC_APOPTOTIC_SIGNALING_PATHWAY_BY_P53_CLASS_MEDIATOR	86	0.338363	1.37071	0.0613861	0.171742	1	6385
GOBP_NEGATIVE_REGULATION_OF_CELL_DEVELOPMENT	317	0.278226	1.37067	0	0.171617	1	3375
GOBP_ADENOSINE_METABOLIC_PROCESS	15	0.498906	1.36839	0.121673	0.17384	1	322
GOBP_CELL_CYCLE_G1_S_PHASE_TRANSITION	257	0.28433	1.36829	0.0121212	0.173813	1	3061
GOBP_KILLING_BY_HOST_OF_SYMBIONT_CELLS	24	0.432504	1.36717	0.10041	0.174881	1	362
GOBP_CELLULAR_RESPONSE_TO_RETINOIC_ACID	44	0.378316	1.36691	0.0770791	0.175011	1	5142
GOBP_NEGATIVE_REGULATION_OF_NEURON_APOPTOTIC_PROCESS	209	0.290847	1.36664	0.0175439	0.175158	1	1877
GOBP_REGULATION_OF_T_CELL_CYTOKINE_PRODUCTION	38	0.390747	1.36652	0.0650759	0.175144	1	3074
GOBP_NEGATIVE_REGULATION_OF_RESPONSE_TO_ENDOPLASMIC_RETICULUM_STRESS	40	0.385285	1.36648	0.0581395	0.175028	1	2900
GOBP_NEGATIVE_REGULATION_OF_RECEPTOR_SIGNALING_PATHWAY_VIA_STAT	30	0.410735	1.3656	0.0718686	0.175796	1	3835
GOBP_ESTABLISHMENT_OF_MITOTIC_SPINDLE_LOCALIZATION	41	0.387814	1.36528	0.0677291	0.176003	1	2517
GOBP_MEMBRANE_PROTEIN_ECTODOMAIN_PROTEOLYSIS	45	0.371254	1.36402	0.0670732	0.177225	1	3027
GOBP_POSITIVE_REGULATION_OF_CELLULAR_RESPONSE_TO_INSULIN_STIMULUS	36	0.397422	1.36402	0.0804124	0.177074	1	1506
GOBP_POSITIVE_REGULATION_OF_SMOOTH_MUSCLE_CELL_DIFFERENTIATION	15	0.490376	1.364	0.104255	0.176934	1	287
GOBP_ESTABLISHMENT_OR_MAINTENANCE_OF_CELL_POLARITY	232	0.293671	1.36309	0.0153257	0.177726	1	2465
GOBP_POSITIVE_REGULATION_OF_CELL_ADHESION_MEDIATED_BY_INTEGRIN	22	0.442496	1.363	0.0981211	0.177657	1	817
GOBP_PODOSOME_ASSEMBLY	23	0.444114	1.36272	0.0927835	0.177831	1	3587
GOBP_PROTEIN_LOCALIZATION_TO_CELL_SURFACE	72	0.342235	1.36232	0.0564202	0.178096	1	1214
GOBP_LEUKOCYTE_MIGRATION_INVOLVED_IN_INFLAMMATORY_RESPONSE	25	0.436959	1.36213	0.0951417	0.178135	1	5773
GOBP_MEGAKARYOCYTE_DIFFERENTIATION	50	0.369957	1.3619	0.0942623	0.17822	1	684
GOBP_OSTEOBLAST_DIFFERENTIATION	221	0.287304	1.3619	0.0174757	0.178067	1	3065
GOBP_PSEUDOURIDINE_SYNTHESIS	18	0.470522	1.3617	0.116232	0.178146	1	5027
GOBP_GLAND_MORPHOGENESIS	158	0.300028	1.35934	0.0177866	0.1806	1	5236
GOBP_CELL_FATE_COMMITMENT_INVOLVED_IN_FORMATION_OF_PRIMARY_GERM_LAYER	31	0.416362	1.3588	0.111789	0.181085	1	5525
GOBP_POSITIVE_REGULATION_OF_NEUTROPHIL_MIGRATION	41	0.387526	1.35877	0.0855397	0.180956	1	1877
GOBP_GROWTH_PLATE_CARTILAGE_DEVELOPMENT	26	0.427134	1.35817	0.123543	0.18147	1	6128
GOBP_GLAND_DEVELOPMENT	481	0.263986	1.35794	0	0.181555	1	4780
GOBP_NEGATIVE_REGULATION_OF_INTERLEUKIN_1_PRODUCTION	39	0.391868	1.35667	0.0797546	0.182756	1	3449
GOBP_DETECTION_OF_BIOTIC_STIMULUS	40	0.3865	1.35641	0.0863454	0.18291	1	4481
GOBP_NEGATIVE_REGULATION_OF_ENDOTHELIAL_CELL_MIGRATION	56	0.362586	1.35574	0.0985626	0.183563	1	1478
GOBP_POSITIVE_REGULATION_OF_ACTIN_FILAMENT_POLYMERIZATION	55	0.355653	1.35563	0.0668016	0.183542	1	2684
GOBP_ESTABLISHMENT_OF_LYMPHOCYTE_POLARITY	15	0.497035	1.3554	0.119141	0.183638	1	2083
GOBP_REGULATION_OF_INTRINSIC_APOPTOTIC_SIGNALING_PATHWAY_BY_P53_CLASS_MEDIATOR	36	0.394128	1.35527	0.089613	0.183633	1	6385
GOBP_TRNA_THREONYLCARBAMOYLADENOSINE_METABOLIC_PROCESS	15	0.483321	1.35486	0.133479	0.183937	1	4801
GOBP_ANTIMICROBIAL_HUMORAL_RESPONSE	163	0.299947	1.35451	0.025641	0.184145	1	4544
GOBP_POSITIVE_REGULATION_OF_CHEMOTAXIS	156	0.305448	1.35427	0.0214844	0.184258	1	3088
GOBP_ENDOTHELIAL_CELL_DEVELOPMENT	71	0.340774	1.35411	0.0650888	0.184275	1	3169
GOBP_REGULATION_OF_INTRACELLULAR_TRANSPORT	339	0.271802	1.35397	0.0117417	0.184278	1	3889
GOBP_POSITIVE_REGULATION_OF_PROTEIN_DEPOLYMERIZATION	18	0.473721	1.35375	0.113872	0.18436	1	1036
GOBP_REGULATION_OF_PROTEIN_LOCALIZATION_TO_CELL_SURFACE	44	0.370884	1.35295	0.0820312	0.185129	1	1821
GOBP_ARTERY_MORPHOGENESIS	82	0.334456	1.35251	0.0407332	0.185444	1	4672
GOBP_REGULATION_OF_BINDING	394	0.269922	1.35228	0.00636943	0.185543	1	3679
GOBP_GOLGI_VESICLE_TRANSPORT	277	0.274268	1.35184	0.01002	0.185856	1	3605
GOBP_RECEPTOR_MEDIATED_ENDOCYTOSIS	271	0.280325	1.35149	0.00925926	0.186127	1	2083
GOBP_MONOATOMIC_ANION_HOMEOSTASIS	28	0.409016	1.35123	0.0944558	0.186282	1	3006
GOBP_ESTABLISHMENT_OF_RNA_LOCALIZATION	143	0.306731	1.35112	0.0223577	0.186246	1	4448
GOBP_ESTABLISHMENT_OF_PLANAR_POLARITY_INVOLVED_IN_NEURAL_TUBE_CLOSURE	16	0.488514	1.35005	0.131749	0.187259	1	5164
GOBP_NEGATIVE_REGULATION_OF_EPITHELIAL_CELL_PROLIFERATION	168	0.29697	1.34976	0.0192308	0.187443	1	5344
GOBP_NEURAL_TUBE_DEVELOPMENT	197	0.291846	1.34858	0.0163265	0.188603	1	5164
GOBP_SEQUESTERING_OF_TRIGLYCERIDE	18	0.468782	1.34769	0.112971	0.189433	1	1170
GOBP_MRNA_PROCESSING	468	0.265034	1.34714	0.0102459	0.189889	1	6149
GOBP_CELLULAR_RESPONSE_TO_NUTRIENT	37	0.396273	1.34695	0.0638298	0.189943	1	1514
GOBP_POSITIVE_REGULATION_OF_LAMELLIPODIUM_ORGANIZATION	37	0.385219	1.34684	0.0818363	0.189901	1	3658
GOBP_SNRNA_PROCESSING	24	0.428323	1.34679	0.0966387	0.189818	1	3429
GOBP_CARBOHYDRATE_CATABOLIC_PROCESS	164	0.29663	1.34664	0.0204082	0.189809	1	4897
GOBP_SEROTONIN_TRANSPORT	31	0.41658	1.34664	0.0961145	0.189653	1	2381
GOBP_POSITIVE_REGULATION_OF_NEURON_PROJECTION_DEVELOPMENT	232	0.283044	1.34663	0.021097	0.189505	1	3073
GOBP_POSITIVE_REGULATION_OF_INTERFERON_ALPHA_PRODUCTION	27	0.420902	1.34619	0.100427	0.189886	1	3696
GOBP_POSITIVE_REGULATION_OF_CELL_CYCLE_G2_M_PHASE_TRANSITION	32	0.405928	1.34564	0.0981132	0.19039	1	3078
GOBP_NEGATIVE_REGULATION_OF_NON_CANONICAL_NF_KAPPAB_SIGNAL_TRANSDUCTION	28	0.416539	1.34542	0.103314	0.190467	1	4490
GOBP_NEGATIVE_REGULATION_OF_NEURON_PROJECTION_DEVELOPMENT	165	0.298172	1.34485	0.0265152	0.19096	1	3366
GOBP_DNA_SYNTHESIS_INVOLVED_IN_DNA_REPAIR	34	0.398167	1.34465	0.0818363	0.191019	1	3105
GOBP_POSITIVE_REGULATION_OF_FAT_CELL_DIFFERENTIATION	71	0.342437	1.3445	0.0488798	0.191035	1	2722
GOBP_MATURATION_OF_5_8S_RRNA	35	0.386609	1.34315	0.107884	0.192358	1	3429
GOBP_NEGATIVE_REGULATION_OF_PROTEIN_CATABOLIC_PROCESS	114	0.31483	1.34288	0.04158	0.192532	1	4636
GOBP_REGULATION_OF_CELL_CYCLE_G2_M_PHASE_TRANSITION	119	0.308469	1.34267	0.0389344	0.192594	1	3301
GOBP_BONE_MINERALIZATION	136	0.306482	1.34233	0.027957	0.192807	1	5322
GOBP_POSITIVE_REGULATION_OF_NATURAL_KILLER_CELL_MEDIATED_IMMUNITY	60	0.352809	1.34144	0.0793319	0.193649	1	4126
GOBP_REGULATION_OF_IMMUNOGLOBULIN_PRODUCTION	103	0.312903	1.34066	0.0376984	0.194354	1	4066
GOBP_REGULATION_OF_CELL_DIVISION	185	0.289718	1.34006	0.0277778	0.194878	1	3570
GOBP_REGULATION_OF_MYOBLAST_PROLIFERATION	23	0.440251	1.33962	0.131078	0.195243	1	217
GOBP_DNA_DAMAGE_RESPONSE_SIGNAL_TRANSDUCTION_BY_P53_CLASS_MEDIATOR	68	0.344109	1.33951	0.0684105	0.195209	1	5802
GOBP_RESPONSE_TO_NUTRIENT	77	0.332207	1.3395	0.0531697	0.195054	1	1702
GOBP_URATE_METABOLIC_PROCESS	16	0.468694	1.33876	0.140562	0.195839	1	1505
GOBP_T_CELL_RECEPTOR_SIGNALING_PATHWAY	135	0.300523	1.33782	0.0417495	0.196753	1	3127
GOBP_TOLL_LIKE_RECEPTOR_3_SIGNALING_PATHWAY	32	0.395449	1.33658	0.0946746	0.198008	1	4988
GOBP_MICROTUBULE_ORGANIZING_CENTER_LOCALIZATION	34	0.393255	1.33651	0.100971	0.19793	1	912
GOBP_BONE_GROWTH	40	0.382595	1.33621	0.115854	0.198135	1	6128
GOBP_POSITIVE_REGULATION_OF_STEROID_HORMONE_SECRETION	16	0.475939	1.33557	0.128049	0.198786	1	5002
GOBP_REGULATION_OF_DENDRITIC_SPINE_MAINTENANCE	16	0.474741	1.33505	0.120482	0.199215	1	1986
GOBP_CHONDROCYTE_PROLIFERATION	27	0.4184	1.33352	0.121951	0.200875	1	3762
GOBP_REGULATION_OF_MORPHOGENESIS_OF_AN_EPITHELIUM	73	0.342326	1.33348	0.0823045	0.200752	1	6468
GOBP_DEVELOPMENT_OF_PRIMARY_SEXUAL_CHARACTERISTICS	253	0.2796	1.33292	0.0197239	0.201243	1	3878
GOBP_NUCLEOTIDE_SUGAR_BIOSYNTHETIC_PROCESS	16	0.479103	1.3329	0.118952	0.201101	1	3408
GOBP_MRNA_TRANSCRIPTION	52	0.356994	1.33282	0.0810277	0.201008	1	5009
GOBP_REGULATION_OF_DNA_BINDING	121	0.303029	1.3326	0.0475248	0.20111	1	3835
GOBP_REGULATION_OF_BLOOD_VESSEL_ENDOTHELIAL_CELL_MIGRATION	96	0.317785	1.33243	0.0596708	0.201157	1	1276
GOBP_APOPTOTIC_CELL_CLEARANCE	43	0.373674	1.33214	0.0979167	0.20133	1	5492
GOBP_BRANCHING_INVOLVED_IN_MAMMARY_GLAND_DUCT_MORPHOGENESIS	29	0.41333	1.33155	0.114341	0.201858	1	4952
GOBP_NEGATIVE_REGULATION_OF_ENDOTHELIAL_CELL_PROLIFERATION	46	0.369179	1.33105	0.0860421	0.202331	1	4883
GOBP_REGULATION_OF_ESTABLISHMENT_OF_CELL_POLARITY	22	0.437933	1.33047	0.105932	0.202817	1	1463
GOBP_CHAPERONE_MEDIATED_PROTEIN_FOLDING	63	0.341135	1.33014	0.0810277	0.203041	1	5894
GOBP_POSITIVE_REGULATION_OF_CHEMOKINE_C_X_C_MOTIF_LIGAND_2_PRODUCTION	15	0.4898	1.32949	0.130522	0.203655	1	958
GOBP_POSITIVE_REGULATION_OF_MYELINATION	26	0.422295	1.32845	0.132554	0.204782	1	1214
GOBP_POSITIVE_REGULATION_OF_KINASE_ACTIVITY	414	0.26221	1.32821	0.00803213	0.204897	1	4200
GOBP_RESPONSE_TO_OXYGEN_RADICAL	24	0.420312	1.32791	0.107212	0.205086	1	5075
GOBP_MODIFICATION_OF_SYNAPTIC_STRUCTURE	42	0.375681	1.3277	0.109504	0.2052	1	556
GOBP_POSITIVE_REGULATION_OF_CD4_POSITIVE_ALPHA_BETA_T_CELL_ACTIVATION	45	0.373021	1.32751	0.0924025	0.205258	1	2779
GOBP_RESPONSE_TO_EPIDERMAL_GROWTH_FACTOR	41	0.375234	1.32748	0.0909091	0.205135	1	2355
GOBP_SNRNA_METABOLIC_PROCESS	50	0.356589	1.32731	0.0811321	0.205162	1	3429
GOBP_RESPONSE_TO_IRON_ION	22	0.434479	1.32654	0.118609	0.205918	1	991
GOBP_REGULATION_OF_PROTEIN_CATABOLIC_PROCESS	363	0.266714	1.32538	0.02079	0.20721	1	3139
GOBP_BONE_DEVELOPMENT	238	0.275739	1.325	0.0182186	0.207557	1	3522
GOBP_RESPONSE_TO_ATP	31	0.401323	1.32496	0.109756	0.207436	1	1504
GOBP_POSITIVE_REGULATION_OF_JNK_CASCADE	96	0.313911	1.32411	0.0605469	0.208332	1	5261
GOBP_ICOSANOID_METABOLIC_PROCESS	136	0.30128	1.32361	0.065678	0.208737	1	2402
GOBP_BONE_CELL_DEVELOPMENT	18	0.456173	1.32355	0.137045	0.208649	1	1591
GOBP_RESPONSE_TO_RETINOIC_ACID	82	0.319923	1.32299	0.0654397	0.209181	1	5142
GOBP_ENDOCARDIAL_CUSHION_DEVELOPMENT	54	0.36336	1.32297	0.0816733	0.209032	1	3837
GOBP_INTERLEUKIN_17_PRODUCTION	47	0.361674	1.3226	0.0887097	0.209273	1	5477
GOBP_POSITIVE_REGULATION_OF_ACTIN_NUCLEATION	15	0.482713	1.32236	0.139344	0.209414	1	1951
GOBP_SNRNA_3_END_PROCESSING	20	0.446169	1.32228	0.126316	0.209332	1	1691
GOBP_CELLULAR_PIGMENTATION	57	0.343355	1.32181	0.0763052	0.209722	1	2393
GOBP_HEPATOCYTE_APOPTOTIC_PROCESS	24	0.430581	1.32037	0.142566	0.211358	1	1810
GOBP_MAMMARY_GLAND_MORPHOGENESIS	60	0.343785	1.32004	0.0800866	0.211566	1	6098
GOBP_BONE_REMODELING	108	0.307051	1.31972	0.061657	0.211792	1	5024
GOBP_POSITIVE_REGULATION_OF_ERK1_AND_ERK2_CASCADE	239	0.275463	1.319	0.0223577	0.212471	1	5739
GOBP_MRNA_TRANSPORT	111	0.309764	1.319	0.0448065	0.212309	1	4350
GOBP_ANATOMICAL_STRUCTURE_MATURATION	311	0.268127	1.31868	0.0122951	0.212482	1	3456
GOBP_VASCULAR_WOUND_HEALING	18	0.452475	1.31851	0.142857	0.212529	1	4479
GOBP_SMALL_GTPASE_MEDIATED_SIGNAL_TRANSDUCTION	424	0.258732	1.31847	0.00809717	0.212415	1	3595
GOBP_NUCLEOLAR_LARGE_RRNA_TRANSCRIPTION_BY_RNA_POLYMERASE_I	21	0.432349	1.31783	0.135881	0.213018	1	2545
GOBP_REGULATION_OF_DNA_TEMPLATED_TRANSCRIPTION_INITIATION	85	0.318061	1.31746	0.0866935	0.213312	1	5009
GOBP_ALPHA_BETA_T_CELL_DIFFERENTIATION	138	0.300703	1.3173	0.0615385	0.213334	1	4450
GOBP_REGULATION_OF_BODY_FLUID_LEVELS	344	0.263584	1.31688	0.011257	0.213674	1	2295
GOBP_MICROTUBULE_POLYMERIZATION_OR_DEPOLYMERIZATION	133	0.298327	1.31668	0.0366795	0.213759	1	2473
GOBP_POSITIVE_CHEMOTAXIS	44	0.365727	1.31603	0.10998	0.21439	1	2473
GOBP_PLATELET_MORPHOGENESIS	24	0.419017	1.31574	0.113244	0.214563	1	6047
GOBP_REGULATION_OF_PROTEIN_LOCALIZATION_TO_ENDOSOME	15	0.481268	1.31508	0.138144	0.215206	1	2150
GOBP_POSITIVE_REGULATION_OF_INTRINSIC_APOPTOTIC_SIGNALING_PATHWAY	73	0.330853	1.31483	0.0778443	0.215356	1	5219
GOBP_VIRAL_GENOME_REPLICATION	115	0.302605	1.31465	0.0517928	0.215455	1	3696
GOBP_RETINA_LAYER_FORMATION	22	0.425215	1.31397	0.139676	0.216133	1	2740
GOBP_REGULATION_OF_EXTRACELLULAR_MATRIX_ORGANIZATION	62	0.34263	1.31389	0.0887574	0.216073	1	5136
GOBP_T_CELL_DIFFERENTIATION_INVOLVED_IN_IMMUNE_RESPONSE	84	0.319245	1.31303	0.06	0.217004	1	3898
GOBP_POSITIVE_REGULATION_OF_ORGANELLE_ASSEMBLY	87	0.322077	1.31287	0.0853175	0.217053	1	3784
GOBP_PROTEIN_LOCALIZATION_TO_MICROTUBULE_ORGANIZING_CENTER	37	0.374857	1.31262	0.0953307	0.217204	1	3040
GOBP_NEGATIVE_REGULATION_OF_COMPLEMENT_ACTIVATION	15	0.469854	1.31175	0.16	0.218093	1	4643
GOBP_NEGATIVE_REGULATION_OF_DNA_BINDING_TRANSCRIPTION_FACTOR_ACTIVITY	165	0.289765	1.31098	0.0406977	0.21895	1	3947
GOBP_RESPONSE_TO_TESTOSTERONE	18	0.447244	1.3106	0.130435	0.219229	1	1479
GOBP_POSITIVE_REGULATION_OF_FATTY_ACID_BIOSYNTHETIC_PROCESS	27	0.406592	1.31058	0.115854	0.219088	1	1524
GOBP_CELL_MATURATION	229	0.27558	1.31034	0.021097	0.219221	1	3456
GOBP_EMBRYONIC_HINDLIMB_MORPHOGENESIS	35	0.384268	1.31011	0.134855	0.219342	1	4062
GOBP_NEGATIVE_REGULATION_OF_DNA_BIOSYNTHETIC_PROCESS	41	0.378199	1.30979	0.110899	0.219604	1	4816
GOBP_REGULATION_OF_NEURON_APOPTOTIC_PROCESS	308	0.267548	1.30967	0.0161943	0.219582	1	1877
GOBP_REGULATION_OF_SYSTEMIC_ARTERIAL_BLOOD_PRESSURE_BY_HORMONE	44	0.360371	1.30856	0.0903733	0.220831	1	1506
GOBP_POSITIVE_REGULATION_OF_BIOMINERAL_TISSUE_DEVELOPMENT	57	0.341589	1.30854	0.0946502	0.220675	1	4495
GOBP_REGULATION_OF_LIPOPROTEIN_PARTICLE_CLEARANCE	22	0.428647	1.30796	0.118609	0.221246	1	4604
GOBP_MESODERMAL_CELL_FATE_COMMITMENT	17	0.455022	1.30757	0.163399	0.221546	1	5140
GOBP_DETECTION_OF_TEMPERATURE_STIMULUS	29	0.402098	1.30722	0.115538	0.221799	1	1236
GOBP_RAS_PROTEIN_SIGNAL_TRANSDUCTION	338	0.263935	1.30708	0.0162602	0.221816	1	3595
GOBP_REGULATION_OF_PODOSOME_ASSEMBLY	16	0.458305	1.30691	0.138211	0.221845	1	2355
GOBP_FC_RECEPTOR_MEDIATED_STIMULATORY_SIGNALING_PATHWAY	17	0.460964	1.3069	0.15213	0.221687	1	1300
GOBP_POSTSYNAPSE_TO_NUCLEUS_SIGNALING_PATHWAY	16	0.460613	1.30655	0.160338	0.221982	1	694
GOBP_ANDROGEN_METABOLIC_PROCESS	28	0.406138	1.30587	0.137577	0.222646	1	4249
GOBP_POSITIVE_REGULATION_OF_STRESS_ACTIVATED_PROTEIN_KINASE_SIGNALING_CASCADE	133	0.296232	1.30568	0.057377	0.222729	1	5419
GOBP_COLUMNAR_CUBOIDAL_EPITHELIAL_CELL_DEVELOPMENT	58	0.341881	1.30554	0.0936255	0.222748	1	1450
GOBP_TRANSCRIPTION_INITIATION_AT_RNA_POLYMERASE_II_PROMOTER	98	0.313794	1.30546	0.0656064	0.222687	1	5009
GOBP_NEGATIVE_REGULATION_OF_APOPTOTIC_SIGNALING_PATHWAY	247	0.272389	1.3054	0.013834	0.222593	1	3466
GOBP_SIGNAL_TRANSDUCTION_BY_P53_CLASS_MEDIATOR	151	0.292806	1.30533	0.0356436	0.22252	1	5219
GOBP_OVARIAN_FOLLICLE_DEVELOPMENT	75	0.331582	1.30526	0.0941423	0.222461	1	4885
GOBP_REGULATION_OF_T_CELL_CHEMOTAXIS	16	0.46163	1.30512	0.147059	0.222482	1	3027
GOBP_NEGATIVE_REGULATION_OF_UBIQUITIN_DEPENDENT_PROTEIN_CATABOLIC_PROCESS	53	0.346961	1.3047	0.120902	0.222853	1	3009
GOBP_POSITIVE_REGULATION_OF_STEM_CELL_PROLIFERATION	60	0.343114	1.30455	0.084453	0.222879	1	1438
GOBP_RESPONSE_TO_DSRNA	56	0.348153	1.30447	0.107486	0.222804	1	4886
GOBP_NEGATIVE_REGULATION_OF_PEPTIDYL_TYROSINE_PHOSPHORYLATION	56	0.34817	1.3042	0.0892495	0.222968	1	3787
GOBP_POSITIVE_REGULATION_OF_CELL_SUBSTRATE_ADHESION	138	0.298921	1.30305	0.0562249	0.224275	1	5038
GOBP_NEGATIVE_REGULATION_OF_MACROPHAGE_ACTIVATION	15	0.476785	1.30178	0.170732	0.22574	1	1320
GOBP_RESPONSE_TO_ORGANOPHOSPHORUS	96	0.31276	1.30176	0.0559006	0.225594	1	2126
GOBP_POSITIVE_REGULATION_OF_TRANSFERASE_ACTIVITY	495	0.253892	1.30166	0.00396825	0.225556	1	5045
GOBP_BLOOD_VESSEL_ENDOTHELIAL_CELL_MIGRATION	124	0.299746	1.30051	0.0470348	0.226866	1	4802
GOBP_NEGATIVE_REGULATION_OF_EXOCYTOSIS	37	0.378976	1.2996	0.13447	0.227864	1	1712
GOBP_NEGATIVE_REGULATION_OF_CELL_CYCLE_G1_S_PHASE_TRANSITION	73	0.325466	1.29888	0.0889749	0.228607	1	3639
GOBP_RESPONSE_TO_TEMPERATURE_STIMULUS	159	0.286777	1.29873	0.0337302	0.228645	1	2461
GOBP_VASCULAR_ASSOCIATED_SMOOTH_MUSCLE_CELL_PROLIFERATION	81	0.3238	1.29857	0.084	0.228679	1	2025
GOBP_NEGATIVE_REGULATION_OF_PROTEIN_CONTAINING_COMPLEX_DISASSEMBLY	91	0.313789	1.29844	0.0757895	0.228664	1	3658
GOBP_NEGATIVE_REGULATION_OF_TISSUE_REMODELING	29	0.396166	1.29808	0.135827	0.228954	1	4714
GOBP_VESICLE_MEDIATED_TRANSPORT_BETWEEN_ENDOSOMAL_COMPARTMENTS	46	0.358831	1.29805	0.107784	0.22881	1	3985
GOBP_SNO_S_RNA_METABOLIC_PROCESS	18	0.44758	1.29794	0.131078	0.228782	1	3429
GOBP_RRNA_CATABOLIC_PROCESS	18	0.453557	1.29793	0.137856	0.228614	1	5045
GOBP_RESPONSE_TO_PEPTIDE	455	0.256708	1.29763	0.013308	0.228829	1	3933
GOBP_RIBOSOMAL_SMALL_SUBUNIT_BIOGENESIS	102	0.310241	1.29757	0.0678643	0.22873	1	4278
GOBP_ASPARTATE_TRANSMEMBRANE_TRANSPORT	20	0.435203	1.29683	0.151277	0.229488	1	890
GOBP_POSITIVE_REGULATION_OF_MITOCHONDRION_ORGANIZATION	76	0.32363	1.29501	0.0860215	0.231717	1	3446
GOBP_SODIUM_ION_HOMEOSTASIS	42	0.359682	1.29464	0.13125	0.232054	1	2908
GOBP_NEGATIVE_REGULATION_OF_CELL_SUBSTRATE_JUNCTION_ORGANIZATION	16	0.466932	1.29463	0.155738	0.2319	1	699
GOBP_PYRIMIDINE_CONTAINING_COMPOUND_BIOSYNTHETIC_PROCESS	32	0.389846	1.29458	0.121756	0.231798	1	2062
GOBP_POSITIVE_REGULATION_OF_TRANSMEMBRANE_RECEPTOR_PROTEIN_SERINE_THREONINE_KINASE_SIGNALING_PATHWAY	101	0.3068	1.29429	0.0547945	0.231986	1	6244
GOBP_POSITIVE_REGULATION_OF_PHOSPHATIDYLINOSITOL_3_KINASE_PROTEIN_KINASE_B_SIGNAL_TRANSDUCTION	184	0.27824	1.2939	0.0289855	0.232331	1	4319
GOBP_POSITIVE_REGULATION_OF_SMALL_GTPASE_MEDIATED_SIGNAL_TRANSDUCTION	77	0.325143	1.29374	0.0897959	0.23236	1	4227
GOBP_POSITIVE_REGULATION_OF_T_HELPER_17_TYPE_IMMUNE_RESPONSE	15	0.462167	1.29361	0.179435	0.232355	1	3540
GOBP_MITOTIC_RECOMBINATION	25	0.405121	1.29248	0.139831	0.233689	1	5078
GOBP_REGULATION_OF_SMALL_GTPASE_MEDIATED_SIGNAL_TRANSDUCTION	226	0.273575	1.2919	0.0361217	0.234284	1	2473
GOBP_REGULATION_OF_CARBOHYDRATE_CATABOLIC_PROCESS	72	0.322032	1.29144	0.0898204	0.234683	1	2920
GOBP_RESPONSE_TO_FATTY_ACID	47	0.355175	1.29133	0.112245	0.234661	1	1218
GOBP_REGULATION_OF_PHOSPHATIDYLINOSITOL_3_KINASE_PROTEIN_KINASE_B_SIGNAL_TRANSDUCTION	256	0.266978	1.29114	0.0386965	0.234753	1	4319
GOBP_N_TERMINAL_PROTEIN_AMINO_ACID_MODIFICATION	26	0.408965	1.29098	0.141631	0.234801	1	1326
GOBP_PROSTATE_GLAND_DEVELOPMENT	53	0.351669	1.28948	0.113169	0.236652	1	5197
GOBP_GLYCOSPHINGOLIPID_METABOLIC_PROCESS	53	0.343639	1.28931	0.106157	0.236716	1	741
GOBP_NEGATIVE_REGULATION_OF_NF_KAPPAB_TRANSCRIPTION_FACTOR_ACTIVITY	79	0.318926	1.28915	0.0826772	0.236771	1	3449
GOBP_DNA_BIOSYNTHETIC_PROCESS	181	0.281881	1.28913	0.050813	0.236615	1	4954
GOBP_POSITIVE_REGULATION_OF_TRANSLATION	137	0.291647	1.28892	0.0596708	0.236721	1	5324
GOBP_AORTA_MORPHOGENESIS	38	0.366841	1.28787	0.130165	0.237945	1	5145
GOBP_REGULATION_OF_EARLY_ENDOSOME_TO_LATE_ENDOSOME_TRANSPORT	19	0.448658	1.28779	0.165323	0.237884	1	3702
GOBP_POSITIVE_REGULATION_OF_PLASMA_MEMBRANE_BOUNDED_CELL_PROJECTION_ASSEMBLY	115	0.296212	1.28773	0.0545073	0.237787	1	2355
GOBP_ESTABLISHMENT_OF_SPINDLE_ORIENTATION	43	0.364636	1.28767	0.129412	0.237685	1	1542
GOBP_EXTRACELLULAR_MATRIX_ASSEMBLY	45	0.35686	1.28765	0.101695	0.237528	1	3762
GOBP_GLOMERULAR_MESANGIUM_DEVELOPMENT	16	0.455786	1.28757	0.171079	0.237447	1	5766
GOBP_REGULATION_OF_CARBOHYDRATE_METABOLIC_PROCESS	205	0.275715	1.28737	0.0292276	0.237571	1	3635
GOBP_EPITHELIAL_CELL_MATURATION	27	0.398855	1.28726	0.152174	0.23752	1	1206
GOBP_PROTEIN_TARGETING_TO_VACUOLE	45	0.350605	1.28668	0.0907173	0.238168	1	4638
GOBP_AMYLOID_PRECURSOR_PROTEIN_METABOLIC_PROCESS	76	0.318954	1.28637	0.0939457	0.238423	1	3027
GOBP_NEGATIVE_REGULATION_OF_TUMOR_NECROSIS_FACTOR_MEDIATED_SIGNALING_PATHWAY	20	0.4318	1.28633	0.166329	0.238303	1	5026
GOBP_NEGATIVE_REGULATION_OF_AMYLOID_PRECURSOR_PROTEIN_CATABOLIC_PROCESS	22	0.424205	1.28608	0.1375	0.238466	1	961
GOBP_POLYAMINE_TRANSPORT	15	0.472787	1.28608	0.172691	0.238295	1	3871
GOBP_POSITIVE_REGULATION_OF_DNA_BINDING	57	0.335563	1.28601	0.0978723	0.238227	1	5477
GOBP_NEUROEPITHELIAL_CELL_DIFFERENTIATION	47	0.351089	1.2857	0.133047	0.238461	1	3522
GOBP_REGULATION_OF_FIBROBLAST_APOPTOTIC_PROCESS	24	0.413589	1.28567	0.161538	0.238328	1	4296
GOBP_REGULATION_OF_HORMONE_BIOSYNTHETIC_PROCESS	30	0.391222	1.28533	0.150206	0.238623	1	2826
GOBP_ACTOMYOSIN_STRUCTURE_ORGANIZATION	217	0.273619	1.28491	0.0317757	0.239066	1	3531
GOBP_STRIATED_MUSCLE_CELL_DIFFERENTIATION	343	0.255382	1.28475	0.01222	0.239103	1	5287
GOBP_NEGATIVE_REGULATION_OF_BONE_REMODELING	20	0.43044	1.28392	0.154158	0.240109	1	4714
GOBP_AXON_REGENERATION	54	0.342495	1.28336	0.104294	0.240714	1	1565
GOBP_PORE_COMPLEX_ASSEMBLY	21	0.424473	1.28291	0.149284	0.241213	1	7141
GOBP_HAIR_CYCLE_PHASE	22	0.40615	1.28281	0.146045	0.241154	1	2870
GOBP_NEGATIVE_REGULATION_OF_NEURON_DIFFERENTIATION	89	0.310059	1.28241	0.097166	0.241535	1	4062
GOBP_REGULATION_OF_PROTEOLYSIS_INVOLVED_IN_PROTEIN_CATABOLIC_PROCESS	225	0.272365	1.28238	0.0440882	0.241402	1	3009
GOBP_REGULATION_OF_EXTRINSIC_APOPTOTIC_SIGNALING_PATHWAY_IN_ABSENCE_OF_LIGAND	45	0.359934	1.28148	0.132692	0.24243	1	1639
GOBP_REGULATION_OF_PROGRAMMED_NECROTIC_CELL_DEATH	28	0.396882	1.28131	0.127237	0.242515	1	5136
GOBP_RESPONSE_TO_ISCHEMIA	48	0.346976	1.28093	0.105368	0.242794	1	4351
GOBP_CD4_POSITIVE_ALPHA_BETA_T_CELL_DIFFERENTIATION	100	0.305497	1.2806	0.0945378	0.243066	1	3898
GOBP_BRANCHING_INVOLVED_IN_PROSTATE_GLAND_MORPHOGENESIS	15	0.455297	1.27942	0.185654	0.244536	1	1734
GOBP_CELLULAR_RESPONSE_TO_HEAT	50	0.34493	1.27933	0.131959	0.244457	1	2461
GOBP_POSITIVE_REGULATION_OF_DEFENSE_RESPONSE_TO_VIRUS_BY_HOST	33	0.37928	1.27932	0.130178	0.244293	1	3512
GOBP_PROTEIN_LOCALIZATION_TO_PLASMA_MEMBRANE	312	0.25939	1.27914	0.027027	0.244367	1	4069
GOBP_SEX_DIFFERENTIATION	317	0.258172	1.27894	0.0198807	0.244458	1	5272
GOBP_ENDODERMAL_CELL_DIFFERENTIATION	33	0.381238	1.27871	0.16	0.244593	1	7730
GOBP_PROTEIN_EXPORT_FROM_NUCLEUS	65	0.331189	1.27855	0.106339	0.244626	1	3808
GOBP_REGULATION_OF_CELLULAR_RESPONSE_TO_INSULIN_STIMULUS	89	0.315043	1.27838	0.0784314	0.244672	1	1506
GOBP_RESPONSE_TO_ESTRADIOL	53	0.344823	1.27832	0.109504	0.244573	1	3062
GOBP_POSITIVE_REGULATION_OF_FILOPODIUM_ASSEMBLY	35	0.382748	1.27807	0.144033	0.244724	1	2355
GOBP_MYOBLAST_PROLIFERATION	28	0.395246	1.27753	0.143791	0.245229	1	3373
GOBP_AORTIC_VALVE_DEVELOPMENT	34	0.37467	1.27699	0.128257	0.245792	1	675
GOBP_MESENCHYMAL_CELL_MIGRATION	65	0.322445	1.27623	0.119588	0.246661	1	4780
GOBP_GANGLIOSIDE_METABOLIC_PROCESS	28	0.395933	1.2761	0.155689	0.246675	1	741
GOBP_OOGENESIS	120	0.292271	1.2758	0.0679012	0.246941	1	3872
GOBP_REGULATION_OF_MACROAUTOPHAGY	116	0.301811	1.27536	0.0843882	0.247383	1	4481
GOBP_G_PROTEIN_COUPLED_RECEPTOR_SIGNALING_PATHWAY_INVOLVED_IN_HEART_PROCESS	16	0.459602	1.27513	0.179104	0.247538	1	3466
GOBP_GLYCOPROTEIN_BIOSYNTHETIC_PROCESS	287	0.263457	1.27487	0.0264228	0.247722	1	5148
GOBP_OSSIFICATION	445	0.250536	1.27473	0.00974659	0.247724	1	2987
GOBP_REGULATION_OF_TYPE_B_PANCREATIC_CELL_PROLIFERATION	20	0.428176	1.27452	0.17735	0.24782	1	371
GOBP_EMBRYO_IMPLANTATION	70	0.323601	1.27424	0.0963855	0.247999	1	5197
GOBP_RENAL_WATER_HOMEOSTASIS	17	0.444388	1.27411	0.165631	0.248005	1	1325
GOBP_NEGATIVE_REGULATION_OF_CHEMOTAXIS	58	0.329824	1.27395	0.118393	0.248067	1	3544
GOBP_POSITIVE_REGULATION_OF_RELEASE_OF_CYTOCHROME_C_FROM_MITOCHONDRIA	28	0.394182	1.27376	0.166348	0.248156	1	2841
GOBP_PHARYNGEAL_SYSTEM_DEVELOPMENT	32	0.375131	1.27284	0.146091	0.249211	1	5272
GOBP_REGULATION_OF_RESPONSE_TO_ENDOPLASMIC_RETICULUM_STRESS	77	0.313709	1.27248	0.120083	0.249526	1	5219
GOBP_UROGENITAL_SYSTEM_DEVELOPMENT	68	0.320699	1.27244	0.0971922	0.249403	1	5197
GOBP_REGULATION_OF_CYSTEINE_TYPE_ENDOPEPTIDASE_ACTIVITY_INVOLVED_IN_APOPTOTIC_SIGNALING_PATHWAY	18	0.429297	1.27153	0.164179	0.250494	1	4216
GOBP_REPRODUCTIVE_SYSTEM_DEVELOPMENT	337	0.255357	1.27123	0.0292969	0.250748	1	5272
GOBP_POSITIVE_REGULATION_OF_AMIDE_METABOLIC_PROCESS	167	0.279917	1.2705	0.0596026	0.251633	1	5487
GOBP_T_HELPER_2_CELL_CYTOKINE_PRODUCTION	18	0.438854	1.27011	0.179752	0.251994	1	3298
GOBP_RHO_PROTEIN_SIGNAL_TRANSDUCTION	138	0.289179	1.27011	0.0689655	0.251814	1	3916
GOBP_CELLULAR_RESPONSE_TO_FLUID_SHEAR_STRESS	17	0.445349	1.26879	0.180328	0.253534	1	3820
GOBP_NEURAL_RETINA_DEVELOPMENT	84	0.308862	1.26875	0.100791	0.253399	1	5512
GOBP_TRABECULA_MORPHOGENESIS	57	0.337926	1.26869	0.12449	0.253331	1	5145
GOBP_MRNA_METHYLATION	17	0.442818	1.26843	0.168279	0.253512	1	4958
GOBP_VESICLE_COATING	33	0.367838	1.26775	0.138889	0.254299	1	3579
GOBP_AXIS_ELONGATION	37	0.36834	1.26695	0.165289	0.255311	1	5272
GOBP_POSITIVE_REGULATION_OF_TOR_SIGNALING	69	0.321956	1.26653	0.106509	0.255766	1	3559
GOBP_RETROGRADE_TRANSPORT_ENDOSOME_TO_GOLGI	89	0.303948	1.26618	0.0813008	0.256081	1	5125
GOBP_REGULATION_OF_INTRINSIC_APOPTOTIC_SIGNALING_PATHWAY_IN_RESPONSE_TO_DNA_DAMAGE_BY_P53_CLASS_MEDIATOR	16	0.447724	1.26555	0.187625	0.256754	1	4888
GOBP_RIBOSOMAL_LARGE_SUBUNIT_BIOGENESIS	72	0.320728	1.26469	0.112936	0.257815	1	4976
GOBP_CELLULAR_SENESCENCE	89	0.307798	1.26434	0.0912863	0.258116	1	6238
GOBP_ENDOSOME_TO_LYSOSOME_TRANSPORT	69	0.324942	1.26411	0.134576	0.258249	1	2947
GOBP_INOSITOL_PHOSPHATE_METABOLIC_PROCESS	44	0.354808	1.26387	0.135628	0.258416	1	1917
GOBP_POSITIVE_REGULATION_OF_EPITHELIAL_TO_MESENCHYMAL_TRANSITION	54	0.33497	1.26347	0.115226	0.258829	1	3285
GOBP_POSITIVE_REGULATION_OF_ENDOTHELIAL_CELL_PROLIFERATION	101	0.301216	1.26292	0.0876827	0.259446	1	1162
GOBP_CHEMOKINE_C_X_C_MOTIF_LIGAND_2_PRODUCTION	29	0.391257	1.26288	0.163306	0.25931	1	1561
GOBP_POSITIVE_REGULATION_OF_TORC1_SIGNALING	52	0.342157	1.26236	0.12426	0.259868	1	3559
GOBP_ENDODERM_FORMATION	43	0.345749	1.26211	0.134454	0.260054	1	7730
GOBP_MODULATION_BY_HOST_OF_SYMBIONT_PROCESS	81	0.312881	1.26181	0.092437	0.260294	1	5510
GOBP_DISRUPTION_OF_ANATOMICAL_STRUCTURE_IN_ANOTHER_ORGANISM	112	0.293816	1.26174	0.0811359	0.26021	1	3035
GOBP_REGULATION_OF_MEMBRANE_REPOLARIZATION	35	0.370582	1.26148	0.149105	0.260409	1	3006
GOBP_CELLULAR_RESPONSE_TO_PEPTIDE	343	0.25253	1.26107	0.029106	0.260818	1	3917
GOBP_POSITIVE_REGULATION_OF_PROTEIN_CONTAINING_COMPLEX_DISASSEMBLY	37	0.364745	1.26107	0.148315	0.260638	1	1036
GOBP_REGULATION_OF_PLASMA_LIPOPROTEIN_PARTICLE_LEVELS	69	0.319461	1.26093	0.108163	0.260675	1	1702
GOBP_CELL_PROLIFERATION_INVOLVED_IN_KIDNEY_DEVELOPMENT	22	0.417364	1.26047	0.18	0.26112	1	5766
GOBP_DEVELOPMENTAL_MATURATION	383	0.250474	1.26046	0.0277228	0.260952	1	3456
GOBP_TRABECULA_FORMATION	30	0.387435	1.26011	0.184382	0.261262	1	4854
GOBP_POSITIVE_REGULATION_OF_HORMONE_METABOLIC_PROCESS	25	0.396344	1.2598	0.164583	0.261531	1	2826
GOBP_NEGATIVE_REGULATION_OF_VIRAL_TRANSCRIPTION	18	0.438972	1.2585	0.183505	0.263288	1	1972
GOBP_CELLULAR_RESPONSE_TO_OSMOTIC_STRESS	60	0.324871	1.25804	0.13035	0.263774	1	4375
GOBP_NEGATIVE_REGULATION_OF_VASCULATURE_DEVELOPMENT	110	0.295756	1.25775	0.0705394	0.264042	1	4626
GOBP_REGULATION_OF_INSULIN_RECEPTOR_SIGNALING_PATHWAY	82	0.309596	1.25752	0.112474	0.264201	1	1506
GOBP_NEGATIVE_REGULATION_OF_CHONDROCYTE_DIFFERENTIATION	26	0.39679	1.25718	0.184035	0.264493	1	500
GOBP_PROTEIN_REFOLDING	24	0.407454	1.25716	0.184906	0.264325	1	1185
GOBP_ESTABLISHMENT_OF_EPITHELIAL_CELL_POLARITY	40	0.358185	1.25716	0.141962	0.264148	1	2670
GOBP_PROTEIN_LOCALIZATION_TO_ENDOSOME	28	0.393822	1.25714	0.17551	0.263989	1	2150
GOBP_PROTEOGLYCAN_METABOLIC_PROCESS	89	0.305764	1.25656	0.0921569	0.264634	1	6680
GOBP_INTRACELLULAR_MONOATOMIC_ANION_HOMEOSTASIS	17	0.444921	1.25554	0.189362	0.265875	1	3006
GOBP_NEGATIVE_REGULATION_OF_WOUND_HEALING	67	0.32062	1.25544	0.110169	0.265801	1	4873
GOBP_REGULATION_OF_GTPASE_ACTIVITY	340	0.252265	1.25532	0.0263692	0.265808	1	2474
GOBP_MUCOPOLYSACCHARIDE_METABOLIC_PROCESS	80	0.310106	1.25517	0.112288	0.265842	1	3635
GOBP_VESICLE_TARGETING	60	0.324839	1.25506	0.122772	0.265826	1	3579
GOBP_REGULATION_OF_IMMATURE_T_CELL_PROLIFERATION	17	0.446775	1.25434	0.206593	0.266663	1	4376
GOBP_NEGATIVE_REGULATION_OF_CARBOHYDRATE_METABOLIC_PROCESS	62	0.331271	1.25406	0.145914	0.266881	1	2026
GOBP_AUTOPHAGOSOME_ORGANIZATION	119	0.290162	1.25359	0.085595	0.26741	1	4841
GOBP_NEGATIVE_REGULATION_OF_DNA_BINDING	49	0.3342	1.25358	0.139165	0.267247	1	3679
GOBP_NEGATIVE_REGULATION_OF_COAGULATION	48	0.341935	1.25339	0.132653	0.267346	1	6541
GOBP_OLFACTORY_BULB_INTERNEURON_DIFFERENTIATION	20	0.421691	1.25239	0.179916	0.268619	1	2949
GOBP_PURINE_NUCLEOBASE_METABOLIC_PROCESS	23	0.400546	1.25236	0.165605	0.268485	1	1505
GOBP_HINDLIMB_MORPHOGENESIS	48	0.350007	1.25216	0.121399	0.268614	1	5040
GOBP_MAINTENANCE_OF_CELL_POLARITY	18	0.43271	1.25205	0.180392	0.26859	1	1036
GOBP_RESPONSE_TO_OSMOTIC_STRESS	91	0.297397	1.25183	0.102161	0.268726	1	5276
GOBP_MAINTENANCE_OF_LOCATION	361	0.251629	1.2514	0.0318091	0.269196	1	1478
GOBP_REGULATION_OF_EPITHELIAL_CELL_DIFFERENTIATION	170	0.271971	1.25056	0.0613861	0.270293	1	3147
GOBP_MUSCLE_HYPERTROPHY	121	0.287589	1.2503	0.100196	0.270491	1	3835
GOBP_POSITIVE_REGULATION_OF_PHOSPHATASE_ACTIVITY	32	0.370761	1.24971	0.165354	0.271164	1	6081
GOBP_CELLULAR_RESPONSE_TO_EXTRACELLULAR_STIMULUS	263	0.261942	1.24971	0.0420842	0.270979	1	3586
GOBP_ESTABLISHMENT_OF_PROTEIN_LOCALIZATION_TO_CHROMOSOME	28	0.392362	1.24899	0.175	0.271876	1	6873
GOBP_REGULATION_OF_PROTEIN_AUTOPHOSPHORYLATION	44	0.347545	1.24777	0.160083	0.273464	1	5746
GOBP_LENS_DEVELOPMENT_IN_CAMERA_TYPE_EYE	90	0.296903	1.24775	0.0950495	0.27331	1	1547
GOBP_NEGATIVE_REGULATION_OF_PROTEIN_LOCALIZATION_TO_MEMBRANE	37	0.360485	1.2476	0.16318	0.273344	1	3635
GOBP_MICROTUBULE_DEPOLYMERIZATION	58	0.328983	1.24577	0.132797	0.275856	1	3733
GOBP_MHC_CLASS_II_BIOSYNTHETIC_PROCESS	17	0.438877	1.24571	0.20751	0.275756	1	4237
GOBP_LIPOPROTEIN_METABOLIC_PROCESS	135	0.284306	1.24561	0.0912621	0.27574	1	2288
GOBP_DEOXYRIBONUCLEOSIDE_MONOPHOSPHATE_METABOLIC_PROCESS	30	0.377057	1.245	0.175781	0.276445	1	1500
GOBP_ANGIOGENESIS_INVOLVED_IN_WOUND_HEALING	25	0.381202	1.24469	0.15	0.27674	1	4479
GOBP_MORPHOGENESIS_OF_A_BRANCHING_STRUCTURE	253	0.260617	1.24464	0.0418251	0.276623	1	5383
GOBP_MAMMARY_GLAND_EPITHELIAL_CELL_DIFFERENTIATION	17	0.437268	1.24407	0.201597	0.277316	1	180
GOBP_ANATOMICAL_STRUCTURE_REGRESSION	19	0.424639	1.24402	0.193416	0.277188	1	4571
GOBP_N_TERMINAL_PROTEIN_AMINO_ACID_ACETYLATION	16	0.444697	1.24393	0.20296	0.277115	1	1164
GOBP_VIRAL_BUDDING	18	0.435365	1.24388	0.186722	0.276993	1	6949
GOBP_PROGRAMMED_NECROTIC_CELL_DEATH	51	0.332289	1.24273	0.128821	0.278493	1	5219
GOBP_POSITIVE_REGULATION_OF_MONOCYTE_CHEMOTACTIC_PROTEIN_1_PRODUCTION	21	0.403919	1.24208	0.170782	0.279284	1	1712
GOBP_3_UTR_MEDIATED_MRNA_STABILIZATION	21	0.412782	1.24142	0.178862	0.28011	1	4834
GOBP_NEGATIVE_REGULATION_OF_PROTEIN_LOCALIZATION_TO_CELL_PERIPHERY	30	0.380455	1.24099	0.166667	0.280599	1	6096
GOBP_MUSCLE_ADAPTATION	133	0.279803	1.24077	0.09375	0.280722	1	2818
GOBP_POSITIVE_REGULATION_BY_HOST_OF_VIRAL_PROCESS	22	0.40838	1.24075	0.197002	0.280556	1	749
GOBP_PIGMENT_CELL_DIFFERENTIATION	39	0.350939	1.24034	0.164609	0.280989	1	1938
GOBP_INTRACELLULAR_PH_REDUCTION	46	0.349202	1.2395	0.14959	0.282118	1	2257
GOBP_NEGATIVE_REGULATION_OF_PHOSPHATASE_ACTIVITY	35	0.364546	1.23947	0.161359	0.281972	1	1252
GOBP_SEMAPHORIN_PLEXIN_SIGNALING_PATHWAY_INVOLVED_IN_NEURON_PROJECTION_GUIDANCE	17	0.434196	1.23936	0.202614	0.281954	1	1100
GOBP_SERTOLI_CELL_DIFFERENTIATION	29	0.377877	1.23876	0.172557	0.282676	1	5886
GOBP_ORGANELLE_DISASSEMBLY	134	0.283871	1.23871	0.101215	0.282571	1	2965
GOBP_REGULATION_OF_RENAL_SYSTEM_PROCESS	23	0.39834	1.23846	0.193294	0.282759	1	3570
GOBP_INTRINSIC_APOPTOTIC_SIGNALING_PATHWAY_IN_RESPONSE_TO_ENDOPLASMIC_RETICULUM_STRESS	66	0.313333	1.23775	0.132075	0.283607	1	2900
GOBP_REGULATION_OF_LEUKOCYTE_ADHESION_TO_VASCULAR_ENDOTHELIAL_CELL	34	0.367113	1.23748	0.1881	0.283839	1	1259
GOBP_SULFUR_COMPOUND_CATABOLIC_PROCESS	32	0.369438	1.23736	0.17004	0.283826	1	1364
GOBP_RESPONSE_TO_STARVATION	202	0.266727	1.23726	0.0610998	0.283807	1	4697
GOBP_POLYOL_METABOLIC_PROCESS	108	0.29114	1.23664	0.109731	0.284603	1	1917
GOBP_IMMUNE_RESPONSE_TO_TUMOR_CELL	30	0.376486	1.23647	0.169456	0.284653	1	4126
GOBP_CELLULAR_RESPONSE_TO_CADMIUM_ION	27	0.38882	1.23589	0.197959	0.285378	1	3053
GOBP_CELLULAR_RESPONSE_TO_DEXAMETHASONE_STIMULUS	25	0.385905	1.2355	0.186296	0.285822	1	1781
GOBP_AMINO_ACID_IMPORT_ACROSS_PLASMA_MEMBRANE	55	0.323265	1.23487	0.152401	0.286572	1	3204
GOBP_THYMIC_T_CELL_SELECTION	27	0.38404	1.23485	0.1875	0.286428	1	4062
GOBP_TRANSCRIPTION_PREINITIATION_COMPLEX_ASSEMBLY	65	0.313452	1.23465	0.126273	0.286548	1	2248
GOBP_REGULATION_OF_CARDIAC_MUSCLE_CELL_MEMBRANE_REPOLARIZATION	26	0.388055	1.23399	0.211577	0.287325	1	3006
GOBP_NEGATIVE_REGULATION_OF_TOLL_LIKE_RECEPTOR_SIGNALING_PATHWAY	19	0.418936	1.23333	0.19798	0.288118	1	6646
GOBP_POSITIVE_REGULATION_OF_EXOCYTOSIS	100	0.294839	1.23241	0.105155	0.289346	1	2050
GOBP_COPPER_ION_HOMEOSTASIS	16	0.434578	1.23206	0.208678	0.28973	1	1461
GOBP_RIBONUCLEOSIDE_METABOLIC_PROCESS	33	0.368177	1.23163	0.186508	0.290182	1	1412
GOBP_REGULATION_OF_DNA_BIOSYNTHETIC_PROCESS	126	0.278858	1.23154	0.101761	0.290129	1	4954
GOBP_NEGATIVE_REGULATION_OF_TRIGLYCERIDE_METABOLIC_PROCESS	15	0.451002	1.23119	0.192771	0.290448	1	4156
GOBP_MULTI_MULTICELLULAR_ORGANISM_PROCESS	199	0.261853	1.23086	0.0725806	0.290759	1	2865
GOBP_GLYCOSYL_COMPOUND_CATABOLIC_PROCESS	28	0.381436	1.23079	0.172199	0.290669	1	322
GOBP_REGULATION_OF_PHOSPHATASE_ACTIVITY	79	0.309111	1.23068	0.128655	0.290654	1	4224
GOBP_POSITIVE_REGULATION_OF_NEURON_APOPTOTIC_PROCESS	94	0.298078	1.23066	0.112205	0.290487	1	818
GOBP_NEUROENDOCRINE_CELL_DIFFERENTIATION	16	0.439321	1.23048	0.215292	0.290594	1	2335
GOBP_PHOSPHATE_ION_TRANSPORT	28	0.375599	1.22966	0.163482	0.291693	1	4839
GOBP_RENAL_SYSTEM_VASCULATURE_DEVELOPMENT	28	0.373986	1.22929	0.200837	0.292032	1	5766
GOBP_REGULATION_OF_STEM_CELL_PROLIFERATION	102	0.289771	1.22894	0.116142	0.292431	1	5085
GOBP_LOW_DENSITY_LIPOPROTEIN_PARTICLE_CLEARANCE	24	0.392834	1.22887	0.196393	0.292357	1	4604
GOBP_NEGATIVE_REGULATION_OF_STRIATED_MUSCLE_CELL_DIFFERENTIATION	44	0.344624	1.22807	0.169133	0.293453	1	3285
GOBP_VENTRICULAR_SYSTEM_DEVELOPMENT	38	0.357595	1.22791	0.172691	0.293503	1	2908
GOBP_NITRIC_OXIDE_SYNTHASE_BIOSYNTHETIC_PROCESS	28	0.380528	1.22762	0.185185	0.293759	1	3540
GOBP_POSITIVE_REGULATION_OF_SYSTEMIC_ARTERIAL_BLOOD_PRESSURE	25	0.389087	1.22649	0.186551	0.295325	1	1506
GOBP_POSITIVE_REGULATION_OF_ENDOTHELIAL_CELL_APOPTOTIC_PROCESS	25	0.384441	1.2251	0.204771	0.297333	1	1206
GOBP_NEURAL_PRECURSOR_CELL_PROLIFERATION	224	0.258456	1.22447	0.063745	0.298124	1	2750
GOBP_NEGATIVE_REGULATION_OF_MYOBLAST_DIFFERENTIATION	33	0.364946	1.22399	0.191033	0.298686	1	1812
GOBP_NEGATIVE_REGULATION_OF_MUSCLE_HYPERTROPHY	38	0.349134	1.22394	0.17551	0.298568	1	2818
GOBP_VESICLE_TARGETING_TO_FROM_OR_WITHIN_GOLGI	29	0.372641	1.2233	0.175732	0.299378	1	3579
GOBP_VASCULAR_ENDOTHELIAL_GROWTH_FACTOR_RECEPTOR_SIGNALING_PATHWAY	51	0.334668	1.22239	0.175649	0.300724	1	4551
GOBP_REGULATION_OF_NEUTROPHIL_MIGRATION	52	0.33301	1.22214	0.158954	0.300942	1	1877
GOBP_PYRIMIDINE_RIBONUCLEOTIDE_METABOLIC_PROCESS	27	0.383258	1.22186	0.208163	0.301221	1	618
GOBP_POSITIVE_REGULATION_OF_VASCULAR_ASSOCIATED_SMOOTH_MUSCLE_CELL_MIGRATION	21	0.407129	1.22174	0.216433	0.301216	1	3561
GOBP_POSITIVE_REGULATION_OF_CHROMOSOME_ORGANIZATION	106	0.288319	1.22135	0.121399	0.301683	1	5180
GOBP_RESPONSE_TO_GAMMA_RADIATION	50	0.331564	1.22087	0.164609	0.302258	1	2188
GOBP_TRANSMEMBRANE_RECEPTOR_PROTEIN_SERINE_THREONINE_KINASE_SIGNALING_PATHWAY	391	0.244269	1.21996	0.0447471	0.303478	1	5075
GOBP_REGULATION_OF_EPITHELIAL_CELL_PROLIFERATION	420	0.240801	1.21971	0.0468165	0.303669	1	5344
GOBP_MODULATION_BY_HOST_OF_VIRAL_PROCESS	46	0.334878	1.21938	0.173469	0.303986	1	1608
GOBP_NEGATIVE_REGULATION_OF_PROTEOLYSIS_INVOLVED_IN_PROTEIN_CATABOLIC_PROCESS	68	0.310727	1.21929	0.141079	0.30394	1	4062
GOBP_REGULATION_OF_ENDOTHELIAL_CELL_DIFFERENTIATION	42	0.33645	1.21895	0.181818	0.304308	1	3147
GOBP_SEMI_LUNAR_VALVE_DEVELOPMENT	40	0.349865	1.2184	0.196242	0.305038	1	675
GOBP_REGULATION_OF_MEMBRANE_PERMEABILITY	69	0.312651	1.21811	0.158416	0.305317	1	2831
GOBP_POSITIVE_REGULATION_OF_PROTEIN_SECRETION	182	0.26583	1.21796	0.0989899	0.305365	1	4339
GOBP_IMMUNOGLOBULIN_PRODUCTION_INVOLVED_IN_IMMUNOGLOBULIN_MEDIATED_IMMUNE_RESPONSE	68	0.305869	1.21765	0.127835	0.305672	1	3505
GOBP_RESPONSE_TO_PH	44	0.342914	1.21748	0.174888	0.305741	1	1315
GOBP_DNA_REPLICATION_INITIATION	33	0.362373	1.21722	0.189796	0.305964	1	4594
GOBP_FC_GAMMA_RECEPTOR_SIGNALING_PATHWAY	15	0.433855	1.21714	0.233996	0.305907	1	1300
GOBP_TRANSLATIONAL_INITIATION	114	0.282078	1.21545	0.117296	0.30851	1	5487
GOBP_LIPID_STORAGE	100	0.288122	1.21473	0.12474	0.309505	1	2025
GOBP_FIBROBLAST_ACTIVATION	22	0.398045	1.21463	0.205645	0.309498	1	5203
GOBP_REGULATION_OF_AMIDE_METABOLIC_PROCESS	459	0.23889	1.21445	0.0541586	0.309604	1	5487
GOBP_REGULATION_OF_TOLL_LIKE_RECEPTOR_SIGNALING_PATHWAY	28	0.376337	1.21445	0.179435	0.309413	1	6081
GOBP_MAINTENANCE_OF_LOCATION_IN_CELL	237	0.258548	1.21426	0.0663984	0.309504	1	1366
GOBP_BONE_MINERALIZATION_INVOLVED_IN_BONE_MATURATION	15	0.450856	1.21359	0.208861	0.310445	1	5874
GOBP_CHOLESTEROL_STORAGE	29	0.365781	1.21355	0.21519	0.310333	1	1702
GOBP_CELLULAR_RESPONSE_TO_ALDEHYDE	16	0.4341	1.2129	0.220884	0.31124	1	2263
GOBP_HISTONE_MRNA_METABOLIC_PROCESS	20	0.418907	1.21277	0.216535	0.311245	1	3401
GOBP_RESPONSE_TO_MISFOLDED_PROTEIN	24	0.391391	1.21256	0.206	0.311401	1	4134
GOBP_RESPONSE_TO_VITAMIN_D	16	0.4262	1.21235	0.222698	0.311545	1	1514
GOBP_POSITIVE_REGULATION_OF_PROTEIN_TYROSINE_KINASE_ACTIVITY	38	0.35066	1.21227	0.175299	0.311489	1	2272
GOBP_REGULATION_OF_UBIQUITIN_DEPENDENT_PROTEIN_CATABOLIC_PROCESS	169	0.265784	1.21162	0.109589	0.312389	1	3139
GOBP_NEGATIVE_REGULATION_OF_GROWTH	261	0.253624	1.21108	0.0777096	0.313104	1	3903
GOBP_NEGATIVE_REGULATION_OF_UBIQUITIN_PROTEIN_TRANSFERASE_ACTIVITY	17	0.424699	1.2107	0.235772	0.313505	1	3846
GOBP_SEROTONIN_RECEPTOR_SIGNALING_PATHWAY	15	0.427604	1.21061	0.234375	0.31345	1	2862
GOBP_MYELIN_ASSEMBLY	26	0.377633	1.2104	0.21281	0.31359	1	41
GOBP_MAGNESIUM_ION_TRANSPORT	17	0.426315	1.21014	0.222222	0.313841	1	3219
GOBP_CELLULAR_RESPONSE_TO_CAMP	38	0.360007	1.20962	0.184647	0.314518	1	3006
GOBP_REGULATION_OF_NUCLEOBASE_CONTAINING_COMPOUND_TRANSPORT	16	0.428656	1.20937	0.230932	0.314748	1	2305
GOBP_MATURATION_OF_SSU_RRNA	47	0.33186	1.20818	0.186695	0.316552	1	5452
GOBP_POSITIVE_REGULATION_OF_CELL_DIVISION	93	0.291919	1.20809	0.143701	0.316494	1	1835
GOBP_POSITIVE_REGULATION_OF_MACROPHAGE_DERIVED_FOAM_CELL_DIFFERENTIATION	15	0.450219	1.2076	0.237792	0.31713	1	2081
GOBP_OLIGOSACCHARIDE_METABOLIC_PROCESS	52	0.323179	1.20733	0.183128	0.317403	1	2024
GOBP_PROTEIN_TRANSMEMBRANE_TRANSPORT	58	0.316669	1.20728	0.179752	0.317284	1	3169
GOBP_ICOSANOID_BIOSYNTHETIC_PROCESS	48	0.327808	1.20719	0.159274	0.317226	1	999
GOBP_NEGATIVE_REGULATION_OF_NEURAL_PRECURSOR_CELL_PROLIFERATION	34	0.35409	1.20715	0.180085	0.31708	1	2465
GOBP_POSITIVE_REGULATION_OF_ALCOHOL_BIOSYNTHETIC_PROCESS	30	0.364989	1.20711	0.181263	0.31696	1	5485
GOBP_REGULATION_OF_GTP_BINDING	21	0.396806	1.20686	0.21281	0.317167	1	2473
GOBP_POSITIVE_REGULATION_OF_CELLULAR_CATABOLIC_PROCESS	333	0.243502	1.20661	0.0589431	0.317371	1	5753
GOBP_POSITIVE_REGULATION_OF_PROTEOLYSIS_INVOLVED_IN_PROTEIN_CATABOLIC_PROCESS	130	0.276181	1.20604	0.136456	0.318108	1	2870
GOBP_G1_TO_G0_TRANSITION	18	0.415961	1.20597	0.229508	0.31803	1	4468
GOBP_BRAIN_MORPHOGENESIS	45	0.325526	1.20551	0.167024	0.318596	1	3248
GOBP_FOREBRAIN_GENERATION_OF_NEURONS	65	0.310645	1.20538	0.170732	0.318625	1	3612
GOBP_VASCULAR_ENDOTHELIAL_GROWTH_FACTOR_PRODUCTION	38	0.345465	1.20529	0.182674	0.318563	1	3471
GOBP_MONOSACCHARIDE_METABOLIC_PROCESS	276	0.249269	1.20528	0.0728347	0.318394	1	3466
GOBP_NEGATIVE_REGULATION_OF_MRNA_METABOLIC_PROCESS	95	0.289725	1.20464	0.155556	0.319266	1	3146
GOBP_HEART_VALVE_MORPHOGENESIS	54	0.320387	1.20458	0.169014	0.319151	1	4723
GOBP_NEGATIVE_REGULATION_OF_TRANSCRIPTION_REGULATORY_REGION_DNA_BINDING	17	0.41314	1.20426	0.199561	0.319499	1	3617
GOBP_REGULATION_OF_PROTON_TRANSPORT	31	0.365615	1.2036	0.212302	0.320369	1	4263
GOBP_DNA_METHYLATION	45	0.333409	1.20351	0.204593	0.320326	1	6373
GOBP_CENTROSOME_DUPLICATION	75	0.294932	1.20333	0.145749	0.320412	1	1996
GOBP_NEGATIVE_REGULATION_OF_PROTEIN_LOCALIZATION_TO_NUCLEUS	45	0.334932	1.20284	0.188755	0.32102	1	2605
GOBP_REGULATION_OF_CELL_MORPHOGENESIS	273	0.247785	1.20228	0.0876068	0.321768	1	2748
GOBP_POSITIVE_REGULATION_OF_PROTEIN_MATURATION	28	0.370069	1.20204	0.222433	0.321952	1	4640
GOBP_REGULATION_OF_PROTEIN_MODIFICATION_BY_SMALL_PROTEIN_CONJUGATION_OR_REMOVAL	238	0.252137	1.20153	0.0838446	0.322628	1	2518
GOBP_IMP_METABOLIC_PROCESS	24	0.378338	1.20088	0.201172	0.32357	1	1412
GOBP_NEGATIVE_REGULATION_OF_AMIDE_METABOLIC_PROCESS	225	0.252687	1.20061	0.103659	0.323827	1	3677
GOBP_AMINOGLYCAN_METABOLIC_PROCESS	115	0.27885	1.19989	0.151329	0.324886	1	5462
GOBP_ORGAN_INDUCTION	28	0.373576	1.19978	0.242775	0.324854	1	2707
GOBP_NEGATIVE_REGULATION_OF_JNK_CASCADE	38	0.341878	1.19963	0.191837	0.324923	1	3402
GOBP_NUCLEOSIDE_MONOPHOSPHATE_CATABOLIC_PROCESS	25	0.376316	1.19898	0.199161	0.325792	1	496
GOBP_EMBRYONIC_HEART_TUBE_DEVELOPMENT	93	0.289098	1.19815	0.15275	0.326994	1	3366
GOBP_CARTILAGE_DEVELOPMENT	222	0.250625	1.19797	0.0968379	0.32712	1	5874
GOBP_LIPID_DROPLET_ORGANIZATION	35	0.350518	1.1978	0.188889	0.327202	1	5178
GOBP_NOREPINEPHRINE_TRANSPORT	31	0.364364	1.19778	0.219089	0.327062	1	2190
GOBP_MATURATION_OF_LSU_RRNA_FROM_TRICISTRONIC_RRNA_TRANSCRIPT_SSU_RRNA_5_8S_RRNA_LSU_RRNA	16	0.426282	1.19735	0.227743	0.327533	1	3717
GOBP_CELLULAR_RESPONSE_TO_GLUCOSE_STARVATION	55	0.317917	1.19695	0.176707	0.328004	1	4697
GOBP_GTP_METABOLIC_PROCESS	25	0.381964	1.19665	0.21501	0.328285	1	618
GOBP_RESPONSE_TO_PURINE_CONTAINING_COMPOUND	113	0.278912	1.1965	0.134809	0.328326	1	2126
GOBP_MUSCLE_ORGAN_MORPHOGENESIS	94	0.285491	1.19611	0.164948	0.328784	1	5161
GOBP_REGULATION_OF_JNK_CASCADE	145	0.269589	1.19596	0.104839	0.32883	1	4279
GOBP_NEGATIVE_REGULATION_OF_STEM_CELL_POPULATION_MAINTENANCE	24	0.383084	1.19577	0.228395	0.328911	1	5454
GOBP_POSITIVE_REGULATION_OF_STEM_CELL_POPULATION_MAINTENANCE	49	0.32581	1.19573	0.187747	0.328761	1	2789
GOBP_REGULATION_OF_MYOTUBE_DIFFERENTIATION	46	0.33279	1.19527	0.174636	0.329323	1	4672
GOBP_REGULATION_OF_REGULATED_SECRETORY_PATHWAY	159	0.265663	1.19509	0.120902	0.329442	1	4069
GOBP_REGULATION_OF_MRNA_PROCESSING	133	0.27209	1.19508	0.137652	0.329253	1	2736
GOBP_POSITIVE_REGULATION_OF_CELL_PROJECTION_ORGANIZATION	452	0.234299	1.19508	0.0433925	0.329062	1	3073
GOBP_REGULATION_OF_PROTEIN_EXPORT_FROM_NUCLEUS	37	0.349363	1.19429	0.197849	0.330159	1	3459
GOBP_NUCLEOTIDE_SUGAR_METABOLIC_PROCESS	33	0.351914	1.19427	0.212632	0.329991	1	4417
GOBP_REGULATION_OF_LYMPHOCYTE_CHEMOTAXIS	22	0.391026	1.19424	0.232258	0.329836	1	3820
GOBP_RESPONSE_TO_UV	155	0.267822	1.19403	0.127273	0.329958	1	5422
GOBP_REGULATION_OF_RRNA_PROCESSING	15	0.428084	1.1937	0.233663	0.330286	1	2085
GOBP_NUCLEOSIDE_METABOLIC_PROCESS	48	0.322474	1.19344	0.206122	0.330549	1	1412
GOBP_NUCLEAR_MEMBRANE_REASSEMBLY	20	0.401132	1.19272	0.250505	0.331588	1	2947
GOBP_CD8_POSITIVE_ALPHA_BETA_T_CELL_DIFFERENTIATION	21	0.387904	1.19267	0.227642	0.33147	1	7518
GOBP_REGULATION_OF_STRIATED_MUSCLE_CELL_DIFFERENTIATION	108	0.280366	1.19195	0.143141	0.332477	1	4433
GOBP_NEGATIVE_REGULATION_OF_INTERLEUKIN_10_PRODUCTION	21	0.396408	1.1916	0.220085	0.332806	1	3189
GOBP_PROTEIN_RNA_COMPLEX_ORGANIZATION	174	0.260172	1.19149	0.113281	0.332796	1	6144
GOBP_PITUITARY_GLAND_DEVELOPMENT	39	0.34776	1.19044	0.180198	0.33437	1	5918
GOBP_ORGANIC_ACID_TRANSMEMBRANE_TRANSPORT	144	0.266741	1.18967	0.127016	0.335472	1	4020
GOBP_REGULATED_EXOCYTOSIS	262	0.245138	1.18964	0.0925197	0.335311	1	4072
GOBP_EPITHELIAL_CELL_MORPHOGENESIS	46	0.325983	1.18921	0.205769	0.335847	1	3101
GOBP_CARDIAC_NEURAL_CREST_CELL_DIFFERENTIATION_INVOLVED_IN_HEART_DEVELOPMENT	20	0.394777	1.18866	0.24	0.336594	1	1441
GOBP_PEPTIDYL_THREONINE_MODIFICATION	121	0.276893	1.18858	0.139442	0.336512	1	3009
GOBP_NEGATIVE_REGULATION_OF_CELL_SUBSTRATE_ADHESION	61	0.309746	1.18813	0.185714	0.337113	1	1179
GOBP_NEGATIVE_REGULATION_OF_INTRACELLULAR_TRANSPORT	68	0.302948	1.18808	0.178279	0.336981	1	5125
GOBP_SPERM_DNA_CONDENSATION	18	0.413347	1.18644	0.227743	0.339592	1	4640
GOBP_NEGATIVE_REGULATION_OF_WNT_SIGNALING_PATHWAY	170	0.261815	1.18569	0.129225	0.340704	1	5002
GOBP_POSITIVE_REGULATION_OF_SIGNALING_RECEPTOR_ACTIVITY	39	0.343766	1.18522	0.216561	0.341275	1	439
GOBP_NEGATIVE_REGULATION_OF_SMAD_PROTEIN_SIGNAL_TRANSDUCTION	15	0.426732	1.18512	0.259481	0.341239	1	7741
GOBP_CD4_POSITIVE_ALPHA_BETA_T_CELL_CYTOKINE_PRODUCTION	27	0.365048	1.18484	0.245726	0.341538	1	3298
GOBP_CENTRIOLE_ASSEMBLY	47	0.325907	1.1847	0.174257	0.341544	1	3377
GOBP_POSITIVE_REGULATION_OF_ASTROCYTE_DIFFERENTIATION	15	0.431679	1.18468	0.262729	0.341381	1	1241
GOBP_REGULATION_OF_RECEPTOR_BINDING	23	0.394183	1.18463	0.225532	0.341247	1	7269
GOBP_CELLULAR_RESPONSE_TO_EXTERNAL_STIMULUS	311	0.241042	1.18423	0.0898438	0.341736	1	3829
GOBP_POST_EMBRYONIC_DEVELOPMENT	132	0.269103	1.18372	0.145383	0.342385	1	2987
GOBP_RENAL_SYSTEM_DEVELOPMENT	346	0.239628	1.18292	0.0927419	0.343543	1	2407
GOBP_POSITIVE_REGULATION_OF_RNA_SPLICING	49	0.33252	1.18288	0.200401	0.343395	1	3049
GOBP_ARTERY_DEVELOPMENT	120	0.27179	1.18241	0.155598	0.343994	1	5536
GOBP_POSITIVE_REGULATION_OF_CELLULAR_RESPONSE_TO_TRANSFORMING_GROWTH_FACTOR_BETA_STIMULUS	30	0.357662	1.18183	0.224806	0.344797	1	8256
GOBP_IMMUNOGLOBULIN_PRODUCTION	194	0.251492	1.18119	0.118712	0.345655	1	3505
GOBP_DNA_TEMPLATED_TRANSCRIPTION_INITIATION	135	0.268957	1.18116	0.128571	0.345509	1	3452
GOBP_REGULATION_OF_AUTOPHAGOSOME_MATURATION	17	0.409253	1.18075	0.234177	0.346046	1	6240
GOBP_CELL_DIFFERENTIATION_INVOLVED_IN_EMBRYONIC_PLACENTA_DEVELOPMENT	33	0.351417	1.18031	0.212185	0.346606	1	5525
GOBP_POSITIVE_REGULATION_OF_VASCULAR_PERMEABILITY	21	0.393086	1.18025	0.26087	0.346483	1	1591
GOBP_NEGATIVE_REGULATION_OF_CD4_POSITIVE_ALPHA_BETA_T_CELL_ACTIVATION	36	0.343408	1.1801	0.220619	0.346534	1	3375
GOBP_POSITIVE_REGULATION_OF_MITOCHONDRIAL_FISSION	22	0.386114	1.17867	0.267191	0.348798	1	3326
GOBP_PROGRAMMED_CELL_DEATH_IN_RESPONSE_TO_REACTIVE_OXYGEN_SPECIES	18	0.406104	1.17832	0.233766	0.349233	1	6204
GOBP_POSITIVE_REGULATION_OF_MRNA_PROCESSING	38	0.341719	1.17783	0.210634	0.349909	1	3049
GOBP_PROTEIN_HOMOOLIGOMERIZATION	189	0.252979	1.17705	0.127376	0.351104	1	3752
GOBP_REGULATION_OF_POST_TRANSLATIONAL_PROTEIN_MODIFICATION	282	0.242617	1.17705	0.0828516	0.350893	1	2518
GOBP_POSITIVE_REGULATION_OF_TRANSCRIPTION_REGULATORY_REGION_DNA_BINDING	25	0.372075	1.17698	0.232704	0.350799	1	6306
GOBP_ALCOHOL_BIOSYNTHETIC_PROCESS	143	0.266864	1.17691	0.173913	0.350711	1	5485
GOBP_ACUTE_PHASE_RESPONSE	44	0.326169	1.1762	0.214876	0.351782	1	1592
GOBP_PROTEIN_NEDDYLATION	22	0.392479	1.17538	0.262821	0.353	1	2649
GOBP_HEPATIC_STELLATE_CELL_ACTIVATION	16	0.415909	1.17519	0.247485	0.353121	1	4694
GOBP_REGULATION_OF_MAP_KINASE_ACTIVITY	194	0.253881	1.17513	0.138277	0.353049	1	2904
GOBP_TYPE_B_PANCREATIC_CELL_PROLIFERATION	39	0.336947	1.17492	0.207619	0.353191	1	371
GOBP_EPITHELIAL_TO_MESENCHYMAL_TRANSITION	165	0.256942	1.17471	0.147773	0.353345	1	5074
GOBP_PROTEIN_AUTOPHOSPHORYLATION	237	0.246136	1.1742	0.130081	0.354076	1	5425
GOBP_REGULATION_OF_VASCULOGENESIS	16	0.420278	1.17416	0.258064	0.353949	1	2106
GOBP_REGULATION_OF_MYOBLAST_DIFFERENTIATION	87	0.287098	1.17403	0.167742	0.353996	1	2545
GOBP_SIGNAL_TRANSDUCTION_IN_RESPONSE_TO_DNA_DAMAGE	179	0.256158	1.17373	0.126679	0.354337	1	3895
GOBP_NEGATIVE_REGULATION_OF_OSTEOBLAST_DIFFERENTIATION	67	0.295218	1.17319	0.189453	0.355149	1	941
GOBP_POSITIVE_REGULATION_OF_PEPTIDYL_THREONINE_PHOSPHORYLATION	30	0.356204	1.17314	0.260331	0.355028	1	2980
GOBP_FEMALE_PREGNANCY	166	0.261556	1.17303	0.127349	0.355021	1	2865
GOBP_MIRNA_MEDIATED_GENE_SILENCING_BY_INHIBITION_OF_TRANSLATION	23	0.382778	1.17243	0.247379	0.355875	1	3338
GOBP_ENDODERMAL_CELL_FATE_COMMITMENT	15	0.423158	1.17209	0.284232	0.35629	1	5525
GOBP_LATERAL_MESODERM_DEVELOPMENT	17	0.402128	1.17204	0.267207	0.356182	1	4598
GOBP_CELLULAR_RESPONSE_TO_SALT	201	0.25327	1.17181	0.136364	0.356323	1	2217
GOBP_ERBB_SIGNALING_PATHWAY	124	0.270498	1.1706	0.16	0.358361	1	4194
GOBP_NEGATIVE_REGULATION_OF_DEFENSE_RESPONSE_TO_VIRUS	50	0.308798	1.17046	0.219512	0.358419	1	2724
GOBP_ENDONUCLEOLYTIC_CLEAVAGE_OF_TRICISTRONIC_RRNA_TRANSCRIPT_SSU_RRNA_5_8S_RRNA_LSU_RRNA	16	0.411257	1.1703	0.254167	0.358499	1	5349
GOBP_CELLULAR_RESPONSE_TO_ESTRADIOL_STIMULUS	24	0.365555	1.16998	0.255102	0.358864	1	4541
GOBP_NK_T_CELL_ACTIVATION	16	0.415986	1.16994	0.268687	0.358734	1	7530
GOBP_NUCLEAR_TRANSCRIBED_MRNA_CATABOLIC_PROCESS	121	0.269301	1.16974	0.174757	0.35889	1	5742
GOBP_REGULATION_OF_REPRODUCTIVE_PROCESS	217	0.24892	1.1696	0.129555	0.358929	1	3466
GOBP_CELLULAR_OXIDANT_DETOXIFICATION	30	0.358581	1.16952	0.236581	0.358872	1	4885
GOBP_REGULATION_OF_PROTEIN_TYROSINE_KINASE_ACTIVITY	70	0.296247	1.16904	0.1893	0.359518	1	3366
GOBP_ERBB2_SIGNALING_PATHWAY	23	0.381038	1.16777	0.262948	0.361572	1	4194
GOBP_NEGATIVE_REGULATION_OF_CELL_GROWTH	203	0.251202	1.16674	0.144841	0.363217	1	4432
GOBP_MYOBLAST_DIFFERENTIATION	124	0.267152	1.16645	0.152256	0.363521	1	3366
GOBP_NEGATIVE_REGULATION_OF_OLIGODENDROCYTE_DIFFERENTIATION	18	0.403179	1.16553	0.270541	0.365006	1	1426
GOBP_MAMMARY_GLAND_DUCT_MORPHOGENESIS	41	0.329476	1.16519	0.204499	0.365391	1	4952
GOBP_NEGATIVE_REGULATION_OF_SIGNAL_TRANSDUCTION_IN_ABSENCE_OF_LIGAND	32	0.346836	1.16506	0.233954	0.365408	1	4639
GOBP_THYROID_HORMONE_METABOLIC_PROCESS	36	0.341921	1.16496	0.232932	0.365369	1	1375
GOBP_APOPTOTIC_PROCESS_INVOLVED_IN_DEVELOPMENT	45	0.324524	1.16454	0.250485	0.365899	1	5419
GOBP_SENSORY_PERCEPTION_OF_TEMPERATURE_STIMULUS	34	0.344451	1.16454	0.252546	0.365688	1	1236
GOBP_POSITIVE_REGULATION_OF_EPIDERMAL_CELL_DIFFERENTIATION	22	0.379142	1.16445	0.25102	0.365642	1	6913
GOBP_VESICLE_BUDDING_FROM_MEMBRANE	76	0.29052	1.16422	0.207171	0.365866	1	3148
GOBP_PHOSPHATIDYLINOSITOL_3_KINASE_PROTEIN_KINASE_B_SIGNAL_TRANSDUCTION	307	0.237145	1.16412	0.0938776	0.365822	1	3570
GOBP_POSITIVE_REGULATION_OF_DEPHOSPHORYLATION	57	0.309121	1.1639	0.217391	0.366033	1	3905
GOBP_DEVELOPMENT_OF_PRIMARY_MALE_SEXUAL_CHARACTERISTICS	146	0.258853	1.16345	0.153846	0.36666	1	5272
GOBP_POSITIVE_REGULATION_OF_CALCIUM_MEDIATED_SIGNALING	47	0.314531	1.16337	0.210638	0.366582	1	1848
GOBP_VASCULAR_ENDOTHELIAL_CELL_PROLIFERATION	30	0.355851	1.16319	0.229445	0.366713	1	3863
GOBP_RESPONSE_TO_MURAMYL_DIPEPTIDE	21	0.388047	1.16283	0.26383	0.367176	1	5714
GOBP_SPINAL_CORD_PATTERNING	24	0.372283	1.16272	0.252033	0.36716	1	4608
GOBP_REGULATION_OF_OSTEOBLAST_PROLIFERATION	31	0.34673	1.16216	0.250485	0.368008	1	4763
GOBP_ESTABLISHMENT_OF_PROTEIN_LOCALIZATION_TO_PLASMA_MEMBRANE	67	0.296617	1.16211	0.218254	0.367873	1	4017
GOBP_RENAL_VESICLE_DEVELOPMENT	19	0.396328	1.16164	0.277662	0.36851	1	5140
GOBP_FOLIC_ACID_CONTAINING_COMPOUND_METABOLIC_PROCESS	24	0.371836	1.16155	0.246063	0.368463	1	4477
GOBP_JNK_CASCADE	174	0.25531	1.16142	0.131313	0.368487	1	4279
GOBP_INTERSTRAND_CROSS_LINK_REPAIR	31	0.352684	1.16113	0.22807	0.368807	1	5674
GOBP_POSITIVE_REGULATION_OF_PROTEIN_DEACETYLATION	15	0.41349	1.16101	0.264113	0.368823	1	5477
GOBP_PANCREAS_DEVELOPMENT	86	0.281673	1.16091	0.194561	0.368808	1	4780
GOBP_BONE_MORPHOGENESIS	112	0.274768	1.16085	0.186975	0.368673	1	5703
GOBP_RESPONSE_TO_TOPOLOGICALLY_INCORRECT_PROTEIN	132	0.267366	1.16081	0.176353	0.368531	1	5322
GOBP_RESPONSE_TO_PLATELET_DERIVED_GROWTH_FACTOR	23	0.37267	1.16051	0.279297	0.368838	1	3835
GOBP_PROSTANOID_METABOLIC_PROCESS	55	0.307278	1.16025	0.229339	0.369094	1	2295
GOBP_ALCOHOL_METABOLIC_PROCESS	349	0.236052	1.15989	0.11245	0.369532	1	4503
GOBP_CARDIAC_MUSCLE_CELL_MEMBRANE_REPOLARIZATION	31	0.346742	1.15971	0.237668	0.369666	1	3006
GOBP_PYRAMIDAL_NEURON_DIFFERENTIATION	18	0.404639	1.15969	0.294821	0.369491	1	3612
GOBP_ACYLGLYCEROL_HOMEOSTASIS	38	0.332496	1.15911	0.249467	0.370349	1	2026
GOBP_NEGATIVE_T_CELL_SELECTION	15	0.426652	1.15874	0.278689	0.370817	1	5186
GOBP_MRNA_EXPORT_FROM_NUCLEUS	64	0.300321	1.15855	0.222672	0.370942	1	3738
GOBP_REGULATION_OF_EXOSOMAL_SECRETION	17	0.398958	1.15851	0.287425	0.370787	1	5780
GOBP_VESICLE_ORGANIZATION	351	0.233842	1.15831	0.0963115	0.370979	1	4785
GOBP_MITOTIC_G1_S_TRANSITION_CHECKPOINT_SIGNALING	25	0.368648	1.15765	0.258586	0.37202	1	2286
GOBP_CELL_FATE_DETERMINATION	40	0.323301	1.15748	0.244306	0.372152	1	4087
GOBP_PROTEIN_DNA_COMPLEX_DISASSEMBLY	19	0.392593	1.15708	0.266537	0.372688	1	2545
GOBP_STRIATED_MUSCLE_TISSUE_DEVELOPMENT	300	0.235982	1.15701	0.117647	0.372614	1	5207
GOBP_CHONDROCYTE_DIFFERENTIATION	124	0.265299	1.15677	0.183633	0.372852	1	1262
GOBP_VITAMIN_BIOSYNTHETIC_PROCESS	25	0.367141	1.15596	0.252016	0.374181	1	3077
GOBP_RIBONUCLEOSIDE_MONOPHOSPHATE_METABOLIC_PROCESS	53	0.309089	1.15575	0.226695	0.37435	1	4690
GOBP_REGULATION_OF_SKELETAL_MUSCLE_CELL_PROLIFERATION	16	0.406645	1.15513	0.287815	0.375328	1	5631
GOBP_MYELOID_DENDRITIC_CELL_DIFFERENTIATION	24	0.375885	1.15505	0.245798	0.375252	1	3727
GOBP_REGULATION_OF_PROTEASOMAL_UBIQUITIN_DEPENDENT_PROTEIN_CATABOLIC_PROCESS	137	0.260677	1.15482	0.183158	0.37547	1	2870
GOBP_DEVELOPMENT_OF_PRIMARY_FEMALE_SEXUAL_CHARACTERISTICS	126	0.262566	1.15422	0.160714	0.376417	1	4885
GOBP_NEGATIVE_REGULATION_OF_INTRINSIC_APOPTOTIC_SIGNALING_PATHWAY_BY_P53_CLASS_MEDIATOR	22	0.380139	1.15403	0.270707	0.376581	1	6161
GOBP_HYDROGEN_PEROXIDE_METABOLIC_PROCESS	55	0.304851	1.15309	0.232422	0.378103	1	1524
GOBP_PROTEIN_DEACYLATION	75	0.291756	1.1529	0.216495	0.37826	1	2727
GOBP_EPIDERMAL_GROWTH_FACTOR_RECEPTOR_SIGNALING_PATHWAY	105	0.26921	1.15267	0.192946	0.378496	1	3820
GOBP_REGULATION_OF_SYSTEMIC_ARTERIAL_BLOOD_PRESSURE_MEDIATED_BY_A_CHEMICAL_SIGNAL	54	0.308847	1.15225	0.238095	0.379037	1	1506
GOBP_CELL_FATE_COMMITMENT	300	0.236096	1.15217	0.131799	0.378994	1	4938
GOBP_POSITIVE_REGULATION_OF_RHO_PROTEIN_SIGNAL_TRANSDUCTION	35	0.340877	1.15166	0.229814	0.379717	1	4227
GOBP_POSITIVE_REGULATION_OF_GTPASE_ACTIVITY	251	0.242172	1.15157	0.129897	0.379694	1	3050
GOBP_MUSCLE_CELL_DIFFERENTIATION	461	0.22531	1.15127	0.077821	0.380038	1	3479
GOBP_AORTA_DEVELOPMENT	73	0.287618	1.1498	0.214286	0.382672	1	5703
GOBP_POSITIVE_REGULATION_OF_RUFFLE_ASSEMBLY	15	0.414121	1.1496	0.290123	0.382826	1	1805
GOBP_REGULATION_OF_MUSCLE_HYPERTROPHY	83	0.278101	1.14911	0.212551	0.383548	1	2818
GOBP_RESPONSE_TO_ETHANOL	77	0.287713	1.149	0.227176	0.383538	1	2408
GOBP_NEGATIVE_REGULATION_OF_POST_TRANSLATIONAL_PROTEIN_MODIFICATION	93	0.276434	1.14853	0.178499	0.384216	1	2870
GOBP_ISOTYPE_SWITCHING_TO_IGG_ISOTYPES	18	0.39952	1.1478	0.280488	0.385444	1	3505
GOBP_REGULATION_OF_PROTEASOMAL_PROTEIN_CATABOLIC_PROCESS	189	0.248599	1.1476	0.16537	0.385596	1	3139
GOBP_INFLAMMATORY_CELL_APOPTOTIC_PROCESS	28	0.34992	1.14699	0.273092	0.386526	1	2142
GOBP_REGULATION_OF_CELL_PROLIFERATION_INVOLVED_IN_KIDNEY_DEVELOPMENT	16	0.41834	1.14691	0.272912	0.386448	1	5766
GOBP_REGULATION_OF_GENERATION_OF_PRECURSOR_METABOLITES_AND_ENERGY	158	0.252186	1.14669	0.170124	0.386655	1	3586
GOBP_MESONEPHRIC_TUBULE_MORPHOGENESIS	80	0.283431	1.14655	0.219713	0.386696	1	5383
GOBP_REGULATION_OF_RHO_PROTEIN_SIGNAL_TRANSDUCTION	85	0.28257	1.14654	0.200803	0.386487	1	3916
GOBP_FIBROBLAST_APOPTOTIC_PROCESS	31	0.351294	1.14647	0.263056	0.386414	1	5025
GOBP_REGULATION_OF_INSULIN_LIKE_GROWTH_FACTOR_RECEPTOR_SIGNALING_PATHWAY	25	0.365072	1.14647	0.295409	0.386198	1	1059
GOBP_RESPONSE_TO_INTERLEUKIN_7	18	0.39611	1.14618	0.270916	0.386515	1	2781
GOBP_MALE_SEX_DIFFERENTIATION	175	0.251565	1.14579	0.168699	0.387042	1	5272
GOBP_NATURAL_KILLER_CELL_DIFFERENTIATION	35	0.334051	1.14575	0.273279	0.38689	1	1600
GOBP_REGULATION_OF_CELL_GROWTH	444	0.224278	1.14571	0.0925197	0.386756	1	3850
GOBP_POSITIVE_REGULATION_OF_PROTEIN_SERINE_THREONINE_KINASE_ACTIVITY	201	0.249353	1.14513	0.175869	0.38762	1	4200
GOBP_VENTRAL_SPINAL_CORD_DEVELOPMENT	49	0.307978	1.14429	0.222453	0.389054	1	5349
GOBP_REGULATION_OF_ERBB_SIGNALING_PATHWAY	69	0.293884	1.14411	0.223656	0.389178	1	3047
GOBP_SPLICEOSOMAL_COMPLEX_ASSEMBLY	45	0.317055	1.14346	0.245283	0.390257	1	6335
GOBP_TRNA_5_END_PROCESSING	15	0.407757	1.14322	0.294492	0.390478	1	7835
GOBP_HYPEROSMOTIC_SALINITY_RESPONSE	15	0.425883	1.14319	0.295745	0.390317	1	4933
GOBP_REGULATION_OF_ANIMAL_ORGAN_MORPHOGENESIS	134	0.257124	1.14212	0.186235	0.392121	1	5383
GOBP_TISSUE_HOMEOSTASIS	279	0.236141	1.14187	0.140873	0.392368	1	5024
GOBP_FILOPODIUM_ASSEMBLY	74	0.285969	1.14172	0.216102	0.392398	1	5487
GOBP_REGULATION_OF_NUCLEOTIDE_BIOSYNTHETIC_PROCESS	35	0.33667	1.14142	0.253112	0.392794	1	405
GOBP_REGULATION_OF_CARTILAGE_DEVELOPMENT	73	0.287343	1.14082	0.220238	0.393728	1	2983
GOBP_PLASMA_LIPOPROTEIN_PARTICLE_CLEARANCE	38	0.324336	1.1408	0.251534	0.393543	1	4604
GOBP_NEGATIVE_REGULATION_OF_BINDING	164	0.255257	1.14033	0.200405	0.394231	1	5219
GOBP_DE_NOVO_PROTEIN_FOLDING	37	0.332491	1.14001	0.239604	0.394632	1	5818
GOBP_SMOOTH_MUSCLE_CELL_DIFFERENTIATION	81	0.281094	1.13958	0.219231	0.395236	1	4161
GOBP_GLYCOSYLATION	223	0.242068	1.13934	0.164436	0.395482	1	4798
GOBP_RNA_CATABOLIC_PROCESS	283	0.235635	1.13915	0.145129	0.39564	1	5842
GOBP_DECIDUALIZATION	25	0.363174	1.1388	0.277433	0.396125	1	907
GOBP_ACTIVATION_OF_PROTEIN_KINASE_ACTIVITY	96	0.275098	1.13875	0.194757	0.395981	1	3820
GOBP_BRANCH_ELONGATION_OF_AN_EPITHELIUM	22	0.379809	1.1385	0.290514	0.396256	1	5272
GOBP_POSITIVE_REGULATION_OF_SECRETION	424	0.223394	1.13793	0.111111	0.3971	1	4591
GOBP_PROTEIN_TARGETING	294	0.232256	1.13762	0.135338	0.397509	1	2884
GOBP_FATTY_ACID_BIOSYNTHETIC_PROCESS	158	0.251938	1.13723	0.174168	0.398057	1	3054
GOBP_MAMMARY_GLAND_DEVELOPMENT	161	0.248972	1.13715	0.184524	0.398012	1	3540
GOBP_REGULATION_OF_FAT_CELL_DIFFERENTIATION	150	0.254471	1.13681	0.179381	0.398441	1	5074
GOBP_NUCLEOBASE_CONTAINING_COMPOUND_TRANSPORT	196	0.244734	1.13622	0.157685	0.399329	1	4448
GOBP_REGULATION_OF_GRANULOCYTE_CHEMOTAXIS	58	0.297637	1.1359	0.240079	0.399727	1	2291
GOBP_RESOLUTION_OF_MEIOTIC_RECOMBINATION_INTERMEDIATES	16	0.406923	1.1356	0.286957	0.400084	1	2125
GOBP_NEGATIVE_REGULATION_OF_PROGRAMMED_NECROTIC_CELL_DEATH	18	0.394104	1.13554	0.304436	0.399974	1	5136
GOBP_UNSATURATED_FATTY_ACID_BIOSYNTHETIC_PROCESS	42	0.316492	1.1352	0.279022	0.400436	1	2081
GOBP_POSITIVE_REGULATION_OF_INTERLEUKIN_17_PRODUCTION	27	0.357318	1.13497	0.255965	0.400651	1	5378
GOBP_INTESTINAL_EPITHELIAL_CELL_DEVELOPMENT	20	0.38147	1.1345	0.284211	0.401377	1	4086
GOBP_VENTRICULAR_CARDIAC_MUSCLE_TISSUE_DEVELOPMENT	68	0.28576	1.13448	0.250501	0.401206	1	5161
GOBP_REGULATION_OF_ALPHA_BETA_T_CELL_DIFFERENTIATION	78	0.28622	1.13444	0.232794	0.401038	1	3375
GOBP_MAMMARY_GLAND_ALVEOLUS_DEVELOPMENT	22	0.370622	1.1344	0.270955	0.400908	1	1734
GOBP_NEGATIVE_REGULATION_OF_SYNAPSE_ORGANIZATION	18	0.387333	1.13408	0.296512	0.401311	1	133
GOBP_REGULATION_OF_SMOOTH_MUSCLE_CELL_DIFFERENTIATION	33	0.33834	1.13367	0.257796	0.401875	1	335
GOBP_POSITIVE_REGULATION_OF_PROTEIN_POLYMERIZATION	91	0.274409	1.13282	0.220907	0.403273	1	2684
GOBP_HEART_VALVE_FORMATION	15	0.41114	1.13277	0.28827	0.403141	1	564
GOBP_ENDOTHELIAL_CELL_CHEMOTAXIS	31	0.337104	1.13276	0.264113	0.402937	1	734
GOBP_REGULATION_OF_RETINOIC_ACID_RECEPTOR_SIGNALING_PATHWAY	18	0.388852	1.13199	0.2846	0.404216	1	1780
GOBP_PYRIMIDINE_NUCLEOTIDE_BIOSYNTHETIC_PROCESS	24	0.366948	1.13199	0.286299	0.404	1	2062
GOBP_MULTICELLULAR_ORGANISMAL_MOVEMENT	61	0.294674	1.13178	0.25098	0.404166	1	5717
GOBP_LIVER_MORPHOGENESIS	36	0.327677	1.13156	0.257545	0.404367	1	3741
GOBP_VESICLE_CARGO_LOADING	25	0.357013	1.13141	0.273834	0.404463	1	2571
GOBP_REGULATION_OF_CELLULAR_RESPONSE_TO_GROWTH_FACTOR_STIMULUS	319	0.233371	1.13111	0.143434	0.404807	1	4732
GOBP_GLUTAMINE_METABOLIC_PROCESS	23	0.369114	1.13091	0.294363	0.404953	1	1003
GOBP_ANTERIOR_POSTERIOR_AXIS_SPECIFICATION	63	0.289653	1.1309	0.221258	0.404749	1	4952
GOBP_TRNA_METABOLIC_PROCESS	178	0.246999	1.12981	0.185031	0.406669	1	5433
GOBP_EMBRYONIC_CRANIAL_SKELETON_MORPHOGENESIS	54	0.305703	1.12892	0.249513	0.408162	1	3395
GOBP_CYTOSOLIC_TRANSPORT	168	0.247918	1.12837	0.188312	0.409057	1	5252
GOBP_POSITIVE_REGULATION_OF_DOUBLE_STRAND_BREAK_REPAIR_VIA_HOMOLOGOUS_RECOMBINATION	38	0.32441	1.128	0.276892	0.409565	1	2890
GOBP_ESTABLISHMENT_OR_MAINTENANCE_OF_BIPOLAR_CELL_POLARITY	54	0.300444	1.12718	0.262745	0.410946	1	2670
GOBP_POSITIVE_REGULATION_OF_EPITHELIAL_CELL_APOPTOTIC_PROCESS	48	0.304504	1.12703	0.265393	0.411029	1	1554
GOBP_REGULATION_OF_TISSUE_REMODELING	87	0.277584	1.12667	0.240891	0.411504	1	5024
GOBP_EMBRYONIC_CAMERA_TYPE_EYE_DEVELOPMENT	42	0.315733	1.12639	0.267068	0.41182	1	7495
GOBP_GLYCEROL_ETHER_METABOLIC_PROCESS	20	0.375592	1.12636	0.287257	0.411654	1	3525
GOBP_HEART_VALVE_DEVELOPMENT	65	0.290544	1.12623	0.256098	0.411673	1	4723
GOBP_RECEPTOR_INTERNALIZATION	150	0.250162	1.12616	0.17773	0.411581	1	3665
GOBP_PROTEASOME_MEDIATED_UBIQUITIN_DEPENDENT_PROTEIN_CATABOLIC_PROCESS	437	0.219593	1.12592	0.0995851	0.411838	1	4253
GOBP_GLIAL_CELL_APOPTOTIC_PROCESS	20	0.378247	1.12445	0.306418	0.414636	1	2563
GOBP_REGULATION_OF_MEIOTIC_NUCLEAR_DIVISION	36	0.324228	1.12411	0.26834	0.4151	1	3268
GOBP_NEGATIVE_REGULATION_OF_FIBROBLAST_PROLIFERATION	45	0.313794	1.12389	0.302846	0.41528	1	5477
GOBP_CELLULAR_RESPONSE_TO_CALCIUM_ION	91	0.272133	1.12386	0.238197	0.415102	1	2111
GOBP_LATE_ENDOSOME_TO_VACUOLE_TRANSPORT_VIA_MULTIVESICULAR_BODY_SORTING_PATHWAY	16	0.407332	1.12367	0.3	0.415241	1	7541
GOBP_RETINA_MORPHOGENESIS_IN_CAMERA_TYPE_EYE	79	0.28218	1.12315	0.246835	0.416037	1	5410
GOBP_NEGATIVE_REGULATION_OF_TYPE_I_INTERFERON_MEDIATED_SIGNALING_PATHWAY	26	0.355382	1.12267	0.298569	0.41677	1	5468
GOBP_DOPAMINERGIC_NEURON_DIFFERENTIATION	47	0.30697	1.12265	0.282565	0.416591	1	5140
GOBP_ENDOCRINE_PANCREAS_DEVELOPMENT	51	0.303469	1.12191	0.253638	0.417883	1	4780
GOBP_FEMALE_SEX_DIFFERENTIATION	148	0.25046	1.12187	0.219844	0.417717	1	4760
GOBP_MUSCLE_TISSUE_DEVELOPMENT	495	0.219206	1.12184	0.128405	0.417549	1	5161
GOBP_REGULATION_OF_TRANSCRIPTION_REGULATORY_REGION_DNA_BINDING	51	0.302023	1.12157	0.279843	0.417889	1	6386
GOBP_RESPONSE_TO_YEAST	17	0.404773	1.12126	0.309278	0.418264	1	1608
GOBP_ORGANELLE_INHERITANCE	15	0.401936	1.12071	0.315678	0.419209	1	2605
GOBP_ESTABLISHMENT_OF_PROTEIN_LOCALIZATION_TO_VACUOLE	58	0.294234	1.12047	0.282398	0.419482	1	5813
GOBP_CELL_SURFACE_RECEPTOR_SIGNALING_PATHWAY_INVOLVED_IN_HEART_DEVELOPMENT	23	0.365559	1.12023	0.284797	0.419729	1	5419
GOBP_CARBOHYDRATE_BIOSYNTHETIC_PROCESS	211	0.240946	1.11981	0.184805	0.420282	1	1614
GOBP_REGULATION_OF_DEFENSE_RESPONSE_TO_VIRUS_BY_HOST	45	0.317058	1.11972	0.291165	0.420253	1	3696
GOBP_MAINTENANCE_OF_CELL_NUMBER	214	0.236294	1.11912	0.182	0.421205	1	5591
GOBP_NUCLEOTIDE_EXCISION_REPAIR	78	0.278995	1.1186	0.243243	0.42201	1	6904
GOBP_SPERM_CAPACITATION	37	0.322914	1.11851	0.278119	0.421965	1	3411
GOBP_PYRIMIDINE_RIBONUCLEOTIDE_BIOSYNTHETIC_PROCESS	17	0.393607	1.11827	0.308793	0.422223	1	5174
GOBP_REGULATION_OF_RECEPTOR_SIGNALING_PATHWAY_VIA_STAT	135	0.25456	1.1175	0.226908	0.423581	1	4886
GOBP_CYTOPLASMIC_SEQUESTERING_OF_PROTEIN	23	0.359569	1.11743	0.297619	0.423514	1	3734
GOBP_EPIDERMIS_MORPHOGENESIS	44	0.317035	1.11698	0.28719	0.42422	1	4630
GOBP_REGULATION_OF_FILOPODIUM_ASSEMBLY	56	0.296186	1.11694	0.286325	0.424072	1	2355
GOBP_REGULATION_OF_CELLULAR_PH	88	0.267856	1.11687	0.21748	0.423974	1	2257
GOBP_PARAXIAL_MESODERM_DEVELOPMENT	24	0.356041	1.11635	0.289528	0.424806	1	4649
GOBP_REGULATION_OF_PROTEIN_BINDING	223	0.236133	1.116	0.186	0.425282	1	3679
GOBP_POST_TRANSLATIONAL_PROTEIN_TARGETING_TO_ENDOPLASMIC_RETICULUM_MEMBRANE	19	0.379115	1.11597	0.298805	0.425121	1	3017
GOBP_POSITIVE_REGULATION_OF_OSTEOBLAST_PROLIFERATION	15	0.411595	1.11567	0.30608	0.425517	1	4763
GOBP_REGULATION_OF_SIGNAL_TRANSDUCTION_BY_P53_CLASS_MEDIATOR	83	0.274856	1.11556	0.257143	0.42549	1	2142
GOBP_CRANIAL_SKELETAL_SYSTEM_DEVELOPMENT	82	0.270508	1.1152	0.25	0.425991	1	3395
GOBP_POSITIVE_REGULATION_OF_NERVOUS_SYSTEM_PROCESS	51	0.300787	1.11491	0.27112	0.426335	1	1214
GOBP_PLASMA_MEMBRANE_FUSION	28	0.343356	1.11477	0.279592	0.426426	1	4880
GOBP_RESPONSE_TO_IONIZING_RADIATION	132	0.252693	1.11459	0.212644	0.42655	1	5054
GOBP_LYSOSOMAL_MEMBRANE_ORGANIZATION	15	0.401939	1.11453	0.305221	0.426449	1	2655
GOBP_CONNECTIVE_TISSUE_DEVELOPMENT	312	0.229351	1.11426	0.19802	0.42682	1	5874
GOBP_NEGATIVE_REGULATION_OF_INTRINSIC_APOPTOTIC_SIGNALING_PATHWAY	107	0.26404	1.11418	0.243243	0.426745	1	5018
GOBP_REGULATION_OF_GLYCOGEN_BIOSYNTHETIC_PROCESS	32	0.336029	1.11413	0.294235	0.426633	1	1172
GOBP_REGULATION_OF_NUCLEOTIDE_METABOLIC_PROCESS	52	0.294421	1.11326	0.282565	0.428141	1	828
GOBP_PYRIMIDINE_NUCLEOTIDE_METABOLIC_PROCESS	40	0.316496	1.11307	0.311475	0.428263	1	5174
GOBP_FC_RECEPTOR_SIGNALING_PATHWAY	19	0.376428	1.11285	0.308977	0.428481	1	1300
GOBP_CELL_DIFFERENTIATION_IN_SPINAL_CORD	53	0.295873	1.11281	0.252567	0.428345	1	5349
GOBP_PURINE_NUCLEOSIDE_METABOLIC_PROCESS	33	0.329892	1.11201	0.283058	0.429807	1	1412
GOBP_REGULATION_OF_MRNA_METABOLIC_PROCESS	288	0.230468	1.1119	0.184739	0.429794	1	5886
GOBP_POSITIVE_REGULATION_OF_BONE_MINERALIZATION	47	0.308224	1.1113	0.293139	0.430768	1	4495
GOBP_NOTCH_SIGNALING_PATHWAY	184	0.24511	1.11104	0.197917	0.43107	1	4758
GOBP_NON_CANONICAL_WNT_SIGNALING_PATHWAY	59	0.289696	1.111	0.28169	0.430927	1	5164
GOBP_NEGATIVE_REGULATION_OF_RNA_CATABOLIC_PROCESS	86	0.272374	1.111	0.253385	0.430698	1	3280
GOBP_PROTEIN_COMPLEX_OLIGOMERIZATION	260	0.231226	1.11095	0.198853	0.430564	1	5337
GOBP_CELLULAR_RESPONSE_TO_UV	93	0.266786	1.11026	0.266385	0.431716	1	5422
GOBP_EMBRYONIC_ORGAN_MORPHOGENESIS	333	0.225179	1.10986	0.17	0.43231	1	5164
GOBP_REGULATION_OF_FATTY_ACID_BIOSYNTHETIC_PROCESS	51	0.300224	1.10966	0.285141	0.43249	1	3890
GOBP_DETECTION_OF_TEMPERATURE_STIMULUS_INVOLVED_IN_SENSORY_PERCEPTION_OF_PAIN	22	0.373503	1.10966	0.306288	0.432277	1	7831
GOBP_POSITIVE_REGULATION_OF_TRANSFORMING_GROWTH_FACTOR_BETA_PRODUCTION	21	0.378016	1.10927	0.323171	0.432772	1	5592
GOBP_NEGATIVE_REGULATION_OF_PLASMA_MEMBRANE_BOUNDED_CELL_PROJECTION_ASSEMBLY	39	0.310798	1.10918	0.295547	0.432722	1	3530
GOBP_POLY_A_PLUS_MRNA_EXPORT_FROM_NUCLEUS	24	0.350287	1.10913	0.304609	0.432577	1	5529
GOBP_RENAL_TUBULE_MORPHOGENESIS	94	0.268872	1.10897	0.242063	0.432674	1	5383
GOBP_PARASYMPATHETIC_NERVOUS_SYSTEM_DEVELOPMENT	22	0.363196	1.10864	0.288618	0.433094	1	734
GOBP_AMYLOID_PRECURSOR_PROTEIN_CATABOLIC_PROCESS	60	0.285684	1.10815	0.282209	0.433827	1	3027
GOBP_INTERLEUKIN_1_MEDIATED_SIGNALING_PATHWAY	27	0.345678	1.1078	0.283898	0.434358	1	5766
GOBP_RADIAL_GLIAL_CELL_DIFFERENTIATION	18	0.380136	1.10715	0.326226	0.435517	1	224
GOBP_FORMATION_OF_PRIMARY_GERM_LAYER	108	0.260327	1.10701	0.256972	0.43557	1	5140
GOBP_MEMBRANE_FUSION	168	0.239928	1.1068	0.20396	0.435766	1	4745
GOBP_REGULATION_OF_PROTEIN_DEPHOSPHORYLATION	85	0.2683	1.10606	0.251546	0.437046	1	3905
GOBP_RESPONSE_TO_UNFOLDED_PROTEIN	110	0.256007	1.10602	0.255859	0.436894	1	5603
GOBP_MICROTUBULE_POLYMERIZATION	88	0.268847	1.10569	0.275789	0.437327	1	2473
GOBP_SEGMENTATION	119	0.254791	1.10543	0.242063	0.437621	1	4952
GOBP_ENDOSOMAL_TRANSPORT	236	0.232025	1.10534	0.198444	0.437573	1	3917
GOBP_NEGATIVE_REGULATION_OF_LEUKOCYTE_CHEMOTAXIS	17	0.39094	1.10518	0.319588	0.43766	1	4686
GOBP_POSITIVE_REGULATION_OF_MRNA_METABOLIC_PROCESS	134	0.251637	1.10496	0.226378	0.437895	1	5815
GOBP_POSITIVE_REGULATION_OF_MAST_CELL_ACTIVATION	34	0.328738	1.1042	0.291242	0.439231	1	4126
GOBP_MESENCHYMAL_CELL_DIFFERENTIATION	254	0.229553	1.10392	0.202454	0.439589	1	5149
GOBP_PYRIMIDINE_CONTAINING_COMPOUND_METABOLIC_PROCESS	63	0.283048	1.10386	0.2625	0.439467	1	4385
GOBP_NEGATIVE_REGULATION_OF_NERVOUS_SYSTEM_DEVELOPMENT	183	0.237747	1.10367	0.237525	0.439629	1	3375
GOBP_REGULATION_OF_RIBONUCLEASE_ACTIVITY	16	0.394618	1.10351	0.33682	0.439698	1	2749
GOBP_PATTERN_SPECIFICATION_PROCESS	497	0.213816	1.10295	0.130785	0.440609	1	5419
GOBP_POSITIVE_REGULATION_OF_PROTEIN_BINDING	104	0.258188	1.10197	0.250513	0.442412	1	3620
GOBP_REGULATION_OF_POLYSACCHARIDE_METABOLIC_PROCESS	49	0.305404	1.10189	0.313929	0.442345	1	3635
GOBP_RIG_I_SIGNALING_PATHWAY	26	0.350099	1.10181	0.335984	0.442283	1	3783
GOBP_HORMONE_METABOLIC_PROCESS	235	0.23296	1.10181	0.21135	0.442051	1	4443
GOBP_POSITIVE_REGULATION_OF_PROTEASOMAL_UBIQUITIN_DEPENDENT_PROTEIN_CATABOLIC_PROCESS	89	0.264006	1.10174	0.278978	0.441977	1	2530
GOBP_REGULATION_OF_MORPHOGENESIS_OF_A_BRANCHING_STRUCTURE	66	0.285276	1.10158	0.287698	0.442067	1	6468
GOBP_REGULATION_OF_HISTONE_ACETYLATION	20	0.370317	1.1015	0.30303	0.442009	1	2375
GOBP_T_HELPER_1_CELL_DIFFERENTIATION	28	0.341845	1.1015	0.326797	0.44178	1	3721
GOBP_REGULATION_OF_VACUOLE_ORGANIZATION	55	0.293476	1.10112	0.289683	0.44232	1	4296
GOBP_NEGATIVE_REGULATION_OF_OSTEOCLAST_DIFFERENTIATION	39	0.321754	1.10105	0.326693	0.442203	1	4714
GOBP_FOREBRAIN_DEVELOPMENT	417	0.217278	1.10073	0.186373	0.442638	1	4958
GOBP_IRON_SULFUR_CLUSTER_ASSEMBLY	25	0.342108	1.10019	0.318872	0.443593	1	6264
GOBP_CELLULAR_RESPONSE_TO_KETONE	126	0.250812	1.09994	0.255578	0.443905	1	5009
GOBP_APPENDAGE_MORPHOGENESIS	175	0.238761	1.09943	0.247951	0.444751	1	3892
GOBP_DNA_RECOMBINATION	322	0.224815	1.09915	0.215569	0.445113	1	6195
GOBP_BLOOD_COAGULATION_FIBRIN_CLOT_FORMATION	15	0.391105	1.09901	0.33543	0.44515	1	316
GOBP_MAMMARY_GLAND_EPITHELIUM_DEVELOPMENT	77	0.268606	1.09868	0.27621	0.445631	1	3540
GOBP_ORGANIC_CYCLIC_COMPOUND_CATABOLIC_PROCESS	474	0.215301	1.09864	0.180198	0.445484	1	5742
GOBP_MATING_BEHAVIOR	48	0.30768	1.09816	0.304348	0.446218	1	2143
GOBP_NOREPINEPHRINE_SECRETION	21	0.368321	1.098	0.332669	0.446358	1	1848
GOBP_INTRACELLULAR_LIPID_TRANSPORT	43	0.308863	1.09781	0.333333	0.446547	1	3864
GOBP_POSITIVE_REGULATION_OF_UBIQUITIN_DEPENDENT_PROTEIN_CATABOLIC_PROCESS	106	0.258762	1.09734	0.295499	0.447313	1	2870
GOBP_PROTEIN_INSERTION_INTO_ER_MEMBRANE	27	0.343837	1.09724	0.312102	0.447283	1	7756
GOBP_INTRACILIARY_RETROGRADE_TRANSPORT	16	0.383929	1.09673	0.298387	0.44813	1	4135
GOBP_REGULATION_OF_PROTEIN_LOCALIZATION_TO_PLASMA_MEMBRANE	119	0.253438	1.09652	0.25	0.448324	1	3801
GOBP_NEGATIVE_REGULATION_OF_TRANSLATIONAL_INITIATION	19	0.374588	1.09648	0.334043	0.448171	1	5487
GOBP_VIRAL_RNA_GENOME_REPLICATION	26	0.347737	1.09642	0.326172	0.448062	1	1217
GOBP_GLYCOLYTIC_PROCESS	101	0.255171	1.09602	0.26383	0.448671	1	4897
GOBP_ORGAN_GROWTH	220	0.234687	1.09575	0.238866	0.448974	1	4854
GOBP_GLYCOSYLCERAMIDE_METABOLIC_PROCESS	16	0.396817	1.09521	0.331224	0.449953	1	264
GOBP_CELLULAR_RESPONSE_TO_IONIZING_RADIATION	72	0.277168	1.09512	0.28903	0.449885	1	3895
GOBP_NUCLEAR_MEMBRANE_ORGANIZATION	33	0.321748	1.09484	0.323293	0.450242	1	3332
GOBP_REGULATION_OF_CELL_FATE_COMMITMENT	42	0.300228	1.09466	0.313646	0.450402	1	3366
GOBP_RNA_MODIFICATION	151	0.24697	1.09452	0.236364	0.450466	1	5027
GOBP_CARDIAC_VENTRICLE_MORPHOGENESIS	82	0.267292	1.09435	0.27409	0.45057	1	1340
GOBP_ACETYL_COA_METABOLIC_PROCESS	36	0.317114	1.09382	0.329268	0.451459	1	2937
GOBP_REGULATION_OF_HYDROGEN_PEROXIDE_METABOLIC_PROCESS	18	0.375361	1.09359	0.33871	0.451706	1	3438
GOBP_POSITIVE_REGULATION_OF_OSSIFICATION	64	0.281865	1.09252	0.311609	0.453753	1	4495
GOBP_REGULATION_OF_PROTEIN_LOCALIZATION_TO_CHROMOSOME_TELOMERIC_REGION	15	0.405464	1.09215	0.357006	0.45427	1	6873
GOBP_CYTOPLASMIC_TRANSLATIONAL_INITIATION	29	0.34157	1.09209	0.345339	0.454141	1	5366
GOBP_3_UTR_MEDIATED_MRNA_DESTABILIZATION	17	0.38528	1.09156	0.340956	0.455029	1	5723
GOBP_POSITIVE_REGULATION_OF_MEIOTIC_NUCLEAR_DIVISION	19	0.375781	1.09149	0.351351	0.454939	1	3268
GOBP_MIDDLE_EAR_MORPHOGENESIS	26	0.351034	1.09133	0.334034	0.455048	1	4899
GOBP_POSITIVE_REGULATION_OF_STEROID_BIOSYNTHETIC_PROCESS	29	0.330114	1.09003	0.334669	0.457488	1	5843
GOBP_STEROID_CATABOLIC_PROCESS	23	0.356634	1.08935	0.330629	0.458731	1	2880
GOBP_DENDRITIC_SPINE_MAINTENANCE	28	0.329418	1.08926	0.326446	0.458691	1	1986
GOBP_LATE_ENDOSOME_TO_VACUOLE_TRANSPORT	26	0.342942	1.08924	0.334025	0.458489	1	7651
GOBP_ORGANIC_CATION_TRANSPORT	71	0.277125	1.08914	0.319846	0.458473	1	3010
GOBP_TRNA_PROCESSING	122	0.249459	1.08896	0.235756	0.458648	1	5548
GOBP_NCRNA_CATABOLIC_PROCESS	43	0.305868	1.08871	0.311508	0.458966	1	5548
GOBP_MRNA_CATABOLIC_PROCESS	237	0.228436	1.08829	0.242775	0.459633	1	3776
GOBP_EMBRYONIC_EYE_MORPHOGENESIS	36	0.319914	1.088	0.318548	0.46005	1	7097
GOBP_OVULATION_CYCLE_PROCESS	56	0.291193	1.08754	0.298211	0.460765	1	3872
GOBP_REGULATION_OF_NEUROGENESIS	486	0.212221	1.08734	0.180162	0.460979	1	4961
GOBP_POSITIVE_REGULATION_OF_GROWTH	310	0.22113	1.0873	0.229167	0.46082	1	3850
GOBP_REGULATION_OF_POLYSACCHARIDE_BIOSYNTHETIC_PROCESS	41	0.306697	1.08727	0.315582	0.460632	1	1172
GOBP_TYPE_B_PANCREATIC_CELL_DIFFERENTIATION	32	0.324696	1.08721	0.331933	0.460534	1	2256
GOBP_REGULATION_OF_DNA_DAMAGE_CHECKPOINT	24	0.352526	1.08683	0.327122	0.461121	1	4674
GOBP_REGULATION_OF_ORGANELLE_ASSEMBLY	227	0.229329	1.08611	0.235656	0.462422	1	3820
GOBP_REGULATION_OF_MITOTIC_SPINDLE_ASSEMBLY	20	0.363241	1.08567	0.341513	0.463163	1	5319
GOBP_HEMOGLOBIN_BIOSYNTHETIC_PROCESS	15	0.39608	1.08566	0.346856	0.462949	1	166
GOBP_NEGATIVE_REGULATION_OF_PROTEASOMAL_UBIQUITIN_DEPENDENT_PROTEIN_CATABOLIC_PROCESS	39	0.309915	1.08503	0.320487	0.464108	1	2530
GOBP_CRANIAL_NERVE_MORPHOGENESIS	31	0.32365	1.08439	0.332661	0.46524	1	734
GOBP_REGULATION_OF_TRANSMEMBRANE_RECEPTOR_PROTEIN_SERINE_THREONINE_KINASE_SIGNALING_PATHWAY	259	0.225643	1.08439	0.248473	0.465005	1	4732
GOBP_NEGATIVE_REGULATION_OF_MUSCLE_CELL_DIFFERENTIATION	68	0.278529	1.08392	0.327869	0.465735	1	1757
GOBP_POSITIVE_REGULATION_OF_BLOOD_PRESSURE	56	0.283138	1.0837	0.31746	0.465983	1	1506
GOBP_EMBRYONIC_HEART_TUBE_MORPHOGENESIS	69	0.271719	1.08369	0.294118	0.465774	1	5419
GOBP_ENDOCRINE_PROCESS	111	0.253788	1.08353	0.276824	0.465879	1	1506
GOBP_CELLULAR_LIPID_CATABOLIC_PROCESS	232	0.229161	1.08332	0.23913	0.466093	1	1771
GOBP_SPROUTING_ANGIOGENESIS	131	0.247615	1.08275	0.26749	0.467069	1	1957
GOBP_RESPONSE_TO_HEPATOCYTE_GROWTH_FACTOR	17	0.38845	1.08159	0.356838	0.4694	1	734
GOBP_ESTABLISHMENT_OF_ENDOTHELIAL_BARRIER	50	0.292794	1.08043	0.341053	0.471676	1	3169
GOBP_TOR_SIGNALING	174	0.234756	1.08019	0.253112	0.471996	1	4228
GOBP_NEGATIVE_REGULATION_OF_NITRIC_OXIDE_METABOLIC_PROCESS	19	0.364332	1.07982	0.331183	0.472585	1	2841
GOBP_GLYCINE_TRANSPORT	15	0.390483	1.07945	0.362525	0.473179	1	4263
GOBP_NEURON_FATE_COMMITMENT	89	0.263634	1.07932	0.308163	0.473242	1	4780
GOBP_MANNOSYLATION	22	0.352926	1.07926	0.367713	0.473123	1	1025
GOBP_DNA_TEMPLATED_DNA_REPLICATION_MAINTENANCE_OF_FIDELITY	53	0.292396	1.07907	0.344294	0.47331	1	5563
GOBP_CERAMIDE_METABOLIC_PROCESS	99	0.256219	1.07888	0.305118	0.473493	1	1756
GOBP_REGULATION_OF_T_HELPER_17_TYPE_IMMUNE_RESPONSE	33	0.319654	1.0787	0.321361	0.473643	1	3540
GOBP_SUPPRESSION_OF_VIRAL_RELEASE_BY_HOST	21	0.36361	1.07866	0.334025	0.473477	1	1777
GOBP_STEROL_METABOLIC_PROCESS	155	0.241141	1.07799	0.287908	0.474718	1	5746
GOBP_CELLULAR_NITROGEN_COMPOUND_CATABOLIC_PROCESS	431	0.213396	1.07789	0.214433	0.474711	1	5742
GOBP_NEGATIVE_REGULATION_OF_SMALL_GTPASE_MEDIATED_SIGNAL_TRANSDUCTION	62	0.282082	1.07787	0.315369	0.474524	1	2473
GOBP_GLOMERULUS_DEVELOPMENT	67	0.271705	1.07765	0.298319	0.474767	1	6417
GOBP_CELLULAR_RESPONSE_TO_RADIATION	175	0.236313	1.07718	0.300613	0.475528	1	5075
GOBP_CEREBRAL_CORTEX_CELL_MIGRATION	54	0.284342	1.07665	0.340862	0.476434	1	4952
GOBP_REGULATION_OF_URINE_VOLUME	27	0.335084	1.07658	0.34902	0.476328	1	1252
GOBP_POSITIVE_REGULATION_OF_NUCLEOTIDE_METABOLIC_PROCESS	25	0.341356	1.0758	0.334746	0.477802	1	828
GOBP_REGULATION_OF_OXIDOREDUCTASE_ACTIVITY	93	0.257648	1.07561	0.313684	0.477981	1	4481
GOBP_AUTOPHAGOSOME_MATURATION	53	0.288743	1.07522	0.334034	0.478624	1	5912
GOBP_REGULATION_OF_EPITHELIAL_TO_MESENCHYMAL_TRANSITION	102	0.253862	1.0749	0.303279	0.479065	1	6913
GOBP_NEUTRAL_LIPID_CATABOLIC_PROCESS	40	0.306621	1.07461	0.327869	0.479488	1	1524
GOBP_REGULATION_OF_EXOCYTOSIS	223	0.227688	1.07452	0.271457	0.479452	1	3093
GOBP_MOTOR_BEHAVIOR	28	0.333184	1.07435	0.36853	0.479606	1	4955
GOBP_AMINO_ACID_TRANSPORT	170	0.231796	1.0743	0.291751	0.47947	1	3204
GOBP_HYPEROSMOTIC_RESPONSE	27	0.335382	1.07329	0.353293	0.48146	1	4933
GOBP_NEGATIVE_REGULATION_OF_PHOSPHATIDYLINOSITOL_3_KINASE_PROTEIN_KINASE_B_SIGNAL_TRANSDUCTION	57	0.285452	1.07312	0.340637	0.481571	1	3570
GOBP_OLFACTORY_LOBE_DEVELOPMENT	49	0.292358	1.07297	0.350427	0.481666	1	2260
GOBP_REGULATION_OF_RELEASE_OF_CYTOCHROME_C_FROM_MITOCHONDRIA	50	0.290015	1.07293	0.351129	0.481517	1	2841
GOBP_CELLULAR_RESPONSE_TO_ABIOTIC_STIMULUS	314	0.217939	1.07286	0.247444	0.481421	1	4510
GOBP_REGULATION_OF_PLATELET_DERIVED_GROWTH_FACTOR_RECEPTOR_SIGNALING_PATHWAY	24	0.339761	1.07279	0.348485	0.481337	1	627
[truncated: 925 more rows]

## Sheet: 7dpl+
NAME	SIZE	ES	NES	NOM p-val	FDR q-val	FWER p-val	RANK AT MAX
GOBP_ANTIGEN_PROCESSING_AND_PRESENTATION_OF_EXOGENOUS_PEPTIDE_ANTIGEN_VIA_MHC_CLASS_II	19	0.793837	2.41796	0	0	0	3082
GOBP_GLIAL_CELL_ACTIVATION	56	0.602659	2.40178	0	0	0	1597
GOBP_LEUKOCYTE_ACTIVATION_INVOLVED_IN_INFLAMMATORY_RESPONSE	52	0.610725	2.38334	0	0	0	1597
GOBP_CELL_JUNCTION_DISASSEMBLY	26	0.704314	2.30741	0	0.00231464	0.006	1449
GOBP_ANTIGEN_PROCESSING_AND_PRESENTATION_OF_PEPTIDE_OR_POLYSACCHARIDE_ANTIGEN_VIA_MHC_CLASS_II	25	0.684317	2.24844	0	0.00276159	0.009	3082
GOBP_MACROPHAGE_ACTIVATION	110	0.490034	2.22867	0	0.00280875	0.011	1675
GOBP_BIOLOGICAL_PROCESS_INVOLVED_IN_SYMBIOTIC_INTERACTION	252	0.431424	2.21743	0	0.00306739	0.014	2903
GOBP_ANTIGEN_PROCESSING_AND_PRESENTATION_OF_PEPTIDE_ANTIGEN	68	0.53597	2.21356	0	0.00306175	0.016	3082
GOBP_UBIQUITIN_DEPENDENT_ERAD_PATHWAY	82	0.515267	2.21223	0	0.00305949	0.018	4153
GOBP_ENTRY_INTO_HOST	99	0.495607	2.20645	0	0.00352928	0.023	2752
GOBP_MOVEMENT_IN_HOST	119	0.474615	2.20038	0	0.00391734	0.028	2752
GOBP_POSITIVE_REGULATION_OF_RESPONSE_TO_CYTOKINE_STIMULUS	63	0.546461	2.19517	0	0.00398313	0.031	2533
GOBP_BARBED_END_ACTIN_FILAMENT_CAPPING	28	0.633553	2.17252	0	0.00593583	0.049	932
GOBP_NEGATIVE_REGULATION_OF_LEUKOCYTE_PROLIFERATION	104	0.485313	2.15618	0	0.007268	0.065	3749
GOBP_COTRANSLATIONAL_PROTEIN_TARGETING_TO_MEMBRANE	18	0.713818	2.13449	0	0.0082371	0.078	1715
GOBP_PROTEIN_FOLDING	167	0.442377	2.13049	0	0.00840278	0.084	3334
GOBP_ANTIGEN_PROCESSING_AND_PRESENTATION	118	0.46962	2.1238	0	0.00845413	0.09	3082
GOBP_TOLL_LIKE_RECEPTOR_2_SIGNALING_PATHWAY	17	0.701555	2.1202	0	0.00859022	0.096	2584
GOBP_ANTIGEN_PROCESSING_AND_PRESENTATION_OF_EXOGENOUS_ANTIGEN	55	0.528694	2.10919	0	0.00920343	0.108	3082
GOBP_BIOLOGICAL_PROCESS_INVOLVED_IN_INTERACTION_WITH_HOST	152	0.449569	2.10558	0	0.00944786	0.117	2903
GOBP_REGULATION_OF_RESPONSE_TO_CYTOKINE_STIMULUS	152	0.443694	2.09914	0	0.0100336	0.129	2625
GOBP_PROTEIN_DESTABILIZATION	54	0.527769	2.09084	0	0.0110573	0.149	3202
GOBP_REGULATION_OF_TUMOR_NECROSIS_FACTOR_MEDIATED_SIGNALING_PATHWAY	41	0.554288	2.07878	0	0.0123321	0.169	2927
GOBP_NEGATIVE_REGULATION_OF_TYPE_I_INTERFERON_PRODUCTION	43	0.564504	2.0743	0	0.0124646	0.177	4065
GOBP_ACTIVATION_OF_INNATE_IMMUNE_RESPONSE	273	0.406574	2.06585	0	0.0130259	0.192	4065
GOBP_CELLULAR_RESPONSE_TO_BIOTIC_STIMULUS	278	0.407129	2.06274	0	0.0131248	0.199	3851
GOBP_PINOCYTOSIS	22	0.645	2.0581	0	0.0134938	0.208	3042
GOBP_POSITIVE_REGULATION_OF_MYELOID_LEUKOCYTE_DIFFERENTIATION	71	0.490863	2.05789	0	0.0131772	0.211	1179
GOBP_MODULATION_BY_SYMBIONT_OF_ENTRY_INTO_HOST	54	0.522964	2.05087	0	0.0142151	0.23	5698
GOBP_CELLULAR_RESPONSE_TO_EXOGENOUS_DSRNA	15	0.730065	2.04957	0	0.0137938	0.23	1504
GOBP_CELLULAR_RESPONSE_TO_TYPE_II_INTERFERON	112	0.448866	2.04079	0	0.0146926	0.255	4239
GOBP_REGULATION_OF_PROTEIN_STABILITY	309	0.391245	2.03939	0	0.0145754	0.26	3202
GOBP_PROTEIN_REFOLDING	24	0.633126	2.03815	0	0.0143195	0.263	3096
GOBP_NEGATIVE_REGULATION_OF_T_CELL_PROLIFERATION	81	0.47182	2.02928	0	0.016125	0.297	3749
GOBP_POSITIVE_REGULATION_OF_MACROAUTOPHAGY	77	0.477855	2.02901	0	0.0157976	0.299	4280
GOBP_NEGATIVE_REGULATION_OF_GLYCOPROTEIN_METABOLIC_PROCESS	16	0.702713	2.02836	0	0.0154885	0.3	2616
GOBP_RIBONUCLEOPROTEIN_COMPLEX_BIOGENESIS	426	0.38091	2.02697	0	0.0153599	0.305	5440
GOBP_COMPLEMENT_ACTIVATION	56	0.512695	2.02041	0	0.0165896	0.332	3574
GOBP_REGULATION_OF_LAMELLIPODIUM_ORGANIZATION	51	0.518998	2.01549	0	0.0171968	0.347	4446
GOBP_REGULATION_OF_BIOLOGICAL_PROCESS_INVOLVED_IN_SYMBIOTIC_INTERACTION	64	0.4914	2.00907	0	0.0180484	0.368	5698
GOBP_POSITIVE_REGULATION_OF_VASCULATURE_DEVELOPMENT	177	0.413476	2.00331	0	0.0190444	0.387	2584
GOBP_ENDOLYSOSOMAL_TOLL_LIKE_RECEPTOR_SIGNALING_PATHWAY	51	0.5119	2.00048	0	0.0192136	0.396	1741
GOBP_NEUROINFLAMMATORY_RESPONSE	81	0.463953	1.99855	0	0.0193117	0.404	1597
GOBP_CYTOSOLIC_PATTERN_RECOGNITION_RECEPTOR_SIGNALING_PATHWAY	149	0.423306	1.9984	0	0.0188728	0.404	4262
GOBP_RESPONSE_TO_MOLECULE_OF_BACTERIAL_ORIGIN	345	0.382816	1.99767	0	0.0188343	0.413	4262
GOBP_GRANULOCYTE_DIFFERENTIATION	45	0.524916	1.99734	0	0.0184602	0.414	1631
GOBP_RESPONSE_TO_TYPE_II_INTERFERON	140	0.432935	1.99191	0	0.0193552	0.436	4239
GOBP_TRANSPORT_OF_VIRUS	15	0.684575	1.99021	0	0.0193418	0.443	2519
GOBP_RETINAL_ROD_CELL_DIFFERENTIATION	21	0.627015	1.98993	0.00234192	0.0190096	0.443	2040
GOBP_CELLULAR_RESPONSE_TO_DSRNA	21	0.645487	1.98927	0	0.0187203	0.443	1504
GOBP_NEGATIVE_REGULATION_OF_B_CELL_PROLIFERATION	20	0.657772	1.98559	0	0.019629	0.467	3161
GOBP_POSITIVE_REGULATION_OF_SUBSTRATE_ADHESION_DEPENDENT_CELL_SPREADING	41	0.532972	1.98489	0	0.0194295	0.469	6182
GOBP_RNA_EXPORT_FROM_NUCLEUS	84	0.457691	1.98428	0	0.0192998	0.475	3984
GOBP_MODULATION_BY_HOST_OF_VIRAL_PROCESS	46	0.521559	1.98218	0	0.0190854	0.478	4990
GOBP_NEGATIVE_REGULATION_OF_B_CELL_ACTIVATION	37	0.548193	1.98183	0	0.0187947	0.479	3166
GOBP_VIRAL_PROCESS	309	0.381528	1.98094	0	0.018654	0.485	4830
GOBP_MEMBRANE_RAFT_ORGANIZATION	23	0.623512	1.97643	0.0027027	0.0190609	0.495	4601
GOBP_REGULATION_OF_INNATE_IMMUNE_RESPONSE	456	0.365255	1.97563	0	0.0188377	0.497	3956
GOBP_ERAD_PATHWAY	108	0.435597	1.97252	0	0.0192004	0.514	3314
GOBP_TYPE_I_INTERFERON_PRODUCTION	130	0.424852	1.97183	0	0.0189852	0.517	2216
GOBP_REGULATION_OF_GRANULOCYTE_DIFFERENTIATION	18	0.655188	1.96504	0	0.0203753	0.546	1553
GOBP_BIOLOGICAL_PROCESS_INVOLVED_IN_INTERACTION_WITH_SYMBIONT	111	0.430907	1.95799	0	0.021876	0.574	4463
GOBP_REGULATION_OF_LIPOPOLYSACCHARIDE_MEDIATED_SIGNALING_PATHWAY	28	0.581228	1.9559	0	0.0219942	0.583	2752
GOBP_VIRAL_GENE_EXPRESSION	74	0.460566	1.94408	0	0.0247516	0.634	3641
GOBP_PROTEIN_STABILIZATION	196	0.39355	1.93935	0	0.025752	0.655	4349
GOBP_PHAGOCYTOSIS_ENGULFMENT	59	0.489875	1.93793	0	0.0257607	0.659	1382
GOBP_POSITIVE_REGULATION_OF_MYELOID_CELL_DIFFERENTIATION	109	0.434216	1.9328	0	0.026765	0.682	2592
GOBP_PROCESS_UTILIZING_AUTOPHAGIC_MECHANISM	490	0.360428	1.93207	0	0.0265292	0.684	4465
GOBP_INNATE_IMMUNE_RESPONSE_ACTIVATING_SIGNALING_PATHWAY	241	0.387452	1.93041	0	0.0266385	0.688	4065
GOBP_RIBOSOMAL_LARGE_SUBUNIT_BIOGENESIS	72	0.463267	1.92778	0	0.0270975	0.7	4540
GOBP_POSITIVE_REGULATION_OF_DEFENSE_RESPONSE	498	0.356244	1.92632	0	0.0272176	0.707	4097
GOBP_NEGATIVE_REGULATION_OF_PHAGOCYTOSIS	27	0.581554	1.92443	0	0.0274188	0.714	3572
GOBP_PHAGOCYTOSIS	232	0.380712	1.91314	0	0.0308311	0.757	3453
GOBP_NEGATIVE_REGULATION_OF_VIRAL_LIFE_CYCLE	35	0.538156	1.9123	0	0.0308106	0.765	3744
GOBP_REGULATION_OF_LAMELLIPODIUM_ASSEMBLY	41	0.515315	1.9108	0	0.0308971	0.77	4446
GOBP_POSITIVE_REGULATION_OF_INTERFERON_BETA_PRODUCTION	50	0.494262	1.9082	0	0.0312868	0.776	1884
GOBP_POSITIVE_REGULATION_OF_RESPONSE_TO_BIOTIC_STIMULUS	398	0.361931	1.90656	0	0.0313619	0.781	4097
GOBP_INTERFERON_BETA_PRODUCTION	70	0.452714	1.90419	0	0.0316162	0.788	1884
GOBP_POSITIVE_REGULATION_OF_AUTOPHAGY	152	0.407332	1.90279	0	0.0317685	0.791	4384
GOBP_NEGATIVE_REGULATION_OF_ANOIKIS	15	0.653259	1.90251	0.00223714	0.0314299	0.793	2005
GOBP_LAMELLIPODIUM_ORGANIZATION	91	0.435844	1.90241	0	0.0310807	0.794	4603
GOBP_ESTABLISHMENT_OF_PROTEIN_LOCALIZATION_TO_ENDOPLASMIC_RETICULUM	46	0.499016	1.89571	0	0.0329855	0.817	4388
GOBP_POSITIVE_REGULATION_OF_MACROPHAGE_MIGRATION	31	0.546008	1.89485	0.00235849	0.0328489	0.82	2286
GOBP_POSITIVE_REGULATION_OF_DNA_REPLICATION	48	0.487731	1.88855	0	0.0343793	0.836	807
GOBP_DEFENSE_RESPONSE_TO_SYMBIONT	314	0.366312	1.88736	0	0.0344152	0.843	4065
GOBP_ACTIN_FILAMENT_SEVERING	17	0.638408	1.88343	0.00236407	0.0355115	0.853	1112
GOBP_RIBOSOME_BIOGENESIS	313	0.36693	1.88106	0	0.0358541	0.858	5433
GOBP_POSITIVE_REGULATION_OF_LAMELLIPODIUM_ASSEMBLY	30	0.550382	1.87935	0	0.036133	0.867	4446
GOBP_REGULATION_OF_ANOIKIS	22	0.594473	1.8783	0.00251256	0.0360905	0.871	2250
GOBP_REGULATION_OF_SKELETAL_MUSCLE_CELL_PROLIFERATION	16	0.633708	1.87566	0.00241546	0.0367891	0.882	2204
GOBP_CELLULAR_RESPONSE_TO_CADMIUM_ION	27	0.554746	1.87506	0.00222717	0.0365371	0.882	4515
GOBP_REGULATION_OF_SUBSTRATE_ADHESION_DEPENDENT_CELL_SPREADING	59	0.464508	1.87359	0	0.036611	0.885	6182
GOBP_COMPLEMENT_ACTIVATION_CLASSICAL_PATHWAY	32	0.542524	1.87217	0.0023753	0.0367181	0.888	1250
GOBP_NEGATIVE_REGULATION_OF_ACTIVATED_T_CELL_PROLIFERATION	16	0.634992	1.86775	0.00234192	0.0379479	0.899	3573
GOBP_RIBOSOMAL_SMALL_SUBUNIT_BIOGENESIS	102	0.42289	1.86728	0	0.0377616	0.902	5433
GOBP_REGULATION_OF_VASCULATURE_DEVELOPMENT	304	0.358299	1.86669	0	0.0376426	0.903	2729
GOBP_N_TERMINAL_PROTEIN_AMINO_ACID_ACETYLATION	16	0.643228	1.85907	0.00223714	0.0406451	0.916	2280
GOBP_RESPONSE_TO_VIRUS	368	0.350657	1.85683	0	0.0413374	0.92	3376
GOBP_ADHESION_OF_SYMBIONT_TO_HOST	15	0.649624	1.85645	0.00230947	0.0410921	0.922	3951
GOBP_VIRAL_TRANSCRIPTION	54	0.477883	1.8549	0	0.0414871	0.926	2741
GOBP_RNA_LOCALIZATION	168	0.389715	1.85247	0	0.0420461	0.928	4340
GOBP_REGULATION_OF_AUTOPHAGY	291	0.359627	1.85061	0	0.0423771	0.933	4384
GOBP_REGULATION_OF_B_CELL_APOPTOTIC_PROCESS	26	0.553196	1.84995	0.00242718	0.0422962	0.934	1722
GOBP_NEGATIVE_REGULATION_OF_REACTIVE_OXYGEN_SPECIES_METABOLIC_PROCESS	55	0.46251	1.8468	0	0.0430991	0.938	3944
GOBP_REGULATION_OF_GLIAL_CELL_MIGRATION	26	0.544979	1.84605	0.00759494	0.0429713	0.94	2286
GOBP_RETROGRADE_VESICLE_MEDIATED_TRANSPORT_GOLGI_TO_ENDOPLASMIC_RETICULUM	44	0.496617	1.84578	0	0.0427267	0.941	6032
GOBP_INTERLEUKIN_6_PRODUCTION	179	0.383202	1.84239	0	0.043795	0.947	2920
GOBP_RESPONSE_TO_INTERFERON_BETA	65	0.453038	1.83968	0.00260417	0.0445816	0.951	3999
GOBP_POSITIVE_REGULATION_OF_MACROPHAGE_CYTOKINE_PRODUCTION	29	0.539803	1.83939	0	0.0443299	0.951	3221
GOBP_RESPONSE_TO_CHEMOKINE	79	0.432576	1.83813	0	0.0444205	0.953	1911
GOBP_NEGATIVE_REGULATION_OF_B_CELL_MEDIATED_IMMUNITY	15	0.635727	1.83738	0.0164319	0.0444684	0.957	4500
GOBP_PROTEIN_RNA_COMPLEX_ORGANIZATION	174	0.383503	1.83511	0	0.045024	0.959	5567
GOBP_VIRAL_LIFE_CYCLE	236	0.365688	1.83458	0	0.0449822	0.96	4663
GOBP_PROTEIN_TARGETING_TO_LYSOSOME	29	0.529307	1.83316	0	0.0451291	0.961	5277
GOBP_CYTOPLASMIC_TRANSLATIONAL_INITIATION	29	0.528903	1.83272	0.00744417	0.044952	0.962	4142
GOBP_ESTABLISHMENT_OF_RNA_LOCALIZATION	143	0.391879	1.82959	0	0.0458063	0.966	3984
GOBP_MEMBRANE_INVAGINATION	76	0.437249	1.82879	0	0.0457079	0.966	3027
GOBP_POSITIVE_REGULATION_OF_INTERLEUKIN_8_PRODUCTION	58	0.455852	1.82694	0	0.0459785	0.967	2767
GOBP_REGULATION_OF_SUPEROXIDE_METABOLIC_PROCESS	34	0.506435	1.82514	0.00257069	0.0462546	0.968	2850
GOBP_T_CELL_PROLIFERATION	266	0.36009	1.82486	0	0.0460759	0.968	3805
GOBP_POSITIVE_REGULATION_OF_INTERLEUKIN_6_PRODUCTION	111	0.409498	1.82328	0	0.0461709	0.969	3221
GOBP_REGULATION_OF_ERYTHROCYTE_DIFFERENTIATION	47	0.481648	1.82253	0.00742574	0.0461334	0.97	2970
GOBP_POSITIVE_REGULATION_BY_HOST_OF_VIRAL_TRANSCRIPTION	17	0.627084	1.8221	0.00245098	0.045871	0.97	1623
GOBP_ASTROCYTE_DEVELOPMENT	37	0.497886	1.82135	0	0.0458247	0.97	1754
GOBP_RNA_SPLICING	421	0.340157	1.82075	0	0.0456813	0.97	5673
GOBP_POSITIVE_REGULATION_OF_MYELOID_LEUKOCYTE_MEDIATED_IMMUNITY	49	0.477445	1.82002	0.0026455	0.0457265	0.971	4197
GOBP_PROTEIN_EXIT_FROM_ENDOPLASMIC_RETICULUM	40	0.48726	1.8192	0.00265252	0.0458059	0.972	4253
GOBP_MODULATION_BY_HOST_OF_SYMBIONT_PROCESS	81	0.427285	1.81807	0	0.0460684	0.975	4990
GOBP_NEGATIVE_REGULATION_OF_VIRAL_PROCESS	99	0.410504	1.817	0.00265252	0.0461558	0.976	3845
GOBP_TUMOR_NECROSIS_FACTOR_SUPERFAMILY_CYTOKINE_PRODUCTION	222	0.365565	1.81532	0	0.0467405	0.977	2998
GOBP_RESPONSE_TO_REACTIVE_OXYGEN_SPECIES	195	0.370235	1.81345	0	0.0472587	0.977	4156
GOBP_CDC42_PROTEIN_SIGNAL_TRANSDUCTION	16	0.61429	1.80913	0.00240385	0.048708	0.98	904
GOBP_REGULATION_OF_REACTIVE_OXYGEN_SPECIES_METABOLIC_PROCESS	167	0.378589	1.80403	0	0.0506473	0.988	4239
GOBP_POSITIVE_REGULATION_OF_ACTIN_NUCLEATION	15	0.631152	1.80293	0.00486618	0.0508477	0.989	883
GOBP_AUTOPHAGOSOME_ORGANIZATION	119	0.393324	1.80053	0	0.0515739	0.989	5418
GOBP_CELLULAR_RESPONSE_TO_REACTIVE_OXYGEN_SPECIES	145	0.377498	1.79969	0	0.0515736	0.989	4262
GOBP_RESPONSE_TO_ENDOPLASMIC_RETICULUM_STRESS	260	0.350566	1.79864	0	0.0517274	0.989	4384
GOBP_REGULATION_OF_TRANSLATIONAL_INITIATION_IN_RESPONSE_TO_STRESS	15	0.618826	1.79737	0.00961539	0.0518689	0.99	2483
GOBP_VACUOLE_ORGANIZATION	217	0.359842	1.79644	0	0.05191	0.991	5418
GOBP_NEGATIVE_REGULATION_OF_HUMORAL_IMMUNE_RESPONSE	19	0.59369	1.79623	0.00478469	0.0516175	0.991	6015
GOBP_PROTEIN_INSERTION_INTO_ER_MEMBRANE	27	0.528204	1.79574	0	0.0514705	0.991	5730
GOBP_NEGATIVE_REGULATION_OF_VIRAL_TRANSCRIPTION	18	0.595762	1.79124	0.00928074	0.0532643	0.994	3641
GOBP_POSITIVE_REGULATION_OF_MYELOID_LEUKOCYTE_CYTOKINE_PRODUCTION_INVOLVED_IN_IMMUNE_RESPONSE	40	0.481471	1.78978	0.00481928	0.0535085	0.996	1060
GOBP_POSITIVE_REGULATION_OF_LAMELLIPODIUM_ORGANIZATION	37	0.497376	1.78976	0.00263158	0.0531477	0.996	4446
GOBP_REGULATION_OF_PROTEIN_LOCALIZATION_TO_CHROMOSOME_TELOMERIC_REGION	15	0.621144	1.78489	0.0167464	0.0549952	0.997	5454
GOBP_REGULATION_OF_MYELOID_LEUKOCYTE_MEDIATED_IMMUNITY	92	0.414131	1.78416	0.00289017	0.0550312	0.997	1631
GOBP_REGULATION_OF_MACROPHAGE_MIGRATION	49	0.459056	1.78356	0	0.0549622	0.997	2286
GOBP_RESPONSE_TO_INTERLEUKIN_6	33	0.517224	1.78265	0.00490196	0.0549968	0.997	2559
GOBP_SKELETAL_MUSCLE_CELL_PROLIFERATION	24	0.549277	1.78092	0.00666667	0.0555232	0.998	2732
GOBP_POSITIVE_REGULATION_OF_INTRINSIC_APOPTOTIC_SIGNALING_PATHWAY	73	0.427115	1.78056	0	0.0553088	0.998	4400
GOBP_CELLULAR_RESPONSE_TO_HEAT	50	0.460096	1.78045	0.00252525	0.0549939	0.998	4505
GOBP_N_TERMINAL_PROTEIN_AMINO_ACID_MODIFICATION	26	0.538028	1.77891	0.0144578	0.0555503	0.998	2280
GOBP_ANOIKIS	31	0.501015	1.77725	0.00694444	0.0561093	0.999	2250
GOBP_REGULATION_OF_ACTIN_FILAMENT_ORGANIZATION	275	0.348293	1.77585	0	0.0565491	0.999	2910
GOBP_LAMELLIPODIUM_ASSEMBLY	72	0.428666	1.77351	0	0.0575449	0.999	4603
GOBP_REGULATION_OF_MACROAUTOPHAGY	116	0.387631	1.77349	0	0.0571857	0.999	4280
GOBP_POSITIVE_REGULATION_OF_TUMOR_NECROSIS_FACTOR_SUPERFAMILY_CYTOKINE_PRODUCTION	141	0.376675	1.77303	0	0.057009	0.999	2998
GOBP_INTERLEUKIN_8_PRODUCTION	76	0.425117	1.77188	0	0.0572087	0.999	2767
GOBP_RESPONSE_TO_HEAT	88	0.411287	1.77118	0	0.057135	0.999	3096
GOBP_PROTEIN_N_LINKED_GLYCOSYLATION_VIA_ASPARAGINE	18	0.582542	1.77051	0.0147783	0.0571354	0.999	4527
GOBP_LYTIC_VACUOLE_ORGANIZATION	98	0.401474	1.76633	0.00282486	0.0590649	0.999	4075
GOBP_INFLAMMASOME_MEDIATED_SIGNALING_PATHWAY	46	0.462411	1.76507	0	0.0594362	0.999	4262
GOBP_INTERLEUKIN_1_BETA_PRODUCTION	100	0.399402	1.76363	0	0.059793	0.999	3318
GOBP_REACTIVE_OXYGEN_SPECIES_METABOLIC_PROCESS	248	0.350096	1.76298	0	0.0596657	0.999	4239
GOBP_INTERLEUKIN_1_PRODUCTION	118	0.386417	1.76142	0	0.0601327	0.999	3749
GOBP_REGULATION_OF_SUPEROXIDE_ANION_GENERATION	28	0.514055	1.75639	0.0101266	0.0622388	0.999	2850
GOBP_TYPE_II_INTERFERON_MEDIATED_SIGNALING_PATHWAY	22	0.545896	1.75561	0.00240385	0.0622285	0.999	3478
GOBP_LEUKOCYTE_HOMEOSTASIS	140	0.375175	1.75441	0	0.0625324	0.999	3192
GOBP_CYTOKINE_MEDIATED_SIGNALING_PATHWAY	431	0.328201	1.75265	0	0.0629612	0.999	3482
GOBP_NEGATIVE_REGULATION_OF_ACTIN_FILAMENT_POLYMERIZATION	68	0.421907	1.75164	0	0.0630469	0.999	1263
GOBP_TUMOR_NECROSIS_FACTOR_MEDIATED_SIGNALING_PATHWAY	82	0.406122	1.74848	0	0.0646192	0.999	3628
GOBP_MRNA_PROCESSING	468	0.320862	1.7468	0	0.0650473	1	5592
GOBP_TOLL_LIKE_RECEPTOR_9_SIGNALING_PATHWAY	16	0.598826	1.74672	0.002331	0.0647243	1	1269
GOBP_NEGATIVE_REGULATION_OF_COMPLEMENT_ACTIVATION	15	0.603057	1.74658	0.0025	0.0644238	1	3574
GOBP_POSITIVE_REGULATION_OF_INFLAMMATORY_RESPONSE	157	0.365318	1.74186	0	0.0666231	1	1417
GOBP_REGULATION_OF_MYELOID_LEUKOCYTE_DIFFERENTIATION	144	0.370332	1.74129	0	0.0666407	1	1553
GOBP_ARP2_3_COMPLEX_MEDIATED_ACTIN_NUCLEATION	43	0.4637	1.74034	0	0.0668609	1	1738
GOBP_POSITIVE_REGULATION_OF_GLIOGENESIS	90	0.404303	1.73905	0.0027027	0.0672238	1	997
GOBP_RESPONSE_TO_GROWTH_HORMONE	21	0.554474	1.73862	0.01	0.067142	1	2324
GOBP_LIPOPOLYSACCHARIDE_MEDIATED_SIGNALING_PATHWAY	56	0.440416	1.73819	0.00542005	0.0670963	1	2752
GOBP_NEGATIVE_REGULATION_OF_MYOTUBE_DIFFERENTIATION	17	0.600296	1.73801	0.00479616	0.0667686	1	2145
GOBP_REGULATION_OF_PROTEIN_CONTAINING_COMPLEX_ASSEMBLY	428	0.326506	1.73644	0	0.0674128	1	2927
GOBP_MACROAUTOPHAGY	263	0.344175	1.7358	0	0.0674086	1	4465
GOBP_REGULATION_OF_VIRAL_INDUCED_CYTOPLASMIC_PATTERN_RECOGNITION_RECEPTOR_SIGNALING_PATHWAY	91	0.392485	1.7353	0	0.0673281	1	4262
GOBP_REGULATION_OF_ACTIN_FILAMENT_LENGTH	165	0.362821	1.73283	0	0.0684145	1	2910
GOBP_MYELOID_LEUKOCYTE_ACTIVATION	274	0.339628	1.73057	0	0.0694038	1	3572
GOBP_INTERFERON_MEDIATED_SIGNALING_PATHWAY	82	0.401935	1.73009	0.00277778	0.0693644	1	3478
GOBP_PROTEIN_NEDDYLATION	22	0.537081	1.72994	0.00700935	0.0690697	1	2757
GOBP_REGULATION_OF_INFLAMMASOME_MEDIATED_SIGNALING_PATHWAY	40	0.467662	1.72875	0.00238663	0.069443	1	4262
GOBP_PLATELET_AGGREGATION	56	0.435167	1.72782	0.0026178	0.0696329	1	1886
GOBP_CYTOPLASMIC_TRANSLATION	140	0.366992	1.7264	0	0.0699974	1	4765
GOBP_REGULATION_OF_AUTOPHAGY_OF_MITOCHONDRION_IN_RESPONSE_TO_MITOCHONDRIAL_DEPOLARIZATION	16	0.589249	1.72577	0.00961539	0.0699974	1	6110
GOBP_REGULATION_OF_T_CELL_PROLIFERATION	223	0.344581	1.72342	0	0.0710143	1	3640
GOBP_POSITIVE_REGULATION_OF_INTERLEUKIN_1_PRODUCTION	68	0.407063	1.72164	0	0.0715418	1	3318
GOBP_REGULATION_OF_COMPLEMENT_ACTIVATION	25	0.526881	1.72093	0.00943396	0.0716592	1	2784
GOBP_MYELOID_LEUKOCYTE_DIFFERENTIATION	261	0.334228	1.72067	0	0.0714455	1	1631
GOBP_GRANULOCYTE_MIGRATION	156	0.362902	1.72021	0	0.0712865	1	1754
GOBP_LYMPHOCYTE_COSTIMULATION	34	0.487021	1.71939	0.00737101	0.0713191	1	4111
GOBP_AUTOPHAGY_OF_MITOCHONDRION	89	0.398433	1.71878	0	0.0713206	1	4229
GOBP_PROTEIN_LOCALIZATION_TO_VACUOLE	79	0.404994	1.71825	0.00275482	0.0713286	1	2449
GOBP_POSITIVE_REGULATION_OF_INTERLEUKIN_1_BETA_PRODUCTION	58	0.44057	1.71589	0.00522193	0.0725367	1	3318
GOBP_ENDOPLASMIC_RETICULUM_TO_CYTOSOL_TRANSPORT	25	0.515813	1.7147	0.00992556	0.072844	1	4153
GOBP_SUPEROXIDE_METABOLIC_PROCESS	69	0.415053	1.71439	0.0027027	0.0726603	1	3443
GOBP_REGULATION_OF_ACTIVATED_T_CELL_PROLIFERATION	44	0.45487	1.71377	0.0078534	0.0726844	1	3573
GOBP_GLIAL_CELL_PROLIFERATION	79	0.414473	1.7125	0	0.0731901	1	5017
GOBP_REGULATION_OF_ACTIN_NUCLEATION	37	0.477884	1.71021	0.00229885	0.0742315	1	1738
GOBP_PYRIMIDINE_RIBONUCLEOTIDE_BIOSYNTHETIC_PROCESS	17	0.585054	1.70832	0.0141176	0.0751717	1	2308
GOBP_INTERLEUKIN_6_MEDIATED_SIGNALING_PATHWAY	19	0.564419	1.70655	0.00702576	0.075974	1	2324
GOBP_REGULATION_OF_PLATELET_AGGREGATION	24	0.528225	1.70649	0.0114155	0.0756252	1	1886
GOBP_REGULATION_OF_VIRAL_TRANSCRIPTION	25	0.526081	1.70551	0.0193705	0.0758715	1	5569
GOBP_INNATE_IMMUNE_RESPONSE_ACTIVATING_CELL_SURFACE_RECEPTOR_SIGNALING_PATHWAY	81	0.400065	1.70349	0.00269542	0.0769155	1	2872
GOBP_RRNA_METABOLIC_PROCESS	241	0.338308	1.70284	0	0.0769618	1	5433
GOBP_PROTEIN_N_LINKED_GLYCOSYLATION	64	0.418531	1.70209	0.00262467	0.0770074	1	4527
GOBP_RESPONSE_TO_COPPER_ION	29	0.495968	1.69835	0.0205656	0.0792451	1	3204
GOBP_INFLAMMATORY_RESPONSE_TO_WOUNDING	33	0.487508	1.69771	0.0075188	0.0793749	1	1060
GOBP_NOREPINEPHRINE_METABOLIC_PROCESS	19	0.561654	1.69757	0.0169082	0.0790997	1	3744
GOBP_REGULATION_OF_VIRAL_PROCESS	169	0.350417	1.69651	0	0.079378	1	3845
GOBP_POSITIVE_REGULATION_OF_GLUCONEOGENESIS	25	0.520606	1.69301	0.0150754	0.0813208	1	4009
GOBP_ESTABLISHMENT_OF_PROTEIN_LOCALIZATION_TO_VACUOLE	58	0.419537	1.69238	0.00488998	0.0813263	1	4156
GOBP_NUCLEAR_EXPORT	166	0.348021	1.69022	0	0.0823272	1	4742
GOBP_NEGATIVE_REGULATION_OF_STRIATED_MUSCLE_CELL_APOPTOTIC_PROCESS	40	0.462105	1.68995	0.00744417	0.0820941	1	1009
GOBP_IMMUNE_RESPONSE_REGULATING_SIGNALING_PATHWAY	437	0.316208	1.6896	0	0.0819334	1	3951
GOBP_REGENERATION	163	0.349287	1.68907	0	0.0819129	1	1631
GOBP_MYELOID_LEUKOCYTE_CYTOKINE_PRODUCTION	66	0.414006	1.68901	0.00515464	0.0816298	1	4728
GOBP_HUMORAL_IMMUNE_RESPONSE_MEDIATED_BY_CIRCULATING_IMMUNOGLOBULIN	47	0.44224	1.68871	0.005	0.0814675	1	1250
GOBP_PYRIMIDINE_RIBONUCLEOTIDE_METABOLIC_PROCESS	27	0.491968	1.6885	0.00742574	0.0811891	1	2746
GOBP_GLYCOLIPID_CATABOLIC_PROCESS	16	0.573209	1.68744	0.0240964	0.0814574	1	2155
GOBP_CHAPERONE_MEDIATED_PROTEIN_COMPLEX_ASSEMBLY	18	0.560205	1.68695	0.0171569	0.0814226	1	5524
GOBP_POSITIVE_REGULATION_OF_MACROPHAGE_CHEMOTAXIS	25	0.51719	1.68695	0.0186916	0.081067	1	2286
GOBP_ASTROCYTE_ACTIVATION	20	0.532569	1.68649	0.0297483	0.0809843	1	1342
GOBP_REGULATION_OF_MEGAKARYOCYTE_DIFFERENTIATION	21	0.543207	1.68641	0.0121951	0.0806736	1	2325
GOBP_MACROPHAGE_CYTOKINE_PRODUCTION	51	0.441146	1.68536	0.0127551	0.081052	1	3807
GOBP_RNA_SPLICING_VIA_TRANSESTERIFICATION_REACTIONS	277	0.331098	1.68532	0	0.0807308	1	5673
GOBP_PYROPTOSIS	48	0.445214	1.68356	0.00536193	0.0815935	1	5322
GOBP_DNA_REPAIR_DEPENDENT_CHROMATIN_REMODELING	21	0.538112	1.68329	0.0171149	0.0814107	1	3689
GOBP_CELLULAR_RESPONSE_TO_LIPOPROTEIN_PARTICLE_STIMULUS	40	0.461939	1.68281	0.00746269	0.0814476	1	1449
GOBP_PROTEIN_CATABOLIC_PROCESS_IN_THE_VACUOLE	22	0.534359	1.68093	0.0175	0.0824393	1	3269
GOBP_EXTRINSIC_APOPTOTIC_SIGNALING_PATHWAY	237	0.334168	1.6803	0	0.0825227	1	3390
GOBP_POSITIVE_REGULATION_OF_CELLULAR_RESPONSE_TO_TRANSFORMING_GROWTH_FACTOR_BETA_STIMULUS	30	0.494403	1.67886	0.00819672	0.0831381	1	1895
GOBP_ASTROCYTE_DIFFERENTIATION	92	0.392488	1.67857	0.00280899	0.0829925	1	1754
GOBP_REGULATION_OF_INFLAMMATORY_RESPONSE	394	0.314756	1.67706	0	0.0835858	1	2998
GOBP_ANTIFUNGAL_INNATE_IMMUNE_RESPONSE	22	0.522924	1.67197	0.00705882	0.086907	1	4119
GOBP_DENDRITIC_CELL_DIFFERENTIATION	43	0.450064	1.67168	0.00492611	0.0867915	1	2676
GOBP_ACTIVATED_T_CELL_PROLIFERATION	53	0.430759	1.67139	0.0023753	0.0866964	1	3805
GOBP_SYNCYTIUM_FORMATION	70	0.403548	1.66957	0.00510204	0.0876512	1	1740
GOBP_ANTIGEN_PROCESSING_AND_PRESENTATION_OF_PEPTIDE_ANTIGEN_VIA_MHC_CLASS_I	46	0.436792	1.66921	0.00247525	0.087579	1	2998
GOBP_REGULATION_OF_METALLOPEPTIDASE_ACTIVITY	15	0.581588	1.6691	0.035461	0.0872998	1	344
GOBP_REGULATION_OF_LEUKOCYTE_PROLIFERATION	305	0.322844	1.66908	0	0.0869478	1	3640
GOBP_POSITIVE_REGULATION_OF_PROTEIN_LOCALIZATION_TO_NUCLEUS	101	0.37797	1.66799	0	0.0872016	1	2562
GOBP_SUPEROXIDE_ANION_GENERATION	45	0.438725	1.66685	0.0127226	0.0875035	1	2850
GOBP_ACTIN_POLYMERIZATION_OR_DEPOLYMERIZATION	193	0.340879	1.66657	0	0.0873408	1	2910
GOBP_MRNA_TRANSPORT	111	0.372823	1.66637	0.0030303	0.0871656	1	4340
GOBP_MRNA_MODIFICATION	35	0.462115	1.66416	0.0173697	0.0884038	1	5031
GOBP_LEUKOCYTE_PROLIFERATION	409	0.309932	1.66359	0	0.0883596	1	3640
GOBP_RESPONSE_TO_INTERFERON_ALPHA	31	0.471518	1.6615	0.0157895	0.0893938	1	6198
GOBP_RESPONSE_TO_TUMOR_NECROSIS_FACTOR	197	0.335943	1.66057	0	0.0897544	1	3944
GOBP_GLYCOPROTEIN_CATABOLIC_PROCESS	32	0.476363	1.66011	0.0102041	0.0897183	1	4659
GOBP_PROTEIN_TARGETING_TO_VACUOLE	45	0.442215	1.6601	0.00987654	0.0893765	1	4156
GOBP_POSITIVE_REGULATION_OF_MYELINATION	26	0.503807	1.65859	0.0147783	0.0902042	1	2951
GOBP_REGULATION_OF_B_CELL_ACTIVATION	140	0.355419	1.65817	0	0.0901075	1	3498
GOBP_PROTEIN_LOCALIZATION_TO_LYSOSOME	55	0.425491	1.65811	0.00255102	0.0897861	1	2142
GOBP_REGULATION_OF_MYELOID_CELL_DIFFERENTIATION	222	0.335567	1.6581	0	0.0894493	1	2744
GOBP_NEGATIVE_REGULATION_OF_LYMPHOCYTE_ACTIVATION	174	0.352183	1.65708	0	0.0897639	1	3406
GOBP_AMYLOID_PRECURSOR_PROTEIN_METABOLIC_PROCESS	76	0.393606	1.65576	0.00534759	0.0904724	1	3133
GOBP_PHAGOCYTOSIS_RECOGNITION	28	0.497578	1.65499	0.0097561	0.0906818	1	1250
GOBP_POSITIVE_REGULATION_OF_NEURAL_PRECURSOR_CELL_PROLIFERATION	83	0.384806	1.65412	0.00260417	0.0909111	1	2663
GOBP_REGULATION_OF_B_CELL_PROLIFERATION	70	0.395061	1.65397	0.00275482	0.0906521	1	3161
GOBP_POSITIVE_REGULATION_OF_VACUOLE_ORGANIZATION	24	0.516227	1.65359	0.00938967	0.0906138	1	1917
GOBP_TRANSFORMING_GROWTH_FACTOR_BETA_RECEPTOR_SIGNALING_PATHWAY	204	0.335651	1.65318	0	0.0905251	1	3760
GOBP_NEGATIVE_REGULATION_OF_LEUKOCYTE_APOPTOTIC_PROCESS	69	0.403644	1.65273	0.0027027	0.090471	1	1722
GOBP_ESTABLISHMENT_OF_PROTEIN_LOCALIZATION_TO_ORGANELLE	438	0.308321	1.65181	0	0.0907861	1	5454
GOBP_POSITIVE_REGULATION_OF_TRANSCRIPTION_FROM_RNA_POLYMERASE_II_PROMOTER_INVOLVED_IN_CELLULAR_RESPONSE_TO_CHEMICAL_STIMULUS	16	0.577222	1.65169	0.0198676	0.0905263	1	2559
GOBP_MATURATION_OF_LSU_RRNA	28	0.48529	1.65029	0.0159453	0.0912411	1	4516
GOBP_SELECTIVE_AUTOPHAGY	95	0.377376	1.64947	0	0.0915128	1	3303
GOBP_POSITIVE_REGULATION_OF_EPITHELIAL_CELL_MIGRATION	161	0.347406	1.64901	0	0.0914723	1	1123
GOBP_RESPONSE_TO_MITOCHONDRIAL_DEPOLARISATION	23	0.519471	1.64897	0.0200501	0.0911635	1	6110
GOBP_TOLL_LIKE_RECEPTOR_3_SIGNALING_PATHWAY	32	0.46673	1.6481	0.00982801	0.0914164	1	1741
GOBP_LEUKOCYTE_MEDIATED_IMMUNITY	481	0.307855	1.64718	0	0.0918903	1	3482
GOBP_MYELOID_CELL_HOMEOSTASIS	208	0.329718	1.64634	0	0.0921282	1	3605
GOBP_POSITIVE_REGULATION_OF_T_CELL_RECEPTOR_SIGNALING_PATHWAY	19	0.546448	1.64593	0.0190476	0.0921195	1	2559
GOBP_REGULATION_OF_PROTEIN_POLYMERIZATION	202	0.334293	1.6459	0	0.0918027	1	2910
GOBP_CELL_SURFACE_PATTERN_RECOGNITION_RECEPTOR_SIGNALING_PATHWAY	69	0.403416	1.64538	0.0126263	0.0917905	1	3178
GOBP_RESPONSE_TO_TRANSFORMING_GROWTH_FACTOR_BETA	250	0.32388	1.64437	0	0.0921188	1	3760
GOBP_DENDRITIC_CELL_CYTOKINE_PRODUCTION	18	0.558918	1.64429	0.0224439	0.09186	1	5518
GOBP_POSITIVE_REGULATION_OF_AMYLOID_BETA_FORMATION	20	0.521558	1.64412	0.0207852	0.0916963	1	1260
GOBP_REGULATION_OF_AUTOPHAGOSOME_MATURATION	17	0.553558	1.64316	0.0287611	0.0921571	1	4257
GOBP_RESPONSE_TO_TOPOLOGICALLY_INCORRECT_PROTEIN	132	0.354058	1.64096	0.00301205	0.093521	1	4388
GOBP_POSITIVE_REGULATION_OF_OSTEOBLAST_PROLIFERATION	15	0.579514	1.63936	0.0164319	0.0943335	1	6098
GOBP_REGULATION_OF_EARLY_ENDOSOME_TO_LATE_ENDOSOME_TRANSPORT	19	0.533998	1.63862	0.015873	0.0944911	1	4656
GOBP_NEGATIVE_REGULATION_OF_CELLULAR_CATABOLIC_PROCESS	194	0.335491	1.6376	0	0.0949178	1	5081
GOBP_MYELOID_LEUKOCYTE_MEDIATED_IMMUNITY	147	0.347569	1.63759	0	0.0946078	1	3482
GOBP_MYELOID_CELL_DIFFERENTIATION	461	0.305357	1.63718	0	0.0945918	1	1662
GOBP_POSITIVE_REGULATION_OF_APOPTOTIC_SIGNALING_PATHWAY	177	0.335322	1.63649	0	0.0947828	1	4400
GOBP_NEGATIVE_REGULATION_OF_B_CELL_APOPTOTIC_PROCESS	19	0.532848	1.6364	0.0258398	0.0945287	1	1722
GOBP_REGULATION_OF_HEMATOPOIETIC_PROGENITOR_CELL_DIFFERENTIATION	42	0.434175	1.63564	0.0151133	0.0947008	1	4099
GOBP_REGULATION_OF_DNA_TEMPLATED_TRANSCRIPTION_IN_RESPONSE_TO_STRESS	42	0.443417	1.63518	0.00779221	0.0947669	1	2729
GOBP_MRNA_EXPORT_FROM_NUCLEUS	64	0.400329	1.63455	0.0108108	0.0947931	1	3984
GOBP_POSITIVE_REGULATION_OF_MITOCHONDRIAL_FISSION	22	0.52949	1.63379	0.0218447	0.0949849	1	3024
GOBP_POSITIVE_REGULATION_OF_GLIAL_CELL_PROLIFERATION	30	0.481475	1.63343	0.0199005	0.0949214	1	958
GOBP_NEUTROPHIL_MIGRATION	127	0.355137	1.63309	0	0.0948635	1	1754
GOBP_ORGANELLE_DISASSEMBLY	134	0.351223	1.63222	0	0.0951417	1	4242
GOBP_NUCLEAR_TRANSPORT	347	0.310349	1.63115	0	0.0956178	1	5060
GOBP_ACTIN_NUCLEATION	57	0.412204	1.62955	0.0075188	0.0964263	1	1112
GOBP_TRANSFORMING_GROWTH_FACTOR_BETA_PRODUCTION	42	0.439247	1.6292	0.00269542	0.0964414	1	768
GOBP_POSITIVE_REGULATION_OF_PEPTIDASE_ACTIVITY	190	0.335684	1.62795	0	0.0970656	1	3481
GOBP_NEGATIVE_REGULATION_OF_EPITHELIAL_CELL_PROLIFERATION	168	0.342574	1.62675	0	0.097672	1	3497
GOBP_HYALURONAN_CATABOLIC_PROCESS	19	0.531652	1.62648	0.0242131	0.0975707	1	207
GOBP_HEMATOPOIETIC_STEM_CELL_PROLIFERATION	39	0.440403	1.62556	0.0157068	0.0979526	1	1716
GOBP_POSITIVE_REGULATION_OF_ENDOTHELIAL_CELL_MIGRATION	110	0.361823	1.62525	0	0.0978508	1	1123
GOBP_RESPONSE_TO_PROTOZOAN	42	0.434893	1.62407	0.0152672	0.098411	1	2229
GOBP_POSITIVE_REGULATION_OF_CYTOSKELETON_ORGANIZATION	193	0.335434	1.62384	0	0.0982341	1	3058
GOBP_MICROGLIA_DIFFERENTIATION	15	0.571291	1.62362	0.02331	0.0981032	1	860
GOBP_INTEGRIN_MEDIATED_SIGNALING_PATHWAY	100	0.364469	1.6232	0.0027248	0.0981418	1	1546
GOBP_CELLULAR_RESPONSE_TO_TOPOLOGICALLY_INCORRECT_PROTEIN	101	0.361209	1.6228	0.00275482	0.0981307	1	4831
GOBP_NEGATIVE_REGULATION_OF_PROTEIN_CONTAINING_COMPLEX_ASSEMBLY	154	0.336261	1.62273	0	0.0978682	1	2927
GOBP_LEUKOCYTE_APOPTOTIC_PROCESS	136	0.348289	1.61759	0	0.101357	1	2336
GOBP_REGULATION_OF_ENDOPEPTIDASE_ACTIVITY	344	0.308786	1.61727	0	0.101305	1	3481
GOBP_NEGATIVE_REGULATION_OF_INFLAMMASOME_MEDIATED_SIGNALING_PATHWAY	15	0.568895	1.61699	0.0246637	0.101226	1	3870
GOBP_POSITIVE_REGULATION_OF_ACTIN_FILAMENT_BUNDLE_ASSEMBLY	68	0.393413	1.61654	0.00531915	0.10122	1	1099
GOBP_RESPONSE_TO_HYDROGEN_PEROXIDE	92	0.368967	1.61536	0	0.101679	1	2743
GOBP_APOPTOTIC_MITOCHONDRIAL_CHANGES	117	0.361403	1.61533	0	0.101387	1	3220
GOBP_GRANULOCYTE_CHEMOTAXIS	125	0.348128	1.61407	0	0.102051	1	2413
GOBP_HINDBRAIN_RADIAL_GLIA_GUIDED_CELL_MIGRATION	15	0.550258	1.61378	0.0381862	0.101894	1	1457
GOBP_PROTEIN_LOCALIZATION_TO_ENDOPLASMIC_RETICULUM	75	0.385787	1.61368	0	0.101679	1	5982
GOBP_POSITIVE_REGULATION_OF_AMIDE_METABOLIC_PROCESS	167	0.333971	1.61353	0	0.101485	1	2904
GOBP_REGULATION_OF_EPITHELIAL_CELL_MIGRATION	248	0.3194	1.61235	0	0.102055	1	3364
GOBP_POSITIVE_REGULATION_OF_TYPE_I_INTERFERON_MEDIATED_SIGNALING_PATHWAY	21	0.507417	1.61157	0.0300926	0.102449	1	1480
GOBP_REGULATION_OF_VACUOLE_ORGANIZATION	55	0.412836	1.61139	0.0127226	0.102235	1	3920
GOBP_REGULATION_OF_LEUKOCYTE_MEDIATED_IMMUNITY	286	0.315584	1.60985	0	0.103035	1	3431
GOBP_INTRACELLULAR_IRON_ION_HOMEOSTASIS	72	0.385589	1.6084	0.00251889	0.103765	1	2683
GOBP_SPLICEOSOMAL_SNRNP_ASSEMBLY	33	0.46116	1.60837	0.0167064	0.103475	1	5567
GOBP_LEUKOCYTE_MEDIATED_CYTOTOXICITY	166	0.336857	1.60642	0	0.104741	1	5178
GOBP_SKELETAL_MUSCLE_SATELLITE_CELL_PROLIFERATION	19	0.522818	1.60507	0.0311005	0.105525	1	2732
GOBP_REGULATION_OF_CELL_KILLING	141	0.346201	1.60473	0	0.105396	1	3058
GOBP_REGULATION_OF_SUPRAMOLECULAR_FIBER_ORGANIZATION	386	0.304386	1.6031	0	0.106367	1	2950
GOBP_REGULATION_OF_HOMOTYPIC_CELL_CELL_ADHESION	35	0.448793	1.6029	0.03	0.106208	1	2324
GOBP_MITOCHONDRIAL_FUSION	33	0.453427	1.60026	0.0232558	0.108122	1	2617
GOBP_REGULATION_OF_MYELINATION	62	0.39139	1.59971	0.0107817	0.108252	1	3023
GOBP_REGULATION_OF_ENDOTHELIAL_CELL_MIGRATION	176	0.332825	1.599	0	0.108559	1	2584
GOBP_SMAD_PROTEIN_SIGNAL_TRANSDUCTION	89	0.368027	1.59801	0.00276243	0.108996	1	1276
GOBP_RESPONSE_TO_MUSCLE_STRETCH	21	0.515668	1.59702	0.0258824	0.1095	1	5488
GOBP_VACUOLAR_TRANSPORT	159	0.33261	1.59697	0.00306748	0.109253	1	4764
GOBP_MYELOID_CELL_ACTIVATION_INVOLVED_IN_IMMUNE_RESPONSE	116	0.355693	1.59624	0.0028169	0.109553	1	3431
GOBP_POSITIVE_REGULATION_OF_CANONICAL_NF_KAPPAB_SIGNAL_TRANSDUCTION	132	0.349219	1.59588	0.0031746	0.109505	1	3845
GOBP_MYELOID_LEUKOCYTE_MIGRATION	241	0.318692	1.59578	0	0.109291	1	1754
GOBP_PYRIMIDINE_NUCLEOSIDE_TRIPHOSPHATE_METABOLIC_PROCESS	19	0.511976	1.59578	0.0324074	0.108979	1	2308
GOBP_OLIGOSACCHARIDE_CATABOLIC_PROCESS	17	0.546817	1.59526	0.0313253	0.109046	1	685
GOBP_REGULATION_OF_RAC_PROTEIN_SIGNAL_TRANSDUCTION	25	0.476672	1.59369	0.0270936	0.110237	1	3057
GOBP_TRANSLATIONAL_INITIATION	114	0.358632	1.59349	0	0.110076	1	4891
GOBP_NEGATIVE_REGULATION_OF_CELL_ACTIVATION	225	0.322613	1.59296	0	0.110149	1	3406
GOBP_NUCLEOSOME_ASSEMBLY	64	0.391091	1.59219	0.00263158	0.110543	1	2949
GOBP_NEGATIVE_REGULATION_OF_PROTEIN_POLYMERIZATION	84	0.369019	1.59128	0.00779221	0.110994	1	1263
GOBP_CERAMIDE_CATABOLIC_PROCESS	20	0.516584	1.59067	0.0175439	0.111259	1	4787
GOBP_TISSUE_MIGRATION	329	0.306969	1.5906	0	0.111006	1	3946
GOBP_REGULATION_OF_RNA_SPLICING	180	0.327642	1.58887	0	0.112122	1	4132
GOBP_POSITIVE_REGULATION_OF_HOMOTYPIC_CELL_CELL_ADHESION	15	0.561026	1.58602	0.0318907	0.114143	1	2324
GOBP_INTERLEUKIN_2_PRODUCTION	75	0.377458	1.58539	0.00266667	0.114392	1	3749
GOBP_RESPONSE_TO_MISFOLDED_PROTEIN	24	0.497182	1.58467	0.0311005	0.114619	1	2438
GOBP_POSITIVE_REGULATION_OF_ANTIGEN_RECEPTOR_MEDIATED_SIGNALING_PATHWAY	27	0.480302	1.58335	0.0271605	0.115354	1	2559
GOBP_RESPONSE_TO_TEMPERATURE_STIMULUS	159	0.333906	1.58259	0	0.115658	1	4588
GOBP_B_CELL_MEDIATED_IMMUNITY	194	0.325292	1.58237	0	0.115566	1	3640
GOBP_CELLULAR_RESPONSE_TO_HYDROGEN_PEROXIDE	62	0.392045	1.58185	0.00555556	0.115754	1	2658
GOBP_B_CELL_APOPTOTIC_PROCESS	33	0.455113	1.5804	0.0231362	0.116627	1	1722
GOBP_POSITIVE_REGULATION_OF_PHOSPHOPROTEIN_PHOSPHATASE_ACTIVITY	19	0.519474	1.57988	0.032634	0.116732	1	1641
GOBP_NEGATIVE_REGULATION_OF_LEUKOCYTE_CELL_CELL_ADHESION	151	0.33474	1.57964	0.0031348	0.11662	1	5197
GOBP_SUPPRESSION_OF_VIRAL_RELEASE_BY_HOST	21	0.492688	1.57961	0.0252294	0.116331	1	2752
GOBP_MACROPHAGE_ACTIVATION_INVOLVED_IN_IMMUNE_RESPONSE	21	0.498567	1.57961	0.0410256	0.116014	1	2892
GOBP_REGULATION_OF_MRNA_SPLICING_VIA_SPLICEOSOME	108	0.35543	1.57956	0.00271739	0.115732	1	4132
GOBP_REGULATION_OF_PROGRAMMED_NECROTIC_CELL_DEATH	28	0.466669	1.57907	0.0153846	0.115868	1	4238
GOBP_NEGATIVE_REGULATION_OF_OXIDATIVE_STRESS_INDUCED_INTRINSIC_APOPTOTIC_SIGNALING_PATHWAY	25	0.477396	1.57814	0.0258216	0.116376	1	3372
GOBP_REGULATION_OF_GLIOGENESIS	140	0.335558	1.57744	0.00294985	0.116636	1	3057
GOBP_INTRACELLULAR_RECEPTOR_SIGNALING_PATHWAY	325	0.303969	1.57715	0	0.116563	1	3023
GOBP_VESICLE_TARGETING_TO_FROM_OR_WITHIN_GOLGI	29	0.464913	1.57691	0.0150376	0.116522	1	2119
GOBP_CELLULAR_RESPONSE_TO_UNFOLDED_PROTEIN	81	0.365907	1.5766	0.00561798	0.116554	1	4767
GOBP_POSITIVE_REGULATION_OF_PROTEOLYSIS	366	0.299373	1.57626	0	0.11655	1	5017
GOBP_POSITIVE_REGULATION_OF_NUCLEOCYTOPLASMIC_TRANSPORT	75	0.37447	1.57368	0.00815217	0.118472	1	2145
GOBP_ACTIN_FILAMENT_ORGANIZATION	465	0.293949	1.57202	0	0.119415	1	1449
GOBP_REGULATION_OF_CENTROSOME_DUPLICATION	46	0.415937	1.5718	0.00526316	0.119284	1	3851
GOBP_PROTEASOME_MEDIATED_UBIQUITIN_DEPENDENT_PROTEIN_CATABOLIC_PROCESS	437	0.294965	1.56979	0	0.120626	1	4278
GOBP_MAMMARY_GLAND_EPITHELIAL_CELL_DIFFERENTIATION	17	0.54207	1.56975	0.043578	0.120345	1	61
GOBP_LEUKOCYTE_CELL_CELL_ADHESION	434	0.296083	1.56903	0	0.120653	1	3210
GOBP_REGULATION_OF_PROTEIN_AUTOPHOSPHORYLATION	44	0.410095	1.56891	0.0177215	0.120435	1	2823
GOBP_CELLULAR_RESPONSE_TO_COPPER_ION	18	0.520654	1.56879	0.0451306	0.12025	1	3204
GOBP_REGULATION_OF_IMMUNE_EFFECTOR_PROCESS	442	0.295956	1.56793	0	0.120732	1	3443
GOBP_MULTICELLULAR_ORGANISMAL_LEVEL_IRON_ION_HOMEOSTASIS	31	0.458809	1.56487	0.0218978	0.122934	1	2046
GOBP_LYMPHOCYTE_HOMEOSTASIS	94	0.359055	1.56464	0.00294985	0.12282	1	3192
GOBP_CELLULAR_RESPONSE_TO_RETINOIC_ACID	44	0.417508	1.5637	0.0227273	0.123295	1	1318
GOBP_CELLULAR_RESPONSE_TO_CHEMICAL_STRESS	307	0.303687	1.56342	0	0.123208	1	4156
GOBP_NCRNA_PROCESSING	404	0.294632	1.56157	0	0.124472	1	5387
GOBP_PHOSPHOLIPID_HOMEOSTASIS	16	0.537752	1.56149	0.0318627	0.124232	1	2978
GOBP_NON_CANONICAL_NF_KAPPAB_SIGNAL_TRANSDUCTION	122	0.34322	1.56065	0.00295858	0.124681	1	3161
GOBP_PROSTATE_GLAND_DEVELOPMENT	53	0.400101	1.56008	0.0195531	0.124802	1	2951
GOBP_REGULATION_OF_VESICLE_SIZE	19	0.518036	1.55956	0.0316027	0.124974	1	5493
GOBP_NUCLEOTIDE_BINDING_OLIGOMERIZATION_DOMAIN_CONTAINING_2_SIGNALING_PATHWAY	18	0.518603	1.55852	0.0240964	0.125546	1	2559
GOBP_PROTEIN_HYDROXYLATION	27	0.470956	1.55836	0.0394089	0.12538	1	4929
GOBP_NEUTROPHIL_ACTIVATION_INVOLVED_IN_IMMUNE_RESPONSE	22	0.484229	1.55782	0.0225564	0.12551	1	2495
GOBP_REGULATION_OF_TRANSLATIONAL_INITIATION	65	0.380681	1.55751	0.00540541	0.125483	1	4891
GOBP_RESPONSE_TO_DSRNA	56	0.395354	1.55745	0.0129199	0.125246	1	6210
GOBP_CANONICAL_NF_KAPPAB_SIGNAL_TRANSDUCTION	239	0.316491	1.55736	0	0.124975	1	3845
GOBP_REACTIVE_NITROGEN_SPECIES_METABOLIC_PROCESS	92	0.360774	1.55547	0.011236	0.126226	1	4362
GOBP_CELLULAR_COMPONENT_DISASSEMBLY	459	0.289447	1.55531	0	0.126046	1	3126
GOBP_MRNA_METHYLATION	17	0.530334	1.5544	0.0361991	0.126436	1	4815
GOBP_REGULATION_OF_NITRIC_OXIDE_METABOLIC_PROCESS	75	0.373883	1.55179	0.0110803	0.128502	1	3112
GOBP_REGULATION_OF_PEPTIDASE_ACTIVITY	438	0.289896	1.55095	0	0.1289	1	3493
GOBP_POSITIVE_REGULATION_OF_TELOMERE_MAINTENANCE_VIA_TELOMERE_LENGTHENING	37	0.43094	1.55093	0.030303	0.128605	1	6654
GOBP_CELL_CHEMOTAXIS	319	0.296865	1.5508	0	0.12841	1	2962
GOBP_TELOMERE_MAINTENANCE_VIA_TELOMERE_LENGTHENING	76	0.368363	1.55048	0.00280112	0.12838	1	5616
GOBP_REGULATION_OF_PROTEIN_EXIT_FROM_ENDOPLASMIC_RETICULUM	22	0.483383	1.54924	0.0323383	0.129177	1	2119
GOBP_NEGATIVE_REGULATION_OF_ADAPTIVE_IMMUNE_RESPONSE	59	0.38432	1.54912	0.0124069	0.128982	1	4593
GOBP_CELLULAR_OXIDANT_DETOXIFICATION	30	0.451187	1.54804	0.0336538	0.129598	1	4146
GOBP_GANGLION_DEVELOPMENT	16	0.537872	1.54756	0.0357995	0.129762	1	904
GOBP_NEURON_PROJECTION_REGENERATION	64	0.379826	1.5472	0.0107527	0.129729	1	1517
GOBP_PROTEIN_LOCALIZATION_TO_CHROMOSOME_TELOMERIC_REGION	32	0.441702	1.5471	0.0238727	0.129539	1	5533
GOBP_RESPONSE_TO_CADMIUM_ION	39	0.419636	1.547	0.0125313	0.129306	1	4515
GOBP_CARBOHYDRATE_DERIVATIVE_CATABOLIC_PROCESS	163	0.3233	1.54637	0	0.129505	1	4787
GOBP_EPITHELIAL_TUBE_BRANCHING_INVOLVED_IN_LUNG_MORPHOGENESIS	40	0.418556	1.54549	0.0173697	0.130006	1	3245
GOBP_LATE_ENDOSOME_TO_VACUOLE_TRANSPORT_VIA_MULTIVESICULAR_BODY_SORTING_PATHWAY	16	0.530875	1.54501	0.0357995	0.130109	1	4327
GOBP_NEGATIVE_REGULATION_OF_ACTIN_FILAMENT_DEPOLYMERIZATION	48	0.400275	1.54431	0.0200501	0.130466	1	2089
GOBP_POSITIVE_REGULATION_OF_AMYLOID_PRECURSOR_PROTEIN_CATABOLIC_PROCESS	26	0.480913	1.54382	0.0247525	0.130642	1	2559
GOBP_POSITIVE_REGULATION_OF_SYNCYTIUM_FORMATION_BY_PLASMA_MEMBRANE_FUSION	27	0.462684	1.54313	0.0365854	0.130978	1	1481
GOBP_CELL_ACTIVATION_INVOLVED_IN_IMMUNE_RESPONSE	320	0.3004	1.54279	0	0.130973	1	3574
GOBP_AMINO_ACID_IMPORT_ACROSS_PLASMA_MEMBRANE	55	0.384673	1.54055	0.0163488	0.132778	1	2074
GOBP_NEGATIVE_REGULATION_OF_PROGRAMMED_NECROTIC_CELL_DEATH	18	0.507122	1.54018	0.0384615	0.132787	1	3944
GOBP_POSITIVE_REGULATION_OF_MRNA_PROCESSING	38	0.418144	1.53973	0.0180412	0.132897	1	5541
GOBP_CHAPERONE_MEDIATED_PROTEIN_FOLDING	63	0.373711	1.53961	0.0169014	0.132694	1	3096
GOBP_REGULATION_OF_ARP2_3_COMPLEX_MEDIATED_ACTIN_NUCLEATION	28	0.450483	1.53944	0.0381862	0.132525	1	1738
GOBP_REGULATION_OF_PROTEIN_IMPORT_INTO_NUCLEUS	78	0.366819	1.53903	0.00755667	0.132556	1	2522
GOBP_RENAL_WATER_HOMEOSTASIS	17	0.505612	1.53793	0.0357942	0.133203	1	3050
GOBP_ADAPTIVE_IMMUNE_RESPONSE_BASED_ON_SOMATIC_RECOMBINATION_OF_IMMUNE_RECEPTORS_BUILT_FROM_IMMUNOGLOBULIN_SUPERFAMILY_DOMAINS	370	0.291103	1.53789	0	0.132929	1	3805
GOBP_RNA_TEMPLATED_DNA_BIOSYNTHETIC_PROCESS	62	0.392443	1.53754	0.0131234	0.132964	1	5616
GOBP_REGULATION_OF_INTRINSIC_APOPTOTIC_SIGNALING_PATHWAY	191	0.313474	1.5363	0.00297619	0.13388	1	3987
GOBP_LEUKOCYTE_CHEMOTAXIS	229	0.306851	1.53594	0	0.133897	1	2625
GOBP_RESPONSE_TO_HEPATOCYTE_GROWTH_FACTOR	17	0.514078	1.53451	0.0536131	0.134899	1	2743
GOBP_AUTOPHAGOSOME_MATURATION	53	0.392848	1.53435	0.0170455	0.134742	1	4365
GOBP_REGULATION_OF_MITOCHONDRION_ORGANIZATION	142	0.326472	1.53399	0	0.13477	1	3095
GOBP_CHEMOKINE_PRODUCTION	125	0.333688	1.53397	0.0058309	0.134483	1	2584
GOBP_LIPOPROTEIN_LOCALIZATION	19	0.505601	1.53367	0.0488432	0.134422	1	5509
GOBP_REGULATION_OF_T_CELL_ACTIVATION	405	0.287986	1.53353	0	0.134211	1	3210
GOBP_PYRIMIDINE_NUCLEOTIDE_BIOSYNTHETIC_PROCESS	24	0.479752	1.53343	0.0328283	0.13399	1	2308
GOBP_REGULATION_OF_CELLULAR_RESPONSE_TO_HYPOXIA	25	0.458879	1.53255	0.0547264	0.134594	1	2927
GOBP_RESPONSE_TO_GAMMA_RADIATION	50	0.399373	1.53253	0.0235602	0.134306	1	2359
GOBP_NEGATIVE_REGULATION_OF_TRANSFERASE_ACTIVITY	253	0.304206	1.53052	0	0.136034	1	3347
GOBP_NEGATIVE_REGULATION_OF_MUSCLE_CELL_APOPTOTIC_PROCESS	66	0.371025	1.53027	0.00804289	0.135909	1	1009
GOBP_REGULATION_OF_NEURAL_PRECURSOR_CELL_PROLIFERATION	136	0.329652	1.53008	0	0.135774	1	3870
GOBP_POSITIVE_REGULATION_OF_RESPONSE_TO_WOUNDING	78	0.360524	1.52947	0.0056338	0.135997	1	4168
GOBP_VIRAL_TRANSLATION	19	0.502009	1.52946	0.044226	0.135695	1	1943
GOBP_POSITIVE_REGULATION_OF_CELL_ACTIVATION	431	0.28496	1.52848	0	0.13623	1	3250
GOBP_ENDOTHELIAL_CELL_MIGRATION	229	0.307143	1.52818	0	0.136204	1	3045
GOBP_POSITIVE_REGULATION_OF_TRANSCRIPTION_BY_RNA_POLYMERASE_I	33	0.436293	1.52761	0.0269542	0.136429	1	5063
GOBP_REGULATION_OF_INSULIN_RECEPTOR_SIGNALING_PATHWAY	82	0.361711	1.52751	0.0131579	0.136226	1	2824
GOBP_NEUTROPHIL_CHEMOTAXIS	100	0.342446	1.52591	0.00787402	0.137485	1	1754
GOBP_RIG_I_SIGNALING_PATHWAY	26	0.448864	1.52526	0.031941	0.137764	1	4065
GOBP_INTRINSIC_APOPTOTIC_SIGNALING_PATHWAY_IN_RESPONSE_TO_DNA_DAMAGE	110	0.340591	1.52476	0.00283286	0.137922	1	2707
GOBP_MACROPHAGE_MIGRATION	67	0.367467	1.52459	0.0157895	0.13784	1	2286
GOBP_REGULATION_OF_HEMATOPOIETIC_STEM_CELL_PROLIFERATION	18	0.515928	1.52453	0.0410628	0.137581	1	1057
GOBP_VESICLE_TARGETING	60	0.375001	1.52448	0.0158311	0.137316	1	2705
GOBP_REGULATION_OF_TRANSCRIPTION_BY_RNA_POLYMERASE_I	45	0.394132	1.52409	0.0182292	0.137399	1	2051
GOBP_REGULATION_OF_PROTEIN_LOCALIZATION_TO_NUCLEUS	162	0.321403	1.52389	0	0.137315	1	2562
GOBP_CELLULAR_RESPONSE_TO_OXIDATIVE_STRESS	241	0.300294	1.52346	0	0.137368	1	3877
[truncated: 2,066 more rows]

## Sheet: 14dpl+
NAME	SIZE	ES	NES	NOM p-val	FDR q-val	FWER p-val	RANK AT MAX
[truncated: 2,965 more rows]

[truncated: 6 more sheets: 28dpl+, 1dpl-, 3dpl-, 7dpl-, 14 dpl-, 28dpl-]
