# Supplementary material for: Spatiotemporal patterns of gene expression changes in the mouse dentate gyrus following entorhinal denervation
Source: Front Mol Neurosci. 2026 May 19;19:1758390. doi: 10.3389/fnmol.2026.1758390 (PMC13226496; doi:10.3389/fnmol.2026.1758390)
Supplement: Supplementary file 5 [file Table_3.xlsx]

## Sheet: 1dpl+
NAME	SIZE	ES	NES	NOM p-val	FDR q-val	FWER p-val	RANK AT MAX
GOCC_PROTEASOME_COMPLEX	63	0.565645	2.41052	0	0.00218571	0.001	4886
GOCC_SPLICEOSOMAL_COMPLEX	198	0.45258	2.38334	0	0.00109286	0.001	5973
GOCC_PROTEASOME_CORE_COMPLEX	19	0.690319	2.22784	0	0.0054866	0.007	4886
GOCC_ENDOPEPTIDASE_COMPLEX	83	0.482416	2.22243	0	0.00411495	0.007	4886
GOCC_CATALYTIC_STEP_2_SPLICEOSOME	93	0.476251	2.2186	0	0.00378952	0.008	4810
GOCC_PROTEASOME_ACCESSORY_COMPLEX	24	0.61975	2.16586	0	0.00626681	0.016	2848
GOCC_MICROTUBULE_PLUS_END	26	0.602626	2.15908	0	0.00595482	0.018	2509
GOCC_PHAGOCYTIC_VESICLE	110	0.449972	2.15736	0	0.00521047	0.018	4341
GOCC_AUTOPHAGOSOME_MEMBRANE	39	0.536435	2.09929	0	0.00842429	0.033	5515
GOCC_GLIAL_CELL_PROJECTION	44	0.507706	2.05107	0	0.0125376	0.055	4339
GOCC_ENDOPLASMIC_RETICULUM_PROTEIN_CONTAINING_COMPLEX	128	0.415538	2.04744	0	0.0113978	0.055	4510
GOCC_PEPTIDASE_COMPLEX	119	0.42174	2.04295	0	0.0106441	0.056	4589
GOCC_LATE_ENDOSOME_MEMBRANE	90	0.436177	2.0418	0	0.0099997	0.057	3778
GOCC_RNA_POLYMERASE_II_TRANSCRIPTION_REGULATOR_COMPLEX	248	0.374243	2.03882	0	0.00980763	0.06	4183
GOCC_SMN_SM_PROTEIN_COMPLEX	16	0.6624	2.01341	0.00292398	0.0112484	0.074	451
GOCC_NUCLEAR_MATRIX	107	0.418359	1.99463	0	0.0125106	0.087	3609
GOCC_EXON_EXON_JUNCTION_COMPLEX	24	0.574656	1.9931	0	0.0119121	0.088	5749
GOCC_NUCLEAR_PERIPHERY	135	0.405242	1.98861	0	0.0116211	0.09	4455
GOCC_RETROMER_COMPLEX	21	0.603566	1.98808	0	0.0110095	0.09	5166
GOCC_HISTONE_DEACETYLASE_COMPLEX	82	0.434563	1.97382	0	0.0118156	0.102	5049
GOCC_NUCLEAR_CYCLIN_DEPENDENT_PROTEIN_KINASE_HOLOENZYME_COMPLEX	17	0.636898	1.97359	0.00540541	0.0113577	0.103	4608
GOCC_SIN3_TYPE_COMPLEX	21	0.594016	1.96185	0	0.0127831	0.121	6222
GOCC_COMPACT_MYELIN	21	0.592202	1.95968	0	0.0124134	0.122	5167
GOCC_TRANSCRIPTION_EXPORT_COMPLEX	15	0.624932	1.94042	0.00555556	0.0151169	0.152	3780
GOCC_TRANSCRIPTION_ELONGATION_FACTOR_COMPLEX	52	0.471791	1.93265	0	0.0148845	0.156	4759
GOCC_ASTROCYTE_PROJECTION	23	0.566788	1.92582	0	0.0147708	0.161	4339
GOCC_PERINUCLEAR_ENDOPLASMIC_RETICULUM	28	0.537733	1.9083	0	0.0181385	0.201	2015
GOCC_RNA_POLYMERASE_II_HOLOENZYME	71	0.437089	1.9062	0	0.0178084	0.204	4579
GOCC_MEDIATOR_COMPLEX	36	0.494975	1.89503	0	0.0187081	0.218	5680
GOCC_RIBONUCLEOPROTEIN_GRANULE	255	0.349532	1.89061	0	0.0185381	0.223	3963
GOCC_LYTIC_VACUOLE_MEMBRANE	224	0.35375	1.88051	0	0.0199188	0.244	4462
GOCC_ENDOCYTIC_VESICLE	210	0.356059	1.87914	0	0.019437	0.245	4233
GOCC_METHYLTRANSFERASE_COMPLEX	104	0.396752	1.87908	0	0.018848	0.245	6645
GOCC_PROTEIN_FOLDING_CHAPERONE_COMPLEX	35	0.492232	1.87727	0.0031348	0.0184394	0.247	3137
GOCC_TRANSFERASE_COMPLEX_TRANSFERRING_PHOSPHORUS_CONTAINING_GROUPS	286	0.342628	1.87479	0	0.0185073	0.253	4717
GOCC_LATE_ENDOSOME	251	0.341438	1.86801	0	0.0193533	0.266	4341
GOCC_MICROTUBULE_END	35	0.476465	1.83955	0	0.0247253	0.331	2509
GOCC_CYCLIN_DEPENDENT_PROTEIN_KINASE_HOLOENZYME_COMPLEX	56	0.440184	1.83724	0	0.0248047	0.34	3630
GOCC_SWI_SNF_SUPERFAMILY_TYPE_COMPLEX	92	0.39307	1.83101	0	0.0252394	0.353	3423
GOCC_PROTEIN_PHOSPHATASE_TYPE_2A_COMPLEX	17	0.574348	1.81944	0.00524934	0.0279574	0.383	3157
GOCC_RNA_POLYMERASE_COMPLEX	99	0.382944	1.81342	0	0.0284853	0.397	3817
GOCC_P_BODY	87	0.393452	1.8098	0	0.028731	0.407	3727
GOCC_MLL1_2_COMPLEX	32	0.480744	1.80013	0.00619195	0.030262	0.431	3129
GOCC_HISTONE_METHYLTRANSFERASE_COMPLEX	72	0.399451	1.79124	0	0.0313776	0.456	5163
GOCC_CELL_SUBSTRATE_JUNCTION	188	0.34646	1.78692	0	0.0320394	0.472	4088
GOCC_PRECATALYTIC_SPLICEOSOME	53	0.423784	1.78685	0	0.0313429	0.472	5085
GOCC_VACUOLAR_MEMBRANE	276	0.327177	1.78636	0	0.0306761	0.472	4482
GOCC_SAGA_TYPE_COMPLEX	37	0.455836	1.78404	0.00332226	0.0306243	0.479	3482
GOCC_CYTOPLASMIC_STRESS_GRANULE	83	0.398205	1.78244	0.00423729	0.0300997	0.481	4182
GOCC_ENZYME_ACTIVATOR_COMPLEX	15	0.591732	1.77972	0.015544	0.0301584	0.492	3773
GOCC_LAMELLIPODIUM	175	0.341879	1.77334	0	0.0309301	0.505	4779
GOCC_CORE_MEDIATOR_COMPLEX	26	0.496447	1.76927	0	0.031157	0.516	5680
GOCC_U2_TYPE_SPLICEOSOMAL_COMPLEX	94	0.388139	1.76884	0	0.0306933	0.517	5085
GOCC_PODOSOME	29	0.482005	1.76654	0.01	0.0304804	0.524	4159
GOCC_SCHMIDT_LANTERMAN_INCISURE	16	0.583756	1.76072	0.0190217	0.0312513	0.543	5167
GOCC_INO80_TYPE_COMPLEX	27	0.496671	1.7577	0.00934579	0.0313812	0.55	2237
GOCC_PHAGOPHORE_ASSEMBLY_SITE	35	0.464578	1.74218	0.010274	0.0339185	0.584	5942
GOCC_RUFFLE	156	0.339766	1.74053	0	0.0336899	0.588	4430
GOCC_PERICENTRIOLAR_MATERIAL	24	0.498814	1.73326	0.00895522	0.0346687	0.604	3992
GOCC_GOLGI_STACK	94	0.373382	1.72827	0	0.0352675	0.609	4926
GOCC_GAP_JUNCTION	34	0.456957	1.728	0.0135135	0.0347906	0.61	3673
GOCC_GOLGI_CISTERNA	68	0.393021	1.70462	0	0.0396137	0.671	4926
GOCC_RSC_TYPE_COMPLEX	15	0.570904	1.70389	0.0115274	0.0391712	0.673	2098
GOCC_ENDOSOME_MEMBRANE	308	0.313948	1.69654	0	0.0405684	0.69	3819
GOCC_CIS_GOLGI_NETWORK	63	0.394551	1.6939	0	0.0405515	0.696	4136
GOCC_NUCLEAR_CHROMOSOME	241	0.309554	1.69132	0	0.040763	0.702	3987
GOCC_SERINE_THREONINE_PROTEIN_KINASE_COMPLEX	122	0.349554	1.68996	0	0.0406364	0.709	4717
GOCC_TRANSCRIPTION_FACTOR_TFIID_COMPLEX	33	0.446293	1.67846	0.00320513	0.0428035	0.732	3752
GOCC_ACTIN_FILAMENT_BUNDLE	96	0.347074	1.67517	0	0.043561	0.745	3545
GOCC_AUTOPHAGOSOME	90	0.358936	1.66669	0	0.0456592	0.77	5515
GOCC_CHROMOSOMAL_REGION	358	0.292673	1.66641	0	0.0453055	0.773	5546
GOCC_COPII_COATED_ER_TO_GOLGI_TRANSPORT_VESICLE	55	0.39239	1.65759	0.00352113	0.0474102	0.787	5448
GOCC_CYTOPLASMIC_EXOSOME_RNASE_COMPLEX	15	0.555041	1.65675	0.0184697	0.046949	0.787	6146
GOCC_PHOSPHATASE_COMPLEX	50	0.413214	1.6559	0.00732601	0.0465932	0.79	3726
GOCC_SM_LIKE_PROTEIN_FAMILY_COMPLEX	79	0.370907	1.65463	0	0.0463301	0.795	5390
GOCC_CATALYTIC_STEP_1_SPLICEOSOME	15	0.542591	1.65324	0.0229885	0.04608	0.798	3064
GOCC_ENDOPLASMIC_RETICULUM_LUMEN	88	0.351366	1.64637	0.00431035	0.0481128	0.816	3323
GOCC_CANONICAL_INFLAMMASOME_COMPLEX	20	0.501013	1.64588	0.0125	0.0477027	0.817	1586
GOCC_GOLGI_APPARATUS_SUBCOMPARTMENT	322	0.294748	1.64113	0	0.0486057	0.83	4975
GOCC_CELL_LEADING_EDGE	407	0.283316	1.63174	0	0.0514198	0.852	4339
GOCC_INO80_COMPLEX	16	0.523447	1.62802	0.0322581	0.0522854	0.862	2237
GOCC_PROTEIN_KINASE_COMPLEX	148	0.319607	1.62563	0	0.0523955	0.868	4717
GOCC_PERICENTRIC_HETEROCHROMATIN	32	0.430118	1.62315	0.0224359	0.0524511	0.871	4928
GOCC_FIBRILLAR_CENTER	152	0.313472	1.622	0	0.0522922	0.875	5286
GOCC_MULTIVESICULAR_BODY_MEMBRANE	19	0.495051	1.61683	0.0190217	0.0532552	0.882	3602
GOCC_CHROMOSOME_CENTROMERIC_REGION	252	0.294652	1.61039	0	0.0551354	0.894	5546
GOCC_EUCHROMATIN	66	0.367177	1.60566	0.00436681	0.0562829	0.901	5898
GOCC_PHAGOPHORE_ASSEMBLY_SITE_MEMBRANE	16	0.51	1.6046	0.0316623	0.0560182	0.904	1864
GOCC_NUCLEAR_SPECK	344	0.287451	1.60066	0	0.0565484	0.911	3627
GOCC_SECONDARY_LYSOSOME	18	0.506866	1.60051	0.0227273	0.0560222	0.911	5270
GOCC_GOLGI_MEMBRANE	262	0.295911	1.59659	0	0.056784	0.913	4169
GOCC_FILOPODIUM	97	0.334795	1.58674	0	0.0598929	0.924	3825
GOCC_EXTRACELLULAR_ORGANELLE	117	0.321352	1.57731	0	0.0632069	0.942	3827
GOCC_PRERIBOSOME	109	0.327389	1.57625	0.00473934	0.06301	0.943	4129
GOCC_U2_TYPE_CATALYTIC_STEP_2_SPLICEOSOME	31	0.427722	1.56444	0.0171821	0.0675263	0.953	4810
GOCC_ESCRT_COMPLEX	25	0.450906	1.56206	0.026393	0.0678285	0.955	3166
GOCC_ACTOMYOSIN	96	0.333547	1.54309	0.00462963	0.0760847	0.965	4130
GOCC_MITOTIC_SPINDLE	180	0.292941	1.53904	0	0.0770708	0.97	4254
GOCC_U12_TYPE_SPLICEOSOMAL_COMPLEX	27	0.444293	1.52407	0.0317003	0.0836468	0.977	896
GOCC_TRANS_GOLGI_NETWORK	254	0.28232	1.52074	0	0.0844078	0.981	4975
GOCC_ENDOPLASMIC_RETICULUM_EXIT_SITE	32	0.40995	1.52072	0.0275229	0.0835942	0.981	4268
GOCC_EXORIBONUCLEASE_COMPLEX	23	0.452467	1.51974	0.0484848	0.0831511	0.981	2765
GOCC_DNA_POLYMERASE_COMPLEX	18	0.487842	1.51819	0.0512821	0.0831039	0.981	6178
GOCC_SPINDLE	365	0.265029	1.51573	0	0.083544	0.981	4265
GOCC_EARLY_ENDOSOME	351	0.27276	1.51545	0	0.0828812	0.981	6395
GOCC_MHC_CLASS_I_PEPTIDE_LOADING_COMPLEX	15	0.498553	1.51348	0.0294906	0.0832774	0.982	5868
GOCC_LYSOSOMAL_LUMEN	20	0.45906	1.51272	0.0347826	0.0827937	0.983	6377
GOCC_PML_BODY	85	0.327205	1.50956	0.00505051	0.0839278	0.984	3924
GOCC_PHAGOCYTIC_VESICLE_MEMBRANE	24	0.44004	1.50599	0.038806	0.0851701	0.985	4341
GOCC_NURD_COMPLEX	16	0.479656	1.48188	0.0524781	0.0974858	0.991	3423
GOCC_MULTIVESICULAR_BODY	58	0.355403	1.48019	0.0358566	0.0977884	0.991	3997
GOCC_MITOCHONDRIAL_SMALL_RIBOSOMAL_SUBUNIT	33	0.392566	1.48016	0.0309278	0.0969351	0.991	6147
GOCC_SCF_UBIQUITIN_LIGASE_COMPLEX	69	0.336839	1.47902	0.00840336	0.0970115	0.991	3595
GOCC_MEMBRANE_MICRODOMAIN	299	0.267489	1.46149	0	0.107013	0.994	3262
GOCC_GUANYL_NUCLEOTIDE_EXCHANGE_FACTOR_COMPLEX	19	0.454178	1.45236	0.060241	0.112057	0.996	5109
GOCC_POSTSYNAPTIC_ENDOSOME	17	0.451174	1.44861	0.0698324	0.11353	0.996	3753
GOCC_U1_SNRNP	18	0.445408	1.44601	0.0638889	0.114644	0.996	5390
GOCC_HISTONE_ACETYLTRANSFERASE_COMPLEX	88	0.305207	1.44425	0.0127119	0.115148	0.996	6618
GOCC_EUKARYOTIC_TRANSLATION_INITIATION_FACTOR_3_COMPLEX	15	0.471917	1.44305	0.092219	0.11512	0.996	5936
GOCC_MIDBODY	174	0.285141	1.44292	0	0.114255	0.996	4028
GOCC_CARBOXY_TERMINAL_DOMAIN_PROTEIN_KINASE_COMPLEX	22	0.417762	1.43945	0.0787879	0.115468	0.997	3138
GOCC_90S_PRERIBOSOME	28	0.395616	1.43702	0.054878	0.116151	0.997	4129
GOCC_ENDOPLASMIC_RETICULUM_GOLGI_INTERMEDIATE_COMPARTMENT	78	0.320622	1.43528	0.0150376	0.116186	0.998	3323
GOCC_MITOTIC_SPINDLE_POLE	40	0.36243	1.43371	0.0372671	0.116427	0.999	5969
GOCC_SAGA_COMPLEX	23	0.416243	1.42441	0.0662824	0.121656	1	6358
GOCC_SPINDLE_POLE	148	0.279723	1.41578	0.0268817	0.126876	1	4116
GOCC_ROUGH_ENDOPLASMIC_RETICULUM	45	0.348978	1.39918	0.0642857	0.139058	1	1977
GOCC_INTEGRATOR_COMPLEX	19	0.436275	1.39509	0.0872093	0.141275	1	4878
GOCC_ATPASE_COMPLEX	145	0.277566	1.39201	0.0210526	0.1427	1	2271
GOCC_NUCLEAR_PORE	77	0.314218	1.39101	0.0495868	0.142584	1	5206
GOCC_ER_TO_GOLGI_TRANSPORT_VESICLE_MEMBRANE	23	0.411203	1.38997	0.103659	0.142414	1	4383
GOCC_EXTRACELLULAR_EXOSOME	95	0.297945	1.38863	0.0168776	0.142484	1	3827
GOCC_PHAGOCYTIC_CUP	21	0.415654	1.38836	0.0993789	0.141582	1	4200
GOCC_CLEAVAGE_FURROW	40	0.343125	1.38615	0.0683453	0.142592	1	5803
GOCC_VESICLE_TETHERING_COMPLEX	68	0.311635	1.3858	0.0338983	0.141959	1	3959
GOCC_INCLUSION_BODY	76	0.304701	1.38244	0.029661	0.143612	1	4474
GOCC_SPINDLE_POLE_CENTROSOME	19	0.431658	1.38147	0.0767123	0.143337	1	6608
GOCC_ACETYLTRANSFERASE_COMPLEX	103	0.29026	1.37862	0.0275229	0.144188	1	5988
GOCC_GAMMA_TUBULIN_COMPLEX	16	0.441587	1.36649	0.119534	0.153567	1	3992
GOCC_SMALL_SUBUNIT_PROCESSOME	72	0.308289	1.36475	0.0585774	0.153752	1	3084
GOCC_NUCLEAR_ENVELOPE	437	0.242559	1.35758	0	0.159051	1	2758
GOCC_CHROMOSOME_TELOMERIC_REGION	120	0.278623	1.34885	0.021164	0.165828	1	5642
GOCC_BLOC_COMPLEX	19	0.415677	1.34582	0.111421	0.167555	1	2953
GOCC_SMOOTH_ENDOPLASMIC_RETICULUM	32	0.354615	1.341	0.0967742	0.171046	1	784
GOCC_PROTEIN_PHOSPHATASE_TYPE_1_COMPLEX	18	0.428766	1.33612	0.12844	0.174503	1	6749
GOCC_SMALL_NUCLEAR_RIBONUCLEOPROTEIN_COMPLEX	68	0.293661	1.33532	0.06	0.174102	1	5390
GOCC_ROUGH_ENDOPLASMIC_RETICULUM_MEMBRANE	17	0.42751	1.33516	0.122807	0.173009	1	791
GOCC_U2_SNRNP	21	0.394586	1.33495	0.109145	0.172065	1	5085
GOCC_CONDENSED_CHROMOSOME	292	0.240955	1.33219	0	0.173633	1	4275
GOCC_TRIGLYCERIDE_RICH_PLASMA_LIPOPROTEIN_PARTICLE	23	0.38736	1.33123	0.0952381	0.173453	1	4757
GOCC_SET1C_COMPASS_COMPLEX	15	0.438438	1.32916	0.130548	0.174347	1	6563
GOCC_RECYCLING_ENDOSOME	161	0.262548	1.32074	0.0239521	0.181517	1	3997
GOCC_M_BAND	18	0.412861	1.31871	0.142045	0.182254	1	639
GOCC_KINETOCHORE_MICROTUBULE	16	0.435175	1.31784	0.127168	0.181866	1	5157
GOCC_OUTER_MEMBRANE	221	0.249716	1.31696	0.00787402	0.181719	1	5450
GOCC_CYTOPLASMIC_SIDE_OF_MEMBRANE	207	0.253838	1.31626	0.00787402	0.181341	1	3810
GOCC_GOLGI_CIS_CISTERNA	15	0.432198	1.31496	0.150273	0.181434	1	3619
GOCC_PROTEIN_LIPID_COMPLEX	42	0.333899	1.31433	0.0645161	0.180772	1	3746
GOCC_SITE_OF_DOUBLE_STRAND_BREAK	77	0.290579	1.31272	0.053719	0.181198	1	5695
GOCC_PROTEIN_COMPLEX_INVOLVED_IN_CELL_ADHESION	57	0.307442	1.30598	0.085034	0.186666	1	3863
GOCC_ACTIN_BASED_CELL_PROJECTION	230	0.245858	1.30387	0.0137931	0.187491	1	3827
GOCC_TRANSCRIPTION_FACTOR_TFTC_COMPLEX	18	0.405182	1.29612	0.156863	0.194186	1	3129
GOCC_CYTOPLASMIC_MICROTUBULE	107	0.271853	1.29511	0.0454545	0.194017	1	3980
GOCC_ACTIN_FILAMENT	132	0.262485	1.2928	0.0574713	0.195349	1	3963
GOCC_MICROTUBULE	457	0.225395	1.29276	0	0.194221	1	4246
GOCC_CAVEOLA	98	0.275534	1.29031	0.071066	0.19576	1	2834
GOCC_SNARE_COMPLEX	46	0.315132	1.28481	0.0801394	0.200399	1	4233
GOCC_STEREOCILIUM_TIP	21	0.376645	1.28464	0.135693	0.199356	1	1168
GOCC_EARLY_ENDOSOME_MEMBRANE	102	0.272595	1.28392	0.040724	0.198747	1	6313
GOCC_PRERIBOSOME_LARGE_SUBUNIT_PRECURSOR	20	0.399725	1.28356	0.14881	0.198041	1	4745
GOCC_CONDENSED_CHROMOSOME_CENTROMERIC_REGION	181	0.247743	1.27805	0.0218978	0.202622	1	5545
GOCC_MICROVILLUS	105	0.267068	1.27466	0.0646552	0.20453	1	3827
GOCC_PHOSPHATIDYLINOSITOL_3_KINASE_COMPLEX	27	0.357671	1.27274	0.138235	0.205455	1	3936
GOCC_TRANS_GOLGI_NETWORK_MEMBRANE	52	0.30788	1.26923	0.0960854	0.208401	1	4159
GOCC_COPI_COATED_VESICLE	30	0.350872	1.2677	0.155763	0.208657	1	6246
GOCC_RNA_POLYMERASE_III_COMPLEX	18	0.393902	1.25832	0.167139	0.218317	1	3033
GOCC_COLLAGEN_CONTAINING_EXTRACELLULAR_MATRIX	392	0.22281	1.25031	0.0253165	0.227191	1	3907
GOCC_MITOCHONDRIAL_CRISTA	15	0.41194	1.24983	0.184438	0.226567	1	1569
GOCC_CELL_DIVISION_SITE	61	0.284733	1.24792	0.0962343	0.227819	1	5803
GOCC_COSTAMERE	20	0.380491	1.24316	0.157407	0.231991	1	1825
GOCC_GOLGI_ASSOCIATED_VESICLE	95	0.262716	1.23926	0.0878049	0.235544	1	6092
GOCC_HETEROCHROMATIN	94	0.268483	1.23669	0.0853081	0.237353	1	4476
GOCC_ORGANELLE_ENVELOPE_LUMEN	83	0.268815	1.2306	0.104	0.243659	1	1371
GOCC_GOLGI_CISTERNA_MEMBRANE	20	0.382309	1.22938	0.198171	0.243862	1	3619
GOCC_SEX_CHROMOSOME	42	0.30279	1.22551	0.144928	0.247408	1	2098
GOCC_BASEMENT_MEMBRANE	113	0.256019	1.22521	0.0942408	0.246488	1	4052
GOCC_CUL3_RING_UBIQUITIN_LIGASE_COMPLEX	39	0.315223	1.22355	0.151316	0.247422	1	2311
GOCC_SARCOPLASM	97	0.259197	1.21982	0.0810811	0.250429	1	2451
GOCC_FILOPODIUM_MEMBRANE	17	0.395466	1.21798	0.193277	0.2517	1	4250
GOCC_UBIQUITIN_LIGASE_COMPLEX	317	0.218627	1.21574	0.037037	0.253197	1	3686
GOCC_ENDONUCLEASE_COMPLEX	39	0.310296	1.20996	0.174061	0.260074	1	6621
GOCC_EXTRINSIC_COMPONENT_OF_POSTSYNAPTIC_MEMBRANE	16	0.390317	1.20333	0.21727	0.268538	1	2610
GOCC_CYTOPLASMIC_DYNEIN_COMPLEX	25	0.350425	1.19549	0.236364	0.278512	1	4050
GOCC_GOLGI_MEDIAL_CISTERNA	24	0.350921	1.18858	0.215873	0.287063	1	5258
GOCC_CAJAL_BODY	38	0.308368	1.18664	0.189711	0.28822	1	3465
GOCC_POSTSYNAPTIC_SPECIALIZATION_INTRACELLULAR_COMPONENT	50	0.284404	1.18346	0.166052	0.291432	1	738
GOCC_MICROBODY	151	0.231219	1.17686	0.0898204	0.299392	1	2581
GOCC_U5_SNRNP	16	0.378255	1.17684	0.253602	0.297937	1	4810
GOCC_MICROVILLUS_MEMBRANE	24	0.336274	1.17314	0.243161	0.302375	1	5479
GOCC_ENDOCYTIC_VESICLE_MEMBRANE	46	0.281961	1.16882	0.181818	0.307541	1	4341
GOCC_SARCOPLASMIC_RETICULUM	74	0.25536	1.16725	0.161049	0.30896	1	2451
GOCC_SITE_OF_POLARIZED_GROWTH	214	0.218221	1.15775	0.109091	0.322404	1	3825
GOCC_MEMBRANE_COAT	97	0.24546	1.1567	0.140909	0.3225	1	5577
GOCC_COATED_VESICLE	203	0.219726	1.15282	0.108527	0.327023	1	5611
GOCC_CLATHRIN_COATED_PIT	71	0.259645	1.14241	0.188976	0.343002	1	5789
GOCC_CYTOPLASMIC_SIDE_OF_PLASMA_MEMBRANE	177	0.220544	1.138	0.13245	0.34869	1	4493
GOCC_COPII_VESICLE_COAT	15	0.369563	1.12631	0.305699	0.367363	1	5448
GOCC_POLYSOME	77	0.252032	1.12357	0.213333	0.370766	1	1852
GOCC_CULLIN_RING_UBIQUITIN_LIGASE_COMPLEX	194	0.213802	1.12251	0.113636	0.370774	1	3595
GOCC_SITE_OF_DNA_DAMAGE	109	0.235691	1.12097	0.210784	0.371777	1	5695
GOCC_NUCLEAR_REPLICATION_FORK	38	0.284787	1.12077	0.227119	0.370309	1	3733
GOCC_CONNEXIN_COMPLEX	20	0.339659	1.11952	0.285714	0.370956	1	3174
GOCC_EXOCYST	18	0.356899	1.11824	0.294618	0.371604	1	3722
GOCC_SPINDLE_MIDZONE	39	0.282095	1.11689	0.245161	0.372296	1	3031
GOCC_RNA_POLYMERASE_II_TRANSCRIPTION_REPRESSOR_COMPLEX	18	0.355926	1.11417	0.314869	0.375643	1	5578
GOCC_MITOCHONDRIAL_MATRIX	295	0.205343	1.1133	0.147059	0.375699	1	5791
GOCC_TELOMERASE_HOLOENZYME_COMPLEX	21	0.332754	1.11042	0.295522	0.37936	1	7716
GOCC_VACUOLAR_LUMEN	24	0.326241	1.11029	0.306061	0.377883	1	6377
GOCC_POSTSYNAPTIC_DENSITY_INTRACELLULAR_COMPONENT	42	0.280131	1.10971	0.281046	0.377251	1	738
GOCC_RNA_CAP_BINDING_COMPLEX	19	0.337345	1.09805	0.314371	0.397258	1	5755
GOCC_KINESIN_COMPLEX	47	0.271251	1.09412	0.308772	0.402788	1	2829
GOCC_SYNAPTONEMAL_STRUCTURE	51	0.265672	1.09115	0.269841	0.407223	1	3395
GOCC_COLLAGEN_TRIMER	81	0.239248	1.08814	0.261719	0.41116	1	945
GOCC_A_BAND	37	0.290692	1.08158	0.333333	0.421897	1	639
GOCC_TRANSCRIPTION_REPRESSOR_COMPLEX	77	0.241904	1.07031	0.302326	0.443117	1	5835
GOCC_ORGANELLAR_RIBOSOME	89	0.231056	1.06882	0.3125	0.44432	1	6244
GOCC_PLASMA_MEMBRANE_RAFT	135	0.217126	1.06383	0.284848	0.452971	1	2834
GOCC_ADHERENS_JUNCTION	153	0.209188	1.05824	0.294521	0.463012	1	3400
GOCC_NBAF_COMPLEX	16	0.344079	1.04712	0.383481	0.485032	1	6673
GOCC_FLEMMING_BODY	21	0.318942	1.04707	0.383436	0.483049	1	5984
GOCC_RUFFLE_MEMBRANE	75	0.237102	1.04653	0.342857	0.482172	1	2232
GOCC_SPLICEOSOMAL_TRI_SNRNP_COMPLEX	34	0.279739	1.04511	0.382911	0.483463	1	5308
GOCC_INTEGRIN_COMPLEX	33	0.280341	1.04236	0.403846	0.487881	1	1483
GOCC_EXTRINSIC_COMPONENT_OF_MEMBRANE	221	0.1916	1.03973	0.35443	0.49116	1	3336
GOCC_MYELIN_SHEATH	206	0.194369	1.03187	0.366412	0.506438	1	4346
GOCC_MHC_PROTEIN_COMPLEX	36	0.273438	1.02316	0.424561	0.524423	1	4408
GOCC_RECYCLING_ENDOSOME_MEMBRANE	62	0.233117	1.01985	0.421875	0.529722	1	6223
GOCC_MICROTUBULE_ASSOCIATED_COMPLEX	142	0.203394	1.01871	0.428571	0.530452	1	2829
GOCC_ESC_E_Z_COMPLEX	16	0.328095	1.01856	0.411141	0.528632	1	3892
GOCC_PRP19_COMPLEX	15	0.336528	1.01832	0.433428	0.526931	1	4416
GOCC_DENDRITE_TERMINUS	20	0.313608	1.01103	0.452096	0.542192	1	7085
GOCC_COPI_COATED_VESICLE_MEMBRANE	17	0.318537	1.00596	0.424658	0.55133	1	1421
GOCC_SEH1_ASSOCIATED_COMPLEX	15	0.333005	1.00012	0.439353	0.563304	1	4383
GOCC_INTERSTITIAL_MATRIX	17	0.321281	0.993601	0.465318	0.576865	1	3233
GOCC_EXTRINSIC_COMPONENT_OF_CYTOPLASMIC_SIDE_OF_PLASMA_MEMBRANE	72	0.22415	0.991026	0.452282	0.580697	1	731
GOCC_SWI_SNF_COMPLEX	28	0.27603	0.988265	0.5	0.585765	1	2106
GOCC_VESICLE_COAT	61	0.22653	0.98273	0.486207	0.597264	1	5577
GOCC_EXTRINSIC_COMPONENT_OF_PLASMA_MEMBRANE	144	0.19382	0.979793	0.506024	0.602083	1	1168
GOCC_REPLICATION_FORK	72	0.22157	0.977016	0.497854	0.606536	1	3985
GOCC_REPLISOME	22	0.295122	0.976504	0.482143	0.605454	1	6387
GOCC_NUCLEAR_MEMBRANE	252	0.183034	0.969433	0.582677	0.620345	1	3032
GOCC_COP9_SIGNALOSOME	34	0.261721	0.966321	0.506211	0.625676	1	4165
GOCC_NUCLEAR_LAMINA	15	0.320782	0.964804	0.491429	0.626948	1	4158
GOCC_NUCLEOID	46	0.235508	0.961988	0.511628	0.631175	1	5737
GOCC_DNA_REPAIR_COMPLEX	22	0.281172	0.958508	0.488095	0.637376	1	4151
GOCC_INTERCELLULAR_BRIDGE	99	0.199199	0.956365	0.622641	0.640191	1	4277
GOCC_CHROMATOID_BODY	17	0.311431	0.952041	0.532353	0.647956	1	1890
GOCC_POLE_PLASM	23	0.278512	0.950017	0.523669	0.650683	1	1890
GOCC_NUCLEAR_INNER_MEMBRANE	39	0.239491	0.94944	0.536278	0.649456	1	1658
GOCC_NUCLEOSOME	84	0.211183	0.948564	0.563559	0.649235	1	6025
GOCC_MHC_CLASS_I_PROTEIN_COMPLEX	25	0.270405	0.947648	0.531847	0.648859	1	1378
GOCC_CENTRIOLE	133	0.190816	0.937607	0.637363	0.670153	1	4026
GOCC_TRANS_GOLGI_NETWORK_TRANSPORT_VESICLE	35	0.246134	0.936488	0.550315	0.670118	1	3994
GOCC_ATPASE_DEPENDENT_TRANSMEMBRANE_TRANSPORT_COMPLEX	16	0.303063	0.932015	0.555882	0.678173	1	1894
GOCC_SARCOPLASMIC_RETICULUM_MEMBRANE	24	0.273935	0.930371	0.584046	0.679348	1	2451
GOCC_MICROBODY_LUMEN	29	0.253511	0.92277	0.590659	0.694887	1	2947
GOCC_CCR4_NOT_COMPLEX	16	0.301999	0.918294	0.562327	0.703233	1	746
GOCC_LAMELLAR_BODY	16	0.288376	0.912062	0.575071	0.715033	1	3940
GOCC_FILOPODIUM_TIP	18	0.286482	0.905285	0.597826	0.727159	1	7017
GOCC_HIGH_DENSITY_LIPOPROTEIN_PARTICLE	31	0.242084	0.896956	0.61442	0.744169	1	3746
GOCC_CILIARY_BASE	46	0.22507	0.894836	0.663265	0.745827	1	5640
GOCC_NUCLEOTIDE_ACTIVATED_PROTEIN_KINASE_COMPLEX	24	0.251316	0.893895	0.630225	0.745124	1	7335
GOCC_PCG_PROTEIN_COMPLEX	47	0.22162	0.893129	0.656667	0.743972	1	3911
GOCC_LIPID_DROPLET	108	0.18732	0.892023	0.756098	0.743734	1	1952
GOCC_COATED_VESICLE_MEMBRANE	93	0.188101	0.889166	0.715	0.747032	1	4383
GOCC_PRESYNAPTIC_ENDOCYTIC_ZONE	18	0.278833	0.884572	0.655462	0.75428	1	5410
GOCC_MITOCHONDRIAL_LARGE_RIBOSOMAL_SUBUNIT	55	0.201089	0.865428	0.703704	0.790156	1	6244
GOCC_CONDENSED_NUCLEAR_CHROMOSOME	93	0.18601	0.864604	0.784753	0.78904	1	3539
GOCC_APICAL_DENDRITE	30	0.235861	0.85834	0.67541	0.798515	1	3648
GOCC_INTRACILIARY_TRANSPORT_PARTICLE_B	20	0.259478	0.847431	0.676056	0.817361	1	6342
GOCC_SNO_S_RNA_CONTAINING_RIBONUCLEOPROTEIN_COMPLEX	26	0.243222	0.847198	0.716981	0.814889	1	6514
GOCC_SPINDLE_MICROTUBULE	77	0.184472	0.843744	0.794643	0.818141	1	4224
GOCC_PRESPLICEOSOME	15	0.278207	0.837535	0.698276	0.826066	1	5390
GOCC_AZUROPHIL_GRANULE	15	0.281322	0.836786	0.663866	0.824326	1	2498
GOCC_CENTRIOLAR_SATELLITE	118	0.171716	0.828561	0.907692	0.835847	1	4315
GOCC_AXONEMAL_MICROTUBULE	39	0.210043	0.822007	0.782313	0.844547	1	4230
GOCC_ASYMMETRIC_GLUTAMATERGIC_EXCITATORY_SYNAPSE	18	0.256044	0.818226	0.737752	0.84804	1	5127
GOCC_EXTRINSIC_COMPONENT_OF_ORGANELLE_MEMBRANE	38	0.211341	0.815639	0.785256	0.849158	1	2889
GOCC_FILAMENTOUS_ACTIN	35	0.211951	0.813467	0.790698	0.85011	1	3648
GOCC_CLATHRIN_COATED_VESICLE	117	0.165554	0.807515	0.909574	0.856475	1	3392
GOCC_H4_H2A_HISTONE_ACETYLTRANSFERASE_COMPLEX	27	0.21801	0.789499	0.793939	0.880871	1	2237
GOCC_DYSTROPHIN_ASSOCIATED_GLYCOPROTEIN_COMPLEX	20	0.241209	0.778785	0.801153	0.89227	1	6105
GOCC_PHOTORECEPTOR_OUTER_SEGMENT_MEMBRANE	15	0.251331	0.778595	0.775401	0.889478	1	4516
GOCC_PHOTORECEPTOR_CONNECTING_CILIUM	46	0.192033	0.770363	0.863636	0.896706	1	3273
GOCC_CILIARY_BASAL_BODY	183	0.146262	0.757689	1	0.908754	1	2872
GOCC_VARICOSITY	15	0.244658	0.745835	0.829545	0.918897	1	4313
GOCC_H4_HISTONE_ACETYLTRANSFERASE_COMPLEX	41	0.18347	0.738905	0.928082	0.922879	1	5927
GOCC_INTRACILIARY_TRANSPORT_PARTICLE	27	0.205628	0.737347	0.884984	0.921329	1	3912
GOCC_ENDOPLASMIC_RETICULUM_GOLGI_INTERMEDIATE_COMPARTMENT_MEMBRANE	16	0.223004	0.71103	0.874317	0.941981	1	1225
GOCC_TRAPP_COMPLEX	17	0.2227	0.692552	0.887006	0.953086	1	2354
GOCC_XY_BODY	23	0.204109	0.682286	0.897436	0.956634	1	1166
GOCC_ZYMOGEN_GRANULE	26	0.185207	0.671188	0.939394	0.960157	1	2228
GOCC_MICROBODY_MEMBRANE	47	0.158922	0.652539	0.962838	0.967455	1	6886
GOCC_PRONUCLEUS	24	0.184101	0.627861	0.945869	0.975635	1	1524
GOCC_POSTSYNAPTIC_ACTIN_CYTOSKELETON	16	0.181925	0.557924	0.982808	0.991918	1	810
GOCC_PRC1_COMPLEX	15	0.159823	0.48361	0.98731	0.997328	1	15126

## Sheet: 3dpl+
NAME	SIZE	ES	NES	NOM p-val	FDR q-val	FWER p-val	RANK AT MAX
GOCC_MITOTIC_SPINDLE	180	0.508969	2.33687	0	0	0	3818
GOCC_PHAGOCYTIC_VESICLE	110	0.537866	2.2877	0	6.209016E-4	0.001	1738
GOCC_MHC_PROTEIN_COMPLEX	36	0.658705	2.28468	0	4.139344E-4	0.001	4066
GOCC_NUCLEOSOME	84	0.555316	2.27211	0	3.104508E-4	0.001	2890
GOCC_COLLAGEN_TRIMER	81	0.549803	2.22416	0	2.4836065E-4	0.001	3353
GOCC_SPINDLE_MIDZONE	39	0.624013	2.19054	0	4.034653E-4	0.002	2344
GOCC_LYTIC_VACUOLE_MEMBRANE	224	0.453725	2.14912	0	7.090186E-4	0.004	3309
GOCC_ENDOPLASMIC_RETICULUM_PROTEIN_CONTAINING_COMPLEX	128	0.491987	2.13815	0	7.7189127E-4	0.005	3833
GOCC_ENDOPLASMIC_RETICULUM_LUMEN	88	0.504113	2.12089	0	9.661571E-4	0.007	4661
GOCC_OUTER_KINETOCHORE	23	0.68359	2.11429	0	9.893043E-4	0.008	1151
GOCC_CHROMOSOME_CENTROMERIC_REGION	252	0.437048	2.10459	0	0.00100781	0.009	4081
GOCC_MHC_CLASS_I_PEPTIDE_LOADING_COMPLEX	15	0.759447	2.1023	0	0.00102132	0.01	3125
GOCC_SPINDLE	365	0.414785	2.06883	0	0.00197633	0.021	3734
GOCC_MITOTIC_SPINDLE_MIDZONE	15	0.742232	2.06463	0	0.00183517	0.021	795
GOCC_MIDBODY	174	0.448037	2.05373	0	0.00178992	0.022	3552
GOCC_VACUOLAR_MEMBRANE	276	0.419498	2.02324	0	0.00244862	0.032	3309
GOCC_MHC_CLASS_I_PROTEIN_COMPLEX	25	0.623044	2.01417	0	0.00308536	0.043	3184
GOCC_PROTEASOME_CORE_COMPLEX	19	0.67655	1.98728	0	0.00452593	0.066	1949
GOCC_CONDENSED_CHROMOSOME	292	0.402111	1.9518	0	0.00662672	0.099	4076
GOCC_PERICENTRIC_HETEROCHROMATIN	32	0.587904	1.95105	0	0.00635623	0.1	5214
GOCC_IMMUNOLOGICAL_SYNAPSE	47	0.517764	1.92373	0	0.0086747	0.141	2456
GOCC_NUCLEAR_CHROMOSOME	241	0.398662	1.90726	0	0.0101505	0.17	4682
GOCC_CHROMOSOMAL_REGION	358	0.382013	1.89852	0	0.0105177	0.182	4081
GOCC_SPINDLE_POLE_CENTROSOME	19	0.640947	1.89718	0	0.01018	0.184	3332
GOCC_VACUOLAR_LUMEN	24	0.604759	1.8969	0.00204918	0.00977284	0.184	2257
GOCC_PERINUCLEAR_ENDOPLASMIC_RETICULUM	28	0.571407	1.86737	0	0.0133885	0.249	3027
GOCC_ENDOCYTIC_VESICLE	210	0.400059	1.86549	0	0.013166	0.254	1738
GOCC_CATALYTIC_STEP_2_SPLICEOSOME	93	0.451476	1.86131	0	0.0135199	0.272	4585
GOCC_CANONICAL_INFLAMMASOME_COMPLEX	20	0.613467	1.8604	0.00414079	0.013181	0.274	5999
GOCC_COLLAGEN_CONTAINING_EXTRACELLULAR_MATRIX	392	0.367287	1.8465	0	0.0153305	0.319	5132
GOCC_PRONUCLEUS	24	0.592916	1.84562	0.00211416	0.0150313	0.321	92
GOCC_PHAGOCYTIC_VESICLE_MEMBRANE	24	0.594336	1.83023	0.00411523	0.0164577	0.352	4066
GOCC_MICROTUBULE_PLUS_END	26	0.570891	1.82812	0.00204918	0.0164076	0.359	2873
GOCC_LYSOSOMAL_LUMEN	20	0.619464	1.82563	0.00613497	0.0163976	0.368	2024
GOCC_AZUROPHIL_GRANULE	15	0.661735	1.82396	0.00206186	0.0161747	0.372	1219
GOCC_CELL_SUBSTRATE_JUNCTION	188	0.393363	1.81331	0	0.0177623	0.411	4763
GOCC_INTERCELLULAR_BRIDGE	99	0.428976	1.79431	0	0.0209478	0.476	3264
GOCC_NUCLEAR_MATRIX	107	0.419166	1.79303	0	0.0207136	0.481	2849
GOCC_CONDENSED_CHROMOSOME_CENTROMERIC_REGION	181	0.387152	1.78255	0	0.0218366	0.513	4076
GOCC_MICROTUBULE_END	35	0.518585	1.7753	0.0019685	0.0226667	0.533	2873
GOCC_SPINDLE_POLE	148	0.398038	1.77036	0	0.0231316	0.551	4432
GOCC_LATE_ENDOSOME_MEMBRANE	90	0.421307	1.75426	0	0.0262206	0.608	3288
GOCC_PEPTIDASE_INHIBITOR_COMPLEX	21	0.57648	1.72606	0.004	0.0333978	0.692	4575
GOCC_LAMELLIPODIUM	175	0.372345	1.70364	0	0.0398444	0.763	2465
GOCC_PODOSOME	29	0.516889	1.70027	0.0196464	0.0401074	0.776	3587
GOCC_MEIOTIC_SPINDLE	18	0.586191	1.69883	0.0164948	0.0396707	0.78	3481
GOCC_PROTEIN_FOLDING_CHAPERONE_COMPLEX	35	0.494995	1.69442	0.00833333	0.0403881	0.794	6147
GOCC_ENDOPEPTIDASE_COMPLEX	83	0.415041	1.69393	0.00406504	0.0397538	0.795	4439
GOCC_MITOTIC_SPINDLE_POLE	40	0.477964	1.69048	0.00399202	0.0399528	0.804	1445
GOCC_NUCLEAR_PERIPHERY	135	0.385151	1.68852	0	0.0399413	0.811	3459
GOCC_CONDENSED_NUCLEAR_CHROMOSOME	93	0.407239	1.6864	0.00213675	0.0398257	0.813	4530
GOCC_SYNAPTONEMAL_STRUCTURE	51	0.453172	1.66745	0.00829876	0.0456565	0.857	4895
GOCC_EARLY_ENDOSOME	351	0.331349	1.66703	0	0.0449787	0.858	4785
GOCC_PROTEASOME_COMPLEX	63	0.427747	1.65169	0.00592885	0.0503449	0.895	3106
GOCC_PHAGOCYTIC_CUP	21	0.55654	1.65005	0.0294695	0.0501582	0.898	4760
GOCC_EUKARYOTIC_TRANSLATION_INITIATION_FACTOR_3_COMPLEX	15	0.592815	1.64737	0.0268595	0.0503353	0.905	3795
GOCC_LATE_ENDOSOME	251	0.346211	1.64737	0	0.0494522	0.905	4839
GOCC_PEPTIDASE_COMPLEX	119	0.379024	1.64033	0.00211864	0.0513793	0.915	3872
GOCC_SMN_SM_PROTEIN_COMPLEX	16	0.577104	1.63827	0.0258449	0.0511476	0.916	6887
GOCC_SMOOTH_ENDOPLASMIC_RETICULUM	32	0.489866	1.63666	0.0159046	0.050926	0.92	1247
GOCC_RUFFLE	156	0.368646	1.6285	0.00204082	0.0536737	0.936	3017
GOCC_INTEGRIN_COMPLEX	33	0.492246	1.62583	0.0162272	0.0540483	0.941	5198
GOCC_CIS_GOLGI_NETWORK_MEMBRANE	24	0.526109	1.62351	0.018711	0.0541025	0.945	2590
GOCC_SPLICEOSOMAL_COMPLEX	198	0.345279	1.61347	0	0.0579114	0.954	6369
GOCC_PROTEIN_COMPLEX_INVOLVED_IN_CELL_ADHESION	57	0.421024	1.60978	0.00590551	0.0587365	0.963	5198
GOCC_ACTIN_FILAMENT	132	0.367602	1.60135	0.00772201	0.06212	0.971	3851
GOCC_SPINDLE_MICROTUBULE	77	0.399649	1.58901	0.00650759	0.0671482	0.979	4200
GOCC_EXTERNAL_SIDE_OF_PLASMA_MEMBRANE	499	0.309081	1.58768	0	0.0668861	0.98	4126
GOCC_SM_LIKE_PROTEIN_FAMILY_COMPLEX	79	0.390113	1.57526	0.00631579	0.0733195	0.983	6887
GOCC_MEMBRANE_MICRODOMAIN	299	0.320065	1.56778	0	0.0773165	0.989	3288
GOCC_RIBONUCLEOPROTEIN_GRANULE	255	0.324551	1.56125	0	0.0794804	0.99	2796
GOCC_ENDOSOME_MEMBRANE	308	0.316693	1.55805	0.00408998	0.080375	0.992	3561
GOCC_FLEMMING_BODY	21	0.505083	1.55165	0.0287474	0.0830519	0.994	2947
GOCC_90S_PRERIBOSOME	28	0.481657	1.55034	0.020284	0.0826836	0.994	2085
GOCC_GUANYL_NUCLEOTIDE_EXCHANGE_FACTOR_COMPLEX	19	0.526013	1.54497	0.0422535	0.0845431	0.994	4014
GOCC_ENDOCYTIC_VESICLE_MEMBRANE	46	0.436831	1.54001	0.020284	0.0865909	0.994	3184
GOCC_HETEROCHROMATIN	94	0.366816	1.53624	0.00811359	0.087661	0.995	4674
GOCC_MICROTUBULE	457	0.299385	1.53082	0	0.0903367	0.997	3059
GOCC_CLEAVAGE_FURROW	40	0.4388	1.5248	0.0295276	0.0929405	0.997	3485
GOCC_PROTEASOME_ACCESSORY_COMPLEX	24	0.481698	1.52078	0.0360721	0.0946613	0.998	4350
GOCC_GOLGI_STACK	94	0.363288	1.51155	0.0121457	0.0995501	0.998	3202
GOCC_CELL_LEADING_EDGE	407	0.302031	1.50151	0	0.104834	0.999	3038
GOCC_DNA_POLYMERASE_COMPLEX	18	0.520779	1.49768	0.0576923	0.106369	0.999	4046
GOCC_MICROTUBULE_ASSOCIATED_COMPLEX	142	0.334802	1.4946	0.0102459	0.107499	0.999	3283
GOCC_ACTIN_FILAMENT_BUNDLE	96	0.353535	1.48134	0.016129	0.116308	0.999	2370
GOCC_CYTOPLASMIC_DYNEIN_COMPLEX	25	0.462392	1.47471	0.0596708	0.120679	0.999	3040
GOCC_CYCLIN_DEPENDENT_PROTEIN_KINASE_HOLOENZYME_COMPLEX	56	0.388178	1.47247	0.0262097	0.121007	0.999	2335
GOCC_GOLGI_APPARATUS_SUBCOMPARTMENT	322	0.296438	1.47044	0	0.121276	0.999	4055
GOCC_PRERIBOSOME_LARGE_SUBUNIT_PRECURSOR	20	0.496071	1.4698	0.0741483	0.120421	0.999	3751
GOCC_ROUGH_ENDOPLASMIC_RETICULUM	45	0.405594	1.4696	0.0263158	0.119309	0.999	2870
GOCC_RETROMER_COMPLEX	21	0.491171	1.46784	0.0576923	0.119497	0.999	5050
GOCC_CYTOPLASMIC_EXOSOME_RNASE_COMPLEX	15	0.521847	1.46444	0.0648536	0.121141	0.999	4577
GOCC_ENDOPLASMIC_RETICULUM_GOLGI_INTERMEDIATE_COMPARTMENT	78	0.364942	1.46427	0.0221328	0.119971	0.999	4348
GOCC_NUCLEAR_PORE	77	0.362463	1.46036	0.0203666	0.121917	0.999	3889
GOCC_MICROVILLUS	105	0.33653	1.44697	0.0133588	0.131298	0.999	4551
GOCC_CORTICAL_CYTOSKELETON	119	0.332063	1.44385	0.0165289	0.132505	0.999	2837
GOCC_COMPLEX_OF_COLLAGEN_TRIMERS	19	0.493914	1.44225	0.103376	0.13229	0.999	7730
GOCC_EXTRACELLULAR_EXOSOME	95	0.34103	1.44033	0.0250965	0.132697	0.999	3297
GOCC_CYTOPLASMIC_SIDE_OF_MEMBRANE	207	0.310541	1.43947	0.00613497	0.132013	0.999	3008
GOCC_NUCLEAR_INNER_MEMBRANE	39	0.413667	1.43748	0.0484581	0.132567	0.999	3396
GOCC_MULTIVESICULAR_BODY	58	0.383234	1.43312	0.0575221	0.135249	0.999	742
GOCC_SECONDARY_LYSOSOME	18	0.487991	1.43095	0.0826772	0.135674	0.999	1876
GOCC_EXTRACELLULAR_ORGANELLE	117	0.332815	1.42609	0.01222	0.138442	0.999	3297
GOCC_SPERM_PLASMA_MEMBRANE	28	0.431951	1.42314	0.0660981	0.13995	0.999	3497
GOCC_TRANS_GOLGI_NETWORK	254	0.293418	1.41627	0.00588235	0.144781	0.999	5252
GOCC_PRERIBOSOME	109	0.330785	1.41573	0.0237154	0.143986	0.999	3751
GOCC_GLIAL_CELL_PROJECTION	44	0.398873	1.41085	0.066	0.146856	1	1426
GOCC_CHROMOCENTER	18	0.483166	1.40992	0.0874752	0.146284	1	5487
GOCC_TRANSFERASE_COMPLEX_TRANSFERRING_PHOSPHORUS_CONTAINING_GROUPS	286	0.286378	1.39583	0.00598802	0.157964	1	4261
GOCC_REPLISOME	22	0.450229	1.39183	0.0903226	0.160512	1	8462
GOCC_ROUGH_ENDOPLASMIC_RETICULUM_MEMBRANE	17	0.478379	1.38843	0.0993658	0.162551	1	2182
GOCC_SMALL_NUCLEAR_RIBONUCLEOPROTEIN_COMPLEX	68	0.352935	1.3825	0.0432331	0.166886	1	6783
GOCC_TRANSCRIPTION_EXPORT_COMPLEX	15	0.507268	1.37879	0.109127	0.169317	1	2676
GOCC_AUTOPHAGOSOME_MEMBRANE	39	0.391242	1.3741	0.0848485	0.1722	1	5584
GOCC_GOLGI_CISTERNA	68	0.352894	1.36646	0.0625	0.178423	1	3202
GOCC_RNA_POLYMERASE_II_TRANSCRIPTION_REGULATOR_COMPLEX	248	0.286356	1.36523	0.00835073	0.178109	1	3835
GOCC_GERM_CELL_NUCLEUS	107	0.321737	1.36401	0.0353635	0.177859	1	4653
GOCC_ENZYME_ACTIVATOR_COMPLEX	15	0.497944	1.36323	0.147117	0.177316	1	3288
GOCC_CYTOPLASMIC_MICROTUBULE	107	0.314244	1.3583	0.0417495	0.180872	1	5528
GOCC_CYTOPLASMIC_STRESS_GRANULE	83	0.336282	1.35791	0.0663984	0.179785	1	3072
GOCC_FILAMENTOUS_ACTIN	35	0.401511	1.35636	0.0829787	0.179841	1	3851
GOCC_MITOCHONDRIAL_CRISTA	15	0.498765	1.35493	0.12549	0.180135	1	4351
GOCC_EARLY_ENDOSOME_MEMBRANE	102	0.321893	1.34995	0.0486815	0.18419	1	3561
GOCC_COPII_COATED_ER_TO_GOLGI_TRANSPORT_VESICLE	55	0.355915	1.34947	0.0766129	0.183226	1	4889
GOCC_KINETOCHORE_MICROTUBULE	16	0.474483	1.33979	0.116379	0.192467	1	3649
GOCC_POLYSOME	77	0.326662	1.3393	0.0587084	0.191582	1	5505
GOCC_ACROSOMAL_VESICLE	163	0.294845	1.33783	0.0368098	0.191806	1	4536
GOCC_SPERM_MIDPIECE	58	0.3455	1.33182	0.0770791	0.196907	1	1236
GOCC_NUCLEAR_ENVELOPE	437	0.261832	1.32916	0.00575816	0.198326	1	3552
GOCC_PROTON_TRANSPORTING_TWO_SECTOR_ATPASE_COMPLEX_CATALYTIC_DOMAIN	17	0.462162	1.32483	0.134615	0.201867	1	4208
GOCC_SWI_SNF_SUPERFAMILY_TYPE_COMPLEX	92	0.324007	1.32417	0.0532544	0.201083	1	2789
GOCC_LAMELLAR_BODY	16	0.47359	1.31425	0.152083	0.211314	1	837
GOCC_INO80_TYPE_COMPLEX	27	0.408593	1.30674	0.117647	0.219054	1	6332
GOCC_CYTOPLASMIC_SIDE_OF_PLASMA_MEMBRANE	177	0.28596	1.30545	0.0539499	0.219036	1	3008
GOCC_CORTICAL_ACTIN_CYTOSKELETON	84	0.321141	1.30351	0.0868687	0.220052	1	2150
GOCC_ENDOPLASMIC_RETICULUM_EXIT_SITE	32	0.389043	1.29288	0.12931	0.232305	1	3125
GOCC_PLATELET_ALPHA_GRANULE	20	0.428179	1.2926	0.159681	0.230931	1	1344
GOCC_SMALL_SUBUNIT_PROCESSOME	72	0.325037	1.29139	0.0853659	0.230688	1	4276
GOCC_EXTRINSIC_COMPONENT_OF_SYNAPTIC_VESICLE_MEMBRANE	22	0.419774	1.29071	0.155789	0.229992	1	4724
GOCC_EXORIBONUCLEASE_COMPLEX	23	0.414002	1.28568	0.162047	0.234951	1	3429
GOCC_CATALYTIC_STEP_1_SPLICEOSOME	15	0.462433	1.28524	0.16	0.233924	1	4232
GOCC_LATERAL_ELEMENT	19	0.436228	1.28496	0.158111	0.232678	1	861
GOCC_NUCLEAR_REPLICATION_FORK	38	0.362988	1.28287	0.123232	0.233807	1	8462
GOCC_EUCHROMATIN	66	0.337985	1.27668	0.133612	0.240552	1	5009
GOCC_KINESIN_COMPLEX	47	0.355694	1.27661	0.125	0.239011	1	3059
GOCC_VESICLE_TETHERING_COMPLEX	68	0.324225	1.2747	0.105263	0.239825	1	3864
GOCC_U5_SNRNP	16	0.456855	1.27059	0.190083	0.243835	1	5616
GOCC_INCLUSION_BODY	76	0.319906	1.26284	0.117526	0.252666	1	5785
GOCC_REPLICATION_FORK	72	0.322883	1.2612	0.09375	0.253485	1	5769
GOCC_CIS_GOLGI_NETWORK	63	0.322291	1.25596	0.13	0.259383	1	2590
GOCC_SPLICEOSOMAL_TRI_SNRNP_COMPLEX	34	0.36596	1.24987	0.154639	0.266418	1	5616
GOCC_SERINE_THREONINE_PROTEIN_KINASE_COMPLEX	122	0.287691	1.2467	0.0989011	0.269291	1	3138
GOCC_INTERSTITIAL_MATRIX	17	0.438749	1.24026	0.196242	0.277177	1	920
GOCC_CENTRIOLE	133	0.28068	1.23956	0.0934394	0.276415	1	3958
GOCC_CELL_CORTEX	303	0.253354	1.23586	0.0394477	0.2804	1	3587
GOCC_GOLGI_MEDIAL_CISTERNA	24	0.390835	1.22411	0.195175	0.297347	1	3202
GOCC_P_BODY	87	0.294908	1.222	0.141153	0.29864	1	2678
GOCC_SECRETORY_GRANULE	458	0.240664	1.221	0.0355731	0.298432	1	4544
GOCC_U2_TYPE_CATALYTIC_STEP_2_SPLICEOSOME	31	0.363503	1.21707	0.170341	0.303133	1	5370
GOCC_SPERM_HEAD_PLASMA_MEMBRANE	20	0.404534	1.21582	0.226	0.303584	1	4884
GOCC_AXONEMAL_MICROTUBULE	39	0.346389	1.21284	0.183673	0.30691	1	3770
GOCC_NUCLEAR_MEMBRANE	252	0.252808	1.21192	0.0802348	0.306449	1	3632
GOCC_BLOC_COMPLEX	19	0.408807	1.20884	0.215569	0.309842	1	3990
GOCC_ACTIN_BASED_CELL_PROJECTION	230	0.2501	1.20656	0.0795229	0.311501	1	3561
GOCC_MULTIVESICULAR_BODY_MEMBRANE	19	0.406449	1.20525	0.223629	0.311974	1	2655
GOCC_MICROBODY_LUMEN	29	0.372864	1.2044	0.188017	0.311491	1	3793
GOCC_COPI_COATED_VESICLE_MEMBRANE	17	0.421852	1.20176	0.234469	0.314097	1	3513
GOCC_PLASMA_MEMBRANE_BOUNDED_CELL_PROJECTION_CYTOPLASM	219	0.252684	1.19953	0.0969072	0.316043	1	2841
GOCC_RNA_POLYMERASE_II_TRANSCRIPTION_REPRESSOR_COMPLEX	18	0.41922	1.19916	0.220202	0.314803	1	6385
GOCC_RUFFLE_MEMBRANE	75	0.296462	1.1974	0.145594	0.316058	1	2439
GOCC_TRANSCRIPTION_FACTOR_TFIID_COMPLEX	33	0.354295	1.19397	0.204918	0.320066	1	4890
GOCC_BASEMENT_MEMBRANE	113	0.276577	1.19337	0.141732	0.319151	1	5407
GOCC_ACETYLCHOLINE_GATED_CHANNEL_COMPLEX	17	0.414174	1.18925	0.25974	0.323682	1	8119
GOCC_PLASMA_MEMBRANE_SIGNALING_RECEPTOR_COMPLEX	187	0.254433	1.18547	0.111984	0.328143	1	2050
GOCC_FEMALE_GERM_CELL_NUCLEUS	27	0.376559	1.18443	0.226744	0.328062	1	1682
GOCC_ATPASE_COMPLEX	145	0.266283	1.18215	0.152263	0.329823	1	2947
GOCC_PROTEIN_KINASE_COMPLEX	148	0.266044	1.18115	0.145263	0.32969	1	3138
GOCC_ORGANELLE_ENVELOPE_LUMEN	83	0.291515	1.17955	0.170833	0.3302	1	4113
GOCC_RNA_POLYMERASE_COMPLEX	99	0.281337	1.17846	0.193206	0.330285	1	4890
GOCC_HISTONE_DEACETYLASE_COMPLEX	82	0.287895	1.17332	0.183158	0.336996	1	2727
GOCC_9PLUS2_MOTILE_CILIUM	222	0.247764	1.17309	0.127789	0.335432	1	3958
GOCC_AUTOPHAGOSOME	90	0.281257	1.17194	0.18146	0.335542	1	4483
GOCC_SAGA_TYPE_COMPLEX	37	0.338821	1.16743	0.251485	0.341595	1	5260
GOCC_U2_TYPE_SPLICEOSOMAL_COMPLEX	94	0.279251	1.1667	0.203354	0.341073	1	6369
GOCC_TRANS_GOLGI_NETWORK_TRANSPORT_VESICLE	35	0.343263	1.16666	0.221532	0.339329	1	4612
GOCC_COP9_SIGNALOSOME	34	0.343176	1.16632	0.245436	0.338112	1	3840
GOCC_AGGRESOME	36	0.341661	1.16631	0.231915	0.336337	1	3139
GOCC_NUCLEOTIDE_ACTIVATED_PROTEIN_KINASE_COMPLEX	24	0.375808	1.16272	0.275	0.340449	1	4532
GOCC_H4_H2A_HISTONE_ACETYLTRANSFERASE_COMPLEX	27	0.364193	1.15862	0.26294	0.345839	1	2890
GOCC_PROTEIN_PHOSPHATASE_TYPE_1_COMPLEX	18	0.396602	1.15846	0.280412	0.344336	1	1523
GOCC_RSC_TYPE_COMPLEX	15	0.420693	1.15353	0.296053	0.351397	1	2545
GOCC_EXON_EXON_JUNCTION_COMPLEX	24	0.363879	1.1496	0.289979	0.356081	1	3773
GOCC_CILIARY_PLASM	170	0.254457	1.14735	0.17119	0.358155	1	2841
GOCC_COATED_VESICLE	203	0.245039	1.14539	0.163306	0.359826	1	3720
GOCC_VESICLE_COAT	61	0.298332	1.14392	0.241107	0.360864	1	3635
GOCC_U2_SNRNP	21	0.380497	1.14257	0.284254	0.361553	1	6783
GOCC_T_CELL_RECEPTOR_COMPLEX	15	0.418569	1.14197	0.272917	0.360799	1	312
GOCC_COPI_COATED_VESICLE	30	0.345768	1.14175	0.280899	0.359467	1	3513
GOCC_MALE_GERM_CELL_NUCLEUS	84	0.280968	1.14101	0.198347	0.358891	1	3655
GOCC_PRECATALYTIC_SPLICEOSOME	53	0.303362	1.13566	0.257796	0.366682	1	5332
GOCC_RNA_CAP_BINDING_COMPLEX	19	0.387798	1.13555	0.298	0.36507	1	2457
GOCC_GOLGI_ASSOCIATED_VESICLE_MEMBRANE	45	0.319652	1.13217	0.269939	0.369665	1	3635
GOCC_APICAL_PLASMA_MEMBRANE	423	0.223829	1.13185	0.128	0.368378	1	4043
GOCC_ANAPHASE_PROMOTING_COMPLEX	21	0.370779	1.12677	0.286598	0.375955	1	3502
GOCC_ZYMOGEN_GRANULE	26	0.349974	1.12585	0.291985	0.37588	1	4339
GOCC_LUMENAL_SIDE_OF_MEMBRANE	20	0.371934	1.11887	0.323045	0.386636	1	4066
GOCC_RIBOSOME	241	0.235298	1.11611	0.192	0.389829	1	3962
GOCC_RIBOSOMAL_SUBUNIT	188	0.24069	1.1127	0.196653	0.394214	1	4332
GOCC_NURD_COMPLEX	16	0.392668	1.11227	0.307377	0.39309	1	739
GOCC_MICROBODY_MEMBRANE	47	0.303798	1.10155	0.302521	0.411715	1	3090
GOCC_SCHMIDT_LANTERMAN_INCISURE	16	0.395937	1.10149	0.333333	0.409874	1	1426
GOCC_EXOCYST	18	0.378453	1.10074	0.339912	0.40952	1	4819
GOCC_ACTOMYOSIN	96	0.263658	1.09175	0.286902	0.425187	1	2370
GOCC_PROTON_TRANSPORTING_V_TYPE_ATPASE_COMPLEX	28	0.334623	1.09068	0.341513	0.425333	1	3690
GOCC_GOLGI_MEMBRANE	262	0.226496	1.09065	0.219368	0.423389	1	4414
GOCC_ASYMMETRIC_GLUTAMATERGIC_EXCITATORY_SYNAPSE	18	0.378563	1.08747	0.342213	0.42777	1	3028
GOCC_MICROBODY	151	0.246117	1.08705	0.282565	0.426656	1	3825
GOCC_PRESPLICEOSOME	15	0.397497	1.08667	0.349301	0.425503	1	6616
GOCC_INTEGRATOR_COMPLEX	19	0.371956	1.0838	0.341748	0.429431	1	2914
GOCC_TRANS_GOLGI_NETWORK_MEMBRANE	52	0.291185	1.07857	0.310924	0.438076	1	5392
GOCC_CELL_DIVISION_SITE	61	0.281912	1.07824	0.327451	0.436757	1	3485
GOCC_SMALL_RIBOSOMAL_SUBUNIT	79	0.26642	1.07006	0.327122	0.451126	1	3962
GOCC_SIN3_TYPE_COMPLEX	21	0.357318	1.06998	0.382892	0.449258	1	5454
GOCC_PLASMA_MEMBRANE_RAFT	135	0.243933	1.06533	0.331906	0.457093	1	2807
GOCC_RECEPTOR_COMPLEX	405	0.210127	1.05888	0.278926	0.468587	1	3912
GOCC_PRP19_COMPLEX	15	0.387893	1.05334	0.370213	0.478538	1	3589
GOCC_SNO_S_RNA_CONTAINING_RIBONUCLEOPROTEIN_COMPLEX	26	0.322247	1.04514	0.39596	0.494006	1	5358
GOCC_NUCLEAR_SPECK	344	0.209657	1.04469	0.297694	0.492955	1	3996
GOCC_HISTONE_ACETYLTRANSFERASE_COMPLEX	88	0.247045	1.03627	0.371308	0.509744	1	3151
GOCC_TRAPP_COMPLEX	17	0.36546	1.03599	0.402041	0.508299	1	3579
GOCC_CYTOPLASMIC_REGION	264	0.215173	1.03281	0.368821	0.513285	1	2841
GOCC_TRANS_GOLGI_NETWORK_TRANSPORT_VESICLE_MEMBRANE	18	0.350698	1.03281	0.400415	0.511078	1	97
GOCC_ENDONUCLEASE_COMPLEX	39	0.294151	1.02514	0.403543	0.52671	1	7346
GOCC_FILOPODIUM	97	0.24761	1.0222	0.405714	0.531349	1	2295
GOCC_INO80_COMPLEX	16	0.356579	1.02008	0.411523	0.533937	1	6332
GOCC_NUCLEAR_LAMINA	15	0.360928	1.01442	0.434077	0.544254	1	3338
GOCC_ACROSOMAL_MEMBRANE	26	0.318215	1.0129	0.415663	0.545451	1	2025
GOCC_RNA_POLYMERASE_II_HOLOENZYME	71	0.253034	1.0094	0.427992	0.551467	1	4890
GOCC_RNAI_EFFECTOR_COMPLEX	65	0.259755	1.00507	0.440162	0.559022	1	4365
GOCC_GOLGI_CIS_CISTERNA	15	0.354949	1.00154	0.444685	0.56467	1	3720
GOCC_U12_TYPE_SPLICEOSOMAL_COMPLEX	27	0.313586	0.995576	0.462185	0.576397	1	6877
GOCC_SAGA_COMPLEX	23	0.329809	0.989115	0.471513	0.589469	1	2374
GOCC_ACETYLTRANSFERASE_COMPLEX	103	0.234297	0.988542	0.478528	0.588433	1	3151
GOCC_SARCOLEMMA	170	0.216785	0.98017	0.501018	0.606636	1	3116
GOCC_NUCLEAR_UBIQUITIN_LIGASE_COMPLEX	44	0.273766	0.980083	0.472222	0.604352	1	3502
GOCC_SECRETORY_GRANULE_MEMBRANE	87	0.237337	0.973089	0.511905	0.618303	1	4339
GOCC_VACUOLAR_PROTON_TRANSPORTING_V_TYPE_ATPASE_COMPLEX	23	0.313092	0.969826	0.485944	0.623941	1	3309
GOCC_CILIARY_BASAL_BODY	183	0.209592	0.968935	0.54065	0.623525	1	3964
GOCC_MEMBRANE_COAT	97	0.230189	0.964407	0.516378	0.631826	1	5002
GOCC_CHROMOSOME_TELOMERIC_REGION	120	0.222922	0.963383	0.525253	0.631694	1	5214
GOCC_TRIGLYCERIDE_RICH_PLASMA_LIPOPROTEIN_PARTICLE	23	0.311909	0.961602	0.505071	0.633561	1	6762
GOCC_GOLGI_ASSOCIATED_VESICLE	95	0.229872	0.961123	0.545817	0.632237	1	4614
GOCC_MOTILE_CILIUM	301	0.196932	0.958522	0.593985	0.635722	1	3958
GOCC_FILOPODIUM_MEMBRANE	17	0.334589	0.957226	0.51797	0.636324	1	2295
GOCC_U1_SNRNP	18	0.328068	0.951194	0.50547	0.648323	1	6783
GOCC_CYTOSOLIC_SMALL_RIBOSOMAL_SUBUNIT	43	0.267064	0.950527	0.544304	0.647479	1	4620
GOCC_SITE_OF_DOUBLE_STRAND_BREAK	77	0.237525	0.949319	0.546906	0.647839	1	6078
GOCC_CORNIFIED_ENVELOPE	60	0.244745	0.942489	0.572917	0.661844	1	4575
GOCC_CAJAL_BODY	38	0.271363	0.942348	0.543611	0.659574	1	8000
GOCC_DYNEIN_COMPLEX	56	0.251242	0.939289	0.588933	0.664432	1	3040
GOCC_GAMMA_TUBULIN_COMPLEX	16	0.335102	0.937525	0.562241	0.66588	1	4927
GOCC_SPERM_HEAD	36	0.269238	0.935588	0.559829	0.667738	1	3497
GOCC_RECYCLING_ENDOSOME	161	0.206752	0.932668	0.63253	0.67204	1	4434
GOCC_SITE_OF_DNA_DAMAGE	109	0.218376	0.931479	0.622047	0.672256	1	6078
GOCC_TRANSCRIPTION_REPRESSOR_COMPLEX	77	0.234975	0.929671	0.588933	0.674026	1	5260
GOCC_STEREOCILIUM_TIP	21	0.305274	0.926018	0.574297	0.680025	1	3340
GOCC_SCF_UBIQUITIN_LIGASE_COMPLEX	69	0.231579	0.916913	0.636364	0.698179	1	1855
GOCC_CAVEOLA	98	0.217066	0.907496	0.681342	0.717119	1	2111
GOCC_DOPAMINERGIC_SYNAPSE	20	0.298291	0.889433	0.598712	0.755605	1	8294
GOCC_COMPACT_MYELIN	21	0.299937	0.88913	0.584034	0.753501	1	1426
GOCC_MICROVILLUS_MEMBRANE	24	0.280005	0.868443	0.652893	0.795466	1	4763
GOCC_MITOCHONDRIAL_LARGE_RIBOSOMAL_SUBUNIT	55	0.228187	0.862022	0.705653	0.805993	1	4332
GOCC_MLL1_2_COMPLEX	32	0.256748	0.860116	0.682979	0.806959	1	4237
GOCC_ESCRT_COMPLEX	25	0.26724	0.848936	0.710417	0.826607	1	7651
GOCC_MITOCHONDRIAL_SMALL_RIBOSOMAL_SUBUNIT	33	0.252245	0.845286	0.68	0.830874	1	3045
GOCC_ORGANELLAR_RIBOSOME	89	0.204224	0.843886	0.794549	0.830523	1	4332
GOCC_COPII_VESICLE_COAT	15	0.304545	0.832573	0.705882	0.847932	1	2571
GOCC_EXTRINSIC_COMPONENT_OF_ORGANELLE_MEMBRANE	38	0.231389	0.817583	0.780083	0.871102	1	4060
GOCC_LIPID_DROPLET	108	0.192726	0.816051	0.868687	0.870526	1	2585
GOCC_SWI_SNF_COMPLEX	28	0.254264	0.812036	0.761702	0.873828	1	2789
GOCC_PHOSPHATIDYLINOSITOL_3_KINASE_COMPLEX	27	0.258044	0.808052	0.750524	0.877047	1	6372
GOCC_POLYSOMAL_RIBOSOME	34	0.235051	0.806165	0.785408	0.876686	1	5787
GOCC_FIBRILLAR_CENTER	152	0.174848	0.78484	0.954813	0.905343	1	4224
GOCC_LATERAL_PLASMA_MEMBRANE	73	0.191151	0.770176	0.93361	0.921824	1	1356
GOCC_POLE_PLASM	23	0.248004	0.768926	0.7921	0.920192	1	3233
GOCC_PROTEIN_LIPID_COMPLEX	42	0.215248	0.757941	0.867089	0.930054	1	1524
GOCC_CHROMATOID_BODY	17	0.267259	0.756017	0.791411	0.929197	1	3233
GOCC_MYOSIN_II_COMPLEX	26	0.225615	0.728973	0.857143	0.954257	1	2370
GOCC_TRANSCRIPTION_FACTOR_TFTC_COMPLEX	18	0.250958	0.728295	0.865306	0.951583	1	4237
GOCC_RNA_POLYMERASE_III_COMPLEX	18	0.247388	0.715915	0.853909	0.959262	1	825
GOCC_ENDOPLASMIC_RETICULUM_TUBULAR_NETWORK	30	0.214059	0.70409	0.890269	0.965561	1	3784
GOCC_METHYLTRANSFERASE_COMPLEX	104	0.164933	0.689251	0.987448	0.973194	1	5398
GOCC_PHOTORECEPTOR_CONNECTING_CILIUM	46	0.187951	0.683042	0.946612	0.974056	1	7366
GOCC_DENDRITE_TERMINUS	20	0.229732	0.681156	0.881974	0.971946	1	3497
GOCC_SEX_CHROMOSOME	42	0.187804	0.67007	0.940039	0.975482	1	7173
GOCC_DENDRITIC_SPINE_HEAD	15	0.232783	0.657706	0.92161	0.979284	1	273
GOCC_INTRACILIARY_TRANSPORT_PARTICLE	27	0.198753	0.634721	0.939638	0.986693	1	6254
GOCC_VESICLE_LUMEN	16	0.225752	0.625067	0.919765	0.98721	1	217
GOCC_TELOMERASE_HOLOENZYME_COMPLEX	21	0.20356	0.608507	0.965377	0.989567	1	7215
GOCC_GAP_JUNCTION	34	0.181239	0.60717	0.973029	0.98677	1	6862
GOCC_SET1C_COMPASS_COMPLEX	15	0.213359	0.588184	0.955466	0.988768	1	3941
GOCC_PORE_COMPLEX	26	0.180321	0.582302	0.967391	0.986932	1	1068
GOCC_ESC_E_Z_COMPLEX	16	0.168463	0.479299	0.985447	0.997493	1	19690

## Sheet: 7dpl+
NAME	SIZE	ES	NES	NOM p-val	FDR q-val	FWER p-val	RANK AT MAX
GOCC_PHAGOCYTIC_VESICLE	110	0.501169	2.23927	0	0.00134653	0.001	2526
GOCC_ENDOPLASMIC_RETICULUM_PROTEIN_CONTAINING_COMPLEX	128	0.446583	2.07343	0	0.0214475	0.03	4612
GOCC_PRERIBOSOME	109	0.46224	2.06735	0	0.0157084	0.033	4879
GOCC_SMALL_SUBUNIT_PROCESSOME	72	0.495602	2.03319	0	0.0181612	0.051	5433
GOCC_PROTEIN_FOLDING_CHAPERONE_COMPLEX	35	0.574243	2.02514	0	0.0165678	0.057	4481
GOCC_LYTIC_VACUOLE_MEMBRANE	224	0.395009	1.99764	0	0.0188257	0.078	3861
GOCC_COLLAGEN_TRIMER	81	0.459097	1.9847	0	0.0177479	0.086	3903
GOCC_LYSOSOMAL_LUMEN	20	0.641566	1.97166	0	0.0178746	0.098	238
GOCC_AUTOPHAGOSOME_MEMBRANE	39	0.520504	1.94884	0	0.0190342	0.118	6029
GOCC_LATE_ENDOSOME_MEMBRANE	90	0.448825	1.94501	0	0.0177963	0.122	4443
GOCC_PHAGOCYTIC_VESICLE_MEMBRANE	24	0.588134	1.94117	0	0.0166853	0.126	2526
GOCC_VACUOLAR_MEMBRANE	276	0.378144	1.92274	0	0.0183881	0.147	4465
GOCC_SPINDLE_POLE_CENTROSOME	19	0.625536	1.91643	0	0.0177541	0.153	5069
GOCC_VACUOLAR_LUMEN	24	0.589568	1.8869	0.00488998	0.0228208	0.203	238
GOCC_SMALL_RIBOSOMAL_SUBUNIT	79	0.437205	1.87202	0	0.0251133	0.236	3487
GOCC_ENDOCYTIC_VESICLE	210	0.371545	1.83144	0	0.0378774	0.357	1655
GOCC_LATE_ENDOSOME	251	0.355969	1.79187	0	0.0497924	0.457	3351
GOCC_ENDOPLASMIC_RETICULUM_LUMEN	88	0.412058	1.78258	0	0.0513707	0.485	3334
GOCC_POLYSOME	77	0.423197	1.77155	0.00254453	0.0535976	0.512	3293
GOCC_MRNA_CLEAVAGE_AND_POLYADENYLATION_SPECIFICITY_FACTOR_COMPLEX	19	0.57386	1.76442	0.00453515	0.0535152	0.533	5751
GOCC_MHC_CLASS_I_PEPTIDE_LOADING_COMPLEX	15	0.616878	1.76163	0.00997506	0.0527229	0.545	4097
GOCC_EXON_EXON_JUNCTION_COMPLEX	24	0.51835	1.7248	0.0182292	0.0675649	0.658	5957
GOCC_SMN_SM_PROTEIN_COMPLEX	16	0.58449	1.71545	0.0151133	0.0702586	0.688	1390
GOCC_NUCLEAR_MATRIX	107	0.384947	1.71374	0	0.0684164	0.695	3747
GOCC_SPLICEOSOMAL_COMPLEX	198	0.35227	1.71165	0	0.0668137	0.703	5742
GOCC_NUCLEAR_CYCLIN_DEPENDENT_PROTEIN_KINASE_HOLOENZYME_COMPLEX	17	0.572841	1.71037	0.0135747	0.0650637	0.71	3718
GOCC_RIBOSOMAL_SUBUNIT	188	0.342206	1.70764	0	0.0640179	0.717	3487
GOCC_CYTOSOLIC_SMALL_RIBOSOMAL_SUBUNIT	43	0.454446	1.70321	0.00246914	0.0637897	0.731	3487
GOCC_RETROMER_COMPLEX	21	0.540922	1.69353	0.0090703	0.0671385	0.761	4683
GOCC_PEPTIDASE_COMPLEX	119	0.366969	1.67491	0	0.0760542	0.803	4355
GOCC_PROTEASOME_CORE_COMPLEX	19	0.541433	1.66351	0.0243902	0.079706	0.838	5589
GOCC_GLIAL_CELL_PROJECTION	44	0.434728	1.65683	0.0106667	0.0809637	0.853	4352
GOCC_RNA_POLYMERASE_II_TRANSCRIPTION_REGULATOR_COMPLEX	248	0.329025	1.65159	0	0.0817659	0.86	3852
GOCC_MEMBRANE_MICRODOMAIN	299	0.321305	1.63853	0	0.0879815	0.881	4899
GOCC_PRECATALYTIC_SPLICEOSOME	53	0.420198	1.63787	0.0126904	0.0859072	0.882	6374
GOCC_90S_PRERIBOSOME	28	0.489798	1.6348	0.0215827	0.0854704	0.891	3271
GOCC_ENDOSOME_MEMBRANE	308	0.319783	1.62735	0	0.0887377	0.906	4443
GOCC_PROTEIN_PHOSPHATASE_TYPE_1_COMPLEX	18	0.542776	1.62659	0.0200893	0.0868774	0.907	2483
GOCC_MRNA_CLEAVAGE_FACTOR_COMPLEX	24	0.501419	1.62594	0.0242131	0.085186	0.907	5988
GOCC_RUFFLE	156	0.342411	1.62363	0	0.0847217	0.911	3260
GOCC_CARBOXY_TERMINAL_DOMAIN_PROTEIN_KINASE_COMPLEX	22	0.503099	1.62277	0.0124688	0.0829679	0.913	3718
GOCC_CYTOSOLIC_RIBOSOME	119	0.353756	1.6197	0	0.08305	0.92	3618
GOCC_RIBOSOME	241	0.321831	1.61871	0	0.081734	0.922	3487
GOCC_ROUGH_ENDOPLASMIC_RETICULUM_MEMBRANE	17	0.540705	1.61412	0.0243309	0.082595	0.928	3244
GOCC_TRANSCRIPTION_EXPORT_COMPLEX	15	0.556428	1.6096	0.0211268	0.0834444	0.931	2903
GOCC_COLLAGEN_CONTAINING_EXTRACELLULAR_MATRIX	392	0.295305	1.5855	0	0.0973596	0.956	2786
GOCC_ENDOCYTIC_VESICLE_MEMBRANE	46	0.423467	1.58046	0.00724638	0.0988051	0.966	2635
GOCC_AUTOPHAGOSOME	90	0.363624	1.5736	0.00581395	0.101504	0.972	6032
GOCC_SMOOTH_ENDOPLASMIC_RETICULUM	32	0.446246	1.57299	0.0145985	0.0999231	0.973	2059
GOCC_RIBONUCLEOPROTEIN_GRANULE	255	0.305786	1.55082	0	0.114304	0.981	3439
GOCC_NUCLEAR_PERIPHERY	135	0.332133	1.54828	0.0060423	0.1136	0.982	3747
GOCC_COP9_SIGNALOSOME	34	0.440487	1.54711	0.0169492	0.112295	0.982	3730
GOCC_ENDOPLASMIC_RETICULUM_EXIT_SITE	32	0.439893	1.53283	0.0227848	0.121965	0.993	4097
GOCC_EARLY_ENDOSOME	351	0.292753	1.525	0	0.126601	0.995	4443
GOCC_MEDIATOR_COMPLEX	36	0.417405	1.52486	0.0277778	0.12443	0.995	5338
GOCC_PRERIBOSOME_LARGE_SUBUNIT_PRECURSOR	20	0.488686	1.523	0.0454545	0.123926	0.995	4516
GOCC_U2_TYPE_SPLICEOSOMAL_COMPLEX	94	0.344373	1.5205	0.00284091	0.123893	0.996	6374
GOCC_CATALYTIC_STEP_2_SPLICEOSOME	93	0.353084	1.51929	0.00826446	0.122762	0.997	5012
GOCC_LAMELLIPODIUM	175	0.311311	1.5167	0	0.123053	0.997	4830
GOCC_CAVEOLA	98	0.339182	1.50201	0.014245	0.13232	0.997	1765
GOCC_PHAGOPHORE_ASSEMBLY_SITE	35	0.417984	1.48903	0.0268817	0.141648	0.998	5625
GOCC_AZUROPHIL_GRANULE	15	0.509535	1.48491	0.0653153	0.14311	0.998	2778
GOCC_RNA_POLYMERASE_COMPLEX	99	0.339542	1.46935	0.0138504	0.155743	0.999	3780
GOCC_PERICENTRIOLAR_MATERIAL	24	0.452975	1.45819	0.0586797	0.164819	1	3793
GOCC_GOLGI_MEMBRANE	262	0.288042	1.45409	0.00363636	0.166297	1	4651
GOCC_CONDENSED_CHROMOSOME	292	0.281132	1.44953	0.00357143	0.168743	1	4843
GOCC_ENDOPEPTIDASE_COMPLEX	83	0.340279	1.44887	0.0268097	0.166931	1	6474
GOCC_CORE_MEDIATOR_COMPLEX	26	0.432282	1.44547	0.0668258	0.168056	1	5692
GOCC_PHAGOPHORE_ASSEMBLY_SITE_MEMBRANE	16	0.499719	1.44269	0.0705596	0.168362	1	3969
GOCC_CYTOPLASMIC_STRESS_GRANULE	83	0.339274	1.43625	0.027933	0.172669	1	5557
GOCC_SM_LIKE_PROTEIN_FAMILY_COMPLEX	79	0.342417	1.43278	0.0223325	0.173569	1	3077
GOCC_MHC_PROTEIN_COMPLEX	36	0.399088	1.43076	0.0603248	0.172987	1	4097
GOCC_MICROBODY_LUMEN	29	0.411599	1.42859	0.0509709	0.172905	1	2004
GOCC_CELL_SUBSTRATE_JUNCTION	188	0.290331	1.426	0.00653595	0.173255	1	1765
GOCC_MULTIVESICULAR_BODY	58	0.368388	1.42465	0.0397878	0.172632	1	5862
GOCC_EXTRACELLULAR_ORGANELLE	117	0.307903	1.42419	0.0154799	0.170935	1	2278
GOCC_MITOCHONDRIAL_CRISTA	15	0.490795	1.41904	0.10989	0.174336	1	4737
GOCC_SAGA_COMPLEX	23	0.443337	1.41747	0.0802005	0.173435	1	4064
GOCC_ROUGH_ENDOPLASMIC_RETICULUM	45	0.373521	1.41668	0.06469	0.171997	1	3244
GOCC_KINETOCHORE_MICROTUBULE	16	0.480551	1.41515	0.0874705	0.171474	1	5696
GOCC_PERINUCLEAR_ENDOPLASMIC_RETICULUM	28	0.4157	1.41473	0.0733496	0.169791	1	2107
GOCC_IMMUNOLOGICAL_SYNAPSE	47	0.375743	1.41199	0.0465686	0.170555	1	2579
GOCC_PEPTIDASE_INHIBITOR_COMPLEX	21	0.452186	1.41134	0.0821256	0.169234	1	2139
GOCC_RNA_POLYMERASE_III_COMPLEX	18	0.463679	1.40612	0.0958904	0.172504	1	3719
GOCC_CHROMOSOME_CENTROMERIC_REGION	252	0.274473	1.39869	0	0.178454	1	4843
GOCC_RNA_POLYMERASE_II_HOLOENZYME	71	0.335556	1.3969	0.0269542	0.177943	1	4064
GOCC_SAGA_TYPE_COMPLEX	37	0.384712	1.39606	0.0668449	0.176703	1	4064
GOCC_EARLY_ENDOSOME_MEMBRANE	102	0.311235	1.3914	0.0165746	0.180199	1	4253
GOCC_CELL_LEADING_EDGE	407	0.260418	1.38616	0	0.184476	1	3263
GOCC_LARGE_RIBOSOMAL_SUBUNIT	114	0.308765	1.3822	0.0168067	0.186809	1	5402
GOCC_LUMENAL_SIDE_OF_MEMBRANE	20	0.448189	1.38141	0.10158	0.185762	1	5796
GOCC_TRANSCRIPTION_FACTOR_TFIID_COMPLEX	33	0.400635	1.38118	0.0778894	0.184009	1	2833
GOCC_PROTEASOME_ACCESSORY_COMPLEX	24	0.427516	1.37655	0.0884354	0.187429	1	2858
GOCC_CHROMOSOMAL_REGION	358	0.262797	1.37316	0	0.189424	1	5696
GOCC_BASEMENT_MEMBRANE	113	0.306597	1.37158	0.0276243	0.189278	1	2343
GOCC_ASTROCYTE_PROJECTION	23	0.432111	1.36967	0.0752427	0.189091	1	2130
GOCC_SECONDARY_LYSOSOME	18	0.455103	1.36863	0.118483	0.18835	1	5095
GOCC_POLYSOMAL_RIBOSOME	34	0.381965	1.3669	0.0671835	0.188405	1	6390
GOCC_MICROBODY	151	0.29138	1.36626	0.0288184	0.187105	1	2688
GOCC_PROTEASOME_COMPLEX	63	0.344653	1.36389	0.0488432	0.187688	1	6474
GOCC_GUANYL_NUCLEOTIDE_EXCHANGE_FACTOR_COMPLEX	19	0.450325	1.3624	0.112745	0.187793	1	3773
GOCC_PLASMA_MEMBRANE_RAFT	135	0.296876	1.35955	0.0116279	0.188772	1	1765
GOCC_CANONICAL_INFLAMMASOME_COMPLEX	20	0.444546	1.35371	0.0966981	0.193219	1	5361
GOCC_SNO_S_RNA_CONTAINING_RIBONUCLEOPROTEIN_COMPLEX	26	0.404582	1.34191	0.127764	0.20514	1	5365
GOCC_EXTERNAL_SIDE_OF_PLASMA_MEMBRANE	499	0.247527	1.338	0	0.20775	1	2784
GOCC_MULTIVESICULAR_BODY_MEMBRANE	19	0.431121	1.33458	0.118388	0.210033	1	5696
GOCC_CYTOPLASMIC_DYNEIN_COMPLEX	25	0.410634	1.32815	0.0894495	0.215839	1	4330
GOCC_TRANSFERASE_COMPLEX_TRANSFERRING_PHOSPHORUS_CONTAINING_GROUPS	286	0.260951	1.32713	0.0223881	0.214954	1	4064
GOCC_CONDENSED_CHROMOSOME_CENTROMERIC_REGION	181	0.269773	1.3259	0.00940439	0.214449	1	4775
GOCC_METHYLTRANSFERASE_COMPLEX	104	0.29722	1.32365	0.0361111	0.215143	1	5308
GOCC_GOLGI_CISTERNA	68	0.326437	1.31542	0.0712468	0.223126	1	5834
GOCC_COPII_COATED_ER_TO_GOLGI_TRANSPORT_VESICLE	55	0.333631	1.31401	0.0880829	0.223004	1	3937
GOCC_MICROVILLUS	105	0.29713	1.30434	0.0446927	0.233542	1	4978
GOCC_ENZYME_ACTIVATOR_COMPLEX	15	0.462617	1.30284	0.155056	0.233275	1	4983
GOCC_SEX_CHROMOSOME	42	0.348447	1.29937	0.110024	0.235818	1	5007
GOCC_SECRETORY_GRANULE_MEMBRANE	87	0.29777	1.29678	0.075	0.237264	1	1250
GOCC_CYTOPLASMIC_SIDE_OF_MEMBRANE	207	0.26285	1.2954	0.0247678	0.236918	1	2513
GOCC_LAMELLAR_BODY	16	0.440999	1.29515	0.163218	0.235185	1	486
GOCC_RNA_CAP_BINDING_COMPLEX	19	0.425135	1.29415	0.135011	0.234583	1	2572
GOCC_RECYCLING_ENDOSOME	161	0.269994	1.29297	0.0425532	0.234169	1	3845
GOCC_EXTRACELLULAR_EXOSOME	95	0.292678	1.29287	0.0503979	0.232385	1	1209
GOCC_MITOCHONDRIAL_SMALL_RIBOSOMAL_SUBUNIT	33	0.367787	1.29239	0.138614	0.23109	1	3367
GOCC_PHAGOCYTIC_CUP	21	0.412652	1.28986	0.143777	0.232405	1	5311
GOCC_GOLGI_APPARATUS_SUBCOMPARTMENT	322	0.248792	1.2888	0.0166113	0.231888	1	4787
GOCC_PERICENTRIC_HETEROCHROMATIN	32	0.368673	1.28801	0.126761	0.231059	1	2766
GOCC_NUCLEOSOME	84	0.298673	1.2878	0.0773196	0.229584	1	6011
GOCC_NUCLEAR_CHROMOSOME	241	0.257383	1.28608	0.0311526	0.230065	1	4843
GOCC_ORGANELLE_ENVELOPE_LUMEN	83	0.303555	1.28495	0.0812325	0.229621	1	4191
GOCC_TRANS_GOLGI_NETWORK	254	0.254805	1.28418	0.0137931	0.228816	1	4787
GOCC_GOLGI_MEDIAL_CISTERNA	24	0.391554	1.28066	0.127182	0.231536	1	5834
GOCC_CYTOSOLIC_LARGE_RIBOSOMAL_SUBUNIT	58	0.319848	1.2756	0.0944882	0.236483	1	5079
GOCC_EUCHROMATIN	66	0.306742	1.27279	0.101877	0.238252	1	2663
GOCC_A_BAND	37	0.357248	1.27089	0.136247	0.239023	1	2452
GOCC_SMALL_NUCLEAR_RIBONUCLEOPROTEIN_COMPLEX	68	0.303329	1.27038	0.0762943	0.237858	1	6374
GOCC_MITOTIC_SPINDLE	180	0.260722	1.27029	0.0401235	0.236244	1	4431
GOCC_PODOSOME	29	0.372748	1.26865	0.130435	0.236501	1	5397
GOCC_UBIQUITIN_LIGASE_COMPLEX	317	0.248134	1.26774	0.0239044	0.235964	1	3809
GOCC_NUCLEAR_PORE	77	0.301275	1.26772	0.080429	0.234284	1	4340
GOCC_EUKARYOTIC_TRANSLATION_INITIATION_FACTOR_3_COMPLEX	15	0.441839	1.26667	0.189376	0.233817	1	5725
GOCC_INTEGRIN_COMPLEX	33	0.355792	1.26243	0.126289	0.237452	1	1449
GOCC_U2_TYPE_CATALYTIC_STEP_2_SPLICEOSOME	31	0.360798	1.25078	0.143216	0.251311	1	5978
GOCC_MICROTUBULE_END	35	0.344704	1.2431	0.150485	0.260018	1	3013
GOCC_ENDOPLASMIC_RETICULUM_GOLGI_INTERMEDIATE_COMPARTMENT	78	0.294273	1.23181	0.119565	0.274652	1	3987
GOCC_MICROVILLUS_MEMBRANE	24	0.386633	1.2317	0.148936	0.272849	1	4830
GOCC_U2_SNRNP	21	0.393802	1.23074	0.172897	0.272467	1	6374
GOCC_PROTEIN_COMPLEX_INVOLVED_IN_CELL_ADHESION	57	0.306848	1.21442	0.142487	0.29496	1	2653
GOCC_MEMBRANE_COAT	97	0.277915	1.20829	0.140884	0.302458	1	3393
GOCC_MITOTIC_SPINDLE_MIDZONE	15	0.424375	1.20563	0.214854	0.304697	1	4425
GOCC_SCF_UBIQUITIN_LIGASE_COMPLEX	69	0.290308	1.20086	0.150376	0.310153	1	3809
GOCC_COPII_VESICLE_COAT	15	0.411868	1.19891	0.218225	0.311327	1	3937
GOCC_ZYMOGEN_GRANULE	26	0.363189	1.19835	0.21542	0.310113	1	2547
GOCC_SPINDLE	365	0.228699	1.19824	0.0465116	0.30825	1	4632
GOCC_TELOMERASE_HOLOENZYME_COMPLEX	21	0.388593	1.19719	0.230425	0.30791	1	5473
GOCC_RECYCLING_ENDOSOME_MEMBRANE	62	0.298759	1.19382	0.189258	0.310953	1	4120
GOCC_MICROTUBULE_PLUS_END	26	0.360467	1.19174	0.1875	0.312228	1	3013
GOCC_NUCLEAR_ENVELOPE	437	0.222201	1.18994	0.0465116	0.313081	1	4859
GOCC_CYTOPLASMIC_MICROTUBULE	107	0.269476	1.18909	0.135838	0.312513	1	2846
GOCC_EXOCYST	18	0.399498	1.18824	0.255754	0.311911	1	2705
GOCC_INTERSTITIAL_MATRIX	17	0.388413	1.18796	0.230958	0.310328	1	3803
GOCC_FIBRILLAR_CENTER	152	0.251687	1.18537	0.125	0.312395	1	5136
GOCC_TRANSCRIPTION_ELONGATION_FACTOR_COMPLEX	52	0.303028	1.18505	0.196382	0.310897	1	2949
GOCC_CLATHRIN_COATED_PIT	71	0.282626	1.18409	0.185185	0.310558	1	1244
GOCC_VESICLE_TETHERING_COMPLEX	68	0.284032	1.18083	0.153846	0.313878	1	6361
GOCC_CILIARY_BASE	46	0.309188	1.17865	0.185279	0.315439	1	7842
GOCC_CHROMOSOME_TELOMERIC_REGION	120	0.259778	1.17684	0.168044	0.316656	1	4501
GOCC_SIN3_TYPE_COMPLEX	21	0.367184	1.17637	0.23753	0.315538	1	6009
GOCC_CATALYTIC_STEP_1_SPLICEOSOME	15	0.407821	1.17294	0.240786	0.319145	1	7818
GOCC_CELL_CELL_CONTACT_ZONE	90	0.269383	1.17155	0.182857	0.319606	1	2209
GOCC_MITOCHONDRIAL_LARGE_RIBOSOMAL_SUBUNIT	55	0.292316	1.17058	0.184615	0.319601	1	6237
GOCC_SPLICEOSOMAL_TRI_SNRNP_COMPLEX	34	0.336983	1.16979	0.238806	0.319127	1	2242
GOCC_VESICLE_COAT	61	0.286935	1.16291	0.181586	0.328263	1	4438
GOCC_ACROSOMAL_MEMBRANE	26	0.353033	1.15907	0.251208	0.332969	1	3574
GOCC_TRAPP_COMPLEX	17	0.383002	1.1577	0.28744	0.333074	1	2917
GOCC_ACETYLTRANSFERASE_COMPLEX	103	0.259686	1.15573	0.17847	0.334532	1	2923
GOCC_PHOSPHATASE_COMPLEX	50	0.303687	1.15424	0.22365	0.335312	1	3436
GOCC_U12_TYPE_SPLICEOSOMAL_COMPLEX	27	0.339332	1.14958	0.263158	0.341297	1	4676
GOCC_RSC_TYPE_COMPLEX	15	0.411662	1.14914	0.268293	0.340056	1	4575
GOCC_SERINE_THREONINE_PROTEIN_KINASE_COMPLEX	122	0.249873	1.14579	0.172805	0.343885	1	3809
GOCC_SPINDLE_MICROTUBULE	77	0.26937	1.14327	0.218837	0.346507	1	4425
GOCC_U1_SNRNP	18	0.372287	1.14264	0.253488	0.345763	1	4676
GOCC_GOLGI_CIS_CISTERNA	15	0.39828	1.14022	0.291759	0.348123	1	2609
GOCC_ORGANELLAR_RIBOSOME	89	0.264522	1.13917	0.210383	0.348005	1	5289
GOCC_CENTRIOLE	133	0.245544	1.13834	0.157407	0.347352	1	4270
GOCC_ER_TO_GOLGI_TRANSPORT_VESICLE_MEMBRANE	23	0.352577	1.13567	0.236453	0.350143	1	3937
GOCC_RUFFLE_MEMBRANE	75	0.27317	1.13397	0.246193	0.351498	1	2721
GOCC_SET1C_COMPASS_COMPLEX	15	0.394744	1.12184	0.303103	0.371563	1	4810
GOCC_ANAPHASE_PROMOTING_COMPLEX	21	0.360721	1.11586	0.309756	0.380229	1	4580
GOCC_MICROBODY_MEMBRANE	47	0.292425	1.10732	0.284706	0.394135	1	2688
GOCC_OUTER_MEMBRANE	221	0.221981	1.10295	0.2	0.400923	1	4229
GOCC_NUCLEOID	46	0.285969	1.0976	0.287565	0.409142	1	4997
GOCC_TRANSCRIPTION_FACTOR_TFTC_COMPLEX	18	0.366534	1.09523	0.322165	0.411855	1	1591
GOCC_NUCLEAR_SPECK	344	0.210623	1.09102	0.176895	0.418237	1	3096
GOCC_NUCLEAR_UBIQUITIN_LIGASE_COMPLEX	44	0.285952	1.09085	0.321716	0.416461	1	4081
GOCC_SITE_OF_DOUBLE_STRAND_BREAK	77	0.26061	1.09076	0.310345	0.414453	1	3216
GOCC_DYSTROPHIN_ASSOCIATED_GLYCOPROTEIN_COMPLEX	20	0.347776	1.08535	0.341346	0.423154	1	4812
GOCC_MIDBODY	174	0.225425	1.0845	0.235849	0.422723	1	4410
GOCC_SITE_OF_DNA_DAMAGE	109	0.242717	1.08418	0.267062	0.421311	1	6305
GOCC_SYNAPTONEMAL_STRUCTURE	51	0.278066	1.07293	0.348371	0.441984	1	5077
GOCC_ASYMMETRIC_GLUTAMATERGIC_EXCITATORY_SYNAPSE	18	0.35741	1.07268	0.353075	0.440321	1	3932
GOCC_SPINDLE_POLE	148	0.226259	1.07108	0.301408	0.441399	1	5869
GOCC_PHOSPHATIDYLINOSITOL_3_KINASE_COMPLEX	27	0.313691	1.06952	0.318182	0.442406	1	2005
GOCC_CULLIN_RING_UBIQUITIN_LIGASE_COMPLEX	194	0.217444	1.06609	0.258064	0.447505	1	3809
GOCC_ACTIN_FILAMENT	132	0.228908	1.06408	0.283912	0.449598	1	3265
GOCC_GOLGI_STACK	94	0.241244	1.06105	0.33237	0.453967	1	4595
GOCC_DYNEIN_COMPLEX	56	0.269172	1.06072	0.314516	0.452477	1	4330
GOCC_HISTONE_ACETYLTRANSFERASE_COMPLEX	88	0.247204	1.05384	0.336158	0.464551	1	4426
GOCC_MITOCHONDRIAL_MATRIX	295	0.204551	1.04793	0.302682	0.474872	1	4815
GOCC_CONDENSED_NUCLEAR_CHROMOSOME	93	0.240343	1.04692	0.347432	0.474762	1	4819
GOCC_GOLGI_ASSOCIATED_VESICLE_MEMBRANE	45	0.27555	1.03608	0.387805	0.496728	1	3035
GOCC_INTRACILIARY_TRANSPORT_PARTICLE_B	20	0.338333	1.03539	0.39312	0.496048	1	7842
GOCC_P_BODY	87	0.24119	1.02409	0.387534	0.51938	1	5710
GOCC_EXORIBONUCLEASE_COMPLEX	23	0.321509	1.02142	0.424942	0.522758	1	6392
GOCC_LIPID_DROPLET	108	0.230821	1.01675	0.409972	0.530931	1	2531
GOCC_HETEROCHROMATIN	94	0.233632	1.01146	0.425595	0.540815	1	4466
GOCC_COPI_COATED_VESICLE_MEMBRANE	17	0.339848	1.01116	0.419501	0.539019	1	3035
GOCC_ADHERENS_JUNCTION	153	0.213741	1.00942	0.443149	0.540594	1	1803
GOCC_PROTEIN_KINASE_COMPLEX	148	0.210909	0.996365	0.449036	0.56953	1	3809
GOCC_COATED_VESICLE	203	0.206012	0.996285	0.470769	0.567083	1	5176
GOCC_CHROMATOID_BODY	17	0.332574	0.995596	0.46506	0.566265	1	1417
GOCC_MHC_CLASS_I_PROTEIN_COMPLEX	25	0.299272	0.985504	0.487119	0.58872	1	4097
GOCC_MICROTUBULE	457	0.182155	0.98152	0.587234	0.596056	1	4425
GOCC_INCLUSION_BODY	76	0.227319	0.967656	0.528767	0.628226	1	6194
GOCC_U5_SNRNP	16	0.330987	0.963901	0.468037	0.635178	1	4676
GOCC_REPLICATION_FORK	72	0.224519	0.947804	0.564738	0.6727	1	2811
GOCC_SCHMIDT_LANTERMAN_INCISURE	16	0.323567	0.947302	0.534442	0.67095	1	3870
GOCC_COMPACT_MYELIN	21	0.297577	0.947206	0.526699	0.668255	1	4231
GOCC_CIS_GOLGI_NETWORK	63	0.234283	0.939679	0.559229	0.683465	1	3640
GOCC_PRESPLICEOSOME	15	0.340984	0.936641	0.536232	0.687918	1	2791
GOCC_INTERCELLULAR_BRIDGE	99	0.212048	0.933088	0.605797	0.693809	1	5187
GOCC_DNA_POLYMERASE_COMPLEX	18	0.301949	0.928243	0.538095	0.702522	1	5876
GOCC_9PLUS2_MOTILE_CILIUM	222	0.186966	0.913908	0.760518	0.734702	1	2926
GOCC_GAMMA_TUBULIN_COMPLEX	16	0.32098	0.908527	0.568579	0.744529	1	3590
GOCC_MLL1_2_COMPLEX	32	0.260124	0.907724	0.60241	0.743297	1	4927
GOCC_PROTEIN_PHOSPHATASE_TYPE_2A_COMPLEX	17	0.310461	0.906162	0.574371	0.74395	1	3010
GOCC_PLATELET_ALPHA_GRANULE	20	0.287956	0.895086	0.611111	0.767192	1	4929
GOCC_TRANS_GOLGI_NETWORK_TRANSPORT_VESICLE	35	0.251003	0.893258	0.6475	0.768098	1	4438
GOCC_SPERM_PLASMA_MEMBRANE	28	0.262828	0.871394	0.670534	0.813728	1	1588
GOCC_CILIARY_BASAL_BODY	183	0.179206	0.865082	0.827381	0.824529	1	4748
GOCC_POLE_PLASM	23	0.265624	0.861532	0.659794	0.828885	1	1233
GOCC_ENDOPLASMIC_RETICULUM_GOLGI_INTERMEDIATE_COMPARTMENT_MEMBRANE	16	0.298993	0.860727	0.645514	0.827101	1	247
GOCC_GLYCOPROTEIN_COMPLEX	25	0.26441	0.855467	0.685138	0.834428	1	4812
GOCC_CLATHRIN_COAT_OF_COATED_PIT	19	0.279482	0.850902	0.658019	0.840184	1	1146
GOCC_CILIARY_PLASM	170	0.180168	0.850575	0.876161	0.837337	1	4330
GOCC_H4_HISTONE_ACETYLTRANSFERASE_COMPLEX	41	0.223926	0.833789	0.767857	0.866042	1	5359
GOCC_DENDRITE_TERMINUS	20	0.271591	0.828266	0.724227	0.87211	1	1897
GOCC_COSTAMERE	20	0.2708	0.824915	0.703529	0.874757	1	873
GOCC_NUCLEAR_REPLICATION_FORK	38	0.225134	0.819398	0.783641	0.880923	1	2811
GOCC_SPERM_MIDPIECE	58	0.20162	0.809442	0.85	0.893362	1	2755
GOCC_CHROMOCENTER	18	0.273852	0.808744	0.723971	0.890831	1	5266
GOCC_INTRACILIARY_TRANSPORT_PARTICLE	27	0.239954	0.805135	0.747641	0.89262	1	5785
GOCC_CYCLIN_DEPENDENT_PROTEIN_KINASE_HOLOENZYME_COMPLEX	56	0.203933	0.802257	0.820312	0.893484	1	3809
GOCC_PRC1_COMPLEX	15	0.275297	0.800775	0.741627	0.8923	1	3786
GOCC_REPLISOME	22	0.246202	0.786011	0.775819	0.910795	1	2811
GOCC_PROTON_TRANSPORTING_TWO_SECTOR_ATPASE_COMPLEX_PROTON_TRANSPORTING_DOMAIN	22	0.246308	0.783074	0.800481	0.911328	1	2780
GOCC_CATENIN_COMPLEX	31	0.219272	0.778041	0.80778	0.914481	1	3624
GOCC_AXONEMAL_MICROTUBULE	39	0.213438	0.776304	0.830424	0.913135	1	2846
GOCC_HISTONE_METHYLTRANSFERASE_COMPLEX	72	0.184527	0.769345	0.920844	0.918373	1	5308
GOCC_XY_BODY	23	0.239707	0.766683	0.803357	0.917917	1	2056
GOCC_PRP19_COMPLEX	15	0.259718	0.75794	0.805288	0.924482	1	6830
GOCC_AGGRESOME	36	0.210106	0.747194	0.895735	0.932416	1	4395
GOCC_CYTOPLASMIC_EXOSOME_RNASE_COMPLEX	15	0.260499	0.746258	0.802353	0.929774	1	3700
GOCC_ENDOPLASMIC_RETICULUM_TUBULAR_NETWORK	30	0.212767	0.731355	0.891041	0.940565	1	5941
GOCC_INO80_TYPE_COMPLEX	27	0.216078	0.72431	0.871122	0.943882	1	7236
GOCC_MITOTIC_SPINDLE_POLE	40	0.193685	0.710328	0.929782	0.951672	1	5671
GOCC_ENDONUCLEASE_COMPLEX	39	0.188198	0.693831	0.925065	0.960875	1	5365
GOCC_CAJAL_BODY	38	0.184748	0.669153	0.928205	0.972874	1	2116
GOCC_H4_H2A_HISTONE_ACETYLTRANSFERASE_COMPLEX	27	0.191615	0.648984	0.954315	0.979755	1	5859
GOCC_ESCRT_COMPLEX	25	0.19651	0.648527	0.939759	0.976332	1	4731
GOCC_FEMALE_GERM_CELL_NUCLEUS	27	0.184852	0.615165	0.960938	0.986057	1	1360
GOCC_OUTER_KINETOCHORE	23	0.196102	0.61378	0.960187	0.982871	1	4243
GOCC_NUCLEOTIDE_ACTIVATED_PROTEIN_KINASE_COMPLEX	24	0.183451	0.602003	0.970732	0.982955	1	6315
GOCC_RNA_POLYMERASE_II_TRANSCRIPTION_REPRESSOR_COMPLEX	18	0.186995	0.557713	0.980861	0.989047	1	5017

## Sheet: 14dpl+
NAME	SIZE	ES	NES	NOM p-val	FDR q-val	FWER p-val	RANK AT MAX
GOCC_LYTIC_VACUOLE_MEMBRANE	224	0.412432	2.1005	0	0.0298798	0.019	4570
GOCC_PHAGOCYTIC_VESICLE_MEMBRANE	24	0.610961	2.07096	0	0.020972	0.027	3845
GOCC_COLLAGEN_CONTAINING_EXTRACELLULAR_MATRIX	392	0.387141	2.052	0	0.0174212	0.034	3985
GOCC_VACUOLAR_MEMBRANE	276	0.398183	2.0467	0	0.0142825	0.037	4570
GOCC_PHAGOCYTIC_VESICLE	110	0.452726	2.04523	0	0.011426	0.037	4241
GOCC_CELL_SUBSTRATE_JUNCTION	188	0.412521	2.01686	0	0.0142975	0.054	4038
GOCC_LATE_ENDOSOME_MEMBRANE	90	0.444145	1.96875	0	0.0215519	0.094	5875
GOCC_GLIAL_CELL_PROJECTION	44	0.524009	1.96232	0.00262467	0.0203147	0.101	3612
GOCC_LAMELLIPODIUM	175	0.401309	1.94683	0	0.0216839	0.121	3461
GOCC_ENDOCYTIC_VESICLE	210	0.381632	1.93861	0	0.0210062	0.129	2470
GOCC_MEMBRANE_MICRODOMAIN	299	0.367821	1.92235	0	0.0223276	0.147	2908
GOCC_ENDOPLASMIC_RETICULUM_PROTEIN_CONTAINING_COMPLEX	128	0.412069	1.91658	0	0.0227181	0.161	4571
GOCC_LATE_ENDOSOME	251	0.374566	1.91421	0	0.0210824	0.161	4626
GOCC_MICROTUBULE_PLUS_END	26	0.55917	1.88863	0.00252525	0.0253047	0.204	2832
GOCC_SECONDARY_LYSOSOME	18	0.617381	1.88807	0.005	0.0239152	0.207	5280
GOCC_MHC_CLASS_I_PEPTIDE_LOADING_COMPLEX	15	0.649897	1.87122	0.00235294	0.0259915	0.231	2274
GOCC_RUFFLE	156	0.391823	1.86286	0	0.0275228	0.256	2444
GOCC_SPINDLE_POLE_CENTROSOME	19	0.591349	1.83357	0.00246305	0.0341079	0.32	6719
GOCC_MICROBODY_LUMEN	29	0.51926	1.83062	0.00925926	0.0330381	0.327	1678
GOCC_LYSOSOMAL_LUMEN	20	0.598041	1.83026	0	0.0314612	0.328	2278
GOCC_COLLAGEN_TRIMER	81	0.42714	1.82778	0	0.0303206	0.331	4097
GOCC_BASEMENT_MEMBRANE	113	0.404054	1.82139	0.00277008	0.0309128	0.353	2360
GOCC_MICROBODY	151	0.380111	1.80961	0	0.0336025	0.388	3085
GOCC_PERINUCLEAR_ENDOPLASMIC_RETICULUM	28	0.532432	1.80814	0.00239808	0.0328131	0.395	2531
GOCC_PODOSOME	29	0.527124	1.79655	0	0.0352106	0.426	4173
GOCC_EARLY_ENDOSOME	351	0.339197	1.7875	0	0.0367781	0.455	4319
GOCC_MHC_PROTEIN_COMPLEX	36	0.495938	1.78685	0.00488998	0.0355178	0.457	2274
GOCC_MULTIVESICULAR_BODY	58	0.436746	1.77757	0.00271003	0.0370636	0.486	1874
GOCC_ENDOSOME_MEMBRANE	308	0.34011	1.77613	0	0.0362549	0.487	4620
GOCC_ENDOPEPTIDASE_COMPLEX	83	0.402914	1.76842	0	0.0374074	0.509	4035
GOCC_SMN_SM_PROTEIN_COMPLEX	16	0.599206	1.76472	0.0144578	0.0372653	0.52	3186
GOCC_PROTEIN_LIPID_COMPLEX	42	0.462763	1.75076	0.0025641	0.0408398	0.563	1089
GOCC_CELL_LEADING_EDGE	407	0.324172	1.7326	0	0.0452575	0.621	2833
GOCC_MICROVILLUS	105	0.384186	1.72745	0	0.0457445	0.637	4256
GOCC_PROTEASOME_CORE_COMPLEX	19	0.55796	1.723	0.0114943	0.0457582	0.65	2792
GOCC_ASTROCYTE_PROJECTION	23	0.529256	1.71711	0.0152174	0.0464515	0.664	580
GOCC_ENZYME_ACTIVATOR_COMPLEX	15	0.605389	1.71278	0.0167866	0.0473662	0.683	2924
GOCC_AXONEMAL_MICROTUBULE	39	0.452949	1.70419	0.00496278	0.0491534	0.705	2451
GOCC_CATALYTIC_STEP_1_SPLICEOSOME	15	0.57616	1.70062	0.0117371	0.0493386	0.72	6214
GOCC_AUTOPHAGOSOME	90	0.385976	1.70053	0.00289017	0.0481051	0.72	5556
GOCC_RNA_POLYMERASE_III_COMPLEX	18	0.552804	1.69753	0.0142518	0.048492	0.735	645
GOCC_PROTEASOME_COMPLEX	63	0.411143	1.68158	0.00536193	0.0531324	0.79	3319
GOCC_MHC_CLASS_I_PROTEIN_COMPLEX	25	0.513394	1.67598	0.0185615	0.0541464	0.803	2274
GOCC_VACUOLAR_LUMEN	24	0.504993	1.67151	0.00728155	0.0547834	0.813	2278
GOCC_RETROMER_COMPLEX	21	0.527695	1.67038	0.0167464	0.0540365	0.818	2264
GOCC_INTEGRIN_COMPLEX	33	0.476736	1.67035	0.00506329	0.0528942	0.818	5589
GOCC_MICROBODY_MEMBRANE	47	0.432487	1.66939	0.00742574	0.0520117	0.818	3486
GOCC_EARLY_ENDOSOME_MEMBRANE	102	0.363203	1.6602	0.00280899	0.0546572	0.832	3188
GOCC_MICROTUBULE_END	35	0.457768	1.6498	0.0097561	0.0578073	0.858	3817
GOCC_AUTOPHAGOSOME_MEMBRANE	39	0.439947	1.62744	0.0075188	0.0676721	0.899	5099
GOCC_ENDOPLASMIC_RETICULUM_LUMEN	88	0.376811	1.62681	0.00285714	0.0667206	0.902	4885
GOCC_FILOPODIUM_MEMBRANE	17	0.530914	1.62096	0.0225564	0.0679587	0.907	5395
GOCC_DNA_POLYMERASE_COMPLEX	18	0.53111	1.6048	0.0260663	0.0758007	0.936	3111
GOCC_MITOCHONDRIAL_CRISTA	15	0.566173	1.60023	0.023753	0.0774135	0.942	182
GOCC_PIGMENT_GRANULE	39	0.438406	1.59742	0.0150754	0.0775987	0.945	4586
GOCC_EXTRACELLULAR_EXOSOME	95	0.350972	1.57631	0.0130208	0.0893179	0.968	4044
GOCC_GOLGI_STACK	94	0.347615	1.5576	0.00813008	0.0996658	0.981	2274
GOCC_CYTOPLASMIC_EXOSOME_RNASE_COMPLEX	15	0.541883	1.55257	0.0433735	0.101642	0.982	5808
GOCC_ACTIN_FILAMENT_BUNDLE	96	0.349992	1.55231	0.00518135	0.100018	0.982	2827
GOCC_ENDOCYTIC_VESICLE_MEMBRANE	46	0.402632	1.54857	0.0170732	0.101344	0.986	2470
GOCC_HIGH_DENSITY_LIPOPROTEIN_PARTICLE	31	0.449288	1.54572	0.0198511	0.101699	0.988	1089
GOCC_EXTRACELLULAR_ORGANELLE	117	0.342276	1.5439	0.00290698	0.101783	0.988	4044
GOCC_CYTOPLASMIC_SIDE_OF_MEMBRANE	207	0.307524	1.54132	0	0.101988	0.989	2975
GOCC_GOLGI_CISTERNA	68	0.375728	1.53839	0.0113636	0.102351	0.99	3910
GOCC_CAVEOLA	98	0.345574	1.53506	0.00296736	0.102963	0.992	2839
GOCC_GOLGI_APPARATUS_SUBCOMPARTMENT	322	0.290021	1.53143	0	0.103714	0.992	3745
GOCC_U2_TYPE_CATALYTIC_STEP_2_SPLICEOSOME	31	0.44184	1.52962	0.0255102	0.103333	0.994	6264
GOCC_PROTEASOME_ACCESSORY_COMPLEX	24	0.46602	1.51804	0.0563063	0.109313	0.997	5657
GOCC_AZUROPHIL_GRANULE	15	0.526613	1.50475	0.055814	0.117015	0.998	982
GOCC_PROTEIN_FOLDING_CHAPERONE_COMPLEX	35	0.413126	1.50246	0.0338542	0.117224	0.998	1834
GOCC_PROTEIN_COMPLEX_INVOLVED_IN_CELL_ADHESION	57	0.372888	1.50069	0.0112994	0.117052	0.999	2740
GOCC_SARCOLEMMA	170	0.310223	1.49729	0	0.118153	0.999	3494
GOCC_EUKARYOTIC_TRANSLATION_INITIATION_FACTOR_3_COMPLEX	15	0.520637	1.4933	0.0607477	0.119318	0.999	3735
GOCC_ENDONUCLEASE_COMPLEX	39	0.40252	1.48752	0.0319149	0.122788	0.999	6934
GOCC_INTERSTITIAL_MATRIX	17	0.496317	1.48276	0.0574713	0.125257	0.999	3985
GOCC_RECYCLING_ENDOSOME	161	0.308782	1.47964	0.00285714	0.126141	0.999	4352
GOCC_ATPASE_DEPENDENT_TRANSMEMBRANE_TRANSPORT_COMPLEX	16	0.503016	1.4789	0.0565111	0.125102	0.999	3021
GOCC_FILOPODIUM	97	0.328782	1.47418	0.015873	0.127103	0.999	3461
GOCC_MULTIVESICULAR_BODY_MEMBRANE	19	0.482493	1.46029	0.0823244	0.136273	1	5697
GOCC_SPLICEOSOMAL_COMPLEX	198	0.294834	1.45818	0.0117994	0.136279	1	5142
GOCC_LIPID_DROPLET	108	0.318944	1.4557	0.0057971	0.136916	1	3491
GOCC_CYTOPLASMIC_SIDE_OF_PLASMA_MEMBRANE	177	0.296597	1.45374	0.00934579	0.136821	1	3333
GOCC_PEPTIDASE_COMPLEX	119	0.319774	1.45368	0.00828729	0.135262	1	3792
GOCC_PRERIBOSOME_LARGE_SUBUNIT_PRECURSOR	20	0.467447	1.44983	0.0722611	0.137182	1	5105
GOCC_NUCLEOSOME	84	0.335006	1.44513	0.0188172	0.139071	1	3656
GOCC_PHAGOPHORE_ASSEMBLY_SITE	35	0.40738	1.44335	0.0439024	0.139061	1	3486
GOCC_ACTIN_BASED_CELL_PROJECTION	230	0.286122	1.44105	0	0.139473	1	3472
GOCC_EXOCYST	18	0.47701	1.43976	0.0630841	0.138861	1	5564
GOCC_CELL_CELL_CONTACT_ZONE	90	0.33132	1.43912	0.0138122	0.137823	1	3928
GOCC_NUCLEAR_MATRIX	107	0.315142	1.42943	0.0146628	0.144959	1	3261
GOCC_SM_LIKE_PROTEIN_FAMILY_COMPLEX	79	0.34079	1.4294	0.0460705	0.143398	1	3404
GOCC_MICROVILLUS_MEMBRANE	24	0.435521	1.42712	0.0885168	0.143872	1	3022
GOCC_ENDOPLASMIC_RETICULUM_EXIT_SITE	32	0.41082	1.42036	0.0532688	0.148763	1	2480
GOCC_TRANS_GOLGI_NETWORK	254	0.27616	1.41962	0.00343643	0.147867	1	3745
GOCC_PHAGOPHORE_ASSEMBLY_SITE_MEMBRANE	16	0.485239	1.41864	0.0858469	0.147375	1	5908
GOCC_PRERIBOSOME	109	0.316417	1.39648	0.0291545	0.166482	1	4471
GOCC_ACTOMYOSIN	96	0.30638	1.38235	0.025	0.178444	1	2827
GOCC_CILIARY_PLASM	170	0.284625	1.37837	0.00591716	0.180503	1	2543
GOCC_EXTERNAL_SIDE_OF_PLASMA_MEMBRANE	499	0.250144	1.37647	0	0.180613	1	5399
GOCC_GAP_JUNCTION	34	0.38697	1.37633	0.0831234	0.178896	1	1847
GOCC_GOLGI_MEMBRANE	262	0.267979	1.37457	0	0.179029	1	4474
GOCC_PLASMA_MEMBRANE_RAFT	135	0.289273	1.36747	0.0309859	0.185349	1	2839
GOCC_APICAL_PLASMA_MEMBRANE	423	0.255656	1.35695	0	0.195138	1	4787
GOCC_MITOCHONDRIAL_LARGE_RIBOSOMAL_SUBUNIT	55	0.338142	1.35579	0.0661578	0.19445	1	2822
GOCC_GOLGI_CIS_CISTERNA	15	0.467143	1.34058	0.150812	0.211276	1	5695
GOCC_BASOLATERAL_PLASMA_MEMBRANE	265	0.260162	1.33715	0.00671141	0.213813	1	3100
GOCC_SMALL_SUBUNIT_PROCESSOME	72	0.317538	1.33689	0.0659631	0.212122	1	1642
GOCC_U2_TYPE_SPLICEOSOMAL_COMPLEX	94	0.305239	1.33081	0.060274	0.217806	1	6264
GOCC_RUFFLE_MEMBRANE	75	0.313418	1.32921	0.0630137	0.217784	1	2444
GOCC_COPII_COATED_ER_TO_GOLGI_TRANSPORT_VESICLE	55	0.332874	1.32744	0.0874036	0.217877	1	2794
GOCC_ACTIN_FILAMENT	132	0.279395	1.32396	0.0307263	0.220379	1	3607
GOCC_RNA_POLYMERASE_II_TRANSCRIPTION_REPRESSOR_COMPLEX	18	0.421722	1.32088	0.111663	0.222275	1	3737
GOCC_SIN3_TYPE_COMPLEX	21	0.416522	1.31431	0.124378	0.228478	1	4685
GOCC_REPLISOME	22	0.41066	1.30766	0.132353	0.235373	1	4320
GOCC_CYTOPLASMIC_MICROTUBULE	107	0.285719	1.30277	0.0584615	0.239895	1	2524
GOCC_CATALYTIC_STEP_2_SPLICEOSOME	93	0.294981	1.29854	0.0542857	0.243345	1	4499
GOCC_ORGANELLE_ENVELOPE_LUMEN	83	0.296629	1.28632	0.0781671	0.258435	1	4971
GOCC_GAMMA_TUBULIN_COMPLEX	16	0.436836	1.28452	0.173611	0.258719	1	5088
GOCC_NUCLEAR_CHROMOSOME	241	0.253006	1.27898	0.015873	0.264467	1	4852
GOCC_INTERCALATED_DISC	67	0.311075	1.2763	0.0961039	0.266182	1	3928
GOCC_EUCHROMATIN	66	0.308522	1.27373	0.10992	0.26755	1	4852
GOCC_NUCLEAR_PERIPHERY	135	0.270862	1.27329	0.0666667	0.266108	1	3382
GOCC_TRANSCRIPTION_EXPORT_COMPLEX	15	0.444726	1.27204	0.181604	0.265706	1	3317
GOCC_OUTER_MEMBRANE	221	0.253599	1.27074	0.0226537	0.265548	1	3613
GOCC_NUCLEAR_ENVELOPE	437	0.233271	1.26996	0	0.264549	1	4682
GOCC_BASAL_PART_OF_CELL	323	0.243349	1.26959	0.0196078	0.262997	1	4225
GOCC_RNA_POLYMERASE_II_TRANSCRIPTION_REGULATOR_COMPLEX	248	0.247303	1.26891	0.0298013	0.26185	1	4860
GOCC_TRANS_GOLGI_NETWORK_TRANSPORT_VESICLE	35	0.358767	1.26428	0.135417	0.266532	1	4585
GOCC_MYELIN_SHEATH	206	0.253055	1.26267	0.0325733	0.266603	1	2740
GOCC_ESCRT_COMPLEX	25	0.381932	1.25477	0.164733	0.276791	1	5762
GOCC_CYTOSOLIC_SMALL_RIBOSOMAL_SUBUNIT	43	0.328793	1.25435	0.131765	0.275324	1	2021
GOCC_CELL_CORTEX	303	0.241158	1.24972	0.0134228	0.28017	1	3018
GOCC_TRIGLYCERIDE_RICH_PLASMA_LIPOPROTEIN_PARTICLE	23	0.389656	1.24923	0.169492	0.278919	1	7494
GOCC_CANONICAL_INFLAMMASOME_COMPLEX	20	0.402538	1.24887	0.173302	0.277332	1	4584
GOCC_CORTICAL_ACTIN_CYTOSKELETON	84	0.284113	1.23988	0.110236	0.288946	1	3774
GOCC_ENDOPLASMIC_RETICULUM_GOLGI_INTERMEDIATE_COMPARTMENT	78	0.296141	1.23915	0.0762943	0.287986	1	4253
GOCC_TRANSCRIPTION_ELONGATION_FACTOR_COMPLEX	52	0.307106	1.23718	0.127877	0.289028	1	4861
GOCC_CLATHRIN_COATED_PIT	71	0.291817	1.23677	0.107345	0.287738	1	1226
GOCC_INTERCELLULAR_BRIDGE	99	0.273385	1.23668	0.078125	0.285775	1	5325
GOCC_LAMELLAR_BODY	16	0.4167	1.22729	0.223235	0.299165	1	1662
GOCC_COMPACT_MYELIN	21	0.396616	1.22039	0.199074	0.308461	1	2080
GOCC_COATED_VESICLE	203	0.244843	1.21131	0.0825083	0.321638	1	3156
GOCC_MIDBODY	174	0.250505	1.21103	0.0820189	0.319778	1	5385
GOCC_PROTON_TRANSPORTING_TWO_SECTOR_ATPASE_COMPLEX_CATALYTIC_DOMAIN	17	0.395932	1.21024	0.211765	0.318887	1	2633
GOCC_GOLGI_ASSOCIATED_VESICLE_MEMBRANE	45	0.305789	1.20346	0.143236	0.328358	1	7081
GOCC_ZYMOGEN_GRANULE	26	0.356165	1.20161	0.176056	0.329174	1	4233
GOCC_PROTON_TRANSPORTING_V_TYPE_ATPASE_COMPLEX	28	0.353623	1.19946	0.200489	0.33048	1	6558
GOCC_SMALL_NUCLEAR_RIBONUCLEOPROTEIN_COMPLEX	68	0.289991	1.198	0.149333	0.331053	1	3404
GOCC_ROUGH_ENDOPLASMIC_RETICULUM	45	0.315424	1.19439	0.157216	0.334725	1	909
GOCC_MITOCHONDRIAL_MATRIX	295	0.226981	1.18166	0.0496454	0.355707	1	6294
GOCC_SMOOTH_ENDOPLASMIC_RETICULUM	32	0.332631	1.1803	0.204819	0.355799	1	4586
GOCC_NUCLEAR_CYCLIN_DEPENDENT_PROTEIN_KINASE_HOLOENZYME_COMPLEX	17	0.388099	1.17214	0.283293	0.368749	1	1151
GOCC_CONDENSED_NUCLEAR_CHROMOSOME	93	0.269745	1.17168	0.158038	0.367196	1	3783
GOCC_SMALL_RIBOSOMAL_SUBUNIT	79	0.272612	1.16715	0.186667	0.373557	1	2021
GOCC_SPLICEOSOMAL_TRI_SNRNP_COMPLEX	34	0.32359	1.16212	0.214953	0.380843	1	3186
GOCC_PHOTORECEPTOR_OUTER_SEGMENT_MEMBRANE	15	0.395827	1.16064	0.285714	0.381346	1	3818
GOCC_ORGANELLAR_RIBOSOME	89	0.263066	1.15582	0.18306	0.388323	1	7041
GOCC_GOLGI_ASSOCIATED_VESICLE	95	0.26319	1.15253	0.170543	0.392668	1	7101
GOCC_POLYSOME	77	0.26898	1.15211	0.178571	0.391098	1	3616
GOCC_GOLGI_LUMEN	22	0.355087	1.15002	0.254197	0.392702	1	2467
GOCC_BRUSH_BORDER	147	0.239529	1.13989	0.149682	0.410906	1	4695
GOCC_PLASMA_MEMBRANE_BOUNDED_CELL_PROJECTION_CYTOPLASM	219	0.228448	1.13829	0.15534	0.411563	1	2616
GOCC_MITOTIC_SPINDLE	180	0.230207	1.13486	0.179153	0.416319	1	4290
GOCC_INTERMEDIATE_FILAMENT	135	0.240114	1.13223	0.196629	0.419285	1	3335
GOCC_LATERAL_PLASMA_MEMBRANE	73	0.267247	1.1262	0.234501	0.429883	1	3398
GOCC_CONTRACTILE_FIBER	240	0.225309	1.1258	0.163934	0.428177	1	2803
GOCC_RIBOSOMAL_SUBUNIT	188	0.228177	1.12003	0.185759	0.437893	1	2831
GOCC_CELL_PROJECTION_MEMBRANE	325	0.213137	1.11948	0.144231	0.436649	1	4385
GOCC_SYNAPTONEMAL_STRUCTURE	51	0.284129	1.1185	0.252451	0.43577	1	4090
GOCC_RNA_POLYMERASE_COMPLEX	99	0.247496	1.11533	0.24234	0.439925	1	2294
GOCC_PRECATALYTIC_SPLICEOSOME	53	0.285278	1.11279	0.267352	0.442594	1	4682
GOCC_BRUSH_BORDER_MEMBRANE	82	0.258931	1.11277	0.239669	0.440099	1	4563
GOCC_INTERMEDIATE_FILAMENT_CYTOSKELETON	171	0.22884	1.11234	0.167763	0.438499	1	3335
GOCC_EXORIBONUCLEASE_COMPLEX	23	0.343818	1.10539	0.306452	0.451098	1	5808
GOCC_SPINDLE_MIDZONE	39	0.295524	1.099	0.30137	0.46267	1	2309
GOCC_PLASMA_MEMBRANE_SIGNALING_RECEPTOR_COMPLEX	187	0.22265	1.09494	0.205882	0.468907	1	2599
GOCC_TRANSFERASE_COMPLEX_TRANSFERRING_PHOSPHORUS_CONTAINING_GROUPS	286	0.209814	1.09121	0.203883	0.474641	1	6584
GOCC_CILIARY_BASE	46	0.286002	1.07755	0.323288	0.504507	1	4018
GOCC_PERICENTRIC_HETEROCHROMATIN	32	0.30416	1.07325	0.329146	0.512161	1	3111
GOCC_SNO_S_RNA_CONTAINING_RIBONUCLEOPROTEIN_COMPLEX	26	0.318257	1.06668	0.348485	0.525189	1	4870
GOCC_RIBONUCLEOPROTEIN_GRANULE	255	0.209315	1.06519	0.256944	0.525924	1	4531
GOCC_MEIOTIC_SPINDLE	18	0.350349	1.06504	0.380463	0.523407	1	1632
GOCC_MICROTUBULE	457	0.195188	1.06384	0.242424	0.523605	1	4296
GOCC_SPINDLE_POLE	148	0.223588	1.06291	0.287425	0.523218	1	5844
GOCC_RECEPTOR_COMPLEX	405	0.198048	1.06141	0.249027	0.524368	1	4104
GOCC_U5_SNRNP	16	0.374654	1.05751	0.389952	0.531311	1	1075
GOCC_PEPTIDASE_INHIBITOR_COMPLEX	21	0.344594	1.0545	0.379562	0.536379	1	869
GOCC_GTPASE_COMPLEX	39	0.282997	1.05129	0.388889	0.541354	1	5267
GOCC_SPINDLE	365	0.20007	1.05079	0.284615	0.539833	1	5697
GOCC_RIBOSOME	241	0.208137	1.04302	0.303448	0.556886	1	3661
GOCC_MYOSIN_II_COMPLEX	26	0.310675	1.04258	0.400955	0.555119	1	3477
GOCC_CORTICAL_CYTOSKELETON	119	0.229148	1.04205	0.34349	0.553729	1	2765
GOCC_METHYLTRANSFERASE_COMPLEX	104	0.229366	1.03923	0.372603	0.558312	1	4623
GOCC_TRANS_GOLGI_NETWORK_TRANSPORT_VESICLE_MEMBRANE	18	0.340054	1.03646	0.384946	0.562215	1	6151
GOCC_VACUOLAR_PROTON_TRANSPORTING_V_TYPE_ATPASE_COMPLEX	23	0.318815	1.03064	0.415233	0.574391	1	2633
GOCC_A_BAND	37	0.284589	1.02886	0.386534	0.576	1	1841
GOCC_90S_PRERIBOSOME	28	0.296667	1.02843	0.38806	0.574126	1	2987
GOCC_VESICLE_TETHERING_COMPLEX	68	0.248642	1.02666	0.408854	0.575508	1	3719
GOCC_FILOPODIUM_TIP	18	0.333736	1.02487	0.399516	0.577291	1	3461
GOCC_PHAGOCYTIC_CUP	21	0.326753	1.02467	0.41958	0.57491	1	3515
GOCC_SECRETORY_GRANULE_MEMBRANE	87	0.236476	1.02456	0.39726	0.572348	1	4173
GOCC_HISTONE_DEACETYLASE_COMPLEX	82	0.240337	1.02218	0.404891	0.575945	1	2806
GOCC_CILIARY_TRANSITION_ZONE	75	0.241118	1.01994	0.413598	0.578859	1	4061
GOCC_PROTEIN_PHOSPHATASE_TYPE_2A_COMPLEX	17	0.341466	1.01751	0.414966	0.582126	1	3682
GOCC_TELOMERASE_HOLOENZYME_COMPLEX	21	0.330301	1.01576	0.448598	0.583687	1	3186
GOCC_COPI_COATED_VESICLE	30	0.292605	1.01427	0.451613	0.584974	1	6918
GOCC_U2_SNRNP	21	0.315341	1.00449	0.427481	0.607783	1	3404
GOCC_ADHERENS_JUNCTION	153	0.212154	1.00138	0.468843	0.613186	1	3543
GOCC_NUCLEAR_MEMBRANE	252	0.195908	0.996309	0.489655	0.623531	1	4682
GOCC_I_BAND	147	0.206129	0.988927	0.493976	0.640244	1	2803
GOCC_MLL1_2_COMPLEX	32	0.272885	0.98448	0.479218	0.64873	1	5907
GOCC_RECYCLING_ENDOSOME_MEMBRANE	62	0.240628	0.979112	0.479275	0.659545	1	2466
GOCC_PHOTORECEPTOR_CONNECTING_CILIUM	46	0.257843	0.978452	0.489305	0.658245	1	3930
GOCC_CLEAVAGE_FURROW	40	0.261734	0.977916	0.460733	0.656488	1	3004
GOCC_SPERM_MIDPIECE	58	0.239715	0.97547	0.494737	0.659833	1	2784
GOCC_CIS_GOLGI_NETWORK_MEMBRANE	24	0.29625	0.974644	0.450363	0.659174	1	2227
GOCC_FILAMENTOUS_ACTIN	35	0.274184	0.972499	0.497487	0.661996	1	2009
GOCC_REPLICATION_FORK	72	0.230681	0.968678	0.523035	0.669448	1	2167
GOCC_BLOC_COMPLEX	19	0.317195	0.967031	0.496454	0.670727	1	2084
GOCC_SET1C_COMPASS_COMPLEX	15	0.335469	0.96372	0.522936	0.676242	1	5432
GOCC_DYSTROPHIN_ASSOCIATED_GLYCOPROTEIN_COMPLEX	20	0.305002	0.951802	0.533958	0.705076	1	3454
GOCC_ENDOPLASMIC_RETICULUM_GOLGI_INTERMEDIATE_COMPARTMENT_MEMBRANE	16	0.323417	0.948933	0.538272	0.709557	1	1462
GOCC_CYTOPLASMIC_STRESS_GRANULE	83	0.224113	0.947995	0.602151	0.708895	1	3578
GOCC_RNA_CAP_BINDING_COMPLEX	19	0.312636	0.944109	0.5275	0.715948	1	2612
GOCC_RSC_TYPE_COMPLEX	15	0.328548	0.942264	0.513889	0.71772	1	4852
GOCC_ROUGH_ENDOPLASMIC_RETICULUM_MEMBRANE	17	0.3202	0.939286	0.538647	0.722349	1	5188
GOCC_CIS_GOLGI_NETWORK	63	0.230554	0.937256	0.553806	0.724637	1	2465
GOCC_FEMALE_GERM_CELL_NUCLEUS	27	0.277322	0.930633	0.569652	0.738421	1	3944
GOCC_AGGRESOME	36	0.259358	0.929729	0.541096	0.737453	1	782
GOCC_CLUSTER_OF_ACTIN_BASED_CELL_PROJECTIONS	209	0.185729	0.928005	0.703448	0.738712	1	4448
GOCC_CONNEXIN_COMPLEX	20	0.294591	0.920752	0.578199	0.753457	1	2811
GOCC_COP9_SIGNALOSOME	34	0.255724	0.917265	0.557214	0.759028	1	4575
GOCC_SCHMIDT_LANTERMAN_INCISURE	16	0.316154	0.912864	0.556355	0.767089	1	2080
GOCC_APICAL_JUNCTION_COMPLEX	158	0.191049	0.911642	0.700297	0.766819	1	3484
GOCC_PERIKARYON	151	0.190631	0.911619	0.737143	0.763575	1	2285
GOCC_GOLGI_MEDIAL_CISTERNA	24	0.27139	0.90316	0.622739	0.781721	1	2274
GOCC_PLATELET_ALPHA_GRANULE	20	0.285623	0.893562	0.633166	0.801984	1	10
GOCC_H4_H2A_HISTONE_ACETYLTRANSFERASE_COMPLEX	27	0.264789	0.888774	0.613909	0.810334	1	2609
GOCC_STEREOCILIUM_TIP	21	0.276107	0.887339	0.635678	0.809976	1	4115
GOCC_CONDENSED_CHROMOSOME	292	0.170812	0.884795	0.862543	0.812568	1	3296
GOCC_NUCLEOID	46	0.230828	0.881761	0.635638	0.815933	1	6289
GOCC_EXON_EXON_JUNCTION_COMPLEX	24	0.272384	0.876953	0.640306	0.823131	1	6100
GOCC_PERICENTRIOLAR_MATERIAL	24	0.264799	0.87536	0.654135	0.82349	1	2524
GOCC_KINETOCHORE_MICROTUBULE	16	0.300576	0.874192	0.647754	0.822862	1	5176
GOCC_CELL_BODY_MEMBRANE	41	0.228211	0.873569	0.65651	0.820995	1	1189
GOCC_CLATHRIN_COATED_VESICLE	117	0.192924	0.870033	0.766667	0.82533	1	3309
GOCC_SPINDLE_MICROTUBULE	77	0.200451	0.864891	0.754902	0.833574	1	4570
GOCC_ACROSOMAL_MEMBRANE	26	0.259194	0.864048	0.6375	0.831921	1	2989
GOCC_M_BAND	18	0.28442	0.85442	0.651741	0.848306	1	2756
GOCC_MITOCHONDRIAL_SMALL_RIBOSOMAL_SUBUNIT	33	0.24158	0.851016	0.723684	0.852047	1	6211
GOCC_EXTRINSIC_COMPONENT_OF_CYTOPLASMIC_SIDE_OF_PLASMA_MEMBRANE	72	0.20015	0.837648	0.776596	0.875008	1	3109
GOCC_EXTRINSIC_COMPONENT_OF_SYNAPTIC_VESICLE_MEMBRANE	22	0.264291	0.837201	0.714286	0.872387	1	6470
GOCC_ASYMMETRIC_GLUTAMATERGIC_EXCITATORY_SYNAPSE	18	0.27868	0.833375	0.711316	0.875888	1	5186
GOCC_FIBRILLAR_CENTER	152	0.173265	0.823482	0.889231	0.889548	1	4909
GOCC_MEMBRANE_COAT	97	0.181857	0.823352	0.848	0.886279	1	4689
GOCC_CLATHRIN_COATED_ENDOCYTIC_VESICLE	27	0.243785	0.820552	0.762376	0.887706	1	2268
GOCC_CYCLIN_DEPENDENT_PROTEIN_KINASE_HOLOENZYME_COMPLEX	56	0.205591	0.819878	0.843836	0.885408	1	1859
GOCC_NUCLEAR_REPLICATION_FORK	38	0.222436	0.816586	0.793103	0.887449	1	4320
GOCC_TIGHT_JUNCTION	142	0.169536	0.802244	0.925072	0.907211	1	3484
GOCC_GUANYL_NUCLEOTIDE_EXCHANGE_FACTOR_COMPLEX	19	0.262973	0.801378	0.751825	0.90493	1	5563
GOCC_CORE_MEDIATOR_COMPLEX	26	0.243837	0.800077	0.753623	0.903495	1	7150
GOCC_PRP19_COMPLEX	15	0.274615	0.800013	0.7254	0.900139	1	6264
GOCC_DOPAMINERGIC_SYNAPSE	20	0.256058	0.795406	0.727907	0.90354	1	3639
GOCC_PHOTORECEPTOR_OUTER_SEGMENT	88	0.180266	0.790204	0.905028	0.907778	1	4378
GOCC_TRAPP_COMPLEX	17	0.264724	0.779414	0.764706	0.918799	1	653
GOCC_RNA_POLYMERASE_II_HOLOENZYME	71	0.185786	0.776816	0.907104	0.918703	1	5170
GOCC_TRANS_GOLGI_NETWORK_MEMBRANE	52	0.197297	0.771606	0.889175	0.922094	1	4585
GOCC_CCR4_NOT_COMPLEX	16	0.25648	0.769133	0.792857	0.921791	1	759
GOCC_VESICLE_COAT	61	0.191971	0.769016	0.894472	0.918508	1	2484
GOCC_SPERM_PLASMA_MEMBRANE	28	0.223941	0.767945	0.83908	0.916508	1	255
GOCC_ENDOPLASMIC_RETICULUM_TUBULAR_NETWORK	30	0.220307	0.761555	0.855746	0.920874	1	2999
GOCC_ER_TO_GOLGI_TRANSPORT_VESICLE_MEMBRANE	23	0.235849	0.761096	0.814645	0.918038	1	2480
GOCC_FLEMMING_BODY	21	0.236409	0.753862	0.830986	0.922796	1	2637
GOCC_U12_TYPE_SPLICEOSOMAL_COMPLEX	27	0.229723	0.748734	0.835821	0.92508	1	3404
GOCC_SCF_UBIQUITIN_LIGASE_COMPLEX	69	0.179211	0.746985	0.92	0.923604	1	4916
GOCC_CLATHRIN_VESICLE_COAT	33	0.208575	0.739851	0.856471	0.927627	1	790
GOCC_DENDRITE_TERMINUS	20	0.226757	0.720434	0.860577	0.942869	1	6079
GOCC_GOLGI_CISTERNA_MEMBRANE	20	0.225626	0.708769	0.88052	0.949027	1	1403
GOCC_KERATIN_FILAMENT	51	0.178531	0.694977	0.951872	0.955739	1	4850
GOCC_MEDIATOR_COMPLEX	36	0.190005	0.694963	0.920177	0.952331	1	5748
GOCC_COMPLEX_OF_COLLAGEN_TRIMERS	19	0.227154	0.693032	0.886792	0.95031	1	345
GOCC_TRANSCRIPTION_FACTOR_TFIID_COMPLEX	33	0.197147	0.676966	0.944149	0.95746	1	4280
GOCC_U1_SNRNP	18	0.210633	0.649336	0.931925	0.968401	1	6944
GOCC_VARICOSITY	15	0.233406	0.649302	0.923414	0.965006	1	2841
GOCC_INTRACILIARY_TRANSPORT_PARTICLE_B	20	0.165067	0.510604	0.990719	0.995373	1	3035

## Sheet: 28dpl+
NAME	SIZE	ES	NES	NOM p-val	FDR q-val	FWER p-val	RANK AT MAX
GOCC_PROTEASOME_CORE_COMPLEX	19	0.720852	2.18251	0	0.00392002	0.003	1426
GOCC_LAMELLIPODIUM	175	0.42144	1.96599	0	0.0459406	0.065	4650
GOCC_LYSOSOMAL_LUMEN	20	0.636643	1.93037	0	0.0488409	0.105	1996
GOCC_COLLAGEN_TRIMER	81	0.455689	1.90206	0	0.0503194	0.14	4884
GOCC_VACUOLAR_MEMBRANE	276	0.37559	1.8724	0	0.0615562	0.204	4877
GOCC_COPI_COATED_VESICLE_MEMBRANE	17	0.633576	1.85796	0	0.0601762	0.234	1679
GOCC_VACUOLAR_LUMEN	24	0.570037	1.85263	0.00441501	0.0531425	0.241	2549
GOCC_LYTIC_VACUOLE_MEMBRANE	224	0.383083	1.84932	0	0.0488797	0.251	4877
GOCC_SET1C_COMPASS_COMPLEX	15	0.660772	1.84217	0.00204499	0.0469489	0.272	6162
GOCC_COLLAGEN_CONTAINING_EXTRACELLULAR_MATRIX	392	0.347332	1.80339	0	0.0674845	0.394	4973
GOCC_BASEMENT_MEMBRANE	113	0.411587	1.80303	0	0.0615893	0.395	3872
GOCC_ENDOPLASMIC_RETICULUM_PROTEIN_CONTAINING_COMPLEX	128	0.394668	1.76573	0	0.0817027	0.523	6564
GOCC_CELL_SUBSTRATE_JUNCTION	188	0.372237	1.7543	0	0.0838491	0.566	5568
GOCC_MICROVILLUS	105	0.399997	1.73001	0	0.0978502	0.642	3759
GOCC_ENDOPEPTIDASE_COMPLEX	83	0.415774	1.71825	0.0021322	0.102033	0.685	2613
GOCC_CELL_LEADING_EDGE	407	0.328214	1.68382	0	0.130331	0.795	4650
GOCC_RUFFLE	156	0.368043	1.67068	0.00214133	0.13567	0.82	4650
GOCC_PROTEASOME_COMPLEX	63	0.420878	1.65817	0.00220264	0.14177	0.854	1565
GOCC_AZUROPHIL_GRANULE	15	0.587025	1.65038	0.0275424	0.143081	0.874	5345
GOCC_90S_PRERIBOSOME	28	0.49276	1.64196	0.0236559	0.14465	0.892	3480
GOCC_MHC_CLASS_I_PEPTIDE_LOADING_COMPLEX	15	0.580599	1.62205	0.0257937	0.164355	0.938	4073
GOCC_PROTON_TRANSPORTING_TWO_SECTOR_ATPASE_COMPLEX_CATALYTIC_DOMAIN	17	0.546315	1.61971	0.0246914	0.159275	0.938	3276
GOCC_ASYMMETRIC_GLUTAMATERGIC_EXCITATORY_SYNAPSE	18	0.547746	1.61297	0.0293501	0.161201	0.943	4248
GOCC_MHC_CLASS_I_PROTEIN_COMPLEX	25	0.500538	1.61187	0.012766	0.156183	0.944	4327
GOCC_ENDOSOME_MEMBRANE	308	0.320028	1.61115	0	0.150715	0.945	4624
GOCC_ACTIN_FILAMENT	132	0.353311	1.58376	0.00414938	0.180673	0.972	3335
GOCC_PEPTIDASE_COMPLEX	119	0.35693	1.57969	0	0.179861	0.975	5419
GOCC_CATALYTIC_STEP_1_SPLICEOSOME	15	0.555727	1.57071	0.0297619	0.185019	0.978	5786
GOCC_ENDOPLASMIC_RETICULUM_EXIT_SITE	32	0.46196	1.56203	0.0184426	0.190285	0.983	4484
GOCC_PEPTIDASE_INHIBITOR_COMPLEX	21	0.501257	1.55815	0.04	0.189637	0.986	3727
GOCC_ASTROCYTE_PROJECTION	23	0.491831	1.55435	0.0294118	0.18986	0.988	552
GOCC_COP9_SIGNALOSOME	34	0.437946	1.53411	0.0209205	0.213437	0.997	6643
GOCC_SARCOPLASMIC_RETICULUM_MEMBRANE	24	0.470063	1.5304	0.0204082	0.21277	0.997	3087
GOCC_EXTRINSIC_COMPONENT_OF_SYNAPTIC_VESICLE_MEMBRANE	22	0.489865	1.52174	0.0476191	0.220386	0.998	2987
GOCC_GLIAL_CELL_PROJECTION	44	0.412182	1.52148	0.0243902	0.214431	0.998	3453
GOCC_MICROTUBULE_PLUS_END	26	0.473699	1.52074	0.0371134	0.209503	0.998	5086
GOCC_AXONEMAL_MICROTUBULE	39	0.418324	1.51838	0.0264766	0.207631	0.998	2918
GOCC_U5_SNRNP	16	0.535177	1.51823	0.0450644	0.202378	0.998	1906
GOCC_PERINUCLEAR_ENDOPLASMIC_RETICULUM	28	0.459446	1.51762	0.0321888	0.197712	0.998	3711
GOCC_COPI_COATED_VESICLE	30	0.445704	1.51733	0.0513347	0.193168	0.998	1679
GOCC_MHC_PROTEIN_COMPLEX	36	0.426552	1.51256	0.0323276	0.195009	0.998	4575
GOCC_SPINDLE_POLE_CENTROSOME	19	0.507782	1.50635	0.0591966	0.198007	0.999	7195
GOCC_SMN_SM_PROTEIN_COMPLEX	16	0.527734	1.5061	0.0402414	0.193773	0.999	3506
GOCC_EXTRINSIC_COMPONENT_OF_POSTSYNAPTIC_MEMBRANE	16	0.518065	1.49502	0.0517598	0.20471	1	1124
GOCC_MEMBRANE_MICRODOMAIN	299	0.298628	1.49402	0	0.201515	1	4661
GOCC_GOLGI_CISTERNA	68	0.372735	1.48756	0.0145833	0.206107	1	3739
GOCC_MITOCHONDRIAL_CRISTA	15	0.524661	1.4815	0.0412371	0.210577	1	584
GOCC_FILOPODIUM	97	0.345993	1.4743	0.0242826	0.216394	1	4317
GOCC_FILOPODIUM_MEMBRANE	17	0.508632	1.47357	0.0513347	0.213164	1	2446
GOCC_RNA_POLYMERASE_III_COMPLEX	18	0.488037	1.46533	0.0587045	0.221077	1	3725
GOCC_SECONDARY_LYSOSOME	18	0.494619	1.45907	0.0489362	0.226675	1	2549
GOCC_LATE_ENDOSOME	251	0.293269	1.45099	0.00211864	0.234661	1	5681
GOCC_NUCLEOTIDE_ACTIVATED_PROTEIN_KINASE_COMPLEX	24	0.454662	1.45018	0.0729783	0.23132	1	5214
GOCC_TRIGLYCERIDE_RICH_PLASMA_LIPOPROTEIN_PARTICLE	23	0.459855	1.44289	0.0534188	0.23733	1	4162
GOCC_PHAGOCYTIC_CUP	21	0.473752	1.44275	0.0674603	0.233137	1	6423
GOCC_PHAGOCYTIC_VESICLE_MEMBRANE	24	0.450981	1.44256	0.0684932	0.22933	1	5447
GOCC_NUCLEOSOME	84	0.347356	1.43849	0.0217391	0.231539	1	5047
GOCC_SM_LIKE_PROTEIN_FAMILY_COMPLEX	79	0.343538	1.43844	0.0147059	0.227688	1	6117
GOCC_PROTON_TRANSPORTING_V_TYPE_ATPASE_COMPLEX	28	0.430035	1.43836	0.0382166	0.22394	1	2987
GOCC_U2_TYPE_CATALYTIC_STEP_2_SPLICEOSOME	31	0.414351	1.43173	0.0497018	0.230256	1	6836
GOCC_PHAGOCYTIC_VESICLE	110	0.321682	1.43147	0.0148305	0.226832	1	1911
GOCC_EARLY_ENDOSOME	351	0.28008	1.43098	0.0021645	0.223952	1	4651
GOCC_CYTOPLASMIC_MICROTUBULE	107	0.324258	1.42952	0.0130719	0.222575	1	3068
GOCC_ACTIN_FILAMENT_BUNDLE	96	0.329464	1.42828	0.0161616	0.220915	1	3193
GOCC_VESICLE_COAT	61	0.359007	1.42766	0.0258065	0.218317	1	2652
GOCC_LATE_ENDOSOME_MEMBRANE	90	0.339876	1.42481	0.0185185	0.219231	1	6013
GOCC_EARLY_ENDOSOME_MEMBRANE	102	0.329117	1.42438	0.030303	0.21655	1	4327
GOCC_PROTEIN_FOLDING_CHAPERONE_COMPLEX	35	0.403674	1.42333	0.0535714	0.21479	1	5491
GOCC_MLL1_2_COMPLEX	32	0.416241	1.41104	0.0721649	0.229065	1	6520
GOCC_ENDOCYTIC_VESICLE_MEMBRANE	46	0.384764	1.40738	0.0494845	0.231249	1	3022
GOCC_SPLICEOSOMAL_TRI_SNRNP_COMPLEX	34	0.398737	1.39505	0.0621242	0.246008	1	1531
GOCC_ACTIN_BASED_CELL_PROJECTION	230	0.282361	1.39195	0.012766	0.247075	1	4473
GOCC_EUCHROMATIN	66	0.3441	1.37406	0.0502183	0.272751	1	2985
GOCC_COMPLEX_OF_COLLAGEN_TRIMERS	19	0.453516	1.37398	0.108871	0.26919	1	5166
GOCC_GOLGI_ASSOCIATED_VESICLE_MEMBRANE	45	0.366121	1.37369	0.0826087	0.266104	1	5683
GOCC_MICROBODY	151	0.299075	1.36997	0.0193548	0.268736	1	4391
GOCC_PERICENTRIC_HETEROCHROMATIN	32	0.400144	1.36835	0.0761523	0.268101	1	3383
GOCC_SCHMIDT_LANTERMAN_INCISURE	16	0.472338	1.36821	0.119192	0.265003	1	686
GOCC_GOLGI_APPARATUS_SUBCOMPARTMENT	322	0.271265	1.36678	0.00645161	0.264176	1	3842
GOCC_GOLGI_CIS_CISTERNA	15	0.482573	1.36063	0.110887	0.270864	1	3476
GOCC_CYTOPLASMIC_SIDE_OF_MEMBRANE	207	0.281851	1.35969	0.0172786	0.269084	1	4054
GOCC_ENDOCYTIC_VESICLE	210	0.280739	1.35188	0.0104384	0.279274	1	4229
GOCC_PRERIBOSOME	109	0.308928	1.35166	0.0303688	0.276329	1	3480
GOCC_TRANS_GOLGI_NETWORK	254	0.272945	1.35126	0.0137931	0.27367	1	3260
GOCC_FLEMMING_BODY	21	0.439558	1.3488	0.115942	0.274362	1	4516
GOCC_SMALL_SUBUNIT_PROCESSOME	72	0.330088	1.34835	0.0516529	0.271875	1	3480
GOCC_PROTEIN_LIPID_COMPLEX	42	0.366001	1.34723	0.109731	0.2705	1	3233
GOCC_MEIOTIC_SPINDLE	18	0.447125	1.34352	0.130612	0.273613	1	4892
GOCC_M_BAND	18	0.450402	1.34295	0.119522	0.271506	1	2068
GOCC_AGGRESOME	36	0.379702	1.33859	0.0965665	0.275916	1	6011
GOCC_DYSTROPHIN_ASSOCIATED_GLYCOPROTEIN_COMPLEX	20	0.450142	1.336	0.108216	0.277205	1	5712
GOCC_SMOOTH_ENDOPLASMIC_RETICULUM	32	0.387127	1.33442	0.105263	0.276678	1	1615
GOCC_FIBRILLAR_CENTER	152	0.285556	1.32939	0.0227273	0.282089	1	4110
GOCC_OUTER_MEMBRANE	221	0.276117	1.32828	0.0319149	0.280935	1	5423
GOCC_GLYCOPROTEIN_COMPLEX	25	0.408899	1.32773	0.110887	0.278969	1	5712
GOCC_KERATIN_FILAMENT	51	0.349106	1.32435	0.0744467	0.28189	1	6331
GOCC_ENDOPLASMIC_RETICULUM_GOLGI_INTERMEDIATE_COMPARTMENT	78	0.319792	1.32375	0.056	0.280123	1	4533
GOCC_BLOC_COMPLEX	19	0.43635	1.32209	0.131818	0.280319	1	4194
GOCC_HISTONE_METHYLTRANSFERASE_COMPLEX	72	0.320341	1.32038	0.0488323	0.280301	1	6529
GOCC_PIGMENT_GRANULE	39	0.360112	1.31974	0.107216	0.278652	1	3573
GOCC_PROTEASOME_ACCESSORY_COMPLEX	24	0.413524	1.31959	0.122917	0.276145	1	2544
GOCC_INO80_COMPLEX	16	0.466377	1.3166	0.142232	0.278328	1	3934
GOCC_INO80_TYPE_COMPLEX	27	0.393464	1.31585	0.107595	0.276722	1	4166
GOCC_CONTRACTILE_FIBER	240	0.267469	1.31502	0.0208768	0.275603	1	3711
GOCC_SCF_UBIQUITIN_LIGASE_COMPLEX	69	0.32507	1.31381	0.0803383	0.275112	1	5370
GOCC_METHYLTRANSFERASE_COMPLEX	104	0.303406	1.3102	0.0570265	0.278075	1	6817
GOCC_ACETYLCHOLINE_GATED_CHANNEL_COMPLEX	17	0.440428	1.30726	0.14433	0.280446	1	7521
GOCC_COSTAMERE	20	0.424404	1.30692	0.139721	0.27849	1	1762
GOCC_CORTICAL_CYTOSKELETON	119	0.292482	1.30268	0.0438597	0.283062	1	2475
GOCC_MANCHETTE	21	0.420675	1.30018	0.138716	0.285016	1	2386
GOCC_MEMBRANE_COAT	97	0.2984	1.29798	0.076	0.286103	1	5059
GOCC_MICROTUBULE_END	35	0.373149	1.29662	0.126582	0.285802	1	5086
GOCC_PODOSOME	29	0.382703	1.29127	0.130522	0.292495	1	2673
GOCC_CYTOPLASMIC_EXOSOME_RNASE_COMPLEX	15	0.450047	1.27735	0.150602	0.314949	1	2686
GOCC_CONDENSED_NUCLEAR_CHROMOSOME	93	0.297733	1.27644	0.0845666	0.314159	1	6310
GOCC_MYOSIN_II_COMPLEX	26	0.390321	1.27596	0.154004	0.312333	1	2898
GOCC_GOLGI_MEMBRANE	262	0.257456	1.26706	0.0385439	0.32595	1	4022
GOCC_CILIARY_PLASM	170	0.269994	1.26578	0.0470085	0.325701	1	4806
GOCC_MULTIVESICULAR_BODY	58	0.322555	1.2629	0.129956	0.32768	1	4624
GOCC_ACTOMYOSIN	96	0.290873	1.25031	0.0945378	0.349277	1	3193
GOCC_AUTOPHAGOSOME_MEMBRANE	39	0.354651	1.25017	0.133333	0.346724	1	4624
GOCC_EUKARYOTIC_TRANSLATION_INITIATION_FACTOR_3_COMPLEX	15	0.449507	1.24839	0.185629	0.347497	1	4082
GOCC_NUCLEAR_MATRIX	107	0.288239	1.24762	0.101031	0.346251	1	3945
GOCC_GOLGI_STACK	94	0.291282	1.24572	0.120582	0.347033	1	3061
GOCC_T_TUBULE	72	0.305772	1.24498	0.120253	0.345884	1	3113
GOCC_SMALL_NUCLEAR_RIBONUCLEOPROTEIN_COMPLEX	68	0.301673	1.24388	0.106695	0.345531	1	6117
GOCC_PERICENTRIOLAR_MATERIAL	24	0.394441	1.24277	0.171488	0.34495	1	2654
GOCC_EXTRACELLULAR_ORGANELLE	117	0.279254	1.24265	0.0858896	0.342571	1	4010
GOCC_MICROBODY_MEMBRANE	47	0.332985	1.24222	0.165254	0.340918	1	7186
GOCC_SARCOLEMMA	170	0.265931	1.24165	0.0714286	0.339325	1	4683
GOCC_CORTICAL_ACTIN_CYTOSKELETON	84	0.29679	1.23822	0.0831643	0.343338	1	1901
GOCC_COPII_COATED_ER_TO_GOLGI_TRANSPORT_VESICLE	55	0.324114	1.23809	0.136842	0.340951	1	5855
GOCC_CAVEOLA	98	0.287793	1.23769	0.0920771	0.339204	1	6191
GOCC_ENDONUCLEASE_COMPLEX	39	0.337739	1.23762	0.130435	0.336781	1	7022
GOCC_EXTRACELLULAR_EXOSOME	95	0.289892	1.23734	0.115152	0.334771	1	3418
GOCC_BASOLATERAL_PLASMA_MEMBRANE	265	0.25152	1.23579	0.0604752	0.335095	1	3397
GOCC_IMMUNOLOGICAL_SYNAPSE	47	0.330738	1.23206	0.154348	0.339979	1	2475
GOCC_EXTRINSIC_COMPONENT_OF_SYNAPTIC_MEMBRANE	31	0.36841	1.23103	0.165669	0.33958	1	1124
GOCC_EXON_EXON_JUNCTION_COMPLEX	24	0.370986	1.22412	0.178808	0.350487	1	3293
GOCC_ADHERENS_JUNCTION	153	0.265456	1.22325	0.0735294	0.34967	1	3992
GOCC_ENDOPLASMIC_RETICULUM_LUMEN	88	0.290147	1.21797	0.132353	0.357535	1	6221
GOCC_COMPACT_MYELIN	21	0.389261	1.21667	0.194932	0.357468	1	686
GOCC_GOLGI_LUMEN	22	0.394763	1.21205	0.208889	0.363697	1	1796
GOCC_NUCLEAR_CHROMOSOME	241	0.246242	1.20219	0.088983	0.380766	1	6825
GOCC_TRANS_GOLGI_NETWORK_TRANSPORT_VESICLE	35	0.347725	1.19808	0.196721	0.387058	1	4229
GOCC_DENDRITIC_SPINE_HEAD	15	0.425269	1.19786	0.220408	0.384859	1	315
GOCC_GOLGI_ASSOCIATED_VESICLE	95	0.281326	1.19489	0.151724	0.3884	1	5281
GOCC_VACUOLAR_PROTON_TRANSPORTING_V_TYPE_ATPASE_COMPLEX	23	0.375416	1.19444	0.222689	0.386621	1	2987
GOCC_CYTOPLASMIC_SIDE_OF_PLASMA_MEMBRANE	177	0.253345	1.19205	0.119835	0.389177	1	4054
GOCC_COATED_VESICLE_MEMBRANE	93	0.280699	1.19115	0.147573	0.388527	1	2735
GOCC_COATED_VESICLE	203	0.248739	1.18839	0.0954447	0.392047	1	4484
GOCC_MYOSIN_COMPLEX	56	0.304352	1.18782	0.160752	0.390679	1	3292
GOCC_NUCLEAR_PERIPHERY	135	0.260577	1.1852	0.126882	0.393705	1	3945
GOCC_TRANSCRIPTION_EXPORT_COMPLEX	15	0.421615	1.18241	0.259669	0.397106	1	6018
GOCC_MITOTIC_SPINDLE	180	0.250005	1.17802	0.143469	0.403989	1	5022
GOCC_MITOCHONDRIAL_LARGE_RIBOSOMAL_SUBUNIT	55	0.303253	1.17796	0.198807	0.401599	1	5210
GOCC_AUTOPHAGOSOME	90	0.279803	1.17756	0.155508	0.399931	1	6447
GOCC_MICROTUBULE	457	0.224624	1.17583	0.0735632	0.400922	1	4844
GOCC_9PLUS2_MOTILE_CILIUM	222	0.242941	1.17267	0.121339	0.405348	1	4453
GOCC_INCLUSION_BODY	76	0.282794	1.17198	0.170341	0.404448	1	4922
GOCC_MOTILE_CILIUM	301	0.233065	1.16476	0.0925508	0.417607	1	4479
GOCC_CELL_CORTEX	303	0.229776	1.1568	0.120763	0.4332	1	3087
GOCC_CYTOPLASMIC_REGION	264	0.233667	1.15352	0.137555	0.437876	1	3471
GOCC_PLASMA_MEMBRANE_BOUNDED_CELL_PROJECTION_CYTOPLASM	219	0.23889	1.15297	0.129545	0.436236	1	4806
GOCC_RIBONUCLEOPROTEIN_GRANULE	255	0.234191	1.15284	0.105495	0.433851	1	2834
GOCC_NUCLEAR_PORE	77	0.279109	1.15282	0.221782	0.431285	1	3825
GOCC_I_BAND	147	0.249971	1.14837	0.174636	0.438654	1	3711
GOCC_CILIARY_BASAL_BODY	183	0.240863	1.14807	0.165975	0.436748	1	4892
GOCC_HIGH_DENSITY_LIPOPROTEIN_PARTICLE	31	0.338475	1.1474	0.267081	0.435595	1	3233
GOCC_CILIARY_TRANSITION_ZONE	75	0.279675	1.14611	0.223382	0.435744	1	5186
GOCC_BASAL_PART_OF_CELL	323	0.226475	1.14418	0.11349	0.437602	1	3115
GOCC_MIDBODY	174	0.241646	1.14137	0.164583	0.441009	1	6294
GOCC_SPINDLE	365	0.221197	1.13562	0.110879	0.451441	1	5022
GOCC_PRECATALYTIC_SPLICEOSOME	53	0.290397	1.1318	0.25567	0.457398	1	6633
GOCC_TRANSCRIPTION_REPRESSOR_COMPLEX	77	0.27741	1.13054	0.217484	0.457616	1	2163
GOCC_PLASMA_MEMBRANE_RAFT	135	0.247881	1.12628	0.190184	0.464876	1	6191
GOCC_U2_TYPE_SPLICEOSOMAL_COMPLEX	94	0.263604	1.12489	0.219409	0.465735	1	6649
GOCC_RECYCLING_ENDOSOME_MEMBRANE	62	0.288187	1.12432	0.254658	0.464486	1	4155
GOCC_EXOCYST	18	0.374069	1.12043	0.285714	0.470993	1	4275
GOCC_ENDOPLASMIC_RETICULUM_TUBULAR_NETWORK	30	0.330086	1.11582	0.270103	0.47944	1	3825
GOCC_MEDIATOR_COMPLEX	36	0.321627	1.11008	0.305668	0.491022	1	7267
GOCC_EXTERNAL_SIDE_OF_PLASMA_MEMBRANE	499	0.210775	1.10935	0.155925	0.489981	1	4422
GOCC_SWI_SNF_COMPLEX	28	0.327804	1.10316	0.315574	0.502298	1	8639
GOCC_PROTEIN_PHOSPHATASE_TYPE_1_COMPLEX	18	0.368217	1.10164	0.335283	0.503317	1	3870
GOCC_PHAGOPHORE_ASSEMBLY_SITE	35	0.314661	1.10015	0.322105	0.504365	1	6590
GOCC_SARCOMERE	202	0.229107	1.09861	0.234694	0.50543	1	3711
GOCC_XY_BODY	23	0.35179	1.09789	0.312115	0.504523	1	1105
GOCC_PROTEIN_COMPLEX_INVOLVED_IN_CELL_ADHESION	57	0.28011	1.09352	0.298246	0.512549	1	3792
GOCC_FILOPODIUM_TIP	18	0.3675	1.09286	0.341719	0.511301	1	3936
GOCC_SIN3_TYPE_COMPLEX	21	0.356712	1.09283	0.3286	0.508631	1	5197
GOCC_RUFFLE_MEMBRANE	75	0.267438	1.09156	0.272917	0.509058	1	4650
GOCC_APICAL_PLASMA_MEMBRANE	423	0.211233	1.08633	0.215556	0.519655	1	4068
GOCC_SWI_SNF_SUPERFAMILY_TYPE_COMPLEX	92	0.254596	1.08552	0.314741	0.518876	1	5237
GOCC_TRANSCRIPTION_ELONGATION_FACTOR_COMPLEX	52	0.286748	1.0854	0.33617	0.516542	1	3698
GOCC_CELL_CELL_CONTACT_ZONE	90	0.251049	1.07872	0.302554	0.530507	1	3115
GOCC_COPII_VESICLE_COAT	15	0.3871	1.07736	0.34127	0.531389	1	6699
GOCC_EXTRINSIC_COMPONENT_OF_ORGANELLE_MEMBRANE	38	0.301326	1.07414	0.333333	0.536651	1	5672
GOCC_INTERMEDIATE_FILAMENT_CYTOSKELETON	171	0.230816	1.07401	0.257669	0.534254	1	3807
GOCC_NBAF_COMPLEX	16	0.379917	1.06846	0.348269	0.545857	1	7954
GOCC_GOLGI_MEDIAL_CISTERNA	24	0.33568	1.06781	0.362903	0.545033	1	3739
GOCC_POLYSOME	77	0.260594	1.0659	0.317673	0.54694	1	2224
GOCC_CORE_MEDIATOR_COMPLEX	26	0.321016	1.06531	0.354839	0.545801	1	6672
GOCC_CUL3_RING_UBIQUITIN_LIGASE_COMPLEX	39	0.299077	1.06386	0.338491	0.54679	1	921
GOCC_A_BAND	37	0.298948	1.0636	0.385593	0.544773	1	2068
GOCC_CLEAVAGE_FURROW	40	0.293187	1.05282	0.380851	0.570082	1	1695
GOCC_ER_TO_GOLGI_TRANSPORT_VESICLE_MEMBRANE	23	0.340822	1.05063	0.366013	0.573291	1	4484
GOCC_INTERCELLULAR_BRIDGE	99	0.245324	1.04841	0.3706	0.576614	1	7109
GOCC_SPLICEOSOMAL_COMPLEX	198	0.218054	1.04699	0.341357	0.57762	1	6090
GOCC_ROUGH_ENDOPLASMIC_RETICULUM	45	0.285023	1.04629	0.390144	0.576566	1	4052
GOCC_SYNAPTIC_CLEFT	25	0.316983	1.04385	0.392197	0.579992	1	4248
GOCC_FILAMENTOUS_ACTIN	35	0.29788	1.04301	0.378947	0.579325	1	3193
GOCC_LATERAL_PLASMA_MEMBRANE	73	0.254304	1.043	0.378	0.576611	1	6538
GOCC_CATSPER_COMPLEX	15	0.374669	1.04181	0.401261	0.576969	1	4479
GOCC_P_BODY	87	0.248096	1.04144	0.378788	0.575209	1	2685
GOCC_SITE_OF_DOUBLE_STRAND_BREAK	77	0.248785	1.03834	0.411157	0.58078	1	3384
GOCC_PHAGOPHORE_ASSEMBLY_SITE_MEMBRANE	16	0.36912	1.03798	0.39485	0.579103	1	555
GOCC_UBIQUITIN_LIGASE_COMPLEX	317	0.205291	1.0379	0.328976	0.576684	1	5654
GOCC_SNARE_COMPLEX	46	0.275891	1.03658	0.390625	0.577429	1	5605
GOCC_LEADING_EDGE_MEMBRANE	157	0.223187	1.03561	0.355932	0.577542	1	4650
GOCC_RNA_POLYMERASE_COMPLEX	99	0.240413	1.03554	0.384279	0.575101	1	4763
GOCC_ANAPHASE_PROMOTING_COMPLEX	21	0.3374	1.03544	0.411043	0.572708	1	4104
GOCC_CULLIN_RING_UBIQUITIN_LIGASE_COMPLEX	194	0.218237	1.02817	0.398707	0.588422	1	5654
GOCC_APICAL_JUNCTION_COMPLEX	158	0.221816	1.0218	0.415385	0.602338	1	4971
GOCC_NEURON_SPINE	213	0.212032	1.01942	0.404301	0.606055	1	4650
GOCC_CLATHRIN_COATED_PIT	71	0.254583	1.01917	0.417495	0.604079	1	2950
GOCC_CILIARY_BASE	46	0.276353	1.01805	0.433468	0.604254	1	4806
GOCC_INTRACILIARY_TRANSPORT_PARTICLE	27	0.306359	1.01316	0.409736	0.614651	1	4807
GOCC_CELL_BODY_MEMBRANE	41	0.280862	1.01117	0.446352	0.617272	1	5948
GOCC_SPERM_PRINCIPAL_PIECE	40	0.279391	1.01082	0.431818	0.615484	1	4223
GOCC_CIS_GOLGI_NETWORK_MEMBRANE	24	0.313688	1.01007	0.440678	0.614576	1	2482
GOCC_U1_SNRNP	18	0.338842	1.00994	0.416136	0.612219	1	888
GOCC_POSTSYNAPTIC_CYTOSOL	28	0.305656	1.00683	0.442348	0.617797	1	4101
GOCC_HISTONE_DEACETYLASE_COMPLEX	82	0.237673	1.00489	0.420635	0.620173	1	4563
GOCC_SYNAPTONEMAL_STRUCTURE	51	0.266018	1.00292	0.444668	0.622773	1	6296
GOCC_TRANS_GOLGI_NETWORK_TRANSPORT_VESICLE_MEMBRANE	18	0.331428	0.999415	0.43513	0.629648	1	5281
GOCC_PERIKARYON	151	0.2198	0.999089	0.435065	0.627876	1	4911
GOCC_RNA_POLYMERASE_II_TRANSCRIPTION_REGULATOR_COMPLEX	248	0.202493	0.998526	0.478903	0.626716	1	6892
GOCC_INTERMEDIATE_FILAMENT	135	0.222569	0.998038	0.45102	0.625296	1	3515
GOCC_CHROMOSOME_CENTROMERIC_REGION	252	0.199367	0.991551	0.471092	0.639518	1	6171
GOCC_CHROMOSOMAL_REGION	358	0.193233	0.98955	0.475664	0.642226	1	5060
GOCC_CELL_PROJECTION_MEMBRANE	325	0.195761	0.98875	0.493534	0.641754	1	4741
GOCC_MRNA_CLEAVAGE_AND_POLYADENYLATION_SPECIFICITY_FACTOR_COMPLEX	19	0.33018	0.980555	0.480084	0.660983	1	2468
GOCC_MYOSIN_FILAMENT	22	0.311527	0.978168	0.476861	0.664355	1	2898
GOCC_CIS_GOLGI_NETWORK	63	0.249372	0.974295	0.492569	0.672551	1	4327
GOCC_AXONAL_GROWTH_CONE	45	0.259751	0.973224	0.497942	0.672813	1	2270
GOCC_PLASMA_MEMBRANE_SIGNALING_RECEPTOR_COMPLEX	187	0.204827	0.972505	0.529652	0.671867	1	4745
GOCC_INTEGRIN_COMPLEX	33	0.279796	0.971704	0.507099	0.671443	1	4543
GOCC_SEX_CHROMOSOME	42	0.267756	0.962152	0.549587	0.694858	1	5047
GOCC_FEMALE_GERM_CELL_NUCLEUS	27	0.293868	0.958205	0.527426	0.702818	1	4892
GOCC_ROUGH_ENDOPLASMIC_RETICULUM_MEMBRANE	17	0.325224	0.956432	0.521739	0.704835	1	4621
GOCC_CCR4_NOT_COMPLEX	16	0.330416	0.952661	0.518518	0.711782	1	3286
GOCC_RECYCLING_ENDOSOME	161	0.206541	0.95108	0.59448	0.713015	1	6187
GOCC_SEH1_ASSOCIATED_COMPLEX	15	0.336796	0.94506	0.508403	0.726286	1	5573
GOCC_SECRETORY_GRANULE	458	0.181077	0.94454	0.672769	0.724909	1	4348
GOCC_RNAI_EFFECTOR_COMPLEX	65	0.235821	0.939431	0.569915	0.735367	1	5180
GOCC_CENTRIOLE	133	0.206884	0.938302	0.604938	0.735483	1	3815
GOCC_MICROTUBULE_ASSOCIATED_COMPLEX	142	0.203197	0.937878	0.626068	0.73386	1	4728
GOCC_MICROVILLUS_MEMBRANE	24	0.295444	0.937183	0.539095	0.733001	1	5346
GOCC_APICAL_DENDRITE	30	0.274894	0.934348	0.560166	0.737746	1	3715
GOCC_PHOTORECEPTOR_CONNECTING_CILIUM	46	0.249554	0.928767	0.570265	0.749643	1	5186
GOCC_ENZYME_ACTIVATOR_COMPLEX	15	0.335977	0.926785	0.539394	0.751508	1	4848
GOCC_HETEROCHROMATIN	94	0.218107	0.92545	0.616977	0.752084	1	5119
GOCC_NUCLEAR_SPECK	344	0.181972	0.924204	0.736308	0.752527	1	6236
GOCC_CATALYTIC_STEP_2_SPLICEOSOME	93	0.212212	0.921825	0.636364	0.755909	1	6633
GOCC_MITOTIC_SPINDLE_POLE	40	0.256107	0.919326	0.610309	0.759034	1	2556
GOCC_VESICLE_TETHERING_COMPLEX	68	0.226549	0.918391	0.637131	0.758486	1	6138
GOCC_DNA_REPAIR_COMPLEX	22	0.29543	0.916724	0.575884	0.760054	1	2935
GOCC_TRANS_GOLGI_NETWORK_MEMBRANE	52	0.23985	0.911047	0.617521	0.771498	1	726
GOCC_MRNA_CLEAVAGE_FACTOR_COMPLEX	24	0.284931	0.906133	0.570577	0.780998	1	2468
GOCC_RECEPTOR_COMPLEX	405	0.175064	0.902932	0.808036	0.786036	1	4745
GOCC_ZYMOGEN_GRANULE	26	0.27704	0.901615	0.608081	0.78637	1	4124
GOCC_TRANSFERASE_COMPLEX_TRANSFERRING_PHOSPHORUS_CONTAINING_GROUPS	286	0.179479	0.896452	0.789583	0.796287	1	4821
GOCC_LIPID_DROPLET	108	0.206786	0.895713	0.693878	0.795152	1	3352
GOCC_SARCOPLASMIC_RETICULUM	74	0.217764	0.895702	0.684959	0.792289	1	3475
GOCC_GAP_JUNCTION	34	0.257765	0.89292	0.628931	0.796063	1	2506
GOCC_PROTEIN_PHOSPHATASE_TYPE_2A_COMPLEX	17	0.307182	0.892031	0.614919	0.795251	1	5248
GOCC_INTEGRATOR_COMPLEX	19	0.296978	0.88962	0.593186	0.798026	1	8062
GOCC_CONDENSED_CHROMOSOME	292	0.178274	0.889098	0.831224	0.796209	1	6310
GOCC_AP_TYPE_MEMBRANE_COAT_ADAPTOR_COMPLEX	43	0.243349	0.888002	0.671343	0.795912	1	5059
GOCC_U2_SNRNP	21	0.278505	0.880493	0.615054	0.810442	1	2273
GOCC_CLATHRIN_ADAPTOR_COMPLEX	26	0.268985	0.879224	0.672098	0.810598	1	2314
GOCC_U12_TYPE_SPLICEOSOMAL_COMPLEX	27	0.27004	0.871522	0.639344	0.825002	1	3092
GOCC_PHOSPHATASE_COMPLEX	50	0.227153	0.869592	0.696078	0.826214	1	5398
GOCC_CLATHRIN_COATED_ENDOCYTIC_VESICLE	27	0.269175	0.866977	0.657841	0.828983	1	2037
GOCC_RSC_TYPE_COMPLEX	15	0.308089	0.866776	0.640496	0.826566	1	8102
GOCC_9PLUS0_NON_MOTILE_CILIUM	131	0.189462	0.851742	0.816631	0.854867	1	4807
GOCC_CALCIUM_CHANNEL_COMPLEX	66	0.210728	0.845113	0.759575	0.865601	1	2882
GOCC_SARCOPLASM	97	0.194811	0.842622	0.830266	0.867583	1	3475
GOCC_MICROBODY_LUMEN	29	0.250296	0.84217	0.713969	0.865435	1	3265
GOCC_POSTSYNAPTIC_ACTIN_CYTOSKELETON	16	0.288643	0.840741	0.686825	0.865206	1	7826
GOCC_RNA_POLYMERASE_II_TRANSCRIPTION_REPRESSOR_COMPLEX	18	0.281923	0.831714	0.672619	0.879183	1	1555
GOCC_MULTIVESICULAR_BODY_MEMBRANE	19	0.269226	0.830819	0.731656	0.877649	1	6533
GOCC_HISTONE_ACETYLTRANSFERASE_COMPLEX	88	0.193851	0.827193	0.827236	0.881077	1	5049
GOCC_PRESYNAPTIC_ENDOCYTIC_ZONE	18	0.28164	0.826892	0.70021	0.878617	1	4229
GOCC_CLATHRIN_COATED_VESICLE	117	0.185633	0.824186	0.866388	0.880456	1	4400
GOCC_VARICOSITY	15	0.293315	0.818156	0.713693	0.888227	1	173
GOCC_CLATHRIN_COAT	50	0.213147	0.80786	0.803181	0.902266	1	4229
GOCC_GAMMA_TUBULIN_COMPLEX	16	0.281368	0.804108	0.724426	0.905232	1	2474
GOCC_MYOFILAMENT	27	0.241657	0.802562	0.763747	0.904601	1	3987
GOCC_PHOTORECEPTOR_OUTER_SEGMENT	88	0.186031	0.786902	0.881857	0.924798	1	3660
GOCC_EXORIBONUCLEASE_COMPLEX	23	0.245528	0.783672	0.772632	0.926422	1	2686
GOCC_CYTOPLASMIC_STRESS_GRANULE	83	0.191221	0.781849	0.904656	0.925909	1	4911
GOCC_NODE_OF_RANVIER	19	0.262709	0.780671	0.753138	0.924512	1	1572
GOCC_CYTOPLASMIC_DYNEIN_COMPLEX	25	0.242377	0.774141	0.797595	0.929969	1	8813
GOCC_RETROMER_COMPLEX	21	0.25169	0.774098	0.777778	0.926983	1	555
GOCC_H4_HISTONE_ACETYLTRANSFERASE_COMPLEX	41	0.213661	0.764449	0.82549	0.936099	1	5049
GOCC_SPINDLE_MIDZONE	39	0.213633	0.760056	0.861635	0.938385	1	4961
GOCC_PML_BODY	85	0.181256	0.757014	0.912854	0.939077	1	6416
GOCC_ESCRT_COMPLEX	25	0.228719	0.750524	0.842105	0.943107	1	5233
GOCC_POSTSYNAPTIC_DENSITY_INTRACELLULAR_COMPONENT	42	0.205005	0.736058	0.878601	0.954625	1	6462
GOCC_SAGA_TYPE_COMPLEX	37	0.203375	0.724876	0.90982	0.962369	1	5022
GOCC_PRP19_COMPLEX	15	0.2552	0.713584	0.847495	0.968604	1	6649
GOCC_DESMOSOME	25	0.21318	0.704722	0.892783	0.972516	1	887
GOCC_SAGA_COMPLEX	23	0.221027	0.703689	0.904959	0.970142	1	4749
GOCC_PLATELET_ALPHA_GRANULE	20	0.227079	0.696828	0.878049	0.972066	1	4422
GOCC_ENDOPLASMIC_RETICULUM_GOLGI_INTERMEDIATE_COMPARTMENT_MEMBRANE	16	0.245808	0.696153	0.887689	0.969366	1	3842
GOCC_ACETYLTRANSFERASE_COMPLEX	103	0.158513	0.690431	0.99115	0.970487	1	5049
GOCC_VOLTAGE_GATED_SODIUM_CHANNEL_COMPLEX	17	0.234908	0.688163	0.897683	0.968779	1	1916
GOCC_ESC_E_Z_COMPLEX	16	0.232087	0.667333	0.89339	0.978312	1	4185
GOCC_INTRACILIARY_TRANSPORT_PARTICLE_B	20	0.212866	0.651589	0.937768	0.983287	1	4660
GOCC_INTERSTITIAL_MATRIX	17	0.220675	0.64617	0.93159	0.982772	1	6616
GOCC_AXOLEMMA	20	0.211923	0.641944	0.927536	0.98151	1	6510
GOCC_CANONICAL_INFLAMMASOME_COMPLEX	20	0.206298	0.632588	0.932653	0.982338	1	3290
GOCC_PRERIBOSOME_LARGE_SUBUNIT_PRECURSOR	20	0.194826	0.590602	0.972917	0.992369	1	19067
GOCC_CAJAL_BODY	38	0.161224	0.573584	0.998016	0.993064	1	2688
GOCC_POSTSYNAPTIC_ENDOSOME	17	0.195266	0.571574	0.975659	0.990414	1	19056
GOCC_SPERM_HEAD_PLASMA_MEMBRANE	20	0.163757	0.508606	0.989879	0.995683	1	19802

## Sheet: 1dpl-
NAME	SIZE	ES	NES	NOM p-val	FDR q-val	FWER p-val	RANK AT MAX
GOCC_AXONEMAL_DYNEIN_COMPLEX	26	-0.541073	-1.70721	0.00921659	0.668701	0.737	4893
GOCC_CYTOSOLIC_LARGE_RIBOSOMAL_SUBUNIT	58	-0.438775	-1.64039	0.00417246	0.669799	0.924	8120
GOCC_DENDRITIC_SHAFT	71	-0.424646	-1.62732	0.0026738	0.503756	0.94	7153
GOCC_AXON_INITIAL_SEGMENT	28	-0.504382	-1.61206	0.0116448	0.436526	0.964	2492
GOCC_MONOATOMIC_ION_CHANNEL_COMPLEX	298	-0.346195	-1.59653	0	0.405674	0.978	6755
GOCC_TERMINAL_BOUTON	92	-0.395921	-1.59166	0.00518135	0.353272	0.981	5245
GOCC_PRESYNAPTIC_ACTIVE_ZONE_MEMBRANE	66	-0.418985	-1.58651	0.00813008	0.317482	0.985	6040
GOCC_POSTSYNAPTIC_SPECIALIZATION_MEMBRANE	153	-0.372348	-1.58462	0.00120482	0.283418	0.988	4782
GOCC_POSTSYNAPTIC_MEMBRANE	349	-0.333731	-1.55552	0	0.32521	0.995	4782
GOCC_CATION_CHANNEL_COMPLEX	191	-0.353179	-1.55536	0	0.292952	0.995	6755
GOCC_NUCLEAR_OUTER_MEMBRANE	25	-0.500089	-1.54638	0.0294551	0.287918	0.998	4221
GOCC_POSTSYNAPTIC_DENSITY_MEMBRANE	114	-0.37352	-1.53691	0.00982801	0.286215	1	7876
GOCC_MYOFILAMENT	27	-0.479263	-1.50739	0.0332829	0.339218	1	3503
GOCC_PRESYNAPTIC_MEMBRANE	237	-0.33468	-1.50693	0.00117233	0.316283	1	6403
GOCC_PROTON_TRANSPORTING_TWO_SECTOR_ATPASE_COMPLEX_PROTON_TRANSPORTING_DOMAIN	22	-0.493237	-1.49182	0.0424886	0.33297	1	6013
GOCC_TRANSPORTER_COMPLEX	407	-0.313232	-1.4723	0.00106724	0.363385	1	6401
GOCC_NODE_OF_RANVIER	19	-0.503105	-1.46548	0.0446154	0.360767	1	2665
GOCC_PRESYNAPTIC_CYTOSOL	32	-0.450618	-1.45689	0.0491803	0.365468	1	5596
GOCC_ACROSOMAL_VESICLE	163	-0.337027	-1.44382	0.00601685	0.380363	1	6923
GOCC_NEUROTRANSMITTER_RECEPTOR_COMPLEX	46	-0.409031	-1.44017	0.0419075	0.370918	1	7686
GOCC_SODIUM_CHANNEL_COMPLEX	28	-0.451869	-1.43355	0.0542522	0.370953	1	7980
GOCC_VOLTAGE_GATED_POTASSIUM_CHANNEL_COMPLEX	77	-0.356764	-1.39132	0.0384106	0.483276	1	6719
GOCC_PRESYNAPTIC_ACTIVE_ZONE	121	-0.334414	-1.38985	0.0307125	0.466923	1	6108
GOCC_CHOLINERGIC_SYNAPSE	19	-0.477273	-1.38126	0.0654762	0.474204	1	1835
GOCC_GABA_RECEPTOR_COMPLEX	21	-0.459448	-1.38067	0.107303	0.457052	1	4157
GOCC_PARALLEL_FIBER_TO_PURKINJE_CELL_SYNAPSE	37	-0.399601	-1.37786	0.0799439	0.448037	1	5992
GOCC_AMPA_GLUTAMATE_RECEPTOR_COMPLEX	29	-0.426666	-1.36573	0.0948148	0.470272	1	4434
GOCC_CYTOSOLIC_RIBOSOME	119	-0.323174	-1.33896	0.0438909	0.544	1	6197
GOCC_SARCOMERE	202	-0.301386	-1.33775	0.0264368	0.529548	1	5214
GOCC_CORNIFIED_ENVELOPE	60	-0.355801	-1.32577	0.0844875	0.555718	1	3763
GOCC_MYOSIN_FILAMENT	22	-0.432909	-1.31983	0.126183	0.558656	1	6963
GOCC_POTASSIUM_CHANNEL_COMPLEX	91	-0.329163	-1.3186	0.0742188	0.54577	1	6719
GOCC_HIPPOCAMPAL_MOSSY_FIBER_TO_CA3_SYNAPSE	60	-0.354374	-1.31395	0.097931	0.545768	1	5289
GOCC_PROTON_TRANSPORTING_ATP_SYNTHASE_COMPLEX	21	-0.442102	-1.30442	0.149231	0.563473	1	10390
GOCC_SECRETORY_GRANULE	458	-0.27047	-1.28952	0.00943396	0.600567	1	6875
GOCC_NEURON_PROJECTION_MEMBRANE	69	-0.337581	-1.28905	0.0945596	0.585791	1	6403
GOCC_NEURON_PROJECTION_TERMINUS	222	-0.286519	-1.27964	0.0485876	0.604639	1	6679
GOCC_CHLORIDE_CHANNEL_COMPLEX	51	-0.353919	-1.27593	0.135211	0.602905	1	4157
GOCC_NEURONAL_DENSE_CORE_VESICLE	35	-0.382774	-1.27563	0.145533	0.588534	1	4297
GOCC_NEUROMUSCULAR_JUNCTION	109	-0.309544	-1.27528	0.0896638	0.575014	1	2968
GOCC_PARANODE_REGION_OF_AXON	16	-0.458157	-1.26754	0.169255	0.588816	1	3214
GOCC_CYTOSOLIC_SMALL_RIBOSOMAL_SUBUNIT	43	-0.366854	-1.26619	0.139633	0.579241	1	5340
GOCC_VOLTAGE_GATED_CALCIUM_CHANNEL_COMPLEX	42	-0.360836	-1.264	0.147222	0.573519	1	6292
GOCC_POSTSYNAPTIC_CYTOSKELETON	23	-0.414559	-1.25563	0.170767	0.590298	1	4591
GOCC_PROTON_TRANSPORTING_TWO_SECTOR_ATPASE_COMPLEX	50	-0.346417	-1.25108	0.149718	0.593024	1	6320
GOCC_CYTOSOLIC_REGION	49	-0.35338	-1.25035	0.136681	0.582624	1	6070
GOCC_AXOLEMMA	20	-0.421104	-1.23893	0.182946	0.609931	1	6200
GOCC_PHOTORECEPTOR_RIBBON_SYNAPSE	18	-0.42539	-1.23648	0.192133	0.606107	1	3681
GOCC_PRESYNAPTIC_ACTIVE_ZONE_CYTOPLASMIC_COMPONENT	22	-0.408967	-1.2363	0.184593	0.594397	1	6570
GOCC_MAIN_AXON	87	-0.311921	-1.23495	0.147952	0.587349	1	7502
GOCC_VACUOLAR_PROTON_TRANSPORTING_V_TYPE_ATPASE_COMPLEX	23	-0.409678	-1.23267	0.19076	0.583517	1	6001
GOCC_DENDRITE_MEMBRANE	48	-0.343283	-1.22673	0.170391	0.593234	1	4114
GOCC_VOLTAGE_GATED_SODIUM_CHANNEL_COMPLEX	17	-0.428873	-1.22293	0.21746	0.595676	1	6292
GOCC_LARGE_RIBOSOMAL_SUBUNIT	114	-0.297443	-1.21988	0.128109	0.595107	1	6197
GOCC_GABA_ERGIC_SYNAPSE	133	-0.288266	-1.21655	0.135654	0.595433	1	4993
GOCC_RESPIRASOME	91	-0.304775	-1.2125	0.164021	0.598522	1	8352
GOCC_I_BAND	147	-0.282631	-1.20855	0.139194	0.601785	1	5111
GOCC_9PLUS2_MOTILE_CILIUM	222	-0.2692	-1.20459	0.106774	0.605182	1	3420
GOCC_DYNEIN_COMPLEX	56	-0.325778	-1.19601	0.207447	0.623991	1	5015
GOCC_APICOLATERAL_PLASMA_MEMBRANE	27	-0.378298	-1.19445	0.222386	0.618733	1	7762
GOCC_RECEPTOR_COMPLEX	405	-0.25331	-1.18977	0.0808511	0.624122	1	7599
GOCC_DENSE_CORE_GRANULE	54	-0.328319	-1.18895	0.211268	0.616598	1	3672
GOCC_SYNAPTIC_VESICLE_MEMBRANE	145	-0.279512	-1.17853	0.15092	0.642613	1	4320
GOCC_CALCIUM_CHANNEL_COMPLEX	66	-0.30769	-1.17664	0.206849	0.639438	1	7124
GOCC_CALYX_OF_HELD	31	-0.360914	-1.17585	0.241331	0.632488	1	957
GOCC_ANAPHASE_PROMOTING_COMPLEX	21	-0.390023	-1.17365	0.264209	0.630367	1	3483
GOCC_EXCITATORY_SYNAPSE	98	-0.286362	-1.16997	0.180203	0.63359	1	5992
GOCC_PORE_COMPLEX	26	-0.367483	-1.15689	0.251497	0.669591	1	5222
GOCC_CONTRACTILE_FIBER	240	-0.257118	-1.15391	0.169854	0.670592	1	4175
GOCC_RIBOSOMAL_SUBUNIT	188	-0.261416	-1.14828	0.196682	0.679913	1	6002
GOCC_KERATIN_FILAMENT	51	-0.319652	-1.14745	0.259362	0.673157	1	8009
GOCC_EXOCYTIC_VESICLE	279	-0.250159	-1.14466	0.168919	0.673594	1	5306
GOCC_TIGHT_JUNCTION	142	-0.265204	-1.14282	0.212996	0.670744	1	5009
GOCC_INNER_MITOCHONDRIAL_MEMBRANE_PROTEIN_COMPLEX	141	-0.269782	-1.1412	0.224852	0.667361	1	8352
GOCC_ACETYLCHOLINE_GATED_CHANNEL_COMPLEX	17	-0.40391	-1.13878	0.300604	0.666353	1	7593
GOCC_EXTRINSIC_COMPONENT_OF_PRESYNAPTIC_MEMBRANE	15	-0.416949	-1.13431	0.298762	0.672567	1	5178
GOCC_DESMOSOME	25	-0.361863	-1.13061	0.285285	0.676417	1	5833
GOCC_MOTILE_CILIUM	301	-0.245296	-1.12552	0.19116	0.684619	1	5887
GOCC_RIBBON_SYNAPSE	29	-0.347341	-1.11829	0.300872	0.701138	1	5623
GOCC_GLYCINERGIC_SYNAPSE	17	-0.397463	-1.11548	0.325228	0.70162	1	569
GOCC_TRANSPORT_VESICLE_MEMBRANE	187	-0.254938	-1.11367	0.253855	0.698992	1	4738
GOCC_T_TUBULE	72	-0.287614	-1.11008	0.266055	0.702607	1	4347
GOCC_DENDRITIC_SPINE_HEAD	15	-0.407367	-1.09994	0.342636	0.729283	1	3431
GOCC_NUCLEAR_UBIQUITIN_LIGASE_COMPLEX	44	-0.312576	-1.09603	0.340909	0.73406	1	3507
GOCC_BASAL_PART_OF_CELL	323	-0.238975	-1.09518	0.247817	0.728596	1	3200
GOCC_RNAI_EFFECTOR_COMPLEX	65	-0.289408	-1.08458	0.319838	0.756557	1	2445
GOCC_CYTOCHROME_COMPLEX	37	-0.320509	-1.07933	0.367751	0.766226	1	8352
GOCC_BASOLATERAL_PLASMA_MEMBRANE	265	-0.235042	-1.07621	0.298746	0.768402	1	3319
GOCC_CILIARY_PLASM	170	-0.247137	-1.07389	0.321893	0.767863	1	4907
GOCC_TRANSPORT_VESICLE	362	-0.230622	-1.06764	0.324468	0.78088	1	5306
GOCC_NON_MOTILE_CILIUM	170	-0.242898	-1.06045	0.343091	0.797138	1	6763
GOCC_RESPIRATORY_CHAIN_COMPLEX_IV	25	-0.343132	-1.05288	0.408889	0.814676	1	10352
GOCC_EXTRINSIC_COMPONENT_OF_SYNAPTIC_MEMBRANE	31	-0.328732	-1.05202	0.391369	0.808802	1	5225
GOCC_PEPTIDASE_INHIBITOR_COMPLEX	21	-0.357969	-1.05082	0.381902	0.804117	1	4101
GOCC_NEURON_TO_NEURON_SYNAPSE	441	-0.223534	-1.04952	0.340448	0.800177	1	6114
GOCC_APICAL_JUNCTION_COMPLEX	158	-0.239785	-1.04526	0.373006	0.806213	1	5009
GOCC_DISTAL_AXON	389	-0.221673	-1.0442	0.363147	0.801604	1	7299
GOCC_POSTSYNAPTIC_SPECIALIZATION	429	-0.219608	-1.03323	0.404073	0.830453	1	5292
GOCC_PROTON_TRANSPORTING_V_TYPE_ATPASE_COMPLEX	28	-0.32066	-1.02766	0.431193	0.840987	1	6001
GOCC_NADH_DEHYDROGENASE_COMPLEX	46	-0.284766	-1.02179	0.430518	0.852776	1	10729
GOCC_GOLGI_LUMEN	22	-0.344114	-1.0203	0.431193	0.848726	1	3586
GOCC_CYTOPLASMIC_REGION	264	-0.225963	-1.01796	0.411832	0.848582	1	6570
GOCC_TRANS_GOLGI_NETWORK_TRANSPORT_VESICLE_MEMBRANE	18	-0.355751	-1.01495	0.445455	0.850064	1	7581
GOCC_BRUSH_BORDER_MEMBRANE	82	-0.256064	-1.01281	0.451058	0.84904	1	2000
GOCC_INTERMEDIATE_FILAMENT	135	-0.238097	-1.01133	0.45067	0.845767	1	3976
GOCC_ZYMOGEN_GRANULE_MEMBRANE	16	-0.356884	-1.00946	0.455793	0.844044	1	6051
GOCC_RIBOSOME	241	-0.223353	-0.999289	0.478953	0.869421	1	6197
GOCC_STEREOCILIUM	59	-0.267672	-0.992614	0.496589	0.882883	1	3977
GOCC_CLATHRIN_COATED_VESICLE_MEMBRANE	51	-0.276689	-0.987081	0.480556	0.892728	1	7581
GOCC_CELL_CORTEX_REGION	47	-0.276268	-0.987006	0.495798	0.884826	1	6070
GOCC_PLASMA_MEMBRANE_SIGNALING_RECEPTOR_COMPLEX	187	-0.224068	-0.985209	0.511432	0.882446	1	7593
GOCC_COMPLEX_OF_COLLAGEN_TRIMERS	19	-0.337614	-0.981078	0.491679	0.887154	1	6564
GOCC_MITOTIC_SPINDLE_MIDZONE	15	-0.360327	-0.980088	0.480438	0.88233	1	8007
GOCC_CATSPER_COMPLEX	15	-0.359539	-0.975698	0.504732	0.888574	1	5731
GOCC_POSTSYNAPTIC_CYTOSOL	28	-0.306188	-0.975445	0.495627	0.881764	1	6070
GOCC_CELL_CORTEX	303	-0.212076	-0.972873	0.547672	0.882259	1	5786
GOCC_DOPAMINERGIC_SYNAPSE	20	-0.33213	-0.971319	0.499218	0.879722	1	4658
GOCC_MANCHETTE	21	-0.327379	-0.970391	0.501623	0.875135	1	5016
GOCC_SPERM_PLASMA_MEMBRANE	28	-0.301047	-0.966347	0.5	0.879922	1	2676
GOCC_PLASMA_MEMBRANE_BOUNDED_CELL_PROJECTION_CYTOPLASM	219	-0.216851	-0.965719	0.560726	0.874517	1	6499
GOCC_STEREOCILIUM_BUNDLE	70	-0.251717	-0.96493	0.528105	0.869675	1	3977
GOCC_VESICLE_LUMEN	16	-0.343413	-0.963454	0.523292	0.866835	1	5983
GOCC_INHIBITORY_SYNAPSE	29	-0.301746	-0.962471	0.534918	0.862542	1	5413
GOCC_INNER_KINETOCHORE	18	-0.337648	-0.95369	0.554545	0.881233	1	9578
GOCC_CHROMOCENTER	18	-0.342385	-0.952472	0.532508	0.877885	1	1842
GOCC_CELL_PROJECTION_MEMBRANE	325	-0.20377	-0.947037	0.609811	0.886097	1	6427
GOCC_SPERM_HEAD_PLASMA_MEMBRANE	20	-0.323262	-0.944627	0.569444	0.88601	1	2676
GOCC_MYOSIN_II_COMPLEX	26	-0.302984	-0.944432	0.533733	0.8796	1	3602
GOCC_CUL4_RING_E3_UBIQUITIN_LIGASE_COMPLEX	33	-0.283431	-0.943487	0.553648	0.87549	1	1120
GOCC_NEURON_SPINE	213	-0.210314	-0.937888	0.627635	0.883785	1	4728
GOCC_APICAL_PLASMA_MEMBRANE	423	-0.19838	-0.930855	0.670968	0.896536	1	6718
GOCC_MYOSIN_COMPLEX	56	-0.249977	-0.929455	0.58967	0.893688	1	4655
GOCC_GLYCOPROTEIN_COMPLEX	25	-0.303522	-0.929366	0.566372	0.887226	1	3848
GOCC_INTERCALATED_DISC	67	-0.246266	-0.928256	0.591588	0.883768	1	5726
GOCC_CLUSTER_OF_ACTIN_BASED_CELL_PROJECTIONS	209	-0.208729	-0.924292	0.645309	0.887715	1	4032
GOCC_CLATHRIN_VESICLE_COAT	33	-0.276166	-0.92284	0.572464	0.884847	1	1925
GOCC_SYNAPTIC_CLEFT	25	-0.298835	-0.921587	0.545176	0.881904	1	6249
GOCC_ORGANELLE_MEMBRANE_CONTACT_SITE	44	-0.260507	-0.915177	0.583931	0.892476	1	3408
GOCC_MEIOTIC_SPINDLE	18	-0.314758	-0.910509	0.581876	0.897805	1	3768
GOCC_CLATHRIN_COATED_ENDOCYTIC_VESICLE	27	-0.287476	-0.907479	0.585627	0.899257	1	5526
GOCC_CUL2_RING_UBIQUITIN_LIGASE_COMPLEX	33	-0.270731	-0.90636	0.606628	0.895621	1	4775
GOCC_CELL_BODY_MEMBRANE	41	-0.261107	-0.9053	0.606534	0.892255	1	6256
GOCC_MITOCHONDRIA_ASSOCIATED_ENDOPLASMIC_RETICULUM_MEMBRANE	21	-0.302258	-0.903998	0.597264	0.889345	1	4457
GOCC_CORTICAL_ACTIN_CYTOSKELETON	84	-0.2269	-0.894252	0.670103	0.907343	1	2273
GOCC_EXTERNAL_SIDE_OF_PLASMA_MEMBRANE	499	-0.185974	-0.892852	0.785115	0.90448	1	7277
GOCC_SPERM_MIDPIECE	58	-0.238256	-0.882779	0.674897	0.923366	1	5887
GOCC_SCHAFFER_COLLATERAL_CA1_SYNAPSE	144	-0.206919	-0.88048	0.724911	0.9227	1	3243
GOCC_CLATHRIN_ADAPTOR_COMPLEX	26	-0.284384	-0.879228	0.659193	0.919491	1	4414
GOCC_9PLUS0_NON_MOTILE_CILIUM	131	-0.206585	-0.872571	0.753408	0.929131	1	7107
GOCC_SMALL_RIBOSOMAL_SUBUNIT	79	-0.222033	-0.872415	0.70801	0.923262	1	2368
GOCC_MRNA_CLEAVAGE_AND_POLYADENYLATION_SPECIFICITY_FACTOR_COMPLEX	19	-0.301	-0.870963	0.633127	0.920644	1	2515
GOCC_IMMUNOGLOBULIN_COMPLEX	15	-0.318788	-0.869283	0.652038	0.918322	1	10974
GOCC_LEADING_EDGE_MEMBRANE	157	-0.202811	-0.866953	0.755896	0.917721	1	6403
GOCC_INTERMEDIATE_FILAMENT_CYTOSKELETON	171	-0.198076	-0.865986	0.765983	0.913895	1	3976
GOCC_AP_TYPE_MEMBRANE_COAT_ADAPTOR_COMPLEX	43	-0.245028	-0.853333	0.709859	0.93657	1	5526
GOCC_CATENIN_COMPLEX	31	-0.262501	-0.849114	0.700573	0.939526	1	5786
GOCC_PHOTORECEPTOR_INNER_SEGMENT	62	-0.225615	-0.84211	0.731844	0.948422	1	4808
GOCC_PERIKARYON	151	-0.196038	-0.837319	0.815696	0.95212	1	7280
GOCC_BRUSH_BORDER	147	-0.195116	-0.835795	0.796671	0.94933	1	2000
GOCC_SPERM_HEAD	36	-0.246248	-0.831945	0.717489	0.950931	1	2676
GOCC_CLATHRIN_COAT	50	-0.232298	-0.829355	0.748271	0.950201	1	1925
GOCC_PHOTORECEPTOR_OUTER_SEGMENT	88	-0.207983	-0.827569	0.807931	0.94775	1	7107
GOCC_SECRETORY_GRANULE_MEMBRANE	87	-0.209621	-0.826858	0.783854	0.943405	1	4858
GOCC_CILIARY_ROOTLET	16	-0.293014	-0.81819	0.727273	0.954294	1	2838
GOCC_PLATELET_ALPHA_GRANULE	20	-0.274584	-0.814504	0.722393	0.955429	1	5578
GOCC_POLYSOMAL_RIBOSOME	34	-0.238632	-0.80549	0.775687	0.966301	1	8120
GOCC_T_CELL_RECEPTOR_COMPLEX	15	-0.294358	-0.805276	0.761218	0.960897	1	2790
GOCC_CELL_CELL_CONTACT_ZONE	90	-0.200464	-0.803087	0.83801	0.959169	1	2008
GOCC_LATERAL_PLASMA_MEMBRANE	73	-0.205224	-0.800949	0.821955	0.957268	1	3265
GOCC_SPERM_PRINCIPAL_PIECE	40	-0.226377	-0.787505	0.829197	0.973845	1	7005
GOCC_OUTER_KINETOCHORE	23	-0.256017	-0.781974	0.780338	0.976857	1	2057
GOCC_ACROSOMAL_MEMBRANE	26	-0.251697	-0.781183	0.775298	0.972297	1	4338
GOCC_DENDRITE_CYTOPLASM	33	-0.238973	-0.779536	0.790323	0.969145	1	7334
GOCC_GERM_CELL_NUCLEUS	107	-0.19002	-0.769853	0.890933	0.977819	1	6557
GOCC_LATERAL_ELEMENT	19	-0.258266	-0.762769	0.773529	0.981974	1	7042
GOCC_CIS_GOLGI_NETWORK_MEMBRANE	24	-0.249551	-0.762553	0.799406	0.976648	1	6156
GOCC_MALE_GERM_CELL_NUCLEUS	84	-0.192556	-0.761935	0.891582	0.971942	1	5956
GOCC_MESSENGER_RIBONUCLEOPROTEIN_COMPLEX	16	-0.267263	-0.753738	0.802839	0.977209	1	3110
GOCC_SARCOLEMMA	170	-0.171957	-0.748742	0.948296	0.978217	1	5034
GOCC_FEMALE_GERM_CELL_NUCLEUS	27	-0.235792	-0.740804	0.834302	0.982316	1	6437
GOCC_IMMUNOLOGICAL_SYNAPSE	47	-0.208483	-0.739731	0.885635	0.978056	1	1028
GOCC_AGGRESOME	36	-0.219871	-0.729516	0.872011	0.984397	1	3949
GOCC_GOLGI_ASSOCIATED_VESICLE_MEMBRANE	45	-0.20196	-0.713005	0.898448	0.99574	1	787
GOCC_NEURON_PROJECTION_CYTOPLASM	50	-0.199095	-0.710145	0.91989	0.993004	1	8079
GOCC_PIGMENT_GRANULE	39	-0.205041	-0.706314	0.907514	0.99112	1	1649
GOCC_CILIARY_MEMBRANE	59	-0.188028	-0.704656	0.930201	0.987256	1	6354
GOCC_CORTICAL_CYTOSKELETON	119	-0.169448	-0.70029	0.948403	0.985692	1	5370
GOCC_CILIARY_TRANSITION_ZONE	75	-0.175274	-0.681782	0.95806	0.994829	1	8499
GOCC_MRNA_CLEAVAGE_FACTOR_COMPLEX	24	-0.220374	-0.681675	0.889717	0.989654	1	2515
GOCC_GTPASE_COMPLEX	39	-0.193528	-0.665098	0.920943	0.995459	1	9299
GOCC_MITOCHONDRIAL_PROTEIN_CONTAINING_COMPLEX	287	-0.145386	-0.662244	1	0.991921	1	8386
GOCC_LUMENAL_SIDE_OF_MEMBRANE	20	-0.216494	-0.643208	0.930448	0.997157	1	7116
GOCC_AXONAL_GROWTH_CONE	45	-0.182206	-0.640552	0.950867	0.99325	1	8687
GOCC_OXIDOREDUCTASE_COMPLEX	118	-0.15079	-0.625647	0.991162	0.994603	1	8318
GOCC_ENDOPLASMIC_RETICULUM_TUBULAR_NETWORK	30	-0.191621	-0.623407	0.955994	0.990387	1	3785
GOCC_PROTON_TRANSPORTING_TWO_SECTOR_ATPASE_COMPLEX_CATALYTIC_DOMAIN	17	-0.21615	-0.621668	0.944099	0.986039	1	4994
GOCC_EXTRINSIC_COMPONENT_OF_SYNAPTIC_VESICLE_MEMBRANE	22	-0.200783	-0.6061	0.955178	0.986797	1	4098
GOCC_CLATHRIN_COAT_OF_COATED_PIT	19	-0.203492	-0.594358	0.964968	0.985308	1	5526
GOCC_TRICARBOXYLIC_ACID_CYCLE_ENZYME_COMPLEX	21	-0.129058	-0.38561	0.997006	0.999855	1	20625

## Sheet: 3dpl-
NAME	SIZE	ES	NES	NOM p-val	FDR q-val	FWER p-val	RANK AT MAX
GOCC_CYTOCHROME_COMPLEX	37	-0.661188	-2.33059	0	0	0	4574
GOCC_AXON_INITIAL_SEGMENT	28	-0.696156	-2.30345	0	0	0	4023
GOCC_RESPIRATORY_CHAIN_COMPLEX_IV	25	-0.721345	-2.27184	0	0	0	1601
GOCC_RESPIRASOME	91	-0.542292	-2.24455	0	1.9201521E-4	0.001	4830
GOCC_POSTSYNAPTIC_SPECIALIZATION_MEMBRANE	153	-0.485458	-2.20493	0	1.5361217E-4	0.001	3990
GOCC_POSTSYNAPTIC_DENSITY_MEMBRANE	114	-0.508807	-2.2027	0	1.2801013E-4	0.001	3799
GOCC_INNER_MITOCHONDRIAL_MEMBRANE_PROTEIN_COMPLEX	141	-0.471185	-2.10437	0	5.462469E-4	0.005	6300
GOCC_MAIN_AXON	87	-0.506078	-2.08658	0	6.8210723E-4	0.007	4079
GOCC_POSTSYNAPTIC_MEMBRANE	349	-0.414254	-2.06339	0	8.7041315E-4	0.01	3990
GOCC_PRESYNAPTIC_ACTIVE_ZONE	121	-0.470946	-2.0452	0	0.00118027	0.015	5484
GOCC_GABA_ERGIC_SYNAPSE	133	-0.455458	-2.03557	0	0.00129026	0.018	5135
GOCC_PRESYNAPTIC_ACTIVE_ZONE_CYTOPLASMIC_COMPONENT	22	-0.661458	-2.02654	0	0.0015081	0.023	4923
GOCC_INHIBITORY_SYNAPSE	29	-0.614929	-1.99125	0.00189753	0.00271093	0.044	6074
GOCC_POSTSYNAPTIC_SPECIALIZATION	429	-0.380342	-1.9352	0	0.00537752	0.091	4274
GOCC_PRESYNAPTIC_MEMBRANE	237	-0.401031	-1.92859	0	0.00528674	0.095	3665
GOCC_PRESYNAPTIC_ACTIVE_ZONE_MEMBRANE	66	-0.498623	-1.91872	0	0.00554699	0.106	3112
GOCC_NEURON_TO_NEURON_SYNAPSE	441	-0.372711	-1.90441	0	0.00595854	0.12	4274
GOCC_EXCITATORY_SYNAPSE	98	-0.436022	-1.8499	0	0.0114655	0.227	3309
GOCC_CALYX_OF_HELD	31	-0.543228	-1.84324	0.00776699	0.0117395	0.242	3450
GOCC_NADH_DEHYDROGENASE_COMPLEX	46	-0.49599	-1.83409	0	0.0127562	0.267	5424
GOCC_AXOLEMMA	20	-0.610035	-1.83255	0.00188324	0.0124047	0.273	4079
GOCC_NEURON_PROJECTION_MEMBRANE	69	-0.461242	-1.81725	0	0.0143459	0.321	5500
GOCC_AMPA_GLUTAMATE_RECEPTOR_COMPLEX	29	-0.53867	-1.79367	0.0019084	0.0176502	0.39	4349
GOCC_NEUROTRANSMITTER_RECEPTOR_COMPLEX	46	-0.491057	-1.77514	0.0019305	0.020344	0.455	4349
GOCC_DENDRITIC_SHAFT	71	-0.443128	-1.76303	0.00201613	0.0223735	0.501	7034
GOCC_DISTAL_AXON	389	-0.344462	-1.75321	0	0.0236277	0.534	4444
GOCC_NEURON_PROJECTION_TERMINUS	222	-0.365713	-1.74893	0	0.0241191	0.56	3873
GOCC_GLYCINERGIC_SYNAPSE	17	-0.60221	-1.73593	0.0141414	0.0261515	0.605	1624
GOCC_TRANSPORTER_COMPLEX	407	-0.344186	-1.73441	0	0.0255444	0.609	5697
GOCC_SCHAFFER_COLLATERAL_CA1_SYNAPSE	144	-0.386176	-1.72889	0	0.0256774	0.62	3309
GOCC_GABA_RECEPTOR_COMPLEX	21	-0.571642	-1.71893	0.00579151	0.0273046	0.654	5086
GOCC_TERMINAL_BOUTON	92	-0.407012	-1.69029	0	0.0349971	0.776	3567
GOCC_EXTRINSIC_COMPONENT_OF_SYNAPTIC_MEMBRANE	31	-0.504414	-1.68491	0.00959693	0.0359014	0.796	4482
GOCC_EXTRINSIC_COMPONENT_OF_PRESYNAPTIC_MEMBRANE	15	-0.588162	-1.65141	0.0176125	0.0473684	0.887	3456
GOCC_PARALLEL_FIBER_TO_PURKINJE_CELL_SYNAPSE	37	-0.473208	-1.63223	0.0133333	0.0539589	0.924	3175
GOCC_MITOCHONDRIAL_PROTEIN_CONTAINING_COMPLEX	287	-0.332194	-1.62946	0	0.0539209	0.929	4938
GOCC_MONOATOMIC_ION_CHANNEL_COMPLEX	298	-0.331868	-1.62284	0	0.0553205	0.936	5543
GOCC_HIPPOCAMPAL_MOSSY_FIBER_TO_CA3_SYNAPSE	60	-0.418851	-1.62225	0.011976	0.0541537	0.938	3567
GOCC_DENDRITE_MEMBRANE	48	-0.44437	-1.61892	0.0138067	0.054554	0.941	2847
GOCC_CELL_CORTEX_REGION	47	-0.439694	-1.60897	0.0119284	0.0572983	0.953	4923
GOCC_CYTOSOLIC_REGION	49	-0.430625	-1.574	0.00756144	0.0744552	0.979	3613
GOCC_MYELIN_SHEATH	206	-0.332306	-1.55282	0	0.086132	0.993	3757
GOCC_NEURON_SPINE	213	-0.326417	-1.53987	0.00608519	0.0924121	0.994	4182
GOCC_CHLORIDE_CHANNEL_COMPLEX	51	-0.399627	-1.48103	0.0298805	0.13939	0.999	3890
GOCC_SYNAPTIC_VESICLE_MEMBRANE	145	-0.329107	-1.47268	0.00988142	0.144774	0.999	5346
GOCC_PRESYNAPTIC_CYTOSOL	32	-0.438322	-1.46319	0.0474383	0.152251	1	3613
GOCC_TRANSPORT_VESICLE_MEMBRANE	187	-0.311901	-1.45696	0.00198413	0.155221	1	5396
GOCC_POSTSYNAPTIC_CYTOSOL	28	-0.445276	-1.44048	0.0571429	0.170011	1	3594
GOCC_CATION_CHANNEL_COMPLEX	191	-0.305781	-1.43425	0.00763359	0.173755	1	5500
GOCC_NEUROMUSCULAR_JUNCTION	109	-0.336985	-1.43266	0.00595238	0.172533	1	4066
GOCC_EXTRINSIC_COMPONENT_OF_PLASMA_MEMBRANE	144	-0.320824	-1.42359	0.0102249	0.179619	1	3112
GOCC_NUCLEOID	46	-0.392433	-1.42229	0.0376569	0.17745	1	1841
GOCC_OXIDOREDUCTASE_COMPLEX	118	-0.319822	-1.4126	0.0175439	0.185978	1	5697
GOCC_SITE_OF_POLARIZED_GROWTH	214	-0.301194	-1.40385	0.00420168	0.193135	1	4444
GOCC_DENDRITE_CYTOPLASM	33	-0.411482	-1.40372	0.0772277	0.189798	1	4033
GOCC_APICOLATERAL_PLASMA_MEMBRANE	27	-0.4258	-1.40267	0.0754352	0.18772	1	7125
GOCC_CUL3_RING_UBIQUITIN_LIGASE_COMPLEX	39	-0.394728	-1.39887	0.0618763	0.188714	1	5410
GOCC_EXOCYTIC_VESICLE	279	-0.285241	-1.39607	0.0119048	0.189137	1	5500
GOCC_CLATHRIN_COATED_ENDOCYTIC_VESICLE	27	-0.435311	-1.38985	0.0826772	0.19321	1	4169
GOCC_POTASSIUM_CHANNEL_COMPLEX	91	-0.335071	-1.37862	0.0311203	0.204011	1	4475
GOCC_ORGANELLE_MEMBRANE_CONTACT_SITE	44	-0.385534	-1.3727	0.0546559	0.208223	1	5356
GOCC_TRICARBOXYLIC_ACID_CYCLE_ENZYME_COMPLEX	21	-0.447341	-1.37265	0.0759494	0.205003	1	2891
GOCC_MYOSIN_FILAMENT	22	-0.449249	-1.37155	0.0986193	0.203037	1	5704
GOCC_SODIUM_CHANNEL_COMPLEX	28	-0.403245	-1.34462	0.0963391	0.236583	1	5263
GOCC_EXTRINSIC_COMPONENT_OF_POSTSYNAPTIC_MEMBRANE	16	-0.468941	-1.34311	0.109641	0.234831	1	1340
GOCC_VOLTAGE_GATED_POTASSIUM_CHANNEL_COMPLEX	77	-0.335273	-1.33722	0.0576132	0.240238	1	4475
GOCC_SEH1_ASSOCIATED_COMPLEX	15	-0.487588	-1.33345	0.124767	0.241867	1	5165
GOCC_POSTSYNAPTIC_CYTOSKELETON	23	-0.423107	-1.33218	0.115385	0.240095	1	3163
GOCC_CUL4_RING_E3_UBIQUITIN_LIGASE_COMPLEX	33	-0.39352	-1.32954	0.112224	0.240171	1	8365
GOCC_PROTON_TRANSPORTING_ATP_SYNTHASE_COMPLEX	21	-0.43274	-1.32684	0.133072	0.240934	1	7962
GOCC_CELL_PROJECTION_MEMBRANE	325	-0.266729	-1.32191	0.0175781	0.244723	1	5511
GOCC_SARCOMERE	202	-0.281802	-1.32173	0.0241187	0.241597	1	4004
GOCC_CILIARY_ROOTLET	16	-0.469931	-1.31887	0.140039	0.242511	1	107
GOCC_POSTSYNAPTIC_DENSITY_INTRACELLULAR_COMPONENT	42	-0.364435	-1.31186	0.104563	0.249732	1	4182
GOCC_TRANSPORT_VESICLE	362	-0.262759	-1.30987	0.015625	0.249236	1	5522
GOCC_POSTSYNAPTIC_SPECIALIZATION_INTRACELLULAR_COMPONENT	50	-0.352326	-1.29042	0.100604	0.27541	1	4182
GOCC_CYTOSOLIC_LARGE_RIBOSOMAL_SUBUNIT	58	-0.33749	-1.28625	0.112474	0.27855	1	2038
GOCC_RIBBON_SYNAPSE	29	-0.387537	-1.28519	0.15547	0.276747	1	6633
GOCC_DENSE_CORE_GRANULE	54	-0.337115	-1.27822	0.115152	0.284933	1	7409
GOCC_CALCIUM_CHANNEL_COMPLEX	66	-0.323584	-1.27681	0.11068	0.28402	1	2586
GOCC_PERIKARYON	151	-0.280001	-1.27049	0.0688976	0.291548	1	3365
GOCC_EXTRINSIC_COMPONENT_OF_MEMBRANE	221	-0.265771	-1.26851	0.0335196	0.29121	1	4252
GOCC_CCR4_NOT_COMPLEX	16	-0.452314	-1.26749	0.17418	0.289373	1	1304
GOCC_STEREOCILIUM_BUNDLE	70	-0.319898	-1.26614	0.106299	0.288061	1	4917
GOCC_NODE_OF_RANVIER	19	-0.422498	-1.26221	0.178846	0.290749	1	5886
GOCC_PROTON_TRANSPORTING_TWO_SECTOR_ATPASE_COMPLEX_PROTON_TRANSPORTING_DOMAIN	22	-0.412152	-1.25497	0.169811	0.299573	1	6300
GOCC_CYTOSOLIC_RIBOSOME	119	-0.284521	-1.2346	0.116022	0.331976	1	2229
GOCC_AP_TYPE_MEMBRANE_COAT_ADAPTOR_COMPLEX	43	-0.343781	-1.23128	0.154489	0.334231	1	4169
GOCC_STEREOCILIUM	59	-0.32204	-1.22719	0.138837	0.337873	1	4917
GOCC_CLATHRIN_ADAPTOR_COMPLEX	26	-0.381994	-1.21107	0.215238	0.364037	1	6116
GOCC_LEADING_EDGE_MEMBRANE	157	-0.26734	-1.20385	0.118577	0.375018	1	5500
GOCC_CONTRACTILE_FIBER	240	-0.252547	-1.20312	0.0737864	0.372563	1	5617
GOCC_PRC1_COMPLEX	15	-0.445788	-1.20229	0.242972	0.37022	1	1437
GOCC_NEURONAL_DENSE_CORE_VESICLE	35	-0.349061	-1.19832	0.217391	0.373781	1	7255
GOCC_NON_MOTILE_CILIUM	170	-0.259483	-1.19728	0.0954274	0.372125	1	5815
GOCC_AXONEMAL_DYNEIN_COMPLEX	26	-0.377421	-1.18515	0.231068	0.392642	1	5817
GOCC_NEURON_PROJECTION_CYTOPLASM	50	-0.310265	-1.18257	0.209486	0.394122	1	4040
GOCC_BRUSH_BORDER_MEMBRANE	82	-0.287525	-1.18249	0.162055	0.390209	1	5606
GOCC_I_BAND	147	-0.262784	-1.18056	0.126016	0.390098	1	4004
GOCC_CLATHRIN_COATED_PIT	71	-0.296509	-1.17792	0.19917	0.391605	1	3175
GOCC_MESSENGER_RIBONUCLEOPROTEIN_COMPLEX	16	-0.419615	-1.17299	0.261663	0.397809	1	2986
GOCC_SYNAPTIC_CLEFT	25	-0.374005	-1.17212	0.234951	0.395802	1	1646
GOCC_CATENIN_COMPLEX	31	-0.350474	-1.16927	0.252408	0.397501	1	4207
GOCC_VOLTAGE_GATED_CALCIUM_CHANNEL_COMPLEX	42	-0.329651	-1.16216	0.234714	0.408471	1	2586
GOCC_PARANODE_REGION_OF_AXON	16	-0.418411	-1.15111	0.293666	0.429362	1	6379
GOCC_GTPASE_COMPLEX	39	-0.328498	-1.14396	0.251968	0.441009	1	3090
GOCC_VOLTAGE_GATED_SODIUM_CHANNEL_COMPLEX	17	-0.399335	-1.13513	0.284133	0.456366	1	1693
GOCC_CLUSTER_OF_ACTIN_BASED_CELL_PROJECTIONS	209	-0.239798	-1.13245	0.204365	0.458283	1	4785
GOCC_CELL_CELL_CONTACT_ZONE	90	-0.271117	-1.13226	0.233716	0.454537	1	3909
GOCC_CLATHRIN_COATED_VESICLE_MEMBRANE	51	-0.305501	-1.12835	0.246241	0.459479	1	5522
GOCC_DESMOSOME	25	-0.355205	-1.12627	0.295669	0.460068	1	7614
GOCC_BASAL_PART_OF_CELL	323	-0.22479	-1.12301	0.157447	0.463608	1	5448
GOCC_CULLIN_RING_UBIQUITIN_LIGASE_COMPLEX	194	-0.236142	-1.11583	0.202405	0.476038	1	5735
GOCC_SARCOPLASM	97	-0.263249	-1.11523	0.22973	0.47329	1	5066
GOCC_LARGE_RIBOSOMAL_SUBUNIT	114	-0.258802	-1.11185	0.241445	0.477221	1	2038
GOCC_AXONAL_GROWTH_CONE	45	-0.298409	-1.10864	0.30754	0.480739	1	4668
GOCC_MYOFILAMENT	27	-0.341506	-1.10306	0.297665	0.48955	1	1338
GOCC_CILIARY_MEMBRANE	59	-0.287092	-1.10166	0.272901	0.488558	1	6521
GOCC_SARCOPLASMIC_RETICULUM	74	-0.281221	-1.09365	0.290456	0.503965	1	5066
GOCC_EXTRINSIC_COMPONENT_OF_CYTOPLASMIC_SIDE_OF_PLASMA_MEMBRANE	72	-0.270639	-1.08075	0.298781	0.53215	1	2414
GOCC_IMMUNOGLOBULIN_COMPLEX	15	-0.38686	-1.08038	0.349237	0.528638	1	8752
GOCC_GOLGI_LUMEN	22	-0.355353	-1.08009	0.352	0.525027	1	2018
GOCC_PML_BODY	85	-0.260957	-1.07949	0.314168	0.522154	1	4008
GOCC_BASOLATERAL_PLASMA_MEMBRANE	265	-0.222401	-1.07751	0.242485	0.522641	1	2875
GOCC_MITOCHONDRIAL_MATRIX	295	-0.219985	-1.07629	0.240084	0.521612	1	3108
GOCC_APICAL_DENDRITE	30	-0.324264	-1.06631	0.353414	0.541821	1	2083
GOCC_FILOPODIUM_TIP	18	-0.368687	-1.05945	0.394	0.554687	1	5435
GOCC_SARCOPLASMIC_RETICULUM_MEMBRANE	24	-0.342796	-1.05809	0.379576	0.55378	1	2907
GOCC_OUTER_MEMBRANE	221	-0.22381	-1.05605	0.288981	0.554664	1	4432
GOCC_INTERCALATED_DISC	67	-0.266988	-1.05017	0.366412	0.564943	1	3909
GOCC_TIGHT_JUNCTION	142	-0.237344	-1.05017	0.3375	0.560631	1	5002
GOCC_UBIQUITIN_LIGASE_COMPLEX	317	-0.21228	-1.04645	0.342	0.566084	1	4970
GOCC_INTERMEDIATE_FILAMENT_CYTOSKELETON	171	-0.225934	-1.0408	0.353556	0.576373	1	5603
GOCC_MANCHETTE	21	-0.342209	-1.03933	0.415842	0.575674	1	2175
GOCC_CENTRIOLAR_SATELLITE	118	-0.240826	-1.03889	0.372137	0.57247	1	4573
GOCC_CARBOXY_TERMINAL_DOMAIN_PROTEIN_KINASE_COMPLEX	22	-0.328544	-1.01617	0.441905	0.62933	1	2811
GOCC_INNER_KINETOCHORE	18	-0.342499	-1.01606	0.432749	0.625037	1	4770
GOCC_CLATHRIN_COATED_VESICLE	117	-0.232834	-1.01284	0.442424	0.629123	1	5227
GOCC_PRESYNAPTIC_ENDOCYTIC_ZONE	18	-0.341095	-1.01153	0.439453	0.628027	1	3643
GOCC_SPERM_PRINCIPAL_PIECE	40	-0.282369	-1.00762	0.43487	0.634142	1	3508
GOCC_PROTON_TRANSPORTING_TWO_SECTOR_ATPASE_COMPLEX	50	-0.271698	-1.00592	0.433594	0.63428	1	3512
GOCC_T_TUBULE	72	-0.248705	-1.00364	0.448473	0.635539	1	4089
GOCC_ADHERENS_JUNCTION	153	-0.2189	-1.003	0.465887	0.632866	1	6258
GOCC_NUCLEAR_OUTER_MEMBRANE	25	-0.32304	-0.999326	0.481336	0.638362	1	4883
GOCC_CLATHRIN_COAT	50	-0.272332	-0.992893	0.459082	0.65091	1	3175
GOCC_NUCLEAR_CYCLIN_DEPENDENT_PROTEIN_KINASE_HOLOENZYME_COMPLEX	17	-0.342126	-0.989145	0.482422	0.656299	1	2811
GOCC_MITOCHONDRIA_ASSOCIATED_ENDOPLASMIC_RETICULUM_MEMBRANE	21	-0.326826	-0.98764	0.469925	0.655672	1	6535
GOCC_9PLUS0_NON_MOTILE_CILIUM	131	-0.223512	-0.986426	0.486486	0.654488	1	4602
GOCC_PHOSPHATASE_COMPLEX	50	-0.264259	-0.984695	0.479846	0.654594	1	2729
GOCC_APICAL_JUNCTION_COMPLEX	158	-0.213793	-0.983922	0.481696	0.652238	1	5077
GOCC_A_BAND	37	-0.280398	-0.979616	0.48249	0.659267	1	3909
GOCC_PCG_PROTEIN_COMPLEX	47	-0.266203	-0.977571	0.487713	0.659914	1	4556
GOCC_BRUSH_BORDER	147	-0.214654	-0.968631	0.53891	0.679268	1	4540
GOCC_INTERMEDIATE_FILAMENT	135	-0.215378	-0.96339	0.549603	0.688893	1	5603
GOCC_PHOTORECEPTOR_OUTER_SEGMENT_MEMBRANE	15	-0.341857	-0.95109	0.502901	0.716874	1	22
GOCC_PERICENTRIOLAR_MATERIAL	24	-0.300307	-0.948713	0.550403	0.718405	1	3676
GOCC_COATED_VESICLE_MEMBRANE	93	-0.223616	-0.93862	0.585687	0.740136	1	3492
GOCC_CELL_BODY_MEMBRANE	41	-0.259867	-0.930822	0.565558	0.75595	1	5500
GOCC_SNARE_COMPLEX	46	-0.24896	-0.927156	0.596741	0.760627	1	5101
GOCC_MEDIATOR_COMPLEX	36	-0.262262	-0.918359	0.576172	0.777786	1	5581
GOCC_MRNA_CLEAVAGE_FACTOR_COMPLEX	24	-0.289542	-0.915412	0.576687	0.780261	1	5750
GOCC_CUL2_RING_UBIQUITIN_LIGASE_COMPLEX	33	-0.26337	-0.913852	0.589494	0.779645	1	6158
GOCC_ZYMOGEN_GRANULE_MEMBRANE	16	-0.324664	-0.908387	0.592132	0.789263	1	9386
GOCC_H4_HISTONE_ACETYLTRANSFERASE_COMPLEX	41	-0.253717	-0.891106	0.646123	0.826747	1	894
GOCC_CHOLINERGIC_SYNAPSE	19	-0.301537	-0.889502	0.631068	0.825872	1	855
GOCC_CILIARY_TRANSITION_ZONE	75	-0.220297	-0.875539	0.69877	0.854161	1	6829
GOCC_GLYCOPROTEIN_COMPLEX	25	-0.269801	-0.873794	0.629981	0.852946	1	3532
GOCC_M_BAND	18	-0.298218	-0.862521	0.653558	0.872637	1	4701
GOCC_POSTSYNAPTIC_ACTIN_CYTOSKELETON	16	-0.311555	-0.861845	0.667327	0.868857	1	3942
GOCC_GOLGI_CISTERNA_MEMBRANE	20	-0.287833	-0.859242	0.647727	0.869425	1	6841
GOCC_PHOTORECEPTOR_OUTER_SEGMENT	88	-0.209266	-0.859019	0.768657	0.864783	1	3002
GOCC_CONNEXIN_COMPLEX	20	-0.289168	-0.856435	0.678227	0.865144	1	5200
GOCC_CLATHRIN_COAT_OF_COATED_PIT	19	-0.286167	-0.85613	0.665414	0.860646	1	4169
GOCC_DYSTROPHIN_ASSOCIATED_GLYCOPROTEIN_COMPLEX	20	-0.288048	-0.855889	0.698603	0.856188	1	3532
GOCC_PHOTORECEPTOR_INNER_SEGMENT	62	-0.218695	-0.849753	0.751479	0.86369	1	5484
GOCC_PROTEIN_PHOSPHATASE_TYPE_2A_COMPLEX	17	-0.294148	-0.848922	0.678138	0.860485	1	1233
GOCC_PHOTORECEPTOR_RIBBON_SYNAPSE	18	-0.283763	-0.836203	0.680894	0.881471	1	6428
GOCC_KERATIN_FILAMENT	51	-0.222992	-0.831542	0.763359	0.885359	1	5035
GOCC_NBAF_COMPLEX	16	-0.288482	-0.825391	0.716832	0.891476	1	3116
GOCC_INTRACILIARY_TRANSPORT_PARTICLE_B	20	-0.27389	-0.823903	0.715667	0.889099	1	2061
GOCC_ASTROCYTE_PROJECTION	23	-0.264297	-0.816122	0.749518	0.897688	1	3775
GOCC_ENDOPLASMIC_RETICULUM_GOLGI_INTERMEDIATE_COMPARTMENT_MEMBRANE	16	-0.285569	-0.802441	0.725379	0.914682	1	9359
GOCC_CLATHRIN_VESICLE_COAT	33	-0.233502	-0.799254	0.784736	0.914575	1	882
GOCC_TRANSCRIPTION_ELONGATION_FACTOR_COMPLEX	52	-0.209288	-0.775892	0.834615	0.943216	1	4731
GOCC_MYOSIN_COMPLEX	56	-0.206174	-0.77383	0.861111	0.940866	1	2388
GOCC_COSTAMERE	20	-0.253763	-0.768296	0.8	0.942509	1	5509
GOCC_CORE_MEDIATOR_COMPLEX	26	-0.239165	-0.75864	0.810277	0.949286	1	2314
GOCC_MRNA_CLEAVAGE_AND_POLYADENYLATION_SPECIFICITY_FACTOR_COMPLEX	19	-0.256751	-0.755119	0.799603	0.94824	1	5750
GOCC_PHAGOPHORE_ASSEMBLY_SITE	35	-0.217709	-0.745013	0.868687	0.954529	1	3687
GOCC_ATPASE_DEPENDENT_TRANSMEMBRANE_TRANSPORT_COMPLEX	16	-0.257029	-0.730333	0.824528	0.964392	1	129
GOCC_RECYCLING_ENDOSOME_MEMBRANE	62	-0.185555	-0.720403	0.921154	0.968713	1	5365
GOCC_DNA_REPAIR_COMPLEX	22	-0.220233	-0.687621	0.88054	0.989383	1	6691
GOCC_HIGH_DENSITY_LIPOPROTEIN_PARTICLE	31	-0.207798	-0.686815	0.919847	0.984876	1	8170
GOCC_VARICOSITY	15	-0.24884	-0.686404	0.894249	0.980054	1	8364
GOCC_HISTONE_METHYLTRANSFERASE_COMPLEX	72	-0.173358	-0.673955	0.980354	0.982987	1	6449
GOCC_CATSPER_COMPLEX	15	-0.242833	-0.670342	0.892791	0.980143	1	2582
GOCC_PIGMENT_GRANULE	39	-0.189808	-0.663342	0.958175	0.979033	1	2406
GOCC_PHAGOPHORE_ASSEMBLY_SITE_MEMBRANE	16	-0.234119	-0.661318	0.905138	0.975156	1	5614
GOCC_CILIARY_BASE	46	-0.179803	-0.655856	0.952	0.973259	1	8256
GOCC_ER_TO_GOLGI_TRANSPORT_VESICLE_MEMBRANE	23	-0.196499	-0.606652	0.962963	0.987833	1	3279
GOCC_POSTSYNAPTIC_ENDOSOME	17	-0.204422	-0.584424	0.960784	0.988924	1	7866
GOCC_XY_BODY	23	-0.172869	-0.542087	0.987755	0.991693	1	2281

## Sheet: 7dpl-
NAME	SIZE	ES	NES	NOM p-val	FDR q-val	FWER p-val	RANK AT MAX
GOCC_PRESYNAPTIC_ACTIVE_ZONE	121	-0.493882	-2.12439	0	0	0	4649
GOCC_MAIN_AXON	87	-0.519076	-2.117	0	3.551829E-4	0.001	5189
GOCC_RESPIRATORY_CHAIN_COMPLEX_IV	25	-0.674667	-2.10582	0	2.367886E-4	0.001	1565
GOCC_PRESYNAPTIC_ACTIVE_ZONE_CYTOPLASMIC_COMPONENT	22	-0.693782	-2.09068	0	5.6151726E-4	0.003	2870
GOCC_CYTOCHROME_COMPLEX	37	-0.603928	-2.08389	0	5.971503E-4	0.004	1702
GOCC_NEURON_PROJECTION_MEMBRANE	69	-0.535497	-2.05744	0	0.00122494	0.01	5411
GOCC_CALYX_OF_HELD	31	-0.627672	-2.02662	0	0.00178154	0.017	3027
GOCC_DENDRITE_MEMBRANE	48	-0.536382	-1.98552	0	0.0033093	0.035	5411
GOCC_POSTSYNAPTIC_DENSITY_INTRACELLULAR_COMPONENT	42	-0.566883	-1.97779	0	0.00343875	0.041	4185
GOCC_PRESYNAPTIC_MEMBRANE	237	-0.425556	-1.97093	0	0.00324262	0.043	5271
GOCC_CELL_CORTEX_REGION	47	-0.551554	-1.96106	0	0.00355296	0.052	2870
GOCC_INHIBITORY_SYNAPSE	29	-0.598893	-1.95446	0	0.003573	0.057	5495
GOCC_DENDRITIC_SHAFT	71	-0.500671	-1.94013	0	0.00405127	0.069	6104
GOCC_POSTSYNAPTIC_SPECIALIZATION_MEMBRANE	153	-0.433137	-1.92603	0	0.00449394	0.082	4665
GOCC_AXON_INITIAL_SEGMENT	28	-0.591452	-1.92523	0.00172414	0.00429221	0.084	6127
GOCC_POSTSYNAPTIC_MEMBRANE	349	-0.394542	-1.91746	0	0.00425462	0.088	5598
GOCC_AXOLEMMA	20	-0.644317	-1.91622	0	0.00422346	0.093	5119
GOCC_HIPPOCAMPAL_MOSSY_FIBER_TO_CA3_SYNAPSE	60	-0.494413	-1.87973	0	0.00643037	0.144	2870
GOCC_GABA_ERGIC_SYNAPSE	133	-0.428208	-1.87698	0	0.00628672	0.149	5015
GOCC_POSTSYNAPTIC_SPECIALIZATION	429	-0.37971	-1.87533	0	0.0061944	0.154	5148
GOCC_NEURON_TO_NEURON_SYNAPSE	441	-0.378815	-1.86396	0	0.0068868	0.178	4185
GOCC_RESPIRASOME	91	-0.450113	-1.85966	0	0.00707584	0.189	4707
GOCC_PRESYNAPTIC_ACTIVE_ZONE_MEMBRANE	66	-0.480219	-1.83058	0	0.00919597	0.244	4635
GOCC_POSTSYNAPTIC_SPECIALIZATION_INTRACELLULAR_COMPONENT	50	-0.499624	-1.82998	0	0.0088464	0.244	4185
GOCC_DISTAL_AXON	389	-0.371257	-1.82574	0	0.00899217	0.258	3027
GOCC_NEUROTRANSMITTER_RECEPTOR_COMPLEX	46	-0.508868	-1.81943	0.00163934	0.00925102	0.273	2801
GOCC_POSTSYNAPTIC_DENSITY_MEMBRANE	114	-0.430346	-1.80623	0	0.0104642	0.32	5223
GOCC_MONOATOMIC_ION_CHANNEL_COMPLEX	298	-0.377219	-1.8062	0	0.0100905	0.32	5575
GOCC_AMPA_GLUTAMATE_RECEPTOR_COMPLEX	29	-0.566896	-1.80064	0.00323102	0.0104114	0.338	4147
GOCC_EXTRINSIC_COMPONENT_OF_PRESYNAPTIC_MEMBRANE	15	-0.661995	-1.79276	0	0.0111611	0.368	902
GOCC_NEURON_PROJECTION_TERMINUS	222	-0.387381	-1.78789	0	0.0115624	0.379	4446
GOCC_INNER_MITOCHONDRIAL_MEMBRANE_PROTEIN_COMPLEX	141	-0.410899	-1.77693	0	0.0128411	0.424	5206
GOCC_GABA_RECEPTOR_COMPLEX	21	-0.588411	-1.76773	0.00168067	0.0142624	0.47	5515
GOCC_POSTSYNAPTIC_CYTOSKELETON	23	-0.56952	-1.76212	0.0051458	0.0147823	0.495	2967
GOCC_GTPASE_COMPLEX	39	-0.495805	-1.71833	0.00326797	0.0230463	0.657	2291
GOCC_EXTRINSIC_COMPONENT_OF_SYNAPTIC_MEMBRANE	31	-0.526681	-1.71831	0.00643087	0.0224268	0.657	4714
GOCC_DESMOSOME	25	-0.544964	-1.70683	0.0087108	0.0248774	0.698	5251
GOCC_PRESYNAPTIC_CYTOSOL	32	-0.503556	-1.67997	0.015411	0.0317058	0.799	2773
GOCC_PARALLEL_FIBER_TO_PURKINJE_CELL_SYNAPSE	37	-0.487755	-1.6659	0.0066778	0.0351182	0.837	4764
GOCC_VOLTAGE_GATED_POTASSIUM_CHANNEL_COMPLEX	77	-0.419833	-1.66178	0.00826446	0.0359423	0.854	6517
GOCC_RIBBON_SYNAPSE	29	-0.511957	-1.65213	0.0117057	0.0383168	0.884	2898
GOCC_CYTOSOLIC_REGION	49	-0.448633	-1.64105	0.00502513	0.0410871	0.896	2199
GOCC_SCHAFFER_COLLATERAL_CA1_SYNAPSE	144	-0.378625	-1.64064	0	0.040291	0.897	3058
GOCC_NUCLEAR_OUTER_MEMBRANE	25	-0.518846	-1.63315	0.0164745	0.0421736	0.911	3361
GOCC_APICOLATERAL_PLASMA_MEMBRANE	27	-0.515787	-1.62546	0.0102916	0.0440238	0.933	6706
GOCC_TRANSPORTER_COMPLEX	407	-0.330305	-1.61307	0	0.0478348	0.954	5575
GOCC_CHLORIDE_CHANNEL_COMPLEX	51	-0.440814	-1.61003	0.0154083	0.0478606	0.958	5545
GOCC_NEUROMUSCULAR_JUNCTION	109	-0.377912	-1.6094	0.00463679	0.0471581	0.958	2967
GOCC_NUCLEAR_LAMINA	15	-0.605913	-1.5901	0.0282187	0.0553538	0.977	5993
GOCC_CHOLINERGIC_SYNAPSE	19	-0.532893	-1.58305	0.029304	0.0576563	0.979	6621
GOCC_TERMINAL_BOUTON	92	-0.385339	-1.57848	0.00484653	0.0587919	0.981	4318
GOCC_NEURON_SPINE	213	-0.339118	-1.57544	0.0013986	0.0592285	0.982	3476
GOCC_SYNAPTIC_VESICLE_MEMBRANE	145	-0.357795	-1.56792	0.00302572	0.0619234	0.985	3721
GOCC_BRUSH_BORDER_MEMBRANE	82	-0.39182	-1.56595	0.0048	0.0615454	0.985	4106
GOCC_CATION_CHANNEL_COMPLEX	191	-0.339588	-1.54123	0	0.0738471	0.991	8118
GOCC_POSTSYNAPTIC_ACTIN_CYTOSKELETON	16	-0.562354	-1.53936	0.0376068	0.0734175	0.991	2967
GOCC_EXCITATORY_SYNAPSE	98	-0.367127	-1.5229	0.010989	0.0823206	0.996	5301
GOCC_POTASSIUM_CHANNEL_COMPLEX	91	-0.371767	-1.5112	0.0112	0.0889778	0.997	6517
GOCC_SITE_OF_POLARIZED_GROWTH	214	-0.32829	-1.50996	0.00144718	0.0884412	0.997	2839
GOCC_PHOTORECEPTOR_RIBBON_SYNAPSE	18	-0.516724	-1.50161	0.0445205	0.0929232	0.999	2527
GOCC_APICAL_DENDRITE	30	-0.455849	-1.48308	0.032368	0.105342	1	2803
GOCC_TRANSPORT_VESICLE_MEMBRANE	187	-0.325801	-1.47026	0.00145138	0.114144	1	3721
GOCC_DENDRITE_CYTOPLASM	33	-0.438303	-1.45633	0.0451505	0.124618	1	5528
GOCC_EXTRINSIC_COMPONENT_OF_PLASMA_MEMBRANE	144	-0.32616	-1.44787	0.0136571	0.130602	1	1996
GOCC_SARCOMERE	202	-0.313028	-1.4335	0.00578035	0.142917	1	3461
GOCC_DENSE_CORE_GRANULE	54	-0.38059	-1.42162	0.0621931	0.153824	1	4400
GOCC_NURD_COMPLEX	16	-0.511608	-1.41692	0.078125	0.156497	1	1472
GOCC_PERIKARYON	151	-0.320613	-1.41682	0.0135135	0.154302	1	5528
GOCC_EXOCYTIC_VESICLE	279	-0.300112	-1.41568	0.001443	0.153417	1	3611
GOCC_NEURON_PROJECTION_CYTOPLASM	50	-0.384157	-1.41186	0.0451505	0.155293	1	5136
GOCC_LEADING_EDGE_MEMBRANE	157	-0.316884	-1.40727	0.0192024	0.157882	1	4637
GOCC_CELL_PROJECTION_MEMBRANE	325	-0.288178	-1.38971	0.00420168	0.175286	1	5411
GOCC_PORE_COMPLEX	26	-0.432092	-1.36815	0.0739496	0.199026	1	6172
GOCC_MESSENGER_RIBONUCLEOPROTEIN_COMPLEX	16	-0.484584	-1.35924	0.125654	0.208526	1	2478
GOCC_KINESIN_COMPLEX	47	-0.37362	-1.35831	0.0837438	0.207277	1	5256
GOCC_MYELIN_SHEATH	206	-0.296598	-1.35622	0.0202312	0.207396	1	3617
GOCC_NADH_DEHYDROGENASE_COMPLEX	46	-0.375245	-1.3545	0.0768025	0.207123	1	4545
GOCC_SWI_SNF_COMPLEX	28	-0.435628	-1.35312	0.0993378	0.206162	1	3186
GOCC_EXTRINSIC_COMPONENT_OF_MEMBRANE	221	-0.29466	-1.34944	0.0265363	0.208535	1	4157
GOCC_GLYCINERGIC_SYNAPSE	17	-0.480638	-1.34871	0.132759	0.20698	1	3180
GOCC_CLUSTER_OF_ACTIN_BASED_CELL_PROJECTIONS	209	-0.294387	-1.34529	0.0119225	0.209093	1	4613
GOCC_EXTRINSIC_COMPONENT_OF_ORGANELLE_MEMBRANE	38	-0.391124	-1.34414	0.0883882	0.207985	1	2709
GOCC_CLATHRIN_COATED_VESICLE_MEMBRANE	51	-0.366856	-1.33951	0.0761421	0.211817	1	3024
GOCC_SARCOPLASMIC_RETICULUM	74	-0.336976	-1.33875	0.0547731	0.210422	1	4169
GOCC_ACTOMYOSIN	96	-0.329258	-1.33017	0.0566929	0.219802	1	4357
GOCC_EXTRINSIC_COMPONENT_OF_SYNAPTIC_VESICLE_MEMBRANE	22	-0.436459	-1.32784	0.128521	0.220759	1	2709
GOCC_TRANSPORT_VESICLE	362	-0.273283	-1.32766	0.00804289	0.2184	1	3721
GOCC_SYNAPTIC_CLEFT	25	-0.426967	-1.32745	0.108291	0.216132	1	8086
GOCC_IMMUNOGLOBULIN_COMPLEX	15	-0.482769	-1.32352	0.130137	0.219215	1	6727
GOCC_MYOFILAMENT	27	-0.419169	-1.31887	0.11324	0.223139	1	977
GOCC_I_BAND	147	-0.299506	-1.31788	0.0467572	0.221983	1	5460
GOCC_VOLTAGE_GATED_CALCIUM_CHANNEL_COMPLEX	42	-0.37857	-1.3178	0.0998336	0.21965	1	8348
GOCC_NON_MOTILE_CILIUM	170	-0.292915	-1.31122	0.0467572	0.226405	1	6355
GOCC_CORTICAL_CYTOSKELETON	119	-0.30492	-1.30697	0.0608424	0.230196	1	2967
GOCC_PARANODE_REGION_OF_AXON	16	-0.468106	-1.30522	0.168053	0.230172	1	5119
GOCC_SARCOPLASM	97	-0.318562	-1.29692	0.0779014	0.23957	1	3644
GOCC_CORTICAL_ACTIN_CYTOSKELETON	84	-0.323707	-1.29191	0.0625978	0.244487	1	3430
GOCC_CELL_CORTEX	303	-0.268687	-1.28607	0.0218878	0.250863	1	3013
GOCC_MALE_GERM_CELL_NUCLEUS	84	-0.320997	-1.28573	0.0980707	0.248941	1	6541
GOCC_CELL_BODY_MEMBRANE	41	-0.365741	-1.27658	0.134185	0.260486	1	5493
GOCC_CILIARY_ROOTLET	16	-0.449939	-1.27244	0.167539	0.264557	1	2690
GOCC_T_TUBULE	72	-0.323711	-1.2684	0.0968254	0.268306	1	4014
GOCC_EXTRINSIC_COMPONENT_OF_CYTOPLASMIC_SIDE_OF_PLASMA_MEMBRANE	72	-0.326652	-1.26406	0.0872375	0.272701	1	1754
GOCC_NUCLEAR_INNER_MEMBRANE	39	-0.37187	-1.26308	0.144054	0.271498	1	3386
GOCC_EXTRINSIC_COMPONENT_OF_POSTSYNAPTIC_MEMBRANE	16	-0.443944	-1.25942	0.180212	0.274939	1	5223
GOCC_POSTSYNAPTIC_CYTOSOL	28	-0.389546	-1.25662	0.163823	0.276793	1	1325
GOCC_BRUSH_BORDER	147	-0.285402	-1.25388	0.0784314	0.278506	1	4106
GOCC_VARICOSITY	15	-0.459219	-1.25323	0.202361	0.277036	1	5189
GOCC_SODIUM_CHANNEL_COMPLEX	28	-0.394391	-1.25007	0.166389	0.27957	1	6114
GOCC_T_CELL_RECEPTOR_COMPLEX	15	-0.462566	-1.24955	0.196213	0.277774	1	6227
GOCC_MYOSIN_COMPLEX	56	-0.329371	-1.2427	0.152516	0.286012	1	3895
GOCC_NEURONAL_DENSE_CORE_VESICLE	35	-0.366603	-1.23987	0.165854	0.287873	1	3721
GOCC_CONNEXIN_COMPLEX	20	-0.425422	-1.23748	0.170732	0.289122	1	8211
GOCC_CYTOPLASMIC_REGION	264	-0.260544	-1.22471	0.0569106	0.307747	1	3735
GOCC_CONTRACTILE_FIBER	240	-0.261415	-1.22294	0.0703812	0.308354	1	3461
GOCC_MITOCHONDRIAL_PROTEIN_CONTAINING_COMPLEX	287	-0.254985	-1.21211	0.0632023	0.325829	1	4767
GOCC_STEREOCILIUM_BUNDLE	70	-0.314444	-1.21097	0.153251	0.325251	1	4613
GOCC_INNER_KINETOCHORE	18	-0.42707	-1.19586	0.234114	0.351556	1	5732
GOCC_INO80_COMPLEX	16	-0.425597	-1.19241	0.25124	0.355595	1	2922
GOCC_ACTIN_FILAMENT_BUNDLE	96	-0.289512	-1.18356	0.184953	0.370091	1	4357
GOCC_ATPASE_COMPLEX	145	-0.268472	-1.1831	0.154993	0.367863	1	3556
GOCC_SECRETORY_GRANULE	458	-0.238883	-1.17925	0.0741688	0.372868	1	3794
GOCC_TIGHT_JUNCTION	142	-0.272064	-1.1721	0.146341	0.384324	1	4834
GOCC_ACROSOMAL_VESICLE	163	-0.264296	-1.16966	0.17	0.386211	1	3794
GOCC_VOLTAGE_GATED_SODIUM_CHANNEL_COMPLEX	17	-0.41224	-1.16515	0.240066	0.392505	1	4014
GOCC_9PLUS0_NON_MOTILE_CILIUM	131	-0.267433	-1.15932	0.181543	0.401665	1	6355
GOCC_NODE_OF_RANVIER	19	-0.393594	-1.15552	0.267016	0.406397	1	2096
GOCC_MYOSIN_II_COMPLEX	26	-0.365967	-1.15356	0.246503	0.407406	1	1149
GOCC_SNARE_COMPLEX	46	-0.319545	-1.1529	0.244519	0.405583	1	2825
GOCC_INTERMEDIATE_FILAMENT_CYTOSKELETON	171	-0.255223	-1.15159	0.175775	0.405148	1	6364
GOCC_SPERM_HEAD	36	-0.338172	-1.1495	0.271647	0.406546	1	2477
GOCC_SWI_SNF_SUPERFAMILY_TYPE_COMPLEX	92	-0.280157	-1.14948	0.195815	0.403504	1	2070
GOCC_CILIARY_MEMBRANE	59	-0.304434	-1.14301	0.244108	0.413547	1	5598
GOCC_ESC_E_Z_COMPLEX	16	-0.408398	-1.13263	0.293515	0.433196	1	3810
GOCC_PROTON_TRANSPORTING_TWO_SECTOR_ATPASE_COMPLEX	50	-0.305717	-1.12843	0.291118	0.439436	1	5297
GOCC_FILOPODIUM_MEMBRANE	17	-0.397352	-1.12775	0.29322	0.437741	1	3215
GOCC_GERM_CELL_NUCLEUS	107	-0.267255	-1.12425	0.253754	0.442197	1	6541
GOCC_PRESYNAPTIC_ENDOCYTIC_ZONE	18	-0.390614	-1.12042	0.300366	0.447757	1	792
GOCC_CALCIUM_CHANNEL_COMPLEX	66	-0.288715	-1.119	0.250412	0.44755	1	8348
GOCC_ACETYLCHOLINE_GATED_CHANNEL_COMPLEX	17	-0.394494	-1.1136	0.303819	0.45653	1	5303
GOCC_RECEPTOR_COMPLEX	405	-0.225831	-1.10585	0.212121	0.471475	1	4677
GOCC_PHOTORECEPTOR_OUTER_SEGMENT	88	-0.271731	-1.10496	0.284404	0.47022	1	6169
GOCC_PHOTORECEPTOR_OUTER_SEGMENT_MEMBRANE	15	-0.412101	-1.09967	0.348511	0.478617	1	7088
GOCC_DENDRITIC_SPINE_HEAD	15	-0.409764	-1.09923	0.344887	0.47629	1	8208
GOCC_FILOPODIUM	97	-0.263479	-1.08615	0.292722	0.504129	1	3355
GOCC_STEREOCILIUM	59	-0.28249	-1.07522	0.325806	0.527139	1	4613
GOCC_KERATIN_FILAMENT	51	-0.293554	-1.07515	0.338684	0.523664	1	8631
GOCC_CLATHRIN_ADAPTOR_COMPLEX	26	-0.342269	-1.07151	0.38526	0.528909	1	3024
GOCC_LATERAL_PLASMA_MEMBRANE	73	-0.2717	-1.06984	0.333333	0.529263	1	5544
GOCC_MYOSIN_FILAMENT	22	-0.354387	-1.06754	0.369416	0.53105	1	1149
GOCC_HISTONE_DEACETYLASE_COMPLEX	82	-0.263952	-1.0645	0.331761	0.535125	1	1472
GOCC_NBAF_COMPLEX	16	-0.379388	-1.0622	0.40604	0.537369	1	7008
GOCC_VACUOLAR_PROTON_TRANSPORTING_V_TYPE_ATPASE_COMPLEX	23	-0.350647	-1.06006	0.388795	0.539071	1	4007
GOCC_MICROTUBULE_ASSOCIATED_COMPLEX	142	-0.240504	-1.05119	0.351852	0.557295	1	4346
GOCC_AXONEMAL_DYNEIN_COMPLEX	26	-0.327059	-1.04625	0.377966	0.565941	1	1833
GOCC_APICAL_PLASMA_MEMBRANE	423	-0.210094	-1.04064	0.321926	0.576323	1	5544
GOCC_CENTRIOLAR_SATELLITE	118	-0.246352	-1.03997	0.387658	0.574394	1	2004
GOCC_COPI_COATED_VESICLE	30	-0.315691	-1.03796	0.391736	0.575769	1	2421
GOCC_BASAL_PART_OF_CELL	323	-0.216925	-1.03392	0.370321	0.58217	1	3504
GOCC_CYTOPLASMIC_SIDE_OF_PLASMA_MEMBRANE	177	-0.231916	-1.0337	0.39426	0.579152	1	2638
GOCC_PLASMA_MEMBRANE_SIGNALING_RECEPTOR_COMPLEX	187	-0.226557	-1.02896	0.379104	0.58783	1	2934
GOCC_SEH1_ASSOCIATED_COMPLEX	15	-0.373924	-1.02581	0.458633	0.592049	1	4011
GOCC_INTERMEDIATE_FILAMENT	135	-0.234058	-1.0215	0.404444	0.598935	1	5240
GOCC_ORGANELLE_MEMBRANE_CONTACT_SITE	44	-0.286863	-1.02141	0.445205	0.595521	1	4231
GOCC_BASOLATERAL_PLASMA_MEMBRANE	265	-0.216388	-1.01997	0.375897	0.595399	1	3504
GOCC_APICAL_JUNCTION_COMPLEX	158	-0.231526	-1.01952	0.399696	0.592961	1	4834
GOCC_SPINDLE_MIDZONE	39	-0.291175	-1.0049	0.455882	0.625987	1	2916
GOCC_PROTON_TRANSPORTING_ATP_SYNTHASE_COMPLEX	21	-0.338071	-1.00421	0.44	0.624036	1	5974
GOCC_CELL_DIVISION_SITE	61	-0.265922	-1.00062	0.446281	0.629443	1	4923
GOCC_GOLGI_ASSOCIATED_VESICLE	95	-0.241727	-0.990297	0.465839	0.651638	1	3024
GOCC_PHOTORECEPTOR_INNER_SEGMENT	62	-0.259742	-0.988742	0.469841	0.6519	1	5289
GOCC_DOPAMINERGIC_SYNAPSE	20	-0.327793	-0.986469	0.471731	0.654043	1	4452
GOCC_GOLGI_LUMEN	22	-0.324441	-0.986157	0.498276	0.651064	1	5204
GOCC_FILOPODIUM_TIP	18	-0.335697	-0.983372	0.5	0.654368	1	5545
GOCC_OXIDOREDUCTASE_COMPLEX	118	-0.232398	-0.982788	0.496997	0.6521	1	5299
GOCC_AP_TYPE_MEMBRANE_COAT_ADAPTOR_COMPLEX	43	-0.275412	-0.980695	0.492119	0.653486	1	1192
GOCC_CORNIFIED_ENVELOPE	60	-0.254566	-0.978936	0.510367	0.654447	1	6940
GOCC_TRIGLYCERIDE_RICH_PLASMA_LIPOPROTEIN_PARTICLE	23	-0.316894	-0.976723	0.482332	0.656013	1	4445
GOCC_CLATHRIN_VESICLE_COAT	33	-0.29497	-0.97334	0.483649	0.660957	1	3024
GOCC_HIGH_DENSITY_LIPOPROTEIN_PARTICLE	31	-0.296571	-0.971804	0.48414	0.660947	1	3983
GOCC_CUL4_RING_E3_UBIQUITIN_LIGASE_COMPLEX	33	-0.292574	-0.971307	0.515625	0.658449	1	4809
GOCC_ACTIN_BASED_CELL_PROJECTION	230	-0.208886	-0.968028	0.52849	0.663024	1	4617
GOCC_PROTON_TRANSPORTING_V_TYPE_ATPASE_COMPLEX	28	-0.300367	-0.962829	0.514431	0.671966	1	4007
GOCC_STEREOCILIUM_TIP	21	-0.324909	-0.955338	0.524126	0.687136	1	4613
GOCC_PROTON_TRANSPORTING_TWO_SECTOR_ATPASE_COMPLEX_CATALYTIC_DOMAIN	17	-0.333992	-0.9541	0.510453	0.686537	1	4093
GOCC_NUCLEAR_MEMBRANE	252	-0.20239	-0.947764	0.619835	0.698004	1	3611
GOCC_CLATHRIN_COATED_VESICLE	117	-0.222651	-0.939711	0.581395	0.713902	1	3052
GOCC_ATPASE_DEPENDENT_TRANSMEMBRANE_TRANSPORT_COMPLEX	16	-0.340436	-0.939633	0.52069	0.710302	1	3133
GOCC_PLASMA_MEMBRANE_BOUNDED_CELL_PROJECTION_CYTOPLASM	219	-0.201912	-0.934973	0.623066	0.717821	1	3735
GOCC_SARCOLEMMA	170	-0.209978	-0.931233	0.614599	0.722944	1	4214
GOCC_TRICARBOXYLIC_ACID_CYCLE_ENZYME_COMPLEX	21	-0.309431	-0.926737	0.553633	0.729994	1	5299
GOCC_PRONUCLEUS	24	-0.298109	-0.920873	0.568761	0.739986	1	5523
GOCC_CUL3_RING_UBIQUITIN_LIGASE_COMPLEX	39	-0.270908	-0.916469	0.59965	0.74669	1	7351
GOCC_GAP_JUNCTION	34	-0.273923	-0.913198	0.618892	0.750794	1	2338
GOCC_SPERM_HEAD_PLASMA_MEMBRANE	20	-0.306302	-0.910581	0.61082	0.75314	1	5011
GOCC_AXONAL_GROWTH_CONE	45	-0.252114	-0.90793	0.613008	0.755318	1	2646
GOCC_INTERCALATED_DISC	67	-0.230859	-0.902344	0.659091	0.76445	1	5915
GOCC_COATED_VESICLE_MEMBRANE	93	-0.219914	-0.898734	0.658346	0.768865	1	3624
GOCC_MOTILE_CILIUM	301	-0.185299	-0.890485	0.772118	0.783891	1	6511
GOCC_PCG_PROTEIN_COMPLEX	47	-0.244512	-0.887095	0.655285	0.787718	1	6498
GOCC_TRANSCRIPTION_REPRESSOR_COMPLEX	77	-0.223691	-0.872036	0.703704	0.817178	1	5070
GOCC_CATSPER_COMPLEX	15	-0.311633	-0.855293	0.662544	0.849085	1	4057
GOCC_CLATHRIN_COAT	50	-0.233142	-0.851431	0.72524	0.852454	1	3272
GOCC_TRANS_GOLGI_NETWORK_TRANSPORT_VESICLE_MEMBRANE	18	-0.2885	-0.841962	0.695431	0.867405	1	3624
GOCC_ZYMOGEN_GRANULE_MEMBRANE	16	-0.303483	-0.838271	0.695652	0.870365	1	7541
GOCC_PROTEIN_LIPID_COMPLEX	42	-0.240433	-0.836741	0.730973	0.869057	1	5070
GOCC_VESICLE_LUMEN	16	-0.30485	-0.832683	0.692708	0.872469	1	3819
GOCC_MITOCHONDRIA_ASSOCIATED_ENDOPLASMIC_RETICULUM_MEMBRANE	21	-0.277947	-0.826634	0.717728	0.879384	1	4231
GOCC_PML_BODY	85	-0.201562	-0.826005	0.797806	0.876355	1	3238
GOCC_CILIARY_TRANSITION_ZONE	75	-0.214678	-0.825263	0.809365	0.87345	1	7046
GOCC_CUL2_RING_UBIQUITIN_LIGASE_COMPLEX	33	-0.243947	-0.818806	0.756579	0.881056	1	6814
GOCC_FLEMMING_BODY	21	-0.267915	-0.805887	0.761092	0.898353	1	5559
GOCC_PHOTORECEPTOR_CONNECTING_CILIUM	46	-0.218918	-0.788779	0.835255	0.921049	1	5458
GOCC_TRANS_GOLGI_NETWORK_MEMBRANE	52	-0.212322	-0.781224	0.842193	0.927849	1	5616
GOCC_M_BAND	18	-0.272448	-0.781067	0.766831	0.923777	1	5353
GOCC_FILAMENTOUS_ACTIN	35	-0.233227	-0.780296	0.79646	0.920503	1	3355
GOCC_SARCOPLASMIC_RETICULUM_MEMBRANE	24	-0.256996	-0.7771	0.808874	0.92078	1	5460
GOCC_CLEAVAGE_FURROW	40	-0.215629	-0.763429	0.852234	0.934271	1	4339
GOCC_LATERAL_ELEMENT	19	-0.262535	-0.762077	0.809359	0.931618	1	6300
GOCC_MEIOTIC_SPINDLE	18	-0.264568	-0.75619	0.804795	0.934422	1	6541
GOCC_POSTSYNAPTIC_ENDOSOME	17	-0.262045	-0.750706	0.802158	0.936269	1	4942
GOCC_CCR4_NOT_COMPLEX	16	-0.269783	-0.743767	0.841837	0.939494	1	5014
GOCC_PIGMENT_GRANULE	39	-0.205454	-0.717914	0.916805	0.96034	1	2815
GOCC_CIS_GOLGI_NETWORK_MEMBRANE	24	-0.235037	-0.717643	0.873964	0.956276	1	5550
GOCC_CLATHRIN_COATED_ENDOCYTIC_VESICLE	27	-0.222298	-0.716084	0.874788	0.953371	1	1192
GOCC_RNAI_EFFECTOR_COMPLEX	65	-0.182981	-0.714064	0.942664	0.950762	1	3958
GOCC_INTEGRATOR_COMPLEX	19	-0.245255	-0.709723	0.886598	0.95021	1	3964
GOCC_DNA_REPAIR_COMPLEX	22	-0.23135	-0.697895	0.889091	0.954952	1	6953
GOCC_SPERM_PRINCIPAL_PIECE	40	-0.186869	-0.644137	0.948505	0.981599	1	9444
GOCC_COMPLEX_OF_COLLAGEN_TRIMERS	19	-0.211008	-0.612974	0.936242	0.989241	1	8592
GOCC_GOLGI_CISTERNA_MEMBRANE	20	-0.200514	-0.595782	0.973244	0.990099	1	7358
GOCC_BLOC_COMPLEX	19	-0.198248	-0.582336	0.965986	0.989109	1	7484
GOCC_MANCHETTE	21	-0.181723	-0.536132	0.977854	0.99287	1	7079

## Sheet: 14 dpl-
NAME	SIZE	ES	NES	NOM p-val	FDR q-val	FWER p-val	RANK AT MAX
GOCC_RESPIRATORY_CHAIN_COMPLEX_IV	25	-0.720421	-2.26231	0	0	0	1914
GOCC_CYTOCHROME_COMPLEX	37	-0.634298	-2.16121	0	7.226243E-4	0.002	2410
GOCC_POSTSYNAPTIC_SPECIALIZATION_MEMBRANE	153	-0.475789	-2.12356	0	4.817495E-4	0.002	3739
GOCC_POSTSYNAPTIC_DENSITY_MEMBRANE	114	-0.497071	-2.09503	0	8.9556543E-4	0.005	4110
GOCC_RESPIRASOME	91	-0.504237	-2.08621	0	9.889634E-4	0.007	2482
GOCC_POSTSYNAPTIC_CYTOSKELETON	23	-0.664861	-2.06288	0	0.00105849	0.009	257
GOCC_PRESYNAPTIC_ACTIVE_ZONE_MEMBRANE	66	-0.523801	-2.05705	0	0.00110619	0.011	5363
GOCC_PRESYNAPTIC_ACTIVE_ZONE	121	-0.480692	-2.04112	0	0.00132094	0.015	5363
GOCC_HIPPOCAMPAL_MOSSY_FIBER_TO_CA3_SYNAPSE	60	-0.53143	-2.02499	0	0.00164664	0.021	3880
GOCC_INNER_MITOCHONDRIAL_MEMBRANE_PROTEIN_COMPLEX	141	-0.431722	-1.91713	0	0.00807898	0.106	2482
GOCC_PRESYNAPTIC_CYTOSOL	32	-0.58893	-1.91479	0	0.00747298	0.107	3630
GOCC_DENDRITIC_SHAFT	71	-0.4854	-1.88688	0	0.00941644	0.144	3829
GOCC_EXTRINSIC_COMPONENT_OF_SYNAPTIC_MEMBRANE	31	-0.571633	-1.88665	0	0.0086921	0.144	5473
GOCC_VOLTAGE_GATED_CALCIUM_CHANNEL_COMPLEX	42	-0.526852	-1.88193	0.00164474	0.00837364	0.149	5237
GOCC_PRESYNAPTIC_MEMBRANE	237	-0.395803	-1.86312	0	0.0099105	0.184	5745
GOCC_POSTSYNAPTIC_MEMBRANE	349	-0.381745	-1.85448	0	0.0103352	0.205	3761
GOCC_NEURON_TO_NEURON_SYNAPSE	441	-0.373155	-1.84821	0	0.0105938	0.222	3761
GOCC_INHIBITORY_SYNAPSE	29	-0.564694	-1.8481	0.00168067	0.0100052	0.222	2474
GOCC_POSTSYNAPTIC_SPECIALIZATION	429	-0.357693	-1.7638	0	0.0251793	0.488	3761
GOCC_GABA_ERGIC_SYNAPSE	133	-0.403041	-1.75367	0	0.026865	0.533	3898
GOCC_CYTOSOLIC_REGION	49	-0.486098	-1.75117	0.00332226	0.0261879	0.54	3630
GOCC_NEUROTRANSMITTER_RECEPTOR_COMPLEX	46	-0.480968	-1.74228	0.00324675	0.0273069	0.573	3728
GOCC_MONOATOMIC_ION_CHANNEL_COMPLEX	298	-0.360653	-1.74139	0	0.0264509	0.576	5300
GOCC_AMPA_GLUTAMATE_RECEPTOR_COMPLEX	29	-0.536842	-1.74074	0.00334448	0.025466	0.577	4417
GOCC_EXCITATORY_SYNAPSE	98	-0.415578	-1.72869	0.0030581	0.0278875	0.628	3877
GOCC_EXTRINSIC_COMPONENT_OF_PRESYNAPTIC_MEMBRANE	15	-0.625516	-1.71913	0.010101	0.0297263	0.66	1193
GOCC_NODE_OF_RANVIER	19	-0.577162	-1.70758	0.00684931	0.0328478	0.707	1429
GOCC_NEURON_PROJECTION_MEMBRANE	69	-0.438934	-1.70638	0	0.0320286	0.712	4938
GOCC_GLYCINERGIC_SYNAPSE	17	-0.596414	-1.69344	0.00516351	0.0344598	0.753	3554
GOCC_NEUROMUSCULAR_JUNCTION	109	-0.397276	-1.69289	0.00146628	0.0334056	0.754	5635
GOCC_PRESYNAPTIC_ACTIVE_ZONE_CYTOPLASMIC_COMPONENT	22	-0.554164	-1.6906	0.0102215	0.0331662	0.762	3849
GOCC_CALCIUM_CHANNEL_COMPLEX	66	-0.428101	-1.67993	0.00161031	0.0360233	0.794	4849
GOCC_CALYX_OF_HELD	31	-0.512342	-1.67948	0.010101	0.0350983	0.796	2418
GOCC_DENDRITE_MEMBRANE	48	-0.464899	-1.67911	0.00328407	0.0341503	0.798	4938
GOCC_DENDRITE_CYTOPLASM	33	-0.505286	-1.67844	0.00650406	0.0333124	0.798	5814
GOCC_TRANSPORTER_COMPLEX	407	-0.33096	-1.64539	0	0.0445594	0.899	4938
GOCC_CATION_CHANNEL_COMPLEX	191	-0.358921	-1.63851	0	0.0461916	0.914	5237
GOCC_CYTOSOLIC_LARGE_RIBOSOMAL_SUBUNIT	58	-0.439179	-1.63054	0.00862069	0.0480756	0.929	3616
GOCC_AXON_INITIAL_SEGMENT	28	-0.505991	-1.62792	0.00848896	0.0481339	0.931	3206
GOCC_NEURON_PROJECTION_CYTOPLASM	50	-0.443782	-1.61777	0.00642055	0.0514529	0.945	4408
GOCC_GABA_RECEPTOR_COMPLEX	21	-0.535766	-1.61742	0.0197487	0.0503375	0.945	3266
GOCC_SCHAFFER_COLLATERAL_CA1_SYNAPSE	144	-0.3638	-1.61151	0.00299401	0.0514365	0.951	2782
GOCC_INNER_KINETOCHORE	18	-0.55574	-1.58892	0.0279232	0.0608007	0.985	3565
GOCC_EXTRINSIC_COMPONENT_OF_POSTSYNAPTIC_MEMBRANE	16	-0.56913	-1.58607	0.0295749	0.0610542	0.987	3761
GOCC_SODIUM_CHANNEL_COMPLEX	28	-0.481108	-1.57145	0.019678	0.0673239	0.991	5119
GOCC_PARALLEL_FIBER_TO_PURKINJE_CELL_SYNAPSE	37	-0.445723	-1.55788	0.0186441	0.0740669	0.994	4724
GOCC_NEURONAL_DENSE_CORE_VESICLE	35	-0.452262	-1.54953	0.0204082	0.0780701	0.997	2411
GOCC_PHOTORECEPTOR_RIBBON_SYNAPSE	18	-0.502555	-1.46076	0.0573913	0.152042	1	2953
GOCC_DISTAL_AXON	389	-0.293934	-1.45373	0	0.157083	1	5374
GOCC_MITOCHONDRIA_ASSOCIATED_ENDOPLASMIC_RETICULUM_MEMBRANE	21	-0.483179	-1.44217	0.0716783	0.167962	1	3460
GOCC_MAIN_AXON	87	-0.347318	-1.44003	0.0255183	0.167212	1	5157
GOCC_CHOLINERGIC_SYNAPSE	19	-0.486395	-1.43792	0.0735043	0.166297	1	5300
GOCC_DENSE_CORE_GRANULE	54	-0.376943	-1.43502	0.0324149	0.166586	1	2411
GOCC_NEURON_SPINE	213	-0.30992	-1.42849	0.0121029	0.170831	1	4612
GOCC_MYOFILAMENT	27	-0.437948	-1.41085	0.0591216	0.190084	1	2316
GOCC_CHLORIDE_CHANNEL_COMPLEX	51	-0.383673	-1.41006	0.0481541	0.187697	1	4768
GOCC_SWI_SNF_SUPERFAMILY_TYPE_COMPLEX	92	-0.343892	-1.40793	0.0294118	0.187305	1	4380
GOCC_SWI_SNF_COMPLEX	28	-0.433984	-1.39555	0.0740103	0.19993	1	3346
GOCC_PROTON_TRANSPORTING_ATP_SYNTHASE_COMPLEX	21	-0.462325	-1.39175	0.08	0.201571	1	6620
GOCC_RIBBON_SYNAPSE	29	-0.424463	-1.39021	0.0740741	0.20029	1	5239
GOCC_NADH_DEHYDROGENASE_COMPLEX	46	-0.384815	-1.38781	0.0555556	0.200227	1	2482
GOCC_VOLTAGE_GATED_SODIUM_CHANNEL_COMPLEX	17	-0.477807	-1.37975	0.0980736	0.207719	1	4908
GOCC_ORGANELLE_MEMBRANE_CONTACT_SITE	44	-0.380752	-1.37697	0.089701	0.208269	1	3460
GOCC_VOLTAGE_GATED_POTASSIUM_CHANNEL_COMPLEX	77	-0.343743	-1.36956	0.0585516	0.215644	1	3595
GOCC_ESC_E_Z_COMPLEX	16	-0.501326	-1.36843	0.103509	0.214074	1	6398
GOCC_POTASSIUM_CHANNEL_COMPLEX	91	-0.335117	-1.36739	0.043131	0.212264	1	3595
GOCC_TERMINAL_BOUTON	92	-0.334763	-1.36451	0.052795	0.213106	1	5239
GOCC_NEURON_PROJECTION_TERMINUS	222	-0.293653	-1.35163	0.0157819	0.228654	1	5374
GOCC_NUCLEAR_OUTER_MEMBRANE	25	-0.421971	-1.34526	0.0944351	0.234386	1	4245
GOCC_EXOCYTIC_VESICLE	279	-0.277986	-1.33239	0.00706215	0.250675	1	4020
GOCC_SEH1_ASSOCIATED_COMPLEX	15	-0.482915	-1.32629	0.129371	0.256587	1	2231
GOCC_CELL_CORTEX_REGION	47	-0.362625	-1.32373	0.0914928	0.257072	1	3849
GOCC_ATPASE_COMPLEX	145	-0.2975	-1.32249	0.0474006	0.255526	1	4380
GOCC_POSTSYNAPTIC_DENSITY_INTRACELLULAR_COMPONENT	42	-0.365136	-1.29028	0.10017	0.307149	1	8557
GOCC_EXTRINSIC_COMPONENT_OF_MEMBRANE	221	-0.275786	-1.28892	0.0472103	0.305267	1	3911
GOCC_RNAI_EFFECTOR_COMPLEX	65	-0.328203	-1.28368	0.0995185	0.311283	1	4209
GOCC_OUTER_KINETOCHORE	23	-0.422112	-1.27311	0.163575	0.328411	1	3032
GOCC_IMMUNOGLOBULIN_COMPLEX	15	-0.461743	-1.26369	0.173684	0.34245	1	4942
GOCC_CHROMATOID_BODY	17	-0.452203	-1.26355	0.165574	0.338373	1	2021
GOCC_SNARE_COMPLEX	46	-0.347223	-1.24771	0.148515	0.36654	1	4568
GOCC_MITOCHONDRIAL_PROTEIN_CONTAINING_COMPLEX	287	-0.260297	-1.24663	0.0521978	0.364261	1	2580
GOCC_SITE_OF_POLARIZED_GROWTH	214	-0.265427	-1.24196	0.0775862	0.369127	1	4692
GOCC_CUL4_RING_E3_UBIQUITIN_LIGASE_COMPLEX	33	-0.370833	-1.2277	0.186386	0.396038	1	2962
GOCC_MYOSIN_FILAMENT	22	-0.398907	-1.22074	0.209507	0.40709	1	4210
GOCC_CYTOSOLIC_RIBOSOME	119	-0.284552	-1.21729	0.114804	0.410118	1	3616
GOCC_POSTSYNAPTIC_ACTIN_CYTOSKELETON	16	-0.428116	-1.20689	0.237676	0.430247	1	257
GOCC_PARANODE_REGION_OF_AXON	16	-0.434293	-1.20676	0.215278	0.425636	1	1922
GOCC_POSTSYNAPTIC_ENDOSOME	17	-0.41742	-1.20475	0.229021	0.425473	1	4020
GOCC_POSTSYNAPTIC_CYTOSOL	28	-0.368862	-1.20438	0.21815	0.421495	1	5085
GOCC_MESSENGER_RIBONUCLEOPROTEIN_COMPLEX	16	-0.434723	-1.20309	0.243902	0.420012	1	4948
GOCC_EXTRINSIC_COMPONENT_OF_PLASMA_MEMBRANE	144	-0.272375	-1.20101	0.132018	0.41995	1	5744
GOCC_TRANSPORT_VESICLE	362	-0.245966	-1.19998	0.0821192	0.417611	1	4020
GOCC_SYNAPTIC_VESICLE_MEMBRANE	145	-0.274608	-1.19859	0.123512	0.41637	1	5705
GOCC_AXOLEMMA	20	-0.404986	-1.19206	0.209591	0.427304	1	4938
GOCC_ANAPHASE_PROMOTING_COMPLEX	21	-0.391607	-1.1848	0.219251	0.439476	1	1176
GOCC_SITE_OF_DOUBLE_STRAND_BREAK	77	-0.297355	-1.18321	0.178218	0.438862	1	5521
GOCC_CATSPER_COMPLEX	15	-0.423281	-1.17099	0.271186	0.464661	1	3134
GOCC_STEREOCILIUM	59	-0.31206	-1.17037	0.207317	0.461253	1	4557
GOCC_PCG_PROTEIN_COMPLEX	47	-0.324265	-1.15874	0.242613	0.485785	1	6667
GOCC_MALE_GERM_CELL_NUCLEUS	84	-0.28536	-1.15108	0.203883	0.499537	1	6664
GOCC_STEREOCILIUM_BUNDLE	70	-0.293547	-1.15082	0.237705	0.495187	1	4557
GOCC_POSTSYNAPTIC_SPECIALIZATION_INTRACELLULAR_COMPONENT	50	-0.317102	-1.14753	0.234824	0.498796	1	5670
GOCC_SARCOPLASM	97	-0.272883	-1.13907	0.210445	0.515043	1	5723
GOCC_CENTRIOLAR_SATELLITE	118	-0.263152	-1.13164	0.22807	0.529428	1	2121
GOCC_LARGE_RIBOSOMAL_SUBUNIT	114	-0.264111	-1.13008	0.232877	0.528627	1	3616
GOCC_CLATHRIN_COATED_VESICLE_MEMBRANE	51	-0.306144	-1.11954	0.286645	0.552296	1	7248
GOCC_OXIDOREDUCTASE_COMPLEX	118	-0.261632	-1.11818	0.221548	0.551191	1	7856
GOCC_AXONEMAL_DYNEIN_COMPLEX	26	-0.35149	-1.11761	0.286441	0.547799	1	6767
GOCC_TRANSPORT_VESICLE_MEMBRANE	187	-0.241937	-1.11018	0.220741	0.56267	1	7475
GOCC_CENTRIOLE	133	-0.256894	-1.1077	0.249254	0.564359	1	3742
GOCC_SITE_OF_DNA_DAMAGE	109	-0.262242	-1.10327	0.280488	0.571699	1	6043
GOCC_CILIARY_MEMBRANE	59	-0.291061	-1.09508	0.302251	0.589419	1	3326
GOCC_ACROSOMAL_VESICLE	163	-0.2438	-1.0929	0.266568	0.590474	1	4531
GOCC_PROTEIN_PHOSPHATASE_TYPE_1_COMPLEX	18	-0.367145	-1.08856	0.347505	0.597669	1	4454
GOCC_APICAL_DENDRITE	30	-0.336503	-1.08583	0.352837	0.6002	1	1192
GOCC_SARCOPLASMIC_RETICULUM	74	-0.274574	-1.07476	0.320968	0.626044	1	4245
GOCC_SPERM_PRINCIPAL_PIECE	40	-0.303326	-1.07303	0.349498	0.625566	1	5321
GOCC_HETEROCHROMATIN	94	-0.258999	-1.07142	0.323625	0.624949	1	5437
GOCC_CILIARY_ROOTLET	16	-0.381205	-1.06609	0.380035	0.635283	1	147
GOCC_DYNEIN_COMPLEX	56	-0.28062	-1.06336	0.34375	0.638136	1	2341
GOCC_KINESIN_COMPLEX	47	-0.291971	-1.06282	0.351266	0.634499	1	5001
GOCC_9PLUS2_MOTILE_CILIUM	222	-0.227033	-1.05663	0.329942	0.647083	1	3809
GOCC_MOTILE_CILIUM	301	-0.21854	-1.05217	0.312849	0.654269	1	5760
GOCC_PHOSPHATIDYLINOSITOL_3_KINASE_COMPLEX	27	-0.328319	-1.04784	0.396321	0.661773	1	3042
GOCC_SECRETORY_GRANULE	458	-0.2082	-1.04724	0.311604	0.65824	1	4646
GOCC_CONDENSED_CHROMOSOME_CENTROMERIC_REGION	181	-0.229316	-1.04565	0.34488	0.657684	1	4226
GOCC_MYOSIN_COMPLEX	56	-0.276844	-1.04512	0.388013	0.654101	1	3209
GOCC_CYTOPLASMIC_DYNEIN_COMPLEX	25	-0.333008	-1.0436	0.401264	0.653426	1	1263
GOCC_MANCHETTE	21	-0.348667	-1.03726	0.4	0.666612	1	3889
GOCC_LEADING_EDGE_MEMBRANE	157	-0.232489	-1.03676	0.370031	0.662888	1	3350
GOCC_CYTOPLASMIC_REGION	264	-0.221268	-1.03613	0.388039	0.659566	1	2898
GOCC_SARCOMERE	202	-0.22361	-1.03373	0.375907	0.661504	1	5231
GOCC_DNA_REPAIR_COMPLEX	22	-0.339261	-1.0327	0.418301	0.659243	1	1562
GOCC_NON_MOTILE_CILIUM	170	-0.230292	-1.02821	0.395833	0.667274	1	4550
GOCC_SYNAPTIC_CLEFT	25	-0.326289	-1.02366	0.40675	0.675559	1	879
GOCC_CULLIN_RING_UBIQUITIN_LIGASE_COMPLEX	194	-0.224078	-1.0221	0.396682	0.6753	1	3090
GOCC_POLE_PLASM	23	-0.327309	-1.01715	0.445217	0.684169	1	4263
GOCC_NUCLEAR_LAMINA	15	-0.373073	-1.00653	0.462418	0.709134	1	2224
GOCC_NUCLEAR_UBIQUITIN_LIGASE_COMPLEX	44	-0.27914	-0.997444	0.466667	0.730647	1	1285
GOCC_INCLUSION_BODY	76	-0.249787	-0.992826	0.459588	0.738826	1	3338
GOCC_SEX_CHROMOSOME	42	-0.275237	-0.983505	0.496711	0.761559	1	5749
GOCC_NUCLEAR_INNER_MEMBRANE	39	-0.28375	-0.978549	0.50165	0.770283	1	3303
GOCC_CATENIN_COMPLEX	31	-0.293696	-0.976779	0.494098	0.770093	1	3761
GOCC_PML_BODY	85	-0.237324	-0.973865	0.486822	0.773076	1	3289
GOCC_COSTAMERE	20	-0.328425	-0.972593	0.481865	0.771554	1	1692
GOCC_9PLUS0_NON_MOTILE_CILIUM	131	-0.223437	-0.966126	0.524664	0.784834	1	4264
GOCC_CORNIFIED_ENVELOPE	60	-0.253327	-0.960116	0.506977	0.796944	1	6234
GOCC_PHOSPHATASE_COMPLEX	50	-0.261805	-0.955317	0.522168	0.805517	1	4724
GOCC_POLYSOMAL_RIBOSOME	34	-0.281048	-0.944745	0.546053	0.830553	1	2766
GOCC_INO80_COMPLEX	16	-0.334898	-0.941459	0.539007	0.834561	1	4160
GOCC_T_CELL_RECEPTOR_COMPLEX	15	-0.338732	-0.939606	0.567753	0.83429	1	1683
GOCC_AXONAL_GROWTH_CONE	45	-0.263592	-0.938921	0.544408	0.830627	1	5157
GOCC_T_TUBULE	72	-0.24004	-0.938251	0.568438	0.827198	1	5237
GOCC_IMMUNOLOGICAL_SYNAPSE	47	-0.258477	-0.938168	0.542536	0.822072	1	2299
GOCC_SARCOPLASMIC_RETICULUM_MEMBRANE	24	-0.303731	-0.937425	0.553512	0.81893	1	2284
GOCC_LUMENAL_SIDE_OF_MEMBRANE	20	-0.309974	-0.928812	0.551895	0.83754	1	2852
GOCC_XY_BODY	23	-0.308837	-0.928076	0.544194	0.834232	1	4062
GOCC_NBAF_COMPLEX	16	-0.328263	-0.926832	0.559603	0.83233	1	6378
GOCC_CUL3_RING_UBIQUITIN_LIGASE_COMPLEX	39	-0.266282	-0.921073	0.591803	0.842632	1	1797
GOCC_MICROTUBULE_ASSOCIATED_COMPLEX	142	-0.208501	-0.915501	0.654378	0.852754	1	2845
GOCC_INO80_TYPE_COMPLEX	27	-0.281572	-0.90873	0.616838	0.865597	1	4160
GOCC_ACETYLTRANSFERASE_COMPLEX	103	-0.218217	-0.904971	0.664526	0.870256	1	4565
GOCC_TRANSCRIPTION_FACTOR_TFTC_COMPLEX	18	-0.311869	-0.900917	0.568493	0.875529	1	2496
GOCC_CLATHRIN_COAT	50	-0.246092	-0.899323	0.631751	0.874221	1	6132
GOCC_SERINE_THREONINE_PROTEIN_KINASE_COMPLEX	122	-0.209903	-0.898237	0.672811	0.87162	1	6577
GOCC_PRESYNAPTIC_ENDOCYTIC_ZONE	18	-0.311848	-0.896218	0.590674	0.87148	1	1954
GOCC_PRONUCLEUS	24	-0.287682	-0.886623	0.642732	0.890939	1	6398
GOCC_PHOTORECEPTOR_INNER_SEGMENT	62	-0.231593	-0.879891	0.699367	0.902915	1	3076
GOCC_GERM_CELL_NUCLEUS	107	-0.208763	-0.879644	0.732331	0.89815	1	5843
GOCC_NUCLEAR_PORE	77	-0.222676	-0.876844	0.686179	0.899927	1	6891
GOCC_COPI_COATED_VESICLE_MEMBRANE	17	-0.309173	-0.874819	0.619718	0.899682	1	737
GOCC_PROTON_TRANSPORTING_TWO_SECTOR_ATPASE_COMPLEX	50	-0.240715	-0.874153	0.676328	0.896108	1	4309
GOCC_UBIQUITIN_LIGASE_COMPLEX	317	-0.178473	-0.865373	0.84153	0.912064	1	4609
GOCC_NUCLEAR_SPECK	344	-0.175439	-0.86212	0.864336	0.91439	1	4071
GOCC_PROTEIN_KINASE_COMPLEX	148	-0.195678	-0.861479	0.782875	0.910553	1	5586
GOCC_CHROMOSOME_CENTROMERIC_REGION	252	-0.180637	-0.859831	0.833784	0.908989	1	4270
GOCC_CELL_DIVISION_SITE	61	-0.226373	-0.856468	0.722951	0.911437	1	3245
GOCC_P_BODY	87	-0.212743	-0.855485	0.746855	0.908474	1	1587
GOCC_TRANSCRIPTION_REPRESSOR_COMPLEX	77	-0.212991	-0.8443	0.759554	0.927735	1	6145
GOCC_CUL2_RING_UBIQUITIN_LIGASE_COMPLEX	33	-0.247302	-0.844248	0.671986	0.922667	1	6761
GOCC_SAGA_COMPLEX	23	-0.268283	-0.840052	0.689594	0.926659	1	2496
GOCC_CHROMOSOMAL_REGION	358	-0.170946	-0.828328	0.924303	0.945201	1	4270
GOCC_CLATHRIN_ADAPTOR_COMPLEX	26	-0.260355	-0.824941	0.735192	0.946642	1	7248
GOCC_SPERM_HEAD	36	-0.238588	-0.823766	0.747182	0.943626	1	6972
GOCC_PROTON_TRANSPORTING_TWO_SECTOR_ATPASE_COMPLEX_PROTON_TRANSPORTING_DOMAIN	22	-0.266748	-0.819575	0.739865	0.946481	1	6620
GOCC_HISTONE_ACETYLTRANSFERASE_COMPLEX	88	-0.197771	-0.810568	0.851908	0.957562	1	4530
GOCC_CHROMOCENTER	18	-0.279271	-0.80161	0.747009	0.968283	1	6664
GOCC_PORE_COMPLEX	26	-0.251471	-0.798651	0.765306	0.967879	1	4717
GOCC_DENDRITIC_SPINE_HEAD	15	-0.287417	-0.794689	0.740035	0.969328	1	4749
GOCC_COATED_VESICLE_MEMBRANE	93	-0.191874	-0.790486	0.859177	0.971	1	6243
GOCC_CLATHRIN_COAT_OF_COATED_PIT	19	-0.265256	-0.781536	0.782759	0.979652	1	5376
GOCC_CILIARY_BASAL_BODY	183	-0.172024	-0.779322	0.936556	0.977766	1	4546
GOCC_SAGA_TYPE_COMPLEX	37	-0.224564	-0.772077	0.835255	0.983206	1	2496
GOCC_H4_HISTONE_ACETYLTRANSFERASE_COMPLEX	41	-0.219742	-0.763053	0.836868	0.990456	1	4530
GOCC_VESICLE_LUMEN	16	-0.270126	-0.760466	0.803448	0.988588	1	7017
GOCC_CARBOXY_TERMINAL_DOMAIN_PROTEIN_KINASE_COMPLEX	22	-0.244709	-0.74459	0.83908	1	1	5198
GOCC_MITOTIC_SPINDLE_POLE	40	-0.213991	-0.743307	0.878205	0.999368	1	5335
GOCC_NURD_COMPLEX	16	-0.262969	-0.733932	0.837168	1	1	4019
GOCC_PRESPLICEOSOME	15	-0.265139	-0.725032	0.852991	1	1	4300
GOCC_INTEGRATOR_COMPLEX	19	-0.243555	-0.722379	0.83304	1	1	4959
GOCC_CHROMOSOME_TELOMERIC_REGION	120	-0.167588	-0.718306	0.96395	1	1	7347
GOCC_GLYCOPROTEIN_COMPLEX	25	-0.232062	-0.717267	0.854484	1	1	3819
GOCC_DESMOSOME	25	-0.231664	-0.716483	0.893617	0.996447	1	4445
GOCC_TRICARBOXYLIC_ACID_CYCLE_ENZYME_COMPLEX	21	-0.232609	-0.70284	0.87457	1	1	6359
GOCC_APICOLATERAL_PLASMA_MEMBRANE	27	-0.224127	-0.690883	0.909091	1	1	2197
GOCC_HISTONE_METHYLTRANSFERASE_COMPLEX	72	-0.174832	-0.688895	0.955975	1	1	6601
GOCC_MRNA_CLEAVAGE_AND_POLYADENYLATION_SPECIFICITY_FACTOR_COMPLEX	19	-0.23289	-0.67536	0.879791	1	1	3680
GOCC_AP_TYPE_MEMBRANE_COAT_ADAPTOR_COMPLEX	43	-0.18574	-0.662079	0.953925	1	1	7248
GOCC_NUCLEOTIDE_ACTIVATED_PROTEIN_KINASE_COMPLEX	24	-0.214175	-0.658368	0.931529	1	1	5549
GOCC_MITOTIC_SPINDLE_MIDZONE	15	-0.228249	-0.639529	0.897345	1	1	4465
GOCC_CAJAL_BODY	38	-0.181054	-0.637441	0.965232	1	1	6336
GOCC_ZYMOGEN_GRANULE_MEMBRANE	16	-0.226672	-0.632128	0.916811	1	1	7346
GOCC_MRNA_CLEAVAGE_FACTOR_COMPLEX	24	-0.193743	-0.606935	0.95416	1	1	6181
GOCC_EXTRINSIC_COMPONENT_OF_ORGANELLE_MEMBRANE	38	-0.174189	-0.605117	0.976628	1	1	6708
GOCC_INTRACILIARY_TRANSPORT_PARTICLE	27	-0.188214	-0.60511	0.960644	1	1	3740
GOCC_PRC1_COMPLEX	15	-0.218198	-0.594485	0.941681	0.999913	1	5051
GOCC_COPII_VESICLE_COAT	15	-0.196607	-0.550801	0.975945	1	1	4129
GOCC_SPERM_HEAD_PLASMA_MEMBRANE	20	-0.180272	-0.543759	0.978964	1	1	6823
GOCC_LATERAL_ELEMENT	19	-0.183969	-0.537812	0.984899	0.996989	1	8146
GOCC_ACETYLCHOLINE_GATED_CHANNEL_COMPLEX	17	-0.159311	-0.450756	0.996383	0.998753	1	5473

## Sheet: 28dpl-
NAME	SIZE	ES	NES	NOM p-val	FDR q-val	FWER p-val	RANK AT MAX
GOCC_INNER_MITOCHONDRIAL_MEMBRANE_PROTEIN_COMPLEX	141	-0.568273	-2.55657	0	0	0	3666
GOCC_RESPIRASOME	91	-0.617213	-2.55124	0	0	0	2829
GOCC_CYTOCHROME_COMPLEX	37	-0.664822	-2.31566	0	0	0	3627
GOCC_RESPIRATORY_CHAIN_COMPLEX_IV	25	-0.723476	-2.28879	0	1.7450981E-4	0.001	2829
GOCC_NADH_DEHYDROGENASE_COMPLEX	46	-0.606161	-2.21485	0	2.729412E-4	0.002	2779
GOCC_MITOCHONDRIAL_PROTEIN_CONTAINING_COMPLEX	287	-0.446526	-2.18821	0	3.40252E-4	0.003	3666
GOCC_PROTON_TRANSPORTING_ATP_SYNTHASE_COMPLEX	21	-0.673498	-2.03914	0	0.00371739	0.038	1849
GOCC_OXIDOREDUCTASE_COMPLEX	118	-0.464127	-2.02263	0	0.00426429	0.05	2779
GOCC_PRESYNAPTIC_ACTIVE_ZONE	121	-0.385727	-1.69329	0	0.10651	0.768	4401
GOCC_SCHAFFER_COLLATERAL_CA1_SYNAPSE	144	-0.370475	-1.68211	0	0.105992	0.792	3973
GOCC_CALYX_OF_HELD	31	-0.509332	-1.67598	0.00767754	0.102126	0.815	4087
GOCC_MYELIN_SHEATH	206	-0.337845	-1.60875	0	0.169298	0.947	3626
GOCC_INNER_KINETOCHORE	18	-0.540861	-1.59723	0.0160321	0.171911	0.964	5222
GOCC_POSTSYNAPTIC_CYTOSKELETON	23	-0.495148	-1.59323	0.0215264	0.165158	0.967	1376
GOCC_PROTON_TRANSPORTING_TWO_SECTOR_ATPASE_COMPLEX	50	-0.418421	-1.58116	0.00394477	0.170968	0.977	1866
GOCC_PRESYNAPTIC_ACTIVE_ZONE_MEMBRANE	66	-0.4	-1.57017	0.0114943	0.173658	0.981	3887
GOCC_HIPPOCAMPAL_MOSSY_FIBER_TO_CA3_SYNAPSE	60	-0.408191	-1.5661	0.0151803	0.168511	0.985	3006
GOCC_AXON_INITIAL_SEGMENT	28	-0.467602	-1.56488	0.0332031	0.160461	0.985	8515
GOCC_PROTON_TRANSPORTING_TWO_SECTOR_ATPASE_COMPLEX_PROTON_TRANSPORTING_DOMAIN	22	-0.500008	-1.54669	0.0265655	0.175385	0.993	1691
GOCC_TRANSPORTER_COMPLEX	407	-0.300495	-1.54256	0	0.172174	0.995	4260
GOCC_INHIBITORY_SYNAPSE	29	-0.452989	-1.52322	0.0242915	0.188352	0.997	7675
GOCC_DENDRITE_CYTOPLASM	33	-0.443457	-1.52198	0.0409357	0.181451	0.997	2496
GOCC_DISTAL_AXON	389	-0.291763	-1.49003	0	0.217629	0.999	4100
GOCC_CHLORIDE_CHANNEL_COMPLEX	51	-0.389266	-1.47653	0.0273438	0.228943	1	4175
GOCC_STEREOCILIUM	59	-0.372471	-1.44247	0.0337972	0.278165	1	4595
GOCC_NEURONAL_DENSE_CORE_VESICLE	35	-0.414009	-1.43675	0.0455408	0.278737	1	3022
GOCC_GABA_ERGIC_SYNAPSE	133	-0.315767	-1.43317	0.0225989	0.275282	1	5329
GOCC_PRESYNAPTIC_ACTIVE_ZONE_CYTOPLASMIC_COMPONENT	22	-0.464064	-1.42001	0.0842697	0.289052	1	4061
GOCC_PORE_COMPLEX	26	-0.443569	-1.4178	0.0787402	0.283124	1	2505
GOCC_SITE_OF_POLARIZED_GROWTH	214	-0.293823	-1.4165	0.0135135	0.27607	1	3145
GOCC_POSTSYNAPTIC_DENSITY_MEMBRANE	114	-0.320733	-1.4133	0.01341	0.273703	1	4888
GOCC_NEURON_PROJECTION_TERMINUS	222	-0.288522	-1.405	0.00199601	0.279805	1	4541
GOCC_POSTSYNAPTIC_MEMBRANE	349	-0.278961	-1.40229	0	0.276411	1	4593
GOCC_APICOLATERAL_PLASMA_MEMBRANE	27	-0.419464	-1.39194	0.0711462	0.287886	1	3766
GOCC_PRESYNAPTIC_MEMBRANE	237	-0.285227	-1.3682	0.00773694	0.32405	1	4498
GOCC_CYTOSOLIC_LARGE_RIBOSOMAL_SUBUNIT	58	-0.346011	-1.36143	0.0523256	0.32981	1	2510
GOCC_PARALLEL_FIBER_TO_PURKINJE_CELL_SYNAPSE	37	-0.382298	-1.34056	0.0820312	0.366091	1	3916
GOCC_NEURON_PROJECTION_CYTOPLASM	50	-0.352795	-1.33266	0.0861423	0.37384	1	2744
GOCC_EXCITATORY_SYNAPSE	98	-0.30765	-1.32765	0.0481481	0.375278	1	3916
GOCC_CYTOSOLIC_RIBOSOME	119	-0.301411	-1.32479	0.0430712	0.372952	1	1304
GOCC_TRICARBOXYLIC_ACID_CYCLE_ENZYME_COMPLEX	21	-0.434462	-1.31929	0.132075	0.376318	1	4363
GOCC_NEURON_TO_NEURON_SYNAPSE	441	-0.25455	-1.31017	0.0075188	0.387875	1	4822
GOCC_PRESYNAPTIC_CYTOSOL	32	-0.389652	-1.30186	0.128302	0.396647	1	2137
GOCC_POSTSYNAPTIC_SPECIALIZATION	429	-0.251104	-1.29895	0.0148423	0.394262	1	4822
GOCC_CHROMOCENTER	18	-0.439858	-1.28838	0.156489	0.411165	1	1244
GOCC_MITOCHONDRIA_ASSOCIATED_ENDOPLASMIC_RETICULUM_MEMBRANE	21	-0.425068	-1.28307	0.138182	0.414698	1	2815
GOCC_TERMINAL_BOUTON	92	-0.307009	-1.28142	0.0964567	0.409766	1	4087
GOCC_GLYCINERGIC_SYNAPSE	17	-0.443935	-1.27783	0.164356	0.40936	1	3214
GOCC_DENDRITE_MEMBRANE	48	-0.339954	-1.26388	0.107422	0.434082	1	6803
GOCC_GABA_RECEPTOR_COMPLEX	21	-0.414375	-1.26323	0.169847	0.426805	1	7916
GOCC_CHROMATOID_BODY	17	-0.430781	-1.26224	0.172414	0.420943	1	7913
GOCC_POSTSYNAPTIC_SPECIALIZATION_MEMBRANE	153	-0.27701	-1.26164	0.0566406	0.414519	1	4888
GOCC_RIBOSOME	241	-0.255497	-1.25501	0.045977	0.422581	1	1830
GOCC_SMALL_RIBOSOMAL_SUBUNIT	79	-0.307861	-1.25257	0.11215	0.420423	1	1350
GOCC_CUL2_RING_UBIQUITIN_LIGASE_COMPLEX	33	-0.369328	-1.25007	0.14611	0.418619	1	3357
GOCC_RIBBON_SYNAPSE	29	-0.370934	-1.23944	0.158954	0.436912	1	4086
GOCC_CARBOXY_TERMINAL_DOMAIN_PROTEIN_KINASE_COMPLEX	22	-0.39331	-1.23558	0.186879	0.438879	1	2900
GOCC_RIBOSOMAL_SUBUNIT	188	-0.263384	-1.23376	0.0715596	0.435446	1	1830
GOCC_NEUROMUSCULAR_JUNCTION	109	-0.278282	-1.21296	0.116667	0.479851	1	3292
GOCC_EXTRINSIC_COMPONENT_OF_PRESYNAPTIC_MEMBRANE	15	-0.430965	-1.2106	0.237452	0.478159	1	3133
GOCC_CENTRIOLAR_SATELLITE	118	-0.275455	-1.21027	0.121514	0.471176	1	6493
GOCC_NUCLEAR_LAMINA	15	-0.43944	-1.20381	0.22093	0.480572	1	2866
GOCC_CYTOSOLIC_SMALL_RIBOSOMAL_SUBUNIT	43	-0.323383	-1.20163	0.175337	0.47871	1	1304
GOCC_KINESIN_COMPLEX	47	-0.323898	-1.19397	0.214689	0.491296	1	3408
GOCC_AXONEMAL_DYNEIN_COMPLEX	26	-0.365773	-1.19246	0.195777	0.488172	1	2790
GOCC_MALE_GERM_CELL_NUCLEUS	84	-0.289781	-1.19136	0.145038	0.483648	1	5083
GOCC_STEREOCILIUM_TIP	21	-0.397206	-1.18691	0.25	0.488378	1	4356
GOCC_NUCLEOID	46	-0.321467	-1.18554	0.19697	0.484773	1	4019
GOCC_DENDRITIC_SHAFT	71	-0.297442	-1.18082	0.203738	0.489908	1	4622
GOCC_SERINE_THREONINE_PROTEIN_KINASE_COMPLEX	122	-0.265097	-1.17187	0.145038	0.506843	1	5723
GOCC_MITOCHONDRIAL_SMALL_RIBOSOMAL_SUBUNIT	33	-0.339567	-1.17143	0.238569	0.500852	1	1827
GOCC_STEREOCILIUM_BUNDLE	70	-0.287774	-1.15984	0.195489	0.524987	1	4595
GOCC_EXOCYTIC_VESICLE	279	-0.234797	-1.14645	0.140036	0.554354	1	4784
GOCC_LARGE_RIBOSOMAL_SUBUNIT	114	-0.261776	-1.13997	0.189723	0.56582	1	2515
GOCC_NEUROTRANSMITTER_RECEPTOR_COMPLEX	46	-0.309484	-1.13853	0.229167	0.562205	1	3118
GOCC_CUL4_RING_E3_UBIQUITIN_LIGASE_COMPLEX	33	-0.339532	-1.13692	0.283168	0.559282	1	4935
GOCC_SODIUM_CHANNEL_COMPLEX	28	-0.345626	-1.13137	0.277014	0.567726	1	5519
GOCC_BRUSH_BORDER_MEMBRANE	82	-0.272179	-1.12234	0.259259	0.586817	1	3251
GOCC_POTASSIUM_CHANNEL_COMPLEX	91	-0.270049	-1.12061	0.257485	0.584362	1	5906
GOCC_NUCLEAR_OUTER_MEMBRANE	25	-0.350748	-1.11847	0.289668	0.583316	1	5180
GOCC_NEURON_PROJECTION_MEMBRANE	69	-0.27797	-1.11571	0.263566	0.583711	1	4622
GOCC_MITOCHONDRIAL_MATRIX	295	-0.221365	-1.11032	0.195029	0.592314	1	3890
GOCC_CLUSTER_OF_ACTIN_BASED_CELL_PROJECTIONS	209	-0.232078	-1.10715	0.224953	0.594452	1	4595
GOCC_TRANSPORT_VESICLE	362	-0.217208	-1.1061	0.15511	0.590202	1	3909
GOCC_SPERM_MIDPIECE	58	-0.284881	-1.1055	0.283582	0.585017	1	685
GOCC_GUANYL_NUCLEOTIDE_EXCHANGE_FACTOR_COMPLEX	19	-0.367325	-1.10465	0.333984	0.580579	1	4162
GOCC_NURD_COMPLEX	16	-0.386021	-1.09235	0.34902	0.609622	1	3741
GOCC_PHOTORECEPTOR_RIBBON_SYNAPSE	18	-0.366706	-1.09206	0.328872	0.603526	1	4927
GOCC_CYTOSOLIC_REGION	49	-0.289596	-1.08287	0.310811	0.623308	1	3214
GOCC_SYNAPTIC_VESICLE_MEMBRANE	145	-0.239221	-1.08058	0.282098	0.62278	1	3095
GOCC_CILIARY_MEMBRANE	59	-0.274759	-1.0701	0.315891	0.646946	1	6555
GOCC_AMPA_GLUTAMATE_RECEPTOR_COMPLEX	29	-0.324472	-1.0699	0.34638	0.640593	1	2670
GOCC_TELOMERASE_HOLOENZYME_COMPLEX	21	-0.346247	-1.06604	0.361868	0.645029	1	4649
GOCC_SECRETORY_GRANULE_MEMBRANE	87	-0.254813	-1.05979	0.319846	0.656738	1	3694
GOCC_MONOATOMIC_ION_CHANNEL_COMPLEX	298	-0.211832	-1.05529	0.278195	0.663611	1	5926
GOCC_CATENIN_COMPLEX	31	-0.308248	-1.04411	0.386965	0.691353	1	4470
GOCC_CELL_DIVISION_SITE	61	-0.267382	-1.04381	0.38817	0.685181	1	2713
GOCC_CHOLINERGIC_SYNAPSE	19	-0.352952	-1.03698	0.39881	0.699015	1	6
GOCC_MESSENGER_RIBONUCLEOPROTEIN_COMPLEX	16	-0.359864	-1.03305	0.396917	0.704454	1	4603
GOCC_VOLTAGE_GATED_POTASSIUM_CHANNEL_COMPLEX	77	-0.252047	-1.0289	0.39924	0.710354	1	5906
GOCC_INTERCALATED_DISC	67	-0.261766	-1.02865	0.400749	0.704213	1	2984
GOCC_GERM_CELL_NUCLEUS	107	-0.235871	-1.0144	0.403884	0.743221	1	5083
GOCC_TRANSPORT_VESICLE_MEMBRANE	187	-0.216055	-1.01162	0.433962	0.744851	1	3836
GOCC_CORNIFIED_ENVELOPE	60	-0.260268	-1.01048	0.421154	0.7409	1	2285
GOCC_ZYMOGEN_GRANULE_MEMBRANE	16	-0.350376	-1.00555	0.434702	0.749435	1	6451
GOCC_DENSE_CORE_GRANULE	54	-0.264533	-1.00403	0.445065	0.747029	1	3346
GOCC_EXTRINSIC_COMPONENT_OF_PLASMA_MEMBRANE	144	-0.224289	-1.00401	0.446729	0.740105	1	3643
GOCC_NON_MOTILE_CILIUM	170	-0.216346	-1.0035	0.449248	0.734759	1	4675
GOCC_TIGHT_JUNCTION	142	-0.220088	-0.998051	0.460501	0.745026	1	3193
GOCC_NUCLEAR_MEMBRANE	252	-0.203914	-0.993594	0.454191	0.751989	1	5799
GOCC_POLYSOMAL_RIBOSOME	34	-0.286336	-0.993517	0.464	0.745527	1	4099
GOCC_LAMELLAR_BODY	16	-0.344135	-0.989281	0.467583	0.751423	1	551
GOCC_PROTEIN_KINASE_COMPLEX	148	-0.215318	-0.988874	0.449505	0.746164	1	3484
GOCC_CATION_CHANNEL_COMPLEX	191	-0.206826	-0.972472	0.514389	0.790305	1	5926
GOCC_EXTRINSIC_COMPONENT_OF_CYTOPLASMIC_SIDE_OF_PLASMA_MEMBRANE	72	-0.23938	-0.972259	0.508946	0.7842	1	3643
GOCC_GTPASE_COMPLEX	39	-0.272943	-0.971909	0.514735	0.778548	1	4093
GOCC_VOLTAGE_GATED_CALCIUM_CHANNEL_COMPLEX	42	-0.262874	-0.950335	0.5286	0.838283	1	3022
GOCC_PHOTORECEPTOR_OUTER_SEGMENT_MEMBRANE	15	-0.328672	-0.947718	0.525292	0.839209	1	69
GOCC_ORGANELLAR_RIBOSOME	89	-0.227095	-0.946393	0.548	0.836025	1	3377
GOCC_ORGANELLE_ENVELOPE_LUMEN	83	-0.230685	-0.945914	0.559615	0.83068	1	2789
GOCC_ATPASE_COMPLEX	145	-0.209097	-0.94298	0.617811	0.833032	1	2953
GOCC_CLATHRIN_COATED_VESICLE_MEMBRANE	51	-0.247625	-0.934034	0.554913	0.853015	1	1322
GOCC_NUCLEAR_ENVELOPE	437	-0.181621	-0.933003	0.704545	0.849219	1	4401
GOCC_RNA_POLYMERASE_II_HOLOENZYME	71	-0.231306	-0.923878	0.602968	0.869374	1	4321
GOCC_BRUSH_BORDER	147	-0.202946	-0.916135	0.673152	0.88535	1	3991
GOCC_EXTRINSIC_COMPONENT_OF_MEMBRANE	221	-0.193158	-0.914104	0.702555	0.884388	1	3689
GOCC_CELL_CORTEX_REGION	47	-0.246026	-0.90981	0.606936	0.889691	1	4061
GOCC_CONDENSED_CHROMOSOME_CENTROMERIC_REGION	181	-0.194319	-0.909569	0.714552	0.883351	1	5717
GOCC_TRANSCRIPTION_FACTOR_TFIID_COMPLEX	33	-0.262646	-0.906074	0.60241	0.886009	1	5099
GOCC_LATERAL_ELEMENT	19	-0.303312	-0.90291	0.610417	0.887743	1	5331
GOCC_PHOSPHATIDYLINOSITOL_3_KINASE_COMPLEX	27	-0.275295	-0.897796	0.621569	0.894807	1	2783
GOCC_POSTSYNAPTIC_SPECIALIZATION_INTRACELLULAR_COMPONENT	50	-0.237009	-0.896447	0.640777	0.891748	1	5352
GOCC_PRESPLICEOSOME	15	-0.314952	-0.895677	0.585127	0.88708	1	4349
GOCC_CHROMOSOME_TELOMERIC_REGION	120	-0.196361	-0.876891	0.778846	0.929852	1	5546
GOCC_DYNEIN_COMPLEX	56	-0.223634	-0.871818	0.705426	0.935793	1	2790
GOCC_CLATHRIN_VESICLE_COAT	33	-0.252054	-0.871761	0.673585	0.929077	1	1322
GOCC_ATPASE_DEPENDENT_TRANSMEMBRANE_TRANSPORT_COMPLEX	16	-0.3019	-0.869843	0.637081	0.926859	1	6414
GOCC_RNA_CAP_BINDING_COMPLEX	19	-0.296025	-0.867323	0.651163	0.926169	1	4735
GOCC_SPERM_HEAD	36	-0.248351	-0.867316	0.65567	0.91953	1	6645
GOCC_KINETOCHORE_MICROTUBULE	16	-0.302002	-0.863585	0.638577	0.921785	1	6045
GOCC_MITOTIC_SPINDLE_MIDZONE	15	-0.316941	-0.861802	0.676749	0.919494	1	6007
GOCC_ACROSOMAL_VESICLE	163	-0.18619	-0.861593	0.813142	0.913451	1	2145
GOCC_H4_H2A_HISTONE_ACETYLTRANSFERASE_COMPLEX	27	-0.266455	-0.858925	0.681467	0.913317	1	3561
GOCC_CONNEXIN_COMPLEX	20	-0.273386	-0.858246	0.648956	0.90847	1	5988
GOCC_SPINDLE_POLE	148	-0.187242	-0.857701	0.832335	0.903442	1	4326
GOCC_GOLGI_CISTERNA_MEMBRANE	20	-0.279025	-0.853121	0.680077	0.907377	1	2379
GOCC_POLE_PLASM	23	-0.26882	-0.838491	0.70566	0.931822	1	3789
GOCC_ORGANELLE_MEMBRANE_CONTACT_SITE	44	-0.226188	-0.836714	0.745353	0.929078	1	2815
GOCC_PARANODE_REGION_OF_AXON	16	-0.294089	-0.830602	0.705454	0.935056	1	3858
GOCC_LUMENAL_SIDE_OF_MEMBRANE	20	-0.276683	-0.826686	0.719368	0.936491	1	1203
GOCC_MAIN_AXON	87	-0.197236	-0.824756	0.815157	0.933802	1	7096
GOCC_T_CELL_RECEPTOR_COMPLEX	15	-0.288104	-0.822101	0.700397	0.932633	1	5896
GOCC_CYCLIN_DEPENDENT_PROTEIN_KINASE_HOLOENZYME_COMPLEX	56	-0.209446	-0.815969	0.825397	0.937584	1	3350
GOCC_CILIARY_ROOTLET	16	-0.291661	-0.810688	0.742	0.940674	1	6917
GOCC_CLATHRIN_COAT_OF_COATED_PIT	19	-0.268079	-0.806687	0.72449	0.941394	1	4426
GOCC_REPLICATION_FORK	72	-0.194724	-0.782029	0.890977	0.973178	1	5454
GOCC_REPLISOME	22	-0.249326	-0.773247	0.799228	0.979378	1	5090
GOCC_VESICLE_LUMEN	16	-0.269792	-0.76622	0.791016	0.982835	1	5672
GOCC_ACROSOMAL_MEMBRANE	26	-0.229629	-0.762148	0.825095	0.981857	1	523
GOCC_DENDRITE_TERMINUS	20	-0.25023	-0.75562	0.801181	0.98384	1	1482
GOCC_PRONUCLEUS	24	-0.243752	-0.747418	0.8327	0.987347	1	2895
GOCC_TRANSCRIPTION_FACTOR_TFTC_COMPLEX	18	-0.249098	-0.740618	0.822222	0.988817	1	5099
GOCC_NUCLEAR_UBIQUITIN_LIGASE_COMPLEX	44	-0.199427	-0.722092	0.924453	1	1	111
GOCC_NUCLEAR_INNER_MEMBRANE	39	-0.203448	-0.7154	0.902196	1	1	5153
GOCC_PHOTORECEPTOR_INNER_SEGMENT	62	-0.182163	-0.707105	0.944444	1	1	8522
GOCC_SITE_OF_DNA_DAMAGE	109	-0.160105	-0.690702	0.980507	1	1	5567
GOCC_SPINDLE_MICROTUBULE	77	-0.167158	-0.690687	0.960159	1	1	4274
GOCC_DNA_POLYMERASE_COMPLEX	18	-0.229177	-0.676492	0.8826	1	1	5090
GOCC_DOPAMINERGIC_SYNAPSE	20	-0.219022	-0.660415	0.921687	1	1	1939
GOCC_PCG_PROTEIN_COMPLEX	47	-0.174533	-0.651781	0.961612	1	1	4422
GOCC_TRAPP_COMPLEX	17	-0.217457	-0.631571	0.938856	1	1	109
GOCC_SPERM_PLASMA_MEMBRANE	28	-0.182986	-0.600387	0.976789	1	1	6398
GOCC_NUCLEAR_REPLICATION_FORK	38	-0.168874	-0.594824	0.99591	1	1	8426
GOCC_OUTER_KINETOCHORE	23	-0.189983	-0.590697	0.960938	1	1	1569
GOCC_NUCLEAR_CYCLIN_DEPENDENT_PROTEIN_KINASE_HOLOENZYME_COMPLEX	17	-0.204629	-0.578663	0.960674	1	1	1718
GOCC_IMMUNOGLOBULIN_COMPLEX	15	-0.194981	-0.550551	0.964356	1	1	8830
GOCC_SNO_S_RNA_CONTAINING_RIBONUCLEOPROTEIN_COMPLEX	26	-0.163877	-0.527976	0.992218	0.99938	1	3249
GOCC_PRC1_COMPLEX	15	-0.16275	-0.451576	0.998035	0.998715	1	19827
