# Supplementary material for: Spatiotemporal patterns of gene expression changes in the mouse dentate gyrus following entorhinal denervation
Source: Front Mol Neurosci. 2026 May 19;19:1758390. doi: 10.3389/fnmol.2026.1758390 (PMC13226496; doi:10.3389/fnmol.2026.1758390)
Supplement: Supplementary file 6 [file Table_4.xlsx]

## Sheet: 1dpl+
NAME	SIZE	ES	NES	NOM p-val	FDR q-val	FWER p-val	RANK AT MAX
GOMF_S100_PROTEIN_BINDING	15	0.763781	2.2994	0	0.0119414	0.006	1529
GOMF_PRE_MRNA_BINDING	38	0.568251	2.20142	0	0.0141515	0.014	3500
GOMF_RNA_POLYMERASE_II_CORE_PROMOTER_SEQUENCE_SPECIFIC_DNA_BINDING	21	0.66812	2.1987	0	0.0100885	0.015	2295
GOMF_MISFOLDED_PROTEIN_BINDING	18	0.673802	2.14334	0	0.0151792	0.029	4380
GOMF_MICROTUBULE_PLUS_END_BINDING	21	0.629449	2.10415	0	0.0169322	0.04	2509
GOMF_TRANSLATION_INITIATION_FACTOR_ACTIVITY	51	0.483162	2.05679	0	0.0240978	0.069	4016
GOMF_ATPASE_ACTIVATOR_ACTIVITY	26	0.590593	2.04269	0	0.0230051	0.076	2382
GOMF_PHOSPHATASE_REGULATOR_ACTIVITY	97	0.430612	2.02644	0	0.0252197	0.094	3228
GOMF_TRANSMEMBRANE_RECEPTOR_PROTEIN_SERINE_THREONINE_KINASE_BINDING	23	0.587898	2.02024	0	0.0237619	0.099	4392
GOMF_GENERAL_TRANSCRIPTION_INITIATION_FACTOR_BINDING	61	0.46661	2.00267	0	0.0262784	0.122	5508
GOMF_SEQUENCE_SPECIFIC_SINGLE_STRANDED_DNA_BINDING	15	0.639231	1.93732	0.00546448	0.0516498	0.241	7359
GOMF_N_ACETYLTRANSFERASE_ACTIVITY	73	0.433341	1.93625	0	0.0482265	0.244	3955
GOMF_RIBONUCLEOPROTEIN_COMPLEX_BINDING	181	0.372453	1.91397	0	0.0553083	0.291	3255
GOMF_COLLAGEN_BINDING	69	0.436737	1.9072	0	0.0546946	0.305	4169
GOMF_PROMOTER_SPECIFIC_CHROMATIN_BINDING	78	0.404663	1.85209	0	0.0827591	0.456	5028
GOMF_AMYLOID_BETA_BINDING	69	0.424343	1.85136	0	0.0779586	0.459	1997
GOMF_TBP_CLASS_PROTEIN_BINDING	29	0.505862	1.8513	0.00600601	0.0733728	0.459	4813
GOMF_BH_DOMAIN_BINDING	15	0.602472	1.84688	0.00879765	0.0726488	0.477	1028
GOMF_ATPASE_REGULATOR_ACTIVITY	46	0.454072	1.84258	0	0.0722404	0.494	3375
GOMF_PEPTIDE_LYSINE_N_ACETYLTRANSFERASE_ACTIVITY	45	0.456647	1.83673	0.00324675	0.0732561	0.517	3627
GOMF_NUCLEAR_ANDROGEN_RECEPTOR_BINDING	33	0.484029	1.83641	0	0.0698631	0.517	5163
GOMF_PEPTIDE_N_ACETYLTRANSFERASE_ACTIVITY	50	0.434777	1.828	0	0.0712138	0.542	3627
GOMF_REGULATORY_RNA_BINDING	47	0.454787	1.82185	0.0035461	0.0713547	0.558	3996
GOMF_VASCULAR_ENDOTHELIAL_GROWTH_FACTOR_RECEPTOR_BINDING	16	0.598035	1.81435	0	0.0725933	0.579	3269
GOMF_CORE_PROMOTER_SEQUENCE_SPECIFIC_DNA_BINDING	48	0.433506	1.80678	0	0.0739055	0.599	4384
GOMF_NUCLEAR_RECEPTOR_BINDING	153	0.354799	1.80263	0	0.0725732	0.606	2295
GOMF_TRANSCRIPTION_REGULATOR_INHIBITOR_ACTIVITY	23	0.526423	1.80196	0.00294118	0.0704878	0.61	3198
GOMF_2_OXOGLUTARATE_DEPENDENT_DIOXYGENASE_ACTIVITY	61	0.422569	1.79591	0	0.0709822	0.624	5457
GOMF_TRANSLATION_REGULATOR_ACTIVITY_NUCLEIC_ACID_BINDING	99	0.377159	1.76255	0	0.0914604	0.737	3766
GOMF_MRNA_BINDING	338	0.313547	1.76133	0	0.0892396	0.738	6029
GOMF_RECEPTOR_SERINE_THREONINE_KINASE_BINDING	31	0.479806	1.74909	0.00694444	0.0936705	0.77	6196
GOMF_CATALYTIC_ACTIVITY_ACTING_ON_A_GLYCOPROTEIN	22	0.502609	1.73728	0.0157233	0.100552	0.809	4042
GOMF_DIOXYGENASE_ACTIVITY	93	0.367859	1.72664	0.00462963	0.105113	0.828	3311
GOMF_TRANSLATION_REGULATOR_ACTIVITY	131	0.344117	1.72337	0	0.103858	0.833	3766
GOMF_RNA_POLYMERASE_II_SPECIFIC_DNA_BINDING_TRANSCRIPTION_FACTOR_BINDING	375	0.301318	1.71619	0	0.105764	0.85	4257
GOMF_NUCLEAR_GLUCOCORTICOID_RECEPTOR_BINDING	20	0.520869	1.70996	0.012012	0.107853	0.861	1453
GOMF_PHOSPHATIDYLINOSITOL_3_KINASE_BINDING	42	0.424721	1.69536	0.00743494	0.117017	0.89	4657
GOMF_SMAD_BINDING	85	0.377578	1.69364	0	0.115444	0.893	5130
GOMF_MANNOSYLTRANSFERASE_ACTIVITY	24	0.496462	1.69275	0.0159744	0.1131	0.895	1658
GOMF_PROTEASOME_BINDING	20	0.520883	1.68776	0	0.11456	0.906	5811
GOMF_HELICASE_ACTIVITY	149	0.334999	1.6811	0	0.117215	0.919	5749
GOMF_COMPLEMENT_BINDING	27	0.471139	1.68075	0.00906344	0.114812	0.92	3111
GOMF_PEPTIDASE_ACTIVATOR_ACTIVITY	61	0.388006	1.67759	0	0.114853	0.923	5368
GOMF_UBIQUITIN_LIKE_PROTEIN_BINDING	118	0.339918	1.67473	0	0.115223	0.93	4820
GOMF_UBIQUITIN_LIKE_PROTEIN_LIGASE_BINDING	339	0.309245	1.67448	0	0.113111	0.931	4732
GOMF_NUCLEAR_ESTROGEN_RECEPTOR_BINDING	50	0.405787	1.67372	0.00749064	0.111141	0.933	1357
GOMF_SNRNA_BINDING	43	0.418984	1.67372	0.00677966	0.108776	0.933	5546
GOMF_INTEGRIN_BINDING	151	0.328156	1.66989	0	0.109071	0.933	1825
GOMF_TRANSCRIPTION_COREGULATOR_ACTIVITY	478	0.290206	1.66012	0	0.114215	0.941	4494
GOMF_ADP_BINDING	41	0.418601	1.66	0.0138889	0.111971	0.941	2951
GOMF_SINGLE_STRANDED_RNA_BINDING	97	0.352007	1.65794	0.00429185	0.111291	0.944	5824
GOMF_PROTEIN_HETERODIMERIZATION_ACTIVITY	286	0.300584	1.65483	0	0.111669	0.947	4345
GOMF_PROTEIN_FOLDING_CHAPERONE	55	0.392196	1.65249	0.00647249	0.111682	0.948	4079
GOMF_SCAFFOLD_PROTEIN_BINDING	88	0.352191	1.64994	0.00413223	0.111487	0.951	2322
GOMF_GROWTH_FACTOR_BINDING	141	0.326644	1.64968	0	0.109641	0.951	1910
GOMF_HISTONE_MODIFYING_ACTIVITY	192	0.310779	1.64909	0	0.108234	0.952	5545
GOMF_GDP_BINDING	78	0.368195	1.64799	0.00877193	0.107028	0.954	6085
GOMF_ALANINE_TRANSMEMBRANE_TRANSPORTER_ACTIVITY	16	0.529261	1.64524	0.0185185	0.107337	0.958	6724
GOMF_RIBOSOME_BINDING	112	0.33918	1.64419	0	0.106303	0.959	4934
GOMF_PROTEIN_TYROSINE_KINASE_BINDING	126	0.32921	1.64333	0	0.105074	0.959	2337
GOMF_ATP_HYDROLYSIS_ACTIVITY	281	0.298593	1.63905	0	0.106245	0.962	4103
GOMF_MIRNA_BINDING	33	0.442605	1.6387	0.00952381	0.10485	0.962	3996
GOMF_UBIQUITIN_SPECIFIC_PROTEASE_BINDING	19	0.509128	1.63282	0.0221607	0.106787	0.969	4326
GOMF_SINGLE_STRANDED_DNA_BINDING	122	0.335763	1.62984	0	0.107308	0.972	5625
GOMF_RNA_POLYMERASE_II_GENERAL_TRANSCRIPTION_INITIATION_FACTOR_ACTIVITY	36	0.417877	1.62385	0.00949367	0.110582	0.977	3138
GOMF_MRNA_3_UTR_BINDING	111	0.340821	1.62289	0	0.109483	0.978	6011
GOMF_UBIQUITIN_BINDING	97	0.3426	1.62177	0	0.108865	0.978	4820
GOMF_G_PROTEIN_COUPLED_GLUTAMATE_RECEPTOR_BINDING	15	0.527101	1.61872	0.0280899	0.109679	0.982	1573
GOMF_RNA_ENDONUCLEASE_ACTIVITY	65	0.367378	1.61743	0.00406504	0.108826	0.983	5220
GOMF_UNFOLDED_PROTEIN_BINDING	86	0.352742	1.6166	0.00448431	0.107878	0.983	3582
GOMF_PROTEIN_DEMETHYLASE_ACTIVITY	29	0.435772	1.61105	0.0279503	0.110697	0.986	3892
GOMF_RNA_POLYMERASE_II_GENERAL_TRANSCRIPTION_INITIATION_FACTOR_BINDING	26	0.464479	1.61056	0.0192308	0.109469	0.986	5508
GOMF_TRANSLATION_FACTOR_ACTIVITY_RNA_BINDING	80	0.358083	1.61011	0.00409836	0.108404	0.986	4016
GOMF_HISTONE_ACETYLTRANSFERASE_BINDING	30	0.442924	1.60495	0.0201149	0.111011	0.99	5174
GOMF_CYCLIN_DEPENDENT_PROTEIN_KINASE_ACTIVITY	29	0.436163	1.60149	0.025	0.112458	0.991	4615
GOMF_PROTEIN_DISULFIDE_REDUCTASE_ACTIVITY	25	0.456375	1.5971	0.00595238	0.114192	0.991	5107
GOMF_DISORDERED_DOMAIN_SPECIFIC_BINDING	33	0.43522	1.5935	0.0189274	0.11536	0.991	4610
GOMF_RNA_STEM_LOOP_BINDING	18	0.504507	1.5903	0.0325444	0.116343	0.991	2929
GOMF_NF_KAPPAB_BINDING	33	0.431349	1.58763	0.03003	0.117031	0.991	6166
GOMF_ATP_DEPENDENT_ACTIVITY_ACTING_ON_RNA	73	0.357664	1.5843	0.00367647	0.118357	0.992	5749
GOMF_STEROL_BINDING	59	0.369887	1.57707	0.0136519	0.122827	0.992	4974
GOMF_TRANSLATION_INITIATION_FACTOR_BINDING	37	0.415254	1.57328	0.0271186	0.124978	0.993	4041
GOMF_K63_LINKED_POLYUBIQUITIN_MODIFICATION_DEPENDENT_PROTEIN_BINDING	25	0.457948	1.57237	0.0262391	0.1242	0.993	4820
GOMF_DOPAMINE_RECEPTOR_BINDING	26	0.443547	1.57112	0.0233236	0.123826	0.993	5558
GOMF_SNAP_RECEPTOR_ACTIVITY	34	0.407302	1.57002	0.0196721	0.123134	0.993	4702
GOMF_STRUCTURAL_CONSTITUENT_OF_NUCLEAR_PORE	22	0.475861	1.56463	0.0470219	0.126447	0.994	5812
GOMF_NUCLEAR_THYROID_HORMONE_RECEPTOR_BINDING	29	0.429641	1.56125	0.0151057	0.127497	0.997	3107
GOMF_DOUBLE_STRANDED_RNA_BINDING	81	0.334894	1.55476	0.00469484	0.131882	0.998	3265
GOMF_DNA_POLYMERASE_BINDING	22	0.464745	1.55312	0.0280374	0.131132	0.998	3987
GOMF_OXIDOREDUCTASE_ACTIVITY_ACTING_ON_NAD_P_H_OXYGEN_AS_ACCEPTOR	15	0.508963	1.54353	0.0467033	0.138782	0.998	2015
GOMF_CHROMATIN_DNA_BINDING	115	0.310885	1.5399	0	0.140405	0.998	3267
GOMF_PROTEIN_PHOSPHATASE_BINDING	182	0.305389	1.53739	0	0.140985	0.998	5161
GOMF_FIBRONECTIN_BINDING	36	0.399142	1.53655	0.0261438	0.140233	0.998	2734
GOMF_PROTEIN_LIPID_COMPLEX_BINDING	30	0.420012	1.53654	0.0208955	0.138741	0.998	2437
GOMF_TRANSCRIPTION_COACTIVATOR_ACTIVITY	259	0.279885	1.53586	0	0.137813	0.998	4474
GOMF_14_3_3_PROTEIN_BINDING	49	0.371587	1.5337	0.0318725	0.138162	0.998	4136
GOMF_TAU_PROTEIN_BINDING	22	0.449734	1.52922	0.0269461	0.140836	0.998	3157
GOMF_PHOSPHATASE_INHIBITOR_ACTIVITY	46	0.369415	1.52006	0.011811	0.146947	0.998	3228
GOMF_APOLIPOPROTEIN_BINDING	20	0.46348	1.51808	0.0321637	0.147411	0.998	2437
GOMF_TRNA_SPECIFIC_RIBONUCLEASE_ACTIVITY	15	0.498053	1.51094	0.0355191	0.15261	0.998	8339
GOMF_MAGNESIUM_ION_TRANSMEMBRANE_TRANSPORTER_ACTIVITY	15	0.504841	1.51049	0.0509915	0.151492	0.998	3715
GOMF_ACYL_COA_BINDING	26	0.43718	1.50974	0.0356083	0.150806	0.998	3170
GOMF_DISULFIDE_OXIDOREDUCTASE_ACTIVITY	33	0.401947	1.50735	0.0358306	0.151091	0.999	5107
GOMF_POLYUBIQUITIN_MODIFICATION_DEPENDENT_PROTEIN_BINDING	60	0.352817	1.50482	0.0143369	0.152008	0.999	5229
GOMF_PROTEASE_BINDING	185	0.285475	1.50244	0	0.152699	0.999	3719
GOMF_EXTRACELLULAR_MATRIX_BINDING	58	0.346631	1.50194	0.0147059	0.151636	0.999	3706
GOMF_LAMIN_BINDING	17	0.477571	1.50047	0.0529248	0.151614	0.999	2320
GOMF_RNA_POLYMERASE_BINDING	60	0.349979	1.49861	0.0204082	0.151864	0.999	2524
GOMF_FATTY_ACID_BINDING	54	0.357855	1.49012	0.0222222	0.158758	0.999	1952
GOMF_I_SMAD_BINDING	16	0.475646	1.48989	0.0557185	0.157537	0.999	3062
GOMF_BASAL_TRANSCRIPTION_MACHINERY_BINDING	62	0.345679	1.48976	0.0184502	0.15623	0.999	3481
GOMF_INSULIN_RECEPTOR_BINDING	27	0.413626	1.48709	0.0262295	0.157427	0.999	3262
GOMF_DEUBIQUITINASE_ACTIVITY	98	0.310703	1.48649	0	0.156637	0.999	4885
GOMF_ANTIOXIDANT_ACTIVITY	81	0.32233	1.48519	0.0138889	0.156695	1	4480
GOMF_RECEPTOR_TYROSINE_KINASE_BINDING	82	0.325797	1.4816	0.0120482	0.158768	1	2337
GOMF_UBIQUITIN_LIKE_PROTEIN_PEPTIDASE_ACTIVITY	111	0.303664	1.47401	0.00531915	0.163989	1	4483
GOMF_HSP90_PROTEIN_BINDING	50	0.351529	1.47266	0.0175439	0.163887	1	5479
GOMF_ATPASE_BINDING	98	0.311268	1.47133	0.00421941	0.163711	1	4193
GOMF_GUANYL_NUCLEOTIDE_BINDING	378	0.261797	1.46246	0	0.170868	1	5403
GOMF_NEUTRAL_L_AMINO_ACID_TRANSMEMBRANE_TRANSPORTER_ACTIVITY	45	0.368862	1.46143	0.0186567	0.170559	1	5235
GOMF_KINASE_ACTIVATOR_ACTIVITY	143	0.287578	1.45836	0	0.172154	1	3269
GOMF_MRNA_3_UTR_AU_RICH_REGION_BINDING	29	0.40769	1.45465	0.0395137	0.175057	1	3243
GOMF_PROTEIN_METHYLTRANSFERASE_ACTIVITY	89	0.304681	1.44912	0.0132743	0.179272	1	5503
GOMF_KINASE_INHIBITOR_ACTIVITY	73	0.323949	1.4483	0.0284553	0.178734	1	3055
GOMF_OXIDOREDUCTASE_ACTIVITY_ACTING_ON_A_SULFUR_GROUP_OF_DONORS	51	0.354487	1.44588	0.0447761	0.179896	1	5286
GOMF_DNA_ENDONUCLEASE_ACTIVITY	39	0.365002	1.44505	0.0330033	0.179076	1	3344
GOMF_R_SMAD_BINDING	26	0.414902	1.4447	0.0711974	0.178045	1	3062
GOMF_PHOSPHATASE_BINDING	234	0.267526	1.44227	0	0.179208	1	5161
GOMF_CATALYTIC_ACTIVITY_ACTING_ON_RNA	379	0.256193	1.43947	0	0.180812	1	5774
GOMF_HISTONE_BINDING	239	0.266188	1.43919	0.0075188	0.179743	1	4242
GOMF_MONOCARBOXYLIC_ACID_BINDING	80	0.320416	1.43867	0.00434783	0.178848	1	1952
GOMF_JUN_KINASE_BINDING	17	0.456872	1.43772	0.0695652	0.178497	1	3198
GOMF_CATALYTIC_ACTIVITY_ACTING_ON_DNA	232	0.261665	1.43115	0	0.184422	1	5757
GOMF_PROTEIN_SERINE_THREONINE_KINASE_ACTIVATOR_ACTIVITY	66	0.325825	1.43032	0.0301724	0.183796	1	3269
GOMF_ACETYLTRANSFERASE_ACTIVITY	99	0.302892	1.42962	0.0195122	0.183144	1	3672
GOMF_N_ACYLTRANSFERASE_ACTIVITY	95	0.307169	1.42347	0.0146341	0.187986	1	3667
GOMF_CYSTEINE_TYPE_PEPTIDASE_ACTIVITY	171	0.276805	1.42212	0.00606061	0.187925	1	5016
GOMF_KINASE_REGULATOR_ACTIVITY	263	0.262765	1.4207	0	0.188016	1	3489
GOMF_MRNA_5_UTR_BINDING	25	0.404591	1.41816	0.0674847	0.189388	1	6343
GOMF_LIPOPROTEIN_PARTICLE_RECEPTOR_BINDING	33	0.381519	1.4179	0.0521173	0.188295	1	4420
GOMF_CYTOKINE_BINDING	142	0.284055	1.41508	0	0.189832	1	3706
GOMF_INTRONIC_TRANSCRIPTION_REGULATORY_REGION_SEQUENCE_SPECIFIC_DNA_BINDING	15	0.458194	1.40725	0.104348	0.196771	1	5331
GOMF_HISTONE_H3_METHYLTRANSFERASE_ACTIVITY	40	0.357261	1.40602	0.0660066	0.19696	1	5311
GOMF_MITOGEN_ACTIVATED_PROTEIN_KINASE_BINDING	34	0.36683	1.405	0.055921	0.1966	1	4041
GOMF_CHOLESTEROL_BINDING	50	0.344662	1.40495	0.0431655	0.195286	1	4338
GOMF_GTPASE_ACTIVITY	295	0.254252	1.40335	0	0.196146	1	5333
GOMF_MODIFICATION_DEPENDENT_PROTEIN_BINDING	184	0.275378	1.40303	0.00657895	0.195212	1	5229
GOMF_GTPASE_BINDING	334	0.253834	1.4008	0	0.196145	1	6109
GOMF_ATP_DEPENDENT_CHROMATIN_REMODELER_ACTIVITY	34	0.375918	1.39941	0.0691824	0.196294	1	6673
GOMF_TRANSMEMBRANE_RECEPTOR_PROTEIN_SERINE_THREONINE_KINASE_ACTIVITY	17	0.447334	1.39806	0.0742857	0.196505	1	1091
GOMF_L_AMINO_ACID_TRANSMEMBRANE_TRANSPORTER_ACTIVITY	70	0.313088	1.39784	0.0355731	0.19536	1	5235
GOMF_PROTEIN_FOLDING_CHAPERONE_BINDING	160	0.273501	1.39775	0.0114943	0.194183	1	4748
GOMF_PROTEIN_TRANSPORTER_ACTIVITY	28	0.381395	1.39759	0.068323	0.193084	1	4690
GOMF_NUCLEAR_RETINOIC_ACID_RECEPTOR_BINDING	32	0.374472	1.39559	0.0680473	0.194186	1	1882
GOMF_AMINO_ACID_TRANSMEMBRANE_TRANSPORTER_ACTIVITY	90	0.303047	1.39476	0.00458716	0.193872	1	5235
GOMF_NUCLEOTIDASE_ACTIVITY	17	0.451045	1.39223	0.108635	0.19527	1	3901
GOMF_LOW_DENSITY_LIPOPROTEIN_PARTICLE_BINDING	17	0.438335	1.38319	0.0951009	0.204501	1	485
GOMF_HEAT_SHOCK_PROTEIN_BINDING	149	0.273782	1.38017	0.0119048	0.206794	1	5331
GOMF_CELL_ADHESION_MOLECULE_BINDING	302	0.250087	1.37734	0	0.208937	1	1825
GOMF_TRANSCRIPTION_COREPRESSOR_ACTIVITY	188	0.26643	1.37635	0	0.208769	1	3198
GOMF_INSULIN_LIKE_GROWTH_FACTOR_BINDING	18	0.427572	1.37575	0.103448	0.208074	1	1725
GOMF_CYSTEINE_TYPE_ENDOPEPTIDASE_ACTIVITY	80	0.301554	1.37502	0.0484581	0.207755	1	4348
GOMF_GLYCOLIPID_BINDING	31	0.380472	1.37262	0.0707692	0.209222	1	3072
GOMF_OXIDOREDUCTASE_ACTIVITY_ACTING_ON_NAD_P_H	67	0.306755	1.36496	0.0393701	0.217538	1	2015
GOMF_DEAMINASE_ACTIVITY	26	0.391904	1.36197	0.0811688	0.219512	1	2385
GOMF_TUBULIN_BINDING	380	0.241885	1.36004	0	0.220792	1	2829
GOMF_NUCLEAR_LOCALIZATION_SEQUENCE_BINDING	23	0.386179	1.3599	0.118902	0.219614	1	5202
GOMF_GENERAL_TRANSCRIPTION_INITIATION_FACTOR_ACTIVITY	48	0.331158	1.35897	0.0681818	0.219489	1	3138
GOMF_ADRENERGIC_RECEPTOR_BINDING	23	0.401876	1.35856	0.108025	0.218575	1	567
GOMF_TRNA_BINDING	76	0.302349	1.3541	0.0373444	0.222762	1	5905
GOMF_HISTONE_H4_ACETYLTRANSFERASE_ACTIVITY	23	0.403778	1.35383	0.111437	0.221708	1	4914
GOMF_PHOSPHATIDYLINOSITOL_3_4_5_TRISPHOSPHATE_BINDING	46	0.329563	1.35154	0.0664452	0.223078	1	6078
GOMF_MICROTUBULE_BINDING	264	0.250561	1.34914	0	0.224952	1	4090
GOMF_DEMETHYLASE_ACTIVITY	43	0.334305	1.34492	0.08	0.228429	1	3892
GOMF_HISTONE_H3K4_METHYLTRANSFERASE_ACTIVITY	19	0.414077	1.34062	0.106452	0.232573	1	6563
GOMF_PROTEIN_KINASE_C_ACTIVITY	16	0.445705	1.3394	0.131805	0.232804	1	6978
GOMF_PHOSPHOLIPASE_ACTIVATOR_ACTIVITY	15	0.440771	1.33568	0.118421	0.236106	1	6564
GOMF_TRANSFERASE_ACTIVITY_TRANSFERRING_ONE_CARBON_GROUPS	205	0.252614	1.33527	0.0145985	0.235313	1	5983
GOMF_SNORNA_BINDING	33	0.359072	1.33322	0.0649351	0.236393	1	4452
GOMF_G_PROTEIN_ACTIVITY	54	0.314635	1.33208	0.0753138	0.236704	1	6808
GOMF_HEPARAN_SULFATE_SULFOTRANSFERASE_ACTIVITY	15	0.439097	1.32282	0.131054	0.247596	1	2049
GOMF_SPHINGOLIPID_BINDING	30	0.357514	1.32148	0.0879479	0.248072	1	3391
GOMF_NADPLUS_BINDING	15	0.435068	1.31886	0.15903	0.250344	1	5488
GOMF_PATTERN_RECOGNITION_RECEPTOR_ACTIVITY	38	0.341365	1.3187	0.085443	0.249197	1	2072
GOMF_STRUCTURAL_CONSTITUENT_OF_EYE_LENS	25	0.379857	1.31709	0.125	0.250011	1	1678
GOMF_CERAMIDE_BINDING	18	0.409717	1.31328	0.127072	0.254092	1	3391
GOMF_ATP_DEPENDENT_ACTIVITY_ACTING_ON_DNA	115	0.272649	1.31099	0.0707071	0.255574	1	3096
GOMF_S_ACYLTRANSFERASE_ACTIVITY	30	0.351863	1.30725	0.104294	0.259247	1	3590
GOMF_FERROUS_IRON_BINDING	32	0.347931	1.30009	0.132492	0.267666	1	4115
GOMF_CALCIUM_DEPENDENT_PROTEIN_KINASE_ACTIVITY	24	0.374681	1.29996	0.114458	0.266407	1	7595
GOMF_ATP_DEPENDENT_PROTEIN_FOLDING_CHAPERONE	26	0.36162	1.29676	0.111111	0.269616	1	4557
GOMF_BETA_CATENIN_BINDING	96	0.281004	1.29577	0.0585774	0.269647	1	5304
GOMF_PHOSPHATASE_ACTIVATOR_ACTIVITY	17	0.420761	1.29185	0.126801	0.274067	1	2824
GOMF_RNA_ENDONUCLEASE_ACTIVITY_PRODUCING_5_PHOSPHOMONOESTERS	29	0.362719	1.29135	0.157051	0.27335	1	7499
GOMF_SIGNALING_ADAPTOR_ACTIVITY	88	0.275153	1.29054	0.045045	0.273202	1	5755
GOMF_PHOSPHOLIPASE_ACTIVITY	97	0.280333	1.29005	0.0619048	0.272647	1	2442
GOMF_GROWTH_FACTOR_RECEPTOR_BINDING	151	0.248042	1.28854	0.0108696	0.273385	1	2570
GOMF_METHYL_CPG_BINDING	27	0.362282	1.28782	0.124629	0.273081	1	5108
GOMF_2_IRON_2_SULFUR_CLUSTER_BINDING	25	0.364396	1.28638	0.118497	0.274049	1	3404
GOMF_RNA_POLYMERASE_ACTIVITY	24	0.359388	1.28567	0.112045	0.27372	1	3733
GOMF_GAMMA_TUBULIN_BINDING	35	0.336956	1.28423	0.108197	0.274681	1	2234
GOMF_PROTEIN_KINASE_C_BINDING	58	0.29923	1.28258	0.0791139	0.275701	1	2322
GOMF_MHC_CLASS_I_PROTEIN_BINDING	40	0.326398	1.28125	0.119355	0.276021	1	4514
GOMF_GABA_RECEPTOR_BINDING	18	0.394553	1.2759	0.146479	0.282243	1	4333
GOMF_KINESIN_BINDING	52	0.307206	1.27587	0.11583	0.280896	1	3529
GOMF_CALCIUM_DEPENDENT_PROTEIN_BINDING	90	0.27376	1.27472	0.0607477	0.281055	1	2418
GOMF_PHOSPHOTRANSFERASE_ACTIVITY_PHOSPHATE_GROUP_AS_ACCEPTOR	30	0.349181	1.27469	0.118902	0.279768	1	4522
GOMF_TRANSFERASE_ACTIVITY_TRANSFERRING_NITROGENOUS_GROUPS	26	0.363345	1.27379	0.171975	0.279766	1	1298
GOMF_TRNA_METHYLTRANSFERASE_ACTIVITY	32	0.337059	1.27092	0.122093	0.282851	1	1540
GOMF_LYSINE_ACETYLATED_HISTONE_BINDING	26	0.359936	1.26613	0.133956	0.289043	1	5019
GOMF_PHOSPHOLIPID_TRANSFER_ACTIVITY	22	0.365708	1.2646	0.160819	0.289904	1	4385
GOMF_PHOSPHOLIPASE_C_ACTIVITY	20	0.379252	1.2616	0.125714	0.29325	1	1796
GOMF_LIGASE_ACTIVITY_FORMING_CARBON_NITROGEN_BONDS	47	0.310678	1.26113	0.113014	0.292562	1	3735
GOMF_ENDOPEPTIDASE_ACTIVATOR_ACTIVITY	16	0.419426	1.26057	0.18732	0.29223	1	5368
GOMF_HYDROLASE_ACTIVITY_ACTING_ON_CARBON_NITROGEN_BUT_NOT_PEPTIDE_BONDS_IN_CYCLIC_AMIDINES	28	0.345829	1.26005	0.155963	0.29178	1	2672
GOMF_PHOSPHATIDYLCHOLINE_TRANSPORTER_ACTIVITY	20	0.396428	1.25772	0.175595	0.294047	1	3804
GOMF_ENDONUCLEASE_ACTIVITY	118	0.258786	1.25578	0.0802139	0.295628	1	4908
GOMF_P53_BINDING	75	0.282117	1.25495	0.0984252	0.295686	1	3533
GOMF_GDP_DISSOCIATION_INHIBITOR_ACTIVITY	16	0.401116	1.25176	0.192513	0.299262	1	1136
GOMF_SNARE_BINDING	114	0.258318	1.24808	0.0772947	0.303799	1	3896
GOMF_IMMUNE_RECEPTOR_ACTIVITY	132	0.250766	1.24804	0.0721649	0.302509	1	4160
GOMF_CARGO_RECEPTOR_ACTIVITY	82	0.273209	1.24712	0.0759494	0.302727	1	2893
GOMF_PROTEIN_TRANSMEMBRANE_TRANSPORTER_ACTIVITY	20	0.390872	1.24582	0.174419	0.303209	1	6858
GOMF_MAGNESIUM_ION_BINDING	211	0.235091	1.24191	0.0291971	0.30774	1	5719
GOMF_DNA_REPLICATION_ORIGIN_BINDING	15	0.40723	1.24082	0.157459	0.307999	1	1151
GOMF_HISTONE_DEACETYLASE_BINDING	138	0.24683	1.23896	0.0742857	0.309548	1	5263
GOMF_METAL_CATION_PROTON_ANTIPORTER_ACTIVITY	24	0.356209	1.2332	0.158046	0.316864	1	4724
GOMF_RIBOSOMAL_LARGE_SUBUNIT_BINDING	15	0.417004	1.23189	0.197889	0.317462	1	3155
GOMF_ALPHA_TUBULIN_BINDING	49	0.300585	1.23152	0.132013	0.316599	1	1696
GOMF_PEROXISOME_PROLIFERATOR_ACTIVATED_RECEPTOR_BINDING	21	0.376877	1.22858	0.194118	0.320119	1	2056
GOMF_PHOSPHATIDYLINOSITOL_BINDING	292	0.221618	1.22614	0.030303	0.322699	1	3398
GOMF_UBIQUITIN_LIKE_PROTEIN_LIGASE_ACTIVITY	353	0.221053	1.22268	0.0147059	0.326947	1	5101
GOMF_TRANSFORMING_GROWTH_FACTOR_BETA_BINDING	24	0.353833	1.21893	0.161677	0.331676	1	3697
GOMF_STEROL_TRANSFER_ACTIVITY	22	0.355409	1.21552	0.200608	0.335875	1	4121
GOMF_DNA_HELICASE_ACTIVITY	55	0.283067	1.21547	0.134328	0.334508	1	5520
GOMF_FLAVIN_ADENINE_DINUCLEOTIDE_BINDING	91	0.264813	1.21211	0.130045	0.338866	1	1937
GOMF_ACYLTRANSFERASE_ACTIVITY_TRANSFERRING_GROUPS_OTHER_THAN_AMINO_ACYL_GROUPS	226	0.23026	1.21043	0.0729927	0.340294	1	3672
GOMF_PROTEIN_PHOSPHATASE_2A_BINDING	38	0.318255	1.21033	0.162791	0.339068	1	5708
GOMF_AMINO_ACID_SODIUM_SYMPORTER_ACTIVITY	24	0.344012	1.20981	0.206997	0.338358	1	5178
GOMF_EFFLUX_TRANSMEMBRANE_TRANSPORTER_ACTIVITY	18	0.377372	1.20911	0.214286	0.338183	1	3602
GOMF_O_METHYLTRANSFERASE_ACTIVITY	22	0.367773	1.20596	0.194286	0.341853	1	3434
GOMF_NUCLEOBASE_CONTAINING_COMPOUND_KINASE_ACTIVITY	37	0.312259	1.20358	0.18705	0.344384	1	4522
GOMF_TRANSLATION_REPRESSOR_ACTIVITY	32	0.322023	1.20345	0.168712	0.343177	1	7486
GOMF_MHC_PROTEIN_COMPLEX_BINDING	21	0.358675	1.20264	0.228883	0.343112	1	5661
GOMF_PEPTIDASE_ACTIVATOR_ACTIVITY_INVOLVED_IN_APOPTOTIC_PROCESS	28	0.337297	1.20204	0.216216	0.342766	1	5362
GOMF_LIPID_TRANSFER_ACTIVITY	50	0.300481	1.2007	0.181818	0.343595	1	4385
GOMF_CHROMATIN_PROTEIN_ADAPTOR_ACTIVITY	17	0.390438	1.19615	0.215116	0.349979	1	4862
GOMF_PHOSPHATIDYLINOSITOL_KINASE_ACTIVITY	24	0.344572	1.19566	0.192878	0.349419	1	4875
GOMF_FERRIC_IRON_BINDING	15	0.382504	1.19267	0.210983	0.352901	1	3807
GOMF_POLYSACCHARIDE_BINDING	28	0.337847	1.19069	0.217666	0.354848	1	2577
GOMF_AMIDE_BINDING	418	0.206628	1.19039	0.015873	0.353963	1	3997
GOMF_NOTCH_BINDING	25	0.331908	1.19028	0.188235	0.352759	1	4231
GOMF_PROTEIN_TYROSINE_KINASE_ACTIVITY	134	0.236948	1.18807	0.112821	0.355361	1	1801
GOMF_RNA_POLYMERASE_CORE_ENZYME_BINDING	40	0.299547	1.1822	0.191693	0.364612	1	2295
GOMF_AMINO_ACID_MONOATOMIC_CATION_SYMPORTER_ACTIVITY	29	0.321073	1.18169	0.217791	0.363874	1	5178
GOMF_PHOSPHOLIPID_BINDING	485	0.204487	1.17896	0.0461538	0.367369	1	2782
GOMF_PRENYLTRANSFERASE_ACTIVITY	15	0.386912	1.17894	0.227979	0.365947	1	2961
GOMF_NUCLEASE_ACTIVITY	200	0.222624	1.17093	0.0873016	0.379212	1	5320
GOMF_MHC_PROTEIN_BINDING	52	0.288278	1.16999	0.190311	0.379573	1	2289
GOMF_CATALYTIC_ACTIVITY_ACTING_ON_A_TRNA	129	0.242668	1.16983	0.140351	0.378409	1	5754
GOMF_SH3_DOMAIN_BINDING	128	0.238505	1.1691	0.124324	0.378501	1	2087
GOMF_MOLECULAR_FUNCTION_INHIBITOR_ACTIVITY	500	0.202503	1.16465	0.0204082	0.385	1	3333
GOMF_SCAVENGER_RECEPTOR_ACTIVITY	43	0.289245	1.16277	0.193103	0.387086	1	3902
GOMF_TELOMERIC_DNA_BINDING	38	0.299162	1.16109	0.200772	0.38891	1	5973
GOMF_PROTEIN_LYSINE_N_METHYLTRANSFERASE_ACTIVITY	56	0.274188	1.15881	0.193333	0.391637	1	5503
GOMF_LIPASE_ACTIVATOR_ACTIVITY	19	0.353699	1.1584	0.262108	0.390984	1	6564
GOMF_NUCLEAR_RECEPTOR_COACTIVATOR_ACTIVITY	52	0.278903	1.1579	0.193772	0.390394	1	2108
GOMF_MACROMOLECULE_TRANSMEMBRANE_TRANSPORTER_ACTIVITY	26	0.323785	1.15715	0.267913	0.39037	1	6858
GOMF_PHOSPHOLIPID_TRANSPORTER_ACTIVITY	65	0.262956	1.15443	0.182927	0.394132	1	4840
GOMF_FIBROBLAST_GROWTH_FACTOR_BINDING	26	0.329855	1.15386	0.257225	0.393693	1	1760
GOMF_PROTEIN_KINASE_B_BINDING	17	0.362708	1.15366	0.255376	0.392634	1	6078
GOMF_LONG_CHAIN_FATTY_ACID_BINDING	20	0.352334	1.15238	0.269122	0.393581	1	1808
GOMF_DAMAGED_DNA_BINDING	63	0.263417	1.15217	0.187943	0.39252	1	5695
GOMF_OXIDOREDUCTASE_ACTIVITY_ACTING_ON_METAL_IONS	17	0.370652	1.14689	0.280864	0.400727	1	4917
GOMF_PENTOSYLTRANSFERASE_ACTIVITY	51	0.278117	1.14537	0.24898	0.402323	1	7205
GOMF_LIPASE_ACTIVITY	125	0.231805	1.1452	0.166667	0.401243	1	2442
GOMF_HMG_BOX_DOMAIN_BINDING	22	0.34648	1.14311	0.247887	0.403586	1	1958
GOMF_CD8_RECEPTOR_BINDING	19	0.346144	1.13879	0.246459	0.410974	1	4136
GOMF_METAL_CLUSTER_BINDING	67	0.257296	1.13635	0.230453	0.414419	1	5642
GOMF_PHOSPHORIC_DIESTER_HYDROLASE_ACTIVITY	86	0.250214	1.13374	0.208163	0.418155	1	2291
GOMF_ENZYME_INHIBITOR_ACTIVITY	388	0.198208	1.13329	0.0684932	0.417534	1	3267
GOMF_MAP_KINASE_KINASE_KINASE_ACTIVITY	24	0.327222	1.13228	0.263844	0.418166	1	6549
GOMF_RNA_NUCLEASE_ACTIVITY	120	0.233302	1.1322	0.132979	0.416851	1	4908
GOMF_HISTONE_METHYLTRANSFERASE_BINDING	17	0.363252	1.1318	0.297688	0.416097	1	4928
GOMF_HISTONE_METHYLTRANSFERASE_ACTIVITY	56	0.268055	1.12976	0.239382	0.418476	1	5503
GOMF_MOLECULAR_SEQUESTERING_ACTIVITY	44	0.279519	1.12369	0.250847	0.429081	1	5202
GOMF_INSULIN_LIKE_GROWTH_FACTOR_RECEPTOR_BINDING	16	0.364138	1.12185	0.300268	0.431183	1	2939
GOMF_PHOSPHATIDYLINOSITOL_PHOSPHATE_BINDING	198	0.217157	1.12114	0.20979	0.431071	1	3392
GOMF_PROTEIN_TYROSINE_KINASE_ACTIVATOR_ACTIVITY	34	0.299058	1.12048	0.299003	0.430972	1	2376
GOMF_TRANSCRIPTION_COACTIVATOR_BINDING	55	0.266188	1.11871	0.256705	0.432994	1	4953
GOMF_GUANYL_NUCLEOTIDE_EXCHANGE_FACTOR_ACTIVITY	203	0.210835	1.11793	0.147239	0.433231	1	4713
GOMF_SEQUENCE_SPECIFIC_MRNA_BINDING	16	0.371596	1.11707	0.300995	0.433632	1	6754
GOMF_ACTIN_BINDING	441	0.197145	1.11288	0.0819672	0.440242	1	3814
GOMF_ANTIGEN_BINDING	107	0.234284	1.11143	0.186667	0.441749	1	4451
GOMF_CHEMOKINE_BINDING	34	0.287531	1.11128	0.286184	0.440532	1	1538
GOMF_CYCLIN_BINDING	34	0.288556	1.11088	0.293333	0.439847	1	6583
GOMF_STEROL_TRANSPORTER_ACTIVITY	33	0.294802	1.1077	0.292604	0.444997	1	4121
GOMF_PROTEIN_MACROMOLECULE_ADAPTOR_ACTIVITY	417	0.194375	1.10705	0.0967742	0.4449	1	3431
GOMF_NON_MEMBRANE_SPANNING_PROTEIN_TYROSINE_KINASE_ACTIVITY	45	0.274056	1.10537	0.289855	0.44659	1	5544
GOMF_GAP_JUNCTION_CHANNEL_ACTIVITY	22	0.328229	1.10376	0.292264	0.448648	1	3174
GOMF_SUMO_BINDING	17	0.345027	1.10346	0.296073	0.447726	1	4499
GOMF_RIBOSOMAL_SMALL_SUBUNIT_BINDING	17	0.35916	1.10104	0.29443	0.45129	1	3487
GOMF_DNA_NUCLEASE_ACTIVITY	60	0.256025	1.10072	0.278884	0.45048	1	3344
GOMF_PHOSPHATIDYLINOSITOL_BISPHOSPHATE_BINDING	119	0.223066	1.09977	0.181373	0.451085	1	2896
GOMF_CYCLIN_DEPENDENT_PROTEIN_SERINE_THREONINE_KINASE_REGULATOR_ACTIVITY	47	0.262685	1.0996	0.28223	0.44993	1	3630
GOMF_SIGNALING_RECEPTOR_COMPLEX_ADAPTOR_ACTIVITY	39	0.28301	1.09946	0.296774	0.448743	1	5729
GOMF_ACTIN_FILAMENT_BINDING	217	0.208188	1.0971	0.155738	0.452509	1	3648
GOMF_NUCLEAR_RETINOID_X_RECEPTOR_BINDING	21	0.325638	1.09656	0.31856	0.452146	1	1453
GOMF_METHYLATION_DEPENDENT_PROTEIN_BINDING	76	0.240693	1.09221	0.270492	0.459913	1	4148
GOMF_OXIDOREDUCTASE_ACTIVITY_ACTING_ON_THE_CH_NH2_GROUP_OF_DONORS	24	0.319211	1.09135	0.313218	0.460341	1	3086
GOMF_GLUTATHIONE_PEROXIDASE_ACTIVITY	24	0.307472	1.09029	0.306452	0.461105	1	1923
GOMF_PLUS_END_DIRECTED_MICROTUBULE_MOTOR_ACTIVITY	15	0.355305	1.07847	0.355491	0.485497	1	2458
GOMF_S_ADENOSYLMETHIONINE_DEPENDENT_METHYLTRANSFERASE_ACTIVITY	151	0.212522	1.07548	0.248588	0.490207	1	5980
GOMF_LAMININ_BINDING	31	0.294539	1.07466	0.340426	0.490385	1	3677
GOMF_GALACTOSYLTRANSFERASE_ACTIVITY	28	0.297373	1.07431	0.353116	0.489561	1	4711
GOMF_PROTEIN_SERINE_THREONINE_KINASE_ACTIVITY	430	0.184926	1.07065	0.175439	0.496277	1	6057
GOMF_OPSONIN_BINDING	21	0.322986	1.07	0.373984	0.495952	1	3111
GOMF_RNA_METHYLTRANSFERASE_ACTIVITY	61	0.246998	1.06847	0.315385	0.497824	1	1540
GOMF_COPPER_ION_BINDING	66	0.241127	1.06418	0.325301	0.505639	1	4386
GOMF_AMIDE_TRANSMEMBRANE_TRANSPORTER_ACTIVITY	50	0.261563	1.06342	0.311189	0.505648	1	4865
GOMF_PHOSPHORIC_ESTER_HYDROLASE_ACTIVITY	346	0.188055	1.06077	0.246914	0.510373	1	2604
GOMF_DNA_DIRECTED_DNA_POLYMERASE_ACTIVITY	21	0.32049	1.0607	0.382789	0.508968	1	5695
GOMF_POLY_PURINE_TRACT_BINDING	38	0.278995	1.06052	0.37963	0.507827	1	3018
GOMF_NUCLEOSIDE_TRIPHOSPHATASE_REGULATOR_ACTIVITY	427	0.186751	1.05937	0.215385	0.508919	1	3809
GOMF_PEPTIDE_BINDING	331	0.189514	1.05023	0.27957	0.528252	1	3997
GOMF_ABC_TYPE_TRANSPORTER_ACTIVITY	47	0.260016	1.04813	0.35206	0.531361	1	3602
GOMF_STEROID_BINDING	107	0.215218	1.04565	0.364055	0.535605	1	3458
GOMF_G_PROTEIN_BETA_GAMMA_SUBUNIT_COMPLEX_BINDING	24	0.304275	1.04494	0.362832	0.535667	1	2566
GOMF_GLUCOSYLTRANSFERASE_ACTIVITY	18	0.323112	1.04494	0.365497	0.534063	1	6333
GOMF_UBIQUITIN_PROTEIN_TRANSFERASE_REGULATOR_ACTIVITY	28	0.28863	1.04169	0.369186	0.539898	1	2311
GOMF_PROTEIN_TYROSINE_PHOSPHATASE_ACTIVITY	94	0.220202	1.03782	0.368421	0.547393	1	4272
GOMF_FRIZZLED_BINDING	42	0.252184	1.03537	0.40625	0.551421	1	3218
GOMF_PEPTIDASE_REGULATOR_ACTIVITY	253	0.193543	1.03316	0.363636	0.554976	1	3229
GOMF_SINGLE_STRANDED_DNA_HELICASE_ACTIVITY	23	0.290895	1.0311	0.40678	0.557768	1	5520
GOMF_PHOSPHATIDYLINOSITOL_4_PHOSPHATE_BINDING	38	0.268545	1.03088	0.384106	0.556603	1	3392
GOMF_ACIDIC_AMINO_ACID_TRANSMEMBRANE_TRANSPORTER_ACTIVITY	20	0.313039	1.02781	0.412429	0.561904	1	5235
GOMF_NUCLEAR_IMPORT_SIGNAL_RECEPTOR_ACTIVITY	18	0.331586	1.02726	0.414322	0.561501	1	15831
GOMF_SIGNAL_SEQUENCE_BINDING	43	0.257085	1.02663	0.383838	0.561285	1	6044
GOMF_ALCOHOL_BINDING	88	0.221329	1.02466	0.424893	0.564221	1	3458
GOMF_TAP_BINDING	19	0.315358	1.02345	0.448864	0.565511	1	4136
GOMF_TRANSMEMBRANE_TRANSPORTER_BINDING	164	0.197902	1.02327	0.409091	0.564257	1	2610
GOMF_NAD_BINDING	63	0.237954	1.02176	0.437008	0.566235	1	5588
GOMF_ABC_TYPE_XENOBIOTIC_TRANSPORTER_ACTIVITY	17	0.332056	1.02144	0.433526	0.565387	1	3318
GOMF_RNA_CAP_BINDING	16	0.325882	1.02117	0.418605	0.564482	1	3251
GOMF_AMINOACYLTRANSFERASE_ACTIVITY	461	0.179375	1.02072	0.36	0.563793	1	5101
GOMF_PROTEIN_SERINE_THREONINE_TYROSINE_KINASE_ACTIVITY	41	0.258799	1.01791	0.395954	0.568762	1	1714
GOMF_ISOPRENOID_BINDING	36	0.26222	1.01653	0.394822	0.570442	1	2636
GOMF_GLYCOSYLTRANSFERASE_ACTIVITY	258	0.185162	1.01567	0.386792	0.57088	1	4331
GOMF_PHOSPHATIDYLCHOLINE_BINDING	28	0.283763	1.014	0.399417	0.5734	1	3281
GOMF_PROTEOGLYCAN_BINDING	43	0.255892	1.01286	0.432258	0.57414	1	1498
GOMF_HEXOSYLTRANSFERASE_ACTIVITY	184	0.191894	1.0125	0.418605	0.573168	1	4331
GOMF_LYASE_ACTIVITY	193	0.197623	1.01238	0.398601	0.571848	1	3618
GOMF_ACTININ_BINDING	41	0.256575	1.01143	0.436823	0.572506	1	3093
GOMF_NUCLEOTIDYLTRANSFERASE_ACTIVITY	138	0.20279	1.00854	0.422619	0.577879	1	5774
GOMF_K48_LINKED_DEUBIQUITINASE_ACTIVITY	19	0.311167	1.00792	0.428571	0.577581	1	1366
GOMF_BETA_TUBULIN_BINDING	45	0.24846	1.00607	0.422535	0.580372	1	4287
GOMF_EXONUCLEASE_ACTIVITY	76	0.222361	1.00421	0.440529	0.583259	1	5642
GOMF_EXOPEPTIDASE_ACTIVITY	96	0.211569	1.00057	0.468085	0.59024	1	2212
GOMF_PHOSPHATIDYLINOSITOL_4_5_BISPHOSPHATE_BINDING	94	0.217111	0.996784	0.470085	0.597615	1	2748
GOMF_CARBON_CARBON_LYASE_ACTIVITY	52	0.241226	0.995802	0.461268	0.59816	1	5222
GOMF_RNA_EXONUCLEASE_ACTIVITY	34	0.259757	0.993332	0.452012	0.602232	1	2700
GOMF_IMMUNOGLOBULIN_BINDING	23	0.282141	0.992023	0.472622	0.603522	1	2671
GOMF_CARBOXYPEPTIDASE_ACTIVITY	43	0.249662	0.986797	0.483221	0.614832	1	2759
GOMF_L_ASCORBIC_ACID_BINDING	19	0.308951	0.986755	0.437318	0.613236	1	6972
GOMF_PHOSPHATIDYLINOSITOL_3_4_BISPHOSPHATE_BINDING	30	0.270555	0.986708	0.460843	0.611687	1	6226
GOMF_OXIDOREDUCTASE_ACTIVITY_ACTING_ON_PAIRED_DONORS_WITH_INCORPORATION_OR_REDUCTION_OF_MOLECULAR_OXYGEN	218	0.183332	0.981365	0.520661	0.623303	1	3311
GOMF_PHOSPHATASE_ACTIVITY	260	0.180804	0.979613	0.590476	0.625927	1	3190
GOMF_T_CELL_RECEPTOR_BINDING	34	0.257622	0.978769	0.452532	0.626302	1	4408
GOMF_ACETYLGLUCOSAMINYLTRANSFERASE_ACTIVITY	47	0.23925	0.977156	0.508532	0.628334	1	4263
GOMF_PROTEIN_SEQUESTERING_ACTIVITY	25	0.290054	0.976825	0.503086	0.627486	1	5202
GOMF_3_5_EXONUCLEASE_ACTIVITY	48	0.243988	0.968302	0.521311	0.646786	1	3429
GOMF_DYNEIN_COMPLEX_BINDING	24	0.279046	0.965803	0.498559	0.651128	1	1059
GOMF_N_METHYLTRANSFERASE_ACTIVITY	91	0.205519	0.964211	0.536885	0.653223	1	5311
GOMF_POLY_A_BINDING	30	0.266349	0.960646	0.537162	0.66069	1	4238
GOMF_SMALL_MOLECULE_SENSOR_ACTIVITY	33	0.258203	0.959252	0.537037	0.662269	1	2598
GOMF_TRANSCRIPTION_COREGULATOR_BINDING	139	0.191499	0.959019	0.598958	0.661018	1	4953
GOMF_ELECTRON_TRANSFER_ACTIVITY	45	0.243727	0.95596	0.512545	0.666688	1	2015
GOMF_UDP_GLYCOSYLTRANSFERASE_ACTIVITY	140	0.193003	0.950987	0.603093	0.676824	1	4331
GOMF_LIPID_TRANSPORTER_ACTIVITY	181	0.180214	0.949591	0.637584	0.678287	1	4896
GOMF_LIPID_PHOSPHATASE_ACTIVITY	18	0.307142	0.949198	0.487106	0.677439	1	2822
GOMF_PROTEIN_SELF_ASSOCIATION	83	0.209562	0.942384	0.619469	0.692125	1	5335
GOMF_TRANSFORMING_GROWTH_FACTOR_BETA_RECEPTOR_BINDING	27	0.265382	0.941928	0.555556	0.691412	1	3417
GOMF_RNA_POLYMERASE_II_CTD_HEPTAPEPTIDE_REPEAT_MODIFYING_ACTIVITY	17	0.301425	0.941175	0.536842	0.69144	1	5508
GOMF_DNA_POLYMERASE_ACTIVITY	29	0.259794	0.940758	0.544586	0.690602	1	5695
GOMF_NATURAL_KILLER_CELL_LECTIN_LIKE_RECEPTOR_BINDING	34	0.244622	0.940094	0.545455	0.690403	1	6024
GOMF_OXIDOREDUCTASE_ACTIVITY_ACTING_ON_THE_CH_NH_GROUP_OF_DONORS	29	0.258139	0.939549	0.544872	0.689957	1	2672
GOMF_ENDONUCLEASE_ACTIVITY_ACTIVE_WITH_EITHER_RIBO_OR_DEOXYRIBONUCLEIC_ACIDS_AND_PRODUCING_3_PHOSPHOMONOESTERS	15	0.307373	0.936561	0.543716	0.695105	1	615
GOMF_INTRAMEMBRANE_LIPID_TRANSPORTER_ACTIVITY	50	0.231669	0.93634	0.587248	0.693918	1	4840
GOMF_OXIDOREDUCTASE_ACTIVITY_ACTING_ON_PAIRED_DONORS_WITH_OXIDATION_OF_A_PAIR_OF_DONORS_RESULTING_IN_THE_REDUCTION_OF_MOLECULAR_OXYGEN_TO_TWO_MOLECULES_OF_WATER	15	0.303258	0.935866	0.52907	0.693201	1	875
GOMF_INOSITOL_PHOSPHATE_PHOSPHATASE_ACTIVITY	18	0.291099	0.933667	0.52514	0.696416	1	6676
GOMF_NUCLEOSOME_BINDING	49	0.224984	0.932422	0.584718	0.697431	1	5488
GOMF_PEPTIDE_HORMONE_RECEPTOR_BINDING	20	0.288716	0.926017	0.540698	0.710828	1	2721
GOMF_LRR_DOMAIN_BINDING	20	0.281785	0.920308	0.562874	0.722262	1	4914
GOMF_C2H2_ZINC_FINGER_DOMAIN_BINDING	16	0.296863	0.919967	0.546703	0.721133	1	6158
GOMF_SOLUTE_PROTON_SYMPORTER_ACTIVITY	19	0.283045	0.917666	0.563025	0.724794	1	3507
GOMF_PALMITOYLTRANSFERASE_ACTIVITY	36	0.238181	0.915405	0.633758	0.7284	1	5480
GOMF_OXIDOREDUCTASE_ACTIVITY_ACTING_ON_THE_CH_NH_GROUP_OF_DONORS_NAD_OR_NADP_AS_ACCEPTOR	16	0.285624	0.910969	0.586705	0.737089	1	3758
GOMF_MITOGEN_ACTIVATED_PROTEIN_KINASE_KINASE_KINASE_BINDING	26	0.257927	0.91039	0.598726	0.736583	1	2194
GOMF_L_GLUTAMATE_TRANSMEMBRANE_TRANSPORTER_ACTIVITY	15	0.305331	0.905863	0.574526	0.745123	1	5235
GOMF_PROLINE_RICH_REGION_BINDING	20	0.272851	0.90323	0.601695	0.74919	1	4732
GOMF_NUCLEOSIDE_DIPHOSPHATE_KINASE_ACTIVITY	17	0.284744	0.902547	0.615385	0.748809	1	4522
GOMF_AMINOPEPTIDASE_ACTIVITY	35	0.237696	0.901877	0.649682	0.748569	1	742
GOMF_PROTEIN_DISULFIDE_ISOMERASE_ACTIVITY	18	0.277831	0.896624	0.59587	0.758462	1	4187
GOMF_PHOSPHOPROTEIN_PHOSPHATASE_ACTIVITY	161	0.174549	0.896241	0.782051	0.757396	1	4272
GOMF_INTRAMOLECULAR_OXIDOREDUCTASE_ACTIVITY	52	0.217332	0.892497	0.694737	0.763676	1	2649
GOMF_GTPASE_ACTIVATOR_ACTIVITY	238	0.165548	0.891031	0.887097	0.765121	1	4490
GOMF_EXONUCLEASE_ACTIVITY_ACTIVE_WITH_EITHER_RIBO_OR_DEOXYRIBONUCLEIC_ACIDS_AND_PRODUCING_5_PHOSPHOMONOESTERS	53	0.208903	0.885625	0.683794	0.775101	1	3079
GOMF_UBIQUITIN_LIKE_PROTEIN_CONJUGATING_ENZYME_BINDING	42	0.226333	0.882848	0.657895	0.779256	1	2249
GOMF_DNA_DAMAGE_SENSOR_ACTIVITY	17	0.276073	0.878525	0.633238	0.78658	1	3933
GOMF_MANGANESE_ION_BINDING	63	0.206768	0.87619	0.680608	0.789909	1	2566
GOMF_CARBON_OXYGEN_LYASE_ACTIVITY	76	0.197883	0.875471	0.756303	0.789455	1	3211
GOMF_ATPASE_COUPLED_INTRAMEMBRANE_LIPID_TRANSPORTER_ACTIVITY	28	0.241119	0.873032	0.647416	0.792775	1	4831
GOMF_HYDROLASE_ACTIVITY_HYDROLYZING_N_GLYCOSYL_COMPOUNDS	33	0.231999	0.869519	0.681115	0.798001	1	4051
GOMF_EPHRIN_RECEPTOR_BINDING	32	0.233092	0.869473	0.688473	0.796211	1	2087
GOMF_LIGASE_ACTIVITY	163	0.165612	0.862836	0.882353	0.807579	1	3759
GOMF_DNA_BINDING_BENDING	16	0.283946	0.862759	0.664671	0.805796	1	1096
GOMF_MANNOSIDASE_ACTIVITY	15	0.282278	0.859596	0.642254	0.810339	1	3669
GOMF_TELOMERASE_RNA_BINDING	17	0.272311	0.855639	0.63253	0.816252	1	5708
GOMF_CGMP_BINDING	15	0.286664	0.85471	0.676259	0.816192	1	2313
GOMF_ISOMERASE_ACTIVITY	164	0.167793	0.854055	0.933333	0.815696	1	4801
GOMF_ENDONUCLEASE_ACTIVITY_ACTIVE_WITH_EITHER_RIBO_OR_DEOXYRIBONUCLEIC_ACIDS_AND_PRODUCING_5_PHOSPHOMONOESTERS	39	0.212868	0.842364	0.771429	0.836163	1	4565
GOMF_ACID_AMINO_ACID_LIGASE_ACTIVITY	21	0.255491	0.841498	0.697059	0.835813	1	3217
GOMF_4_IRON_4_SULFUR_CLUSTER_BINDING	40	0.21861	0.838432	0.762987	0.839397	1	5642
GOMF_PHOSPHATIDYLINOSITOL_3_5_BISPHOSPHATE_BINDING	30	0.229416	0.837756	0.736667	0.838649	1	1187
GOMF_NITRIC_OXIDE_SYNTHASE_BINDING	22	0.250432	0.834066	0.728659	0.843071	1	2518
GOMF_NADH_DEHYDROGENASE_ACTIVITY	17	0.258707	0.833757	0.684211	0.841639	1	17555
GOMF_TRANSITION_METAL_ION_TRANSMEMBRANE_TRANSPORTER_ACTIVITY	40	0.209412	0.8335	0.779874	0.840129	1	5298
GOMF_PROTEIN_CARRIER_CHAPERONE	32	0.228894	0.832374	0.729345	0.840245	1	2389
GOMF_UBIQUITIN_LIKE_PROTEIN_CONJUGATING_ENZYME_ACTIVITY	43	0.20915	0.831074	0.783333	0.840616	1	2957
GOMF_PHOSPHATIDYLINOSITOL_3_PHOSPHATE_BINDING	47	0.20623	0.828788	0.784946	0.842846	1	5750
GOMF_METALLOCARBOXYPEPTIDASE_ACTIVITY	28	0.235874	0.828761	0.729107	0.840943	1	2759
GOMF_SODIUM_CHANNEL_REGULATOR_ACTIVITY	35	0.216905	0.827599	0.752266	0.841079	1	3066
GOMF_LIPOPOLYSACCHARIDE_BINDING	39	0.21171	0.825976	0.778524	0.841797	1	3949
GOMF_CYCLIC_NUCLEOTIDE_BINDING	38	0.216711	0.825677	0.792453	0.840373	1	2911
GOMF_METAL_CATION_MONOATOMIC_CATION_ANTIPORTER_ACTIVITY	39	0.215993	0.8255	0.784053	0.838831	1	4724
GOMF_3_5_DNA_HELICASE_ACTIVITY	16	0.266134	0.815632	0.715847	0.854306	1	2481
GOMF_WNT_RECEPTOR_ACTIVITY	17	0.260669	0.804749	0.730878	0.869997	1	4681
GOMF_PROTEIN_TYROSINE_SERINE_THREONINE_PHOSPHATASE_ACTIVITY	41	0.207566	0.803657	0.800752	0.86977	1	4272
GOMF_WNT_PROTEIN_BINDING	31	0.217007	0.802373	0.805031	0.869808	1	3822
GOMF_LIGASE_ACTIVITY_FORMING_CARBON_OXYGEN_BONDS	41	0.202683	0.792832	0.855556	0.88259	1	5612
GOMF_PROTEIN_SERINE_THREONINE_KINASE_BINDING	21	0.244252	0.792623	0.777049	0.880932	1	5721
GOMF_MEMBRANE_INSERTASE_ACTIVITY	16	0.257807	0.783401	0.763533	0.892573	1	2389
GOMF_FAD_BINDING	45	0.189161	0.772803	0.870504	0.904806	1	1566
GOMF_LIPID_KINASE_ACTIVITY	39	0.194025	0.76867	0.853242	0.908332	1	4875
GOMF_TRANSFERASE_ACTIVITY_TRANSFERRING_ALKYL_OR_ARYL_OTHER_THAN_METHYL_GROUPS	61	0.179752	0.767504	0.884892	0.907767	1	4480
GOMF_HORMONE_RECEPTOR_BINDING	29	0.209511	0.763679	0.850649	0.910554	1	5161
GOMF_BMP_BINDING	20	0.229821	0.763162	0.810734	0.909203	1	1091
GOMF_SUMO_TRANSFERASE_ACTIVITY	25	0.223208	0.758435	0.839763	0.913052	1	727
GOMF_PHOSPHOLIPID_SCRAMBLASE_ACTIVITY	22	0.221008	0.750913	0.83844	0.920105	1	4840
GOMF_CYSTEINE_TYPE_ENDOPEPTIDASE_REGULATOR_ACTIVITY_INVOLVED_IN_APOPTOTIC_PROCESS	57	0.176652	0.747179	0.952206	0.92236	1	5362
GOMF_WIDE_PORE_CHANNEL_ACTIVITY	38	0.188335	0.738359	0.916667	0.929903	1	3174
GOMF_BETA_2_MICROGLOBULIN_BINDING	26	0.211069	0.736237	0.900602	0.93023	1	1378
GOMF_PROTEIN_PHOSPHORYLATED_AMINO_ACID_BINDING	64	0.168512	0.7351	0.945652	0.929302	1	3761
GOMF_DYNEIN_HEAVY_CHAIN_BINDING	17	0.236976	0.733955	0.844011	0.928643	1	998
GOMF_OXIDOREDUCTASE_ACTIVITY_ACTING_ON_PEROXIDE_AS_ACCEPTOR	55	0.176053	0.72363	0.919118	0.937461	1	5559
GOMF_NUCLEAR_RECEPTOR_ACTIVITY	53	0.173085	0.719762	0.939286	0.939209	1	1252
GOMF_C_ACYLTRANSFERASE_ACTIVITY	21	0.213135	0.713145	0.859599	0.943088	1	1440
GOMF_PROTEIN_LYSINE_DEACETYLASE_ACTIVITY	20	0.20713	0.694577	0.892857	0.956638	1	5488
GOMF_EPIDERMAL_GROWTH_FACTOR_RECEPTOR_BINDING	39	0.179258	0.686151	0.948171	0.960873	1	4450
GOMF_NUCLEOSIDE_MONOPHOSPHATE_KINASE_ACTIVITY	17	0.217207	0.680145	0.926036	0.963181	1	5809
GOMF_MOLECULAR_CONDENSATE_SCAFFOLD_ACTIVITY	31	0.186803	0.677972	0.908197	0.96262	1	3198
GOMF_PHOSPHOTRANSFERASE_ACTIVITY_FOR_OTHER_SUBSTITUTED_PHOSPHATE_GROUPS	21	0.200837	0.671041	0.92437	0.965172	1	6375
GOMF_OXIDOREDUCTASE_ACTIVITY_ACTING_ON_THE_CH_CH_GROUP_OF_DONORS	62	0.149872	0.643057	0.996183	0.979547	1	6255
GOMF_POLY_PYRIMIDINE_TRACT_BINDING	32	0.169416	0.623289	0.970779	0.987229	1	1384
GOMF_NUCLEOSOMAL_DNA_BINDING	19	0.184619	0.60797	0.934659	0.991249	1	3168
GOMF_MOLECULAR_CARRIER_ACTIVITY	88	0.130664	0.604659	1	0.990282	1	4093
GOMF_STRUCTURAL_CONSTITUENT_OF_CHROMATIN	39	0.155811	0.597497	0.986971	0.990461	1	6989
GOMF_S_ADENOSYL_L_METHIONINE_BINDING	18	0.186569	0.596218	0.959538	0.988729	1	5503
GOMF_CALMODULIN_DEPENDENT_PROTEIN_KINASE_ACTIVITY	24	0.169694	0.586126	0.97191	0.989664	1	2222
GOMF_ARP2_3_COMPLEX_BINDING	17	0.186623	0.583946	0.9683	0.988129	1	1484
GOMF_LONG_CHAIN_FATTY_ACID_TRANSPORTER_ACTIVITY	18	0.172199	0.546398	0.977778	0.994394	1	7493
GOMF_NUCLEOCYTOPLASMIC_CARRIER_ACTIVITY	29	0.13838	0.505338	0.991525	0.997913	1	15831
GOMF_RACEMASE_AND_EPIMERASE_ACTIVITY	15	0.158122	0.474675	0.997275	0.997931	1	4735

## Sheet: 3dpl+
NAME	SIZE	ES	NES	NOM p-val	FDR q-val	FWER p-val	RANK AT MAX
GOMF_STRUCTURAL_CONSTITUENT_OF_CHROMATIN	39	0.653168	2.26644	0	0.00219639	0.002	2451
GOMF_CD8_RECEPTOR_BINDING	19	0.741577	2.25331	0	0.0010982	0.002	3125
GOMF_MHC_PROTEIN_COMPLEX_BINDING	21	0.684653	2.08701	0	0.00782623	0.021	5032
GOMF_TAP_BINDING	19	0.684072	2.07906	0	0.00782332	0.028	3125
GOMF_T_CELL_RECEPTOR_BINDING	34	0.614336	2.06607	0	0.00866625	0.039	3184
GOMF_INTEGRIN_BINDING	151	0.45967	2.03653	0	0.01126	0.059	1504
GOMF_MHC_CLASS_I_PROTEIN_BINDING	40	0.579992	2.00474	0	0.0167671	0.1	5355
GOMF_MHC_PROTEIN_BINDING	52	0.547978	2.0016	0	0.0149397	0.101	5355
GOMF_COMPLEMENT_BINDING	27	0.619743	1.97567	0	0.0198241	0.147	1877
GOMF_OPSONIN_BINDING	21	0.665938	1.95504	0	0.0230012	0.185	1608
GOMF_S100_PROTEIN_BINDING	15	0.694777	1.95025	0	0.0224327	0.196	2644
GOMF_PEPTIDASE_ACTIVATOR_ACTIVITY_INVOLVED_IN_APOPTOTIC_PROCESS	28	0.604176	1.93254	0	0.0255419	0.233	554
GOMF_PEPTIDASE_ACTIVATOR_ACTIVITY	61	0.497925	1.93067	0	0.0238358	0.236	5136
GOMF_IMMUNE_RECEPTOR_ACTIVITY	132	0.432442	1.92251	0	0.0247871	0.264	2984
GOMF_NATURAL_KILLER_CELL_LECTIN_LIKE_RECEPTOR_BINDING	34	0.56096	1.91704	0.002	0.0239506	0.271	5355
GOMF_RECEPTOR_SERINE_THREONINE_KINASE_BINDING	31	0.573739	1.9107	0.00206612	0.0246079	0.289	2554
GOMF_ANTIGEN_BINDING	107	0.447185	1.89844	0	0.0266595	0.327	5120
GOMF_BETA_2_MICROGLOBULIN_BINDING	26	0.593138	1.8975	0.00392157	0.0253663	0.329	4066
GOMF_SCAVENGER_RECEPTOR_ACTIVITY	43	0.524037	1.87682	0.002	0.0289435	0.387	2681
GOMF_PROTEIN_DISULFIDE_ISOMERASE_ACTIVITY	18	0.650261	1.86555	0.00873363	0.0315992	0.438	1247
GOMF_PROTEIN_HETERODIMERIZATION_ACTIVITY	286	0.382472	1.86218	0	0.0308363	0.445	3617
GOMF_STRUCTURAL_CONSTITUENT_OF_CYTOSKELETON	72	0.463402	1.83457	0	0.0396224	0.548	1809
GOMF_APOLIPOPROTEIN_BINDING	20	0.630814	1.82818	0.00202429	0.0405094	0.571	1053
GOMF_PEPTIDE_ANTIGEN_BINDING	55	0.488648	1.81984	0	0.0421871	0.597	3184
GOMF_EXTRACELLULAR_MATRIX_BINDING	58	0.470365	1.78362	0.00197628	0.059315	0.743	4912
GOMF_COLLAGEN_BINDING	69	0.453476	1.77656	0	0.0615083	0.772	4373
GOMF_MANNOSIDASE_ACTIVITY	15	0.636199	1.77495	0.00205761	0.0600986	0.78	2480
GOMF_FERRIC_IRON_BINDING	15	0.648938	1.75909	0.00833333	0.0674663	0.828	689
GOMF_CARGO_RECEPTOR_ACTIVITY	82	0.429921	1.75337	0.00421053	0.0685908	0.835	2816
GOMF_PATTERN_RECOGNITION_RECEPTOR_ACTIVITY	38	0.509034	1.74914	0.00613497	0.0691197	0.847	3137
GOMF_GLYCOLIPID_BINDING	31	0.519531	1.74289	0	0.0711174	0.861	4486
GOMF_PROTEIN_SEQUESTERING_ACTIVITY	25	0.552556	1.73805	0.00813008	0.0721533	0.875	2605
GOMF_CERAMIDE_BINDING	18	0.612523	1.7358	0.00417537	0.0712624	0.876	3371
GOMF_PEPTIDASE_REGULATOR_ACTIVITY	253	0.363434	1.73331	0	0.0707372	0.879	5172
GOMF_RIBONUCLEOPROTEIN_COMPLEX_BINDING	181	0.377404	1.72088	0	0.0766681	0.909	3896
GOMF_TRANSMEMBRANE_RECEPTOR_PROTEIN_SERINE_THREONINE_KINASE_BINDING	23	0.563819	1.70826	0.00613497	0.0842373	0.939	2554
GOMF_OXIDOREDUCTASE_ACTIVITY_ACTING_ON_A_SULFUR_GROUP_OF_DONORS	51	0.456404	1.70291	0.00598802	0.0854114	0.947	2100
GOMF_CYSTEINE_TYPE_ENDOPEPTIDASE_ACTIVITY	80	0.416147	1.69023	0.00204082	0.0933248	0.963	1015
GOMF_STEROL_BINDING	59	0.433554	1.68889	0	0.0920704	0.964	2999
GOMF_CYSTEINE_TYPE_ENDOPEPTIDASE_INHIBITOR_ACTIVITY	42	0.466266	1.67794	0.00430108	0.0977724	0.971	5068
GOMF_DISULFIDE_OXIDOREDUCTASE_ACTIVITY	33	0.502706	1.66465	0.00632911	0.106491	0.984	2100
GOMF_LIPOPOLYSACCHARIDE_BINDING	39	0.479453	1.65986	0.0104603	0.107799	0.988	2895
GOMF_EXOPEPTIDASE_ACTIVITY	96	0.401219	1.6576	0.00787402	0.107553	0.991	4192
GOMF_VASCULAR_ENDOTHELIAL_GROWTH_FACTOR_RECEPTOR_BINDING	16	0.587388	1.64749	0.0175439	0.11394	0.993	4763
GOMF_DOUBLE_STRANDED_RNA_BINDING	81	0.404232	1.6261	0.00395257	0.131908	0.998	3635
GOMF_HYDROLASE_ACTIVITY_HYDROLYZING_O_GLYCOSYL_COMPOUNDS	98	0.390281	1.62341	0	0.132174	0.998	2569
GOMF_THREONINE_TYPE_PEPTIDASE_ACTIVITY	15	0.58769	1.61986	0.0165631	0.13328	0.998	1949
GOMF_PROTEASE_BINDING	185	0.349315	1.61887	0.00201207	0.131384	0.998	3925
GOMF_ADP_BINDING	41	0.458084	1.61836	0.0183673	0.12911	0.998	5485
GOMF_SINGLE_STRANDED_DNA_HELICASE_ACTIVITY	23	0.52269	1.61286	0.0165975	0.131313	0.998	4027
GOMF_CARBOXYPEPTIDASE_ACTIVITY	43	0.447203	1.61243	0.00831601	0.129156	0.998	3234
GOMF_DNA_POLYMERASE_BINDING	22	0.528243	1.60951	0.0203666	0.129895	0.998	3497
GOMF_PROTEIN_DISULFIDE_REDUCTASE_ACTIVITY	25	0.511366	1.60933	0.0210526	0.127738	0.998	2100
GOMF_PEPTIDE_BINDING	331	0.327633	1.60828	0	0.126406	0.998	3890
GOMF_ENDOPEPTIDASE_ACTIVATOR_ACTIVITY	16	0.561749	1.60486	0.0255319	0.127359	0.998	5000
GOMF_OXIDOREDUCTASE_ACTIVITY_ACTING_ON_NAD_P_H_OXYGEN_AS_ACCEPTOR	15	0.573694	1.60337	0.040619	0.126643	0.998	465
GOMF_CARBOHYDRATE_BINDING	278	0.330693	1.60039	0	0.127349	0.999	3095
GOMF_STRUCTURAL_CONSTITUENT_OF_EYE_LENS	25	0.506663	1.59647	0.0251451	0.129363	0.999	1547
GOMF_CHEMOATTRACTANT_ACTIVITY	42	0.453058	1.59349	0.0238095	0.130213	0.999	1366
GOMF_GLUTATHIONE_PEROXIDASE_ACTIVITY	24	0.506876	1.5874	0.0280561	0.133468	0.999	3121
GOMF_INTRAMOLECULAR_OXIDOREDUCTASE_ACTIVITY	52	0.428479	1.57918	0.00614754	0.139548	1	5191
GOMF_PROTEIN_FOLDING_CHAPERONE_BINDING	160	0.352839	1.579	0.0021097	0.137386	1	2477
GOMF_IMMUNOGLOBULIN_BINDING	23	0.51432	1.57809	0.035124	0.135911	1	5032
GOMF_RNA_POLYMERASE_II_CORE_PROMOTER_SEQUENCE_SPECIFIC_DNA_BINDING	21	0.529888	1.57685	0.0359551	0.135093	1	6386
GOMF_SPHINGOLIPID_BINDING	30	0.488869	1.57483	0.0193548	0.135022	1	3371
GOMF_CHOLESTEROL_BINDING	50	0.427441	1.57436	0.0161616	0.133487	1	2999
GOMF_DNA_BINDING_BENDING	16	0.563132	1.57296	0.0422833	0.13296	1	830
GOMF_PROTEOGLYCAN_BINDING	43	0.439268	1.55949	0.0138889	0.144176	1	2059
GOMF_CELL_ADHESION_MOLECULE_BINDING	302	0.320435	1.5576	0	0.144237	1	4194
GOMF_BH_DOMAIN_BINDING	15	0.567081	1.55566	0.0373444	0.144176	1	2336
GOMF_PHOSPHOLIPID_TRANSFER_ACTIVITY	22	0.514355	1.5526	0.0510204	0.145533	1	3663
GOMF_AMYLOID_BETA_BINDING	69	0.394532	1.55051	0.0184426	0.145506	1	3890
GOMF_CYTOKINE_BINDING	142	0.349375	1.54894	0.00595238	0.144919	1	4763
GOMF_CYCLIN_DEPENDENT_PROTEIN_SERINE_THREONINE_KINASE_REGULATOR_ACTIVITY	47	0.430972	1.54818	0.0121951	0.143666	1	2297
GOMF_CHEMOKINE_ACTIVITY	40	0.433788	1.54349	0.0218688	0.146185	1	1366
GOMF_SINGLE_STRANDED_DNA_BINDING	122	0.351591	1.53815	0.00584795	0.149519	1	4642
GOMF_PHOSPHATIDYLINOSITOL_3_4_5_TRISPHOSPHATE_BINDING	46	0.427022	1.53733	0.0228216	0.148434	1	2478
GOMF_MISFOLDED_PROTEIN_BINDING	18	0.535538	1.53632	0.0484496	0.147429	1	714
GOMF_UBIQUITIN_LIKE_PROTEIN_LIGASE_BINDING	339	0.306774	1.52967	0	0.152893	1	3859
GOMF_EXTRACELLULAR_MATRIX_STRUCTURAL_CONSTITUENT_CONFERRING_TENSILE_STRENGTH	45	0.421536	1.5291	0.015444	0.151653	1	2568
GOMF_NON_MEMBRANE_SPANNING_PROTEIN_TYROSINE_KINASE_ACTIVITY	45	0.426577	1.52897	0.0208333	0.149933	1	3820
GOMF_POLYSACCHARIDE_BINDING	28	0.471284	1.52598	0.019802	0.151423	1	2442
GOMF_AMIDE_BINDING	418	0.299543	1.522	0	0.153816	1	3890
GOMF_RNA_POLYMERASE_II_GENERAL_TRANSCRIPTION_INITIATION_FACTOR_BINDING	26	0.479113	1.52149	0.0330578	0.152421	1	6367
GOMF_DNA_DAMAGE_SENSOR_ACTIVITY	17	0.534321	1.52088	0.0386179	0.151272	1	4174
GOMF_ATP_DEPENDENT_ACTIVITY_ACTING_ON_RNA	73	0.38346	1.51901	0.0139442	0.151486	1	3575
GOMF_ENDOPEPTIDASE_REGULATOR_ACTIVITY	203	0.323191	1.5185	0.00209205	0.15026	1	4657
GOMF_ACTIN_FILAMENT_BINDING	217	0.322837	1.51435	0	0.152817	1	1390
GOMF_PHOSPHATIDYLINOSITOL_3_KINASE_BINDING	42	0.419093	1.50705	0.0255864	0.158598	1	3905
GOMF_14_3_3_PROTEIN_BINDING	49	0.406812	1.5016	0.021611	0.162416	1	3449
GOMF_NUCLEOTIDE_RECEPTOR_ACTIVITY	18	0.507938	1.49762	0.06	0.164866	1	3103
GOMF_FERROUS_IRON_BINDING	32	0.44385	1.49713	0.0465587	0.163508	1	960
GOMF_PHOSPHOLIPASE_ACTIVATOR_ACTIVITY	15	0.547374	1.49223	0.059322	0.166951	1	3466
GOMF_TBP_CLASS_PROTEIN_BINDING	29	0.455253	1.48907	0.031746	0.168829	1	2128
GOMF_GDP_DISSOCIATION_INHIBITOR_ACTIVITY	16	0.523071	1.47079	0.0762527	0.187911	1	1109
GOMF_HELICASE_ACTIVITY	149	0.32634	1.45261	0.01	0.209497	1	3593
GOMF_LAMININ_BINDING	31	0.437912	1.44969	0.058	0.210896	1	4290
GOMF_PHOSPHATIDYLINOSITOL_3_4_BISPHOSPHATE_BINDING	30	0.431498	1.44908	0.0452675	0.209388	1	1948
GOMF_KINASE_REGULATOR_ACTIVITY	263	0.299212	1.44652	0	0.210429	1	3305
GOMF_LIPASE_ACTIVATOR_ACTIVITY	19	0.483775	1.44311	0.0836735	0.21285	1	3466
GOMF_PROTEIN_SELF_ASSOCIATION	83	0.355004	1.41842	0.0260521	0.246715	1	3101
GOMF_CYSTEINE_TYPE_ENDOPEPTIDASE_REGULATOR_ACTIVITY_INVOLVED_IN_APOPTOTIC_PROCESS	57	0.376283	1.40774	0.0330578	0.261052	1	5044
GOMF_HYDROLASE_ACTIVITY_ACTING_ON_GLYCOSYL_BONDS	133	0.324193	1.4058	0.0217391	0.261645	1	3292
GOMF_PROTEIN_PHOSPHATASE_BINDING	182	0.307814	1.40255	0.0142857	0.263799	1	3047
GOMF_G_PROTEIN_ACTIVITY	54	0.372984	1.401	0.0435644	0.263728	1	1461
GOMF_GENERAL_TRANSCRIPTION_INITIATION_FACTOR_BINDING	61	0.363466	1.40098	0.0450098	0.261261	1	5358
GOMF_CYTOKINE_RECEPTOR_ACTIVITY	94	0.336932	1.39844	0.0332681	0.262413	1	2853
GOMF_GTPASE_ACTIVITY	295	0.28647	1.39662	0.00193798	0.262839	1	3037
GOMF_ENDOPEPTIDASE_ACTIVITY	428	0.274951	1.39465	0	0.264047	1	5136
GOMF_MOLECULAR_SEQUESTERING_ACTIVITY	44	0.390563	1.39367	0.0433071	0.263121	1	2605
GOMF_SEQUENCE_SPECIFIC_MRNA_BINDING	16	0.496463	1.39166	0.105263	0.263806	1	3225
GOMF_RIBOSOME_BINDING	112	0.326824	1.38905	0.0350195	0.26562	1	3795
GOMF_PENTOSYLTRANSFERASE_ACTIVITY	51	0.378105	1.38864	0.0597938	0.264068	1	4022
GOMF_KINASE_ACTIVATOR_ACTIVITY	143	0.310419	1.38675	0.029106	0.265029	1	3053
GOMF_HMG_BOX_DOMAIN_BINDING	22	0.457285	1.3841	0.112266	0.267376	1	674
GOMF_PHOSPHATASE_BINDING	234	0.291394	1.37821	0.0186335	0.274401	1	3047
GOMF_MICROTUBULE_BINDING	264	0.283749	1.3781	0.00603622	0.27222	1	3283
GOMF_AMINOPEPTIDASE_ACTIVITY	35	0.402242	1.36948	0.0823045	0.284394	1	3129
GOMF_R_SMAD_BINDING	26	0.418495	1.36881	0.101215	0.283029	1	6581
GOMF_STRUCTURAL_CONSTITUENT_OF_NUCLEAR_PORE	22	0.444169	1.36623	0.101449	0.285001	1	5099
GOMF_GDP_BINDING	78	0.336924	1.36368	0.0473251	0.286942	1	4414
GOMF_ENZYME_INHIBITOR_ACTIVITY	388	0.271546	1.36195	0.00208768	0.287375	1	3894
GOMF_CHEMOKINE_RECEPTOR_BINDING	77	0.341435	1.35866	0.0511811	0.290709	1	3881
GOMF_RNA_CAP_BINDING	16	0.484331	1.35605	0.119675	0.292931	1	1225
GOMF_MAP_KINASE_KINASE_KINASE_ACTIVITY	24	0.434802	1.35388	0.106918	0.29439	1	1125
GOMF_SINGLE_STRANDED_RNA_BINDING	97	0.32326	1.35386	0.0485232	0.292089	1	3432
GOMF_MICROTUBULE_MOTOR_ACTIVITY	64	0.35228	1.34465	0.0596708	0.305253	1	2726
GOMF_PROTEIN_KINASE_C_BINDING	58	0.348677	1.34184	0.0785124	0.307874	1	4763
GOMF_PROTEIN_LIPID_COMPLEX_BINDING	30	0.411021	1.34149	0.106	0.30618	1	2681
GOMF_DNA_HELICASE_ACTIVITY	55	0.356279	1.34102	0.0806452	0.304577	1	3132
GOMF_ANTIOXIDANT_ACTIVITY	81	0.333457	1.33986	0.0616302	0.304377	1	3121
GOMF_UNFOLDED_PROTEIN_BINDING	86	0.324266	1.33883	0.0706638	0.304078	1	6204
GOMF_HISTONE_DEACETYLASE_BINDING	138	0.300967	1.33786	0.0443548	0.303375	1	5454
GOMF_GROWTH_FACTOR_RECEPTOR_BINDING	151	0.301259	1.33613	0.0447154	0.30383	1	3595
GOMF_ACETYLGLUCOSAMINYLTRANSFERASE_ACTIVITY	47	0.368676	1.33525	0.100823	0.303109	1	1707
GOMF_ACTIN_BINDING	441	0.261903	1.33522	0.00992064	0.30088	1	2748
GOMF_ALDITOL_NADPPLUS_1_OXIDOREDUCTASE_ACTIVITY	18	0.460423	1.33314	0.144165	0.302042	1	270
GOMF_MONOSACCHARIDE_BINDING	92	0.321764	1.3317	0.0596421	0.302165	1	3291
GOMF_BASIC_AMINO_ACID_TRANSMEMBRANE_TRANSPORTER_ACTIVITY	19	0.447771	1.33155	0.117284	0.300298	1	2385
GOMF_PROTEIN_SERINE_THREONINE_KINASE_ACTIVATOR_ACTIVITY	66	0.342599	1.3299	0.0678643	0.301019	1	1332
GOMF_PROTEIN_FOLDING_CHAPERONE	55	0.352201	1.32722	0.0825147	0.302958	1	5187
GOMF_CXCR_CHEMOKINE_RECEPTOR_BINDING	15	0.484875	1.32689	0.143443	0.301361	1	3767
GOMF_ISOMERASE_ACTIVITY	164	0.291401	1.32204	0.0358566	0.307536	1	5197
GOMF_CATALYTIC_ACTIVITY_ACTING_ON_RNA	379	0.262247	1.31972	0.0104822	0.309356	1	5700
GOMF_TRANSLATION_REGULATOR_ACTIVITY	131	0.30064	1.31862	0.0400802	0.309256	1	5812
GOMF_MOLECULAR_CONDENSATE_SCAFFOLD_ACTIVITY	31	0.394526	1.31586	0.111111	0.311647	1	3090
GOMF_PHOSPHATIDYLINOSITOL_PHOSPHATE_BINDING	198	0.282015	1.31457	0.0272374	0.311784	1	3026
GOMF_MRNA_BINDING	338	0.264644	1.31446	0.0162272	0.309844	1	3779
GOMF_SH3_DOMAIN_BINDING	128	0.299195	1.31174	0.06875	0.312783	1	2662
GOMF_MACROMOLECULE_TRANSMEMBRANE_TRANSPORTER_ACTIVITY	26	0.412744	1.31062	0.134969	0.31261	1	4448
GOMF_CYTOKINE_RECEPTOR_BINDING	302	0.269692	1.31025	0.026971	0.311239	1	3627
GOMF_TUBULIN_BINDING	380	0.261537	1.30951	0.0146138	0.310432	1	3332
GOMF_MICROTUBULE_PLUS_END_BINDING	21	0.441031	1.30521	0.123431	0.315747	1	4221
GOMF_ATPASE_BINDING	98	0.303947	1.30467	0.0625	0.314656	1	3309
GOMF_SNORNA_BINDING	33	0.384151	1.30418	0.104	0.313412	1	5071
GOMF_CORE_PROMOTER_SEQUENCE_SPECIFIC_DNA_BINDING	48	0.359608	1.30249	0.0907217	0.314174	1	4897
GOMF_PHOSPHATIDYLINOSITOL_BINDING	292	0.267244	1.30007	0.0205761	0.316306	1	3047
GOMF_PROTEIN_TYROSINE_KINASE_ACTIVATOR_ACTIVITY	34	0.388635	1.29705	0.126338	0.319408	1	6122
GOMF_STEROL_TRANSPORTER_ACTIVITY	33	0.38366	1.29703	0.128049	0.317413	1	1778
GOMF_RNA_POLYMERASE_II_GENERAL_TRANSCRIPTION_INITIATION_FACTOR_ACTIVITY	36	0.381618	1.29288	0.128421	0.322998	1	4653
GOMF_GUANYL_NUCLEOTIDE_BINDING	378	0.258703	1.29084	0.012766	0.324531	1	4435
GOMF_TAU_PROTEIN_BINDING	22	0.427371	1.28945	0.150743	0.325232	1	3497
GOMF_OXIDOREDUCTASE_ACTIVITY_ACTING_ON_PEROXIDE_AS_ACCEPTOR	55	0.340856	1.28829	0.105159	0.325358	1	3121
GOMF_SEQUENCE_SPECIFIC_SINGLE_STRANDED_DNA_BINDING	15	0.45789	1.28664	0.169231	0.326217	1	4816
GOMF_PROTEIN_TYROSINE_KINASE_ACTIVITY	134	0.296165	1.28437	0.0792079	0.32821	1	3540
GOMF_C4_DICARBOXYLATE_TRANSMEMBRANE_TRANSPORTER_ACTIVITY	15	0.4678	1.28395	0.157058	0.32696	1	3204
GOMF_CHEMOKINE_BINDING	34	0.378167	1.28331	0.120553	0.326052	1	2295
GOMF_HEXOSAMINIDASE_ACTIVITY	18	0.448851	1.28174	0.155819	0.326922	1	741
GOMF_SCAFFOLD_PROTEIN_BINDING	88	0.310929	1.2816	0.0920245	0.325251	1	1302
GOMF_NADPLUS_BINDING	15	0.454228	1.28073	0.154348	0.324907	1	1774
GOMF_LIPID_TRANSFER_ACTIVITY	50	0.348983	1.2804	0.128257	0.323583	1	1778
GOMF_HISTONE_BINDING	239	0.268458	1.27815	0.0295276	0.325571	1	3593
GOMF_DIPEPTIDASE_ACTIVITY	17	0.43725	1.27659	0.189796	0.326353	1	5756
GOMF_HISTONE_KINASE_ACTIVITY	24	0.412057	1.27353	0.170385	0.329828	1	651
GOMF_SMALL_MOLECULE_SENSOR_ACTIVITY	33	0.381541	1.27231	0.141975	0.330052	1	6262
GOMF_GLUCOSYLTRANSFERASE_ACTIVITY	18	0.429428	1.2653	0.19375	0.340707	1	3630
GOMF_TRANSLATION_INITIATION_FACTOR_ACTIVITY	51	0.347448	1.26508	0.116232	0.3392	1	3876
GOMF_PROTEIN_PHOSPHORYLATED_AMINO_ACID_BINDING	64	0.322112	1.2579	0.120724	0.350458	1	2703
GOMF_TELOMERIC_DNA_BINDING	38	0.362527	1.25488	0.154762	0.354184	1	2783
GOMF_FATTY_ACID_BINDING	54	0.334514	1.25349	0.122288	0.354728	1	3882
GOMF_FIBRONECTIN_BINDING	36	0.362379	1.25203	0.150538	0.35554	1	497
GOMF_PROTEIN_TYROSINE_KINASE_BINDING	126	0.284961	1.25155	0.0943026	0.354446	1	3088
GOMF_DEAMINASE_ACTIVITY	26	0.387264	1.24702	0.161355	0.360739	1	3555
GOMF_MRNA_3_UTR_AU_RICH_REGION_BINDING	29	0.370835	1.24631	0.170732	0.359982	1	4160
GOMF_HSP90_PROTEIN_BINDING	50	0.334761	1.24593	0.1341	0.358788	1	1603
GOMF_TRANSMEMBRANE_RECEPTOR_PROTEIN_TYROSINE_KINASE_ACTIVATOR_ACTIVITY	19	0.413405	1.24586	0.202454	0.357033	1	1642
GOMF_STEROL_TRANSFER_ACTIVITY	22	0.405919	1.24534	0.177083	0.356029	1	1778
GOMF_RNA_ENDONUCLEASE_ACTIVITY	65	0.32455	1.24455	0.125253	0.355589	1	3644
GOMF_SERINE_TYPE_ENDOPEPTIDASE_INHIBITOR_ACTIVITY	123	0.286076	1.24179	0.104938	0.35875	1	4657
GOMF_RNA_POLYMERASE_II_SPECIFIC_DNA_BINDING_TRANSCRIPTION_FACTOR_BINDING	375	0.246909	1.24158	0.027668	0.357306	1	3655
GOMF_CHROMATIN_DNA_BINDING	115	0.287888	1.23915	0.0916335	0.360043	1	1523
GOMF_K63_LINKED_POLYUBIQUITIN_MODIFICATION_DEPENDENT_PROTEIN_BINDING	25	0.384657	1.2376	0.191837	0.361058	1	6226
GOMF_ASPARTIC_TYPE_PEPTIDASE_ACTIVITY	31	0.376829	1.23492	0.17495	0.36412	1	3765
GOMF_ICOSANOID_RECEPTOR_ACTIVITY	16	0.448484	1.23212	0.192308	0.367468	1	3438
GOMF_4_IRON_4_SULFUR_CLUSTER_BINDING	40	0.338554	1.22932	0.155462	0.370614	1	7271
GOMF_ACETYLCHOLINE_GATED_MONOATOMIC_CATION_SELECTIVE_CHANNEL_ACTIVITY	18	0.423513	1.22871	0.200811	0.369786	1	8119
GOMF_CYCLIN_DEPENDENT_PROTEIN_SERINE_THREONINE_KINASE_ACTIVATOR_ACTIVITY	15	0.450947	1.22773	0.210417	0.369926	1	1240
GOMF_CYSTEINE_TYPE_PEPTIDASE_ACTIVITY	171	0.268394	1.22384	0.0795229	0.375443	1	1087
GOMF_DYNEIN_COMPLEX_BINDING	24	0.399192	1.2234	0.208	0.374361	1	3283
GOMF_SMAD_BINDING	85	0.298733	1.2217	0.143969	0.375826	1	5145
GOMF_C_C_CHEMOKINE_BINDING	25	0.38292	1.21844	0.2	0.380241	1	1972
GOMF_G_PROTEIN_BETA_SUBUNIT_BINDING	23	0.396382	1.21649	0.204365	0.382286	1	4542
GOMF_ANDROSTERONE_DEHYDROGENASE_ACTIVITY	18	0.422755	1.21646	0.200393	0.380491	1	7064
GOMF_LONG_CHAIN_FATTY_ACID_BINDING	20	0.405835	1.21373	0.215292	0.383868	1	3882
GOMF_RRNA_BINDING	70	0.310071	1.21262	0.162946	0.384145	1	2986
GOMF_NUCLEAR_ANDROGEN_RECEPTOR_BINDING	33	0.360801	1.21255	0.186508	0.382416	1	3485
GOMF_MANNOSYLTRANSFERASE_ACTIVITY	24	0.389067	1.21099	0.218367	0.383639	1	1025
GOMF_ATP_HYDROLYSIS_ACTIVITY	281	0.250374	1.20934	0.0601942	0.384867	1	3649
GOMF_ACTIN_MONOMER_BINDING	25	0.388815	1.2093	0.199557	0.38309	1	1872
GOMF_NF_KAPPAB_BINDING	33	0.357844	1.20565	0.204124	0.388556	1	3275
GOMF_PHOSPHOPROTEIN_BINDING	112	0.280934	1.20522	0.132959	0.387556	1	3468
GOMF_EXTRACELLULAR_MATRIX_STRUCTURAL_CONSTITUENT	144	0.269944	1.20244	0.1167	0.390957	1	5322
GOMF_CARBOHYDRATE_KINASE_ACTIVITY	21	0.399903	1.20153	0.204593	0.390839	1	5325
GOMF_MRNA_5_UTR_BINDING	25	0.378619	1.19968	0.20911	0.39272	1	1584
GOMF_SULFUR_COMPOUND_BINDING	287	0.245199	1.19965	0.0783505	0.39096	1	4854
GOMF_KINESIN_BINDING	52	0.320415	1.19952	0.178782	0.389378	1	1789
GOMF_CALCIUM_DEPENDENT_PROTEIN_BINDING	90	0.291362	1.19684	0.177388	0.392671	1	5699
GOMF_MOLECULAR_FUNCTION_INHIBITOR_ACTIVITY	500	0.232492	1.19523	0.0390625	0.393946	1	4414
GOMF_SNRNA_BINDING	43	0.334387	1.19142	0.194059	0.399476	1	5464
GOMF_CYTOSKELETAL_MOTOR_ACTIVITY	109	0.27909	1.18971	0.155419	0.401022	1	3152
GOMF_MRNA_3_UTR_BINDING	111	0.280018	1.18741	0.149284	0.40362	1	6085
GOMF_TOXIC_SUBSTANCE_BINDING	16	0.421264	1.18706	0.247444	0.402451	1	864
GOMF_PHOSPHOLIPID_BINDING	485	0.230329	1.18306	0.0390625	0.408346	1	3174
GOMF_RIBOSOMAL_SMALL_SUBUNIT_BINDING	17	0.41307	1.17898	0.255624	0.41462	1	4997
GOMF_DICARBOXYLIC_ACID_TRANSMEMBRANE_TRANSPORTER_ACTIVITY	31	0.353937	1.17845	0.230608	0.413771	1	5523
GOMF_ENDONUCLEASE_ACTIVITY	118	0.274605	1.17777	0.168605	0.413332	1	6195
GOMF_THIOLESTER_HYDROLASE_ACTIVITY	48	0.323069	1.17529	0.203219	0.416476	1	3349
GOMF_PLUS_END_DIRECTED_MICROTUBULE_MOTOR_ACTIVITY	15	0.428385	1.17414	0.256311	0.416862	1	2251
GOMF_MODIFICATION_DEPENDENT_PROTEIN_BINDING	184	0.256689	1.17359	0.118712	0.416186	1	3812
GOMF_PHOSPHOLIPASE_ACTIVITY	97	0.281274	1.17004	0.167339	0.421753	1	1316
GOMF_MAGNESIUM_ION_TRANSMEMBRANE_TRANSPORTER_ACTIVITY	15	0.42176	1.16883	0.2569	0.422311	1	3219
GOMF_DNA_ENDONUCLEASE_ACTIVITY	39	0.3328	1.16874	0.227459	0.420658	1	6195
GOMF_ATP_DEPENDENT_ACTIVITY_ACTING_ON_DNA	115	0.274119	1.16783	0.141962	0.420695	1	2792
GOMF_PRE_MRNA_BINDING	38	0.334106	1.16312	0.251485	0.428736	1	6136
GOMF_KINASE_INHIBITOR_ACTIVITY	73	0.295815	1.16276	0.2	0.427734	1	4300
GOMF_PROTEIN_KINASE_B_BINDING	17	0.402636	1.16261	0.275391	0.426248	1	3449
GOMF_GROWTH_FACTOR_BINDING	141	0.258022	1.16122	0.148728	0.427367	1	4763
GOMF_ATPASE_REGULATOR_ACTIVITY	46	0.319838	1.16092	0.223577	0.426171	1	5862
GOMF_COPPER_ION_BINDING	66	0.297639	1.15918	0.217759	0.428088	1	3670
GOMF_SIGNALING_ADAPTOR_ACTIVITY	88	0.282359	1.15678	0.195857	0.431207	1	3398
GOMF_NUCLEOCYTOPLASMIC_CARRIER_ACTIVITY	29	0.352503	1.15614	0.252546	0.43078	1	339
GOMF_PEPTIDOGLYCAN_BINDING	19	0.390223	1.15436	0.276553	0.432714	1	195
GOMF_AMINO_ACID_TRANSMEMBRANE_TRANSPORTER_ACTIVITY	90	0.27788	1.15266	0.205339	0.434399	1	3204
GOMF_DNA_NUCLEASE_ACTIVITY	60	0.298282	1.15154	0.211268	0.434913	1	5563
GOMF_GTPASE_ACTIVATOR_ACTIVITY	238	0.240602	1.15107	0.136273	0.434136	1	2960
GOMF_DNA_REPLICATION_ORIGIN_BINDING	15	0.42765	1.14585	0.282258	0.443282	1	4314
GOMF_GLYCOSYLTRANSFERASE_ACTIVITY	258	0.238113	1.13904	0.144898	0.455608	1	1707
GOMF_UBIQUITIN_SPECIFIC_PROTEASE_BINDING	19	0.38616	1.13458	0.293139	0.463337	1	7651
GOMF_POLY_PYRIMIDINE_TRACT_BINDING	32	0.338101	1.12815	0.283298	0.475407	1	2019
GOMF_EXOGENOUS_PROTEIN_BINDING	44	0.310028	1.12529	0.272912	0.479885	1	2152
GOMF_CYTOKINE_ACTIVITY	218	0.237429	1.12467	0.168627	0.479299	1	3618
GOMF_GLYCOSAMINOGLYCAN_BINDING	237	0.234201	1.12455	0.179654	0.477695	1	4544
GOMF_L_AMINO_ACID_TRANSMEMBRANE_TRANSPORTER_ACTIVITY	70	0.283776	1.12299	0.263366	0.479058	1	3204
GOMF_LOW_DENSITY_LIPOPROTEIN_PARTICLE_BINDING	17	0.390707	1.12241	0.311377	0.478491	1	7372
GOMF_CATALYTIC_ACTIVITY_ACTING_ON_DNA	232	0.238971	1.11979	0.184874	0.482073	1	4230
GOMF_TRANSFORMING_GROWTH_FACTOR_BETA_RECEPTOR_BINDING	27	0.353861	1.11903	0.308943	0.481873	1	1858
GOMF_MYOSIN_BINDING	77	0.275093	1.11789	0.267068	0.482366	1	1245
GOMF_SULFATE_TRANSMEMBRANE_TRANSPORTER_ACTIVITY	16	0.402363	1.1176	0.310345	0.481179	1	3462
GOMF_L_ASCORBIC_ACID_BINDING	19	0.380201	1.11041	0.315175	0.495346	1	4651
GOMF_PHOSPHATIDYLSERINE_BINDING	67	0.285333	1.10725	0.277419	0.500906	1	2574
GOMF_PHOSPHATIDYLINOSITOL_BISPHOSPHATE_BINDING	119	0.256974	1.10659	0.226721	0.500561	1	3174
GOMF_DNA_SECONDARY_STRUCTURE_BINDING	37	0.315692	1.10446	0.276549	0.50343	1	5505
GOMF_HEXOSYLTRANSFERASE_ACTIVITY	184	0.241056	1.1033	0.232179	0.504196	1	1707
GOMF_HISTONE_ACETYLTRANSFERASE_BINDING	30	0.331759	1.10274	0.330661	0.503541	1	5009
GOMF_SH2_DOMAIN_BINDING	45	0.307605	1.1011	0.30099	0.505294	1	3801
GOMF_METAL_CLUSTER_BINDING	67	0.281919	1.10105	0.283465	0.5035	1	6264
GOMF_ACETYLCHOLINE_RECEPTOR_ACTIVITY	19	0.373578	1.09962	0.331942	0.504716	1	8251
GOMF_ATP_DEPENDENT_PROTEIN_FOLDING_CHAPERONE	26	0.343856	1.09119	0.321503	0.521994	1	543
GOMF_P53_BINDING	75	0.26916	1.09119	0.289641	0.520053	1	3680
GOMF_TRANSLATION_REGULATOR_ACTIVITY_NUCLEIC_ACID_BINDING	99	0.258689	1.08782	0.277895	0.525877	1	5472
GOMF_PHOSPHATIDYLINOSITOL_4_5_BISPHOSPHATE_BINDING	94	0.257911	1.08561	0.301887	0.529141	1	3658
GOMF_NUCLEASE_ACTIVITY	200	0.23401	1.08457	0.264529	0.529575	1	6232
GOMF_BASAL_TRANSCRIPTION_MACHINERY_BINDING	62	0.287068	1.08311	0.319066	0.531112	1	4653
GOMF_PHOSPHATASE_INHIBITOR_ACTIVITY	46	0.296955	1.08278	0.346232	0.529866	1	790
GOMF_MONOCARBOXYLIC_ACID_BINDING	80	0.266967	1.08276	0.298387	0.527992	1	4055
GOMF_DIOXYGENASE_ACTIVITY	93	0.261081	1.08272	0.298701	0.526145	1	6130
GOMF_LIPASE_ACTIVITY	125	0.244832	1.07889	0.29087	0.533061	1	2751
GOMF_RNA_STEM_LOOP_BINDING	18	0.367479	1.07777	0.358491	0.533636	1	3206
GOMF_LYSOPHOSPHOLIPASE_ACTIVITY	23	0.346422	1.07416	0.336842	0.540294	1	2160
GOMF_I_SMAD_BINDING	16	0.383947	1.07261	0.347193	0.541777	1	1858
GOMF_GALACTOSYLTRANSFERASE_ACTIVITY	28	0.336063	1.07243	0.349372	0.54031	1	1235
GOMF_HEPARIN_BINDING	173	0.2357	1.07113	0.310621	0.541535	1	4544
GOMF_RNA_NUCLEASE_ACTIVITY	120	0.246135	1.07049	0.288538	0.541128	1	5416
GOMF_TRANSCRIPTION_COREGULATOR_BINDING	139	0.239948	1.06976	0.297521	0.540687	1	3589
GOMF_2_OXOGLUTARATE_DEPENDENT_DIOXYGENASE_ACTIVITY	61	0.279114	1.06824	0.344398	0.542384	1	3286
GOMF_ENDONUCLEASE_ACTIVITY_ACTIVE_WITH_EITHER_RIBO_OR_DEOXYRIBONUCLEIC_ACIDS_AND_PRODUCING_5_PHOSPHOMONOESTERS	39	0.306248	1.06696	0.352823	0.543385	1	7250
GOMF_TRANSLATION_FACTOR_ACTIVITY_RNA_BINDING	80	0.263528	1.06696	0.332046	0.541492	1	3876
GOMF_ATPASE_COUPLED_ION_TRANSMEMBRANE_TRANSPORTER_ACTIVITY	23	0.34183	1.0663	0.358871	0.541251	1	3309
GOMF_OLIGOSACCHARIDE_BINDING	18	0.371423	1.0658	0.376984	0.540504	1	2587
GOMF_MODIFIED_AMINO_ACID_BINDING	91	0.255258	1.06447	0.321637	0.541782	1	3746
GOMF_GENERAL_TRANSCRIPTION_INITIATION_FACTOR_ACTIVITY	48	0.298777	1.06347	0.36965	0.542113	1	3640
GOMF_CATALYTIC_ACTIVITY_ACTING_ON_A_GLYCOPROTEIN	22	0.345804	1.05181	0.366738	0.567197	1	2504
GOMF_CCR_CHEMOKINE_RECEPTOR_BINDING	56	0.275072	1.05099	0.388145	0.567172	1	2923
GOMF_GTP_DEPENDENT_PROTEIN_BINDING	24	0.34227	1.05058	0.375	0.566257	1	340
GOMF_EPIDERMAL_GROWTH_FACTOR_RECEPTOR_BINDING	39	0.299813	1.0481	0.378099	0.570198	1	3188
GOMF_CATALYTIC_ACTIVITY_ACTING_ON_A_TRNA	129	0.238177	1.04694	0.349594	0.57105	1	5548
GOMF_INTRAMOLECULAR_TRANSFERASE_ACTIVITY	26	0.334323	1.04686	0.382046	0.569327	1	5027
GOMF_UBIQUITIN_BINDING	97	0.250231	1.04677	0.348291	0.567615	1	3801
GOMF_DEATH_RECEPTOR_BINDING	20	0.357234	1.04559	0.376812	0.568456	1	1231
GOMF_DNA_EXONUCLEASE_ACTIVITY	24	0.334148	1.045	0.365306	0.568018	1	896
GOMF_MAGNESIUM_ION_BINDING	211	0.219949	1.04285	0.340551	0.570854	1	3991
GOMF_MAP_KINASE_KINASE_ACTIVITY	15	0.371526	1.04263	0.397436	0.569422	1	1081
GOMF_TRANSMEMBRANE_TRANSPORTER_BINDING	164	0.226253	1.03405	0.35214	0.587879	1	3006
GOMF_TRANSFORMING_GROWTH_FACTOR_BETA_BINDING	24	0.330582	1.0305	0.419802	0.594393	1	4748
GOMF_CYCLIN_BINDING	34	0.300555	1.03041	0.3706	0.59264	1	4261
GOMF_NUCLEOSOMAL_DNA_BINDING	19	0.346538	1.02623	0.40396	0.600825	1	418
GOMF_MOLECULAR_CARRIER_ACTIVITY	88	0.248437	1.02204	0.378882	0.6091	1	6078
GOMF_MANNOSE_BINDING	33	0.305747	1.02046	0.412371	0.610968	1	4055
GOMF_METALLOEXOPEPTIDASE_ACTIVITY	62	0.263977	1.0201	0.424303	0.609939	1	4192
GOMF_ARP2_3_COMPLEX_BINDING	17	0.353844	1.01954	0.412475	0.609468	1	1882
GOMF_HEPARAN_SULFATE_PROTEOGLYCAN_BINDING	24	0.328001	1.01814	0.428854	0.610831	1	1406
GOMF_PHOSPHOTYROSINE_RESIDUE_BINDING	48	0.280821	1.01758	0.42735	0.610321	1	3188
GOMF_PROTEIN_CARRIER_CHAPERONE	32	0.295879	1.01748	0.439919	0.608615	1	6078
GOMF_SERINE_HYDROLASE_ACTIVITY	210	0.218732	1.01559	0.426778	0.611236	1	6889
GOMF_GLUTATHIONE_TRANSFERASE_ACTIVITY	29	0.313202	1.01349	0.44084	0.614347	1	1579
GOMF_ALCOHOL_BINDING	88	0.246803	1.01286	0.402985	0.613818	1	3791
GOMF_LIPOPROTEIN_PARTICLE_RECEPTOR_BINDING	33	0.303806	1.01013	0.430862	0.618641	1	5002
GOMF_ALPHA_TUBULIN_BINDING	49	0.272721	1.00823	0.442	0.621401	1	911
GOMF_PROTEASOME_BINDING	20	0.335851	0.998795	0.46988	0.642892	1	6521
GOMF_DNA_BINDING_TRANSCRIPTION_REPRESSOR_ACTIVITY	336	0.19952	0.998517	0.430584	0.641518	1	5236
GOMF_STEROID_BINDING	107	0.237371	0.997687	0.484849	0.641622	1	2608
GOMF_PHOSPHOLIPID_TRANSPORTER_ACTIVITY	65	0.254206	0.996148	0.482	0.643568	1	5351
GOMF_OXIDOREDUCTASE_ACTIVITY_ACTING_ON_NAD_P_H	67	0.256453	0.996143	0.460722	0.641589	1	1856
GOMF_IRON_ION_BINDING	168	0.221579	0.995974	0.465587	0.640037	1	3293
GOMF_CYCLASE_REGULATOR_ACTIVITY	15	0.359955	0.995967	0.448	0.638077	1	405
GOMF_OXIDOREDUCTASE_ACTIVITY_ACTING_ON_SINGLE_DONORS_WITH_INCORPORATION_OF_MOLECULAR_OXYGEN	26	0.30691	0.992458	0.454918	0.645	1	5708
GOMF_METALLOENDOPEPTIDASE_ACTIVITY	118	0.23139	0.991844	0.466805	0.644474	1	4036
GOMF_CYSTEINE_TYPE_ENDOPEPTIDASE_INHIBITOR_ACTIVITY_INVOLVED_IN_APOPTOTIC_PROCESS	30	0.307046	0.988216	0.462715	0.651545	1	4163
GOMF_EPHRIN_RECEPTOR_BINDING	32	0.296933	0.986025	0.479675	0.654975	1	2272
GOMF_5_3_EXONUCLEASE_ACTIVITY	19	0.330028	0.98016	0.478261	0.667108	1	1069
GOMF_GROWTH_FACTOR_ACTIVITY	146	0.218429	0.976065	0.511719	0.675256	1	3270
GOMF_SIGNAL_SEQUENCE_BINDING	43	0.276601	0.973693	0.487705	0.67941	1	1761
GOMF_PROTEIN_TRANSMEMBRANE_TRANSPORTER_ACTIVITY	20	0.329955	0.967419	0.483051	0.693104	1	6697
GOMF_ACTININ_BINDING	41	0.276811	0.967216	0.487952	0.691537	1	2462
GOMF_LIGASE_ACTIVITY_FORMING_CARBON_OXYGEN_BONDS	41	0.274475	0.96513	0.525794	0.694834	1	5333
GOMF_PHOSPHOTRANSFERASE_ACTIVITY_PHOSPHATE_GROUP_AS_ACCEPTOR	30	0.286556	0.963528	0.484663	0.696926	1	3282
GOMF_METALLOCARBOXYPEPTIDASE_ACTIVITY	28	0.298274	0.963526	0.508299	0.694868	1	5210
GOMF_G_PROTEIN_COUPLED_RECEPTOR_BINDING	321	0.194743	0.959652	0.583497	0.702672	1	3983
GOMF_PROTEIN_TYROSINE_PHOSPHATASE_ACTIVITY	94	0.227679	0.956198	0.539583	0.709121	1	4849
GOMF_PROTEIN_LYSINE_DEACETYLASE_ACTIVITY	20	0.319756	0.954849	0.5154	0.710417	1	2727
GOMF_GAMMA_TUBULIN_BINDING	35	0.280043	0.954281	0.524655	0.709708	1	1445
GOMF_ALANINE_TRANSMEMBRANE_TRANSPORTER_ACTIVITY	16	0.343135	0.953572	0.523504	0.709411	1	7274
GOMF_TRANSCRIPTION_COACTIVATOR_BINDING	55	0.253083	0.948166	0.551935	0.720907	1	3835
GOMF_METHYLATION_DEPENDENT_PROTEIN_BINDING	76	0.237507	0.947729	0.530864	0.719905	1	5487
GOMF_POTASSIUM_CHANNEL_REGULATOR_ACTIVITY	50	0.249897	0.943261	0.519669	0.729234	1	2263
GOMF_SECONDARY_ACTIVE_MONOCARBOXYLATE_TRANSMEMBRANE_TRANSPORTER_ACTIVITY	17	0.323902	0.94094	0.524851	0.732647	1	3632
GOMF_NUCLEAR_RECEPTOR_BINDING	153	0.207649	0.939041	0.61829	0.735296	1	5218
GOMF_RNA_POLYMERASE_ACTIVITY	24	0.301847	0.939001	0.525424	0.733308	1	4011
GOMF_NUCLEOTIDASE_ACTIVITY	17	0.33315	0.935729	0.548319	0.739348	1	2194
GOMF_ATPASE_COUPLED_MONOATOMIC_CATION_TRANSMEMBRANE_TRANSPORTER_ACTIVITY	57	0.242133	0.931664	0.587084	0.747258	1	3561
GOMF_PHOSPHATASE_ACTIVITY	260	0.190992	0.928212	0.684109	0.753535	1	4909
GOMF_HYDROLASE_ACTIVITY_ACTING_ON_CARBON_NITROGEN_BUT_NOT_PEPTIDE_BONDS	138	0.20893	0.925459	0.637744	0.758138	1	4394
GOMF_DISORDERED_DOMAIN_SPECIFIC_BINDING	33	0.277555	0.924835	0.56875	0.757562	1	3635
GOMF_POLYUBIQUITIN_MODIFICATION_DEPENDENT_PROTEIN_BINDING	60	0.238451	0.922116	0.591463	0.762055	1	3801
GOMF_UDP_GLYCOSYLTRANSFERASE_ACTIVITY	140	0.205927	0.919374	0.658683	0.766612	1	1402
GOMF_WATER_TRANSMEMBRANE_TRANSPORTER_ACTIVITY	15	0.337438	0.918431	0.591376	0.76679	1	2295
GOMF_TUMOR_NECROSIS_FACTOR_RECEPTOR_SUPERFAMILY_BINDING	47	0.250481	0.916315	0.551148	0.769504	1	5136
GOMF_UBIQUITIN_PROTEIN_TRANSFERASE_REGULATOR_ACTIVITY	28	0.275356	0.914526	0.591463	0.771666	1	2378
GOMF_FRIZZLED_BINDING	42	0.252285	0.912968	0.589286	0.773288	1	5420
GOMF_ALDO_KETO_REDUCTASE_NADP_ACTIVITY	32	0.273591	0.912099	0.604374	0.773246	1	1634
GOMF_STEROID_DEHYDROGENASE_ACTIVITY	49	0.254195	0.909694	0.621399	0.776793	1	4744
GOMF_PHOSPHATIDYLINOSITOL_4_PHOSPHATE_BINDING	38	0.259339	0.907528	0.616071	0.779908	1	2337
GOMF_NADPLUS_PROTEIN_ADP_RIBOSYLTRANSFERASE_ACTIVITY	25	0.288874	0.904781	0.600432	0.784162	1	3802
GOMF_BHLH_TRANSCRIPTION_FACTOR_BINDING	37	0.258152	0.903656	0.590909	0.78469	1	5736
GOMF_UBIQUITINATION_LIKE_MODIFICATION_DEPENDENT_PROTEIN_BINDING	20	0.305158	0.903425	0.565476	0.783063	1	2754
GOMF_LIGASE_ACTIVITY	163	0.195722	0.900565	0.71024	0.787767	1	4477
GOMF_INSULIN_LIKE_GROWTH_FACTOR_BINDING	18	0.315335	0.897655	0.603004	0.792362	1	6627
GOMF_HISTONE_MODIFYING_ACTIVITY	192	0.191979	0.897318	0.740668	0.790909	1	3540
GOMF_METALLOPEPTIDASE_ACTIVITY	197	0.193176	0.897181	0.72541	0.789102	1	4232
GOMF_PROTEIN_PHOSPHATASE_2A_BINDING	38	0.256361	0.891019	0.651546	0.801297	1	2923
GOMF_HEAT_SHOCK_PROTEIN_BINDING	149	0.196211	0.888687	0.768763	0.804603	1	1972
GOMF_NUCLEAR_GLUCOCORTICOID_RECEPTOR_BINDING	20	0.303472	0.888544	0.616162	0.802767	1	5197
GOMF_EXONUCLEASE_ACTIVITY_ACTIVE_WITH_EITHER_RIBO_OR_DEOXYRIBONUCLEIC_ACIDS_AND_PRODUCING_5_PHOSPHOMONOESTERS	53	0.237571	0.888279	0.662526	0.801243	1	3511
GOMF_TUMOR_NECROSIS_FACTOR_RECEPTOR_BINDING	31	0.270135	0.883081	0.653192	0.810613	1	4673
GOMF_RNA_ENDONUCLEASE_ACTIVITY_PRODUCING_5_PHOSPHOMONOESTERS	29	0.272898	0.880794	0.623327	0.81326	1	7250
GOMF_STRUCTURAL_CONSTITUENT_OF_MUSCLE	21	0.288705	0.878923	0.649269	0.815203	1	1872
GOMF_WNT_PROTEIN_BINDING	31	0.257871	0.87884	0.648871	0.813208	1	2706
GOMF_3_5_DNA_HELICASE_ACTIVITY	16	0.314226	0.877776	0.610442	0.813368	1	2780
GOMF_RETINAL_DEHYDROGENASE_ACTIVITY	18	0.298963	0.876896	0.634578	0.813133	1	4744
GOMF_PHOSPHATIDYLCHOLINE_BINDING	28	0.268996	0.87547	0.628151	0.814065	1	2655
GOMF_PROTEIN_DEMETHYLASE_ACTIVITY	29	0.265157	0.871349	0.632323	0.821196	1	2782
GOMF_LYSOPHOSPHATIDIC_ACID_ACYLTRANSFERASE_ACTIVITY	16	0.303909	0.866048	0.662526	0.830505	1	2160
GOMF_TRANSITION_METAL_ION_TRANSMEMBRANE_TRANSPORTER_ACTIVITY	40	0.246407	0.862109	0.719917	0.83636	1	3720
GOMF_EXONUCLEASE_ACTIVITY	76	0.210753	0.860202	0.757085	0.8383	1	6130
GOMF_OXIDOREDUCTASE_ACTIVITY_ACTING_ON_THE_CH_CH_GROUP_OF_DONORS_NAD_OR_NADP_AS_ACCEPTOR	33	0.259195	0.85718	0.705411	0.842447	1	7064
GOMF_SEROTONIN_RECEPTOR_ACTIVITY	24	0.274854	0.853565	0.686747	0.847709	1	3287
GOMF_PHOSPHATIDYLGLYCEROL_BINDING	16	0.30348	0.850111	0.667347	0.852323	1	3952
GOMF_PHOSPHOPROTEIN_PHOSPHATASE_ACTIVITY	161	0.186846	0.847365	0.849315	0.85573	1	4909
GOMF_HYDROLASE_ACTIVITY_ACTING_ON_CARBON_NITROGEN_BUT_NOT_PEPTIDE_BONDS_IN_CYCLIC_AMIDINES	28	0.263946	0.845075	0.67623	0.858356	1	3555
GOMF_DAMAGED_DNA_BINDING	63	0.216836	0.841145	0.756303	0.863836	1	5415
GOMF_CARBOXYLIC_ESTER_HYDROLASE_ACTIVITY	160	0.185036	0.839515	0.858921	0.864839	1	3528
GOMF_MONOCARBOXYLIC_ACID_TRANSMEMBRANE_TRANSPORTER_ACTIVITY	66	0.214282	0.83901	0.798793	0.863693	1	4155
GOMF_LYSOPHOSPHOLIPID_ACYLTRANSFERASE_ACTIVITY	19	0.282197	0.838	0.712788	0.863571	1	2160
GOMF_LIPID_TRANSPORTER_ACTIVITY	181	0.180529	0.837355	0.873747	0.862614	1	4776
GOMF_PROTEIN_PHOSPHATASE_1_BINDING	30	0.25114	0.830254	0.722449	0.873702	1	3727
GOMF_E_BOX_BINDING	58	0.217184	0.828473	0.795635	0.874605	1	548
GOMF_RECEPTOR_TYROSINE_KINASE_BINDING	82	0.200204	0.82698	0.809917	0.875131	1	4094
GOMF_O_METHYLTRANSFERASE_ACTIVITY	22	0.270177	0.823814	0.729622	0.878698	1	4965
GOMF_METAL_CATION_PROTON_ANTIPORTER_ACTIVITY	24	0.26511	0.821512	0.733198	0.880541	1	3720
GOMF_DEACETYLASE_ACTIVITY	32	0.238657	0.809609	0.764948	0.899091	1	3162
GOMF_TRANSMEMBRANE_RECEPTOR_PROTEIN_KINASE_ACTIVITY	77	0.202186	0.809105	0.834331	0.897728	1	5222
GOMF_DNA_DIRECTED_DNA_POLYMERASE_ACTIVITY	21	0.270578	0.805278	0.75378	0.901926	1	6236
GOMF_G_PROTEIN_ALPHA_SUBUNIT_BINDING	42	0.225644	0.800197	0.771429	0.908089	1	4055
GOMF_ESTRADIOL_17_BETA_DEHYDROGENASE_NAD_P_ACTIVITY	17	0.281267	0.800163	0.727642	0.905888	1	4249
GOMF_FIBROBLAST_GROWTH_FACTOR_BINDING	26	0.252049	0.797802	0.779324	0.907306	1	7498
GOMF_LIGASE_ACTIVITY_FORMING_CARBON_NITROGEN_BONDS	47	0.220514	0.79495	0.843813	0.909655	1	4477
GOMF_DEMETHYLASE_ACTIVITY	43	0.218609	0.78862	0.816901	0.917283	1	2782
GOMF_ATPASE_COUPLED_TRANSMEMBRANE_TRANSPORTER_ACTIVITY	108	0.182933	0.784268	0.897331	0.921778	1	3561
GOMF_NUCLEAR_IMPORT_SIGNAL_RECEPTOR_ACTIVITY	18	0.267203	0.782432	0.753138	0.92231	1	72
GOMF_QUINONE_BINDING	17	0.273447	0.781258	0.753036	0.921736	1	2086
GOMF_OXIDOREDUCTASE_ACTIVITY_ACTING_ON_CH_OH_GROUP_OF_DONORS	148	0.175395	0.780934	0.932	0.919997	1	4249
GOMF_OXIDOREDUCTASE_ACTIVITY_ACTING_ON_PAIRED_DONORS_WITH_INCORPORATION_OR_REDUCTION_OF_MOLECULAR_OXYGEN	218	0.166239	0.780767	0.971253	0.917998	1	4778
GOMF_MONOATOMIC_ANION_SODIUM_SYMPORTER_ACTIVITY	19	0.265193	0.776021	0.795833	0.922615	1	249
GOMF_TRANSMEMBRANE_RECEPTOR_PROTEIN_TYROSINE_KINASE_ACTIVITY	60	0.205187	0.774096	0.877551	0.923039	1	5222
GOMF_LONG_CHAIN_FATTY_ACID_TRANSPORTER_ACTIVITY	18	0.265657	0.771696	0.771484	0.924247	1	2159
GOMF_ORGANIC_CATION_TRANSMEMBRANE_TRANSPORTER_ACTIVITY	39	0.222307	0.77164	0.812261	0.922093	1	3192
GOMF_RNA_METHYLTRANSFERASE_ACTIVITY	61	0.196544	0.766874	0.887324	0.926322	1	4965
GOMF_HYDROLASE_ACTIVITY_ACTING_ON_CARBON_NITROGEN_BUT_NOT_PEPTIDE_BONDS_IN_CYCLIC_AMIDES	15	0.277353	0.766643	0.806841	0.924413	1	4133
GOMF_INTRAMOLECULAR_OXIDOREDUCTASE_ACTIVITY_TRANSPOSING_C_C_BONDS	19	0.260144	0.764975	0.801572	0.924341	1	8756
GOMF_DNA_POLYMERASE_ACTIVITY	29	0.24058	0.761993	0.829694	0.925866	1	6330
GOMF_N_ACETYLTRANSFERASE_ACTIVITY	73	0.191697	0.761584	0.902041	0.924249	1	4179
GOMF_CORECEPTOR_ACTIVITY	40	0.215466	0.754619	0.848291	0.930655	1	6423
GOMF_PROTEIN_TRANSPORTER_ACTIVITY	28	0.230739	0.753488	0.856275	0.929905	1	7000
GOMF_ALDEHYDE_DEHYDROGENASE_NAD_P_PLUS_ACTIVITY	19	0.255395	0.748185	0.820797	0.934107	1	5838
GOMF_HORMONE_ACTIVITY	133	0.168517	0.74233	0.972441	0.93872	1	3071
GOMF_MONOATOMIC_ANION_MONOATOMIC_CATION_SYMPORTER_ACTIVITY	26	0.230043	0.737686	0.839323	0.941692	1	4572
GOMF_ACETYLTRANSFERASE_ACTIVITY	99	0.175904	0.735043	0.954111	0.942483	1	4179
GOMF_FILAMIN_BINDING	17	0.2529	0.714497	0.852632	0.960824	1	3468
GOMF_RIBOSOMAL_LARGE_SUBUNIT_BINDING	15	0.261275	0.710156	0.860606	0.962674	1	6049
GOMF_NUCLEOSIDE_DIPHOSPHATE_PHOSPHATASE_ACTIVITY	17	0.246767	0.686242	0.882239	0.98046	1	4624
GOMF_TRANSLATION_REPRESSOR_ACTIVITY	32	0.206516	0.685361	0.917721	0.978909	1	5727
GOMF_TRNA_METHYLTRANSFERASE_ACTIVITY	32	0.206416	0.684844	0.908714	0.977058	1	4965
GOMF_CALCIUM_DEPENDENT_CYSTEINE_TYPE_ENDOPEPTIDASE_ACTIVITY	15	0.249098	0.683704	0.8625	0.975684	1	3214
GOMF_RACEMASE_AND_EPIMERASE_ACTIVITY	15	0.25193	0.682576	0.875	0.974273	1	5359
GOMF_OXIDOREDUCTASE_ACTIVITY_ACTING_ON_THE_CH_CH_GROUP_OF_DONORS	62	0.174364	0.668408	0.965863	0.982221	1	7270
GOMF_AMINE_BINDING	18	0.229029	0.666091	0.878407	0.981457	1	2862
GOMF_TRANSMEMBRANE_RECEPTOR_PROTEIN_SERINE_THREONINE_KINASE_ACTIVITY	17	0.231571	0.661111	0.911579	0.98237	1	7392
GOMF_METALLOAMINOPEPTIDASE_ACTIVITY	21	0.218783	0.658251	0.922465	0.981838	1	3129
GOMF_NUCLEAR_LOCALIZATION_SEQUENCE_BINDING	23	0.211134	0.65342	0.953191	0.982342	1	72
GOMF_LIPOPROTEIN_PARTICLE_RECEPTOR_ACTIVITY	17	0.223842	0.639211	0.933333	0.987794	1	2564
GOMF_ENDONUCLEASE_ACTIVITY_ACTIVE_WITH_EITHER_RIBO_OR_DEOXYRIBONUCLEIC_ACIDS_AND_PRODUCING_3_PHOSPHOMONOESTERS	15	0.223738	0.618906	0.932347	0.994923	1	4174
GOMF_WIDE_PORE_CHANNEL_ACTIVITY	38	0.177515	0.617116	0.978814	0.993428	1	3952
GOMF_ABC_TYPE_TRANSPORTER_ACTIVITY	47	0.166576	0.603867	0.987603	0.996159	1	1427
GOMF_ANKYRIN_BINDING	22	0.198083	0.599732	0.943775	0.995423	1	3678
GOMF_DYNEIN_HEAVY_CHAIN_BINDING	17	0.203739	0.592335	0.965164	0.995573	1	6540
GOMF_TRNA_BINDING	76	0.148476	0.590607	0.993724	0.993933	1	5548
GOMF_SPHINGOLIPID_TRANSPORTER_ACTIVITY	16	0.206682	0.581212	0.954733	0.994425	1	3371
GOMF_HISTONE_METHYLTRANSFERASE_BINDING	17	0.201194	0.577791	0.964435	0.993105	1	4565
GOMF_ATPASE_ACTIVATOR_ACTIVITY	26	0.175545	0.570789	0.972222	0.992601	1	5825
GOMF_S_ADENOSYL_L_METHIONINE_BINDING	18	0.194732	0.567767	0.968442	0.991149	1	4958
GOMF_G_PROTEIN_COUPLED_AMINE_RECEPTOR_ACTIVITY	45	0.153912	0.559252	0.99789	0.990877	1	4004
GOMF_NAD_RETINOL_DEHYDROGENASE_ACTIVITY	27	0.169703	0.549442	0.974257	0.990724	1	3842
GOMF_MECHANOSENSITIVE_MONOATOMIC_ION_CHANNEL_ACTIVITY	17	0.171356	0.482694	0.990138	0.996661	1	4685

## Sheet: 7dpl+
NAME	SIZE	ES	NES	NOM p-val	FDR q-val	FWER p-val	RANK AT MAX
GOMF_S100_PROTEIN_BINDING	15	0.778156	2.22497	0	0.00768434	0.006	3019
GOMF_PROTEIN_FOLDING_CHAPERONE	55	0.530306	2.10442	0	0.0194583	0.029	3507
GOMF_OPSONIN_BINDING	21	0.636017	1.99753	0	0.0508439	0.11	2059
GOMF_RIBONUCLEOPROTEIN_COMPLEX_BINDING	181	0.40892	1.98382	0	0.045092	0.129	4760
GOMF_UNFOLDED_PROTEIN_BINDING	86	0.459927	1.97048	0	0.0407332	0.145	5123
GOMF_MISFOLDED_PROTEIN_BINDING	18	0.653137	1.95505	0	0.0418603	0.174	4481
GOMF_CYTOKINE_BINDING	142	0.409176	1.94636	0	0.0393204	0.188	2229
GOMF_GDP_BINDING	78	0.459804	1.93632	0	0.0388914	0.209	5135
GOMF_RRNA_BINDING	70	0.457329	1.88209	0.00263158	0.063805	0.359	5055
GOMF_PROTEIN_KINASE_B_BINDING	17	0.627522	1.86719	0	0.0651738	0.397	2477
GOMF_ATP_DEPENDENT_PROTEIN_FOLDING_CHAPERONE	26	0.564862	1.86253	0.00514139	0.0628889	0.414	3507
GOMF_COMPLEMENT_BINDING	27	0.566518	1.85454	0	0.0636143	0.455	3104
GOMF_PATTERN_RECOGNITION_RECEPTOR_ACTIVITY	38	0.505715	1.85244	0	0.0609059	0.466	3192
GOMF_PEPTIDASE_ACTIVATOR_ACTIVITY_INVOLVED_IN_APOPTOTIC_PROCESS	28	0.560564	1.85149	0.00251256	0.0569261	0.469	1722
GOMF_PROTEOGLYCAN_BINDING	43	0.485258	1.82379	0.00234192	0.0702485	0.563	1405
GOMF_RNA_POLYMERASE_II_CORE_PROMOTER_SEQUENCE_SPECIFIC_DNA_BINDING	21	0.586321	1.82274	0.00487805	0.0665743	0.565	2559
GOMF_TRANSLATION_INITIATION_FACTOR_BINDING	37	0.507997	1.81891	0.00493827	0.0648375	0.582	5415
GOMF_IMMUNE_RECEPTOR_ACTIVITY	132	0.394788	1.81239	0	0.0649458	0.605	1889
GOMF_PEPTIDASE_ACTIVATOR_ACTIVITY	61	0.444787	1.78258	0.00254453	0.0811677	0.698	3372
GOMF_PROTEIN_TRANSMEMBRANE_TRANSPORTER_ACTIVITY	20	0.56935	1.78087	0.007109	0.0778825	0.7	4083
GOMF_CHEMOKINE_BINDING	34	0.496432	1.77005	0.00496278	0.0827714	0.732	3480
GOMF_GROWTH_FACTOR_BINDING	141	0.383504	1.75691	0	0.0886971	0.774	2023
GOMF_UBIQUITIN_LIKE_PROTEIN_LIGASE_BINDING	339	0.335503	1.75293	0	0.087709	0.788	5253
GOMF_ATPASE_REGULATOR_ACTIVITY	46	0.465626	1.74134	0.004914	0.0912971	0.822	5431
GOMF_STRUCTURAL_CONSTITUENT_OF_EYE_LENS	25	0.532078	1.7368	0.00755667	0.0914941	0.837	1235
GOMF_CYSTEINE_TYPE_ENDOPEPTIDASE_ACTIVITY	80	0.410194	1.72646	0	0.0950868	0.861	994
GOMF_RNA_POLYMERASE_II_GENERAL_TRANSCRIPTION_INITIATION_FACTOR_ACTIVITY	36	0.483174	1.72395	0.00746269	0.0935855	0.868	3718
GOMF_MHC_PROTEIN_COMPLEX_BINDING	21	0.54008	1.70492	0.0120773	0.106062	0.903	1377
GOMF_PROTEIN_FOLDING_CHAPERONE_BINDING	160	0.356144	1.70234	0.00304878	0.104659	0.907	5057
GOMF_BH_DOMAIN_BINDING	15	0.602227	1.6981	0.00890869	0.104939	0.914	1279
GOMF_TRANSLATION_INITIATION_FACTOR_ACTIVITY	51	0.429636	1.68881	0.00265957	0.110426	0.932	3314
GOMF_CYTOKINE_RECEPTOR_ACTIVITY	94	0.37934	1.68394	0	0.110922	0.935	1889
GOMF_PROTEIN_TRANSPORTER_ACTIVITY	28	0.505697	1.6831	0.00941176	0.108265	0.937	4083
GOMF_INTEGRIN_BINDING	151	0.359388	1.67548	0	0.112484	0.947	4197
GOMF_N_ACETYLTRANSFERASE_ACTIVITY	73	0.401245	1.66335	0.0027248	0.1204	0.963	2547
GOMF_FIBROBLAST_GROWTH_FACTOR_BINDING	26	0.49488	1.65072	0.0116279	0.129006	0.976	1643
GOMF_PROTEASE_BINDING	185	0.341437	1.64457	0	0.131801	0.98	3202
GOMF_SEQUENCE_SPECIFIC_SINGLE_STRANDED_DNA_BINDING	15	0.572908	1.64429	0.0229885	0.128576	0.98	5616
GOMF_PEPTIDASE_REGULATOR_ACTIVITY	253	0.324778	1.63599	0	0.133523	0.987	3951
GOMF_ATP_DEPENDENT_ACTIVITY_ACTING_ON_RNA	73	0.383572	1.63049	0	0.1355	0.989	5545
GOMF_R_SMAD_BINDING	26	0.495019	1.63041	0.0190476	0.132288	0.989	1342
GOMF_PHOSPHATIDYLINOSITOL_3_4_5_TRISPHOSPHATE_BINDING	46	0.427674	1.62231	0.00531915	0.138168	0.992	3415
GOMF_MICROTUBULE_PLUS_END_BINDING	21	0.51747	1.61938	0.0120773	0.137971	0.993	3013
GOMF_CALCIUM_DEPENDENT_PROTEIN_BINDING	90	0.372573	1.61585	0	0.137938	0.994	3104
GOMF_G_PROTEIN_ACTIVITY	54	0.408955	1.59498	0.00757576	0.15737	0.999	5063
GOMF_ATPASE_ACTIVATOR_ACTIVITY	26	0.481648	1.59321	0.0350877	0.155907	0.999	5431
GOMF_CYSTEINE_TYPE_PEPTIDASE_ACTIVITY	171	0.337608	1.59253	0	0.153382	0.999	4229
GOMF_CULLIN_FAMILY_PROTEIN_BINDING	27	0.473771	1.58859	0.0204545	0.154641	0.999	3407
GOMF_PROTEIN_KINASE_C_BINDING	58	0.395939	1.58084	0.008	0.159768	0.999	932
GOMF_WATER_TRANSMEMBRANE_TRANSPORTER_ACTIVITY	15	0.547281	1.57431	0.0455636	0.163971	0.999	651
GOMF_ACETYLTRANSFERASE_ACTIVITY	99	0.351622	1.56954	0.00278552	0.165776	0.999	2859
GOMF_SNRNA_BINDING	43	0.409292	1.55879	0.0169492	0.174534	0.999	6060
GOMF_MACROMOLECULE_TRANSMEMBRANE_TRANSPORTER_ACTIVITY	26	0.471899	1.5579	0.0217391	0.172155	0.999	3244
GOMF_STRUCTURAL_CONSTITUENT_OF_RIBOSOME	157	0.328335	1.54896	0.00297619	0.180434	1	5402
GOMF_FIBRONECTIN_BINDING	36	0.4306	1.54406	0.0174564	0.183315	1	3745
GOMF_SMAD_BINDING	85	0.365279	1.54368	0.0138504	0.180387	1	1342
GOMF_RIBOSOME_BINDING	112	0.34264	1.54134	0.002849	0.180004	1	4891
GOMF_TRNA_BINDING	76	0.365391	1.54112	0.015674	0.17721	1	5211
GOMF_POLYSACCHARIDE_BINDING	28	0.447121	1.53133	0.0352941	0.185441	1	2805
GOMF_PHOSPHATIDYLINOSITOL_3_4_BISPHOSPHATE_BINDING	30	0.445685	1.52559	0.031941	0.189029	1	1933
GOMF_PHOSPHATIDYLGLYCEROL_BINDING	16	0.520398	1.52088	0.0491803	0.191077	1	1279
GOMF_SNORNA_BINDING	33	0.425074	1.5167	0.0177665	0.19311	1	5433
GOMF_NF_KAPPAB_BINDING	33	0.428254	1.50993	0.0275689	0.198579	1	3689
GOMF_APOLIPOPROTEIN_BINDING	20	0.491053	1.50594	0.0309278	0.200572	1	1164
GOMF_PHOSPHATIDYLINOSITOL_PHOSPHATE_BINDING	198	0.303815	1.49657	0	0.209797	1	4920
GOMF_DNA_ENDONUCLEASE_ACTIVITY	39	0.410204	1.49629	0.0303797	0.206975	1	3962
GOMF_ALDITOL_NADPPLUS_1_OXIDOREDUCTASE_ACTIVITY	18	0.498824	1.4937	0.0464548	0.207292	1	3636
GOMF_L_ASCORBIC_ACID_BINDING	19	0.487605	1.49268	0.0462287	0.205236	1	1893
GOMF_MANNOSIDASE_ACTIVITY	15	0.509886	1.4831	0.0569476	0.214958	1	4005
GOMF_HISTONE_ACETYLTRANSFERASE_BINDING	30	0.438718	1.48281	0.040404	0.212178	1	5249
GOMF_LAMININ_BINDING	31	0.420321	1.47976	0.0390805	0.213475	1	2172
GOMF_THREONINE_TYPE_PEPTIDASE_ACTIVITY	15	0.515278	1.47638	0.0730479	0.215421	1	3586
GOMF_ARP2_3_COMPLEX_BINDING	17	0.495058	1.47595	0.0523691	0.21301	1	4551
GOMF_ATPASE_BINDING	98	0.33484	1.47456	0.0167131	0.211826	1	3163
GOMF_PROTEIN_LIPID_COMPLEX_BINDING	30	0.429003	1.46493	0.0435897	0.221926	1	5248
GOMF_C_C_CHEMOKINE_BINDING	25	0.443211	1.462	0.0566038	0.222511	1	1799
GOMF_DOUBLE_STRANDED_RNA_BINDING	81	0.345639	1.45555	0.00987654	0.228876	1	4053
GOMF_CHOLESTEROL_BINDING	50	0.38085	1.45375	0.0385675	0.228627	1	4465
GOMF_HEXOSAMINIDASE_ACTIVITY	18	0.493716	1.45262	0.0588235	0.227397	1	207
GOMF_CERAMIDE_BINDING	18	0.48264	1.45044	0.0789474	0.227734	1	3320
GOMF_ENDOPEPTIDASE_ACTIVATOR_ACTIVITY	16	0.508183	1.44842	0.0902778	0.2277	1	3192
GOMF_HYDROLASE_ACTIVITY_HYDROLYZING_O_GLYCOSYL_COMPOUNDS	98	0.323533	1.44403	0.0201149	0.230959	1	4138
GOMF_UBIQUITIN_LIKE_PROTEIN_CONJUGATING_ENZYME_BINDING	42	0.381852	1.43725	0.0495283	0.237838	1	1991
GOMF_HMG_BOX_DOMAIN_BINDING	22	0.448392	1.43166	0.087963	0.243134	1	1085
GOMF_MHC_PROTEIN_BINDING	52	0.364713	1.43027	0.030137	0.242377	1	3711
GOMF_ENDOPEPTIDASE_REGULATOR_ACTIVITY	203	0.288229	1.4297	0.0037037	0.240318	1	3951
GOMF_DNA_POLYMERASE_BINDING	22	0.443873	1.42222	0.0767196	0.248836	1	4472
GOMF_UBIQUITIN_LIKE_PROTEIN_LIGASE_ACTIVITY	353	0.273262	1.42159	0.00347222	0.246647	1	3524
GOMF_GTPASE_ACTIVITY	295	0.274875	1.41499	0	0.253917	1	5515
GOMF_MRNA_BINDING	338	0.271127	1.4134	0	0.253201	1	4054
GOMF_TAU_PROTEIN_BINDING	22	0.446908	1.41222	0.0721393	0.252211	1	1559
GOMF_PEPTIDE_BINDING	331	0.272248	1.41099	0.00371747	0.251444	1	3082
GOMF_STEROL_BINDING	59	0.357338	1.40844	0.0510949	0.252283	1	4465
GOMF_GROWTH_FACTOR_RECEPTOR_BINDING	151	0.299978	1.4056	0.0184049	0.253565	1	1179
GOMF_TRANSLATION_REGULATOR_ACTIVITY	131	0.308398	1.40555	0.00923077	0.251017	1	4713
GOMF_TRANSLATION_FACTOR_ACTIVITY_RNA_BINDING	80	0.333361	1.40514	0.0108401	0.248985	1	4256
GOMF_UBIQUITIN_PROTEIN_TRANSFERASE_REGULATOR_ACTIVITY	28	0.415745	1.40388	0.0726817	0.248073	1	3406
GOMF_GLUTATHIONE_PEROXIDASE_ACTIVITY	24	0.430485	1.4017	0.0891566	0.248767	1	856
GOMF_STEROL_TRANSFER_ACTIVITY	22	0.441828	1.40072	0.0749415	0.247585	1	2107
GOMF_PROTEASOME_BINDING	20	0.4469	1.39647	0.0918114	0.251789	1	2035
GOMF_C_ACYLTRANSFERASE_ACTIVITY	21	0.441654	1.396	0.0982801	0.249883	1	4660
GOMF_AMYLOID_BETA_BINDING	69	0.328536	1.38727	0.0412371	0.261335	1	3016
GOMF_CYSTEINE_TYPE_ENDOPEPTIDASE_REGULATOR_ACTIVITY_INVOLVED_IN_APOPTOTIC_PROCESS	57	0.355139	1.38641	0.0361757	0.259935	1	4693
GOMF_CARBOHYDRATE_KINASE_ACTIVITY	21	0.438086	1.38427	0.0735294	0.260699	1	1801
GOMF_ENZYME_INHIBITOR_ACTIVITY	388	0.259297	1.38121	0	0.262732	1	3493
GOMF_DIOXYGENASE_ACTIVITY	93	0.316868	1.38027	0.0344828	0.261941	1	4695
GOMF_CORE_PROMOTER_SEQUENCE_SPECIFIC_DNA_BINDING	48	0.360516	1.37744	0.0526316	0.263922	1	2559
GOMF_TRANSMEMBRANE_RECEPTOR_PROTEIN_SERINE_THREONINE_KINASE_ACTIVITY	17	0.457489	1.3758	0.0872641	0.263869	1	2019
GOMF_CELL_ADHESION_MOLECULE_BINDING	302	0.267139	1.37528	0.00757576	0.262154	1	3368
GOMF_DNA_NUCLEASE_ACTIVITY	60	0.341312	1.37504	0.0510753	0.26026	1	4001
GOMF_CXCR_CHEMOKINE_RECEPTOR_BINDING	15	0.478898	1.36564	0.127139	0.272802	1	533
GOMF_GUANYL_NUCLEOTIDE_BINDING	378	0.258942	1.36012	0	0.27957	1	5433
GOMF_QUINONE_BINDING	17	0.455709	1.35498	0.105392	0.285541	1	1709
GOMF_EXTRACELLULAR_MATRIX_BINDING	58	0.339699	1.35254	0.0452128	0.286952	1	3364
GOMF_2_OXOGLUTARATE_DEPENDENT_DIOXYGENASE_ACTIVITY	61	0.335937	1.35049	0.060686	0.28763	1	4895
GOMF_SIGNAL_SEQUENCE_BINDING	43	0.359089	1.34956	0.0790816	0.286906	1	3222
GOMF_NUCLEAR_ANDROGEN_RECEPTOR_BINDING	33	0.379795	1.34892	0.106436	0.285515	1	4663
GOMF_SH2_DOMAIN_BINDING	45	0.353119	1.34838	0.0811518	0.283974	1	4198
GOMF_AMIDE_BINDING	418	0.254857	1.34803	0	0.2822	1	3095
GOMF_COLLAGEN_BINDING	69	0.32602	1.34495	0.0676692	0.285058	1	3903
GOMF_MONOSACCHARIDE_BINDING	92	0.309045	1.34383	0.0482233	0.284478	1	2662
GOMF_DYNEIN_COMPLEX_BINDING	24	0.419289	1.34371	0.112903	0.282368	1	4408
GOMF_OXIDOREDUCTASE_ACTIVITY_ACTING_ON_PEROXIDE_AS_ACCEPTOR	55	0.352714	1.34314	0.0928382	0.281105	1	1677
GOMF_MOLECULAR_CONDENSATE_SCAFFOLD_ACTIVITY	31	0.390333	1.34037	0.0915842	0.283051	1	2987
GOMF_STEROL_TRANSPORTER_ACTIVITY	33	0.376895	1.33971	0.0961538	0.281869	1	2378
GOMF_METHYL_CPG_BINDING	27	0.394645	1.33396	0.0972569	0.28843	1	5284
GOMF_GALACTOSYLTRANSFERASE_ACTIVITY	28	0.395171	1.32947	0.117225	0.293615	1	4337
GOMF_CHROMATIN_DNA_BINDING	115	0.295103	1.32887	0.0380117	0.292419	1	2610
GOMF_RETINAL_DEHYDROGENASE_ACTIVITY	18	0.438754	1.32482	0.120853	0.296979	1	4694
GOMF_SINGLE_STRANDED_DNA_BINDING	122	0.289875	1.32217	0.0272727	0.299193	1	4648
GOMF_LIPOPOLYSACCHARIDE_BINDING	39	0.361825	1.32187	0.0945274	0.297452	1	4239
GOMF_OXIDOREDUCTASE_ACTIVITY_ACTING_ON_A_SULFUR_GROUP_OF_DONORS	51	0.33063	1.32184	0.0776942	0.295246	1	3342
GOMF_CYTOKINE_RECEPTOR_BINDING	302	0.255238	1.32116	0.0176678	0.293984	1	2692
GOMF_ANTIOXIDANT_ACTIVITY	81	0.306218	1.3138	0.0580808	0.303897	1	1754
GOMF_FERRIC_IRON_BINDING	15	0.450816	1.31212	0.143541	0.304395	1	396
GOMF_OXIDOREDUCTASE_ACTIVITY_ACTING_ON_THE_ALDEHYDE_OR_OXO_GROUP_OF_DONORS	65	0.317461	1.30944	0.0771208	0.306671	1	4711
GOMF_PHOSPHATIDYLINOSITOL_BINDING	292	0.253223	1.30942	0.0077821	0.304461	1	4212
GOMF_TRANSLATION_REGULATOR_ACTIVITY_NUCLEIC_ACID_BINDING	99	0.301782	1.30803	0.0818182	0.304475	1	4713
GOMF_FERROUS_IRON_BINDING	32	0.371669	1.30618	0.134367	0.305318	1	4689
GOMF_DNA_POLYMERASE_ACTIVITY	29	0.383967	1.30266	0.146635	0.308849	1	5081
GOMF_N_ACYLTRANSFERASE_ACTIVITY	95	0.296732	1.30043	0.0641975	0.310272	1	2547
GOMF_CARBOHYDRATE_BINDING	278	0.253263	1.29494	0.0263158	0.317622	1	3399
GOMF_GENERAL_TRANSCRIPTION_INITIATION_FACTOR_ACTIVITY	48	0.338592	1.29042	0.125668	0.323418	1	3718
GOMF_HYDROLASE_ACTIVITY_ACTING_ON_GLYCOSYL_BONDS	133	0.279819	1.28932	0.0507463	0.323028	1	4371
GOMF_OXIDOREDUCTASE_ACTIVITY_ACTING_ON_THE_ALDEHYDE_OR_OXO_GROUP_OF_DONORS_NAD_OR_NADP_AS_ACCEPTOR	53	0.326493	1.28713	0.113065	0.324138	1	4711
GOMF_PHOSPHATIDYLINOSITOL_3_5_BISPHOSPHATE_BINDING	30	0.370421	1.28652	0.127907	0.322974	1	2109
GOMF_CARGO_RECEPTOR_ACTIVITY	82	0.301292	1.28397	0.087766	0.325177	1	2805
GOMF_CATALYTIC_ACTIVITY_ACTING_ON_RNA	379	0.244177	1.2832	0	0.32439	1	5545
GOMF_ACTIN_FILAMENT_BINDING	217	0.255816	1.27698	0.03125	0.333608	1	1546
GOMF_PEPTIDE_LYSINE_N_ACETYLTRANSFERASE_ACTIVITY	45	0.332126	1.26479	0.144	0.353408	1	1591
GOMF_FATTY_ACID_BINDING	54	0.320006	1.25626	0.117048	0.367088	1	2688
GOMF_MOLECULAR_CARRIER_ACTIVITY	88	0.289133	1.25422	0.0870712	0.368656	1	4689
GOMF_TRANSMEMBRANE_RECEPTOR_PROTEIN_KINASE_ACTIVITY	77	0.29572	1.25323	0.0926431	0.368061	1	904
GOMF_PHOSPHOTRANSFERASE_ACTIVITY_PHOSPHATE_GROUP_AS_ACCEPTOR	30	0.367354	1.25276	0.14604	0.366676	1	2697
GOMF_DEATH_RECEPTOR_BINDING	20	0.405444	1.25197	0.155941	0.365759	1	2927
GOMF_GTPASE_BINDING	334	0.240761	1.24806	0.0351562	0.370638	1	3899
GOMF_AMINOPEPTIDASE_ACTIVITY	35	0.350679	1.23869	0.157182	0.386909	1	2563
GOMF_KINASE_INHIBITOR_ACTIVITY	73	0.295788	1.2381	0.128686	0.385559	1	3460
GOMF_MRNA_5_UTR_BINDING	25	0.365512	1.23567	0.181818	0.387996	1	4202
GOMF_UBIQUITIN_SPECIFIC_PROTEASE_BINDING	19	0.405359	1.23208	0.206235	0.392752	1	1126
GOMF_DAMAGED_DNA_BINDING	63	0.305125	1.2311	0.135359	0.392327	1	6132
GOMF_LIPOPROTEIN_PARTICLE_RECEPTOR_BINDING	33	0.358544	1.2287	0.148649	0.394815	1	2035
GOMF_PHOSPHOLIPID_BINDING	485	0.226457	1.22134	0.0253165	0.407989	1	3593
GOMF_ACYL_COA_BINDING	26	0.368231	1.22134	0.181818	0.405517	1	5019
GOMF_AMINOACYLTRANSFERASE_ACTIVITY	461	0.224919	1.21556	0.0252101	0.415346	1	3524
GOMF_CYCLIN_BINDING	34	0.342498	1.21409	0.171285	0.415933	1	7273
GOMF_K63_LINKED_POLYUBIQUITIN_MODIFICATION_DEPENDENT_PROTEIN_BINDING	25	0.368679	1.21395	0.208738	0.413737	1	4156
GOMF_PRE_MRNA_BINDING	38	0.331039	1.2084	0.163366	0.422815	1	5415
GOMF_PROTEIN_PHOSPHATASE_BINDING	182	0.251612	1.20806	0.0690691	0.421004	1	2336
GOMF_ACYLTRANSFERASE_ACTIVITY_TRANSFERRING_GROUPS_OTHER_THAN_AMINO_ACYL_GROUPS	226	0.243594	1.20573	0.0797101	0.423567	1	2893
GOMF_HEAT_SHOCK_PROTEIN_BINDING	149	0.25683	1.20375	0.0878788	0.425313	1	3196
GOMF_RIBOSOMAL_SMALL_SUBUNIT_BINDING	17	0.399143	1.20132	0.201357	0.427829	1	1332
GOMF_RNA_POLYMERASE_II_SPECIFIC_DNA_BINDING_TRANSCRIPTION_FACTOR_BINDING	375	0.228786	1.20014	0.0564516	0.427779	1	3216
GOMF_NUCLEOTIDYLTRANSFERASE_ACTIVITY	138	0.254203	1.19959	0.096875	0.42636	1	4765
GOMF_I_SMAD_BINDING	16	0.407177	1.19768	0.206651	0.42779	1	1276
GOMF_SPHINGOLIPID_TRANSPORTER_ACTIVITY	16	0.406151	1.19651	0.225287	0.427794	1	4914
GOMF_VASCULAR_ENDOTHELIAL_GROWTH_FACTOR_RECEPTOR_BINDING	16	0.410496	1.19599	0.222222	0.426654	1	2204
GOMF_LOW_DENSITY_LIPOPROTEIN_PARTICLE_BINDING	17	0.405409	1.19537	0.223776	0.425443	1	5248
GOMF_HSP90_PROTEIN_BINDING	50	0.301909	1.19294	0.169399	0.428816	1	5828
GOMF_PHOSPHATIDYLINOSITOL_4_PHOSPHATE_BINDING	38	0.325017	1.18994	0.198939	0.432585	1	5397
GOMF_TRANSCRIPTION_COACTIVATOR_ACTIVITY	259	0.233977	1.18676	0.08	0.436749	1	4203
GOMF_PHOSPHATASE_BINDING	234	0.238342	1.18658	0.109489	0.43469	1	2963
GOMF_CALCIUM_DEPENDENT_CYSTEINE_TYPE_ENDOPEPTIDASE_ACTIVITY	15	0.415511	1.18462	0.238876	0.436546	1	465
GOMF_DISULFIDE_OXIDOREDUCTASE_ACTIVITY	33	0.339352	1.18161	0.214797	0.440993	1	3334
GOMF_OXIDOREDUCTASE_ACTIVITY_ACTING_ON_NAD_P_H	67	0.289384	1.18067	0.186246	0.44069	1	4716
GOMF_HISTONE_DEACETYLASE_BINDING	138	0.252634	1.17741	0.112717	0.445199	1	4638
GOMF_HISTONE_H4_ACETYLTRANSFERASE_ACTIVITY	23	0.356478	1.17534	0.210402	0.447414	1	2524
GOMF_ENDONUCLEASE_ACTIVITY	118	0.263509	1.1725	0.167173	0.450882	1	3962
GOMF_MOLECULAR_FUNCTION_INHIBITOR_ACTIVITY	500	0.215885	1.16977	0.0861244	0.454786	1	3493
GOMF_HEPARAN_SULFATE_PROTEOGLYCAN_BINDING	24	0.34768	1.16866	0.227621	0.454996	1	1405
GOMF_STRUCTURAL_CONSTITUENT_OF_NUCLEAR_PORE	22	0.363148	1.16771	0.242925	0.454691	1	3984
GOMF_STRUCTURAL_CONSTITUENT_OF_CHROMATIN	39	0.318822	1.16595	0.222222	0.456101	1	6011
GOMF_UBIQUITIN_LIKE_PROTEIN_BINDING	118	0.252105	1.16565	0.162011	0.454309	1	4922
GOMF_NUCLEOBASE_CONTAINING_COMPOUND_KINASE_ACTIVITY	37	0.32039	1.16341	0.218137	0.457042	1	3748
GOMF_UBIQUITIN_BINDING	97	0.264487	1.16291	0.184	0.455825	1	4922
GOMF_PHOSPHATIDYLINOSITOL_BISPHOSPHATE_BINDING	119	0.253563	1.16176	0.12462	0.456009	1	5417
GOMF_GDP_DISSOCIATION_INHIBITOR_ACTIVITY	16	0.395638	1.16173	0.256293	0.453748	1	4630
GOMF_TUMOR_NECROSIS_FACTOR_RECEPTOR_SUPERFAMILY_BINDING	47	0.301356	1.161	0.196286	0.453194	1	3691
GOMF_ISOMERASE_ACTIVITY	164	0.244311	1.16029	0.130564	0.452553	1	4285
GOMF_EXOPEPTIDASE_ACTIVITY	96	0.263918	1.16024	0.201754	0.45038	1	3935
GOMF_T_CELL_RECEPTOR_BINDING	34	0.327481	1.15946	0.236776	0.449839	1	4097
GOMF_INTRAMOLECULAR_OXIDOREDUCTASE_ACTIVITY	52	0.298508	1.15861	0.219577	0.449647	1	4285
GOMF_PHOSPHATIDYLCHOLINE_TRANSPORTER_ACTIVITY	20	0.369935	1.1583	0.272523	0.448092	1	4651
GOMF_PROTEIN_DEMETHYLASE_ACTIVITY	29	0.334751	1.15535	0.255924	0.452401	1	6260
GOMF_NUCLEOSIDE_DIPHOSPHATE_KINASE_ACTIVITY	17	0.394892	1.15324	0.263923	0.454362	1	2052
GOMF_PEPTIDE_N_ACETYLTRANSFERASE_ACTIVITY	50	0.301886	1.15294	0.245333	0.452753	1	1591
GOMF_TRANSFORMING_GROWTH_FACTOR_BETA_RECEPTOR_BINDING	27	0.342525	1.15283	0.248768	0.450795	1	3743
GOMF_HSP70_PROTEIN_BINDING	59	0.286046	1.14537	0.210667	0.465177	1	3412
GOMF_SINGLE_STRANDED_RNA_BINDING	97	0.264177	1.14383	0.19337	0.466545	1	3747
GOMF_DNA_DIRECTED_DNA_POLYMERASE_ACTIVITY	21	0.366914	1.14154	0.262338	0.469129	1	1194
GOMF_SULFUR_COMPOUND_BINDING	287	0.224269	1.14086	0.138514	0.468466	1	4559
GOMF_PHOSPHATIDYLINOSITOL_5_PHOSPHATE_BINDING	22	0.35525	1.14037	0.293976	0.467249	1	3182
GOMF_TELOMERIC_DNA_BINDING	38	0.310568	1.13942	0.2457	0.467122	1	1825
GOMF_STRUCTURAL_CONSTITUENT_OF_MUSCLE	21	0.365623	1.13888	0.280397	0.465987	1	3667
GOMF_DISORDERED_DOMAIN_SPECIFIC_BINDING	33	0.321455	1.1343	0.288835	0.474132	1	5032
GOMF_PHOSPHATASE_REGULATOR_ACTIVITY	97	0.254622	1.13327	0.196237	0.474315	1	2224
GOMF_PROTEIN_HETERODIMERIZATION_ACTIVITY	286	0.22033	1.13312	0.112211	0.472478	1	4239
GOMF_CHEMOKINE_RECEPTOR_BINDING	77	0.26854	1.13041	0.224868	0.476204	1	2381
GOMF_MHC_CLASS_I_PROTEIN_BINDING	40	0.308082	1.12815	0.275184	0.478926	1	4097
GOMF_NUCLEOSIDE_DIPHOSPHATE_PHOSPHATASE_ACTIVITY	17	0.381379	1.12767	0.280576	0.47785	1	4196
GOMF_NUCLEOTIDE_RECEPTOR_ACTIVITY	18	0.36618	1.12345	0.284574	0.484912	1	3278
GOMF_PROTEIN_PHOSPHATASE_2A_BINDING	38	0.3074	1.12313	0.268949	0.483367	1	3768
GOMF_PROTEIN_DISULFIDE_ISOMERASE_ACTIVITY	18	0.374663	1.12289	0.289412	0.481728	1	3987
GOMF_IMMUNOGLOBULIN_BINDING	23	0.353195	1.11913	0.3	0.488214	1	2775
GOMF_CHEMOKINE_ACTIVITY	40	0.307235	1.11576	0.309756	0.493902	1	1705
GOMF_NUCLEASE_ACTIVITY	200	0.228952	1.11348	0.202797	0.497099	1	5666
GOMF_NUCLEOCYTOPLASMIC_CARRIER_ACTIVITY	29	0.323176	1.11048	0.286396	0.501768	1	4622
GOMF_PEPTIDE_ANTIGEN_BINDING	55	0.279287	1.1101	0.264865	0.500555	1	4225
GOMF_ANKYRIN_BINDING	22	0.345314	1.10695	0.3125	0.505377	1	1152
GOMF_LIPID_TRANSFER_ACTIVITY	50	0.286112	1.10417	0.287154	0.509654	1	3510
GOMF_GLYCOLIPID_BINDING	31	0.315491	1.09989	0.290909	0.517763	1	4899
GOMF_ATP_HYDROLYSIS_ACTIVITY	281	0.217048	1.09949	0.207843	0.516445	1	4823
GOMF_PHOSPHATIDYLSERINE_BINDING	67	0.264564	1.09853	0.3	0.516465	1	5417
GOMF_PENTOSYLTRANSFERASE_ACTIVITY	51	0.276873	1.09384	0.29805	0.525407	1	6123
GOMF_TELOMERASE_RNA_BINDING	17	0.370866	1.09099	0.344595	0.529706	1	5473
GOMF_PROTEIN_DISULFIDE_REDUCTASE_ACTIVITY	25	0.335255	1.09051	0.318408	0.528499	1	3987
GOMF_ACETYLGLUCOSAMINYLTRANSFERASE_ACTIVITY	47	0.287872	1.09047	0.303797	0.526352	1	2912
GOMF_TAP_BINDING	19	0.354696	1.08989	0.325416	0.525546	1	4097
GOMF_ADP_BINDING	41	0.295666	1.08983	0.297436	0.523525	1	3278
GOMF_CYSTEINE_TYPE_ENDOPEPTIDASE_INHIBITOR_ACTIVITY	42	0.290585	1.08867	0.32419	0.524122	1	1068
GOMF_BETA_TUBULIN_BINDING	45	0.28899	1.08841	0.297158	0.522563	1	4337
GOMF_TRANSMEMBRANE_RECEPTOR_PROTEIN_TYROSINE_KINASE_ACTIVITY	60	0.271894	1.08712	0.276543	0.523454	1	904
GOMF_DNA_BINDING_BENDING	16	0.372395	1.08574	0.335766	0.524502	1	2584
GOMF_EPIDERMAL_GROWTH_FACTOR_RECEPTOR_BINDING	39	0.298896	1.08242	0.310588	0.530303	1	1075
GOMF_POLYUBIQUITIN_MODIFICATION_DEPENDENT_PROTEIN_BINDING	60	0.27495	1.08222	0.302521	0.528573	1	4922
GOMF_HEPARIN_BINDING	173	0.227267	1.08155	0.236364	0.528156	1	4518
GOMF_SPHINGOLIPID_BINDING	30	0.314328	1.08107	0.305128	0.527135	1	3320
GOMF_LIGASE_ACTIVITY_FORMING_CARBON_OXYGEN_BONDS	41	0.294492	1.07621	0.327273	0.536604	1	3308
GOMF_INSULIN_LIKE_GROWTH_FACTOR_BINDING	18	0.358432	1.07393	0.37046	0.540083	1	997
GOMF_PROTEIN_SELF_ASSOCIATION	83	0.249271	1.0722	0.323684	0.542186	1	3939
GOMF_LIGASE_ACTIVITY	163	0.223303	1.07025	0.306452	0.544517	1	3105
GOMF_PROTEIN_TYROSINE_KINASE_ACTIVITY	134	0.231871	1.07013	0.283133	0.542651	1	958
GOMF_GENERAL_TRANSCRIPTION_INITIATION_FACTOR_BINDING	61	0.267963	1.06995	0.346883	0.541057	1	5215
GOMF_TRANSFORMING_GROWTH_FACTOR_BETA_BINDING	24	0.332074	1.06914	0.343358	0.540824	1	2019
GOMF_ENDOPEPTIDASE_ACTIVITY	428	0.197632	1.06543	0.237069	0.547238	1	1878
GOMF_KINASE_REGULATOR_ACTIVITY	263	0.209563	1.06536	0.283784	0.545272	1	3877
GOMF_LYSOPHOSPHOLIPID_ACYLTRANSFERASE_ACTIVITY	19	0.345072	1.06385	0.366748	0.546754	1	1849
GOMF_SERINE_TYPE_ENDOPEPTIDASE_INHIBITOR_ACTIVITY	123	0.229696	1.06147	0.332335	0.550099	1	2139
GOMF_CELL_CELL_ADHESION_MEDIATOR_ACTIVITY	33	0.310173	1.06124	0.375	0.548523	1	1016
GOMF_REGULATORY_RNA_BINDING	47	0.279627	1.05948	0.317708	0.550541	1	5518
GOMF_PROTEIN_SERINE_THREONINE_KINASE_ACTIVATOR_ACTIVITY	66	0.259033	1.05826	0.340369	0.551607	1	3866
GOMF_ICOSANOID_RECEPTOR_ACTIVITY	16	0.362003	1.05637	0.382284	0.55412	1	741
GOMF_RNA_POLYMERASE_ACTIVITY	24	0.315882	1.05448	0.36211	0.556748	1	4512
GOMF_CHEMOATTRACTANT_ACTIVITY	42	0.28463	1.05112	0.378973	0.562944	1	2381
GOMF_NUCLEOSOMAL_DNA_BINDING	19	0.344679	1.04901	0.389151	0.566235	1	1978
GOMF_CARBOXYPEPTIDASE_ACTIVITY	43	0.280415	1.04788	0.358586	0.567199	1	4980
GOMF_MONOCARBOXYLIC_ACID_BINDING	80	0.245099	1.04468	0.345269	0.572912	1	2688
GOMF_CATALYTIC_ACTIVITY_ACTING_ON_A_GLYCOPROTEIN	22	0.334968	1.04356	0.374702	0.573431	1	3299
GOMF_MRNA_3_UTR_BINDING	111	0.230693	1.03953	0.345566	0.581409	1	4279
GOMF_DOPAMINE_RECEPTOR_BINDING	26	0.31477	1.0378	0.403341	0.583517	1	2969
GOMF_RNA_POLYMERASE_BINDING	60	0.259981	1.03738	0.375921	0.582351	1	1857
GOMF_RIBOSOMAL_LARGE_SUBUNIT_BINDING	15	0.362741	1.03381	0.399072	0.58903	1	3362
GOMF_MODIFICATION_DEPENDENT_PROTEIN_BINDING	184	0.211109	1.03179	0.363914	0.592104	1	4958
GOMF_DEUBIQUITINASE_ACTIVITY	98	0.232282	1.02946	0.398329	0.595795	1	4211
GOMF_ANTIGEN_BINDING	107	0.231247	1.02647	0.407821	0.60101	1	4579
GOMF_NUCLEOSIDE_MONOPHOSPHATE_KINASE_ACTIVITY	17	0.336246	1.02246	0.415888	0.608921	1	2697
GOMF_LIGASE_ACTIVITY_FORMING_CARBON_NITROGEN_BONDS	47	0.271153	1.02129	0.405685	0.609476	1	2560
GOMF_PHOSPHOLIPASE_ACTIVITY	97	0.22823	1.01943	0.39779	0.611944	1	1581
GOMF_MAP_KINASE_KINASE_KINASE_ACTIVITY	24	0.316279	1.01891	0.444444	0.61119	1	3879
GOMF_CD8_RECEPTOR_BINDING	19	0.340528	1.01863	0.44	0.609775	1	4732
GOMF_NUCLEAR_LOCALIZATION_SEQUENCE_BINDING	23	0.31832	1.01862	0.415865	0.607623	1	3068
GOMF_OXIDOREDUCTASE_ACTIVITY_ACTING_ON_THE_CH_CH_GROUP_OF_DONORS	62	0.253559	1.01805	0.39899	0.606912	1	3668
GOMF_PHOSPHOLIPID_TRANSPORTER_ACTIVITY	65	0.248141	1.01549	0.415512	0.611311	1	4856
GOMF_EXONUCLEASE_ACTIVITY	76	0.239519	1.01034	0.414365	0.621942	1	5616
GOMF_MAGNESIUM_ION_TRANSMEMBRANE_TRANSPORTER_ACTIVITY	15	0.346362	1.00862	0.454976	0.624207	1	5279
GOMF_PROTEIN_CARRIER_CHAPERONE	32	0.289538	1.00801	0.422705	0.623722	1	4404
GOMF_UBIQUITIN_LIKE_PROTEIN_PEPTIDASE_ACTIVITY	111	0.223821	1.00784	0.424501	0.621927	1	4211
GOMF_TRANSITION_METAL_ION_TRANSMEMBRANE_TRANSPORTER_ACTIVITY	40	0.273887	1.0077	0.457711	0.620166	1	1129
GOMF_MITOGEN_ACTIVATED_PROTEIN_KINASE_BINDING	34	0.283827	1.00109	0.436869	0.635132	1	2182
GOMF_PHOSPHATIDYLCHOLINE_BINDING	28	0.294211	1.00027	0.448276	0.635131	1	238
GOMF_2_IRON_2_SULFUR_CLUSTER_BINDING	25	0.302444	0.994829	0.439698	0.646717	1	4737
GOMF_K48_LINKED_DEUBIQUITINASE_ACTIVITY	19	0.325119	0.990627	0.461707	0.655331	1	4136
GOMF_DNA_BINDING_TRANSCRIPTION_REPRESSOR_ACTIVITY	336	0.190546	0.989399	0.492424	0.656217	1	4531
GOMF_RNA_METHYLTRANSFERASE_ACTIVITY	61	0.243301	0.986731	0.49734	0.660691	1	2588
GOMF_COPPER_ION_BINDING	66	0.241277	0.986089	0.490862	0.660122	1	3342
GOMF_NUCLEAR_GLUCOCORTICOID_RECEPTOR_BINDING	20	0.313317	0.984209	0.48731	0.662588	1	344
GOMF_KINASE_ACTIVATOR_ACTIVITY	143	0.209191	0.979676	0.494012	0.671952	1	3877
GOMF_HISTONE_BINDING	239	0.19394	0.978452	0.538194	0.672916	1	3904
GOMF_SIGNALING_ADAPTOR_ACTIVITY	88	0.227793	0.976371	0.467391	0.676598	1	3928
GOMF_MIRNA_BINDING	33	0.276533	0.972362	0.498801	0.684787	1	5339
GOMF_UBIQUITIN_LIKE_PROTEIN_CONJUGATING_ENZYME_ACTIVITY	43	0.263796	0.970449	0.52381	0.687666	1	2438
GOMF_PROTEIN_MACROMOLECULE_ADAPTOR_ACTIVITY	417	0.183765	0.969673	0.574219	0.687416	1	4011
GOMF_ALDEHYDE_DEHYDROGENASE_NAD_P_PLUS_ACTIVITY	19	0.315644	0.96897	0.497573	0.686949	1	1992
GOMF_METALLOAMINOPEPTIDASE_ACTIVITY	21	0.306666	0.967319	0.496296	0.688853	1	372
GOMF_HISTONE_MODIFYING_ACTIVITY	192	0.196395	0.960567	0.569079	0.703956	1	4025
GOMF_SCAVENGER_RECEPTOR_ACTIVITY	43	0.25817	0.95954	0.540323	0.704225	1	4168
GOMF_INTRAMEMBRANE_LIPID_TRANSPORTER_ACTIVITY	50	0.24724	0.957999	0.53598	0.705952	1	4824
GOMF_TRANSCRIPTION_COREGULATOR_BINDING	139	0.20722	0.956718	0.572727	0.706932	1	1631
GOMF_PHOSPHATIDYLINOSITOL_4_5_BISPHOSPHATE_BINDING	94	0.21855	0.955478	0.551282	0.707919	1	4212
GOMF_ABC_TYPE_TRANSPORTER_ACTIVITY	47	0.247756	0.95488	0.518337	0.707102	1	4979
GOMF_LONG_CHAIN_FATTY_ACID_TRANSPORTER_ACTIVITY	18	0.313871	0.954475	0.520581	0.705819	1	2054
GOMF_PROTEIN_TYROSINE_KINASE_BINDING	126	0.207262	0.953168	0.621776	0.70709	1	2884
GOMF_PRIMARY_ACTIVE_TRANSMEMBRANE_TRANSPORTER_ACTIVITY	137	0.205772	0.952369	0.581818	0.707003	1	2105
GOMF_GLUTATHIONE_BINDING	16	0.328667	0.951487	0.518692	0.706856	1	5200
GOMF_DICARBOXYLIC_ACID_TRANSMEMBRANE_TRANSPORTER_ACTIVITY	31	0.275494	0.943319	0.533981	0.724904	1	4182
GOMF_OXIDOREDUCTASE_ACTIVITY_ACTING_ON_PAIRED_DONORS_WITH_INCORPORATION_OR_REDUCTION_OF_MOLECULAR_OXYGEN	218	0.192462	0.940022	0.638513	0.730821	1	3336
GOMF_HELICASE_ACTIVITY	149	0.197854	0.936721	0.647399	0.736749	1	5677
GOMF_RNA_POLYMERASE_II_GENERAL_TRANSCRIPTION_INITIATION_FACTOR_BINDING	26	0.281365	0.932976	0.555276	0.744273	1	5215
GOMF_PHOSPHATASE_INHIBITOR_ACTIVITY	46	0.245329	0.932751	0.575377	0.742472	1	237
GOMF_FLAVIN_ADENINE_DINUCLEOTIDE_BINDING	91	0.217968	0.932047	0.623269	0.741851	1	5989
GOMF_GLUCOSYLTRANSFERASE_ACTIVITY	18	0.305921	0.926901	0.556561	0.752489	1	4955
GOMF_O_ACYLTRANSFERASE_ACTIVITY	55	0.235613	0.925837	0.636591	0.752863	1	1849
GOMF_IRON_ION_BINDING	168	0.194474	0.921058	0.686111	0.761992	1	3261
GOMF_CYSTEINE_TYPE_ENDOPEPTIDASE_INHIBITOR_ACTIVITY_INVOLVED_IN_APOPTOTIC_PROCESS	30	0.265505	0.920484	0.602978	0.76107	1	4597
GOMF_CATALYTIC_ACTIVITY_ACTING_ON_A_TRNA	129	0.199978	0.91951	0.672464	0.761284	1	5365
GOMF_TRANSFERASE_ACTIVITY_TRANSFERRING_ONE_CARBON_GROUPS	205	0.184133	0.918444	0.71987	0.761618	1	6329
GOMF_ATPASE_COUPLED_INTRAMEMBRANE_LIPID_TRANSPORTER_ACTIVITY	28	0.273288	0.913548	0.568528	0.771188	1	1142
GOMF_OXIDOREDUCTASE_ACTIVITY_ACTING_ON_THE_CH_CH_GROUP_OF_DONORS_NAD_OR_NADP_AS_ACCEPTOR	33	0.259537	0.912241	0.59596	0.772097	1	3663
GOMF_STEROID_BINDING	107	0.204333	0.90998	0.658462	0.775339	1	3207
GOMF_OXIDOREDUCTASE_ACTIVITY_ACTING_ON_NAD_P_H_OXYGEN_AS_ACCEPTOR	15	0.316063	0.909789	0.583524	0.7735	1	4079
GOMF_3_5_EXONUCLEASE_ACTIVITY	48	0.229187	0.904852	0.620865	0.782978	1	5616
GOMF_ATPASE_COUPLED_TRANSMEMBRANE_TRANSPORTER_ACTIVITY	108	0.204821	0.899651	0.704348	0.792991	1	4443
GOMF_ALANINE_TRANSMEMBRANE_TRANSPORTER_ACTIVITY	16	0.30614	0.898479	0.590799	0.793339	1	1858
GOMF_RRNA_METHYLTRANSFERASE_ACTIVITY	20	0.2906	0.89618	0.598086	0.79607	1	2326
GOMF_P53_BINDING	75	0.214542	0.892819	0.672973	0.801567	1	2336
GOMF_RNA_ENDONUCLEASE_ACTIVITY	65	0.218883	0.892114	0.683511	0.800756	1	5937
GOMF_S_ADENOSYL_L_METHIONINE_BINDING	18	0.292277	0.890109	0.641256	0.803072	1	5992
GOMF_MAGNESIUM_ION_BINDING	211	0.180077	0.886169	0.804487	0.809394	1	4053
GOMF_OXIDOREDUCTASE_ACTIVITY_ACTING_ON_SINGLE_DONORS_WITH_INCORPORATION_OF_MOLECULAR_OXYGEN	26	0.263451	0.883615	0.643706	0.812685	1	4314
GOMF_GAMMA_TUBULIN_BINDING	35	0.245604	0.879341	0.667488	0.820153	1	3590
GOMF_5_3_EXONUCLEASE_ACTIVITY	19	0.28368	0.876806	0.663291	0.823267	1	4484
GOMF_BHLH_TRANSCRIPTION_FACTOR_BINDING	37	0.240723	0.876245	0.646465	0.822226	1	1074
GOMF_METAL_CATION_PROTON_ANTIPORTER_ACTIVITY	24	0.266604	0.875397	0.64988	0.821688	1	3051
GOMF_PHOSPHOPROTEIN_BINDING	112	0.19416	0.870427	0.755043	0.830249	1	5115
GOMF_CIS_TRANS_ISOMERASE_ACTIVITY	39	0.238099	0.870119	0.688482	0.82852	1	2380
GOMF_SEQUENCE_SPECIFIC_MRNA_BINDING	16	0.300357	0.865339	0.623832	0.8365	1	2269
GOMF_EXONUCLEASE_ACTIVITY_ACTIVE_WITH_EITHER_RIBO_OR_DEOXYRIBONUCLEIC_ACIDS_AND_PRODUCING_5_PHOSPHOMONOESTERS	53	0.217704	0.862755	0.678832	0.839628	1	5538
GOMF_DNA_EXONUCLEASE_ACTIVITY	24	0.263013	0.862394	0.639344	0.837921	1	4484
GOMF_CCR_CHEMOKINE_RECEPTOR_BINDING	56	0.213938	0.854706	0.726582	0.851545	1	2381
GOMF_ANDROSTERONE_DEHYDROGENASE_ACTIVITY	18	0.289638	0.852591	0.665158	0.853409	1	4747
GOMF_C4_DICARBOXYLATE_TRANSMEMBRANE_TRANSPORTER_ACTIVITY	15	0.294982	0.848785	0.631579	0.858463	1	3756
GOMF_ACID_AMINO_ACID_LIGASE_ACTIVITY	21	0.269178	0.84373	0.695755	0.866258	1	1345
GOMF_RNA_STEM_LOOP_BINDING	18	0.277512	0.842635	0.703947	0.865922	1	3634
GOMF_MODIFIED_AMINO_ACID_BINDING	91	0.192806	0.840837	0.835227	0.86699	1	3275
GOMF_MANNOSYLTRANSFERASE_ACTIVITY	24	0.256257	0.840199	0.700935	0.865753	1	4527
GOMF_ALDO_KETO_REDUCTASE_NADP_ACTIVITY	32	0.239107	0.839909	0.717391	0.863926	1	2498
GOMF_EXTRACELLULAR_MATRIX_STRUCTURAL_CONSTITUENT_CONFERRING_TENSILE_STRENGTH	45	0.223363	0.838587	0.75827	0.863961	1	3803
GOMF_LYSOPHOSPHOLIPASE_ACTIVITY	23	0.26655	0.83601	0.709524	0.866454	1	1525
GOMF_PHOSPHATASE_ACTIVITY	260	0.163969	0.834239	0.924138	0.867456	1	3316
GOMF_CATALYTIC_ACTIVITY_ACTING_ON_A_RRNA	25	0.25416	0.827424	0.707022	0.877702	1	3000
GOMF_LONG_CHAIN_FATTY_ACID_BINDING	20	0.266431	0.827373	0.689655	0.87533	1	2091
GOMF_ENZYME_SUBSTRATE_ADAPTOR_ACTIVITY	75	0.195151	0.817727	0.865952	0.890033	1	3921
GOMF_NADPLUS_PROTEIN_ADP_RIBOSYLTRANSFERASE_ACTIVITY	25	0.249063	0.810533	0.74359	0.899916	1	6123
GOMF_OXIDOREDUCTION_DRIVEN_ACTIVE_TRANSMEMBRANE_TRANSPORTER_ACTIVITY	29	0.238225	0.809991	0.787805	0.898419	1	2046
GOMF_LIPASE_ACTIVATOR_ACTIVITY	19	0.270378	0.808905	0.752315	0.897715	1	4732
GOMF_PHOSPHATIDYLINOSITOL_PHOSPHATE_PHOSPHATASE_ACTIVITY	27	0.241912	0.808878	0.762402	0.895304	1	6145
GOMF_NITRIC_OXIDE_SYNTHASE_BINDING	22	0.258856	0.808775	0.743341	0.893087	1	5776
GOMF_PROMOTER_SPECIFIC_CHROMATIN_BINDING	78	0.191898	0.80833	0.860158	0.891408	1	5013
GOMF_BETA_CATENIN_BINDING	96	0.183644	0.80731	0.917313	0.890742	1	3820
GOMF_METHYLATION_DEPENDENT_PROTEIN_BINDING	76	0.191097	0.807179	0.844504	0.888615	1	3876
GOMF_NUCLEOTIDASE_ACTIVITY	17	0.275403	0.806966	0.717778	0.886603	1	3316
GOMF_HISTONE_H3K4_METHYLTRANSFERASE_ACTIVITY	19	0.262547	0.7947	0.75	0.903719	1	6703
GOMF_PHOSPHOLIPASE_ACTIVATOR_ACTIVITY	15	0.28064	0.793631	0.730496	0.903055	1	3248
GOMF_O_METHYLTRANSFERASE_ACTIVITY	22	0.255355	0.792992	0.778539	0.90151	1	7146
GOMF_POLY_PURINE_TRACT_BINDING	38	0.21641	0.792467	0.816062	0.899898	1	3747
GOMF_SNAP_RECEPTOR_ACTIVITY	34	0.221501	0.788605	0.820051	0.903314	1	3351
GOMF_OXIDOREDUCTASE_ACTIVITY_ACTING_ON_NAD_P_H_QUINONE_OR_SIMILAR_COMPOUND_AS_ACCEPTOR	34	0.21748	0.781737	0.832911	0.910976	1	2498
GOMF_P_TYPE_TRANSMEMBRANE_TRANSPORTER_ACTIVITY	33	0.22157	0.780977	0.83038	0.909693	1	1457
GOMF_SULFATE_TRANSMEMBRANE_TRANSPORTER_ACTIVITY	16	0.270203	0.780252	0.759907	0.908278	1	4182
GOMF_BASAL_TRANSCRIPTION_MACHINERY_BINDING	62	0.192026	0.778491	0.895	0.908353	1	5215
GOMF_PHOSPHOLIPID_SCRAMBLASE_ACTIVITY	22	0.236482	0.767189	0.808612	0.921406	1	6768
GOMF_RACEMASE_AND_EPIMERASE_ACTIVITY	15	0.271785	0.766303	0.774648	0.920146	1	3929
GOMF_ACTININ_BINDING	41	0.209283	0.764066	0.877806	0.920741	1	3112
GOMF_DEMETHYLASE_ACTIVITY	43	0.203663	0.758843	0.864796	0.924942	1	6380
GOMF_ENDONUCLEASE_ACTIVITY_ACTIVE_WITH_EITHER_RIBO_OR_DEOXYRIBONUCLEIC_ACIDS_AND_PRODUCING_3_PHOSPHOMONOESTERS	15	0.269317	0.75737	0.785354	0.924309	1	3698
GOMF_DNA_DAMAGE_SENSOR_ACTIVITY	17	0.250085	0.745631	0.832558	0.935063	1	6928
GOMF_NADPLUS_ADP_RIBOSYLTRANSFERASE_ACTIVITY	23	0.232589	0.737098	0.817204	0.942347	1	6123
GOMF_NATURAL_KILLER_CELL_LECTIN_LIKE_RECEPTOR_BINDING	34	0.202062	0.730434	0.9	0.946997	1	6111
GOMF_METAL_CLUSTER_BINDING	67	0.17913	0.727883	0.936869	0.947286	1	5314
GOMF_NADPLUS_BINDING	15	0.251045	0.727631	0.836782	0.94508	1	4717
GOMF_PROTEIN_SERINE_THREONINE_KINASE_BINDING	21	0.227576	0.722502	0.853147	0.947795	1	7199
GOMF_DYNEIN_HEAVY_CHAIN_BINDING	17	0.250639	0.721929	0.855696	0.945953	1	5698
GOMF_INTRAMOLECULAR_TRANSFERASE_ACTIVITY	26	0.213202	0.706679	0.873096	0.957736	1	4174
GOMF_MEMBRANE_INSERTASE_ACTIVITY	16	0.240884	0.70144	0.833747	0.959826	1	4404
GOMF_MRNA_3_UTR_AU_RICH_REGION_BINDING	29	0.203448	0.698533	0.898823	0.959886	1	4053
GOMF_DNA_SECONDARY_STRUCTURE_BINDING	37	0.192363	0.696932	0.94359	0.95878	1	5806
GOMF_CHANNEL_INHIBITOR_ACTIVITY	35	0.195513	0.693955	0.932115	0.958726	1	3372
GOMF_NON_MEMBRANE_SPANNING_PROTEIN_TYROSINE_KINASE_ACTIVITY	45	0.178286	0.685933	0.958333	0.96223	1	958
GOMF_RNA_POLYMERASE_CORE_ENZYME_BINDING	40	0.182673	0.674935	0.938534	0.967264	1	3735
GOMF_SOLUTE_INORGANIC_ANION_ANTIPORTER_ACTIVITY	27	0.199691	0.665626	0.943794	0.970635	1	6174
GOMF_NADPH_BINDING	18	0.222038	0.66074	0.904651	0.971215	1	7526
GOMF_PROTEIN_METHYLTRANSFERASE_ACTIVITY	89	0.155206	0.660658	0.986413	0.968847	1	7059
GOMF_ENDONUCLEASE_ACTIVITY_ACTIVE_WITH_EITHER_RIBO_OR_DEOXYRIBONUCLEIC_ACIDS_AND_PRODUCING_5_PHOSPHOMONOESTERS	39	0.170439	0.633457	0.979221	0.980763	1	5908
GOMF_GLUTATHIONE_TRANSFERASE_ACTIVITY	29	0.185272	0.628111	0.949029	0.98073	1	5307
GOMF_TRNA_METHYLTRANSFERASE_ACTIVITY	32	0.176713	0.626223	0.972569	0.979093	1	5211
GOMF_SMALL_MOLECULE_SENSOR_ACTIVITY	33	0.17466	0.617784	0.960688	0.980105	1	6941
GOMF_S_ADENOSYLMETHIONINE_DEPENDENT_METHYLTRANSFERASE_ACTIVITY	151	0.12926	0.601731	1	0.983564	1	6744
GOMF_FLIPPASE_ACTIVITY	17	0.199304	0.597929	0.967442	0.982401	1	7520
GOMF_BETA_2_MICROGLOBULIN_BINDING	26	0.17458	0.575674	0.974811	0.986267	1	4097
GOMF_4_IRON_4_SULFUR_CLUSTER_BINDING	40	0.147049	0.547921	0.997487	0.98958	1	4001

## Sheet: 14dpl+
NAME	SIZE	ES	NES	NOM p-val	FDR q-val	FWER p-val	RANK AT MAX
GOMF_S100_PROTEIN_BINDING	15	0.847889	2.42716	0	0	0	2080
GOMF_FATTY_ACID_BINDING	54	0.564786	2.22456	0	0.00465648	0.006	2427
GOMF_FIBRONECTIN_BINDING	36	0.575198	2.08481	0	0.0243143	0.048	888
GOMF_INTEGRIN_BINDING	151	0.432011	2.05433	0	0.0238337	0.061	2475
GOMF_MONOCARBOXYLIC_ACID_BINDING	80	0.479948	2.0542	0	0.019067	0.061	2427
GOMF_GROWTH_FACTOR_BINDING	141	0.421539	2.01052	0	0.0268898	0.102	3234
GOMF_AMYLOID_BETA_BINDING	69	0.472079	1.98449	0	0.0315659	0.136	1874
GOMF_COLLAGEN_BINDING	69	0.470091	1.96215	0	0.0365955	0.177	4974
GOMF_PROTEOGLYCAN_BINDING	43	0.513385	1.93211	0.00263158	0.0466088	0.239	1693
GOMF_CALCIUM_DEPENDENT_PROTEIN_BINDING	90	0.425177	1.89884	0	0.0618785	0.344	855
GOMF_CYTOKINE_BINDING	142	0.39686	1.87647	0	0.0702026	0.411	3349
GOMF_GLUTATHIONE_PEROXIDASE_ACTIVITY	24	0.58569	1.87145	0.00238095	0.0691277	0.431	2473
GOMF_PROTEIN_FOLDING_CHAPERONE_BINDING	160	0.390589	1.86225	0	0.0719693	0.47	3015
GOMF_STEROL_TRANSFER_ACTIVITY	22	0.575321	1.86139	0.00544959	0.0674662	0.473	2105
GOMF_COMPLEMENT_BINDING	27	0.538265	1.818	0.00490196	0.0920756	0.592	1817
GOMF_CELL_ADHESION_MOLECULE_BINDING	302	0.345819	1.81201	0	0.0918544	0.611	4043
GOMF_CARGO_RECEPTOR_ACTIVITY	82	0.42799	1.81132	0	0.0865374	0.611	4529
GOMF_STEROL_TRANSPORTER_ACTIVITY	33	0.513362	1.80564	0.00487805	0.0859437	0.625	2531
GOMF_SCAVENGER_RECEPTOR_ACTIVITY	43	0.474613	1.80054	0.00246914	0.0845635	0.636	2753
GOMF_PROTEIN_CARRIER_CHAPERONE	32	0.518739	1.80023	0.00260417	0.0807	0.638	3152
GOMF_ENDONUCLEASE_ACTIVITY_ACTIVE_WITH_EITHER_RIBO_OR_DEOXYRIBONUCLEIC_ACIDS_AND_PRODUCING_3_PHOSPHOMONOESTERS	15	0.619851	1.79167	0.00954654	0.0826987	0.666	1813
GOMF_PEPTIDASE_ACTIVATOR_ACTIVITY_INVOLVED_IN_APOPTOTIC_PROCESS	28	0.52277	1.77459	0.00251256	0.091933	0.717	2967
GOMF_L_ASCORBIC_ACID_BINDING	19	0.589758	1.77289	0.00227273	0.0893968	0.727	3506
GOMF_MISFOLDED_PROTEIN_BINDING	18	0.584701	1.77262	0.00233645	0.0856719	0.727	4745
GOMF_MONOSACCHARIDE_BINDING	92	0.406678	1.76143	0	0.0898356	0.757	3562
GOMF_GDP_BINDING	78	0.410709	1.76127	0	0.0864949	0.758	4233
GOMF_MICROTUBULE_PLUS_END_BINDING	21	0.569816	1.75758	0.0022779	0.0869256	0.776	2420
GOMF_EXTRACELLULAR_MATRIX_BINDING	58	0.437545	1.75617	0	0.0846975	0.782	4038
GOMF_GLYCOLIPID_BINDING	31	0.498164	1.75483	0.0122249	0.0821404	0.784	3748
GOMF_RNA_POLYMERASE_II_GENERAL_TRANSCRIPTION_INITIATION_FACTOR_BINDING	26	0.52793	1.75204	0.00977995	0.0808058	0.792	3479
GOMF_OPSONIN_BINDING	21	0.556271	1.74703	0.00947867	0.0817484	0.807	1817
GOMF_THREONINE_TYPE_PEPTIDASE_ACTIVITY	15	0.604677	1.74438	0.00737101	0.0814169	0.812	3381
GOMF_PHOSPHOLIPASE_ACTIVITY	97	0.393188	1.73423	0	0.0849835	0.83	1457
GOMF_INSULIN_LIKE_GROWTH_FACTOR_BINDING	18	0.56625	1.73207	0.0178117	0.0840526	0.836	4038
GOMF_PEPTIDASE_ACTIVATOR_ACTIVITY	61	0.432278	1.72399	0	0.0864544	0.85	3792
GOMF_GENERAL_TRANSCRIPTION_INITIATION_FACTOR_BINDING	61	0.418774	1.70309	0.00265957	0.100049	0.896	3479
GOMF_PROTEIN_KINASE_C_BINDING	58	0.423203	1.69926	0.00515464	0.100406	0.902	2484
GOMF_PEPTIDASE_REGULATOR_ACTIVITY	253	0.328966	1.69055	0	0.103956	0.91	3876
GOMF_MHC_PROTEIN_BINDING	52	0.430308	1.69011	0.0026455	0.101601	0.91	2274
GOMF_STEROL_BINDING	59	0.414996	1.68897	0.00265252	0.0998405	0.912	5518
GOMF_PROTEASE_BINDING	185	0.337502	1.67266	0	0.110724	0.941	2195
GOMF_LONG_CHAIN_FATTY_ACID_BINDING	20	0.544266	1.67046	0.0144231	0.110096	0.943	1700
GOMF_STRUCTURAL_CONSTITUENT_OF_CHROMATIN	39	0.445679	1.6636	0.00543478	0.112392	0.953	4057
GOMF_4_IRON_4_SULFUR_CLUSTER_BINDING	40	0.453714	1.66252	0.00493827	0.110445	0.955	6390
GOMF_LIPOPROTEIN_PARTICLE_RECEPTOR_BINDING	33	0.47052	1.66064	0.00485437	0.109447	0.955	4558
GOMF_HYDROLASE_ACTIVITY_HYDROLYZING_O_GLYCOSYL_COMPOUNDS	98	0.376368	1.65469	0	0.111918	0.963	4828
GOMF_MHC_PROTEIN_COMPLEX_BINDING	21	0.523727	1.65416	0.0244499	0.109949	0.965	5399
GOMF_CD8_RECEPTOR_BINDING	19	0.523939	1.65368	0.0199501	0.107964	0.965	2274
GOMF_STRUCTURAL_CONSTITUENT_OF_EYE_LENS	25	0.507984	1.6525	0.015544	0.106619	0.967	1926
GOMF_METAL_CLUSTER_BINDING	67	0.395705	1.63594	0.00542005	0.119522	0.979	6390
GOMF_ORGANIC_ACID_BINDING	221	0.323635	1.63408	0	0.119049	0.982	2164
GOMF_DICARBOXYLIC_ACID_TRANSMEMBRANE_TRANSPORTER_ACTIVITY	31	0.466669	1.63166	0.0205128	0.119073	0.986	4206
GOMF_ATPASE_REGULATOR_ACTIVITY	46	0.417817	1.62759	0.00771208	0.120816	0.987	5693
GOMF_AMIDE_BINDING	418	0.300974	1.62751	0	0.118579	0.987	2468
GOMF_MANNOSYLTRANSFERASE_ACTIVITY	24	0.495743	1.60893	0.0246305	0.133947	0.996	6332
GOMF_SULFUR_COMPOUND_BINDING	287	0.310144	1.6056	0	0.134921	0.996	2209
GOMF_IMMUNE_RECEPTOR_ACTIVITY	132	0.346142	1.60221	0.00287356	0.135954	0.996	3340
GOMF_CHOLESTEROL_BINDING	50	0.408128	1.60205	0.0106667	0.133816	0.996	5518
GOMF_PEPTIDE_BINDING	331	0.301541	1.59797	0	0.135619	0.996	1882
GOMF_ATPASE_ACTIVATOR_ACTIVITY	26	0.47711	1.59582	0.0246914	0.135569	0.997	6363
GOMF_MANNOSIDASE_ACTIVITY	15	0.551797	1.59524	0.041769	0.133932	0.997	4429
GOMF_RIBONUCLEOPROTEIN_COMPLEX_BINDING	181	0.323527	1.58478	0	0.141942	0.998	5188
GOMF_CARBOHYDRATE_BINDING	278	0.307435	1.57962	0	0.145104	0.998	4092
GOMF_TAP_BINDING	19	0.51674	1.57924	0.0430839	0.143259	0.998	2274
GOMF_BETA_2_MICROGLOBULIN_BINDING	26	0.460636	1.57811	0.034398	0.142228	0.999	2274
GOMF_14_3_3_PROTEIN_BINDING	49	0.401824	1.57272	0.0157895	0.145249	0.999	4644
GOMF_APOLIPOPROTEIN_BINDING	20	0.507532	1.57145	0.0242588	0.144179	0.999	713
GOMF_TRANSFORMING_GROWTH_FACTOR_BETA_RECEPTOR_BINDING	27	0.457771	1.56964	0.0380711	0.143657	0.999	2846
GOMF_L_AMINO_ACID_TRANSMEMBRANE_TRANSPORTER_ACTIVITY	70	0.376459	1.56791	0.0075	0.143016	0.999	3931
GOMF_MODIFIED_AMINO_ACID_TRANSMEMBRANE_TRANSPORTER_ACTIVITY	39	0.417931	1.56688	0.0147059	0.142001	0.999	4210
GOMF_INTRAMOLECULAR_OXIDOREDUCTASE_ACTIVITY	52	0.397274	1.56068	0.0174129	0.146313	0.999	4740
GOMF_RNA_POLYMERASE_II_CORE_PROMOTER_SEQUENCE_SPECIFIC_DNA_BINDING	21	0.489121	1.55428	0.0304569	0.151046	0.999	3091
GOMF_UBIQUITIN_LIKE_PROTEIN_LIGASE_BINDING	339	0.294483	1.55058	0	0.152968	0.999	2975
GOMF_T_CELL_RECEPTOR_BINDING	34	0.433248	1.54635	0.0244499	0.155171	1	2274
GOMF_CHEMOKINE_BINDING	34	0.426913	1.54486	0.0300752	0.15482	1	5548
GOMF_GUANYL_NUCLEOTIDE_BINDING	378	0.287512	1.53971	0	0.158467	1	2667
GOMF_NUCLEAR_ANDROGEN_RECEPTOR_BINDING	33	0.433401	1.53918	0.0242718	0.156981	1	5057
GOMF_PROTEIN_LIPID_COMPLEX_BINDING	30	0.444112	1.53888	0.0366748	0.1552	1	2710
GOMF_HEXOSAMINIDASE_ACTIVITY	18	0.501525	1.5381	0.0421546	0.154165	1	4044
GOMF_TRNA_SPECIFIC_RIBONUCLEASE_ACTIVITY	15	0.541493	1.5326	0.0444444	0.157507	1	6727
GOMF_PROTEIN_TRANSPORTER_ACTIVITY	28	0.45659	1.53222	0.0316302	0.155767	1	3941
GOMF_ATPASE_BINDING	98	0.34439	1.53134	0.00533333	0.154827	1	3538
GOMF_ALANINE_TRANSMEMBRANE_TRANSPORTER_ACTIVITY	16	0.519123	1.52551	0.044665	0.158765	1	3287
GOMF_AMINO_ACID_TRANSMEMBRANE_TRANSPORTER_ACTIVITY	90	0.351269	1.52341	0.00892857	0.159434	1	3931
GOMF_COPPER_ION_BINDING	66	0.373661	1.5234	0.0213333	0.157576	1	4593
GOMF_STRUCTURAL_CONSTITUENT_OF_CYTOSKELETON	72	0.358575	1.5215	0.00280899	0.157619	1	2768
GOMF_FIBROBLAST_GROWTH_FACTOR_BINDING	26	0.461124	1.5192	0.052506	0.15818	1	2907
GOMF_WATER_TRANSMEMBRANE_TRANSPORTER_ACTIVITY	15	0.522889	1.51787	0.0598086	0.1579	1	580
GOMF_GTPASE_ACTIVITY	295	0.288317	1.51756	0	0.156468	1	2617
GOMF_LYSOPHOSPHOLIPID_ACYLTRANSFERASE_ACTIVITY	19	0.485654	1.51608	0.0373832	0.156196	1	2427
GOMF_ANTIOXIDANT_ACTIVITY	81	0.355102	1.51042	0.010989	0.160705	1	4230
GOMF_ACTIN_FILAMENT_BINDING	217	0.299943	1.50172	0	0.168558	1	3477
GOMF_CERAMIDE_BINDING	18	0.495067	1.50104	0.0638298	0.16748	1	4243
GOMF_LIPASE_ACTIVITY	125	0.323677	1.50061	0	0.166176	1	4004
GOMF_OXIDOREDUCTASE_ACTIVITY_ACTING_ON_PEROXIDE_AS_ACCEPTOR	55	0.378352	1.49768	0.0179949	0.167499	1	4116
GOMF_PROTEIN_PHOSPHATASE_BINDING	182	0.302414	1.4956	0	0.167947	1	3009
GOMF_MACROMOLECULE_TRANSMEMBRANE_TRANSPORTER_ACTIVITY	26	0.437682	1.48726	0.0440098	0.175508	1	3941
GOMF_CYTOKINE_RECEPTOR_ACTIVITY	94	0.339034	1.48181	0.0111421	0.180186	1	3340
GOMF_PHOSPHATASE_BINDING	234	0.297764	1.47727	0.00346021	0.183619	1	3009
GOMF_MHC_CLASS_I_PROTEIN_BINDING	40	0.393487	1.47704	0.053012	0.182122	1	2274
GOMF_CYSTEINE_TYPE_ENDOPEPTIDASE_ACTIVITY	80	0.339021	1.47564	0.00775194	0.181855	1	3045
GOMF_PROTEIN_TRANSMEMBRANE_TRANSPORTER_ACTIVITY	20	0.466199	1.46941	0.0741627	0.187817	1	3941
GOMF_VASCULAR_ENDOTHELIAL_GROWTH_FACTOR_RECEPTOR_BINDING	16	0.500175	1.46796	0.0618812	0.187719	1	4038
GOMF_ACYL_COA_BINDING	26	0.43745	1.46608	0.0567901	0.187967	1	2138
GOMF_NEUTRAL_L_AMINO_ACID_TRANSMEMBRANE_TRANSPORTER_ACTIVITY	45	0.387466	1.46478	0.0363636	0.187803	1	3931
GOMF_TAU_PROTEIN_BINDING	22	0.457581	1.46416	0.0645161	0.186815	1	496
GOMF_DNA_POLYMERASE_BINDING	22	0.453248	1.46306	0.0434783	0.186362	1	4014
GOMF_ANTIGEN_BINDING	107	0.318737	1.46262	0.0219178	0.185274	1	3845
GOMF_G_PROTEIN_ACTIVITY	54	0.369288	1.461	0.0272277	0.185567	1	4222
GOMF_ENDOPEPTIDASE_REGULATOR_ACTIVITY	203	0.295641	1.45856	0.00307692	0.186918	1	3876
GOMF_HYDROLASE_ACTIVITY_ACTING_ON_GLYCOSYL_BONDS	133	0.307523	1.45338	0.0084507	0.191431	1	4948
GOMF_AMINO_ACID_MONOATOMIC_CATION_SYMPORTER_ACTIVITY	29	0.418324	1.45145	0.0668449	0.191964	1	3480
GOMF_MEMBRANE_INSERTASE_ACTIVITY	16	0.502847	1.44893	0.0754717	0.193236	1	3152
GOMF_PROTEIN_TYROSINE_KINASE_BINDING	126	0.311316	1.44782	0.0141643	0.19283	1	1339
GOMF_LAMININ_BINDING	31	0.402909	1.43726	0.0497925	0.204574	1	2337
GOMF_RACEMASE_AND_EPIMERASE_ACTIVITY	15	0.500985	1.43147	0.0751708	0.210208	1	2317
GOMF_PHOSPHOLIPASE_C_ACTIVITY	20	0.468928	1.43044	0.0787589	0.209734	1	3494
GOMF_AMIDE_TRANSMEMBRANE_TRANSPORTER_ACTIVITY	50	0.369904	1.42738	0.0248756	0.211775	1	4448
GOMF_PROTEIN_TYROSINE_KINASE_ACTIVITY	134	0.30636	1.42524	0.0139276	0.212547	1	3321
GOMF_POLYSACCHARIDE_BINDING	28	0.422595	1.42356	0.0611765	0.213025	1	2600
GOMF_RIBOSOME_BINDING	112	0.311944	1.41175	0.0252101	0.22691	1	5103
GOMF_RNA_METHYLTRANSFERASE_ACTIVITY	61	0.342752	1.40776	0.0362694	0.230842	1	2872
GOMF_PROTEIN_HETERODIMERIZATION_ACTIVITY	286	0.271817	1.40276	0	0.236236	1	4666
GOMF_PROTEIN_DISULFIDE_ISOMERASE_ACTIVITY	18	0.458152	1.40074	0.0939597	0.237223	1	4598
GOMF_SCAFFOLD_PROTEIN_BINDING	88	0.319033	1.39762	0.0191257	0.239636	1	1203
GOMF_SPHINGOLIPID_BINDING	30	0.398547	1.39522	0.0746269	0.241408	1	4975
GOMF_PHOSPHATIDYLGLYCEROL_BINDING	16	0.478059	1.39475	0.105634	0.240169	1	5214
GOMF_POLYUBIQUITIN_MODIFICATION_DEPENDENT_PROTEIN_BINDING	60	0.342072	1.3787	0.0462725	0.261687	1	3265
GOMF_MOLECULAR_CARRIER_ACTIVITY	88	0.31959	1.37819	0.0273224	0.260463	1	3152
GOMF_ALDEHYDE_DEHYDROGENASE_NAD_P_PLUS_ACTIVITY	19	0.448065	1.37609	0.08	0.261638	1	5593
GOMF_S_ADENOSYL_L_METHIONINE_BINDING	18	0.450629	1.37359	0.107399	0.263082	1	3458
GOMF_TRANSLATION_INITIATION_FACTOR_ACTIVITY	51	0.348015	1.37289	0.0519126	0.262062	1	4087
GOMF_BH_DOMAIN_BINDING	15	0.476736	1.37078	0.122727	0.263429	1	6746
GOMF_UNFOLDED_PROTEIN_BINDING	86	0.317947	1.37066	0.0339943	0.261709	1	6071
GOMF_TBP_CLASS_PROTEIN_BINDING	29	0.400517	1.36671	0.0773067	0.265808	1	1653
GOMF_RNA_POLYMERASE_ACTIVITY	24	0.414573	1.36635	0.0890411	0.264352	1	7310
GOMF_EXOGENOUS_PROTEIN_BINDING	44	0.359237	1.36167	0.075718	0.269341	1	4344
GOMF_MRNA_3_UTR_AU_RICH_REGION_BINDING	29	0.399306	1.35917	0.0868545	0.271351	1	3548
GOMF_ACTIN_BINDING	441	0.251248	1.35511	0.00862069	0.275732	1	3477
GOMF_PROTEIN_FOLDING_CHAPERONE	55	0.339002	1.34985	0.0632603	0.282493	1	4575
GOMF_HEPARIN_BINDING	173	0.280015	1.34829	0.0193548	0.282878	1	5220
GOMF_CYSTEINE_TYPE_ENDOPEPTIDASE_REGULATOR_ACTIVITY_INVOLVED_IN_APOPTOTIC_PROCESS	57	0.335895	1.34392	0.0927318	0.288438	1	4635
GOMF_SMAD_BINDING	85	0.305758	1.34352	0.04	0.287145	1	2005
GOMF_TRANSFORMING_GROWTH_FACTOR_BETA_BINDING	24	0.411938	1.34212	0.111111	0.287387	1	6386
GOMF_AMINO_ACID_SODIUM_SYMPORTER_ACTIVITY	24	0.408971	1.34039	0.0966184	0.288143	1	7564
GOMF_DISORDERED_DOMAIN_SPECIFIC_BINDING	33	0.376445	1.33597	0.105634	0.293563	1	6201
GOMF_CARBOHYDRATE_KINASE_ACTIVITY	21	0.418546	1.33334	0.115479	0.295601	1	2516
GOMF_UBIQUITIN_PROTEIN_TRANSFERASE_REGULATOR_ACTIVITY	28	0.385257	1.33177	0.103529	0.296141	1	4978
GOMF_GLYCOSAMINOGLYCAN_BINDING	237	0.263788	1.33146	0.02	0.294718	1	4421
GOMF_CHEMOATTRACTANT_ACTIVITY	42	0.347668	1.33064	0.0678851	0.294052	1	3634
GOMF_AMINOPEPTIDASE_ACTIVITY	35	0.368201	1.328	0.0859951	0.296741	1	3633
GOMF_ENZYME_INHIBITOR_ACTIVITY	388	0.24774	1.32748	0.00421941	0.295474	1	4085
GOMF_DOPAMINE_RECEPTOR_BINDING	26	0.393811	1.32602	0.1	0.296078	1	2738
GOMF_FERRIC_IRON_BINDING	15	0.463082	1.32417	0.171492	0.296994	1	1456
GOMF_C4_DICARBOXYLATE_TRANSMEMBRANE_TRANSPORTER_ACTIVITY	15	0.457736	1.32302	0.132701	0.297233	1	3931
GOMF_DNA_ENDONUCLEASE_ACTIVITY	39	0.363505	1.32209	0.0831234	0.296612	1	3578
GOMF_TRANSCRIPTION_COACTIVATOR_BINDING	55	0.337009	1.32014	0.0860215	0.297952	1	3351
GOMF_CYTOKINE_RECEPTOR_BINDING	302	0.254872	1.3193	0.00757576	0.297319	1	5282
GOMF_OXIDOREDUCTASE_ACTIVITY_ACTING_ON_PAIRED_DONORS_WITH_OXIDATION_OF_A_PAIR_OF_DONORS_RESULTING_IN_THE_REDUCTION_OF_MOLECULAR_OXYGEN_TO_TWO_MOLECULES_OF_WATER	15	0.44594	1.31068	0.137615	0.309648	1	1069
GOMF_STEROID_BINDING	107	0.297083	1.307	0.0735294	0.313783	1	5518
GOMF_O_ACYLTRANSFERASE_ACTIVITY	55	0.324411	1.30001	0.0867347	0.32395	1	184
GOMF_TRANSMEMBRANE_RECEPTOR_PROTEIN_TYROSINE_KINASE_ACTIVITY	60	0.322533	1.29632	0.0980392	0.328236	1	3166
GOMF_TRANSMEMBRANE_RECEPTOR_PROTEIN_KINASE_ACTIVITY	77	0.306375	1.29394	0.0810056	0.330559	1	3166
GOMF_SEQUENCE_SPECIFIC_SINGLE_STRANDED_DNA_BINDING	15	0.4478	1.29256	0.172646	0.330733	1	5840
GOMF_DOUBLE_STRANDED_RNA_BINDING	81	0.299876	1.29189	0.0721649	0.330035	1	2522
GOMF_BASIC_AMINO_ACID_TRANSMEMBRANE_TRANSPORTER_ACTIVITY	19	0.425158	1.29057	0.152225	0.330452	1	3869
GOMF_ISOPRENOID_BINDING	36	0.353017	1.28672	0.125581	0.334988	1	2071
GOMF_ACYLTRANSFERASE_ACTIVITY_TRANSFERRING_GROUPS_OTHER_THAN_AMINO_ACYL_GROUPS	226	0.253419	1.28249	0.0358306	0.340635	1	2427
GOMF_PHOSPHATIDYLCHOLINE_TRANSPORTER_ACTIVITY	20	0.415301	1.28246	0.167076	0.338683	1	2105
GOMF_SH2_DOMAIN_BINDING	45	0.333337	1.28237	0.116022	0.336918	1	2566
GOMF_PROTEIN_SEQUESTERING_ACTIVITY	25	0.391535	1.27835	0.151515	0.341926	1	2377
GOMF_PROTEASOME_BINDING	20	0.416845	1.27775	0.186869	0.341008	1	3792
GOMF_G_PROTEIN_BETA_GAMMA_SUBUNIT_COMPLEX_BINDING	24	0.387078	1.26926	0.145161	0.354448	1	3109
GOMF_PHOSPHATIDYLINOSITOL_3_KINASE_BINDING	42	0.334506	1.26907	0.12619	0.352688	1	3291
GOMF_HEPARAN_SULFATE_PROTEOGLYCAN_BINDING	24	0.386942	1.26548	0.15404	0.357146	1	2605
GOMF_FERROUS_IRON_BINDING	32	0.350867	1.26294	0.127451	0.359777	1	3567
GOMF_METALLOAMINOPEPTIDASE_ACTIVITY	21	0.392891	1.26128	0.157767	0.361029	1	2203
GOMF_OXIDOREDUCTASE_ACTIVITY_ACTING_ON_THE_CH_NH2_GROUP_OF_DONORS	24	0.383108	1.2594	0.17207	0.362356	1	4642
GOMF_LIGAND_GATED_CALCIUM_CHANNEL_ACTIVITY	26	0.384152	1.2573	0.158019	0.364241	1	573
GOMF_PROTEIN_PHOSPHATASE_2A_BINDING	38	0.344309	1.25549	0.151899	0.365501	1	2980
GOMF_PEPTIDE_ANTIGEN_BINDING	55	0.310331	1.25479	0.132275	0.364837	1	2274
GOMF_2_OXOGLUTARATE_DEPENDENT_DIOXYGENASE_ACTIVITY	61	0.311812	1.25354	0.134247	0.364989	1	4417
GOMF_GROWTH_FACTOR_RECEPTOR_BINDING	151	0.266978	1.25323	0.0641399	0.363528	1	4038
GOMF_PHOSPHATASE_REGULATOR_ACTIVITY	97	0.283437	1.25323	0.0842697	0.361569	1	2960
GOMF_MOLECULAR_FUNCTION_INHIBITOR_ACTIVITY	500	0.230611	1.25037	0.0045045	0.364838	1	3876
GOMF_EXOPEPTIDASE_ACTIVITY	96	0.281192	1.24669	0.0962099	0.369618	1	2464
GOMF_MOLECULAR_CONDENSATE_SCAFFOLD_ACTIVITY	31	0.356411	1.23908	0.167526	0.382536	1	3128
GOMF_ADP_BINDING	41	0.334521	1.2362	0.141388	0.386065	1	4145
GOMF_TRANSLATION_REGULATOR_ACTIVITY	131	0.264345	1.23438	0.090625	0.387716	1	4087
GOMF_RECEPTOR_TYROSINE_KINASE_BINDING	82	0.287895	1.23343	0.111688	0.387629	1	1339
GOMF_HISTONE_ACETYLTRANSFERASE_BINDING	30	0.355179	1.23086	0.152334	0.390191	1	3836
GOMF_SIGNALING_ADAPTOR_ACTIVITY	88	0.286098	1.23044	0.115486	0.389004	1	3306
GOMF_R_SMAD_BINDING	26	0.377132	1.2288	0.193396	0.390221	1	1346
GOMF_OXIDOREDUCTASE_ACTIVITY_ACTING_ON_A_SULFUR_GROUP_OF_DONORS	51	0.308805	1.22425	0.128947	0.397254	1	4253
GOMF_PHOSPHOLIPID_BINDING	485	0.224238	1.22256	0.0227273	0.398503	1	4426
GOMF_MRNA_3_UTR_BINDING	111	0.273878	1.22046	0.128134	0.400631	1	3660
GOMF_RNA_ENDONUCLEASE_ACTIVITY	65	0.295517	1.2192	0.147132	0.401126	1	5433
GOMF_PHOSPHOLIPASE_A2_ACTIVITY	34	0.339648	1.21623	0.186636	0.405232	1	844
GOMF_PHOSPHATASE_INHIBITOR_ACTIVITY	46	0.318413	1.21578	0.163683	0.404343	1	4479
GOMF_LIPID_TRANSFER_ACTIVITY	50	0.31206	1.21563	0.170213	0.402642	1	2359
GOMF_RNA_POLYMERASE_II_SPECIFIC_DNA_BINDING_TRANSCRIPTION_FACTOR_BINDING	375	0.230649	1.21488	0.0404858	0.402098	1	4661
GOMF_STRUCTURAL_CONSTITUENT_OF_MUSCLE	21	0.381491	1.21214	0.217604	0.405591	1	3353
GOMF_ENDONUCLEASE_ACTIVITY	118	0.262681	1.21182	0.0974212	0.404126	1	5433
GOMF_IRON_ION_BINDING	168	0.249881	1.21145	0.0823529	0.402899	1	2151
GOMF_DIOXYGENASE_ACTIVITY	93	0.275606	1.20781	0.134615	0.408384	1	4417
GOMF_BHLH_TRANSCRIPTION_FACTOR_BINDING	37	0.329614	1.20738	0.171149	0.407304	1	1443
GOMF_LIPASE_ACTIVATOR_ACTIVITY	19	0.396411	1.20535	0.215827	0.409423	1	3217
GOMF_JUN_KINASE_BINDING	17	0.402298	1.20522	0.214286	0.407799	1	943
GOMF_ORGANIC_ACID_TRANSMEMBRANE_TRANSPORTER_ACTIVITY	173	0.247691	1.20401	0.104167	0.408455	1	4234
GOMF_SULFATE_TRANSMEMBRANE_TRANSPORTER_ACTIVITY	16	0.412302	1.20201	0.245192	0.410631	1	4051
GOMF_LYSOPHOSPHATIDIC_ACID_ACYLTRANSFERASE_ACTIVITY	16	0.406062	1.20134	0.234848	0.410114	1	2427
GOMF_CARBOXYPEPTIDASE_ACTIVITY	43	0.322973	1.20099	0.168394	0.408895	1	2464
GOMF_VITAMIN_BINDING	141	0.258204	1.19991	0.132716	0.409119	1	3536
GOMF_ALCOHOL_BINDING	88	0.280323	1.19887	0.140845	0.409371	1	506
GOMF_UBIQUITIN_SPECIFIC_PROTEASE_BINDING	19	0.391756	1.19673	0.20297	0.41177	1	3189
GOMF_TRANSLATION_FACTOR_ACTIVITY_RNA_BINDING	80	0.277428	1.19552	0.13369	0.412272	1	4087
GOMF_DNA_DAMAGE_SENSOR_ACTIVITY	17	0.397562	1.19392	0.239535	0.413724	1	3677
GOMF_I_SMAD_BINDING	16	0.402734	1.19386	0.235714	0.411972	1	6171
GOMF_PHOSPHATIDYLINOSITOL_3_4_5_TRISPHOSPHATE_BINDING	46	0.313016	1.19313	0.186047	0.411502	1	3128
GOMF_RETINAL_DEHYDROGENASE_ACTIVITY	18	0.391609	1.18882	0.262019	0.418503	1	2038
GOMF_CATALYTIC_ACTIVITY_ACTING_ON_RNA	379	0.222033	1.18627	0.0532787	0.421877	1	4531
GOMF_UBIQUITIN_BINDING	97	0.267028	1.18466	0.140845	0.423263	1	3486
GOMF_BASAL_TRANSCRIPTION_MACHINERY_BINDING	62	0.288518	1.18186	0.164835	0.42674	1	4693
GOMF_HSP90_PROTEIN_BINDING	50	0.305537	1.18128	0.207407	0.426203	1	2566
GOMF_ATP_DEPENDENT_PROTEIN_FOLDING_CHAPERONE	26	0.353674	1.18017	0.218527	0.426697	1	471
GOMF_OLIGOSACCHARIDE_BINDING	18	0.398379	1.17985	0.25	0.425507	1	5644
GOMF_TRANSFERASE_ACTIVITY_TRANSFERRING_NITROGENOUS_GROUPS	26	0.359233	1.1798	0.220657	0.423693	1	926
GOMF_O_METHYLTRANSFERASE_ACTIVITY	22	0.371396	1.17015	0.229268	0.442707	1	4611
GOMF_SULFUR_COMPOUND_TRANSMEMBRANE_TRANSPORTER_ACTIVITY	55	0.294028	1.16797	0.211055	0.44558	1	4145
GOMF_G_PROTEIN_ALPHA_SUBUNIT_BINDING	42	0.311573	1.16745	0.193467	0.444926	1	5396
GOMF_HISTONE_METHYLTRANSFERASE_BINDING	17	0.392603	1.16697	0.247573	0.443885	1	6398
GOMF_DNA_NUCLEASE_ACTIVITY	60	0.284048	1.16648	0.189189	0.443045	1	3578
GOMF_OXIDOREDUCTASE_ACTIVITY_ACTING_ON_PAIRED_DONORS_WITH_INCORPORATION_OR_REDUCTION_OF_MOLECULAR_OXYGEN	218	0.233817	1.16135	0.118881	0.452487	1	1994
GOMF_LAMIN_BINDING	17	0.393104	1.15871	0.269142	0.456408	1	5435
GOMF_RIBOSOMAL_LARGE_SUBUNIT_BINDING	15	0.402117	1.15534	0.261682	0.461671	1	4886
GOMF_LIGASE_ACTIVITY_FORMING_CARBON_NITROGEN_BONDS	47	0.30061	1.15515	0.219638	0.460128	1	4480
GOMF_OXIDOREDUCTASE_ACTIVITY_ACTING_ON_CH_OR_CH2_GROUPS	16	0.389789	1.15433	0.276699	0.459828	1	4284
GOMF_CORE_PROMOTER_SEQUENCE_SPECIFIC_DNA_BINDING	48	0.302945	1.15393	0.206633	0.458766	1	3128
GOMF_MANNOSE_BINDING	33	0.325646	1.15345	0.233933	0.457874	1	2699
GOMF_HMG_BOX_DOMAIN_BINDING	22	0.360841	1.15174	0.260369	0.459698	1	2110
GOMF_ACIDIC_AMINO_ACID_TRANSMEMBRANE_TRANSPORTER_ACTIVITY	20	0.374887	1.15013	0.271795	0.461444	1	5308
GOMF_SPHINGOLIPID_TRANSPORTER_ACTIVITY	16	0.383666	1.13804	0.269608	0.48654	1	2359
GOMF_RETINAL_BINDING	18	0.373764	1.13721	0.280543	0.486446	1	3020
GOMF_CATALYTIC_ACTIVITY_ACTING_ON_A_TRNA	129	0.24541	1.13694	0.200557	0.485102	1	5884
GOMF_CYSTEINE_TYPE_ENDOPEPTIDASE_INHIBITOR_ACTIVITY	42	0.304414	1.13444	0.249357	0.48877	1	4040
GOMF_NF_KAPPAB_BINDING	33	0.31646	1.13274	0.257143	0.490895	1	4575
GOMF_NUCLEOSOMAL_DNA_BINDING	19	0.368878	1.13028	0.290393	0.494506	1	4057
GOMF_SERINE_TYPE_ENDOPEPTIDASE_INHIBITOR_ACTIVITY	123	0.251349	1.13009	0.191358	0.492932	1	3675
GOMF_TRANSCRIPTION_COREGULATOR_BINDING	139	0.240066	1.12957	0.165605	0.492062	1	3351
GOMF_INSULIN_RECEPTOR_BINDING	27	0.335969	1.12867	0.275943	0.492181	1	7238
GOMF_FATTY_ACID_LIGASE_ACTIVITY	21	0.361148	1.12647	0.279518	0.495161	1	2033
GOMF_LIPOPOLYSACCHARIDE_BINDING	39	0.306275	1.1249	0.27451	0.496817	1	4584
GOMF_ENDOPEPTIDASE_ACTIVATOR_ACTIVITY	16	0.38854	1.12133	0.304348	0.503208	1	6565
GOMF_ACID_THIOL_LIGASE_ACTIVITY	29	0.321203	1.11773	0.278161	0.51002	1	619
GOMF_MODIFIED_AMINO_ACID_BINDING	91	0.258347	1.11735	0.252632	0.508996	1	5214
GOMF_ARP2_3_COMPLEX_BINDING	17	0.376223	1.11573	0.284382	0.510683	1	2542
GOMF_PHOSPHOTRANSFERASE_ACTIVITY_PHOSPHATE_GROUP_AS_ACCEPTOR	30	0.323413	1.11492	0.292411	0.510626	1	3700
GOMF_OXIDOREDUCTASE_ACTIVITY_ACTING_ON_THE_CH_CH_GROUP_OF_DONORS	62	0.273093	1.11181	0.276596	0.515838	1	5936
GOMF_SUMO_TRANSFERASE_ACTIVITY	25	0.337553	1.10495	0.30787	0.530432	1	3740
GOMF_MOLECULAR_SEQUESTERING_ACTIVITY	44	0.290902	1.10399	0.3	0.530477	1	2433
GOMF_ENDOPEPTIDASE_ACTIVITY	428	0.204871	1.10363	0.145594	0.529412	1	3972
GOMF_ATPASE_COUPLED_MONOATOMIC_CATION_TRANSMEMBRANE_TRANSPORTER_ACTIVITY	57	0.273212	1.10288	0.278195	0.5293	1	4713
GOMF_RRNA_BINDING	70	0.262704	1.10193	0.259162	0.529733	1	5198
GOMF_N_ACETYLTRANSFERASE_ACTIVITY	73	0.262153	1.10085	0.271768	0.530108	1	3064
GOMF_MYOSIN_BINDING	77	0.262736	1.10081	0.278075	0.528242	1	4115
GOMF_PHOSPHORIC_DIESTER_HYDROLASE_ACTIVITY	86	0.250796	1.09847	0.254902	0.531928	1	1466
GOMF_METHYL_CPG_BINDING	27	0.323915	1.09519	0.302956	0.537881	1	4754
GOMF_GALACTOSYLTRANSFERASE_ACTIVITY	28	0.319864	1.09386	0.315	0.539222	1	2870
GOMF_PHOSPHOLIPASE_ACTIVATOR_ACTIVITY	15	0.379314	1.09202	0.335697	0.541788	1	1387
GOMF_EXTRACELLULAR_MATRIX_STRUCTURAL_CONSTITUENT	144	0.231027	1.09141	0.25	0.54136	1	3809
GOMF_GLUTATHIONE_TRANSFERASE_ACTIVITY	29	0.318711	1.08813	0.299252	0.547347	1	2473
GOMF_ALDITOL_NADPPLUS_1_OXIDOREDUCTASE_ACTIVITY	18	0.357789	1.08769	0.338164	0.546427	1	5779
GOMF_ALDO_KETO_REDUCTASE_NADP_ACTIVITY	32	0.313392	1.08756	0.337563	0.544756	1	5779
GOMF_TUMOR_NECROSIS_FACTOR_RECEPTOR_SUPERFAMILY_BINDING	47	0.279991	1.08621	0.276215	0.545981	1	1318
GOMF_SODIUM_CHANNEL_REGULATOR_ACTIVITY	35	0.295255	1.08601	0.316953	0.544465	1	2813
GOMF_PATTERN_RECOGNITION_RECEPTOR_ACTIVITY	38	0.287741	1.08448	0.328841	0.546381	1	4462
GOMF_PHOSPHATIDIC_ACID_BINDING	24	0.3263	1.08336	0.346604	0.547319	1	4395
GOMF_LIGASE_ACTIVITY	163	0.224517	1.08131	0.277439	0.550309	1	2734
GOMF_NUCLEASE_ACTIVITY	200	0.22015	1.08012	0.273038	0.551241	1	3969
GOMF_CALCIUM_RELEASE_CHANNEL_ACTIVITY	17	0.354765	1.07829	0.324455	0.553772	1	165
GOMF_HYDRO_LYASE_ACTIVITY	58	0.266089	1.07751	0.325459	0.553695	1	5345
GOMF_PHOSPHATIDYLINOSITOL_BINDING	292	0.20983	1.07643	0.234694	0.554322	1	4426
GOMF_NATURAL_KILLER_CELL_LECTIN_LIKE_RECEPTOR_BINDING	34	0.298947	1.07626	0.338235	0.5528	1	3019
GOMF_2_IRON_2_SULFUR_CLUSTER_BINDING	25	0.329266	1.07593	0.342529	0.55166	1	4801
GOMF_SOLUTE_INORGANIC_ANION_ANTIPORTER_ACTIVITY	27	0.313344	1.07565	0.359036	0.550562	1	6338
GOMF_NUCLEAR_RECEPTOR_BINDING	153	0.221454	1.07421	0.264984	0.552224	1	5386
GOMF_EFFLUX_TRANSMEMBRANE_TRANSPORTER_ACTIVITY	18	0.349513	1.07225	0.364706	0.554951	1	1506
GOMF_ACETYLTRANSFERASE_ACTIVITY	99	0.241125	1.07104	0.293956	0.555765	1	3064
GOMF_ATPASE_COUPLED_TRANSMEMBRANE_TRANSPORTER_ACTIVITY	108	0.238108	1.07	0.319783	0.556513	1	5547
GOMF_CYSTEINE_TYPE_PEPTIDASE_ACTIVITY	171	0.219336	1.06938	0.27673	0.556136	1	3230
GOMF_SH3_DOMAIN_BINDING	128	0.232938	1.06539	0.282353	0.563941	1	3936
GOMF_PHOSPHATIDYLSERINE_BINDING	67	0.254133	1.06515	0.36828	0.562584	1	3928
GOMF_METAL_CATION_PROTON_ANTIPORTER_ACTIVITY	24	0.33022	1.06453	0.366748	0.562305	1	1625
GOMF_INTRACELLULAR_LIGAND_GATED_MONOATOMIC_ION_CHANNEL_ACTIVITY	30	0.311468	1.06415	0.327273	0.56136	1	1160
GOMF_OXIDOREDUCTASE_ACTIVITY_ACTING_ON_THE_ALDEHYDE_OR_OXO_GROUP_OF_DONORS	65	0.256212	1.06294	0.322251	0.562397	1	2582
GOMF_ACETYLGLUCOSAMINYLTRANSFERASE_ACTIVITY	47	0.274723	1.06267	0.319672	0.561124	1	4251
GOMF_CATALYTIC_ACTIVITY_ACTING_ON_A_GLYCOPROTEIN	22	0.334272	1.05877	0.40991	0.568902	1	4111
GOMF_OXIDOREDUCTASE_ACTIVITY_ACTING_ON_THE_ALDEHYDE_OR_OXO_GROUP_OF_DONORS_NAD_OR_NADP_AS_ACCEPTOR	53	0.26593	1.05725	0.348168	0.570888	1	5593
GOMF_DEATH_RECEPTOR_BINDING	20	0.336515	1.05637	0.395928	0.571185	1	1318
GOMF_ALPHA_TUBULIN_BINDING	49	0.273306	1.05606	0.351759	0.569978	1	2084
GOMF_EXTRACELLULAR_MATRIX_STRUCTURAL_CONSTITUENT_CONFERRING_TENSILE_STRENGTH	45	0.272765	1.05476	0.380282	0.571294	1	3288
GOMF_INSULIN_LIKE_GROWTH_FACTOR_RECEPTOR_BINDING	16	0.357516	1.05476	0.40281	0.569407	1	2321
GOMF_OXIDOREDUCTASE_ACTIVITY_ACTING_ON_THE_CH_NH_GROUP_OF_DONORS	29	0.304803	1.05468	0.357326	0.567777	1	6148
GOMF_SMALL_MOLECULE_SENSOR_ACTIVITY	33	0.297808	1.05205	0.37046	0.572246	1	4317
GOMF_HSP70_PROTEIN_BINDING	59	0.261968	1.05109	0.341772	0.572683	1	3015
GOMF_RNA_POLYMERASE_II_GENERAL_TRANSCRIPTION_INITIATION_FACTOR_ACTIVITY	36	0.292447	1.04929	0.377604	0.575168	1	3615
GOMF_PROTEIN_DISULFIDE_REDUCTASE_ACTIVITY	25	0.307334	1.04682	0.386635	0.579166	1	4745
GOMF_PROTEIN_SERINE_THREONINE_KINASE_ACTIVATOR_ACTIVITY	66	0.25392	1.0467	0.357724	0.577576	1	1482
GOMF_PHOSPHOLIPID_TRANSPORTER_ACTIVITY	65	0.254196	1.0466	0.354005	0.575924	1	4749
GOMF_CHROMATIN_PROTEIN_ADAPTOR_ACTIVITY	17	0.347093	1.04583	0.394015	0.57599	1	2958
GOMF_SINGLE_STRANDED_DNA_HELICASE_ACTIVITY	23	0.320536	1.04557	0.369767	0.574683	1	6620
GOMF_KINASE_INHIBITOR_ACTIVITY	73	0.248848	1.04545	0.366569	0.573075	1	4978
GOMF_OXIDOREDUCTASE_ACTIVITY_ACTING_ON_THE_CH_CH_GROUP_OF_DONORS_NAD_OR_NADP_AS_ACCEPTOR	33	0.296221	1.04372	0.384615	0.575426	1	1679
GOMF_DNA_DIRECTED_DNA_POLYMERASE_ACTIVITY	21	0.334129	1.04267	0.393564	0.576101	1	2167
GOMF_NUCLEOSIDE_MONOPHOSPHATE_KINASE_ACTIVITY	17	0.340371	1.0397	0.401392	0.581567	1	1499
GOMF_IMMUNOGLOBULIN_BINDING	23	0.324318	1.038	0.413706	0.584041	1	1850
GOMF_NUCLEOSIDE_DIPHOSPHATE_KINASE_ACTIVITY	17	0.345181	1.0375	0.385882	0.583256	1	2444
GOMF_ATP_HYDROLYSIS_ACTIVITY	281	0.200799	1.03628	0.333333	0.584507	1	4575
GOMF_OXIDOREDUCTASE_ACTIVITY_ACTING_ON_METAL_IONS	17	0.341396	1.03562	0.386946	0.58453	1	2781
GOMF_PHOSPHATIDYLINOSITOL_3_4_BISPHOSPHATE_BINDING	30	0.299064	1.03449	0.381963	0.585523	1	5875
GOMF_KINASE_ACTIVATOR_ACTIVITY	143	0.221601	1.03449	0.365031	0.583704	1	4252
GOMF_PROTEIN_TYROSINE_KINASE_ACTIVATOR_ACTIVITY	34	0.289337	1.03441	0.4	0.582143	1	1274
GOMF_DELAYED_RECTIFIER_POTASSIUM_CHANNEL_ACTIVITY	26	0.31018	1.03118	0.396226	0.588352	1	1958
GOMF_MITOGEN_ACTIVATED_PROTEIN_KINASE_KINASE_KINASE_BINDING	26	0.31078	1.02942	0.417431	0.590796	1	4663
GOMF_UBIQUITIN_LIKE_PROTEIN_BINDING	118	0.225165	1.02778	0.391892	0.592967	1	4595
GOMF_C_C_CHEMOKINE_BINDING	25	0.310413	1.02775	0.416873	0.591236	1	2875
GOMF_FLAVIN_ADENINE_DINUCLEOTIDE_BINDING	91	0.231149	1.02689	0.372396	0.591546	1	4642
GOMF_NUCLEOBASE_CONTAINING_COMPOUND_KINASE_ACTIVITY	37	0.286826	1.02577	0.405195	0.592392	1	5515
GOMF_CARBOXYLIC_ESTER_HYDROLASE_ACTIVITY	160	0.2146	1.02231	0.398281	0.598674	1	4346
GOMF_OXIDOREDUCTASE_ACTIVITY_ACTING_ON_NAD_P_H	67	0.243977	1.018	0.414248	0.607754	1	4598
GOMF_ALKALI_METAL_ION_BINDING	24	0.312016	1.01771	0.453917	0.606605	1	3321
GOMF_PROTEIN_SELF_ASSOCIATION	83	0.236162	1.01587	0.388571	0.609256	1	1107
GOMF_PROMOTER_SPECIFIC_CHROMATIN_BINDING	78	0.234278	1.01412	0.407895	0.611909	1	4531
GOMF_LIGASE_ACTIVITY_FORMING_CARBON_OXYGEN_BONDS	41	0.273367	1.01302	0.432127	0.612549	1	5795
GOMF_OXIDOREDUCTASE_ACTIVITY_ACTING_ON_NAD_P_H_OXYGEN_AS_ACCEPTOR	15	0.351393	1.01278	0.42069	0.611291	1	4109
GOMF_LIGASE_ACTIVITY_FORMING_CARBON_SULFUR_BONDS	40	0.271983	1.0101	0.438462	0.61629	1	2677
GOMF_PHOSPHATIDYLINOSITOL_BISPHOSPHATE_BINDING	119	0.220535	1.00976	0.43314	0.615313	1	4426
GOMF_CATALYTIC_ACTIVITY_ACTING_ON_A_RRNA	25	0.305411	1.00976	0.430913	0.613492	1	6183
GOMF_LYASE_ACTIVITY	193	0.204663	1.00939	0.391586	0.612541	1	3687
GOMF_P53_BINDING	75	0.238358	1.00931	0.449036	0.610842	1	5194
GOMF_K63_LINKED_POLYUBIQUITIN_MODIFICATION_DEPENDENT_PROTEIN_BINDING	25	0.298062	1.00788	0.44	0.612493	1	782
GOMF_PHOSPHATIDYLINOSITOL_3_5_BISPHOSPHATE_BINDING	30	0.291483	1.00391	0.441327	0.620543	1	1771
GOMF_AMP_BINDING	20	0.323313	1.0022	0.441176	0.622979	1	4766
GOMF_SNORNA_BINDING	33	0.277675	0.999262	0.447689	0.62865	1	4141
GOMF_PHOSPHATIDYLCHOLINE_BINDING	28	0.294161	0.998362	0.431604	0.629107	1	1089
GOMF_TRANSLATION_REGULATOR_ACTIVITY_NUCLEIC_ACID_BINDING	99	0.225882	0.996912	0.41779	0.631206	1	4301
GOMF_ATPASE_COUPLED_ION_TRANSMEMBRANE_TRANSPORTER_ACTIVITY	23	0.307933	0.991067	0.489157	0.64405	1	6470
GOMF_LYSOPHOSPHOLIPASE_ACTIVITY	23	0.31418	0.990505	0.444717	0.643589	1	4508
GOMF_HORMONE_BINDING	87	0.230458	0.987608	0.495979	0.649413	1	5429
GOMF_TRANSCRIPTION_COACTIVATOR_ACTIVITY	259	0.191439	0.986921	0.533113	0.649436	1	5767
GOMF_ESTRADIOL_17_BETA_DEHYDROGENASE_NAD_P_ACTIVITY	17	0.324502	0.983191	0.446262	0.657394	1	1362
GOMF_P_TYPE_TRANSMEMBRANE_TRANSPORTER_ACTIVITY	33	0.274771	0.983156	0.455497	0.655612	1	4713
GOMF_HYDROLASE_ACTIVITY_ACTING_ON_CARBON_NITROGEN_BUT_NOT_PEPTIDE_BONDS_IN_CYCLIC_AMIDES	15	0.346577	0.981866	0.481818	0.656816	1	3706
GOMF_PHOSPHOPROTEIN_BINDING	112	0.21944	0.981856	0.487324	0.65499	1	2665
GOMF_PHOSPHOLIPID_TRANSFER_ACTIVITY	22	0.301706	0.98026	0.473563	0.657055	1	2359
GOMF_SOLUTE_PROTON_SYMPORTER_ACTIVITY	19	0.318779	0.979649	0.454545	0.656699	1	1551
GOMF_TRANSFERASE_ACTIVITY_TRANSFERRING_ONE_CARBON_GROUPS	205	0.196576	0.979271	0.491582	0.65582	1	5152
GOMF_DNA_POLYMERASE_ACTIVITY	29	0.285267	0.978195	0.48184	0.656639	1	923
GOMF_ORGANIC_ANION_TRANSMEMBRANE_TRANSPORTER_ACTIVITY	247	0.19263	0.976276	0.528846	0.659559	1	4234
GOMF_ATP_DEPENDENT_ACTIVITY_ACTING_ON_RNA	73	0.232475	0.973305	0.478142	0.665416	1	4531
GOMF_MONOATOMIC_ANION_SODIUM_SYMPORTER_ACTIVITY	19	0.307786	0.971531	0.495238	0.668195	1	3639
GOMF_NON_MEMBRANE_SPANNING_PROTEIN_TYROSINE_KINASE_ACTIVITY	45	0.253336	0.970414	0.481482	0.669095	1	3321
GOMF_CHEMOKINE_ACTIVITY	40	0.25929	0.968031	0.493734	0.673286	1	2246
GOMF_DISULFIDE_OXIDOREDUCTASE_ACTIVITY	33	0.268681	0.96512	0.486284	0.678543	1	4745
GOMF_TELOMERASE_RNA_BINDING	17	0.328192	0.964929	0.504444	0.677191	1	3186
GOMF_ARACHIDONIC_ACID_MONOOXYGENASE_ACTIVITY	44	0.25759	0.962737	0.525126	0.680744	1	1648
GOMF_KINASE_REGULATOR_ACTIVITY	263	0.188146	0.961097	0.54698	0.683272	1	5097
GOMF_GAMMA_TUBULIN_BINDING	35	0.265389	0.958533	0.517767	0.68796	1	4281
GOMF_EPIDERMAL_GROWTH_FACTOR_RECEPTOR_BINDING	39	0.256771	0.95569	0.537662	0.693311	1	3188
GOMF_LOW_DENSITY_LIPOPROTEIN_PARTICLE_BINDING	17	0.321333	0.952567	0.525346	0.699351	1	3564
GOMF_ISOMERASE_ACTIVITY	164	0.198244	0.952436	0.598765	0.697822	1	4598
GOMF_SINGLE_STRANDED_RNA_BINDING	97	0.212138	0.948822	0.549858	0.705383	1	5955
GOMF_OXIDOREDUCTASE_ACTIVITY_ACTING_ON_PAIRED_DONORS_WITH_INCORPORATION_OR_REDUCTION_OF_MOLECULAR_OXYGEN_REDUCED_FLAVIN_OR_FLAVOPROTEIN_AS_ONE_DONOR_AND_INCORPORATION_OF_ONE_ATOM_OF_OXYGEN	72	0.221249	0.945298	0.596542	0.711929	1	1804
GOMF_LRR_DOMAIN_BINDING	20	0.300413	0.942583	0.548387	0.716786	1	2087
GOMF_PHOSPHATIDYLINOSITOL_PHOSPHATE_BINDING	198	0.190174	0.942406	0.663717	0.715226	1	4426
GOMF_BETA_CATENIN_BINDING	96	0.216295	0.939096	0.599455	0.721629	1	5194
GOMF_RECEPTOR_SERINE_THREONINE_KINASE_BINDING	31	0.269246	0.938978	0.574412	0.719999	1	6737
GOMF_TRNA_METHYLTRANSFERASE_ACTIVITY	32	0.265496	0.938622	0.534404	0.718908	1	2872
GOMF_RNA_CAP_BINDING	16	0.319718	0.938425	0.531178	0.717466	1	1422
GOMF_CORECEPTOR_ACTIVITY	40	0.250936	0.936475	0.566351	0.720467	1	2373
GOMF_CHROMATIN_DNA_BINDING	115	0.205907	0.935501	0.617647	0.720944	1	4623
GOMF_N_ACYLTRANSFERASE_ACTIVITY	95	0.213549	0.929806	0.611594	0.733537	1	3064
GOMF_WNT_RECEPTOR_ACTIVITY	17	0.313779	0.927781	0.56962	0.736411	1	1780
GOMF_TUMOR_NECROSIS_FACTOR_RECEPTOR_BINDING	31	0.265144	0.92536	0.577396	0.740671	1	5105
GOMF_HYDROLASE_ACTIVITY_ACTING_ON_CARBON_NITROGEN_BUT_NOT_PEPTIDE_BONDS	138	0.19803	0.923796	0.657061	0.742524	1	3778
GOMF_NUCLEOSIDE_DIPHOSPHATE_PHOSPHATASE_ACTIVITY	17	0.307492	0.923186	0.57385	0.74214	1	2873
GOMF_SINGLE_STRANDED_DNA_BINDING	122	0.201486	0.914109	0.658263	0.762614	1	5844
GOMF_ACTININ_BINDING	41	0.246335	0.91404	0.618911	0.760795	1	5305
GOMF_OXIDOREDUCTASE_ACTIVITY_ACTING_ON_THE_CH_NH_GROUP_OF_DONORS_NAD_OR_NADP_AS_ACCEPTOR	16	0.313253	0.913551	0.591209	0.760027	1	5349
GOMF_ASPARTIC_TYPE_PEPTIDASE_ACTIVITY	31	0.262958	0.913267	0.593824	0.758705	1	1698
GOMF_GENERAL_TRANSCRIPTION_INITIATION_FACTOR_ACTIVITY	48	0.239902	0.912292	0.626566	0.759019	1	3728
GOMF_ANDROSTERONE_DEHYDROGENASE_ACTIVITY	18	0.306012	0.910712	0.57561	0.760799	1	1879
GOMF_NAD_BINDING	63	0.224497	0.908381	0.648936	0.764323	1	5579
GOMF_C_ACYLTRANSFERASE_ACTIVITY	21	0.28385	0.904697	0.611529	0.771156	1	2033
GOMF_CXCR_CHEMOKINE_RECEPTOR_BINDING	15	0.315581	0.904442	0.590164	0.769829	1	18
GOMF_HEXOSYLTRANSFERASE_ACTIVITY	184	0.184534	0.903523	0.721212	0.769994	1	3389
GOMF_PHOSPHATIDYLINOSITOL_4_5_BISPHOSPHATE_BINDING	94	0.205348	0.901138	0.686567	0.773728	1	2796
GOMF_HEAT_SHOCK_PROTEIN_BINDING	149	0.188893	0.900967	0.707246	0.772211	1	3388
GOMF_NITRIC_OXIDE_SYNTHASE_BINDING	22	0.281898	0.895485	0.622549	0.783186	1	3774
GOMF_RRNA_METHYLTRANSFERASE_ACTIVITY	20	0.286521	0.89374	0.614286	0.785272	1	1984
GOMF_PRE_MRNA_BINDING	38	0.245623	0.8937	0.637255	0.783414	1	5841
GOMF_TRANSMEMBRANE_RECEPTOR_PROTEIN_SERINE_THREONINE_KINASE_BINDING	23	0.273853	0.889253	0.589286	0.791646	1	6737
GOMF_GLYCOSYLTRANSFERASE_ACTIVITY	258	0.173175	0.887296	0.824561	0.794151	1	3389
GOMF_CHEMOKINE_RECEPTOR_BINDING	77	0.207199	0.885187	0.706199	0.796882	1	5282
GOMF_NUCLEOTIDYLTRANSFERASE_ACTIVITY	138	0.186509	0.882944	0.768786	0.800011	1	2726
GOMF_INOSITOL_PHOSPHATE_PHOSPHATASE_ACTIVITY	18	0.298721	0.882654	0.610092	0.798697	1	3690
GOMF_WNT_PROTEIN_BINDING	31	0.253106	0.881933	0.62341	0.798237	1	5032
GOMF_NUCLEAR_ESTROGEN_RECEPTOR_BINDING	50	0.224147	0.879548	0.675	0.801371	1	5386
GOMF_CYCLIN_BINDING	34	0.242876	0.879442	0.676093	0.799622	1	5385
GOMF_GROWTH_FACTOR_ACTIVITY	146	0.184569	0.876232	0.78635	0.804554	1	4371
GOMF_NADPLUS_BINDING	15	0.302126	0.87502	0.640732	0.805299	1	4996
GOMF_RIBOSOMAL_SMALL_SUBUNIT_BINDING	17	0.290096	0.874586	0.623762	0.804186	1	3128
GOMF_SNRNA_BINDING	43	0.230327	0.871722	0.680488	0.808094	1	1886
GOMF_EPHRIN_RECEPTOR_BINDING	32	0.248148	0.871067	0.676393	0.807495	1	1469
GOMF_L_GLUTAMATE_TRANSMEMBRANE_TRANSPORTER_ACTIVITY	15	0.307244	0.867481	0.629545	0.813117	1	5308
GOMF_LONG_CHAIN_FATTY_ACID_TRANSPORTER_ACTIVITY	18	0.287788	0.862937	0.669746	0.820412	1	4230
GOMF_LIPID_TRANSPORTER_ACTIVITY	181	0.176683	0.86263	0.851632	0.819112	1	4749
GOMF_METAL_CATION_MONOATOMIC_CATION_ANTIPORTER_ACTIVITY	39	0.234188	0.862475	0.721649	0.817443	1	2639
GOMF_HISTONE_DEACETYLASE_BINDING	138	0.183512	0.862366	0.809942	0.815686	1	4996
GOMF_CARBON_CARBON_LYASE_ACTIVITY	52	0.220408	0.857779	0.741772	0.823077	1	5596
GOMF_GAP_JUNCTION_CHANNEL_ACTIVITY	22	0.268355	0.853978	0.667453	0.828808	1	2811
GOMF_STEROID_DEHYDROGENASE_ACTIVITY	49	0.224719	0.852906	0.702186	0.828878	1	5582
GOMF_MRNA_BINDING	338	0.162089	0.852795	0.938697	0.82712	1	3660
GOMF_SIGNAL_SEQUENCE_BINDING	43	0.225766	0.851433	0.71867	0.827962	1	3411
GOMF_ANTIPORTER_ACTIVITY	124	0.18342	0.850606	0.801749	0.827581	1	4206
GOMF_NUCLEOTIDE_RECEPTOR_ACTIVITY	18	0.281276	0.849923	0.665148	0.826891	1	3371
GOMF_PEPTIDE_HORMONE_BINDING	51	0.217918	0.845875	0.765	0.83293	1	5089
GOMF_SERINE_HYDROLASE_ACTIVITY	210	0.168135	0.844	0.908257	0.834468	1	3238
GOMF_UDP_GLYCOSYLTRANSFERASE_ACTIVITY	140	0.177641	0.842615	0.859375	0.835267	1	3389
GOMF_NADPH_BINDING	18	0.284501	0.84151	0.694382	0.835242	1	6411
GOMF_CHANNEL_INHIBITOR_ACTIVITY	35	0.232114	0.840808	0.773196	0.834703	1	2665
GOMF_NUCLEOTIDASE_ACTIVITY	17	0.283946	0.83513	0.669136	0.843314	1	2851
GOMF_MAP_KINASE_KINASE_KINASE_ACTIVITY	24	0.256286	0.835115	0.706856	0.841401	1	6308
GOMF_ACYLGLYCEROL_O_ACYLTRANSFERASE_ACTIVITY	21	0.255083	0.822339	0.739857	0.862413	1	1612
GOMF_MONOOXYGENASE_ACTIVITY	140	0.173865	0.817555	0.900875	0.868733	1	1962
GOMF_METALLOEXOPEPTIDASE_ACTIVITY	62	0.197795	0.815465	0.8175	0.870163	1	5514
GOMF_SIGNALING_RECEPTOR_INHIBITOR_ACTIVITY	33	0.226906	0.808954	0.797927	0.878818	1	3693
GOMF_BIOACTIVE_LIPID_RECEPTOR_ACTIVITY	16	0.269734	0.795608	0.745882	0.898304	1	3366
GOMF_PROTEIN_MEMBRANE_ADAPTOR_ACTIVITY	35	0.222091	0.793862	0.811558	0.898971	1	3367
GOMF_POLY_PYRIMIDINE_TRACT_BINDING	32	0.225107	0.792266	0.797561	0.899403	1	4964
GOMF_ACTIN_MONOMER_BINDING	25	0.239544	0.791613	0.7723	0.898365	1	6481
GOMF_CARBONATE_DEHYDRATASE_ACTIVITY	16	0.271563	0.789829	0.72549	0.898973	1	4924
GOMF_PHOSPHATIDYLINOSITOL_PHOSPHATE_PHOSPHATASE_ACTIVITY	27	0.232888	0.78577	0.807601	0.902774	1	4834
GOMF_CYSTEINE_TYPE_ENDOPEPTIDASE_INHIBITOR_ACTIVITY_INVOLVED_IN_APOPTOTIC_PROCESS	30	0.228647	0.781245	0.80397	0.907077	1	1131
GOMF_HYDROLASE_ACTIVITY_ACTING_ON_CARBON_NITROGEN_BUT_NOT_PEPTIDE_BONDS_IN_LINEAR_AMIDES	81	0.182931	0.780732	0.928375	0.905762	1	3749
GOMF_EXONUCLEASE_ACTIVITY	76	0.184778	0.780451	0.9	0.904134	1	4530
GOMF_TRANSLATION_REPRESSOR_ACTIVITY	32	0.223748	0.779822	0.824121	0.902982	1	7007
GOMF_FRIZZLED_BINDING	42	0.206137	0.774318	0.855769	0.908527	1	1769
GOMF_TRANSCRIPTION_REGULATOR_INHIBITOR_ACTIVITY	23	0.241382	0.770571	0.812339	0.911639	1	943
GOMF_SOLUTE_SODIUM_SYMPORTER_ACTIVITY	80	0.176575	0.763393	0.920765	0.919083	1	4179
GOMF_ABC_TYPE_TRANSPORTER_ACTIVITY	47	0.194413	0.752101	0.888889	0.930983	1	5547
GOMF_TRANSMEMBRANE_RECEPTOR_PROTEIN_SERINE_THREONINE_KINASE_ACTIVITY	17	0.254432	0.749664	0.837905	0.931842	1	4010
GOMF_MITOGEN_ACTIVATED_PROTEIN_KINASE_BINDING	34	0.21215	0.74805	0.861728	0.931684	1	6449
GOMF_FAD_BINDING	45	0.195694	0.746212	0.891089	0.931812	1	1314
GOMF_SEMAPHORIN_RECEPTOR_BINDING	22	0.234706	0.740787	0.85022	0.9358	1	3248
GOMF_INTRAMEMBRANE_LIPID_TRANSPORTER_ACTIVITY	50	0.188707	0.740528	0.894349	0.934037	1	3765
GOMF_MONOATOMIC_ANION_MONOATOMIC_CATION_SYMPORTER_ACTIVITY	26	0.224725	0.737729	0.884521	0.934974	1	3639
GOMF_PROTEIN_DEMETHYLASE_ACTIVITY	29	0.216453	0.733847	0.863049	0.936993	1	4994
GOMF_S_ACYLTRANSFERASE_ACTIVITY	30	0.210358	0.729536	0.886076	0.939292	1	6743
GOMF_ENDONUCLEASE_ACTIVITY_ACTIVE_WITH_EITHER_RIBO_OR_DEOXYRIBONUCLEIC_ACIDS_AND_PRODUCING_5_PHOSPHOMONOESTERS	39	0.196225	0.729315	0.906329	0.937465	1	1721
GOMF_NADP_BINDING	47	0.187441	0.712924	0.923645	0.95095	1	6083
GOMF_CARBON_OXYGEN_LYASE_ACTIVITY	76	0.168576	0.70722	0.978022	0.953873	1	5053
GOMF_LIPOPROTEIN_PARTICLE_RECEPTOR_ACTIVITY	17	0.234993	0.706078	0.868354	0.952904	1	3564
GOMF_TRNA_BINDING	76	0.165743	0.705775	0.967391	0.951142	1	5243
GOMF_DEACETYLASE_ACTIVITY	32	0.19905	0.695013	0.892308	0.958132	1	3742
GOMF_RNA_STEM_LOOP_BINDING	18	0.220465	0.683786	0.872093	0.964443	1	4531
GOMF_METALLOCARBOXYPEPTIDASE_ACTIVITY	28	0.202523	0.679141	0.942263	0.96561	1	6387
GOMF_DNA_EXONUCLEASE_ACTIVITY	24	0.208113	0.674213	0.902256	0.966941	1	1457
GOMF_ATPASE_COUPLED_INTRAMEMBRANE_LIPID_TRANSPORTER_ACTIVITY	28	0.19507	0.670978	0.919725	0.966955	1	5547
GOMF_INTRAMOLECULAR_OXIDOREDUCTASE_ACTIVITY_TRANSPOSING_C_C_BONDS	19	0.210602	0.658869	0.903371	0.972342	1	4537
GOMF_WIDE_PORE_CHANNEL_ACTIVITY	38	0.175809	0.656539	0.970803	0.971622	1	2811
GOMF_NUCLEOCYTOPLASMIC_CARRIER_ACTIVITY	29	0.189917	0.652339	0.958442	0.971923	1	2780
GOMF_ALPHA_ACTININ_BINDING	30	0.184333	0.644612	0.955556	0.974187	1	6932
GOMF_POTASSIUM_ION_LEAK_CHANNEL_ACTIVITY	15	0.226641	0.637853	0.906323	0.975465	1	5228
GOMF_LONG_CHAIN_FATTY_ACID_COA_LIGASE_ACTIVITY	15	0.226256	0.635316	0.907407	0.974581	1	556
GOMF_HISTONE_H4_METHYLTRANSFERASE_ACTIVITY	15	0.218251	0.626087	0.930958	0.976671	1	368
GOMF_PROTEIN_TYROSINE_SERINE_THREONINE_PHOSPHATASE_ACTIVITY	41	0.152579	0.567266	0.99763	0.99358	1	6372
GOMF_PROTEIN_LYSINE_DEACETYLASE_ACTIVITY	20	0.171455	0.528617	0.990499	0.998637	1	4996
GOMF_PALMITOYLTRANSFERASE_ACTIVITY	36	0.136732	0.49353	0.997647	1	1	18745
GOMF_ORGANIC_CATION_TRANSMEMBRANE_TRANSPORTER_ACTIVITY	39	0.135584	0.492719	0.995157	0.998405	1	4913
GOMF_ACETYLCHOLINE_GATED_MONOATOMIC_CATION_SELECTIVE_CHANNEL_ACTIVITY	18	0.153966	0.467248	0.997641	0.998009	1	3761

## Sheet: 28dpl+
NAME	SIZE	ES	NES	NOM p-val	FDR q-val	FWER p-val	RANK AT MAX
GOMF_S100_PROTEIN_BINDING	15	0.747973	2.14049	0	0.0170672	0.014	1116
GOMF_AMYLOID_BETA_BINDING	69	0.472451	1.92046	0	0.152033	0.216	1977
GOMF_RNA_ENDONUCLEASE_ACTIVITY	65	0.475314	1.88543	0	0.150901	0.306	6228
GOMF_INTEGRIN_BINDING	151	0.406692	1.86809	0	0.137362	0.356	3797
GOMF_ACTIN_FILAMENT_BINDING	217	0.380711	1.81122	0	0.2075	0.581	2980
GOMF_MISFOLDED_PROTEIN_BINDING	18	0.604238	1.80771	0.0039604	0.17779	0.59	6036
GOMF_COLLAGEN_BINDING	69	0.434734	1.77148	0.00218341	0.21621	0.725	4643
GOMF_TAP_BINDING	19	0.581368	1.75298	0.00646552	0.226297	0.775	4327
GOMF_STRUCTURAL_CONSTITUENT_OF_CHROMATIN	39	0.479415	1.74448	0.00198413	0.215452	0.795	4450
GOMF_CD8_RECEPTOR_BINDING	19	0.570271	1.73163	0.00204918	0.217564	0.824	4327
GOMF_JUN_KINASE_BINDING	17	0.584889	1.72366	0.00646552	0.21665	0.857	3019
GOMF_EXTRACELLULAR_MATRIX_BINDING	58	0.439967	1.72154	0	0.203102	0.863	4696
GOMF_PROTEIN_FOLDING_CHAPERONE_BINDING	160	0.37141	1.71491	0.00214133	0.198681	0.879	3182
GOMF_FIBRONECTIN_BINDING	36	0.473259	1.68397	0.00845666	0.247052	0.947	1837
GOMF_VASCULAR_ENDOTHELIAL_GROWTH_FACTOR_RECEPTOR_BINDING	16	0.584371	1.67609	0.0222222	0.246409	0.958	5318
GOMF_PEPTIDASE_ACTIVATOR_ACTIVITY_INVOLVED_IN_APOPTOTIC_PROCESS	28	0.501402	1.6609	0.0118812	0.262918	0.972	3290
GOMF_BETA_2_MICROGLOBULIN_BINDING	26	0.497346	1.65853	0.0205339	0.252878	0.972	4327
GOMF_CYTOKINE_BINDING	142	0.352747	1.62425	0	0.316837	0.995	4422
GOMF_GROWTH_FACTOR_BINDING	141	0.355528	1.61972	0	0.311021	0.997	4422
GOMF_MHC_PROTEIN_BINDING	52	0.419704	1.60431	0.00823045	0.333626	0.998	3739
GOMF_RECEPTOR_TYROSINE_KINASE_BINDING	82	0.381183	1.60357	0.00627615	0.319581	0.998	3734
GOMF_OPSONIN_BINDING	21	0.531366	1.602	0.0161943	0.308225	0.999	4919
GOMF_FIBROBLAST_GROWTH_FACTOR_BINDING	26	0.49125	1.60051	0.0352697	0.298589	0.999	4650
GOMF_RNA_POLYMERASE_ACTIVITY	24	0.501472	1.59191	0.0308008	0.307437	0.999	4763
GOMF_LAMININ_BINDING	31	0.473104	1.58625	0.0162272	0.308824	0.999	4696
GOMF_CYSTEINE_TYPE_ENDOPEPTIDASE_ACTIVITY	80	0.380341	1.57418	0.00206186	0.325747	1	3189
GOMF_HMG_BOX_DOMAIN_BINDING	22	0.502818	1.56894	0.0254237	0.325982	1	4044
GOMF_KINESIN_BINDING	52	0.406106	1.56597	0.0226337	0.322466	1	3919
GOMF_COMPLEMENT_BINDING	27	0.47089	1.55624	0.027668	0.33601	1	3709
GOMF_RNA_ENDONUCLEASE_ACTIVITY_PRODUCING_5_PHOSPHOMONOESTERS	29	0.456053	1.55377	0.0247619	0.330349	1	6228
GOMF_PROTEIN_SEQUESTERING_ACTIVITY	25	0.484168	1.55138	0.0229645	0.325919	1	2671
GOMF_PROTEIN_PHOSPHATASE_BINDING	182	0.33053	1.54793	0	0.323806	1	3940
GOMF_O_METHYLTRANSFERASE_ACTIVITY	22	0.500982	1.53563	0.0218254	0.344314	1	5911
GOMF_CELL_ADHESION_MOLECULE_BINDING	302	0.306625	1.53475	0	0.336456	1	3870
GOMF_NUCLEAR_ANDROGEN_RECEPTOR_BINDING	33	0.443412	1.53413	0.0156863	0.328229	1	3204
GOMF_14_3_3_PROTEIN_BINDING	49	0.406542	1.53299	0.0190275	0.32227	1	6008
GOMF_RRNA_BINDING	70	0.379466	1.53	0.0170213	0.319947	1	1770
GOMF_PHOSPHOTRANSFERASE_ACTIVITY_PHOSPHATE_GROUP_AS_ACCEPTOR	30	0.447783	1.51435	0.0309278	0.347751	1	5126
GOMF_THREONINE_TYPE_PEPTIDASE_ACTIVITY	15	0.533706	1.5068	0.034413	0.357459	1	2696
GOMF_T_CELL_RECEPTOR_BINDING	34	0.424105	1.50335	0.0363636	0.357416	1	4575
GOMF_ATPASE_COUPLED_TRANSMEMBRANE_TRANSPORTER_ACTIVITY	108	0.341884	1.49229	0.0104167	0.377556	1	3373
GOMF_PEPTIDASE_REGULATOR_ACTIVITY	253	0.30419	1.48988	0.0020202	0.374983	1	4487
GOMF_NADPH_BINDING	18	0.497305	1.47667	0.0745098	0.401209	1	2996
GOMF_STEROL_TRANSFER_ACTIVITY	22	0.468682	1.47636	0.0493562	0.392893	1	2318
GOMF_PHOSPHATASE_BINDING	234	0.301629	1.47389	0.00436681	0.390471	1	3940
GOMF_PROTEIN_KINASE_C_BINDING	58	0.375889	1.47313	0.0257937	0.384106	1	3330
GOMF_PROTEIN_LIPID_COMPLEX_BINDING	30	0.445292	1.47145	0.0420842	0.38005	1	2036
GOMF_STRUCTURAL_CONSTITUENT_OF_MUSCLE	21	0.470198	1.46946	0.0618337	0.377196	1	2548
GOMF_NUCLEOSIDE_DIPHOSPHATE_KINASE_ACTIVITY	17	0.501498	1.469	0.0541126	0.370919	1	5126
GOMF_CARGO_RECEPTOR_ACTIVITY	82	0.34973	1.46563	0.0105708	0.371519	1	4208
GOMF_OXIDOREDUCTASE_ACTIVITY_ACTING_ON_THE_CH_CH_GROUP_OF_DONORS_NAD_OR_NADP_AS_ACCEPTOR	33	0.42382	1.45926	0.0459082	0.379721	1	4618
GOMF_CHROMATIN_DNA_BINDING	115	0.326641	1.45801	0.0191083	0.375586	1	6929
GOMF_ENDONUCLEASE_ACTIVITY_ACTIVE_WITH_EITHER_RIBO_OR_DEOXYRIBONUCLEIC_ACIDS_AND_PRODUCING_5_PHOSPHOMONOESTERS	39	0.402323	1.45462	0.02537	0.377125	1	6228
GOMF_CYTOKINE_RECEPTOR_ACTIVITY	94	0.336702	1.44457	0.0224949	0.394767	1	3346
GOMF_NATURAL_KILLER_CELL_LECTIN_LIKE_RECEPTOR_BINDING	34	0.424899	1.4439	0.0515464	0.389284	1	4327
GOMF_L_ASCORBIC_ACID_BINDING	19	0.477548	1.44307	0.0693277	0.384975	1	5708
GOMF_GROWTH_FACTOR_RECEPTOR_BINDING	151	0.311224	1.43941	0.00833333	0.386859	1	3482
GOMF_MONOSACCHARIDE_BINDING	92	0.340154	1.43702	0.0315789	0.385975	1	3554
GOMF_PROTEIN_TYROSINE_KINASE_BINDING	126	0.320362	1.43433	0.00862069	0.386392	1	3734
GOMF_NF_KAPPAB_BINDING	33	0.426656	1.4331	0.0445344	0.383022	1	3501
GOMF_STEROL_TRANSPORTER_ACTIVITY	33	0.415323	1.4312	0.0530452	0.381284	1	2318
GOMF_PROTEASE_BINDING	185	0.301374	1.4306	0.00630252	0.376454	1	5325
GOMF_POLYSACCHARIDE_BINDING	28	0.434902	1.43043	0.0480962	0.370963	1	4708
GOMF_CALCIUM_DEPENDENT_PROTEIN_BINDING	90	0.333151	1.42343	0.0253411	0.381879	1	5654
GOMF_UBIQUITIN_BINDING	97	0.32769	1.42196	0.0229645	0.379541	1	2557
GOMF_CATALYTIC_ACTIVITY_ACTING_ON_RNA	379	0.276199	1.42141	0	0.374791	1	5020
GOMF_BH_DOMAIN_BINDING	15	0.498118	1.42038	0.0865191	0.371572	1	3672
GOMF_ENDONUCLEASE_ACTIVITY	118	0.32042	1.41889	0.00608519	0.369501	1	6228
GOMF_RIBONUCLEOPROTEIN_COMPLEX_BINDING	181	0.299549	1.4161	0.00656455	0.370457	1	2812
GOMF_ATPASE_COUPLED_ION_TRANSMEMBRANE_TRANSPORTER_ACTIVITY	23	0.457407	1.41324	0.0724947	0.371792	1	3276
GOMF_MOLECULAR_FUNCTION_INHIBITOR_ACTIVITY	500	0.264153	1.41213	0	0.369295	1	4857
GOMF_ANTIGEN_BINDING	107	0.32278	1.40866	0.0276596	0.372238	1	5215
GOMF_CYSTEINE_TYPE_ENDOPEPTIDASE_REGULATOR_ACTIVITY_INVOLVED_IN_APOPTOTIC_PROCESS	57	0.366961	1.40422	0.0461538	0.377871	1	6945
GOMF_OXIDOREDUCTASE_ACTIVITY_ACTING_ON_THE_CH_CH_GROUP_OF_DONORS	62	0.356203	1.3993	0.05	0.385129	1	5950
GOMF_ATPASE_COUPLED_MONOATOMIC_CATION_TRANSMEMBRANE_TRANSPORTER_ACTIVITY	57	0.362151	1.39693	0.0563674	0.385663	1	3373
GOMF_ACTIN_BINDING	441	0.266689	1.39305	0.00214592	0.390621	1	3719
GOMF_STRUCTURAL_CONSTITUENT_OF_CYTOSKELETON	72	0.339637	1.39197	0.0357853	0.388168	1	1760
GOMF_MHC_CLASS_I_PROTEIN_BINDING	40	0.384325	1.38361	0.0474383	0.403701	1	3739
GOMF_ENZYME_INHIBITOR_ACTIVITY	388	0.266417	1.38135	0.00424628	0.403595	1	4996
GOMF_LONG_CHAIN_FATTY_ACID_BINDING	20	0.457237	1.38085	0.102564	0.399788	1	5410
GOMF_PEPTIDASE_ACTIVATOR_ACTIVITY	61	0.349582	1.37336	0.0563107	0.413807	1	3761
GOMF_LIPID_PHOSPHATASE_ACTIVITY	18	0.457186	1.37092	0.122153	0.414792	1	5436
GOMF_IMMUNE_RECEPTOR_ACTIVITY	132	0.30066	1.36605	0.0188285	0.421469	1	4684
GOMF_MICROTUBULE_PLUS_END_BINDING	21	0.44412	1.36469	0.0916497	0.419827	1	4722
GOMF_CXCR_CHEMOKINE_RECEPTOR_BINDING	15	0.493194	1.361	0.0957447	0.423644	1	1163
GOMF_RIBOSOME_BINDING	112	0.311362	1.36006	0.0357143	0.420884	1	3022
GOMF_NUCLEOSIDE_MONOPHOSPHATE_KINASE_ACTIVITY	17	0.462621	1.35934	0.0958084	0.418007	1	3551
GOMF_RNA_POLYMERASE_CORE_ENZYME_BINDING	40	0.371937	1.35071	0.0800821	0.436223	1	2899
GOMF_ENDOPEPTIDASE_REGULATOR_ACTIVITY	203	0.278482	1.34379	0.0169851	0.449507	1	4796
GOMF_TAU_PROTEIN_BINDING	22	0.429002	1.34224	0.115139	0.448553	1	2801
GOMF_PROTEIN_PHOSPHATASE_1_BINDING	30	0.400975	1.34124	0.0993789	0.446424	1	4346
GOMF_PROTEIN_FOLDING_CHAPERONE	55	0.343238	1.33323	0.07431	0.46283	1	3225
GOMF_PROTEIN_DEMETHYLASE_ACTIVITY	29	0.398369	1.32975	0.118393	0.467131	1	4937
GOMF_ARP2_3_COMPLEX_BINDING	17	0.470723	1.32796	0.139583	0.466778	1	4308
GOMF_PHOSPHATIDYLSERINE_BINDING	67	0.322654	1.32593	0.0819328	0.4672	1	3455
GOMF_PEPTIDE_ANTIGEN_BINDING	55	0.343394	1.32317	0.0865979	0.469597	1	5215
GOMF_POLYUBIQUITIN_MODIFICATION_DEPENDENT_PROTEIN_BINDING	60	0.335117	1.31714	0.0661157	0.481167	1	7129
GOMF_RNA_POLYMERASE_II_SPECIFIC_DNA_BINDING_TRANSCRIPTION_FACTOR_BINDING	375	0.254568	1.31671	0.0109409	0.477351	1	4699
GOMF_ADP_BINDING	41	0.362528	1.31533	0.078629	0.476396	1	4821
GOMF_HYDROLASE_ACTIVITY_HYDROLYZING_O_GLYCOSYL_COMPOUNDS	98	0.303487	1.31518	0.0534979	0.472135	1	5066
GOMF_NADPLUS_PROTEIN_ADP_RIBOSYLTRANSFERASE_ACTIVITY	25	0.402206	1.31143	0.114458	0.477233	1	4322
GOMF_GLUTATHIONE_PEROXIDASE_ACTIVITY	24	0.411779	1.30843	0.130064	0.480678	1	4902
GOMF_R_SMAD_BINDING	26	0.404089	1.30244	0.138229	0.492524	1	955
GOMF_PEPTIDE_BINDING	331	0.256338	1.30214	0.0106838	0.48857	1	4849
GOMF_RNA_POLYMERASE_BINDING	60	0.332676	1.3003	0.0903226	0.489041	1	2899
GOMF_NUCLEOBASE_CONTAINING_COMPOUND_KINASE_ACTIVITY	37	0.368635	1.29674	0.115854	0.494785	1	5126
GOMF_LIPOPOLYSACCHARIDE_BINDING	39	0.353982	1.29563	0.120087	0.493251	1	3455
GOMF_MODIFIED_AMINO_ACID_BINDING	91	0.30086	1.29473	0.0597015	0.491133	1	3061
GOMF_NUCLEOTIDASE_ACTIVITY	17	0.43823	1.2932	0.144554	0.491085	1	1449
GOMF_RNA_POLYMERASE_II_CORE_PROMOTER_SEQUENCE_SPECIFIC_DNA_BINDING	21	0.414042	1.2868	0.161224	0.504479	1	5047
GOMF_2_OXOGLUTARATE_DEPENDENT_DIOXYGENASE_ACTIVITY	61	0.323551	1.28406	0.0925926	0.507805	1	5238
GOMF_CHANNEL_INHIBITOR_ACTIVITY	35	0.360108	1.28237	0.130879	0.507924	1	2794
GOMF_GROWTH_FACTOR_ACTIVITY	146	0.277078	1.27787	0.0573248	0.516188	1	4836
GOMF_SUMO_TRANSFERASE_ACTIVITY	25	0.391078	1.27771	0.146237	0.512047	1	68
GOMF_NOTCH_BINDING	25	0.397216	1.2752	0.13913	0.514925	1	3992
GOMF_LIGASE_ACTIVITY_FORMING_CARBON_NITROGEN_BONDS	47	0.336373	1.27441	0.128421	0.512636	1	2223
GOMF_OXIDOREDUCTASE_ACTIVITY_ACTING_ON_THE_CH_NH_GROUP_OF_DONORS_NAD_OR_NADP_AS_ACCEPTOR	16	0.439262	1.27394	0.169014	0.509514	1	3509
GOMF_SH2_DOMAIN_BINDING	45	0.339317	1.27271	0.128049	0.508468	1	2583
GOMF_EXTRACELLULAR_MATRIX_STRUCTURAL_CONSTITUENT	144	0.277112	1.26887	0.0554371	0.515	1	4884
GOMF_LOW_DENSITY_LIPOPROTEIN_PARTICLE_BINDING	17	0.443897	1.26825	0.183794	0.512421	1	5681
GOMF_MANNOSIDASE_ACTIVITY	15	0.448418	1.26593	0.176842	0.514708	1	4616
GOMF_LIGASE_ACTIVITY	163	0.270395	1.26555	0.0587002	0.511456	1	4246
GOMF_PROTEIN_DISULFIDE_REDUCTASE_ACTIVITY	25	0.391724	1.26354	0.147874	0.513097	1	2322
GOMF_SCAVENGER_RECEPTOR_ACTIVITY	43	0.339013	1.26288	0.135135	0.510665	1	6181
GOMF_MICROFILAMENT_MOTOR_ACTIVITY	37	0.360413	1.2626	0.140244	0.507345	1	3111
GOMF_UBIQUITIN_LIKE_PROTEIN_BINDING	118	0.281847	1.26056	0.0852878	0.509009	1	2557
GOMF_GTPASE_BINDING	334	0.247275	1.25772	0.0337553	0.512661	1	4482
GOMF_KINASE_INHIBITOR_ACTIVITY	73	0.302738	1.255	0.100218	0.516273	1	4996
GOMF_MICROTUBULE_BINDING	264	0.249509	1.2548	0.0189873	0.512864	1	4728
GOMF_AMIDE_BINDING	418	0.241503	1.25354	0.0179775	0.512424	1	4850
GOMF_PROTEIN_TYROSINE_KINASE_ACTIVATOR_ACTIVITY	34	0.366994	1.25346	0.141104	0.508782	1	1692
GOMF_GENERAL_TRANSCRIPTION_INITIATION_FACTOR_BINDING	61	0.321217	1.25299	0.113006	0.506311	1	4961
GOMF_ACETYLCHOLINE_GATED_MONOATOMIC_CATION_SELECTIVE_CHANNEL_ACTIVITY	18	0.425338	1.25069	0.200401	0.508586	1	7521
GOMF_IONOTROPIC_GLUTAMATE_RECEPTOR_BINDING	49	0.3271	1.24842	0.133056	0.510816	1	3279
GOMF_ADRENERGIC_RECEPTOR_BINDING	23	0.387594	1.24785	0.146392	0.508596	1	3482
GOMF_HEXOSAMINIDASE_ACTIVITY	18	0.421008	1.24624	0.179435	0.509002	1	7772
GOMF_CORE_PROMOTER_SEQUENCE_SPECIFIC_DNA_BINDING	48	0.336546	1.24573	0.144269	0.50673	1	5047
GOMF_PRE_MRNA_BINDING	38	0.347852	1.24461	0.139059	0.506182	1	5025
GOMF_GABA_RECEPTOR_BINDING	18	0.422169	1.24428	0.194605	0.503342	1	3278
GOMF_UBIQUITIN_LIKE_PROTEIN_LIGASE_BINDING	339	0.244903	1.24293	0.0307692	0.50317	1	6451
GOMF_MOLECULAR_CONDENSATE_SCAFFOLD_ACTIVITY	31	0.360699	1.23776	0.17316	0.513215	1	699
GOMF_PHOSPHATASE_INHIBITOR_ACTIVITY	46	0.336409	1.23762	0.130526	0.509944	1	4667
GOMF_PROTEIN_DISULFIDE_ISOMERASE_ACTIVITY	18	0.430494	1.23631	0.200828	0.509866	1	3065
GOMF_DOUBLE_STRANDED_RNA_BINDING	81	0.294102	1.23548	0.104603	0.508482	1	4229
GOMF_HISTONE_MODIFYING_ACTIVITY	192	0.256584	1.23443	0.0647059	0.507866	1	5049
GOMF_PROTEOGLYCAN_BINDING	43	0.341275	1.23273	0.161765	0.508986	1	2219
GOMF_PHOSPHOLIPID_BINDING	485	0.235957	1.23023	0.0234542	0.512294	1	3579
GOMF_ANTIOXIDANT_ACTIVITY	81	0.297065	1.22986	0.124464	0.509755	1	3284
GOMF_DIOXYGENASE_ACTIVITY	93	0.291794	1.22921	0.11609	0.508156	1	5891
GOMF_SCAFFOLD_PROTEIN_BINDING	88	0.292009	1.22711	0.105809	0.510649	1	3263
GOMF_STRUCTURAL_CONSTITUENT_OF_EYE_LENS	25	0.382851	1.22623	0.176829	0.509657	1	103
GOMF_INSULIN_LIKE_GROWTH_FACTOR_BINDING	18	0.417468	1.2258	0.210421	0.507548	1	3306
GOMF_UBIQUITIN_LIKE_PROTEIN_LIGASE_ACTIVITY	353	0.237978	1.22489	0.0443459	0.50661	1	6362
GOMF_LIGASE_ACTIVITY_FORMING_CARBON_OXYGEN_BONDS	41	0.340306	1.22142	0.175105	0.512532	1	4246
GOMF_RACEMASE_AND_EPIMERASE_ACTIVITY	15	0.446369	1.21968	0.224652	0.513802	1	2944
GOMF_HYDROLASE_ACTIVITY_ACTING_ON_GLYCOSYL_BONDS	133	0.266871	1.21785	0.0989899	0.515034	1	5066
GOMF_MYOSIN_BINDING	77	0.296678	1.21544	0.149194	0.518372	1	1420
GOMF_LIPOPROTEIN_PARTICLE_RECEPTOR_ACTIVITY	17	0.41225	1.21514	0.206287	0.515918	1	3276
GOMF_COPPER_ION_BINDING	66	0.307108	1.21409	0.112735	0.515304	1	4083
GOMF_CYSTEINE_TYPE_ENDOPEPTIDASE_INHIBITOR_ACTIVITY	42	0.33416	1.21358	0.168514	0.513425	1	5227
GOMF_XENOBIOTIC_TRANSMEMBRANE_TRANSPORTER_ACTIVITY	38	0.336198	1.2134	0.164147	0.510725	1	2932
GOMF_PHOSPHATIDYLINOSITOL_BINDING	292	0.243411	1.21163	0.0583333	0.512476	1	3089
GOMF_SEMAPHORIN_RECEPTOR_BINDING	22	0.393443	1.21119	0.174897	0.510452	1	3163
GOMF_HEPARIN_BINDING	173	0.255066	1.20955	0.100823	0.511526	1	5069
GOMF_BETA_CATENIN_BINDING	96	0.280914	1.20901	0.144	0.509766	1	5895
GOMF_EXTRACELLULAR_MATRIX_STRUCTURAL_CONSTITUENT_CONFERRING_TENSILE_STRENGTH	45	0.327588	1.20806	0.166324	0.50921	1	6419
GOMF_PROTEIN_HETERODIMERIZATION_ACTIVITY	286	0.24188	1.20773	0.0535332	0.506964	1	4750
GOMF_EXOGENOUS_PROTEIN_BINDING	44	0.331518	1.20477	0.200837	0.511788	1	2456
GOMF_CHANNEL_REGULATOR_ACTIVITY	144	0.264986	1.20268	0.128035	0.514559	1	3135
GOMF_DISORDERED_DOMAIN_SPECIFIC_BINDING	33	0.351343	1.20119	0.209446	0.515549	1	6191
GOMF_MANNOSE_BINDING	33	0.351259	1.19685	0.216518	0.52425	1	3549
GOMF_SODIUM_CHANNEL_REGULATOR_ACTIVITY	35	0.332919	1.19445	0.201754	0.527477	1	2170
GOMF_DISULFIDE_OXIDOREDUCTASE_ACTIVITY	33	0.342637	1.19407	0.212679	0.525554	1	1183
GOMF_DNA_ENDONUCLEASE_ACTIVITY	39	0.325532	1.19002	0.21978	0.53348	1	4721
GOMF_HISTONE_KINASE_ACTIVITY	24	0.376946	1.18985	0.255717	0.530908	1	4892
GOMF_PROTEASOME_BINDING	20	0.396931	1.18927	0.234568	0.529594	1	7037
GOMF_RNA_NUCLEASE_ACTIVITY	120	0.263279	1.1885	0.124183	0.528498	1	3286
GOMF_TRANSCRIPTION_COACTIVATOR_ACTIVITY	259	0.239031	1.18485	0.0843882	0.535499	1	6823
GOMF_PHOSPHOLIPID_TRANSPORTER_ACTIVITY	65	0.295457	1.18089	0.190776	0.543501	1	5041
GOMF_NUCLEOSIDE_TRIPHOSPHATASE_REGULATOR_ACTIVITY	427	0.225495	1.18079	0.0504386	0.54076	1	3345
GOMF_ABC_TYPE_XENOBIOTIC_TRANSPORTER_ACTIVITY	17	0.402003	1.18071	0.24165	0.537988	1	2932
GOMF_OXIDOREDUCTASE_ACTIVITY_ACTING_ON_A_SULFUR_GROUP_OF_DONORS	51	0.312756	1.17905	0.201699	0.539276	1	5129
GOMF_CATALYTIC_ACTIVITY_ACTING_ON_A_GLYCOPROTEIN	22	0.372034	1.17877	0.232465	0.537131	1	344
GOMF_FAD_BINDING	45	0.313133	1.17815	0.191446	0.535973	1	4804
GOMF_INTRAMOLECULAR_TRANSFERASE_ACTIVITY	26	0.361433	1.17799	0.202929	0.533542	1	2806
GOMF_SIGNALING_RECEPTOR_INHIBITOR_ACTIVITY	33	0.338304	1.17616	0.213389	0.535394	1	2617
GOMF_CHEMOKINE_BINDING	34	0.337629	1.17535	0.224576	0.534819	1	6008
GOMF_SEQUENCE_SPECIFIC_SINGLE_STRANDED_DNA_BINDING	15	0.419936	1.17249	0.252485	0.539144	1	3755
GOMF_FLAVIN_ADENINE_DINUCLEOTIDE_BINDING	91	0.275439	1.17194	0.168443	0.537951	1	5988
GOMF_PHOSPHATIDYLINOSITOL_3_KINASE_BINDING	42	0.322789	1.17183	0.215606	0.535508	1	2260
GOMF_HSP90_PROTEIN_BINDING	50	0.311746	1.17163	0.196356	0.533312	1	7229
GOMF_CATALYTIC_ACTIVITY_ACTING_ON_A_TRNA	129	0.258569	1.16673	0.178649	0.543869	1	7247
GOMF_BASIC_AMINO_ACID_TRANSMEMBRANE_TRANSPORTER_ACTIVITY	19	0.38036	1.15936	0.255533	0.561521	1	2881
GOMF_ATP_DEPENDENT_ACTIVITY_ACTING_ON_RNA	73	0.290354	1.1588	0.216495	0.560158	1	5015
GOMF_NUCLEASE_ACTIVITY	200	0.241084	1.15845	0.14405	0.558325	1	6107
GOMF_PHOSPHOLIPASE_ACTIVITY	97	0.270812	1.15734	0.197581	0.558515	1	3061
GOMF_MOLECULAR_CARRIER_ACTIVITY	88	0.273698	1.15551	0.194561	0.560763	1	2972
GOMF_MEMBRANE_INSERTASE_ACTIVITY	16	0.394868	1.15542	0.275	0.55816	1	8494
GOMF_PENTOSYLTRANSFERASE_ACTIVITY	51	0.303518	1.15483	0.224066	0.556953	1	4322
GOMF_LYSOPHOSPHOLIPASE_ACTIVITY	23	0.364104	1.15426	0.265594	0.555792	1	1371
GOMF_CYSTEINE_TYPE_PEPTIDASE_ACTIVITY	171	0.246988	1.15398	0.152993	0.553733	1	4221
GOMF_MODIFIED_AMINO_ACID_TRANSMEMBRANE_TRANSPORTER_ACTIVITY	39	0.322477	1.15139	0.238397	0.557542	1	2748
GOMF_POTASSIUM_CHANNEL_REGULATOR_ACTIVITY	50	0.302305	1.14906	0.229376	0.561214	1	4823
GOMF_APOLIPOPROTEIN_BINDING	20	0.370534	1.14872	0.261044	0.55942	1	2270
GOMF_CALMODULIN_BINDING	193	0.242849	1.14794	0.162162	0.558745	1	3361
GOMF_OXIDOREDUCTASE_ACTIVITY_ACTING_ON_PAIRED_DONORS_WITH_OXIDATION_OF_A_PAIR_OF_DONORS_RESULTING_IN_THE_REDUCTION_OF_MOLECULAR_OXYGEN_TO_TWO_MOLECULES_OF_WATER	15	0.409331	1.14767	0.288802	0.556697	1	6334
GOMF_GLYCOSAMINOGLYCAN_BINDING	237	0.23518	1.14557	0.135945	0.559647	1	5069
GOMF_BASAL_TRANSCRIPTION_MACHINERY_BINDING	62	0.28525	1.14165	0.23431	0.567479	1	4961
GOMF_PROTEIN_CARRIER_CHAPERONE	32	0.335941	1.14134	0.249497	0.565608	1	8059
GOMF_PROTEIN_TRANSPORTER_ACTIVITY	28	0.338975	1.13953	0.267368	0.568072	1	4332
GOMF_NADP_BINDING	47	0.304763	1.13743	0.269777	0.571006	1	3389
GOMF_TRANSCRIPTION_REGULATOR_INHIBITOR_ACTIVITY	23	0.353918	1.13234	0.285408	0.582474	1	4477
GOMF_NUCLEAR_LOCALIZATION_SEQUENCE_BINDING	23	0.358053	1.13187	0.280164	0.580979	1	4022
GOMF_LIPID_TRANSFER_ACTIVITY	50	0.297133	1.12772	0.270103	0.589727	1	3762
GOMF_SIGNALING_ADAPTOR_ACTIVITY	88	0.266097	1.12567	0.238397	0.592624	1	3936
GOMF_SULFUR_COMPOUND_BINDING	287	0.224537	1.12467	0.155789	0.592523	1	4211
GOMF_PROTEIN_PHOSPHATASE_2A_BINDING	38	0.313787	1.12286	0.261905	0.594915	1	2950
GOMF_ALPHA_ACTININ_BINDING	30	0.331074	1.11945	0.273642	0.601951	1	5633
GOMF_DEMETHYLASE_ACTIVITY	43	0.306113	1.11914	0.254545	0.600033	1	4937
GOMF_PROTEIN_KINASE_A_CATALYTIC_SUBUNIT_BINDING	15	0.395534	1.11896	0.310204	0.59785	1	3807
GOMF_DICARBOXYLIC_ACID_TRANSMEMBRANE_TRANSPORTER_ACTIVITY	31	0.323056	1.1188	0.294845	0.595588	1	3107
GOMF_L_AMINO_ACID_TRANSMEMBRANE_TRANSPORTER_ACTIVITY	70	0.274962	1.11786	0.237006	0.595609	1	4521
GOMF_SH3_DOMAIN_BINDING	128	0.247799	1.11572	0.225738	0.598997	1	4897
GOMF_FIBROBLAST_GROWTH_FACTOR_RECEPTOR_BINDING	29	0.337467	1.11357	0.307843	0.602121	1	2398
GOMF_TRANSFERASE_ACTIVITY_TRANSFERRING_ONE_CARBON_GROUPS	205	0.231137	1.10912	0.210309	0.611814	1	6291
GOMF_KINASE_REGULATOR_ACTIVITY	263	0.226184	1.10686	0.219457	0.615582	1	3650
GOMF_NUCLEAR_RECEPTOR_BINDING	153	0.240973	1.10658	0.245322	0.613748	1	6233
GOMF_IRON_ION_BINDING	168	0.2365	1.10274	0.236674	0.62189	1	3496
GOMF_AMINOACYLTRANSFERASE_ACTIVITY	461	0.209377	1.10179	0.146119	0.621662	1	6397
GOMF_PHOSPHATIDYLINOSITOL_PHOSPHATE_BINDING	198	0.228999	1.10062	0.208333	0.622353	1	3089
GOMF_K63_LINKED_POLYUBIQUITIN_MODIFICATION_DEPENDENT_PROTEIN_BINDING	25	0.335902	1.09859	0.312629	0.625014	1	5254
GOMF_PROTEIN_LYSINE_DEACETYLASE_ACTIVITY	20	0.358653	1.09779	0.321083	0.624712	1	1279
GOMF_TRANSMEMBRANE_RECEPTOR_PROTEIN_TYROSINE_KINASE_ACTIVATOR_ACTIVITY	19	0.369529	1.09772	0.341241	0.622271	1	1692
GOMF_TRANSCRIPTION_COREGULATOR_ACTIVITY	478	0.207992	1.09765	0.172867	0.619842	1	5061
GOMF_CARBOHYDRATE_BINDING	278	0.220482	1.09705	0.203501	0.618811	1	4919
GOMF_TRNA_METHYLTRANSFERASE_ACTIVITY	32	0.320629	1.0962	0.306889	0.618612	1	3452
GOMF_GUANYL_NUCLEOTIDE_EXCHANGE_FACTOR_ACTIVITY	203	0.22662	1.0947	0.213823	0.620297	1	3345
GOMF_METAL_CLUSTER_BINDING	67	0.272173	1.09174	0.297468	0.626523	1	6648
GOMF_GTPASE_ACTIVATOR_ACTIVITY	238	0.224198	1.09057	0.232506	0.62723	1	3270
GOMF_TRANSMEMBRANE_RECEPTOR_PROTEIN_TYROSINE_KINASE_ACTIVITY	60	0.280879	1.08909	0.299799	0.628621	1	3348
GOMF_DIPEPTIDASE_ACTIVITY	17	0.378586	1.08787	0.347913	0.629601	1	4157
GOMF_AMIDE_TRANSMEMBRANE_TRANSPORTER_ACTIVITY	50	0.287756	1.08779	0.320796	0.627211	1	2297
GOMF_PHOSPHOLIPID_TRANSFER_ACTIVITY	22	0.344556	1.08685	0.327869	0.627284	1	3762
GOMF_DELAYED_RECTIFIER_POTASSIUM_CHANNEL_ACTIVITY	26	0.334212	1.08658	0.337634	0.625521	1	6918
GOMF_ACTININ_BINDING	41	0.300383	1.0863	0.332685	0.623798	1	5633
GOMF_MRNA_BINDING	338	0.210729	1.08619	0.201232	0.621544	1	2570
GOMF_ACYL_COA_BINDING	26	0.331781	1.08609	0.34127	0.61931	1	2391
GOMF_CHOLESTEROL_BINDING	50	0.282053	1.0823	0.283644	0.627564	1	2465
GOMF_SNRNA_BINDING	43	0.294121	1.0821	0.322105	0.625497	1	6129
GOMF_OXIDOREDUCTASE_ACTIVITY_ACTING_ON_CH_OH_GROUP_OF_DONORS	148	0.232176	1.08094	0.275641	0.626032	1	3616
GOMF_TRANSMEMBRANE_TRANSPORTER_BINDING	164	0.229544	1.07681	0.278884	0.635314	1	4022
GOMF_GLYCOLIPID_BINDING	31	0.319449	1.07669	0.350101	0.633173	1	6074
GOMF_ATPASE_BINDING	98	0.251916	1.07667	0.282051	0.630728	1	4339
GOMF_ALDO_KETO_REDUCTASE_NADP_ACTIVITY	32	0.322105	1.07608	0.348101	0.629842	1	3135
GOMF_PHOSPHORIC_ESTER_HYDROLASE_ACTIVITY	346	0.209105	1.07373	0.20985	0.634014	1	3870
GOMF_ISOMERASE_ACTIVITY	164	0.230748	1.07308	0.304348	0.633482	1	3235
GOMF_PHOSPHATIDYLINOSITOL_BISPHOSPHATE_BINDING	119	0.237993	1.07286	0.302041	0.631537	1	3089
GOMF_DYNEIN_COMPLEX_BINDING	24	0.327462	1.0711	0.356299	0.633792	1	1774
GOMF_RNA_METHYLTRANSFERASE_ACTIVITY	61	0.268801	1.07066	0.320084	0.632561	1	1592
GOMF_MANNOSYLTRANSFERASE_ACTIVITY	24	0.3342	1.07052	0.365422	0.630484	1	2195
GOMF_MOLECULAR_SEQUESTERING_ACTIVITY	44	0.290384	1.07011	0.348269	0.629298	1	2671
GOMF_GLUCOSYLTRANSFERASE_ACTIVITY	18	0.355345	1.06501	0.404858	0.641136	1	3812
GOMF_ABC_TYPE_TRANSPORTER_ACTIVITY	47	0.286834	1.0646	0.36157	0.639799	1	3274
GOMF_HISTONE_H3K4_METHYLTRANSFERASE_ACTIVITY	19	0.35459	1.06197	0.388646	0.644758	1	6529
GOMF_PHOSPHATASE_ACTIVITY	260	0.214913	1.06112	0.271552	0.644696	1	3870
GOMF_SMAD_BINDING	85	0.255411	1.06098	0.329897	0.642652	1	4699
GOMF_HELICASE_ACTIVITY	149	0.228459	1.05786	0.322785	0.648897	1	5119
GOMF_STEROL_BINDING	59	0.269509	1.05764	0.331224	0.647171	1	5272
GOMF_PHOSPHATASE_REGULATOR_ACTIVITY	97	0.246272	1.0573	0.319066	0.645749	1	1859
GOMF_MAGNESIUM_ION_BINDING	211	0.218235	1.05644	0.318376	0.645969	1	5893
GOMF_PROTEIN_METHYLTRANSFERASE_ACTIVITY	89	0.253277	1.05601	0.349138	0.644685	1	6291
GOMF_PHOSPHATIDYLINOSITOL_4_5_BISPHOSPHATE_BINDING	94	0.243536	1.05396	0.334066	0.648002	1	2318
GOMF_P53_BINDING	75	0.254859	1.05392	0.364606	0.645766	1	3159
GOMF_SERINE_TYPE_ENDOPEPTIDASE_INHIBITOR_ACTIVITY	123	0.234352	1.0531	0.348214	0.645587	1	3606
GOMF_CYTOKINE_RECEPTOR_BINDING	302	0.208987	1.05152	0.326316	0.647716	1	6169
GOMF_NUCLEAR_RETINOIC_ACID_RECEPTOR_BINDING	32	0.307158	1.05131	0.3875	0.645838	1	1843
GOMF_OXIDOREDUCTASE_ACTIVITY_ACTING_ON_THE_CH_NH_GROUP_OF_DONORS	29	0.311494	1.05111	0.369658	0.644071	1	3731
GOMF_NUCLEAR_RECEPTOR_ACTIVITY	53	0.275178	1.04991	0.382178	0.645099	1	3637
GOMF_GDP_BINDING	78	0.254897	1.04925	0.385069	0.644443	1	1328
GOMF_FATTY_ACID_LIGASE_ACTIVITY	21	0.345793	1.04843	0.375536	0.64443	1	2554
GOMF_PHOSPHATIDYLINOSITOL_3_4_5_TRISPHOSPHATE_BINDING	46	0.282255	1.04483	0.368421	0.652103	1	3058
GOMF_WNT_PROTEIN_BINDING	31	0.305163	1.04266	0.417822	0.655774	1	4021
GOMF_RNA_POLYMERASE_II_GENERAL_TRANSCRIPTION_INITIATION_FACTOR_BINDING	26	0.320671	1.04219	0.382178	0.654788	1	5653
GOMF_BHLH_TRANSCRIPTION_FACTOR_BINDING	37	0.290348	1.03972	0.376812	0.659319	1	4653
GOMF_PROTEIN_TYROSINE_KINASE_ACTIVITY	134	0.227252	1.03593	0.357724	0.667348	1	4140
GOMF_SNAP_RECEPTOR_ACTIVITY	34	0.294798	1.03073	0.392996	0.67945	1	5605
GOMF_PROTEIN_MACROMOLECULE_ADAPTOR_ACTIVITY	417	0.197423	1.02928	0.346847	0.681137	1	4025
GOMF_ENDONUCLEASE_ACTIVITY_ACTIVE_WITH_EITHER_RIBO_OR_DEOXYRIBONUCLEIC_ACIDS_AND_PRODUCING_3_PHOSPHOMONOESTERS	15	0.364125	1.0283	0.426471	0.68145	1	5366
GOMF_CHEMOKINE_ACTIVITY	40	0.28224	1.02803	0.397436	0.679865	1	1705
GOMF_PHOSPHOLIPID_SCRAMBLASE_ACTIVITY	22	0.328285	1.02777	0.407407	0.678281	1	4907
GOMF_LIPASE_ACTIVITY	125	0.230504	1.02622	0.405172	0.680559	1	1371
GOMF_TRANSFORMING_GROWTH_FACTOR_BETA_BINDING	24	0.322801	1.02215	0.410822	0.690089	1	6078
GOMF_EPIDERMAL_GROWTH_FACTOR_RECEPTOR_BINDING	39	0.277915	1.02098	0.409369	0.691125	1	2438
GOMF_CYSTEINE_TYPE_ENDOPEPTIDASE_INHIBITOR_ACTIVITY_INVOLVED_IN_APOPTOTIC_PROCESS	30	0.30675	1.02046	0.436475	0.690346	1	7690
GOMF_GUANYL_NUCLEOTIDE_BINDING	378	0.198368	1.01719	0.383475	0.697295	1	4786
GOMF_CARBOXYPEPTIDASE_ACTIVITY	43	0.276641	1.01675	0.447639	0.696209	1	817
GOMF_TUBULIN_BINDING	380	0.196928	1.01535	0.381526	0.697777	1	4728
GOMF_CERAMIDE_BINDING	18	0.34708	1.01458	0.426778	0.697466	1	111
GOMF_PHOSPHOLIPASE_A2_ACTIVITY	34	0.287963	1.01278	0.411881	0.700327	1	431
GOMF_ANDROSTERONE_DEHYDROGENASE_ACTIVITY	18	0.344179	1.00946	0.437768	0.707413	1	7835
GOMF_NUCLEOCYTOPLASMIC_CARRIER_ACTIVITY	29	0.292191	1.00921	0.445833	0.705686	1	2747
GOMF_ACETYLGLUCOSAMINYLTRANSFERASE_ACTIVITY	47	0.264882	1.00585	0.438272	0.712945	1	3588
GOMF_LAMIN_BINDING	17	0.351858	1.00571	0.472767	0.71108	1	1524
GOMF_NUCLEOSIDE_DIPHOSPHATE_PHOSPHATASE_ACTIVITY	17	0.345717	1.00538	0.451807	0.709628	1	5416
GOMF_PROTEIN_SELF_ASSOCIATION	83	0.239893	1.00382	0.446089	0.711626	1	3482
GOMF_P_TYPE_TRANSMEMBRANE_TRANSPORTER_ACTIVITY	33	0.292182	1.00337	0.439364	0.710692	1	4015
GOMF_ENDOPEPTIDASE_ACTIVITY	428	0.191796	1.00235	0.446581	0.711187	1	5273
GOMF_4_IRON_4_SULFUR_CLUSTER_BINDING	40	0.276878	1.00107	0.453782	0.712306	1	5551
GOMF_INTRAMEMBRANE_LIPID_TRANSPORTER_ACTIVITY	50	0.265837	1.00042	0.44	0.711791	1	5041
GOMF_CALCIUM_DEPENDENT_PHOSPHOLIPID_BINDING	55	0.258722	0.999952	0.46723	0.710864	1	6123
GOMF_OXIDOREDUCTASE_ACTIVITY_ACTING_ON_NAD_P_H_OXYGEN_AS_ACCEPTOR	15	0.356722	0.998785	0.451271	0.711828	1	2682
GOMF_TRANSCRIPTION_COREPRESSOR_BINDING	56	0.258414	0.998757	0.447059	0.709656	1	3637
GOMF_SOLUTE_INORGANIC_ANION_ANTIPORTER_ACTIVITY	27	0.306621	0.998475	0.438865	0.708172	1	3107
GOMF_ESTRADIOL_17_BETA_DEHYDROGENASE_NAD_P_ACTIVITY	17	0.340157	0.997832	0.440816	0.707652	1	3616
GOMF_TRANSCRIPTION_COREGULATOR_BINDING	139	0.220257	0.996192	0.457447	0.709798	1	3637
GOMF_HISTONE_DEACETYLASE_BINDING	138	0.218511	0.995539	0.460765	0.709468	1	6164
GOMF_ALDITOL_NADPPLUS_1_OXIDOREDUCTASE_ACTIVITY	18	0.334014	0.994837	0.445783	0.709454	1	6418
GOMF_NADPLUS_ADP_RIBOSYLTRANSFERASE_ACTIVITY	23	0.3171	0.994748	0.452138	0.707469	1	4322
GOMF_LIPID_TRANSPORTER_ACTIVITY	181	0.211757	0.991494	0.488372	0.714627	1	4231
GOMF_RECEPTOR_SERINE_THREONINE_KINASE_BINDING	31	0.29029	0.989944	0.436759	0.716672	1	5318
GOMF_GTPASE_ACTIVITY	295	0.197052	0.98886	0.493671	0.717528	1	4958
GOMF_PHOSPHATIDYLCHOLINE_TRANSPORTER_ACTIVITY	20	0.32055	0.987805	0.477459	0.71823	1	633
GOMF_SINGLE_STRANDED_DNA_BINDING	122	0.222318	0.987416	0.491667	0.716962	1	5763
GOMF_TRANSMEMBRANE_RECEPTOR_PROTEIN_KINASE_ACTIVITY	77	0.240017	0.986645	0.468085	0.717011	1	4054
GOMF_SIGNAL_SEQUENCE_BINDING	43	0.268821	0.9828	0.470468	0.725838	1	7426
GOMF_ACID_AMINO_ACID_LIGASE_ACTIVITY	21	0.322615	0.980223	0.49497	0.731093	1	5963
GOMF_AMINO_ACID_TRANSMEMBRANE_TRANSPORTER_ACTIVITY	90	0.23215	0.979037	0.496842	0.731996	1	4521
GOMF_ATP_DEPENDENT_PROTEIN_FOLDING_CHAPERONE	26	0.295694	0.978232	0.493878	0.732015	1	6043
GOMF_BMP_BINDING	20	0.327184	0.976312	0.485597	0.735101	1	4201
GOMF_OXIDOREDUCTASE_ACTIVITY_ACTING_ON_PAIRED_DONORS_WITH_INCORPORATION_OR_REDUCTION_OF_MOLECULAR_OXYGEN	218	0.201591	0.975104	0.550209	0.73615	1	5891
GOMF_HEPARAN_SULFATE_SULFOTRANSFERASE_ACTIVITY	15	0.347131	0.974025	0.479592	0.73681	1	726
GOMF_2_IRON_2_SULFUR_CLUSTER_BINDING	25	0.297113	0.973303	0.479042	0.736614	1	1899
GOMF_CYTOSKELETAL_MOTOR_ACTIVITY	109	0.220851	0.972165	0.547461	0.737588	1	4516
GOMF_DEAMINASE_ACTIVITY	26	0.294868	0.971463	0.507128	0.737432	1	3436
GOMF_FERROUS_IRON_BINDING	32	0.279024	0.968639	0.510121	0.74329	1	1706
GOMF_G_PROTEIN_ALPHA_SUBUNIT_BINDING	42	0.268397	0.968331	0.51417	0.741961	1	5086
GOMF_DNA_BINDING_TRANSCRIPTION_REPRESSOR_ACTIVITY	336	0.190684	0.96604	0.549783	0.746032	1	3637
GOMF_MRNA_3_UTR_BINDING	111	0.218903	0.964853	0.528	0.747132	1	2873
GOMF_FERRIC_IRON_BINDING	15	0.343835	0.964217	0.492813	0.746646	1	1574
GOMF_INTRAMOLECULAR_OXIDOREDUCTASE_ACTIVITY	52	0.249737	0.9582	0.527835	0.760983	1	3235
GOMF_G_PROTEIN_COUPLED_AMINE_RECEPTOR_ACTIVITY	45	0.254071	0.957734	0.506356	0.760025	1	1795
GOMF_ICOSANOID_RECEPTOR_ACTIVITY	16	0.330112	0.957137	0.490157	0.759355	1	1472
GOMF_ACETYLTRANSFERASE_ACTIVITY	99	0.219625	0.949071	0.556701	0.779036	1	5232
GOMF_ACTIN_MONOMER_BINDING	25	0.29336	0.947902	0.515723	0.779926	1	3542
GOMF_PEPTIDE_LYSINE_N_ACETYLTRANSFERASE_ACTIVITY	45	0.255249	0.947697	0.530097	0.778248	1	5049
GOMF_THIOLESTER_HYDROLASE_ACTIVITY	48	0.255983	0.945634	0.549266	0.781545	1	5288
GOMF_QUATERNARY_AMMONIUM_GROUP_TRANSMEMBRANE_TRANSPORTER_ACTIVITY	22	0.305607	0.944788	0.553753	0.781592	1	697
GOMF_PROLINE_RICH_REGION_BINDING	20	0.309928	0.94189	0.513402	0.787379	1	2749
GOMF_ATP_HYDROLYSIS_ACTIVITY	281	0.186212	0.941665	0.640919	0.785663	1	3420
GOMF_N_ACETYLTRANSFERASE_ACTIVITY	73	0.230583	0.940727	0.572008	0.785932	1	5049
GOMF_NUCLEOTIDE_RECEPTOR_ACTIVITY	18	0.320282	0.939733	0.546413	0.786431	1	6516
GOMF_CLATHRIN_BINDING	69	0.229626	0.937461	0.578947	0.79027	1	4400
GOMF_CARBOXYLIC_ESTER_HYDROLASE_ACTIVITY	160	0.202568	0.937417	0.594595	0.788164	1	3982
GOMF_PROTEIN_TRANSMEMBRANE_TRANSPORTER_ACTIVITY	20	0.316765	0.936924	0.557851	0.78727	1	4332
GOMF_KINASE_ACTIVATOR_ACTIVITY	143	0.203716	0.934865	0.626068	0.790501	1	3650
GOMF_FATTY_ACID_BINDING	54	0.243297	0.933944	0.584711	0.79079	1	6178
GOMF_NEUROPEPTIDE_ACTIVITY	26	0.286039	0.933701	0.560928	0.789213	1	12
GOMF_NUCLEAR_ESTROGEN_RECEPTOR_BINDING	50	0.24738	0.930804	0.584158	0.794621	1	3740
GOMF_CHEMOKINE_RECEPTOR_BINDING	77	0.22234	0.926706	0.616667	0.803126	1	2723
GOMF_ATPASE_REGULATOR_ACTIVITY	46	0.249571	0.922982	0.590414	0.810703	1	6046
GOMF_CALCIUM_DEPENDENT_CYSTEINE_TYPE_ENDOPEPTIDASE_ACTIVITY	15	0.327829	0.921653	0.56262	0.811926	1	3056
GOMF_DYNEIN_LIGHT_INTERMEDIATE_CHAIN_BINDING	22	0.300649	0.920175	0.572985	0.813249	1	826
GOMF_MODIFICATION_DEPENDENT_PROTEIN_BINDING	184	0.193997	0.919554	0.711019	0.812654	1	6894
GOMF_S_ACYLTRANSFERASE_ACTIVITY	30	0.272648	0.915411	0.603004	0.820891	1	3888
GOMF_PROTEIN_PHOSPHORYLATED_AMINO_ACID_BINDING	64	0.232757	0.914395	0.623094	0.821185	1	4101
GOMF_HYDROLASE_ACTIVITY_ACTING_ON_CARBON_NITROGEN_BUT_NOT_PEPTIDE_BONDS	138	0.199767	0.912508	0.676471	0.823828	1	3509
GOMF_N_METHYLTRANSFERASE_ACTIVITY	91	0.216564	0.910999	0.645299	0.825561	1	2178
GOMF_WATER_TRANSMEMBRANE_TRANSPORTER_ACTIVITY	15	0.31878	0.908841	0.597015	0.828705	1	1626
GOMF_TRANSFORMING_GROWTH_FACTOR_BETA_RECEPTOR_BINDING	27	0.269169	0.908244	0.611881	0.827859	1	6650
GOMF_STEROID_BINDING	107	0.207704	0.906559	0.67086	0.830059	1	6982
GOMF_SERINE_HYDROLASE_ACTIVITY	210	0.189007	0.905292	0.720165	0.830988	1	5327
GOMF_PEPTIDE_N_ACETYLTRANSFERASE_ACTIVITY	50	0.236689	0.899172	0.616352	0.844615	1	5881
GOMF_SULFATE_TRANSMEMBRANE_TRANSPORTER_ACTIVITY	16	0.310559	0.898668	0.614919	0.843571	1	3107
GOMF_DEACETYLASE_ACTIVITY	32	0.265544	0.897208	0.636559	0.845046	1	1279
GOMF_OXIDOREDUCTASE_ACTIVITY_ACTING_ON_PEROXIDE_AS_ACCEPTOR	55	0.230963	0.896989	0.637931	0.843365	1	1870
GOMF_UNFOLDED_PROTEIN_BINDING	86	0.21306	0.894967	0.6853	0.846069	1	6403
GOMF_NAD_BINDING	63	0.225866	0.894765	0.649123	0.844348	1	2444
GOMF_SPHINGOLIPID_BINDING	30	0.263938	0.890166	0.665254	0.853409	1	3089
GOMF_SEROTONIN_RECEPTOR_ACTIVITY	24	0.27621	0.885576	0.632	0.86207	1	1795
GOMF_NUCLEAR_IMPORT_SIGNAL_RECEPTOR_ACTIVITY	18	0.299525	0.884641	0.646934	0.862085	1	3825
GOMF_SNORNA_BINDING	33	0.254844	0.884222	0.652083	0.860806	1	6801
GOMF_EXONUCLEASE_ACTIVITY	76	0.215581	0.882905	0.713974	0.861663	1	4693
GOMF_DNA_NUCLEASE_ACTIVITY	60	0.221795	0.882434	0.675106	0.860549	1	4721
GOMF_ACETYLCHOLINE_RECEPTOR_ACTIVITY	19	0.292652	0.879929	0.597107	0.864233	1	7339
GOMF_GALACTOSYLTRANSFERASE_ACTIVITY	28	0.26723	0.879428	0.64271	0.863234	1	6091
GOMF_CYTOKINE_ACTIVITY	218	0.181546	0.878214	0.787234	0.86383	1	5968
GOMF_MITOGEN_ACTIVATED_PROTEIN_KINASE_BINDING	34	0.252092	0.875915	0.651116	0.866972	1	3019
GOMF_OXIDOREDUCTASE_ACTIVITY_ACTING_ON_THE_CH_NH2_GROUP_OF_DONORS	24	0.272596	0.875337	0.67364	0.866055	1	6181
GOMF_LIPOPROTEIN_PARTICLE_RECEPTOR_BINDING	33	0.253372	0.875114	0.641326	0.864325	1	6000
GOMF_ACYLTRANSFERASE_ACTIVITY_TRANSFERRING_GROUPS_OTHER_THAN_AMINO_ACYL_GROUPS	226	0.179695	0.874803	0.823529	0.862835	1	4666
GOMF_S_ADENOSYLMETHIONINE_DEPENDENT_METHYLTRANSFERASE_ACTIVITY	151	0.189216	0.873828	0.786469	0.862838	1	6291
GOMF_E_BOX_BINDING	58	0.220541	0.873689	0.679287	0.86097	1	6359
GOMF_WNT_RECEPTOR_ACTIVITY	17	0.300373	0.872673	0.631902	0.861273	1	4021
GOMF_SINGLE_STRANDED_RNA_BINDING	97	0.203247	0.872658	0.740821	0.859124	1	2783
GOMF_NEUROTRANSMITTER_TRANSMEMBRANE_TRANSPORTER_ACTIVITY	19	0.294386	0.869946	0.645514	0.863014	1	709
GOMF_PROTEIN_LYSINE_N_METHYLTRANSFERASE_ACTIVITY	56	0.225488	0.868103	0.692632	0.864905	1	3353
GOMF_GLYCOSYLTRANSFERASE_ACTIVITY	258	0.17389	0.866391	0.876596	0.866719	1	4997
GOMF_TUMOR_NECROSIS_FACTOR_RECEPTOR_SUPERFAMILY_BINDING	47	0.227734	0.861943	0.731076	0.874433	1	6691
GOMF_IMMUNOGLOBULIN_BINDING	23	0.271139	0.859268	0.675497	0.878138	1	767
GOMF_INTRONIC_TRANSCRIPTION_REGULATORY_REGION_SEQUENCE_SPECIFIC_DNA_BINDING	15	0.307131	0.857661	0.628205	0.879418	1	6089
GOMF_MONOCARBOXYLIC_ACID_BINDING	80	0.207468	0.85753	0.782609	0.877552	1	6178
GOMF_PROTEIN_KINASE_C_ACTIVITY	16	0.302822	0.856243	0.669456	0.878187	1	1521
GOMF_TRANSMEMBRANE_RECEPTOR_PROTEIN_SERINE_THREONINE_KINASE_BINDING	23	0.27241	0.846685	0.658487	0.896279	1	3933
GOMF_PROTEIN_KINASE_A_REGULATORY_SUBUNIT_BINDING	25	0.261657	0.846531	0.708984	0.894379	1	167
GOMF_NAD_RETINOL_DEHYDROGENASE_ACTIVITY	27	0.257411	0.844155	0.692308	0.896936	1	2444
GOMF_HISTONE_H4_ACETYLTRANSFERASE_ACTIVITY	23	0.268717	0.842135	0.721133	0.898933	1	5049
GOMF_MRNA_3_UTR_AU_RICH_REGION_BINDING	29	0.253626	0.839717	0.727463	0.901632	1	6143
GOMF_MACROMOLECULE_TRANSMEMBRANE_TRANSPORTER_ACTIVITY	26	0.25953	0.835137	0.710583	0.908799	1	4332
GOMF_UBIQUITIN_LIKE_PROTEIN_CONJUGATING_ENZYME_BINDING	42	0.231825	0.831331	0.750503	0.913891	1	5578
GOMF_TRANSCRIPTION_COACTIVATOR_BINDING	55	0.212607	0.83051	0.79089	0.913321	1	4699
GOMF_LNCRNA_BINDING	20	0.273465	0.830265	0.672098	0.91154	1	1819
GOMF_SULFUR_COMPOUND_TRANSMEMBRANE_TRANSPORTER_ACTIVITY	55	0.218822	0.827023	0.812253	0.915499	1	4342
GOMF_HYDROLASE_ACTIVITY_ACTING_ON_CARBON_NITROGEN_BUT_NOT_PEPTIDE_BONDS_IN_CYCLIC_AMIDINES	28	0.245895	0.82408	0.732143	0.918738	1	3509
GOMF_ACID_THIOL_LIGASE_ACTIVITY	29	0.244594	0.823673	0.765182	0.917272	1	4931
GOMF_MAGNESIUM_ION_TRANSMEMBRANE_TRANSPORTER_ACTIVITY	15	0.288272	0.822485	0.704142	0.917426	1	3417
GOMF_HORMONE_ACTIVITY	133	0.182227	0.822153	0.878981	0.915824	1	2427
GOMF_ORGANIC_CATION_TRANSMEMBRANE_TRANSPORTER_ACTIVITY	39	0.230567	0.821497	0.757764	0.914795	1	697
GOMF_C_ACYLTRANSFERASE_ACTIVITY	21	0.268209	0.81961	0.721992	0.915927	1	5232
GOMF_TRANSLATION_INITIATION_FACTOR_BINDING	37	0.227954	0.816396	0.773931	0.919351	1	4082
GOMF_RETINAL_DEHYDROGENASE_ACTIVITY	18	0.277547	0.812898	0.741935	0.923426	1	7666
GOMF_3_5_CYCLIC_AMP_PHOSPHODIESTERASE_ACTIVITY	15	0.295312	0.811276	0.720157	0.924037	1	3619
GOMF_LONG_CHAIN_FATTY_ACID_TRANSPORTER_ACTIVITY	18	0.275839	0.809243	0.727079	0.925432	1	6202
GOMF_LIGASE_ACTIVITY_FORMING_CARBON_SULFUR_BONDS	40	0.22024	0.806233	0.802174	0.928562	1	2554
GOMF_N_ACYLTRANSFERASE_ACTIVITY	95	0.186763	0.804931	0.859002	0.92874	1	5049
GOMF_CALCIUM_DEPENDENT_PROTEIN_KINASE_ACTIVITY	24	0.249489	0.801037	0.769072	0.933328	1	1932
GOMF_GENERAL_TRANSCRIPTION_INITIATION_FACTOR_ACTIVITY	48	0.208078	0.800785	0.826552	0.931538	1	6046
GOMF_HEXOSYLTRANSFERASE_ACTIVITY	184	0.168923	0.799974	0.947589	0.930766	1	3938
GOMF_HYDROLASE_ACTIVITY_ACTING_ON_CARBON_NITROGEN_BUT_NOT_PEPTIDE_BONDS_IN_LINEAR_AMIDES	81	0.190446	0.798927	0.879668	0.930411	1	1917
GOMF_CYCLIN_DEPENDENT_PROTEIN_KINASE_ACTIVITY	29	0.240352	0.796527	0.759223	0.932144	1	4452
GOMF_STEROID_DEHYDROGENASE_ACTIVITY	49	0.211063	0.796291	0.818381	0.930445	1	6841
GOMF_RNA_POLYMERASE_II_GENERAL_TRANSCRIPTION_INITIATION_FACTOR_ACTIVITY	36	0.221346	0.795173	0.83151	0.930004	1	7783
GOMF_STEROID_HYDROXYLASE_ACTIVITY	39	0.224352	0.794007	0.820084	0.929709	1	3055
GOMF_CORECEPTOR_ACTIVITY	40	0.221008	0.79315	0.808468	0.928803	1	6200
GOMF_OXIDOREDUCTASE_ACTIVITY_ACTING_ON_THE_ALDEHYDE_OR_OXO_GROUP_OF_DONORS	65	0.198008	0.792782	0.843621	0.927242	1	3389
GOMF_ALANINE_TRANSMEMBRANE_TRANSPORTER_ACTIVITY	16	0.276892	0.790863	0.744939	0.927946	1	4338
GOMF_EXOPEPTIDASE_ACTIVITY	96	0.186348	0.790496	0.882845	0.926397	1	4270
GOMF_PHOSPHOLIPASE_ACTIVATOR_ACTIVITY	15	0.271812	0.786653	0.786469	0.930172	1	6387
GOMF_SPHINGOLIPID_TRANSPORTER_ACTIVITY	16	0.268746	0.78532	0.760479	0.930008	1	1742
GOMF_ALCOHOL_BINDING	88	0.186806	0.781697	0.906522	0.9332	1	5272
GOMF_DEATH_RECEPTOR_BINDING	20	0.257463	0.781132	0.761411	0.931926	1	6387
GOMF_CHEMOREPELLENT_ACTIVITY	29	0.233268	0.77912	0.806941	0.932747	1	3163
GOMF_TRNA_BINDING	76	0.189613	0.775745	0.888199	0.935439	1	4808
GOMF_METALLOCARBOXYPEPTIDASE_ACTIVITY	28	0.232513	0.773467	0.829875	0.93643	1	817
GOMF_GDP_DISSOCIATION_INHIBITOR_ACTIVITY	16	0.271703	0.771705	0.768916	0.936769	1	1631
GOMF_INSULIN_LIKE_GROWTH_FACTOR_RECEPTOR_BINDING	16	0.266351	0.771497	0.762004	0.934963	1	2946
GOMF_PROMOTER_SPECIFIC_CHROMATIN_BINDING	78	0.187837	0.767488	0.918322	0.938364	1	4699
GOMF_C_C_CHEMOKINE_BINDING	25	0.234748	0.76541	0.821656	0.938908	1	6008
GOMF_PROTEIN_SERINE_THREONINE_KINASE_INHIBITOR_ACTIVITY	35	0.215606	0.763993	0.850202	0.938651	1	4821
GOMF_ISOPRENOID_BINDING	36	0.215306	0.761393	0.852083	0.939999	1	4152
GOMF_DAMAGED_DNA_BINDING	63	0.191131	0.760374	0.907598	0.939145	1	4944
GOMF_TRNA_SPECIFIC_RIBONUCLEASE_ACTIVITY	15	0.274001	0.756041	0.771966	0.942368	1	6228
GOMF_VITAMIN_TRANSMEMBRANE_TRANSPORTER_ACTIVITY	33	0.222981	0.752733	0.848233	0.944317	1	6548
GOMF_NUCLEOSOME_BINDING	49	0.203776	0.750004	0.884454	0.945609	1	4450
GOMF_CGMP_BINDING	15	0.262248	0.74638	0.789047	0.947832	1	2619
GOMF_PATTERN_RECOGNITION_RECEPTOR_ACTIVITY	38	0.210536	0.744885	0.858065	0.947484	1	4446
GOMF_REGULATORY_RNA_BINDING	47	0.198691	0.742511	0.890688	0.948185	1	1351
GOMF_ATPASE_COUPLED_INTRAMEMBRANE_LIPID_TRANSPORTER_ACTIVITY	28	0.219521	0.737043	0.865462	0.952422	1	3923
GOMF_EPHRIN_RECEPTOR_BINDING	32	0.217539	0.736507	0.87247	0.950935	1	2986
GOMF_CYCLIN_BINDING	34	0.211892	0.736417	0.864173	0.948963	1	7465
GOMF_OXIDOREDUCTASE_ACTIVITY_ACTING_ON_CH_OR_CH2_GROUPS	16	0.256576	0.733236	0.830835	0.950246	1	6617
GOMF_RNA_CAP_BINDING	16	0.257006	0.728989	0.810976	0.952798	1	2424
GOMF_ALKALI_METAL_ION_BINDING	24	0.22322	0.72007	0.853306	0.959609	1	2222
GOMF_NUCLEAR_STEROID_RECEPTOR_ACTIVITY	18	0.240983	0.712779	0.872068	0.96441	1	1726
GOMF_MHC_PROTEIN_COMPLEX_BINDING	21	0.232314	0.708776	0.861224	0.96565	1	5562
GOMF_ENDOPEPTIDASE_ACTIVATOR_ACTIVITY	16	0.248698	0.707868	0.8583	0.964444	1	2544
GOMF_ALDEHYDE_DEHYDROGENASE_NAD_P_PLUS_ACTIVITY	19	0.228587	0.702473	0.861057	0.967159	1	3108
GOMF_3_5_DNA_HELICASE_ACTIVITY	16	0.244649	0.701837	0.856	0.965588	1	798
GOMF_HEPARAN_SULFATE_PROTEOGLYCAN_BINDING	24	0.221297	0.698734	0.892857	0.965906	1	2219
GOMF_AMP_BINDING	20	0.227023	0.690631	0.873494	0.970207	1	5453
GOMF_LONG_CHAIN_FATTY_ACID_COA_LIGASE_ACTIVITY	15	0.243201	0.689437	0.861925	0.969106	1	2554
GOMF_G_PROTEIN_BETA_GAMMA_SUBUNIT_COMPLEX_BINDING	24	0.215802	0.686511	0.909449	0.969207	1	5902
GOMF_CALCIUM_DEPENDENT_PHOSPHOLIPASE_A2_ACTIVITY	16	0.239901	0.686458	0.89375	0.967185	1	431
GOMF_MAP_KINASE_KINASE_KINASE_ACTIVITY	24	0.210549	0.681719	0.92	0.968484	1	4537
GOMF_HISTONE_METHYLTRANSFERASE_ACTIVITY	56	0.176238	0.677035	0.95679	0.969876	1	6783
GOMF_I_SMAD_BINDING	16	0.23908	0.676717	0.879493	0.96805	1	7415
GOMF_HISTONE_H3_METHYLTRANSFERASE_ACTIVITY	40	0.187318	0.671456	0.952174	0.969412	1	6783
GOMF_PROTEIN_KINASE_B_BINDING	17	0.225765	0.657335	0.926078	0.975778	1	6351
GOMF_RETINAL_BINDING	18	0.217901	0.637973	0.924569	0.983609	1	4152
GOMF_METHYL_CPG_BINDING	27	0.184444	0.613615	0.971487	0.991813	1	7460
GOMF_LIPASE_ACTIVATOR_ACTIVITY	19	0.205998	0.61271	0.923404	0.990069	1	6997
GOMF_TRANSFERASE_ACTIVITY_TRANSFERRING_SULPHUR_CONTAINING_GROUPS	77	0.14722	0.609731	0.995585	0.989089	1	4374
GOMF_DNA_DAMAGE_SENSOR_ACTIVITY	17	0.201925	0.600275	0.958743	0.990116	1	8129
GOMF_CATALYTIC_ACTIVITY_ACTING_ON_A_RRNA	25	0.182788	0.592252	0.979508	0.990397	1	5911
GOMF_OXIDOREDUCTASE_ACTIVITY_ACTING_ON_THE_ALDEHYDE_OR_OXO_GROUP_OF_DONORS_NAD_OR_NADP_AS_ACCEPTOR	53	0.137348	0.528272	0.997895	1	1	3389
GOMF_TRANSMEMBRANE_RECEPTOR_PROTEIN_SERINE_THREONINE_KINASE_ACTIVITY	17	0.177305	0.521803	0.991984	0.999829	1	7165
GOMF_CHROMATIN_PROTEIN_ADAPTOR_ACTIVITY	17	0.179632	0.516129	0.989316	0.998392	1	2842
GOMF_RRNA_METHYLTRANSFERASE_ACTIVITY	20	0.166278	0.505041	0.988142	0.997456	1	5911
GOMF_PHOSPHATIDYLGLYCEROL_BINDING	16	0.145871	0.416281	0.998031	0.999541	1	5590

## Sheet: 1dpl-
NAME	SIZE	ES	NES	NOM p-val	FDR q-val	FWER p-val	RANK AT MAX
GOMF_ODORANT_BINDING	495	-0.395306	-1.87319	0	0.186564	0.271	5953
GOMF_NEUROPEPTIDE_RECEPTOR_ACTIVITY	43	-0.519479	-1.83996	0	0.147638	0.39	7198
GOMF_CARBOXYLESTERASE_ACTIVITY	19	-0.612281	-1.7771	0	0.213064	0.632	4770
GOMF_PEPTIDE_RECEPTOR_ACTIVITY	128	-0.42291	-1.77286	0	0.166803	0.647	7198
GOMF_LIGAND_GATED_CHANNEL_ACTIVITY	143	-0.414085	-1.76846	0	0.140347	0.669	6541
GOMF_INHIBITORY_EXTRACELLULAR_LIGAND_GATED_MONOATOMIC_ION_CHANNEL_ACTIVITY	17	-0.620944	-1.74358	0.00608828	0.157146	0.777	3010
GOMF_EXCITATORY_EXTRACELLULAR_LIGAND_GATED_MONOATOMIC_ION_CHANNEL_ACTIVITY	39	-0.506698	-1.74087	0.00139082	0.139633	0.79	4782
GOMF_GATED_CHANNEL_ACTIVITY	319	-0.367408	-1.70787	0	0.174483	0.905	6541
GOMF_TASTE_RECEPTOR_ACTIVITY	39	-0.499574	-1.70538	0.00550964	0.160077	0.915	3599
GOMF_TRANSMITTER_GATED_CHANNEL_ACTIVITY	57	-0.461951	-1.69652	0.00414365	0.15832	0.935	4782
GOMF_BITTER_TASTE_RECEPTOR_ACTIVITY	33	-0.513572	-1.69609	0.00574713	0.144575	0.935	3599
GOMF_PEPTIDOGLYCAN_MURALYTIC_ACTIVITY	15	-0.624159	-1.69588	0.0108192	0.13293	0.935	1960
GOMF_NEUROTRANSMITTER_RECEPTOR_ACTIVITY	94	-0.421791	-1.69529	0.00127389	0.123351	0.936	6499
GOMF_EXTRACELLULAR_LIGAND_GATED_MONOATOMIC_ION_CHANNEL_ACTIVITY	71	-0.44363	-1.68326	0.00133333	0.129431	0.956	7776
GOMF_HYALURONIC_ACID_BINDING	26	-0.533655	-1.67745	0.00882353	0.128293	0.96	4801
GOMF_NEUROPEPTIDE_ACTIVITY	26	-0.539524	-1.67711	0.00297177	0.120874	0.96	6812
GOMF_STRUCTURAL_CONSTITUENT_OF_SKIN_EPIDERMIS	35	-0.503359	-1.67663	0.0102339	0.114223	0.961	8009
GOMF_RETINOIC_ACID_4_HYDROXYLASE_ACTIVITY	18	-0.579448	-1.66395	0.0125589	0.122995	0.969	7320
GOMF_VOLTAGE_GATED_MONOATOMIC_CATION_CHANNEL_ACTIVITY	143	-0.388682	-1.6488	0	0.135244	0.985	6380
GOMF_PHEROMONE_BINDING	86	-0.414733	-1.64493	0	0.133543	0.99	4688
GOMF_FIBROBLAST_GROWTH_FACTOR_RECEPTOR_BINDING	29	-0.509828	-1.6434	0.00860832	0.129198	0.991	2971
GOMF_MONOATOMIC_CATION_CHANNEL_ACTIVITY	320	-0.352399	-1.6357	0	0.132808	0.993	6292
GOMF_SODIUM_CHANNEL_ACTIVITY	44	-0.463106	-1.63373	0.00839161	0.129503	0.994	5173
GOMF_OXYGEN_BINDING	23	-0.528178	-1.6245	0.0199386	0.136762	0.997	7966
GOMF_POSTSYNAPTIC_NEUROTRANSMITTER_RECEPTOR_ACTIVITY	72	-0.422719	-1.61942	0.00648508	0.138008	0.998	5860
GOMF_LIGAND_GATED_MONOATOMIC_ION_CHANNEL_ACTIVITY_INVOLVED_IN_REGULATION_OF_PRESYNAPTIC_MEMBRANE_POTENTIAL	24	-0.528093	-1.61372	0.0164425	0.139805	0.998	6499
GOMF_LIGAND_GATED_MONOATOMIC_ANION_CHANNEL_ACTIVITY	22	-0.537108	-1.60787	0.0167939	0.142062	0.998	4782
GOMF_CALCIUM_DEPENDENT_CYSTEINE_TYPE_ENDOPEPTIDASE_ACTIVITY	15	-0.585939	-1.60407	0.0141509	0.14227	0.998	2508
GOMF_HORMONE_ACTIVITY	133	-0.383841	-1.59963	0.00248447	0.143332	0.998	7174
GOMF_LIGAND_GATED_MONOATOMIC_CATION_CHANNEL_ACTIVITY	100	-0.395558	-1.59634	0.00130719	0.142048	0.998	6256
GOMF_GLUTAMATE_RECEPTOR_ACTIVITY	27	-0.506828	-1.59362	0.015493	0.140717	0.999	5208
GOMF_OXIDOREDUCTASE_ACTIVITY_ACTING_ON_PAIRED_DONORS_WITH_INCORPORATION_OR_REDUCTION_OF_MOLECULAR_OXYGEN_NAD_P_H_AS_ONE_DONOR_AND_INCORPORATION_OF_ONE_ATOM_OF_OXYGEN	53	-0.433857	-1.58123	0.0141643	0.152678	0.999	5007
GOMF_NEUROPEPTIDE_RECEPTOR_BINDING	35	-0.469101	-1.55218	0.017991	0.190538	1	7174
GOMF_VOLTAGE_GATED_POTASSIUM_CHANNEL_ACTIVITY	97	-0.382927	-1.54404	0.00780234	0.197808	1	6380
GOMF_VOLTAGE_GATED_CHANNEL_ACTIVITY	198	-0.350823	-1.54057	0.00117925	0.197946	1	6517
GOMF_POTASSIUM_CHANNEL_ACTIVITY	121	-0.367313	-1.53946	0.00121803	0.194127	1	6499
GOMF_NEUROPEPTIDE_BINDING	39	-0.451846	-1.5267	0.0322581	0.209151	1	7198
GOMF_BIOACTIVE_LIPID_RECEPTOR_ACTIVITY	16	-0.555181	-1.52399	0.0357143	0.208337	1	6927
GOMF_SYNTAXIN_1_BINDING	22	-0.503836	-1.51937	0.0333839	0.211015	1	4746
GOMF_PHEROMONE_RECEPTOR_ACTIVITY	95	-0.376994	-1.51082	0.00636132	0.220757	1	8882
GOMF_STRUCTURAL_CONSTITUENT_OF_SYNAPSE	37	-0.444487	-1.50152	0.0220913	0.231875	1	5596
GOMF_INORGANIC_ANION_TRANSMEMBRANE_TRANSPORTER_ACTIVITY	147	-0.345819	-1.48564	0.00850547	0.256538	1	6574
GOMF_PEPTIDE_HORMONE_BINDING	51	-0.406863	-1.48311	0.0424077	0.255613	1	4108
GOMF_SODIUM_INDEPENDENT_ORGANIC_ANION_TRANSMEMBRANE_TRANSPORTER_ACTIVITY	22	-0.491536	-1.47905	0.0504587	0.257827	1	6341
GOMF_DYNEIN_INTERMEDIATE_CHAIN_BINDING	32	-0.446403	-1.4746	0.0444763	0.260891	1	5836
GOMF_BICARBONATE_TRANSMEMBRANE_TRANSPORTER_ACTIVITY	29	-0.461664	-1.47336	0.0555556	0.257631	1	6541
GOMF_CYTOKINE_ACTIVITY	218	-0.327707	-1.4699	0.0034965	0.258734	1	7402
GOMF_STRUCTURAL_CONSTITUENT_OF_POSTSYNAPSE	27	-0.464664	-1.46312	0.0291545	0.266601	1	2374
GOMF_TRIGLYCERIDE_LIPASE_ACTIVITY	20	-0.491591	-1.45849	0.0492308	0.270163	1	6253
GOMF_ANKYRIN_BINDING	22	-0.487702	-1.45551	0.0544629	0.271002	1	5726
GOMF_PASSIVE_TRANSMEMBRANE_TRANSPORTER_ACTIVITY	497	-0.30632	-1.44917	0.00105042	0.277629	1	6541
GOMF_GROWTH_FACTOR_ACTIVITY	146	-0.335012	-1.43689	0.0107143	0.297359	1	3103
GOMF_MINUS_END_DIRECTED_MICROTUBULE_MOTOR_ACTIVITY	19	-0.495291	-1.43105	0.0742424	0.304655	1	7195
GOMF_SODIUM_ION_TRANSMEMBRANE_TRANSPORTER_ACTIVITY	159	-0.332109	-1.42527	0.00969697	0.311363	1	6499
GOMF_NEUROTRANSMITTER_BINDING	22	-0.466901	-1.42362	0.0759878	0.309433	1	5860
GOMF_SPECTRIN_BINDING	34	-0.423386	-1.42104	0.0556348	0.309489	1	4888
GOMF_MECHANOSENSITIVE_MONOATOMIC_ION_CHANNEL_ACTIVITY	17	-0.499884	-1.41976	0.0758065	0.306847	1	9560
GOMF_MONOATOMIC_ANION_TRANSMEMBRANE_TRANSPORTER_ACTIVITY	145	-0.334744	-1.41491	0.0169903	0.311706	1	6541
GOMF_DYNEIN_LIGHT_INTERMEDIATE_CHAIN_BINDING	22	-0.465333	-1.41145	0.0834575	0.31398	1	2281
GOMF_METAL_ION_TRANSMEMBRANE_TRANSPORTER_ACTIVITY	434	-0.295449	-1.40234	0	0.329285	1	6499
GOMF_PHOSPHOLIPASE_BINDING	28	-0.433252	-1.39665	0.0673653	0.336411	1	2182
GOMF_PROLACTIN_RECEPTOR_BINDING	26	-0.432045	-1.37496	0.0880597	0.382342	1	4360
GOMF_IONOTROPIC_GLUTAMATE_RECEPTOR_ACTIVITY	19	-0.471259	-1.37232	0.0867647	0.38285	1	7280
GOMF_HORMONE_BINDING	87	-0.341578	-1.36019	0.0413972	0.408458	1	4108
GOMF_INTRACELLULAR_LIGAND_GATED_MONOATOMIC_ION_CHANNEL_ACTIVITY	30	-0.421091	-1.35637	0.0938834	0.412344	1	6541
GOMF_STRUCTURAL_CONSTITUENT_OF_RIBOSOME	157	-0.313097	-1.35166	0.0286055	0.418417	1	5678
GOMF_MYRISTOYL_COA_HYDROLASE_ACTIVITY	15	-0.481748	-1.3464	0.0996885	0.426285	1	5857
GOMF_VOLTAGE_GATED_CALCIUM_CHANNEL_ACTIVITY	43	-0.384557	-1.34497	0.0827286	0.423909	1	6292
GOMF_POTASSIUM_ION_TRANSMEMBRANE_TRANSPORTER_ACTIVITY	159	-0.309799	-1.34291	0.0272615	0.423316	1	6499
GOMF_CCR_CHEMOKINE_RECEPTOR_BINDING	56	-0.364159	-1.34184	0.075419	0.420125	1	2122
GOMF_QUATERNARY_AMMONIUM_GROUP_BINDING	53	-0.359839	-1.33511	0.0876945	0.432607	1	4845
GOMF_PROTEIN_KINASE_A_REGULATORY_SUBUNIT_BINDING	25	-0.423458	-1.32865	0.11782	0.444888	1	1928
GOMF_EPHRIN_RECEPTOR_ACTIVITY	16	-0.478377	-1.3269	0.118541	0.443389	1	3226
GOMF_CHEMOATTRACTANT_ACTIVITY	42	-0.382624	-1.32503	0.105118	0.442845	1	2706
GOMF_ACETYLCHOLINE_RECEPTOR_ACTIVITY	19	-0.450802	-1.32115	0.130827	0.448487	1	5860
GOMF_SOLUTE_SODIUM_SYMPORTER_ACTIVITY	80	-0.334704	-1.31863	0.0805627	0.44977	1	6433
GOMF_AROMATASE_ACTIVITY	37	-0.385405	-1.31853	0.103448	0.444224	1	7663
GOMF_ALKALI_METAL_ION_BINDING	24	-0.43331	-1.30851	0.123145	0.46666	1	5726
GOMF_TYPE_I_INTERFERON_RECEPTOR_BINDING	16	-0.464577	-1.30841	0.151858	0.460995	1	7402
GOMF_CELL_CELL_ADHESION_MEDIATOR_ACTIVITY	33	-0.386261	-1.2975	0.133527	0.486646	1	6236
GOMF_ORGANIC_ACID_SODIUM_SYMPORTER_ACTIVITY	37	-0.378999	-1.29692	0.131653	0.482534	1	3132
GOMF_MONOATOMIC_ANION_CHANNEL_ACTIVITY	97	-0.324251	-1.29631	0.0873533	0.478239	1	6718
GOMF_SOLUTE_INORGANIC_ANION_ANTIPORTER_ACTIVITY	27	-0.414672	-1.2956	0.145086	0.474401	1	7902
GOMF_NEUROTROPHIN_RECEPTOR_BINDING	16	-0.476423	-1.29087	0.167464	0.48228	1	3833
GOMF_SERINE_HYDROLASE_ACTIVITY	210	-0.289508	-1.29011	0.0409556	0.478757	1	6630
GOMF_CELL_ADHESION_MEDIATOR_ACTIVITY	44	-0.36722	-1.29003	0.124302	0.473449	1	4920
GOMF_METALLOPEPTIDASE_ACTIVITY	197	-0.292726	-1.28758	0.0482759	0.475033	1	5837
GOMF_CARBOHYDRATE_MONOATOMIC_CATION_SYMPORTER_ACTIVITY	16	-0.459197	-1.2874	0.168869	0.470132	1	7020
GOMF_PALMITOYL_COA_HYDROLASE_ACTIVITY	18	-0.443464	-1.2874	0.152012	0.464849	1	6762
GOMF_TUMOR_NECROSIS_FACTOR_RECEPTOR_SUPERFAMILY_BINDING	47	-0.357649	-1.28307	0.122734	0.471328	1	5119
GOMF_E_BOX_BINDING	58	-0.34726	-1.28147	0.0967742	0.470668	1	2768
GOMF_ACYLGLYCEROL_O_ACYLTRANSFERASE_ACTIVITY	21	-0.42169	-1.28122	0.160305	0.466162	1	7125
GOMF_MONOOXYGENASE_ACTIVITY	140	-0.302378	-1.28053	0.0645963	0.463011	1	7663
GOMF_PROTEIN_HORMONE_RECEPTOR_ACTIVITY	21	-0.428936	-1.27741	0.172932	0.466691	1	3119
GOMF_TUMOR_NECROSIS_FACTOR_RECEPTOR_BINDING	31	-0.393836	-1.27188	0.14956	0.476879	1	8342
GOMF_CARBOHYDRATE_TRANSMEMBRANE_TRANSPORTER_ACTIVITY	37	-0.371986	-1.27075	0.143662	0.475016	1	7020
GOMF_DELAYED_RECTIFIER_POTASSIUM_CHANNEL_ACTIVITY	26	-0.407128	-1.26851	0.147416	0.47634	1	6380
GOMF_INTRAMOLECULAR_OXIDOREDUCTASE_ACTIVITY_TRANSPOSING_C_C_BONDS	19	-0.436716	-1.26122	0.160494	0.491578	1	1261
GOMF_GABA_RECEPTOR_ACTIVITY	22	-0.417319	-1.25754	0.165635	0.497042	1	4157
GOMF_PHOSPHOLIPASE_A2_ACTIVITY	34	-0.382671	-1.25454	0.169162	0.500463	1	3027
GOMF_VOLTAGE_GATED_SODIUM_CHANNEL_ACTIVITY	25	-0.405892	-1.25143	0.181138	0.504439	1	6292
GOMF_CYCLASE_REGULATOR_ACTIVITY	15	-0.455586	-1.24942	0.18238	0.50514	1	7078
GOMF_NADP_BINDING	47	-0.34774	-1.24909	0.139946	0.501009	1	4269
GOMF_SOLUTE_MONOATOMIC_CATION_SYMPORTER_ACTIVITY	112	-0.304587	-1.24773	0.10362	0.50006	1	6433
GOMF_CHEMOKINE_RECEPTOR_BINDING	77	-0.318451	-1.24152	0.127413	0.513009	1	2122
GOMF_METALLOENDOPEPTIDASE_ACTIVITY	118	-0.299529	-1.24034	0.111247	0.511642	1	5765
GOMF_CALCIUM_DEPENDENT_PHOSPHOLIPASE_A2_ACTIVITY	16	-0.432079	-1.23498	0.198786	0.522242	1	2885
GOMF_CARBOHYDRATE_DERIVATIVE_TRANSMEMBRANE_TRANSPORTER_ACTIVITY	56	-0.336654	-1.22939	0.168276	0.533694	1	6427
GOMF_G_PROTEIN_COUPLED_AMINE_RECEPTOR_ACTIVITY	45	-0.340453	-1.22579	0.173275	0.539186	1	5794
GOMF_ACETYLCHOLINE_GATED_MONOATOMIC_CATION_SELECTIVE_CHANNEL_ACTIVITY	18	-0.427657	-1.22406	0.195385	0.539278	1	7593
GOMF_CCR6_CHEMOKINE_RECEPTOR_BINDING	22	-0.402634	-1.21481	0.212308	0.561937	1	446
GOMF_ASPARTIC_TYPE_PEPTIDASE_ACTIVITY	31	-0.370999	-1.20953	0.198485	0.572978	1	6192
GOMF_SYMPORTER_ACTIVITY	149	-0.283949	-1.20822	0.143735	0.57189	1	7434
GOMF_VITAMIN_TRANSMEMBRANE_TRANSPORTER_ACTIVITY	33	-0.362663	-1.2071	0.197183	0.570238	1	1672
GOMF_LIGAND_GATED_CALCIUM_CHANNEL_ACTIVITY	26	-0.389003	-1.20652	0.196862	0.567053	1	5208
GOMF_ORGANIC_HYDROXY_COMPOUND_TRANSMEMBRANE_TRANSPORTER_ACTIVITY	51	-0.336838	-1.20237	0.198276	0.574896	1	6256
GOMF_SECONDARY_ACTIVE_TRANSMEMBRANE_TRANSPORTER_ACTIVITY	286	-0.26322	-1.20092	0.0946095	0.574396	1	6574
GOMF_CALCIUM_ION_TRANSMEMBRANE_TRANSPORTER_ACTIVITY	133	-0.281904	-1.19949	0.143032	0.574011	1	5731
GOMF_HYDROLASE_ACTIVITY_ACTING_ON_CARBON_NITROGEN_BUT_NOT_PEPTIDE_BONDS_IN_LINEAR_AMIDES	81	-0.304564	-1.19822	0.176394	0.573175	1	6604
GOMF_NAD_RETINOL_DEHYDROGENASE_ACTIVITY	27	-0.382081	-1.19762	0.220211	0.569995	1	5646
GOMF_CYSTEINE_TYPE_ENDOPEPTIDASE_INHIBITOR_ACTIVITY	42	-0.352037	-1.19683	0.212587	0.567815	1	5216
GOMF_AMINO_ACID_BINDING	68	-0.313273	-1.19523	0.180965	0.567893	1	5314
GOMF_ORGANOPHOSPHATE_ESTER_TRANSMEMBRANE_TRANSPORTER_ACTIVITY	35	-0.356729	-1.19459	0.197947	0.565219	1	1961
GOMF_ALDITOL_NADPPLUS_1_OXIDOREDUCTASE_ACTIVITY	18	-0.410426	-1.19303	0.232449	0.565487	1	10587
GOMF_ACTIVE_MONOATOMIC_ION_TRANSMEMBRANE_TRANSPORTER_ACTIVITY	232	-0.266155	-1.19055	0.110983	0.56819	1	6433
GOMF_SEROTONIN_RECEPTOR_ACTIVITY	24	-0.386831	-1.18433	0.234012	0.582569	1	7073
GOMF_LONG_CHAIN_FATTY_ACID_COA_LIGASE_ACTIVITY	15	-0.427848	-1.18398	0.242009	0.579117	1	6358
GOMF_ANTIPORTER_ACTIVITY	124	-0.283628	-1.18224	0.18125	0.579835	1	4100
GOMF_FMN_BINDING	15	-0.438018	-1.1819	0.234824	0.576429	1	6421
GOMF_3_5_CYCLIC_AMP_PHOSPHODIESTERASE_ACTIVITY	15	-0.433644	-1.18034	0.262016	0.576473	1	4112
GOMF_NUCLEOSIDE_DIPHOSPHATE_PHOSPHATASE_ACTIVITY	17	-0.419729	-1.17697	0.257749	0.581753	1	1087
GOMF_ORGANIC_ANION_TRANSMEMBRANE_TRANSPORTER_ACTIVITY	247	-0.259137	-1.1747	0.12766	0.583899	1	6574
GOMF_ESTROGEN_16_ALPHA_HYDROXYLASE_ACTIVITY	16	-0.421212	-1.16782	0.275641	0.599961	1	6212
GOMF_PROTEIN_KINASE_A_BINDING	55	-0.31336	-1.16411	0.239782	0.606901	1	6714
GOMF_PROTON_CHANNEL_ACTIVITY	23	-0.387067	-1.16158	0.266667	0.609905	1	10468
GOMF_CHEMOREPELLENT_ACTIVITY	29	-0.364417	-1.15729	0.246246	0.618559	1	7529
GOMF_SUGAR_TRANSMEMBRANE_TRANSPORTER_ACTIVITY	27	-0.363823	-1.15445	0.275495	0.62279	1	7020
GOMF_O_ACYLTRANSFERASE_ACTIVITY	55	-0.318368	-1.15184	0.245125	0.625912	1	3542
GOMF_ATPASE_COUPLED_ION_TRANSMEMBRANE_TRANSPORTER_ACTIVITY	23	-0.375571	-1.15173	0.284661	0.621679	1	5713
GOMF_COA_HYDROLASE_ACTIVITY	30	-0.349806	-1.15123	0.276163	0.61874	1	5857
GOMF_MAP_KINASE_ACTIVITY	16	-0.412771	-1.15081	0.312893	0.615719	1	4928
GOMF_SULFUR_COMPOUND_TRANSMEMBRANE_TRANSPORTER_ACTIVITY	55	-0.310274	-1.14794	0.245257	0.619876	1	6433
GOMF_PURINE_RIBONUCLEOTIDE_TRANSMEMBRANE_TRANSPORTER_ACTIVITY	22	-0.380314	-1.14431	0.299539	0.626782	1	2917
GOMF_SIALYLTRANSFERASE_ACTIVITY	21	-0.380498	-1.1439	0.291066	0.623573	1	2732
GOMF_GLYCOSAMINOGLYCAN_BINDING	237	-0.25403	-1.1435	0.181084	0.620298	1	4983
GOMF_LYSOPHOSPHATIDIC_ACID_ACYLTRANSFERASE_ACTIVITY	16	-0.401312	-1.1322	0.30349	0.650486	1	5163
GOMF_CARBOXYLIC_ESTER_HYDROLASE_ACTIVITY	160	-0.259167	-1.13135	0.219632	0.648658	1	4570
GOMF_STEROID_DEHYDROGENASE_ACTIVITY	49	-0.322017	-1.12898	0.272727	0.651508	1	5007
GOMF_TRANSMEMBRANE_RECEPTOR_PROTEIN_TYROSINE_KINASE_ACTIVITY	60	-0.299195	-1.12857	0.269542	0.64852	1	3777
GOMF_OXIDOREDUCTASE_ACTIVITY_ACTING_ON_PAIRED_DONORS_WITH_INCORPORATION_OR_REDUCTION_OF_MOLECULAR_OXYGEN_REDUCED_FLAVIN_OR_FLAVOPROTEIN_AS_ONE_DONOR_AND_INCORPORATION_OF_ONE_ATOM_OF_OXYGEN	72	-0.295423	-1.12719	0.273448	0.648468	1	7663
GOMF_PHOSPHATIDYLGLYCEROL_BINDING	16	-0.402246	-1.12017	0.311146	0.665785	1	4950
GOMF_HEPARIN_BINDING	173	-0.257295	-1.11585	0.245283	0.674766	1	4011
GOMF_ENDOPEPTIDASE_ACTIVITY	428	-0.236229	-1.11478	0.208955	0.673762	1	6661
GOMF_HEXOSAMINIDASE_ACTIVITY	18	-0.38837	-1.11251	0.321145	0.676492	1	6374
GOMF_BILE_ACID_TRANSMEMBRANE_TRANSPORTER_ACTIVITY	22	-0.371031	-1.11143	0.323144	0.675466	1	5698
GOMF_CALMODULIN_BINDING	193	-0.251101	-1.11099	0.243649	0.672407	1	5034
GOMF_CALCIUM_RELEASE_CHANNEL_ACTIVITY	17	-0.392139	-1.11064	0.310458	0.669233	1	5034
GOMF_MAP_KINASE_PHOSPHATASE_ACTIVITY	18	-0.392438	-1.10959	0.329755	0.668406	1	6384
GOMF_ARACHIDONIC_ACID_MONOOXYGENASE_ACTIVITY	44	-0.31402	-1.10786	0.306705	0.669485	1	7663
GOMF_MONOATOMIC_ANION_SODIUM_SYMPORTER_ACTIVITY	19	-0.378252	-1.10503	0.324615	0.673536	1	3115
GOMF_STEROID_HYDROXYLASE_ACTIVITY	39	-0.323453	-1.10169	0.316384	0.679315	1	6212
GOMF_MONOATOMIC_ANION_MONOATOMIC_CATION_SYMPORTER_ACTIVITY	26	-0.352049	-1.10026	0.335347	0.679458	1	3115
GOMF_OXIDOREDUCTASE_ACTIVITY_ACTING_ON_CH_OH_GROUP_OF_DONORS	148	-0.258693	-1.09985	0.299876	0.676553	1	5103
GOMF_ACTIVE_TRANSMEMBRANE_TRANSPORTER_ACTIVITY	426	-0.23291	-1.09754	0.205319	0.679373	1	6574
GOMF_NUCLEOBASE_CONTAINING_COMPOUND_TRANSMEMBRANE_TRANSPORTER_ACTIVITY	54	-0.299981	-1.0947	0.328729	0.68365	1	6427
GOMF_CADHERIN_BINDING	70	-0.287216	-1.08786	0.330214	0.70059	1	4362
GOMF_VITAMIN_BINDING	141	-0.255678	-1.08747	0.295673	0.697689	1	3478
GOMF_CALCIUM_CHANNEL_REGULATOR_ACTIVITY	42	-0.309063	-1.0847	0.33189	0.70193	1	7834
GOMF_MICROTUBULE_MOTOR_ACTIVITY	64	-0.285992	-1.08138	0.316062	0.707682	1	5500
GOMF_NAD_P_H_DEHYDROGENASE_QUINONE_ACTIVITY	18	-0.380748	-1.07965	0.370651	0.708915	1	10640
GOMF_DIPEPTIDASE_ACTIVITY	17	-0.388674	-1.07752	0.366197	0.711253	1	3245
GOMF_IONOTROPIC_GLUTAMATE_RECEPTOR_BINDING	49	-0.302599	-1.0759	0.359307	0.712206	1	4413
GOMF_CYTOSKELETAL_MOTOR_ACTIVITY	109	-0.258795	-1.07577	0.331671	0.708531	1	4769
GOMF_CALCIUM_ACTIVATED_CATION_CHANNEL_ACTIVITY	25	-0.347434	-1.07385	0.351598	0.710481	1	5742
GOMF_CORECEPTOR_ACTIVITY	40	-0.308627	-1.072	0.352857	0.712009	1	6558
GOMF_OLIGOSACCHARIDE_BINDING	18	-0.383207	-1.07078	0.380665	0.711444	1	8215
GOMF_QUATERNARY_AMMONIUM_GROUP_TRANSMEMBRANE_TRANSPORTER_ACTIVITY	22	-0.363087	-1.06982	0.369208	0.710345	1	2968
GOMF_CYCLASE_ACTIVITY	26	-0.341624	-1.06932	0.359281	0.707891	1	4882
GOMF_ORGANIC_CATION_TRANSMEMBRANE_TRANSPORTER_ACTIVITY	39	-0.317067	-1.06917	0.36087	0.704354	1	2968
GOMF_LYSOPHOSPHOLIPASE_ACTIVITY	23	-0.344499	-1.06408	0.373333	0.715683	1	2885
GOMF_PROTEIN_KINASE_A_CATALYTIC_SUBUNIT_BINDING	15	-0.38667	-1.05923	0.407295	0.726041	1	5134
GOMF_FILAMIN_BINDING	17	-0.372252	-1.05241	0.394127	0.742709	1	4765
GOMF_BASIC_AMINO_ACID_TRANSMEMBRANE_TRANSPORTER_ACTIVITY	19	-0.360268	-1.05203	0.408037	0.739819	1	2533
GOMF_RRNA_METHYLTRANSFERASE_ACTIVITY	20	-0.361557	-1.04923	0.372197	0.744305	1	958
GOMF_HYDROLASE_ACTIVITY_ACTING_ON_CARBON_NITROGEN_BUT_NOT_PEPTIDE_BONDS_IN_CYCLIC_AMIDES	15	-0.382027	-1.04915	0.390966	0.74049	1	300
GOMF_PEPTIDOGLYCAN_BINDING	19	-0.362808	-1.04758	0.387987	0.741185	1	9408
GOMF_TAU_PROTEIN_KINASE_ACTIVITY	16	-0.372078	-1.04745	0.392523	0.737614	1	1697
GOMF_PROTEIN_SERINE_THREONINE_PHOSPHATASE_ACTIVITY	82	-0.262543	-1.04229	0.395473	0.748964	1	6384
GOMF_SYNTAXIN_BINDING	73	-0.271545	-1.04136	0.396149	0.747898	1	4746
GOMF_RETINAL_BINDING	18	-0.360501	-1.0393	0.421779	0.750048	1	3123
GOMF_DEACETYLASE_ACTIVITY	32	-0.315838	-1.03901	0.393258	0.746932	1	6456
GOMF_SULFUR_COMPOUND_BINDING	287	-0.225417	-1.03633	0.378771	0.750668	1	5245
GOMF_HISTONE_KINASE_ACTIVITY	24	-0.340746	-1.0359	0.413844	0.748025	1	2057
GOMF_SEMAPHORIN_RECEPTOR_BINDING	22	-0.351872	-1.03571	0.433083	0.744715	1	5590
GOMF_NARROW_PORE_CHANNEL_ACTIVITY	18	-0.363886	-1.03222	0.405063	0.750927	1	5569
GOMF_PROTON_TRANSPORTING_ATP_SYNTHASE_ACTIVITY_ROTATIONAL_MECHANISM	16	-0.372259	-1.03139	0.42671	0.749506	1	10468
GOMF_ALPHA_ACTININ_BINDING	30	-0.314486	-1.0312	0.397037	0.746209	1	5623
GOMF_CHEMOKINE_ACTIVITY	40	-0.297483	-1.02771	0.411175	0.752518	1	891
GOMF_EXTRACELLULAR_MATRIX_STRUCTURAL_CONSTITUENT_CONFERRING_TENSILE_STRENGTH	45	-0.290378	-1.02738	0.409156	0.749622	1	8135
GOMF_METALLOEXOPEPTIDASE_ACTIVITY	62	-0.2755	-1.02584	0.417476	0.750317	1	3632
GOMF_DEATH_RECEPTOR_BINDING	20	-0.347178	-1.02469	0.43036	0.749748	1	4948
GOMF_CALCIUM_DEPENDENT_PHOSPHOLIPID_BINDING	55	-0.282812	-1.02453	0.425175	0.746475	1	5760
GOMF_ANDROSTERONE_DEHYDROGENASE_ACTIVITY	18	-0.354053	-1.02103	0.435535	0.752571	1	5646
GOMF_CARGO_ADAPTOR_ACTIVITY	20	-0.345817	-1.01975	0.449165	0.752606	1	1925
GOMF_PROTON_TRANSMEMBRANE_TRANSPORTER_ACTIVITY	121	-0.247086	-1.01563	0.435443	0.760966	1	4411
GOMF_ADENYLATE_CYCLASE_ACTIVITY	19	-0.353787	-1.01459	0.437117	0.760222	1	6575
GOMF_NUCLEOTIDE_TRANSMEMBRANE_TRANSPORTER_ACTIVITY	29	-0.320171	-1.01372	0.446936	0.759068	1	5209
GOMF_GLUCURONOSYLTRANSFERASE_ACTIVITY	25	-0.325247	-1.00944	0.470588	0.767787	1	5132
GOMF_OXIDOREDUCTASE_ACTIVITY_ACTING_ON_NAD_P_H_QUINONE_OR_SIMILAR_COMPOUND_AS_ACCEPTOR	34	-0.30557	-1.0059	0.459803	0.77395	1	10640
GOMF_ZINC_ION_TRANSMEMBRANE_TRANSPORTER_ACTIVITY	23	-0.332149	-1.00509	0.458787	0.772607	1	2572
GOMF_TOXIC_SUBSTANCE_BINDING	16	-0.365006	-1.0048	0.4613	0.769826	1	5989
GOMF_VITAMIN_B6_BINDING	54	-0.272656	-1.00397	0.45935	0.768556	1	3756
GOMF_PHOSPHATIDIC_ACID_BINDING	24	-0.327122	-1.00228	0.453858	0.769734	1	4805
GOMF_PHOSPHORUS_OXYGEN_LYASE_ACTIVITY	25	-0.323345	-1.00221	0.470326	0.766336	1	4882
GOMF_THIOLESTER_HYDROLASE_ACTIVITY	48	-0.273696	-1.0021	0.456189	0.763108	1	6762
GOMF_NUCLEAR_STEROID_RECEPTOR_ACTIVITY	18	-0.347644	-1.0008	0.448382	0.763127	1	8712
GOMF_HISTONE_H4_METHYLTRANSFERASE_ACTIVITY	15	-0.363313	-0.995543	0.468118	0.773613	1	1361
GOMF_CATALYTIC_ACTIVITY_ACTING_ON_A_RRNA	25	-0.32244	-0.992745	0.44864	0.777715	1	958
GOMF_MYOSIN_PHOSPHATASE_ACTIVITY	71	-0.260793	-0.990123	0.478022	0.781347	1	6384
GOMF_NEUROTRANSMITTER_RECEPTOR_REGULATOR_ACTIVITY	26	-0.321495	-0.9853	0.483582	0.791495	1	5144
GOMF_CARBOHYDRATE_BINDING	278	-0.213292	-0.979942	0.526786	0.802801	1	4412
GOMF_ADENYLATE_CYCLASE_BINDING	15	-0.360188	-0.979352	0.498366	0.800757	1	2110
GOMF_MITOGEN_ACTIVATED_PROTEIN_KINASE_KINASE_BINDING	20	-0.3284	-0.976479	0.494737	0.805153	1	5572
GOMF_PURINE_NUCLEOTIDE_TRANSMEMBRANE_TRANSPORTER_ACTIVITY	26	-0.31399	-0.975873	0.512482	0.803245	1	5209
GOMF_HYDROLASE_ACTIVITY_HYDROLYZING_O_GLYCOSYL_COMPOUNDS	98	-0.238982	-0.97165	0.51706	0.81087	1	4132
GOMF_NADPLUS_PROTEIN_ADP_RIBOSYLTRANSFERASE_ACTIVITY	25	-0.311352	-0.968778	0.530581	0.815115	1	4449
GOMF_STRUCTURAL_CONSTITUENT_OF_CYTOSKELETON	72	-0.250099	-0.968696	0.547097	0.811743	1	3233
GOMF_VOLTAGE_GATED_MONOATOMIC_ION_CHANNEL_ACTIVITY_INVOLVED_IN_REGULATION_OF_PRESYNAPTIC_MEMBRANE_POTENTIAL	17	-0.347495	-0.966605	0.521672	0.813725	1	5992
GOMF_AMINE_BINDING	18	-0.336282	-0.964926	0.496845	0.814529	1	2969
GOMF_SULFATE_TRANSMEMBRANE_TRANSPORTER_ACTIVITY	16	-0.347563	-0.964849	0.523511	0.811236	1	6433
GOMF_CYTOKINE_RECEPTOR_BINDING	302	-0.20804	-0.962077	0.581778	0.815179	1	5244
GOMF_TRANSMEMBRANE_RECEPTOR_PROTEIN_KINASE_ACTIVITY	77	-0.244446	-0.961382	0.529093	0.813553	1	3777
GOMF_OUTWARD_RECTIFIER_POTASSIUM_CHANNEL_ACTIVITY	26	-0.310256	-0.961304	0.528073	0.81029	1	7180
GOMF_INWARD_RECTIFIER_POTASSIUM_CHANNEL_ACTIVITY	23	-0.314033	-0.959996	0.520611	0.810334	1	5992
GOMF_MYOSIN_V_BINDING	20	-0.323808	-0.958557	0.501524	0.81075	1	4933
GOMF_POLYPEPTIDE_N_ACETYLGALACTOSAMINYLTRANSFERASE_ACTIVITY	18	-0.330984	-0.955021	0.527132	0.816617	1	2633
GOMF_MANNOSE_BINDING	33	-0.281602	-0.954204	0.523538	0.815351	1	5321
GOMF_RETINAL_DEHYDROGENASE_ACTIVITY	18	-0.333429	-0.953668	0.549536	0.813348	1	5007
GOMF_EXTRACELLULAR_MATRIX_STRUCTURAL_CONSTITUENT	144	-0.223608	-0.953353	0.574282	0.810749	1	5626
GOMF_AMP_BINDING	20	-0.322206	-0.948783	0.539376	0.818982	1	3211
GOMF_CARBONATE_DEHYDRATASE_ACTIVITY	16	-0.349036	-0.946974	0.5311	0.820232	1	5333
GOMF_SIGNALING_RECEPTOR_INHIBITOR_ACTIVITY	33	-0.286318	-0.942749	0.555396	0.827647	1	3299
GOMF_XENOBIOTIC_TRANSMEMBRANE_TRANSPORTER_ACTIVITY	38	-0.275889	-0.941462	0.539568	0.827351	1	6773
GOMF_ORGANIC_ACID_BINDING	221	-0.210996	-0.941283	0.590857	0.824383	1	5626
GOMF_VOLTAGE_GATED_MONOATOMIC_ANION_CHANNEL_ACTIVITY	16	-0.33704	-0.939451	0.546178	0.825494	1	6517
GOMF_SH2_DOMAIN_BINDING	45	-0.260067	-0.93029	0.583902	0.845435	1	2790
GOMF_PHOSPHOPROTEIN_BINDING	112	-0.222639	-0.929831	0.603254	0.843062	1	4424
GOMF_ENDOPEPTIDASE_REGULATOR_ACTIVITY	203	-0.212198	-0.929727	0.638568	0.839888	1	5290
GOMF_OXIDOREDUCTASE_ACTIVITY_ACTING_ON_CH_OR_CH2_GROUPS	16	-0.339272	-0.929077	0.58679	0.838159	1	1589
GOMF_SECONDARY_ACTIVE_MONOCARBOXYLATE_TRANSMEMBRANE_TRANSPORTER_ACTIVITY	17	-0.330474	-0.925304	0.572543	0.844183	1	974
GOMF_CLATHRIN_BINDING	69	-0.241423	-0.923657	0.602347	0.844933	1	2501
GOMF_NADPH_BINDING	18	-0.327144	-0.922278	0.581848	0.844971	1	5607
GOMF_ATPASE_COUPLED_MONOATOMIC_CATION_TRANSMEMBRANE_TRANSPORTER_ACTIVITY	57	-0.25071	-0.922234	0.612273	0.841741	1	5726
GOMF_SERINE_TYPE_ENDOPEPTIDASE_INHIBITOR_ACTIVITY	123	-0.222185	-0.920709	0.623171	0.842085	1	5906
GOMF_TETRAPYRROLE_BINDING	165	-0.213647	-0.918372	0.628742	0.844422	1	6965
GOMF_GLUTAMATE_RECEPTOR_BINDING	75	-0.237111	-0.914353	0.652055	0.850603	1	4413
GOMF_MODIFIED_AMINO_ACID_TRANSMEMBRANE_TRANSPORTER_ACTIVITY	39	-0.260947	-0.909741	0.600865	0.858162	1	2533
GOMF_HYDROLASE_ACTIVITY_ACTING_ON_GLYCOSYL_BONDS	133	-0.214085	-0.907359	0.652934	0.860506	1	4516
GOMF_ORGANIC_ACID_TRANSMEMBRANE_TRANSPORTER_ACTIVITY	173	-0.206071	-0.905296	0.665037	0.861962	1	4639
GOMF_RRNA_BINDING	70	-0.235934	-0.904529	0.626005	0.860493	1	3077
GOMF_G_PROTEIN_COUPLED_RECEPTOR_BINDING	321	-0.195275	-0.903714	0.710383	0.859038	1	3607
GOMF_OXIDOREDUCTASE_ACTIVITY_ACTING_ON_THE_CH_CH_GROUP_OF_DONORS_NAD_OR_NADP_AS_ACCEPTOR	33	-0.276546	-0.901936	0.632132	0.85992	1	5771
GOMF_HYDROLASE_ACTIVITY_ACTING_ON_CARBON_NITROGEN_BUT_NOT_PEPTIDE_BONDS	138	-0.212758	-0.900815	0.675309	0.859428	1	7220
GOMF_CYCLIC_NUCLEOTIDE_PHOSPHODIESTERASE_ACTIVITY	26	-0.290951	-0.90006	0.611437	0.858167	1	2816
GOMF_MICROFILAMENT_MOTOR_ACTIVITY	37	-0.261624	-0.898903	0.63097	0.857659	1	4655
GOMF_TRANSCRIPTION_COREPRESSOR_BINDING	56	-0.242573	-0.89756	0.653061	0.857363	1	6088
GOMF_CHANNEL_REGULATOR_ACTIVITY	144	-0.208003	-0.891741	0.705529	0.867594	1	4423
GOMF_CARBOXY_LYASE_ACTIVITY	33	-0.272382	-0.890649	0.616519	0.866863	1	1019
GOMF_ALDO_KETO_REDUCTASE_NADP_ACTIVITY	32	-0.271892	-0.889681	0.668142	0.865856	1	7465
GOMF_STRUCTURAL_CONSTITUENT_OF_MUSCLE	21	-0.301916	-0.888172	0.623656	0.866032	1	7790
GOMF_3_5_CYCLIC_GMP_PHOSPHODIESTERASE_ACTIVITY	16	-0.313279	-0.883432	0.619847	0.873431	1	509
GOMF_CAMP_BINDING	22	-0.287855	-0.882543	0.643505	0.87212	1	5925
GOMF_ESTRADIOL_17_BETA_DEHYDROGENASE_NAD_P_ACTIVITY	17	-0.309134	-0.880576	0.631008	0.87358	1	4952
GOMF_NUCLEOTIDE_RECEPTOR_ACTIVITY	18	-0.307808	-0.877144	0.635659	0.878041	1	7599
GOMF_P_TYPE_TRANSMEMBRANE_TRANSPORTER_ACTIVITY	33	-0.26807	-0.875536	0.655639	0.878363	1	5096
GOMF_SOLUTE_POTASSIUM_ANTIPORTER_ACTIVITY	18	-0.301435	-0.867454	0.660465	0.89279	1	30
GOMF_GTPASE_ACTIVATING_PROTEIN_BINDING	20	-0.292768	-0.864662	0.646154	0.895696	1	1214
GOMF_CYTOKINE_RECEPTOR_ACTIVITY	94	-0.213444	-0.863803	0.737052	0.894247	1	4160
GOMF_FATTY_ACID_LIGASE_ACTIVITY	21	-0.29654	-0.863523	0.660714	0.891619	1	7079
GOMF_FOUR_WAY_JUNCTION_DNA_BINDING	17	-0.30564	-0.85872	0.661562	0.898826	1	8789
GOMF_DNA_EXONUCLEASE_ACTIVITY	24	-0.27759	-0.851306	0.677711	0.910877	1	3867
GOMF_PDZ_DOMAIN_BINDING	122	-0.204021	-0.851187	0.770677	0.907861	1	6844
GOMF_IRON_ION_BINDING	168	-0.193208	-0.830507	0.84192	0.946173	1	4346
GOMF_INTRACELLULAR_CHLORIDE_CHANNEL_ACTIVITY	22	-0.276753	-0.824062	0.716692	0.955839	1	7217
GOMF_OXIDOREDUCTASE_ACTIVITY_ACTING_ON_SINGLE_DONORS_WITH_INCORPORATION_OF_MOLECULAR_OXYGEN	26	-0.264816	-0.823781	0.719764	0.953049	1	11499
GOMF_DNA_BINDING_TRANSCRIPTION_REPRESSOR_ACTIVITY	336	-0.176042	-0.821995	0.901961	0.953215	1	5459
GOMF_MAP_KINASE_KINASE_ACTIVITY	15	-0.306636	-0.817961	0.71722	0.957455	1	8032
GOMF_CYCLIN_DEPENDENT_PROTEIN_SERINE_THREONINE_KINASE_ACTIVATOR_ACTIVITY	15	-0.300562	-0.817142	0.719033	0.95564	1	3649
GOMF_HEPARAN_SULFATE_PROTEOGLYCAN_BINDING	24	-0.268071	-0.815585	0.709145	0.955282	1	4802
GOMF_MYOSIN_BINDING	77	-0.211941	-0.815102	0.810093	0.952844	1	3907
GOMF_LYSOPHOSPHOLIPID_ACYLTRANSFERASE_ACTIVITY	19	-0.281686	-0.814759	0.724615	0.950127	1	3542
GOMF_CHANNEL_INHIBITOR_ACTIVITY	35	-0.240013	-0.814564	0.764012	0.947234	1	9352
GOMF_CULLIN_FAMILY_PROTEIN_BINDING	27	-0.258091	-0.814497	0.745156	0.944118	1	6334
GOMF_NADPLUS_ADP_RIBOSYLTRANSFERASE_ACTIVITY	23	-0.268908	-0.813921	0.742284	0.9419	1	4449
GOMF_PHOSPHATIDYLINOSITOL_PHOSPHATE_PHOSPHATASE_ACTIVITY	27	-0.256491	-0.812915	0.738024	0.940444	1	2933
GOMF_PHOSPHATIDYLSERINE_BINDING	67	-0.214551	-0.808918	0.788436	0.944485	1	5110
GOMF_MONOCARBOXYLIC_ACID_TRANSMEMBRANE_TRANSPORTER_ACTIVITY	66	-0.214056	-0.800884	0.796196	0.955244	1	3115
GOMF_EXOGENOUS_PROTEIN_BINDING	44	-0.231177	-0.799599	0.797203	0.954363	1	5740
GOMF_PHOSPHATIDYLINOSITOL_5_PHOSPHATE_BINDING	22	-0.268154	-0.79886	0.757755	0.952326	1	1704
GOMF_G_PROTEIN_BETA_SUBUNIT_BINDING	23	-0.26269	-0.798099	0.750374	0.950393	1	6203
GOMF_PEPTIDE_ANTIGEN_BINDING	55	-0.21475	-0.794576	0.801642	0.953334	1	7379
GOMF_CXCR_CHEMOKINE_RECEPTOR_BINDING	15	-0.289947	-0.794279	0.757991	0.950658	1	122
GOMF_5_3_EXONUCLEASE_ACTIVITY	19	-0.270878	-0.786952	0.78125	0.959519	1	2214
GOMF_SPHINGOLIPID_TRANSPORTER_ACTIVITY	16	-0.283784	-0.786365	0.744817	0.95728	1	2274
GOMF_METALLOAMINOPEPTIDASE_ACTIVITY	21	-0.265058	-0.785761	0.766313	0.954988	1	5487
GOMF_UBIQUITINATION_LIKE_MODIFICATION_DEPENDENT_PROTEIN_BINDING	20	-0.267733	-0.784229	0.753404	0.954344	1	4082
GOMF_POTASSIUM_CHANNEL_REGULATOR_ACTIVITY	50	-0.21699	-0.781491	0.850704	0.955471	1	4075
GOMF_TRANSMEMBRANE_RECEPTOR_PROTEIN_TYROSINE_KINASE_ACTIVATOR_ACTIVITY	19	-0.268892	-0.78129	0.769231	0.952666	1	8083
GOMF_ENZYME_SUBSTRATE_ADAPTOR_ACTIVITY	75	-0.200936	-0.781152	0.846774	0.949808	1	4989
GOMF_OXIDOREDUCTASE_ACTIVITY_ACTING_ON_THE_ALDEHYDE_OR_OXO_GROUP_OF_DONORS	65	-0.206417	-0.780721	0.841962	0.947446	1	5007
GOMF_MODIFIED_AMINO_ACID_BINDING	91	-0.198799	-0.780052	0.860792	0.945456	1	5110
GOMF_ADENYLYLTRANSFERASE_ACTIVITY	37	-0.232888	-0.77834	0.826149	0.945074	1	2984
GOMF_LIPOPROTEIN_PARTICLE_RECEPTOR_ACTIVITY	17	-0.275264	-0.777417	0.760243	0.943408	1	765
GOMF_ATPASE_COUPLED_TRANSMEMBRANE_TRANSPORTER_ACTIVITY	108	-0.189873	-0.775819	0.877707	0.942834	1	5791
GOMF_POTASSIUM_ION_LEAK_CHANNEL_ACTIVITY	15	-0.284943	-0.771409	0.775701	0.946377	1	9831
GOMF_MONOSACCHARIDE_BINDING	92	-0.190727	-0.767389	0.880309	0.949011	1	3659
GOMF_DICARBOXYLIC_ACID_TRANSMEMBRANE_TRANSPORTER_ACTIVITY	31	-0.233273	-0.763311	0.816944	0.951645	1	6249
GOMF_ICOSANOID_RECEPTOR_ACTIVITY	16	-0.271329	-0.761378	0.811321	0.951291	1	6903
GOMF_ACETYLCHOLINE_RECEPTOR_BINDING	21	-0.257038	-0.76042	0.7991	0.949608	1	5595
GOMF_GLUTATHIONE_BINDING	16	-0.2763	-0.760231	0.779321	0.946905	1	8784
GOMF_ACETYLGALACTOSAMINYLTRANSFERASE_ACTIVITY	33	-0.229783	-0.757399	0.824786	0.947768	1	7964
GOMF_PHOSPHOTYROSINE_RESIDUE_BINDING	48	-0.211377	-0.755869	0.848571	0.946867	1	2654
GOMF_ACTIN_MONOMER_BINDING	25	-0.244547	-0.755151	0.818722	0.94487	1	4078
GOMF_GLUTATHIONE_TRANSFERASE_ACTIVITY	29	-0.23207	-0.748236	0.845599	0.950769	1	8784
GOMF_OXIDOREDUCTION_DRIVEN_ACTIVE_TRANSMEMBRANE_TRANSPORTER_ACTIVITY	29	-0.228409	-0.740058	0.833819	0.957965	1	10640
GOMF_PROTEIN_SERINE_THREONINE_KINASE_INHIBITOR_ACTIVITY	35	-0.219263	-0.739019	0.849083	0.956211	1	5730
GOMF_LIGASE_ACTIVITY_FORMING_CARBON_SULFUR_BONDS	40	-0.21636	-0.736888	0.854885	0.955781	1	6358
GOMF_ALDEHYDE_DEHYDROGENASE_NAD_P_PLUS_ACTIVITY	19	-0.248478	-0.726257	0.850309	0.965121	1	2163
GOMF_NEUROTRANSMITTER_TRANSMEMBRANE_TRANSPORTER_ACTIVITY	19	-0.252049	-0.725263	0.834575	0.963263	1	6427
GOMF_OXIDOREDUCTASE_ACTIVITY_ACTING_ON_THE_ALDEHYDE_OR_OXO_GROUP_OF_DONORS_NAD_OR_NADP_AS_ACCEPTOR	53	-0.196908	-0.721032	0.905089	0.964816	1	5007
GOMF_CARBOHYDRATE_KINASE_ACTIVITY	21	-0.245819	-0.720657	0.840491	0.962303	1	5802
GOMF_G_PROTEIN_ALPHA_SUBUNIT_BINDING	42	-0.208462	-0.718001	0.872011	0.962252	1	6283
GOMF_PRIMARY_ACTIVE_TRANSMEMBRANE_TRANSPORTER_ACTIVITY	137	-0.168318	-0.716933	0.957933	0.96037	1	7232
GOMF_HYDRO_LYASE_ACTIVITY	58	-0.193501	-0.714208	0.900421	0.960334	1	4537
GOMF_WW_DOMAIN_BINDING	25	-0.228764	-0.701686	0.875934	0.969336	1	4565
GOMF_LNCRNA_BINDING	20	-0.240301	-0.700766	0.874613	0.967311	1	5970
GOMF_CYSTEINE_TYPE_ENDOPEPTIDASE_INHIBITOR_ACTIVITY_INVOLVED_IN_APOPTOTIC_PROCESS	30	-0.213538	-0.698456	0.890769	0.966429	1	300
GOMF_C4_DICARBOXYLATE_TRANSMEMBRANE_TRANSPORTER_ACTIVITY	15	-0.25834	-0.69444	0.869497	0.966899	1	3680
GOMF_PROTEIN_PHOSPHATASE_1_BINDING	30	-0.216039	-0.694024	0.901876	0.964382	1	2022
GOMF_BHLH_TRANSCRIPTION_FACTOR_BINDING	37	-0.203264	-0.692723	0.902579	0.962689	1	2517
GOMF_CIS_TRANS_ISOMERASE_ACTIVITY	39	-0.206758	-0.689436	0.918841	0.962499	1	5849
GOMF_FLIPPASE_ACTIVITY	17	-0.23895	-0.667168	0.900302	0.976551	1	5250
GOMF_SULFOTRANSFERASE_ACTIVITY	58	-0.180945	-0.663659	0.960055	0.976169	1	4283
GOMF_WATER_TRANSMEMBRANE_TRANSPORTER_ACTIVITY	15	-0.240833	-0.657515	0.897833	0.977354	1	6386
GOMF_PROTEIN_MEMBRANE_ADAPTOR_ACTIVITY	35	-0.197073	-0.655303	0.941176	0.97582	1	3823
GOMF_C_C_CHEMOKINE_BINDING	25	-0.208007	-0.64578	0.944694	0.978722	1	5008
GOMF_QUINONE_BINDING	17	-0.232261	-0.645665	0.91172	0.97597	1	6365
GOMF_TRANSFERASE_ACTIVITY_TRANSFERRING_SULPHUR_CONTAINING_GROUPS	77	-0.166776	-0.645528	0.969251	0.973252	1	4283
GOMF_TRANSLATION_ELONGATION_FACTOR_ACTIVITY	17	-0.226866	-0.642455	0.923795	0.972207	1	1322
GOMF_THREONINE_TYPE_PEPTIDASE_ACTIVITY	15	-0.233888	-0.630618	0.933665	0.975535	1	4417
GOMF_HSP70_PROTEIN_BINDING	59	-0.161389	-0.606065	0.994631	0.983509	1	1171
GOMF_ACID_THIOL_LIGASE_ACTIVITY	29	-0.182051	-0.584364	0.982063	0.988092	1	7079
GOMF_DNA_SECONDARY_STRUCTURE_BINDING	37	-0.166118	-0.558689	0.992908	0.991896	1	8789
GOMF_INTRAMOLECULAR_TRANSFERASE_ACTIVITY	26	-0.167687	-0.519233	0.986627	0.995882	1	9099
GOMF_GTP_DEPENDENT_PROTEIN_BINDING	24	-0.167452	-0.515302	0.992658	0.993593	1	5752

## Sheet: 3dpl-
NAME	SIZE	ES	NES	NOM p-val	FDR q-val	FWER p-val	RANK AT MAX
GOMF_SYNTAXIN_1_BINDING	22	-0.692672	-2.10106	0	0.0140986	0.016	3948
GOMF_LIGAND_GATED_MONOATOMIC_ANION_CHANNEL_ACTIVITY	22	-0.681014	-2.07663	0	0.0123929	0.028	2421
GOMF_INHIBITORY_EXTRACELLULAR_LIGAND_GATED_MONOATOMIC_ION_CHANNEL_ACTIVITY	17	-0.71826	-2.03743	0	0.0128022	0.043	2421
GOMF_STRUCTURAL_CONSTITUENT_OF_SYNAPSE	37	-0.568025	-1.94719	0	0.0328386	0.139	3747
GOMF_GLUTAMATE_RECEPTOR_ACTIVITY	27	-0.600907	-1.9268	0.00192308	0.0346036	0.18	3567
GOMF_NEUROTRANSMITTER_RECEPTOR_REGULATOR_ACTIVITY	26	-0.59954	-1.92524	0	0.0292712	0.183	3248
GOMF_CALMODULIN_DEPENDENT_PROTEIN_KINASE_ACTIVITY	24	-0.603005	-1.90631	0	0.0314814	0.218	3684
GOMF_VOLTAGE_GATED_MONOATOMIC_ION_CHANNEL_ACTIVITY_INVOLVED_IN_REGULATION_OF_PRESYNAPTIC_MEMBRANE_POTENTIAL	17	-0.643551	-1.85866	0.00607287	0.0488797	0.354	3903
GOMF_OXIDOREDUCTION_DRIVEN_ACTIVE_TRANSMEMBRANE_TRANSPORTER_ACTIVITY	29	-0.557145	-1.85383	0	0.0467252	0.374	2883
GOMF_LONG_CHAIN_FATTY_ACID_COA_LIGASE_ACTIVITY	15	-0.649969	-1.82453	0.00191571	0.0600038	0.496	1037
GOMF_LIGAND_GATED_MONOATOMIC_ION_CHANNEL_ACTIVITY_INVOLVED_IN_REGULATION_OF_PRESYNAPTIC_MEMBRANE_POTENTIAL	24	-0.5774	-1.80881	0.0020284	0.063357	0.546	3567
GOMF_STRUCTURAL_CONSTITUENT_OF_POSTSYNAPSE	27	-0.552305	-1.75766	0.0038835	0.100312	0.733	3309
GOMF_GABA_RECEPTOR_ACTIVITY	22	-0.570224	-1.75015	0.00378072	0.0994703	0.757	5086
GOMF_SIALYLTRANSFERASE_ACTIVITY	21	-0.579379	-1.74371	0	0.0988273	0.785	3752
GOMF_3_5_CYCLIC_AMP_PHOSPHODIESTERASE_ACTIVITY	15	-0.619265	-1.72926	0.00972763	0.10852	0.824	5301
GOMF_CYCLIC_NUCLEOTIDE_PHOSPHODIESTERASE_ACTIVITY	26	-0.549253	-1.72208	0.00558659	0.108516	0.849	5529
GOMF_VITAMIN_B6_BINDING	54	-0.454034	-1.70972	0.00382409	0.114569	0.883	2479
GOMF_NAD_P_H_DEHYDROGENASE_QUINONE_ACTIVITY	18	-0.592675	-1.70849	0.01341	0.109991	0.889	4050
GOMF_UBIQUITIN_LIKE_PROTEIN_CONJUGATING_ENZYME_ACTIVITY	43	-0.463971	-1.68423	0.0078125	0.132292	0.938	3418
GOMF_ACETYLCHOLINE_RECEPTOR_BINDING	21	-0.540599	-1.68221	0.0134357	0.127761	0.939	4174
GOMF_ELECTRON_TRANSFER_ACTIVITY	45	-0.460001	-1.67236	0.01	0.133103	0.95	3030
GOMF_TRANSMITTER_GATED_CHANNEL_ACTIVITY	57	-0.44173	-1.66326	0.00395257	0.139187	0.96	3567
GOMF_NUCLEAR_RECEPTOR_COACTIVATOR_ACTIVITY	52	-0.435021	-1.64867	0.00788955	0.150568	0.974	4374
GOMF_CALMODULIN_BINDING	193	-0.349904	-1.63506	0	0.161803	0.985	3945
GOMF_CAMP_BINDING	22	-0.548441	-1.63234	0.00766283	0.159084	0.986	6020
GOMF_NADH_DEHYDROGENASE_ACTIVITY	17	-0.579967	-1.62335	0.0159681	0.165634	0.992	4050
GOMF_EXTRACELLULAR_LIGAND_GATED_MONOATOMIC_ION_CHANNEL_ACTIVITY	71	-0.402445	-1.60909	0.00399202	0.179408	0.996	3870
GOMF_NUCLEOTIDE_TRANSMEMBRANE_TRANSPORTER_ACTIVITY	29	-0.476221	-1.60159	0.018797	0.184918	0.997	5849
GOMF_MAP_KINASE_ACTIVITY	16	-0.556552	-1.60078	0.0183299	0.179612	0.997	3203
GOMF_LIGAND_GATED_CHANNEL_ACTIVITY	143	-0.362247	-1.60049	0	0.174001	0.997	3923
GOMF_VOLTAGE_GATED_MONOATOMIC_CATION_CHANNEL_ACTIVITY	143	-0.358302	-1.59839	0.00201613	0.17104	0.998	4544
GOMF_MITOGEN_ACTIVATED_PROTEIN_KINASE_KINASE_BINDING	20	-0.527484	-1.5972	0.0131332	0.167137	0.998	4393
GOMF_CARGO_ADAPTOR_ACTIVITY	20	-0.534744	-1.5936	0.026975	0.167001	0.999	4169
GOMF_INWARD_RECTIFIER_POTASSIUM_CHANNEL_ACTIVITY	23	-0.514551	-1.59005	0.0214133	0.166619	0.999	2833
GOMF_ORGANOPHOSPHATE_ESTER_TRANSMEMBRANE_TRANSPORTER_ACTIVITY	35	-0.466275	-1.5863	0.0178571	0.166199	1	6188
GOMF_BITTER_TASTE_RECEPTOR_ACTIVITY	33	-0.468795	-1.58352	0.0220441	0.165215	1	4671
GOMF_SPECTRIN_BINDING	34	-0.472545	-1.58188	0.0292969	0.162654	1	3720
GOMF_TAU_PROTEIN_KINASE_ACTIVITY	16	-0.550391	-1.54838	0.0181087	0.205019	1	7301
GOMF_BICARBONATE_TRANSMEMBRANE_TRANSPORTER_ACTIVITY	29	-0.468234	-1.54743	0.0289575	0.201387	1	5936
GOMF_PHEROMONE_BINDING	86	-0.367807	-1.54359	0.00808081	0.201515	1	8839
GOMF_POSTSYNAPTIC_NEUROTRANSMITTER_RECEPTOR_ACTIVITY	72	-0.379581	-1.51714	0.0135397	0.241081	1	3567
GOMF_FATTY_ACID_LIGASE_ACTIVITY	21	-0.49542	-1.51354	0.0445344	0.241552	1	3334
GOMF_PDZ_DOMAIN_BINDING	122	-0.344422	-1.51189	0.00406504	0.238872	1	4363
GOMF_TRANSFERASE_ACTIVITY_TRANSFERRING_NITROGENOUS_GROUPS	26	-0.473398	-1.51002	0.0438757	0.236625	1	3060
GOMF_AMINO_ACID_BINDING	68	-0.381075	-1.50717	0.00576923	0.235902	1	3498
GOMF_PHOSPHATASE_ACTIVATOR_ACTIVITY	17	-0.518822	-1.50611	0.0630798	0.232714	1	3802
GOMF_CALCIUM_ION_TRANSMEMBRANE_TRANSPORTER_ACTIVITY	133	-0.341162	-1.50513	0.00196464	0.22933	1	5741
GOMF_VOLTAGE_GATED_CALCIUM_CHANNEL_ACTIVITY	43	-0.414395	-1.5	0.027833	0.233218	1	5480
GOMF_TASTE_RECEPTOR_ACTIVITY	39	-0.434279	-1.49724	0.0265306	0.232697	1	4671
GOMF_IONOTROPIC_GLUTAMATE_RECEPTOR_ACTIVITY	19	-0.506162	-1.48705	0.0475248	0.244979	1	3567
GOMF_VOLTAGE_GATED_CHANNEL_ACTIVITY	198	-0.314688	-1.48139	0	0.250575	1	5500
GOMF_GATED_CHANNEL_ACTIVITY	319	-0.296145	-1.47057	0.00203252	0.264154	1	5543
GOMF_OXYGEN_BINDING	23	-0.476031	-1.4693	0.0538922	0.261528	1	3275
GOMF_ACID_THIOL_LIGASE_ACTIVITY	29	-0.438707	-1.46397	0.0484848	0.265917	1	5568
GOMF_CYCLIC_NUCLEOTIDE_BINDING	38	-0.404976	-1.44217	0.0448343	0.302503	1	3049
GOMF_VOLTAGE_GATED_POTASSIUM_CHANNEL_ACTIVITY	97	-0.342393	-1.43999	0.0151229	0.301376	1	4544
GOMF_ALKALI_METAL_ION_BINDING	24	-0.463497	-1.43983	0.0719697	0.296356	1	3855
GOMF_BIOACTIVE_LIPID_RECEPTOR_ACTIVITY	16	-0.508577	-1.43827	0.0672727	0.294326	1	4363
GOMF_PROTEIN_KINASE_A_BINDING	55	-0.371966	-1.43465	0.0342205	0.296281	1	6020
GOMF_ODORANT_BINDING	495	-0.278616	-1.42981	0	0.30118	1	7751
GOMF_POTASSIUM_CHANNEL_ACTIVITY	121	-0.325137	-1.42378	0.0204499	0.308154	1	4544
GOMF_MONOATOMIC_ANION_CHANNEL_ACTIVITY	97	-0.330973	-1.42151	0.0243446	0.307386	1	7125
GOMF_PHOSPHATIDIC_ACID_BINDING	24	-0.450692	-1.41702	0.059387	0.312479	1	463
GOMF_GLUTAMATE_RECEPTOR_BINDING	75	-0.350456	-1.41617	0.0337711	0.309483	1	4106
GOMF_LIGASE_ACTIVITY_FORMING_CARBON_SULFUR_BONDS	40	-0.401589	-1.4126	0.075188	0.311534	1	5708
GOMF_CARBOXY_LYASE_ACTIVITY	33	-0.413217	-1.41114	0.0724907	0.309934	1	2522
GOMF_RETINOIC_ACID_4_HYDROXYLASE_ACTIVITY	18	-0.480704	-1.409	0.0843137	0.309573	1	5961
GOMF_NEUROTROPHIN_RECEPTOR_BINDING	16	-0.504979	-1.3969	0.100806	0.329464	1	2881
GOMF_METAL_ION_TRANSMEMBRANE_TRANSPORTER_ACTIVITY	434	-0.27318	-1.39019	0.00219298	0.338817	1	5976
GOMF_MONOATOMIC_CATION_CHANNEL_ACTIVITY	320	-0.280221	-1.38658	0.00583658	0.342262	1	6030
GOMF_CHANNEL_INHIBITOR_ACTIVITY	35	-0.399224	-1.38289	0.0796813	0.344817	1	5976
GOMF_POTASSIUM_ION_TRANSMEMBRANE_TRANSPORTER_ACTIVITY	159	-0.305448	-1.3826	0.0209205	0.340507	1	5976
GOMF_PROTEIN_KINASE_A_CATALYTIC_SUBUNIT_BINDING	15	-0.498112	-1.38127	0.0986193	0.338874	1	6964
GOMF_CARBOXYLESTERASE_ACTIVITY	19	-0.466145	-1.37935	0.0893204	0.338385	1	7077
GOMF_MYOSIN_V_BINDING	20	-0.456766	-1.37777	0.0992366	0.337221	1	5289
GOMF_MANGANESE_ION_BINDING	63	-0.354453	-1.36963	0.056338	0.349463	1	2662
GOMF_ARACHIDONIC_ACID_MONOOXYGENASE_ACTIVITY	44	-0.378882	-1.3674	0.075	0.349821	1	4380
GOMF_ORGANIC_ACID_SODIUM_SYMPORTER_ACTIVITY	37	-0.395482	-1.36579	0.07	0.348884	1	1918
GOMF_LAMIN_BINDING	17	-0.484175	-1.36497	0.113095	0.346094	1	725
GOMF_GLUCURONOSYLTRANSFERASE_ACTIVITY	25	-0.427895	-1.36444	0.100952	0.342654	1	6028
GOMF_ENZYME_SUBSTRATE_ADAPTOR_ACTIVITY	75	-0.337854	-1.35825	0.0413223	0.351259	1	4502
GOMF_OXIDOREDUCTASE_ACTIVITY_ACTING_ON_NAD_P_H_QUINONE_OR_SIMILAR_COMPOUND_AS_ACCEPTOR	34	-0.392988	-1.35601	0.0900196	0.351959	1	4116
GOMF_NEUROTRANSMITTER_RECEPTOR_ACTIVITY	94	-0.320035	-1.34995	0.0433925	0.360989	1	5564
GOMF_SOLUTE_POTASSIUM_ANTIPORTER_ACTIVITY	18	-0.465182	-1.34832	0.117757	0.36043	1	8040
GOMF_SODIUM_CHANNEL_ACTIVITY	44	-0.370842	-1.34648	0.0709939	0.360173	1	5263
GOMF_PHOSPHOTRANSFERASE_ACTIVITY_FOR_OTHER_SUBSTITUTED_PHOSPHATE_GROUPS	21	-0.44865	-1.34196	0.123506	0.365706	1	4039
GOMF_PURINE_NUCLEOTIDE_TRANSMEMBRANE_TRANSPORTER_ACTIVITY	26	-0.418331	-1.34084	0.105263	0.363877	1	5849
GOMF_NUCLEAR_STEROID_RECEPTOR_ACTIVITY	18	-0.470389	-1.33647	0.113131	0.369197	1	7184
GOMF_PURINE_RIBONUCLEOTIDE_TRANSMEMBRANE_TRANSPORTER_ACTIVITY	22	-0.436664	-1.33577	0.111328	0.366575	1	5849
GOMF_3_5_CYCLIC_GMP_PHOSPHODIESTERASE_ACTIVITY	16	-0.475648	-1.33183	0.119923	0.370838	1	5529
GOMF_L_GLUTAMATE_TRANSMEMBRANE_TRANSPORTER_ACTIVITY	15	-0.485809	-1.32906	0.12806	0.372904	1	3387
GOMF_N_METHYLTRANSFERASE_ACTIVITY	91	-0.311876	-1.32813	0.034	0.370875	1	7475
GOMF_PHEROMONE_RECEPTOR_ACTIVITY	95	-0.313579	-1.32432	0.0589354	0.374728	1	8839
GOMF_CALCIUM_CHANNEL_REGULATOR_ACTIVITY	42	-0.372052	-1.32424	0.0936255	0.37093	1	7109
GOMF_DYNEIN_LIGHT_INTERMEDIATE_CHAIN_BINDING	22	-0.427769	-1.30763	0.15873	0.403662	1	3256
GOMF_LNCRNA_BINDING	20	-0.427881	-1.30654	0.152805	0.401847	1	1588
GOMF_FIBROBLAST_GROWTH_FACTOR_RECEPTOR_BINDING	29	-0.40363	-1.3043	0.119141	0.403124	1	3777
GOMF_NADP_BINDING	47	-0.357366	-1.30375	0.104962	0.400369	1	3508
GOMF_CLATHRIN_BINDING	69	-0.328807	-1.29633	0.0786749	0.413202	1	4464
GOMF_MONOATOMIC_ANION_TRANSMEMBRANE_TRANSPORTER_ACTIVITY	145	-0.287142	-1.29252	0.0522088	0.418071	1	5958
GOMF_FLIPPASE_ACTIVITY	17	-0.454044	-1.29109	0.161417	0.417203	1	9090
GOMF_VITAMIN_TRANSMEMBRANE_TRANSPORTER_ACTIVITY	33	-0.384815	-1.28789	0.13093	0.420423	1	6790
GOMF_HYDROLASE_ACTIVITY_HYDROLYZING_N_GLYCOSYL_COMPOUNDS	33	-0.376174	-1.28389	0.130518	0.425952	1	4501
GOMF_PHOSPHOLIPASE_BINDING	28	-0.394459	-1.27914	0.134	0.432973	1	1915
GOMF_PEROXISOME_PROLIFERATOR_ACTIVATED_RECEPTOR_BINDING	21	-0.414402	-1.25747	0.173653	0.482737	1	3364
GOMF_IONOTROPIC_GLUTAMATE_RECEPTOR_BINDING	49	-0.339049	-1.2556	0.125786	0.483325	1	5484
GOMF_BILE_ACID_TRANSMEMBRANE_TRANSPORTER_ACTIVITY	22	-0.407263	-1.25518	0.183594	0.479774	1	2991
GOMF_CELL_CELL_ADHESION_MEDIATOR_ACTIVITY	33	-0.365047	-1.24227	0.172222	0.50886	1	5002
GOMF_PHOSPHOLIPASE_A2_ACTIVITY	34	-0.361393	-1.24154	0.162745	0.506034	1	4200
GOMF_SNARE_BINDING	114	-0.284777	-1.23959	0.10566	0.50709	1	3660
GOMF_PHOSPHORUS_OXYGEN_LYASE_ACTIVITY	25	-0.393838	-1.23853	0.184524	0.505607	1	6029
GOMF_PROTEIN_MEMBRANE_ADAPTOR_ACTIVITY	35	-0.363274	-1.23828	0.169847	0.501678	1	3107
GOMF_PASSIVE_TRANSMEMBRANE_TRANSPORTER_ACTIVITY	497	-0.239834	-1.23808	0.0222222	0.497646	1	5543
GOMF_AMINO_ACID_SODIUM_SYMPORTER_ACTIVITY	24	-0.391354	-1.23777	0.182692	0.494049	1	632
GOMF_SYNTAXIN_BINDING	73	-0.307092	-1.23756	0.137795	0.490295	1	4066
GOMF_SODIUM_ION_TRANSMEMBRANE_TRANSPORTER_ACTIVITY	159	-0.270552	-1.23733	0.0803383	0.486692	1	5958
GOMF_PROTEIN_SERINE_THREONINE_KINASE_INHIBITOR_ACTIVITY	35	-0.363828	-1.2348	0.150515	0.489073	1	6382
GOMF_EXCITATORY_EXTRACELLULAR_LIGAND_GATED_MONOATOMIC_ION_CHANNEL_ACTIVITY	39	-0.352259	-1.23134	0.155925	0.493604	1	860
GOMF_NEUROPEPTIDE_RECEPTOR_BINDING	35	-0.353426	-1.23097	0.161479	0.49037	1	3873
GOMF_DEUBIQUITINASE_ACTIVITY	98	-0.292765	-1.2284	0.100379	0.492781	1	6591
GOMF_SIGNALING_RECEPTOR_COMPLEX_ADAPTOR_ACTIVITY	39	-0.349703	-1.22811	0.158436	0.489495	1	3720
GOMF_UBIQUITIN_LIKE_PROTEIN_CONJUGATING_ENZYME_BINDING	42	-0.345263	-1.22399	0.160396	0.496217	1	4031
GOMF_LIPID_KINASE_ACTIVITY	39	-0.351082	-1.22206	0.189922	0.496866	1	7296
GOMF_MITOGEN_ACTIVATED_PROTEIN_KINASE_BINDING	34	-0.355092	-1.22112	0.178782	0.495296	1	3487
GOMF_TRANSLATION_ELONGATION_FACTOR_ACTIVITY	17	-0.420041	-1.21836	0.203522	0.498841	1	6708
GOMF_NEUROTRANSMITTER_BINDING	22	-0.3967	-1.21745	0.216891	0.49731	1	1646
GOMF_STRUCTURAL_CONSTITUENT_OF_RIBOSOME	157	-0.270181	-1.21713	0.103516	0.49418	1	2229
GOMF_AMINOACYLTRANSFERASE_ACTIVITY	461	-0.237368	-1.21679	0.0333333	0.491154	1	5142
GOMF_INORGANIC_ANION_TRANSMEMBRANE_TRANSPORTER_ACTIVITY	147	-0.272376	-1.21287	0.0914397	0.497284	1	5958
GOMF_GUANYL_NUCLEOTIDE_EXCHANGE_FACTOR_ACTIVITY	203	-0.258428	-1.21284	0.0852391	0.493528	1	5085
GOMF_NUCLEOSIDE_TRIPHOSPHATASE_REGULATOR_ACTIVITY	427	-0.236486	-1.21176	0.0345528	0.492651	1	4954
GOMF_PROTEIN_KINASE_A_REGULATORY_SUBUNIT_BINDING	25	-0.3814	-1.21023	0.196116	0.492817	1	6009
GOMF_HYALURONIC_ACID_BINDING	26	-0.37878	-1.20688	0.212062	0.497724	1	1569
GOMF_UBIQUITIN_LIKE_PROTEIN_PEPTIDASE_ACTIVITY	111	-0.277538	-1.2064	0.126506	0.495263	1	6591
GOMF_NUCLEOBASE_CONTAINING_COMPOUND_TRANSMEMBRANE_TRANSPORTER_ACTIVITY	54	-0.3175	-1.20439	0.154297	0.496671	1	7004
GOMF_LYASE_ACTIVITY	193	-0.259858	-1.20175	0.0988372	0.499741	1	4031
GOMF_GLUTATHIONE_BINDING	16	-0.430765	-1.20171	0.253086	0.496205	1	1684
GOMF_SODIUM_INDEPENDENT_ORGANIC_ANION_TRANSMEMBRANE_TRANSPORTER_ACTIVITY	22	-0.388402	-1.20043	0.234951	0.495874	1	5209
GOMF_VITAMIN_BINDING	141	-0.268778	-1.20003	0.12024	0.493387	1	3060
GOMF_NUCLEAR_THYROID_HORMONE_RECEPTOR_BINDING	29	-0.364098	-1.19095	0.225207	0.513458	1	3500
GOMF_LIGAND_GATED_MONOATOMIC_CATION_CHANNEL_ACTIVITY	100	-0.282842	-1.19086	0.163424	0.510017	1	5052
GOMF_CADHERIN_BINDING	70	-0.297689	-1.18805	0.19305	0.513377	1	2999
GOMF_GTPASE_BINDING	334	-0.238551	-1.18611	0.0740741	0.514796	1	5038
GOMF_PROTEIN_LYSINE_N_METHYLTRANSFERASE_ACTIVITY	56	-0.313203	-1.18537	0.177043	0.513366	1	7475
GOMF_PROTON_TRANSPORTING_ATP_SYNTHASE_ACTIVITY_ROTATIONAL_MECHANISM	16	-0.424223	-1.18082	0.251451	0.521632	1	7962
GOMF_SUMO_BINDING	17	-0.412746	-1.17686	0.259542	0.528541	1	2339
GOMF_SEMAPHORIN_RECEPTOR_BINDING	22	-0.378688	-1.17568	0.256917	0.528018	1	2575
GOMF_ACETYLGALACTOSAMINYLTRANSFERASE_ACTIVITY	33	-0.350424	-1.17535	0.21135	0.525397	1	7583
GOMF_ADENYLATE_CYCLASE_ACTIVITY	19	-0.399165	-1.17378	0.232902	0.526187	1	6029
GOMF_PROTEIN_SERINE_THREONINE_KINASE_BINDING	21	-0.389171	-1.17039	0.240918	0.53144	1	3914
GOMF_MYRISTOYL_COA_HYDROLASE_ACTIVITY	15	-0.428487	-1.16709	0.277014	0.536351	1	2658
GOMF_CHANNEL_REGULATOR_ACTIVITY	144	-0.259373	-1.16439	0.161793	0.539802	1	5978
GOMF_NEUROPEPTIDE_BINDING	39	-0.335513	-1.16351	0.233607	0.538487	1	8347
GOMF_CALCIUM_DEPENDENT_PROTEIN_KINASE_ACTIVITY	24	-0.371945	-1.16306	0.266129	0.536273	1	3593
GOMF_CARBON_OXYGEN_LYASE_ACTIVITY	76	-0.288203	-1.16281	0.188571	0.533461	1	4195
GOMF_TETRAPYRROLE_BINDING	165	-0.249291	-1.15929	0.145263	0.539408	1	6049
GOMF_PROTEIN_HORMONE_RECEPTOR_ACTIVITY	21	-0.387527	-1.157	0.259406	0.541729	1	4145
GOMF_AMIDE_TRANSMEMBRANE_TRANSPORTER_ACTIVITY	50	-0.309551	-1.15612	0.228283	0.540735	1	3917
GOMF_PHOSPHATASE_REGULATOR_ACTIVITY	97	-0.275278	-1.15503	0.184825	0.540288	1	3463
GOMF_SIGNALING_RECEPTOR_INHIBITOR_ACTIVITY	33	-0.337058	-1.14968	0.232143	0.551098	1	3264
GOMF_CCR6_CHEMOKINE_RECEPTOR_BINDING	22	-0.365273	-1.14522	0.272545	0.55937	1	4269
GOMF_TRIGLYCERIDE_LIPASE_ACTIVITY	20	-0.385552	-1.14501	0.279919	0.556545	1	2451
GOMF_CHEMOREPELLENT_ACTIVITY	29	-0.346996	-1.14186	0.267191	0.561932	1	6191
GOMF_POLYPEPTIDE_N_ACETYLGALACTOSAMINYLTRANSFERASE_ACTIVITY	18	-0.39325	-1.13964	0.268657	0.564393	1	2747
GOMF_TRANSFERASE_ACTIVITY_TRANSFERRING_ALKYL_OR_ARYL_OTHER_THAN_METHYL_GROUPS	61	-0.296363	-1.13913	0.265107	0.562322	1	4430
GOMF_ATP_DEPENDENT_CHROMATIN_REMODELER_ACTIVITY	34	-0.337971	-1.13874	0.258873	0.559934	1	3429
GOMF_ACTIVE_MONOATOMIC_ION_TRANSMEMBRANE_TRANSPORTER_ACTIVITY	232	-0.239087	-1.13847	0.153992	0.557177	1	5822
GOMF_CELL_ADHESION_MEDIATOR_ACTIVITY	44	-0.311744	-1.13763	0.248521	0.556334	1	5002
GOMF_RNA_POLYMERASE_BINDING	60	-0.295604	-1.13687	0.250489	0.555027	1	4731
GOMF_CULLIN_FAMILY_PROTEIN_BINDING	27	-0.349036	-1.13277	0.270916	0.562298	1	4970
GOMF_RNA_EXONUCLEASE_ACTIVITY	34	-0.331722	-1.13222	0.255906	0.560534	1	1010
GOMF_OXIDOREDUCTASE_ACTIVITY_ACTING_ON_THE_CH_NH_GROUP_OF_DONORS_NAD_OR_NADP_AS_ACCEPTOR	16	-0.400807	-1.13201	0.300589	0.557826	1	3407
GOMF_PROTEIN_METHYLTRANSFERASE_ACTIVITY	89	-0.267789	-1.12888	0.23855	0.563167	1	4901
GOMF_MINUS_END_DIRECTED_MICROTUBULE_MOTOR_ACTIVITY	19	-0.387475	-1.12596	0.299795	0.567795	1	5077
GOMF_ACTIVE_TRANSMEMBRANE_TRANSPORTER_ACTIVITY	426	-0.220317	-1.12315	0.143403	0.572157	1	5958
GOMF_PHOSPHORIC_DIESTER_HYDROLASE_ACTIVITY	86	-0.271038	-1.12123	0.227778	0.574143	1	5529
GOMF_EFFLUX_TRANSMEMBRANE_TRANSPORTER_ACTIVITY	18	-0.387363	-1.11621	0.290631	0.584523	1	7881
GOMF_HISTONE_METHYLTRANSFERASE_ACTIVITY	56	-0.291901	-1.11381	0.248	0.587603	1	5187
GOMF_PHOSPHATIDYLINOSITOL_3_PHOSPHATE_BINDING	47	-0.299964	-1.11286	0.299611	0.586762	1	3909
GOMF_S_ADENOSYLMETHIONINE_DEPENDENT_METHYLTRANSFERASE_ACTIVITY	151	-0.250964	-1.11249	0.218623	0.584372	1	8044
GOMF_RNA_POLYMERASE_CORE_ENZYME_BINDING	40	-0.313952	-1.11142	0.282101	0.584115	1	4731
GOMF_UBIQUITIN_LIKE_PROTEIN_BINDING	118	-0.257496	-1.11048	0.242126	0.583385	1	2339
GOMF_TRANSCRIPTION_COREGULATOR_ACTIVITY	478	-0.214711	-1.10999	0.152642	0.581538	1	4749
GOMF_OXIDOREDUCTASE_ACTIVITY_ACTING_ON_PAIRED_DONORS_WITH_INCORPORATION_OR_REDUCTION_OF_MOLECULAR_OXYGEN_NAD_P_H_AS_ONE_DONOR_AND_INCORPORATION_OF_ONE_ATOM_OF_OXYGEN	53	-0.298377	-1.10867	0.263918	0.581953	1	8818
GOMF_CALCIUM_ACTIVATED_CATION_CHANNEL_ACTIVITY	25	-0.353602	-1.1035	0.335294	0.592464	1	1209
GOMF_HORMONE_BINDING	87	-0.263861	-1.10305	0.267686	0.590568	1	1805
GOMF_LIGAND_GATED_CALCIUM_CHANNEL_ACTIVITY	26	-0.340487	-1.10294	0.296218	0.587705	1	5741
GOMF_MYOSIN_PHOSPHATASE_ACTIVITY	71	-0.272249	-1.09999	0.27381	0.592221	1	6590
GOMF_TRANSCRIPTION_COACTIVATOR_ACTIVITY	259	-0.227359	-1.09812	0.213592	0.593914	1	4147
GOMF_PROTON_CHANNEL_ACTIVITY	23	-0.355009	-1.09536	0.315888	0.598177	1	6474
GOMF_PALMITOYL_COA_HYDROLASE_ACTIVITY	18	-0.375467	-1.09138	0.331407	0.605672	1	2658
GOMF_AMINO_ACID_MONOATOMIC_CATION_SYMPORTER_ACTIVITY	29	-0.33274	-1.08658	0.335294	0.615388	1	1321
GOMF_PROTEIN_MACROMOLECULE_ADAPTOR_ACTIVITY	417	-0.214756	-1.0833	0.192623	0.621425	1	4262
GOMF_QUATERNARY_AMMONIUM_GROUP_TRANSMEMBRANE_TRANSPORTER_ACTIVITY	22	-0.355411	-1.08297	0.361377	0.619139	1	423
GOMF_NUCLEAR_ESTROGEN_RECEPTOR_BINDING	50	-0.291009	-1.08244	0.311284	0.617451	1	2844
GOMF_SULFUR_COMPOUND_TRANSMEMBRANE_TRANSPORTER_ACTIVITY	55	-0.286856	-1.07752	0.314453	0.627806	1	4371
GOMF_PHOSPHATIDYLINOSITOL_3_5_BISPHOSPHATE_BINDING	30	-0.322144	-1.0774	0.333333	0.624919	1	3646
GOMF_TRANSLATION_INITIATION_FACTOR_BINDING	37	-0.312717	-1.07531	0.34308	0.627483	1	1401
GOMF_G_PROTEIN_BETA_GAMMA_SUBUNIT_COMPLEX_BINDING	24	-0.344031	-1.07101	0.370809	0.636099	1	1996
GOMF_NUCLEAR_RECEPTOR_ACTIVITY	53	-0.286647	-1.06776	0.330724	0.642095	1	6827
GOMF_SOLUTE_MONOATOMIC_CATION_SYMPORTER_ACTIVITY	112	-0.24624	-1.06454	0.310277	0.647826	1	1321
GOMF_SECONDARY_ACTIVE_TRANSMEMBRANE_TRANSPORTER_ACTIVITY	286	-0.216687	-1.06207	0.294479	0.651831	1	5958
GOMF_PEPTIDOGLYCAN_MURALYTIC_ACTIVITY	15	-0.382496	-1.05964	0.384615	0.655373	1	782
GOMF_ADENYLATE_CYCLASE_BINDING	15	-0.386735	-1.05576	0.389234	0.66273	1	8699
GOMF_SUGAR_TRANSMEMBRANE_TRANSPORTER_ACTIVITY	27	-0.322334	-1.05512	0.376754	0.66132	1	1851
GOMF_CARBON_CARBON_LYASE_ACTIVITY	52	-0.279525	-1.05383	0.345865	0.661551	1	2684
GOMF_ACYLTRANSFERASE_ACTIVITY_TRANSFERRING_GROUPS_OTHER_THAN_AMINO_ACYL_GROUPS	226	-0.221067	-1.05241	0.305389	0.662349	1	3056
GOMF_S_ACYLTRANSFERASE_ACTIVITY	30	-0.315595	-1.05151	0.364017	0.661678	1	2891
GOMF_OXIDOREDUCTASE_ACTIVITY_ACTING_ON_THE_CH_NH_GROUP_OF_DONORS	29	-0.320158	-1.04948	0.378906	0.664216	1	7568
GOMF_METAL_CATION_MONOATOMIC_CATION_ANTIPORTER_ACTIVITY	39	-0.293622	-1.04887	0.352381	0.662794	1	5622
GOMF_PEPTIDE_HORMONE_BINDING	51	-0.275859	-1.04792	0.366803	0.662496	1	6851
GOMF_ORGANIC_ACID_BINDING	221	-0.220405	-1.04216	0.329918	0.675449	1	3349
GOMF_SYMPORTER_ACTIVITY	149	-0.230799	-1.04196	0.343434	0.672848	1	1321
GOMF_K48_LINKED_DEUBIQUITINASE_ACTIVITY	19	-0.351607	-1.04081	0.391051	0.673076	1	4390
GOMF_PRIMARY_ACTIVE_TRANSMEMBRANE_TRANSPORTER_ACTIVITY	137	-0.234964	-1.0402	0.377953	0.67179	1	5957
GOMF_SODIUM_CHANNEL_REGULATOR_ACTIVITY	35	-0.304992	-1.04019	0.394737	0.668718	1	2923
GOMF_NADPH_BINDING	18	-0.358962	-1.03977	0.398	0.666874	1	4313
GOMF_ANTIPORTER_ACTIVITY	124	-0.234912	-1.03918	0.363636	0.665445	1	5936
GOMF_ORGANIC_ANION_TRANSMEMBRANE_TRANSPORTER_ACTIVITY	247	-0.216957	-1.03829	0.331313	0.664872	1	3959
GOMF_NUCLEOSIDE_MONOPHOSPHATE_KINASE_ACTIVITY	17	-0.358113	-1.03513	0.425	0.670671	1	3563
GOMF_RNA_POLYMERASE_II_CTD_HEPTAPEPTIDE_REPEAT_MODIFYING_ACTIVITY	17	-0.360435	-1.03237	0.422222	0.675224	1	3137
GOMF_STRUCTURAL_CONSTITUENT_OF_SKIN_EPIDERMIS	35	-0.302116	-1.03135	0.417795	0.675067	1	4763
GOMF_PROTEIN_SERINE_THREONINE_KINASE_ACTIVITY	430	-0.201952	-1.03052	0.348089	0.674409	1	5602
GOMF_PEPTIDE_HORMONE_RECEPTOR_BINDING	20	-0.346117	-1.0288	0.415058	0.676107	1	1519
GOMF_HISTONE_H3_METHYLTRANSFERASE_ACTIVITY	40	-0.290605	-1.02709	0.42887	0.677869	1	8044
GOMF_GABA_RECEPTOR_BINDING	18	-0.352704	-1.02693	0.409449	0.675302	1	6593
GOMF_VOLTAGE_GATED_SODIUM_CHANNEL_ACTIVITY	25	-0.326481	-1.02621	0.436255	0.674361	1	5263
GOMF_PROTON_TRANSMEMBRANE_TRANSPORTER_ACTIVITY	121	-0.233614	-1.02526	0.379921	0.673933	1	6300
GOMF_N_ACYLTRANSFERASE_ACTIVITY	95	-0.241304	-1.0248	0.413462	0.672319	1	2602
GOMF_ESTROGEN_16_ALPHA_HYDROXYLASE_ACTIVITY	16	-0.371839	-1.02441	0.428858	0.670352	1	3825
GOMF_ACYLGLYCEROL_O_ACYLTRANSFERASE_ACTIVITY	21	-0.335901	-1.02341	0.407767	0.670092	1	7367
GOMF_GTPASE_ACTIVATING_PROTEIN_BINDING	20	-0.343263	-1.02322	0.43487	0.667666	1	1950
GOMF_O_ACYLTRANSFERASE_ACTIVITY	55	-0.267927	-1.01713	0.413519	0.681235	1	4487
GOMF_PALMITOYLTRANSFERASE_ACTIVITY	36	-0.291739	-1.01194	0.439689	0.692577	1	2364
GOMF_PROTEIN_SERINE_THREONINE_PHOSPHATASE_ACTIVITY	82	-0.249963	-1.01159	0.404339	0.690603	1	3487
GOMF_ZINC_ION_TRANSMEMBRANE_TRANSPORTER_ACTIVITY	23	-0.325292	-1.00367	0.446565	0.710315	1	3408
GOMF_OXIDOREDUCTASE_ACTIVITY_ACTING_ON_PAIRED_DONORS_WITH_INCORPORATION_OR_REDUCTION_OF_MOLECULAR_OXYGEN_REDUCED_FLAVIN_OR_FLAVOPROTEIN_AS_ONE_DONOR_AND_INCORPORATION_OF_ONE_ATOM_OF_OXYGEN	72	-0.250791	-1.00354	0.422925	0.707656	1	6248
GOMF_SOLUTE_SODIUM_SYMPORTER_ACTIVITY	80	-0.24897	-1.00186	0.457256	0.70933	1	1085
GOMF_PHOSPHATIDYLINOSITOL_PHOSPHATE_PHOSPHATASE_ACTIVITY	27	-0.30564	-0.999406	0.477011	0.713297	1	4206
GOMF_NEUROPEPTIDE_RECEPTOR_ACTIVITY	43	-0.277838	-0.999007	0.45351	0.71146	1	7152
GOMF_CARBONATE_DEHYDRATASE_ACTIVITY	16	-0.349818	-0.995474	0.456311	0.7182	1	4195
GOMF_CARBOHYDRATE_TRANSMEMBRANE_TRANSPORTER_ACTIVITY	37	-0.279784	-0.985415	0.476471	0.743244	1	2327
GOMF_NUCLEOSIDE_DIPHOSPHATE_KINASE_ACTIVITY	17	-0.342428	-0.983871	0.471591	0.744373	1	3584
GOMF_C2H2_ZINC_FINGER_DOMAIN_BINDING	16	-0.352297	-0.983749	0.468379	0.741597	1	456
GOMF_CYCLASE_ACTIVITY	26	-0.313757	-0.980175	0.505929	0.748553	1	6029
GOMF_PROTEIN_KINASE_C_ACTIVITY	16	-0.348997	-0.977644	0.486653	0.75276	1	4520
GOMF_CGMP_BINDING	15	-0.34828	-0.976338	0.503906	0.753467	1	4978
GOMF_ACIDIC_AMINO_ACID_TRANSMEMBRANE_TRANSPORTER_ACTIVITY	20	-0.320111	-0.972857	0.499006	0.760457	1	3387
GOMF_PHOSPHATIDYLINOSITOL_5_PHOSPHATE_BINDING	22	-0.316246	-0.967298	0.506986	0.772999	1	2782
GOMF_TRANSCRIPTION_COREPRESSOR_ACTIVITY	188	-0.208741	-0.96616	0.56705	0.773056	1	4749
GOMF_ORGANIC_HYDROXY_COMPOUND_TRANSMEMBRANE_TRANSPORTER_ACTIVITY	51	-0.255229	-0.965929	0.522822	0.770615	1	3660
GOMF_BETA_TUBULIN_BINDING	45	-0.263745	-0.961855	0.51462	0.77903	1	5118
GOMF_PHOSPHATIDYLCHOLINE_TRANSPORTER_ACTIVITY	20	-0.315216	-0.96057	0.504587	0.779417	1	1837
GOMF_INTRACELLULAR_LIGAND_GATED_MONOATOMIC_ION_CHANNEL_ACTIVITY	30	-0.288601	-0.959606	0.522073	0.778979	1	5786
GOMF_JUN_KINASE_BINDING	17	-0.333958	-0.959359	0.52963	0.776637	1	5044
GOMF_HYDRO_LYASE_ACTIVITY	58	-0.249746	-0.959162	0.512448	0.774165	1	5304
GOMF_DYNEIN_INTERMEDIATE_CHAIN_BINDING	32	-0.283667	-0.95883	0.527307	0.772044	1	5070
GOMF_UBIQUITIN_LIKE_PROTEIN_LIGASE_ACTIVITY	353	-0.191262	-0.957645	0.589178	0.772232	1	3988
GOMF_PHOSPHORIC_ESTER_HYDROLASE_ACTIVITY	346	-0.19126	-0.955365	0.627291	0.775484	1	3487
GOMF_POLY_A_BINDING	30	-0.280258	-0.954481	0.505618	0.774887	1	5689
GOMF_NUCLEOSOME_BINDING	49	-0.259416	-0.953433	0.531373	0.774954	1	3693
GOMF_OUTWARD_RECTIFIER_POTASSIUM_CHANNEL_ACTIVITY	26	-0.302449	-0.951911	0.504	0.776059	1	9120
GOMF_ADRENERGIC_RECEPTOR_BINDING	23	-0.307041	-0.950745	0.536539	0.776392	1	1585
GOMF_SUMO_TRANSFERASE_ACTIVITY	25	-0.288647	-0.948252	0.52834	0.780475	1	438
GOMF_NOTCH_BINDING	25	-0.294238	-0.939775	0.563241	0.800378	1	5238
GOMF_SOLUTE_PROTON_SYMPORTER_ACTIVITY	19	-0.317856	-0.938737	0.534483	0.800046	1	1321
GOMF_BETA_CATENIN_BINDING	96	-0.22336	-0.93775	0.592	0.79993	1	4262
GOMF_NUCLEOBASE_CONTAINING_COMPOUND_KINASE_ACTIVITY	37	-0.266503	-0.934739	0.561437	0.80518	1	3584
GOMF_NEUTRAL_L_AMINO_ACID_TRANSMEMBRANE_TRANSPORTER_ACTIVITY	45	-0.257316	-0.934295	0.596929	0.80336	1	3662
GOMF_HYDROLASE_ACTIVITY_ACTING_ON_CARBON_NITROGEN_BUT_NOT_PEPTIDE_BONDS_IN_LINEAR_AMIDES	81	-0.225682	-0.927939	0.60735	0.817217	1	3621
GOMF_ISOPRENOID_BINDING	36	-0.268988	-0.927778	0.572034	0.814628	1	6103
GOMF_REGULATORY_RNA_BINDING	47	-0.249537	-0.916036	0.605058	0.842335	1	4058
GOMF_HSP70_PROTEIN_BINDING	59	-0.236774	-0.90933	0.636704	0.85683	1	4478
GOMF_ORGANIC_ACID_TRANSMEMBRANE_TRANSPORTER_ACTIVITY	173	-0.194547	-0.90629	0.729045	0.861535	1	3954
GOMF_NARROW_PORE_CHANNEL_ACTIVITY	18	-0.310945	-0.905975	0.596987	0.859222	1	8279
GOMF_PEPTIDE_RECEPTOR_ACTIVITY	128	-0.206628	-0.900398	0.713147	0.870437	1	8623
GOMF_CALCIUM_DEPENDENT_PHOSPHOLIPASE_A2_ACTIVITY	16	-0.321971	-0.893852	0.623327	0.884071	1	4200
GOMF_PROTEIN_SERINE_THREONINE_TYROSINE_KINASE_ACTIVITY	41	-0.250107	-0.889829	0.634387	0.891382	1	1830
GOMF_G_PROTEIN_COUPLED_GLUTAMATE_RECEPTOR_BINDING	15	-0.327025	-0.886931	0.605372	0.895614	1	400
GOMF_LYSINE_ACETYLATED_HISTONE_BINDING	26	-0.281323	-0.886551	0.658491	0.893279	1	5405
GOMF_DELAYED_RECTIFIER_POTASSIUM_CHANNEL_ACTIVITY	26	-0.275526	-0.881391	0.649621	0.90294	1	3115
GOMF_INTRONIC_TRANSCRIPTION_REGULATORY_REGION_SEQUENCE_SPECIFIC_DNA_BINDING	15	-0.322693	-0.879993	0.598377	0.903015	1	7458
GOMF_PHOSPHATIDYLINOSITOL_KINASE_ACTIVITY	24	-0.278416	-0.878188	0.64902	0.904416	1	5068
GOMF_MIRNA_BINDING	33	-0.257256	-0.876747	0.673786	0.904709	1	4058
GOMF_MITOGEN_ACTIVATED_PROTEIN_KINASE_KINASE_KINASE_BINDING	26	-0.273541	-0.875913	0.649057	0.903605	1	6435
GOMF_CYCLIN_DEPENDENT_PROTEIN_KINASE_ACTIVITY	29	-0.267677	-0.874287	0.629921	0.904432	1	7266
GOMF_CALCIUM_DEPENDENT_PHOSPHOLIPID_BINDING	55	-0.231547	-0.870826	0.682171	0.909719	1	2357
GOMF_STEROID_HYDROXYLASE_ACTIVITY	39	-0.245776	-0.867106	0.689981	0.915313	1	5961
GOMF_TRANSFERASE_ACTIVITY_TRANSFERRING_ONE_CARBON_GROUPS	205	-0.183567	-0.866015	0.849794	0.914722	1	5063
GOMF_MODIFIED_AMINO_ACID_TRANSMEMBRANE_TRANSPORTER_ACTIVITY	39	-0.240712	-0.865777	0.685598	0.912178	1	3917
GOMF_MAP_KINASE_PHOSPHATASE_ACTIVITY	18	-0.297132	-0.86576	0.658301	0.909071	1	4715
GOMF_HORMONE_RECEPTOR_BINDING	29	-0.259696	-0.864604	0.65286	0.908569	1	1519
GOMF_NUCLEAR_RETINOID_X_RECEPTOR_BINDING	21	-0.292937	-0.863645	0.644068	0.907942	1	4369
GOMF_CALCIUM_RELEASE_CHANNEL_ACTIVITY	17	-0.301982	-0.863586	0.644101	0.904986	1	4751
GOMF_QUATERNARY_AMMONIUM_GROUP_BINDING	53	-0.225371	-0.861633	0.734496	0.906342	1	6075
GOMF_AMP_BINDING	20	-0.284948	-0.857963	0.673267	0.911641	1	5607
GOMF_RRNA_METHYLTRANSFERASE_ACTIVITY	20	-0.285685	-0.85005	0.678899	0.925827	1	5063
GOMF_LRR_DOMAIN_BINDING	20	-0.283472	-0.848969	0.701349	0.925003	1	6278
GOMF_HISTONE_H3K4_METHYLTRANSFERASE_ACTIVITY	19	-0.288872	-0.84857	0.673786	0.922755	1	6432
GOMF_INSULIN_LIKE_GROWTH_FACTOR_RECEPTOR_BINDING	16	-0.298996	-0.845135	0.687861	0.927104	1	5010
GOMF_TRANSCRIPTION_REGULATOR_INHIBITOR_ACTIVITY	23	-0.275111	-0.844683	0.710037	0.925021	1	1415
GOMF_CARBOHYDRATE_DERIVATIVE_TRANSMEMBRANE_TRANSPORTER_ACTIVITY	56	-0.218255	-0.840537	0.774704	0.930648	1	7004
GOMF_SOLUTE_INORGANIC_ANION_ANTIPORTER_ACTIVITY	27	-0.261458	-0.838686	0.695906	0.931127	1	5936
GOMF_OXIDOREDUCTASE_ACTIVITY_ACTING_ON_CH_OR_CH2_GROUPS	16	-0.294928	-0.831963	0.702913	0.941815	1	3825
GOMF_3_5_EXONUCLEASE_ACTIVITY	48	-0.229292	-0.831575	0.769524	0.939499	1	1010
GOMF_CHROMATIN_PROTEIN_ADAPTOR_ACTIVITY	17	-0.279696	-0.828935	0.693517	0.941634	1	2844
GOMF_DOPAMINE_RECEPTOR_BINDING	26	-0.262025	-0.828154	0.730061	0.939956	1	3965
GOMF_NUCLEOTIDYLTRANSFERASE_ACTIVITY	138	-0.186367	-0.827789	0.853002	0.937626	1	3138
GOMF_PEPTIDE_N_ACETYLTRANSFERASE_ACTIVITY	50	-0.223134	-0.824577	0.760668	0.9409	1	3056
GOMF_PROLINE_RICH_REGION_BINDING	20	-0.284564	-0.817799	0.717803	0.950947	1	2662
GOMF_OXIDOREDUCTASE_ACTIVITY_ACTING_ON_PAIRED_DONORS_WITH_OXIDATION_OF_A_PAIR_OF_DONORS_RESULTING_IN_THE_REDUCTION_OF_MOLECULAR_OXYGEN_TO_TWO_MOLECULES_OF_WATER	15	-0.296958	-0.816582	0.716632	0.950231	1	5600
GOMF_PHOSPHOLIPASE_C_ACTIVITY	20	-0.275611	-0.815461	0.707364	0.949261	1	1717
GOMF_NEUROTRANSMITTER_TRANSMEMBRANE_TRANSPORTER_ACTIVITY	19	-0.271361	-0.809872	0.720978	0.95649	1	735
GOMF_ADENYLYLTRANSFERASE_ACTIVITY	37	-0.23352	-0.80969	0.764822	0.953815	1	3764
GOMF_NUCLEAR_RETINOIC_ACID_RECEPTOR_BINDING	32	-0.237666	-0.806028	0.758555	0.957278	1	4369
GOMF_ACID_AMINO_ACID_LIGASE_ACTIVITY	21	-0.260895	-0.794515	0.774704	0.973742	1	1004
GOMF_NITRIC_OXIDE_SYNTHASE_BINDING	22	-0.258517	-0.793648	0.774757	0.971979	1	3882
GOMF_2_IRON_2_SULFUR_CLUSTER_BINDING	25	-0.253977	-0.792106	0.80198	0.97133	1	3795
GOMF_GAP_JUNCTION_CHANNEL_ACTIVITY	22	-0.256239	-0.79032	0.794007	0.971161	1	5200
GOMF_COA_HYDROLASE_ACTIVITY	30	-0.239246	-0.789876	0.789279	0.968896	1	1080
GOMF_WW_DOMAIN_BINDING	25	-0.251118	-0.788214	0.779727	0.968591	1	6025
GOMF_INTRAMEMBRANE_LIPID_TRANSPORTER_ACTIVITY	50	-0.211203	-0.776315	0.853659	0.983573	1	5783
GOMF_INTRACELLULAR_CHLORIDE_CHANNEL_ACTIVITY	22	-0.250918	-0.771024	0.80404	0.988124	1	8164
GOMF_PROMOTER_SPECIFIC_CHROMATIN_BINDING	78	-0.188627	-0.767576	0.908911	0.989887	1	7254
GOMF_HISTONE_H4_ACETYLTRANSFERASE_ACTIVITY	23	-0.2451	-0.766286	0.798039	0.988609	1	8602
GOMF_AROMATASE_ACTIVITY	37	-0.219785	-0.765595	0.853175	0.986467	1	6248
GOMF_ABC_TYPE_XENOBIOTIC_TRANSPORTER_ACTIVITY	17	-0.264913	-0.760027	0.796905	0.99116	1	9090
GOMF_TRANSFERASE_ACTIVITY_TRANSFERRING_SULPHUR_CONTAINING_GROUPS	77	-0.187655	-0.758991	0.93014	0.98953	1	6710
GOMF_NAD_BINDING	63	-0.190608	-0.75482	0.897233	0.992023	1	4737
GOMF_HISTONE_H4_METHYLTRANSFERASE_ACTIVITY	15	-0.267641	-0.754518	0.797571	0.989404	1	4568
GOMF_PROLACTIN_RECEPTOR_BINDING	26	-0.237539	-0.753532	0.820158	0.98762	1	4223
GOMF_MICROFILAMENT_MOTOR_ACTIVITY	37	-0.217513	-0.753255	0.858546	0.984923	1	3942
GOMF_PEPTIDE_LYSINE_N_ACETYLTRANSFERASE_ACTIVITY	45	-0.206919	-0.752248	0.860558	0.983282	1	3056
GOMF_NADPLUS_ADP_RIBOSYLTRANSFERASE_ACTIVITY	23	-0.243404	-0.752033	0.814815	0.980609	1	2618
GOMF_ALPHA_ACTININ_BINDING	30	-0.226189	-0.745967	0.861598	0.98525	1	5617
GOMF_INOSITOL_PHOSPHATE_PHOSPHATASE_ACTIVITY	18	-0.257529	-0.743962	0.813725	0.984725	1	5559
GOMF_TRANSCRIPTION_COREPRESSOR_BINDING	56	-0.196677	-0.743362	0.885496	0.982529	1	4881
GOMF_EPHRIN_RECEPTOR_ACTIVITY	16	-0.264895	-0.736875	0.822709	0.987182	1	5725
GOMF_VOLTAGE_GATED_MONOATOMIC_ANION_CHANNEL_ACTIVITY	16	-0.25694	-0.736068	0.807767	0.985138	1	3101
GOMF_FLAVIN_ADENINE_DINUCLEOTIDE_BINDING	91	-0.175035	-0.731507	0.953307	0.987217	1	5953
GOMF_METHYL_CPG_BINDING	27	-0.221516	-0.723636	0.859287	0.992737	1	3608
GOMF_CATALYTIC_ACTIVITY_ACTING_ON_A_RRNA	25	-0.231217	-0.723267	0.864811	0.9902	1	5063
GOMF_POTASSIUM_ION_LEAK_CHANNEL_ACTIVITY	15	-0.256274	-0.722912	0.842718	0.987679	1	306
GOMF_MONOOXYGENASE_ACTIVITY	140	-0.164728	-0.722374	0.983607	0.985346	1	5994
GOMF_INSULIN_RECEPTOR_BINDING	27	-0.222657	-0.717896	0.901381	0.987071	1	6200
GOMF_ATPASE_COUPLED_INTRAMEMBRANE_LIPID_TRANSPORTER_ACTIVITY	28	-0.220181	-0.716156	0.869823	0.985865	1	5783
GOMF_PRENYLTRANSFERASE_ACTIVITY	15	-0.259799	-0.712946	0.870079	0.986143	1	4430
GOMF_TELOMERASE_RNA_BINDING	17	-0.245758	-0.709533	0.849906	0.986363	1	5649
GOMF_NEUROPEPTIDE_ACTIVITY	26	-0.220701	-0.708442	0.887295	0.984511	1	6159
GOMF_OXIDOREDUCTASE_ACTIVITY_ACTING_ON_METAL_IONS	17	-0.241355	-0.704763	0.87037	0.984982	1	2981
GOMF_C_ACYLTRANSFERASE_ACTIVITY	21	-0.231002	-0.702572	0.881423	0.98412	1	2171
GOMF_P_TYPE_TRANSMEMBRANE_TRANSPORTER_ACTIVITY	33	-0.207666	-0.697889	0.920543	0.985272	1	5653
GOMF_SNAP_RECEPTOR_ACTIVITY	34	-0.207123	-0.697566	0.916016	0.98277	1	3279
GOMF_RETINAL_BINDING	18	-0.241679	-0.694693	0.864245	0.982325	1	6103
GOMF_LIPID_PHOSPHATASE_ACTIVITY	18	-0.239116	-0.687183	0.884462	0.985534	1	2155
GOMF_CIS_TRANS_ISOMERASE_ACTIVITY	39	-0.19467	-0.679664	0.925253	0.988137	1	7587
GOMF_SULFOTRANSFERASE_ACTIVITY	58	-0.180731	-0.679553	0.966403	0.985411	1	4662
GOMF_POLY_PURINE_TRACT_BINDING	38	-0.193198	-0.674825	0.935614	0.985802	1	7681
GOMF_ACYL_COA_BINDING	26	-0.212821	-0.674125	0.939709	0.98348	1	1989
GOMF_XENOBIOTIC_TRANSMEMBRANE_TRANSPORTER_ACTIVITY	38	-0.19349	-0.671934	0.953668	0.982168	1	4371
GOMF_MEMBRANE_INSERTASE_ACTIVITY	16	-0.235163	-0.659532	0.896749	0.987245	1	5709
GOMF_PROTEIN_TYROSINE_SERINE_THREONINE_PHOSPHATASE_ACTIVITY	41	-0.182964	-0.659432	0.9631	0.984565	1	4715
GOMF_FMN_BINDING	15	-0.232468	-0.657448	0.917969	0.982962	1	2606
GOMF_TYPE_I_INTERFERON_RECEPTOR_BINDING	16	-0.234285	-0.657192	0.910156	0.980433	1	3976
GOMF_OXIDOREDUCTASE_ACTIVITY_ACTING_ON_THE_CH_NH2_GROUP_OF_DONORS	24	-0.209388	-0.648152	0.925253	0.982696	1	3656
GOMF_OXIDOREDUCTASE_ACTIVITY_ACTING_ON_THE_ALDEHYDE_OR_OXO_GROUP_OF_DONORS	65	-0.165611	-0.645741	0.98659	0.981265	1	7909
GOMF_PHOSPHOLIPID_SCRAMBLASE_ACTIVITY	22	-0.202667	-0.622325	0.952562	0.989644	1	5718
GOMF_FAD_BINDING	45	-0.167869	-0.622229	0.972	0.986986	1	5745
GOMF_OXIDOREDUCTASE_ACTIVITY_ACTING_ON_THE_ALDEHYDE_OR_OXO_GROUP_OF_DONORS_NAD_OR_NADP_AS_ACCEPTOR	53	-0.158348	-0.602469	0.99182	0.991561	1	5624
GOMF_TRNA_SPECIFIC_RIBONUCLEASE_ACTIVITY	15	-0.212519	-0.585337	0.965009	0.994135	1	4951
GOMF_FOUR_WAY_JUNCTION_DNA_BINDING	17	-0.193403	-0.560701	0.967054	0.997396	1	4700
GOMF_HEPARAN_SULFATE_SULFOTRANSFERASE_ACTIVITY	15	-0.201378	-0.548778	0.972656	0.997066	1	4662
GOMF_CARBOHYDRATE_MONOATOMIC_CATION_SYMPORTER_ACTIVITY	16	-0.192337	-0.54171	0.974757	0.995656	1	688
GOMF_WNT_RECEPTOR_ACTIVITY	17	-0.169527	-0.48238	0.998051	0.999569	1	817
GOMF_BMP_BINDING	20	-0.160925	-0.47766	0.994209	0.997197	1	19871

## Sheet: 7dpl-
NAME	SIZE	ES	NES	NOM p-val	FDR q-val	FWER p-val	RANK AT MAX
GOMF_STRUCTURAL_CONSTITUENT_OF_SYNAPSE	37	-0.662338	-2.25075	0	0.00174915	0.002	4885
GOMF_STRUCTURAL_CONSTITUENT_OF_POSTSYNAPSE	27	-0.652132	-2.0606	0	0.0111263	0.027	4885
GOMF_SYNTAXIN_1_BINDING	22	-0.672098	-2.01741	0	0.0140317	0.049	1343
GOMF_EXTRACELLULAR_LIGAND_GATED_MONOATOMIC_ION_CHANNEL_ACTIVITY	71	-0.4825	-1.92156	0	0.0390981	0.17	5411
GOMF_NEUROPEPTIDE_RECEPTOR_BINDING	35	-0.53689	-1.82116	0.00168634	0.10768	0.482	2507
GOMF_LIGAND_GATED_MONOATOMIC_ANION_CHANNEL_ACTIVITY	22	-0.595957	-1.81745	0	0.0926262	0.49	5411
GOMF_TRANSMITTER_GATED_CHANNEL_ACTIVITY	57	-0.481524	-1.80142	0	0.0968595	0.561	5411
GOMF_NEUROTRANSMITTER_RECEPTOR_ACTIVITY	94	-0.439313	-1.78084	0	0.10656	0.646	5598
GOMF_NEUROPEPTIDE_RECEPTOR_ACTIVITY	43	-0.508775	-1.76455	0	0.113668	0.706	6219
GOMF_MONOATOMIC_CATION_CHANNEL_ACTIVITY	320	-0.364734	-1.7525	0	0.116532	0.757	6114
GOMF_GATED_CHANNEL_ACTIVITY	319	-0.362869	-1.74306	0	0.118237	0.798	5617
GOMF_LIGAND_GATED_CHANNEL_ACTIVITY	143	-0.399157	-1.74234	0	0.109352	0.799	5411
GOMF_GABA_RECEPTOR_ACTIVITY	22	-0.576431	-1.74166	0.00175131	0.101702	0.801	5515
GOMF_VOLTAGE_GATED_MONOATOMIC_CATION_CHANNEL_ACTIVITY	143	-0.393955	-1.71556	0	0.123693	0.88	8009
GOMF_CALMODULIN_BINDING	193	-0.378277	-1.7059	0	0.129331	0.904	3997
GOMF_SOLUTE_MONOATOMIC_CATION_SYMPORTER_ACTIVITY	112	-0.406853	-1.70556	0.00151515	0.12182	0.904	4106
GOMF_SIALYLTRANSFERASE_ACTIVITY	21	-0.57634	-1.70549	0.00661157	0.114705	0.904	4971
GOMF_POTASSIUM_ION_TRANSMEMBRANE_TRANSPORTER_ACTIVITY	159	-0.379192	-1.69133	0	0.125432	0.931	6723
GOMF_VITAMIN_B6_BINDING	54	-0.460244	-1.68933	0.00649351	0.120874	0.936	3341
GOMF_PHEROMONE_BINDING	86	-0.421035	-1.6837	0.00312012	0.121146	0.944	8645
GOMF_INHIBITORY_EXTRACELLULAR_LIGAND_GATED_MONOATOMIC_ION_CHANNEL_ACTIVITY	17	-0.586276	-1.67867	0.0172414	0.120757	0.952	5411
GOMF_GLUTAMATE_RECEPTOR_ACTIVITY	27	-0.523359	-1.67612	0.00658979	0.118192	0.954	5109
GOMF_VOLTAGE_GATED_CHANNEL_ACTIVITY	198	-0.371378	-1.67445	0	0.115462	0.959	6178
GOMF_SPECTRIN_BINDING	34	-0.486951	-1.63737	0.00963082	0.157007	0.987	4326
GOMF_SYMPORTER_ACTIVITY	149	-0.375836	-1.62333	0.00147493	0.169526	0.993	4405
GOMF_L_GLUTAMATE_TRANSMEMBRANE_TRANSPORTER_ACTIVITY	15	-0.595333	-1.61977	0.0203046	0.168534	0.993	3159
GOMF_TRIGLYCERIDE_LIPASE_ACTIVITY	20	-0.542273	-1.61871	0.0167504	0.16449	0.993	6456
GOMF_FILAMIN_BINDING	17	-0.572627	-1.61776	0.0201342	0.159667	0.993	3014
GOMF_METAL_ION_TRANSMEMBRANE_TRANSPORTER_ACTIVITY	434	-0.328054	-1.61716	0	0.155063	0.993	6125
GOMF_CARBOXYLESTERASE_ACTIVITY	19	-0.561933	-1.61249	0.0244328	0.156371	0.994	6149
GOMF_VOLTAGE_GATED_MONOATOMIC_ION_CHANNEL_ACTIVITY_INVOLVED_IN_REGULATION_OF_PRESYNAPTIC_MEMBRANE_POTENTIAL	17	-0.571186	-1.60794	0.0310345	0.157724	0.995	6104
GOMF_POTASSIUM_CHANNEL_ACTIVITY	121	-0.375388	-1.59812	0.00298063	0.165951	0.996	6723
GOMF_ALKALI_METAL_ION_BINDING	24	-0.505726	-1.5931	0.0263653	0.167331	0.998	4465
GOMF_NEUROPEPTIDE_ACTIVITY	26	-0.512382	-1.58864	0.00862069	0.168575	0.998	4109
GOMF_VOLTAGE_GATED_POTASSIUM_CHANNEL_ACTIVITY	97	-0.384342	-1.5849	0.00314961	0.169126	0.999	6723
GOMF_CARGO_ADAPTOR_ACTIVITY	20	-0.540571	-1.57895	0.025729	0.172233	1	3460
GOMF_LIGAND_GATED_MONOATOMIC_ION_CHANNEL_ACTIVITY_INVOLVED_IN_REGULATION_OF_PRESYNAPTIC_MEMBRANE_POTENTIAL	24	-0.50584	-1.57215	0.0198347	0.177388	1	5109
GOMF_MONOATOMIC_ANION_MONOATOMIC_CATION_SYMPORTER_ACTIVITY	26	-0.504148	-1.57012	0.0275387	0.175782	1	4405
GOMF_PASSIVE_TRANSMEMBRANE_TRANSPORTER_ACTIVITY	497	-0.312652	-1.5669	0	0.175685	1	6178
GOMF_PHEROMONE_RECEPTOR_ACTIVITY	95	-0.378044	-1.56273	0.00914634	0.176868	1	8645
GOMF_EXCITATORY_EXTRACELLULAR_LIGAND_GATED_MONOATOMIC_ION_CHANNEL_ACTIVITY	39	-0.44849	-1.56015	0.0114007	0.176459	1	5370
GOMF_ODORANT_BINDING	495	-0.312805	-1.55602	0	0.17855	1	8645
GOMF_INORGANIC_ANION_TRANSMEMBRANE_TRANSPORTER_ACTIVITY	147	-0.355246	-1.55574	0	0.174989	1	5545
GOMF_G_PROTEIN_BETA_SUBUNIT_BINDING	23	-0.504679	-1.55569	0.0265018	0.171086	1	2736
GOMF_TOXIC_SUBSTANCE_BINDING	16	-0.562582	-1.55568	0.0333919	0.167301	1	285
GOMF_LIGAND_GATED_MONOATOMIC_CATION_CHANNEL_ACTIVITY	100	-0.373467	-1.55169	0.00796178	0.169091	1	5370
GOMF_POSTSYNAPTIC_NEUROTRANSMITTER_RECEPTOR_ACTIVITY	72	-0.395606	-1.54488	0.0096	0.174203	1	5598
GOMF_ORGANIC_ACID_SODIUM_SYMPORTER_ACTIVITY	37	-0.453281	-1.54055	0.0191304	0.176359	1	4046
GOMF_ORGANIC_HYDROXY_COMPOUND_TRANSMEMBRANE_TRANSPORTER_ACTIVITY	51	-0.421601	-1.53679	0.0249584	0.177797	1	4405
GOMF_GLUTAMATE_RECEPTOR_BINDING	75	-0.392104	-1.53546	0.0167428	0.176109	1	4351
GOMF_POLYPEPTIDE_N_ACETYLGALACTOSAMINYLTRANSFERASE_ACTIVITY	18	-0.532173	-1.53461	0.0363636	0.173734	1	4240
GOMF_VOLTAGE_GATED_CALCIUM_CHANNEL_ACTIVITY	43	-0.430974	-1.53418	0.0167504	0.171165	1	8348
GOMF_SOLUTE_SODIUM_SYMPORTER_ACTIVITY	80	-0.379633	-1.52221	0.00634921	0.184481	1	4405
GOMF_VITAMIN_TRANSMEMBRANE_TRANSPORTER_ACTIVITY	33	-0.447902	-1.52197	0.0361635	0.181445	1	4984
GOMF_PHOSPHOLIPASE_BINDING	28	-0.46978	-1.51154	0.0381944	0.193046	1	2615
GOMF_HORMONE_ACTIVITY	133	-0.349112	-1.50653	0.00906344	0.196796	1	3625
GOMF_NEUROTROPHIN_RECEPTOR_BINDING	16	-0.544193	-1.50477	0.0535406	0.196077	1	7409
GOMF_SODIUM_ION_TRANSMEMBRANE_TRANSPORTER_ACTIVITY	159	-0.339827	-1.50201	0.00436047	0.196672	1	6125
GOMF_CALCIUM_ION_TRANSMEMBRANE_TRANSPORTER_ACTIVITY	133	-0.346132	-1.49501	0.00585652	0.203429	1	5583
GOMF_MONOATOMIC_ANION_TRANSMEMBRANE_TRANSPORTER_ACTIVITY	145	-0.343139	-1.49473	0.00766871	0.200549	1	5545
GOMF_PROTEIN_KINASE_A_REGULATORY_SUBUNIT_BINDING	25	-0.4828	-1.49372	0.0276339	0.198765	1	4172
GOMF_BILE_ACID_TRANSMEMBRANE_TRANSPORTER_ACTIVITY	22	-0.491488	-1.48163	0.0456942	0.213748	1	7776
GOMF_PEPTIDE_RECEPTOR_ACTIVITY	128	-0.343347	-1.47428	0.0122888	0.22177	1	5145
GOMF_ACETYLGALACTOSAMINYLTRANSFERASE_ACTIVITY	33	-0.447608	-1.47318	0.0519031	0.220268	1	7382
GOMF_SEROTONIN_RECEPTOR_ACTIVITY	24	-0.467917	-1.4666	0.057041	0.228021	1	5286
GOMF_CARBONATE_DEHYDRATASE_ACTIVITY	16	-0.531101	-1.46622	0.0479574	0.225262	1	1528
GOMF_PROTEIN_KINASE_A_BINDING	55	-0.38758	-1.44614	0.0293638	0.257659	1	4172
GOMF_CAMP_BINDING	22	-0.480247	-1.43941	0.0667838	0.266152	1	8243
GOMF_STRUCTURAL_CONSTITUENT_OF_SKIN_EPIDERMIS	35	-0.418728	-1.43905	0.0464744	0.262868	1	7926
GOMF_PEROXISOME_PROLIFERATOR_ACTIVATED_RECEPTOR_BINDING	21	-0.472286	-1.43844	0.0479452	0.260393	1	4044
GOMF_ACTIVE_MONOATOMIC_ION_TRANSMEMBRANE_TRANSPORTER_ACTIVITY	232	-0.310418	-1.43503	0.0070028	0.262629	1	4106
GOMF_NEUROPEPTIDE_BINDING	39	-0.417524	-1.43236	0.0581395	0.263634	1	4576
GOMF_PEPTIDE_HORMONE_BINDING	51	-0.39212	-1.42125	0.044335	0.280996	1	4705
GOMF_TASTE_RECEPTOR_ACTIVITY	39	-0.416903	-1.42059	0.0563847	0.278451	1	7839
GOMF_DELAYED_RECTIFIER_POTASSIUM_CHANNEL_ACTIVITY	26	-0.44844	-1.4198	0.0604027	0.276349	1	6319
GOMF_SECONDARY_ACTIVE_TRANSMEMBRANE_TRANSPORTER_ACTIVITY	286	-0.298988	-1.41869	0.0111111	0.274648	1	4405
GOMF_SIGNALING_RECEPTOR_COMPLEX_ADAPTOR_ACTIVITY	39	-0.411655	-1.41343	0.0628183	0.28112	1	6710
GOMF_CYCLASE_ACTIVITY	26	-0.44136	-1.41142	0.0638655	0.281366	1	7088
GOMF_RETINOIC_ACID_4_HYDROXYLASE_ACTIVITY	18	-0.499415	-1.40976	0.0721476	0.280864	1	9146
GOMF_ADENYLATE_CYCLASE_BINDING	15	-0.514647	-1.40358	0.0890538	0.28865	1	6390
GOMF_CHEMOREPELLENT_ACTIVITY	29	-0.432604	-1.39285	0.088968	0.306722	1	6097
GOMF_PDZ_DOMAIN_BINDING	122	-0.328725	-1.39196	0.0296736	0.304895	1	3971
GOMF_SOLUTE_POTASSIUM_ANTIPORTER_ACTIVITY	18	-0.480243	-1.39017	0.104425	0.305248	1	5491
GOMF_GTPASE_ACTIVATING_PROTEIN_BINDING	20	-0.468142	-1.38839	0.0923077	0.30553	1	221
GOMF_MONOATOMIC_ANION_CHANNEL_ACTIVITY	97	-0.337594	-1.3856	0.0313972	0.307672	1	5545
GOMF_ARACHIDONIC_ACID_MONOOXYGENASE_ACTIVITY	44	-0.384923	-1.37867	0.0657051	0.318593	1	5435
GOMF_CALMODULIN_DEPENDENT_PROTEIN_KINASE_ACTIVITY	24	-0.449844	-1.37837	0.0806452	0.315581	1	3683
GOMF_CALCIUM_DEPENDENT_PROTEIN_KINASE_ACTIVITY	24	-0.442397	-1.37279	0.0934744	0.323698	1	3525
GOMF_HYDROLASE_ACTIVITY_ACTING_ON_CARBON_NITROGEN_BUT_NOT_PEPTIDE_BONDS_IN_LINEAR_AMIDES	81	-0.346568	-1.37241	0.0485437	0.320826	1	3973
GOMF_LIPID_KINASE_ACTIVITY	39	-0.388705	-1.36832	0.0798669	0.325619	1	5350
GOMF_PLUS_END_DIRECTED_MICROTUBULE_MOTOR_ACTIVITY	15	-0.50764	-1.36799	0.116041	0.322683	1	989
GOMF_SYNTAXIN_BINDING	73	-0.346124	-1.36257	0.0477759	0.330174	1	2825
GOMF_PEPTIDOGLYCAN_BINDING	19	-0.464598	-1.36194	0.115717	0.327949	1	2673
GOMF_CHROMATIN_PROTEIN_ADAPTOR_ACTIVITY	17	-0.472125	-1.35997	0.125436	0.32878	1	8478
GOMF_NAD_RETINOL_DEHYDROGENASE_ACTIVITY	27	-0.427927	-1.35936	0.0904605	0.326488	1	5302
GOMF_BITTER_TASTE_RECEPTOR_ACTIVITY	33	-0.407127	-1.35844	0.0907563	0.324945	1	7825
GOMF_NEUROTRANSMITTER_TRANSMEMBRANE_TRANSPORTER_ACTIVITY	19	-0.463335	-1.35723	0.119857	0.324258	1	7339
GOMF_SODIUM_INDEPENDENT_ORGANIC_ANION_TRANSMEMBRANE_TRANSPORTER_ACTIVITY	22	-0.453343	-1.35571	0.0993266	0.323846	1	6952
GOMF_NUCLEAR_RETINOID_X_RECEPTOR_BINDING	21	-0.452754	-1.34699	0.113367	0.338729	1	4708
GOMF_MITOGEN_ACTIVATED_PROTEIN_KINASE_KINASE_BINDING	20	-0.460429	-1.34676	0.1	0.335918	1	3499
GOMF_ADENYLATE_CYCLASE_ACTIVITY	19	-0.463228	-1.34545	0.12187	0.335347	1	7088
GOMF_SIGNALING_RECEPTOR_INHIBITOR_ACTIVITY	33	-0.402329	-1.33527	0.101974	0.354011	1	6116
GOMF_HYALURONIC_ACID_BINDING	26	-0.425159	-1.33503	0.104631	0.351092	1	1999
GOMF_CYTOSKELETAL_MOTOR_ACTIVITY	109	-0.319273	-1.3349	0.041411	0.347945	1	5326
GOMF_NEUROTRANSMITTER_BINDING	22	-0.441821	-1.33088	0.120898	0.35315	1	5303
GOMF_SULFUR_COMPOUND_TRANSMEMBRANE_TRANSPORTER_ACTIVITY	55	-0.35257	-1.32954	0.0812183	0.352529	1	3633
GOMF_MONOATOMIC_ANION_SODIUM_SYMPORTER_ACTIVITY	19	-0.445836	-1.32791	0.129758	0.352875	1	4405
GOMF_LONG_CHAIN_FATTY_ACID_COA_LIGASE_ACTIVITY	15	-0.479337	-1.32784	0.12807	0.34976	1	5862
GOMF_GAP_JUNCTION_CHANNEL_ACTIVITY	22	-0.435101	-1.32782	0.125	0.346567	1	8211
GOMF_PEPTIDOGLYCAN_MURALYTIC_ACTIVITY	15	-0.482335	-1.32659	0.127451	0.345982	1	3098
GOMF_STRUCTURAL_CONSTITUENT_OF_CYTOSKELETON	72	-0.340865	-1.3256	0.0714286	0.345023	1	2704
GOMF_QUATERNARY_AMMONIUM_GROUP_TRANSMEMBRANE_TRANSPORTER_ACTIVITY	22	-0.440593	-1.32442	0.119529	0.344326	1	4405
GOMF_MAP_KINASE_ACTIVITY	16	-0.475969	-1.31824	0.136752	0.354314	1	2680
GOMF_ATP_DEPENDENT_CHROMATIN_REMODELER_ACTIVITY	34	-0.388361	-1.31414	0.0978793	0.359486	1	4518
GOMF_MICROTUBULE_MOTOR_ACTIVITY	64	-0.343341	-1.31139	0.0796178	0.362114	1	5326
GOMF_ADRENERGIC_RECEPTOR_BINDING	23	-0.428757	-1.29165	0.130973	0.403261	1	1754
GOMF_BIOACTIVE_LIPID_RECEPTOR_ACTIVITY	16	-0.465569	-1.29131	0.151899	0.400646	1	5703
GOMF_IONOTROPIC_GLUTAMATE_RECEPTOR_ACTIVITY	19	-0.441705	-1.28834	0.167513	0.404135	1	2801
GOMF_PROTON_CHANNEL_ACTIVITY	23	-0.424388	-1.28645	0.12437	0.405087	1	5974
GOMF_ORGANOPHOSPHATE_ESTER_TRANSMEMBRANE_TRANSPORTER_ACTIVITY	35	-0.376896	-1.28207	0.13438	0.412122	1	10068
GOMF_ACIDIC_AMINO_ACID_TRANSMEMBRANE_TRANSPORTER_ACTIVITY	20	-0.431256	-1.27852	0.148464	0.417319	1	3159
GOMF_INWARD_RECTIFIER_POTASSIUM_CHANNEL_ACTIVITY	23	-0.41919	-1.27685	0.15025	0.417778	1	6618
GOMF_ORGANIC_ANION_TRANSMEMBRANE_TRANSPORTER_ACTIVITY	247	-0.275162	-1.27252	0.0310296	0.424849	1	4573
GOMF_NUCLEAR_THYROID_HORMONE_RECEPTOR_BINDING	29	-0.398795	-1.27157	0.151414	0.423666	1	2822
GOMF_LYASE_ACTIVITY	193	-0.278007	-1.27077	0.0496454	0.422152	1	5524
GOMF_PHOSPHATIDIC_ACID_BINDING	24	-0.414812	-1.2667	0.158451	0.428567	1	6373
GOMF_G_PROTEIN_COUPLED_AMINE_RECEPTOR_ACTIVITY	45	-0.354074	-1.26668	0.136143	0.425251	1	5286
GOMF_NEUROTRANSMITTER_RECEPTOR_REGULATOR_ACTIVITY	26	-0.403766	-1.26448	0.177852	0.426973	1	861
GOMF_HORMONE_BINDING	87	-0.318352	-1.26297	0.102564	0.427372	1	4705
GOMF_XENOBIOTIC_TRANSMEMBRANE_TRANSPORTER_ACTIVITY	38	-0.360788	-1.25723	0.150485	0.438178	1	3495
GOMF_NUCLEAR_ESTROGEN_RECEPTOR_BINDING	50	-0.342585	-1.25375	0.135621	0.443279	1	7158
GOMF_AMINE_BINDING	18	-0.44409	-1.25338	0.191071	0.440835	1	4624
GOMF_AMINO_ACID_MONOATOMIC_CATION_SYMPORTER_ACTIVITY	29	-0.397901	-1.25103	0.145973	0.442984	1	4046
GOMF_SECONDARY_ACTIVE_MONOCARBOXYLATE_TRANSMEMBRANE_TRANSPORTER_ACTIVITY	17	-0.444277	-1.25055	0.187826	0.440829	1	3068
GOMF_VITAMIN_BINDING	141	-0.287294	-1.2496	0.0850077	0.439848	1	3341
GOMF_ACETYLCHOLINE_GATED_MONOATOMIC_CATION_SELECTIVE_CHANNEL_ACTIVITY	18	-0.432898	-1.24845	0.187184	0.439563	1	5303
GOMF_MOLECULAR_SEQUESTERING_ACTIVITY	44	-0.348274	-1.24463	0.155026	0.445839	1	4582
GOMF_TRANSCRIPTION_COREPRESSOR_ACTIVITY	188	-0.274007	-1.24238	0.0750751	0.44794	1	3904
GOMF_AMINO_ACID_SODIUM_SYMPORTER_ACTIVITY	24	-0.402925	-1.24188	0.211221	0.445983	1	4046
GOMF_NUCLEAR_RECEPTOR_COACTIVATOR_ACTIVITY	52	-0.333781	-1.24049	0.153125	0.44612	1	4935
GOMF_CGMP_BINDING	15	-0.461324	-1.24039	0.212435	0.443235	1	4851
GOMF_PROTEIN_LYSINE_DEACETYLASE_ACTIVITY	20	-0.418848	-1.23934	0.20632	0.442537	1	639
GOMF_CALCIUM_CHANNEL_REGULATOR_ACTIVITY	42	-0.358403	-1.23653	0.155629	0.446253	1	3194
GOMF_MANGANESE_ION_BINDING	63	-0.325373	-1.23603	0.141479	0.444348	1	7501
GOMF_CARBOHYDRATE_MONOATOMIC_CATION_SYMPORTER_ACTIVITY	16	-0.44213	-1.2357	0.201709	0.441998	1	2732
GOMF_IONOTROPIC_GLUTAMATE_RECEPTOR_BINDING	49	-0.341338	-1.23351	0.146302	0.444112	1	4351
GOMF_LIPOPROTEIN_PARTICLE_RECEPTOR_ACTIVITY	17	-0.429219	-1.21837	0.226481	0.478364	1	2211
GOMF_LIGAND_GATED_CALCIUM_CHANNEL_ACTIVITY	26	-0.388271	-1.21703	0.199675	0.478471	1	4358
GOMF_PROTEIN_HORMONE_RECEPTOR_ACTIVITY	21	-0.409239	-1.21279	0.229391	0.4861	1	10045
GOMF_MYOSIN_V_BINDING	20	-0.409126	-1.21189	0.216028	0.485252	1	4993
GOMF_CYCLIC_NUCLEOTIDE_BINDING	38	-0.346536	-1.21173	0.185121	0.482408	1	4851
GOMF_ACTIVE_TRANSMEMBRANE_TRANSPORTER_ACTIVITY	426	-0.245408	-1.20607	0.0478723	0.494145	1	4573
GOMF_PROLACTIN_RECEPTOR_BINDING	26	-0.380903	-1.20388	0.217839	0.496515	1	2954
GOMF_OXIDOREDUCTASE_ACTIVITY_ACTING_ON_PAIRED_DONORS_WITH_INCORPORATION_OR_REDUCTION_OF_MOLECULAR_OXYGEN_NAD_P_H_AS_ONE_DONOR_AND_INCORPORATION_OF_ONE_ATOM_OF_OXYGEN	53	-0.323007	-1.20387	0.185374	0.493296	1	1533
GOMF_RNA_CAP_BINDING	16	-0.435875	-1.20116	0.248649	0.497297	1	3881
GOMF_NUCLEOSIDE_TRIPHOSPHATASE_REGULATOR_ACTIVITY	427	-0.242306	-1.19515	0.064389	0.509864	1	4537
GOMF_MAP_KINASE_PHOSPHATASE_ACTIVITY	18	-0.418707	-1.19476	0.235081	0.507555	1	4298
GOMF_CARBON_OXYGEN_LYASE_ACTIVITY	76	-0.300679	-1.19438	0.16881	0.505369	1	2731
GOMF_VOLTAGE_GATED_MONOATOMIC_ANION_CHANNEL_ACTIVITY	16	-0.4228	-1.19407	0.238501	0.503067	1	9641
GOMF_ACYLGLYCEROL_O_ACYLTRANSFERASE_ACTIVITY	21	-0.390376	-1.19317	0.226667	0.502254	1	2830
GOMF_ISOPRENOID_BINDING	36	-0.350482	-1.19208	0.198988	0.502107	1	6161
GOMF_METALLOCARBOXYPEPTIDASE_ACTIVITY	28	-0.372723	-1.18942	0.204878	0.505776	1	5570
GOMF_ACTIN_BINDING	441	-0.240233	-1.18784	0.0597403	0.506503	1	4582
GOMF_ORGANIC_ACID_TRANSMEMBRANE_TRANSPORTER_ACTIVITY	173	-0.264152	-1.18651	0.128799	0.506703	1	4087
GOMF_ATPASE_COUPLED_ION_TRANSMEMBRANE_TRANSPORTER_ACTIVITY	23	-0.387049	-1.18395	0.242259	0.510414	1	3362
GOMF_METALLOPEPTIDASE_ACTIVITY	197	-0.260206	-1.18005	0.151471	0.517732	1	5191
GOMF_MYOSIN_BINDING	77	-0.296242	-1.17701	0.191489	0.522607	1	2568
GOMF_OUTWARD_RECTIFIER_POTASSIUM_CHANNEL_ACTIVITY	26	-0.365727	-1.174	0.242321	0.527544	1	2245
GOMF_GUANYL_NUCLEOTIDE_EXCHANGE_FACTOR_ACTIVITY	203	-0.257163	-1.17155	0.132857	0.530926	1	4487
GOMF_INTRONIC_TRANSCRIPTION_REGULATORY_REGION_SEQUENCE_SPECIFIC_DNA_BINDING	15	-0.422941	-1.16847	0.278985	0.536025	1	2810
GOMF_SODIUM_CHANNEL_ACTIVITY	44	-0.331177	-1.16793	0.213333	0.534347	1	7959
GOMF_G_PROTEIN_COUPLED_RECEPTOR_BINDING	321	-0.241133	-1.16645	0.108696	0.535314	1	4368
GOMF_PROTON_TRANSMEMBRANE_TRANSPORTER_ACTIVITY	121	-0.272121	-1.16469	0.163609	0.536972	1	5297
GOMF_CLATHRIN_BINDING	69	-0.303239	-1.1614	0.227124	0.542415	1	3024
GOMF_HYDROLASE_ACTIVITY_ACTING_ON_CARBON_NITROGEN_BUT_NOT_PEPTIDE_BONDS	138	-0.26608	-1.16023	0.178363	0.542501	1	4135
GOMF_PROTEIN_SERINE_THREONINE_KINASE_ACTIVITY	430	-0.234538	-1.15883	0.103581	0.543364	1	6118
GOMF_CARBOHYDRATE_TRANSMEMBRANE_TRANSPORTER_ACTIVITY	37	-0.338584	-1.1578	0.253782	0.542952	1	3555
GOMF_CARBON_CARBON_LYASE_ACTIVITY	52	-0.313231	-1.15725	0.223975	0.541303	1	5524
GOMF_CARBOXY_LYASE_ACTIVITY	33	-0.349363	-1.1542	0.254637	0.546244	1	5524
GOMF_ATP_DEPENDENT_ACTIVITY_ACTING_ON_DNA	115	-0.271149	-1.15342	0.178295	0.54524	1	7094
GOMF_PHOSPHORUS_OXYGEN_LYASE_ACTIVITY	25	-0.368003	-1.14926	0.269949	0.553452	1	7088
GOMF_SEMAPHORIN_RECEPTOR_BINDING	22	-0.381019	-1.14919	0.272085	0.550628	1	5587
GOMF_TRANSMEMBRANE_RECEPTOR_PROTEIN_TYROSINE_KINASE_ACTIVATOR_ACTIVITY	19	-0.399044	-1.14878	0.276481	0.548797	1	5798
GOMF_NUCLEAR_RETINOIC_ACID_RECEPTOR_BINDING	32	-0.343529	-1.14749	0.285223	0.549122	1	2822
GOMF_PROTEIN_TYROSINE_KINASE_ACTIVATOR_ACTIVITY	34	-0.344495	-1.13968	0.269294	0.566723	1	6237
GOMF_LYSINE_ACETYLATED_HISTONE_BINDING	26	-0.365013	-1.13535	0.295026	0.575473	1	9703
GOMF_GTPASE_ACTIVATOR_ACTIVITY	238	-0.242805	-1.13499	0.17284	0.573292	1	4537
GOMF_MYOSIN_PHOSPHATASE_ACTIVITY	71	-0.287521	-1.13426	0.264476	0.572288	1	8016
GOMF_SUMO_BINDING	17	-0.393529	-1.13403	0.298126	0.569977	1	2678
GOMF_CYCLIC_NUCLEOTIDE_PHOSPHODIESTERASE_ACTIVITY	26	-0.359079	-1.13334	0.30384	0.568866	1	6169
GOMF_CALCIUM_RELEASE_CHANNEL_ACTIVITY	17	-0.405877	-1.13267	0.290718	0.567732	1	3385
GOMF_CARBOXYLIC_ESTER_HYDROLASE_ACTIVITY	160	-0.255669	-1.13047	0.211356	0.570627	1	6456
GOMF_TRANSFERASE_ACTIVITY_TRANSFERRING_NITROGENOUS_GROUPS	26	-0.36624	-1.12929	0.291598	0.570872	1	5445
GOMF_NUCLEAR_STEROID_RECEPTOR_ACTIVITY	18	-0.400664	-1.12722	0.303237	0.573723	1	3951
GOMF_TUBULIN_BINDING	380	-0.22897	-1.12143	0.156463	0.587009	1	5561
GOMF_AMINO_ACID_BINDING	68	-0.288116	-1.12094	0.272131	0.585448	1	3602
GOMF_MICROTUBULE_BINDING	264	-0.238954	-1.11967	0.196404	0.585786	1	5326
GOMF_PROTEIN_SERINE_THREONINE_PHOSPHATASE_ACTIVITY	82	-0.282309	-1.11365	0.261218	0.599537	1	8016
GOMF_FIBROBLAST_GROWTH_FACTOR_RECEPTOR_BINDING	29	-0.340719	-1.11018	0.312397	0.60578	1	4094
GOMF_EPHRIN_RECEPTOR_ACTIVITY	16	-0.402633	-1.10735	0.32807	0.610662	1	4075
GOMF_AMINO_ACID_TRANSMEMBRANE_TRANSPORTER_ACTIVITY	90	-0.273126	-1.10653	0.262831	0.609941	1	4294
GOMF_HYDROLASE_ACTIVITY_ACTING_ON_CARBON_NITROGEN_BUT_NOT_PEPTIDE_BONDS_IN_CYCLIC_AMIDES	15	-0.4019	-1.10432	0.314685	0.612985	1	4135
GOMF_METALLOENDOPEPTIDASE_ACTIVITY	118	-0.258522	-1.10364	0.27795	0.611845	1	6064
GOMF_HISTONE_METHYLTRANSFERASE_BINDING	17	-0.391361	-1.10075	0.335135	0.616678	1	2483
GOMF_NUCLEOTIDE_TRANSMEMBRANE_TRANSPORTER_ACTIVITY	29	-0.343119	-1.09915	0.343537	0.618181	1	10068
GOMF_CCR6_CHEMOKINE_RECEPTOR_BINDING	22	-0.363586	-1.09842	0.324698	0.617125	1	1752
GOMF_G_PROTEIN_BETA_GAMMA_SUBUNIT_COMPLEX_BINDING	24	-0.355093	-1.09813	0.32931	0.614893	1	1754
GOMF_METAL_CATION_MONOATOMIC_CATION_ANTIPORTER_ACTIVITY	39	-0.316302	-1.0981	0.339901	0.612	1	6125
GOMF_LNCRNA_BINDING	20	-0.373129	-1.09788	0.321306	0.609723	1	3810
GOMF_WW_DOMAIN_BINDING	25	-0.348593	-1.09529	0.35182	0.614067	1	1981
GOMF_GROWTH_FACTOR_ACTIVITY	146	-0.248181	-1.09001	0.290469	0.625976	1	4934
GOMF_CALCIUM_DEPENDENT_PHOSPHOLIPASE_A2_ACTIVITY	16	-0.391505	-1.08951	0.375215	0.624404	1	8980
GOMF_METALLOEXOPEPTIDASE_ACTIVITY	62	-0.289492	-1.08912	0.333333	0.622541	1	3459
GOMF_SNARE_BINDING	114	-0.258966	-1.08884	0.297771	0.620439	1	3013
GOMF_INTRACELLULAR_LIGAND_GATED_MONOATOMIC_ION_CHANNEL_ACTIVITY	30	-0.330128	-1.08816	0.342419	0.619255	1	4851
GOMF_PEPTIDE_HORMONE_RECEPTOR_BINDING	20	-0.363207	-1.08523	0.367241	0.624424	1	1754
GOMF_PHOSPHORIC_DIESTER_HYDROLASE_ACTIVITY	86	-0.269881	-1.08058	0.308271	0.634469	1	3753
GOMF_SULFOTRANSFERASE_ACTIVITY	58	-0.287298	-1.0793	0.328926	0.635177	1	6337
GOMF_ALPHA_TUBULIN_BINDING	49	-0.300865	-1.07916	0.337115	0.632682	1	2676
GOMF_SUGAR_TRANSMEMBRANE_TRANSPORTER_ACTIVITY	27	-0.337721	-1.07446	0.3698	0.643067	1	3555
GOMF_MONOCARBOXYLIC_ACID_TRANSMEMBRANE_TRANSPORTER_ACTIVITY	66	-0.272766	-1.07106	0.327842	0.649789	1	3504
GOMF_OLIGOSACCHARIDE_BINDING	18	-0.370575	-1.06974	0.367047	0.650413	1	3526
GOMF_TRANSCRIPTION_COREGULATOR_ACTIVITY	478	-0.214057	-1.06884	0.242656	0.650078	1	3425
GOMF_WNT_PROTEIN_BINDING	31	-0.328125	-1.06793	0.367647	0.649688	1	7123
GOMF_CALCIUM_ACTIVATED_CATION_CHANNEL_ACTIVITY	25	-0.347172	-1.06763	0.366548	0.647593	1	4358
GOMF_NOTCH_BINDING	25	-0.338111	-1.06525	0.366221	0.651105	1	3947
GOMF_AROMATASE_ACTIVITY	37	-0.310118	-1.06517	0.321008	0.64849	1	3262
GOMF_G_PROTEIN_COUPLED_GLUTAMATE_RECEPTOR_BINDING	15	-0.386722	-1.06091	0.387153	0.657283	1	4099
GOMF_LYSOPHOSPHATIDIC_ACID_ACYLTRANSFERASE_ACTIVITY	16	-0.377439	-1.05997	0.376712	0.657027	1	2830
GOMF_PURINE_RIBONUCLEOTIDE_TRANSMEMBRANE_TRANSPORTER_ACTIVITY	22	-0.347311	-1.05758	0.394511	0.660791	1	853
GOMF_RETINAL_BINDING	18	-0.369142	-1.05337	0.387858	0.669664	1	4966
GOMF_INSULIN_LIKE_GROWTH_FACTOR_RECEPTOR_BINDING	16	-0.384053	-1.05156	0.398276	0.671592	1	2341
GOMF_SUMO_TRANSFERASE_ACTIVITY	25	-0.339309	-1.05013	0.388034	0.672654	1	6610
GOMF_3_5_DNA_HELICASE_ACTIVITY	16	-0.369587	-1.0496	0.401739	0.671296	1	6564
GOMF_PROTON_TRANSPORTING_ATP_SYNTHASE_ACTIVITY_ROTATIONAL_MECHANISM	16	-0.374762	-1.04343	0.401993	0.685646	1	5974
GOMF_INOSITOL_PHOSPHATE_PHOSPHATASE_ACTIVITY	18	-0.364035	-1.04008	0.406463	0.692325	1	1179
GOMF_TRANSFERASE_ACTIVITY_TRANSFERRING_SULPHUR_CONTAINING_GROUPS	77	-0.260592	-1.03684	0.393312	0.698508	1	4308
GOMF_TRANSCRIPTION_COREPRESSOR_BINDING	56	-0.275334	-1.0346	0.385502	0.702007	1	5170
GOMF_SINGLE_STRANDED_DNA_HELICASE_ACTIVITY	23	-0.332649	-1.03441	0.394137	0.699633	1	6850
GOMF_EXTRACELLULAR_MATRIX_STRUCTURAL_CONSTITUENT	144	-0.234922	-1.03344	0.367069	0.699578	1	6962
GOMF_WNT_RECEPTOR_ACTIVITY	17	-0.370125	-1.03306	0.405923	0.697823	1	7676
GOMF_LIPASE_ACTIVITY	125	-0.24402	-1.03276	0.408037	0.695747	1	6456
GOMF_OXIDOREDUCTASE_ACTIVITY_ACTING_ON_PAIRED_DONORS_WITH_INCORPORATION_OR_REDUCTION_OF_MOLECULAR_OXYGEN_REDUCED_FLAVIN_OR_FLAVOPROTEIN_AS_ONE_DONOR_AND_INCORPORATION_OF_ONE_ATOM_OF_OXYGEN	72	-0.261745	-1.03247	0.405892	0.693713	1	5435
GOMF_PROTEIN_KINASE_C_ACTIVITY	16	-0.366889	-1.02726	0.405923	0.705208	1	3525
GOMF_HISTONE_H4_METHYLTRANSFERASE_ACTIVITY	15	-0.373595	-1.02594	0.423971	0.706005	1	6301
GOMF_TAU_PROTEIN_KINASE_ACTIVITY	16	-0.369335	-1.02519	0.437919	0.705306	1	5506
GOMF_HYDRO_LYASE_ACTIVITY	58	-0.266369	-1.02183	0.405676	0.712191	1	4372
GOMF_HISTONE_KINASE_ACTIVITY	24	-0.327016	-1.0215	0.440323	0.710278	1	2773
GOMF_SOLUTE_PROTON_SYMPORTER_ACTIVITY	19	-0.348195	-1.02139	0.416949	0.707769	1	3667
GOMF_L_AMINO_ACID_TRANSMEMBRANE_TRANSPORTER_ACTIVITY	70	-0.26119	-1.02096	0.435055	0.706178	1	4294
GOMF_CHANNEL_REGULATOR_ACTIVITY	144	-0.233944	-1.02028	0.413313	0.705252	1	4014
GOMF_PROTEIN_SERINE_THREONINE_KINASE_INHIBITOR_ACTIVITY	35	-0.301772	-1.01773	0.405498	0.709659	1	7461
GOMF_AMIDE_TRANSMEMBRANE_TRANSPORTER_ACTIVITY	50	-0.281175	-1.01418	0.425121	0.716721	1	4984
GOMF_ACETYLCHOLINE_RECEPTOR_ACTIVITY	19	-0.354876	-1.01273	0.444643	0.717848	1	4677
GOMF_TRANSMEMBRANE_TRANSPORTER_BINDING	164	-0.228648	-1.01112	0.442363	0.719429	1	4169
GOMF_SCAFFOLD_PROTEIN_BINDING	88	-0.250184	-1.00954	0.43436	0.721205	1	4583
GOMF_MICROFILAMENT_MOTOR_ACTIVITY	37	-0.297153	-1.00593	0.45068	0.728359	1	4537
GOMF_LIPID_PHOSPHATASE_ACTIVITY	18	-0.354872	-1.00486	0.441941	0.728525	1	3616
GOMF_CORECEPTOR_ACTIVITY	40	-0.287458	-1.00458	0.4512	0.7265	1	7409
GOMF_OXIDOREDUCTASE_ACTIVITY_ACTING_ON_CH_OH_GROUP_OF_DONORS	148	-0.229273	-1.00384	0.440909	0.725836	1	5431
GOMF_HORMONE_RECEPTOR_BINDING	29	-0.307201	-0.995694	0.451505	0.745688	1	1754
GOMF_MITOGEN_ACTIVATED_PROTEIN_KINASE_KINASE_KINASE_BINDING	26	-0.311962	-0.995039	0.439446	0.74489	1	2335
GOMF_POTASSIUM_CHANNEL_REGULATOR_ACTIVITY	50	-0.267882	-0.993666	0.47557	0.745909	1	3922
GOMF_PHOSPHATIDYLINOSITOL_KINASE_ACTIVITY	24	-0.325312	-0.986438	0.45302	0.763217	1	6894
GOMF_WIDE_PORE_CHANNEL_ACTIVITY	38	-0.282464	-0.985082	0.474124	0.7639	1	10203
GOMF_MONOOXYGENASE_ACTIVITY	140	-0.226943	-0.982555	0.515556	0.768204	1	5897
GOMF_DEACETYLASE_ACTIVITY	32	-0.292162	-0.97632	0.482587	0.782623	1	639
GOMF_ASPARTIC_TYPE_PEPTIDASE_ACTIVITY	31	-0.291874	-0.974233	0.490196	0.785352	1	1363
GOMF_SERINE_HYDROLASE_ACTIVITY	210	-0.213868	-0.969988	0.548763	0.794531	1	6921
GOMF_PURINE_NUCLEOTIDE_TRANSMEMBRANE_TRANSPORTER_ACTIVITY	26	-0.305321	-0.969902	0.49916	0.791832	1	10068
GOMF_ANTIPORTER_ACTIVITY	124	-0.225925	-0.969202	0.520801	0.790856	1	6411
GOMF_QUATERNARY_AMMONIUM_GROUP_BINDING	53	-0.259628	-0.96856	0.528662	0.789716	1	5340
GOMF_AMP_BINDING	20	-0.322146	-0.967804	0.516234	0.788933	1	2904
GOMF_EPHRIN_RECEPTOR_BINDING	32	-0.28904	-0.967609	0.499165	0.786514	1	3198
GOMF_NUCLEOSOME_BINDING	49	-0.267273	-0.966852	0.512156	0.785786	1	4290
GOMF_TBP_CLASS_PROTEIN_BINDING	29	-0.300105	-0.966597	0.505824	0.783719	1	3805
GOMF_NARROW_PORE_CHANNEL_ACTIVITY	18	-0.33783	-0.964721	0.495575	0.786175	1	1529
GOMF_G_PROTEIN_ALPHA_SUBUNIT_BINDING	42	-0.271156	-0.963638	0.532468	0.786303	1	5598
GOMF_FRIZZLED_BINDING	42	-0.271937	-0.960541	0.528363	0.791823	1	7147
GOMF_PHOSPHOLIPASE_C_ACTIVITY	20	-0.328245	-0.95953	0.510638	0.791756	1	4205
GOMF_ATPASE_COUPLED_MONOATOMIC_CATION_TRANSMEMBRANE_TRANSPORTER_ACTIVITY	57	-0.256489	-0.95918	0.52818	0.789854	1	3610
GOMF_CYTOKINE_ACTIVITY	218	-0.206306	-0.957364	0.574315	0.792228	1	5615
GOMF_MODIFIED_AMINO_ACID_TRANSMEMBRANE_TRANSPORTER_ACTIVITY	39	-0.276353	-0.955625	0.517888	0.794103	1	4087
GOMF_VOLTAGE_GATED_SODIUM_CHANNEL_ACTIVITY	25	-0.310084	-0.952162	0.539931	0.800716	1	5767
GOMF_PROTEIN_KINASE_A_CATALYTIC_SUBUNIT_BINDING	15	-0.345952	-0.947349	0.506195	0.810661	1	11
GOMF_ALCOHOL_BINDING	88	-0.231803	-0.946636	0.575663	0.809751	1	4966
GOMF_OXIDOREDUCTASE_ACTIVITY_ACTING_ON_METAL_IONS	17	-0.333955	-0.945276	0.558021	0.810361	1	725
GOMF_DNA_HELICASE_ACTIVITY	55	-0.256313	-0.944059	0.558252	0.810742	1	6850
GOMF_14_3_3_PROTEIN_BINDING	49	-0.256509	-0.941675	0.558376	0.814247	1	3805
GOMF_ESTRADIOL_17_BETA_DEHYDROGENASE_NAD_P_ACTIVITY	17	-0.331149	-0.940001	0.52807	0.815886	1	3029
GOMF_INTRAMOLECULAR_OXIDOREDUCTASE_ACTIVITY_TRANSPOSING_C_C_BONDS	19	-0.323634	-0.939624	0.540134	0.814137	1	5431
GOMF_OXYGEN_BINDING	23	-0.306565	-0.930957	0.57047	0.834276	1	5270
GOMF_HYDROLASE_ACTIVITY_ACTING_ON_CARBON_NITROGEN_BUT_NOT_PEPTIDE_BONDS_IN_CYCLIC_AMIDINES	28	-0.289764	-0.928158	0.569707	0.838627	1	5266
GOMF_NUCLEOBASE_CONTAINING_COMPOUND_TRANSMEMBRANE_TRANSPORTER_ACTIVITY	54	-0.252182	-0.926362	0.590323	0.840471	1	10083
GOMF_CADHERIN_BINDING	70	-0.239512	-0.923723	0.606557	0.844563	1	5873
GOMF_NEUTRAL_L_AMINO_ACID_TRANSMEMBRANE_TRANSPORTER_ACTIVITY	45	-0.258144	-0.922306	0.572358	0.845355	1	6383
GOMF_SH3_DOMAIN_BINDING	128	-0.213113	-0.91857	0.645991	0.852278	1	6376
GOMF_HISTONE_H3_METHYLTRANSFERASE_ACTIVITY	40	-0.261304	-0.917506	0.626891	0.852265	1	7851
GOMF_RECEPTOR_TYROSINE_KINASE_BINDING	82	-0.231847	-0.917276	0.640063	0.849983	1	4583
GOMF_PROTEIN_TYROSINE_SERINE_THREONINE_PHOSPHATASE_ACTIVITY	41	-0.259814	-0.917202	0.581513	0.847386	1	8016
GOMF_3_5_CYCLIC_AMP_PHOSPHODIESTERASE_ACTIVITY	15	-0.332346	-0.913341	0.565657	0.854743	1	1175
GOMF_TETRAPYRROLE_BINDING	165	-0.205567	-0.912964	0.661609	0.852846	1	7327
GOMF_ADENYLYLTRANSFERASE_ACTIVITY	37	-0.264472	-0.912855	0.60066	0.85033	1	3767
GOMF_CALCIUM_DEPENDENT_PHOSPHOLIPID_BINDING	55	-0.243732	-0.912452	0.599369	0.848544	1	6068
GOMF_LRR_DOMAIN_BINDING	20	-0.314219	-0.910917	0.573477	0.849767	1	4549
GOMF_EXOGENOUS_PROTEIN_BINDING	44	-0.259789	-0.910197	0.606312	0.848797	1	3844
GOMF_MAP_KINASE_KINASE_ACTIVITY	15	-0.330556	-0.907872	0.577586	0.851834	1	7018
GOMF_GLUCURONOSYLTRANSFERASE_ACTIVITY	25	-0.285171	-0.905142	0.615514	0.85579	1	7609
GOMF_ORGANIC_CATION_TRANSMEMBRANE_TRANSPORTER_ACTIVITY	39	-0.258491	-0.90501	0.628664	0.853366	1	4405
GOMF_TRANSMEMBRANE_RECEPTOR_PROTEIN_SERINE_THREONINE_KINASE_BINDING	23	-0.293142	-0.904795	0.590136	0.851181	1	5501
GOMF_CYCLASE_REGULATOR_ACTIVITY	15	-0.325775	-0.901391	0.589474	0.856876	1	4540
GOMF_TRNA_SPECIFIC_RIBONUCLEASE_ACTIVITY	15	-0.32933	-0.897565	0.59965	0.863499	1	2698
GOMF_PHOSPHOTYROSINE_RESIDUE_BINDING	48	-0.2451	-0.896405	0.631491	0.863689	1	7403
GOMF_ZINC_ION_TRANSMEMBRANE_TRANSPORTER_ACTIVITY	23	-0.291339	-0.896291	0.613333	0.861284	1	4077
GOMF_MECHANOSENSITIVE_MONOATOMIC_ION_CHANNEL_ACTIVITY	17	-0.318815	-0.8957	0.632799	0.860037	1	4613
GOMF_PHOSPHORIC_ESTER_HYDROLASE_ACTIVITY	346	-0.183986	-0.891114	0.791553	0.868605	1	4298
GOMF_THIOLESTER_HYDROLASE_ACTIVITY	48	-0.246186	-0.884517	0.693878	0.881823	1	5142
GOMF_GTP_DEPENDENT_PROTEIN_BINDING	24	-0.289034	-0.884039	0.623116	0.880105	1	2227
GOMF_ORGANIC_ACID_BINDING	221	-0.191991	-0.881479	0.780702	0.883236	1	7791
GOMF_PROTEIN_PHOSPHATASE_1_BINDING	30	-0.272149	-0.880963	0.645656	0.881569	1	4549
GOMF_HISTONE_METHYLTRANSFERASE_ACTIVITY	56	-0.23871	-0.879605	0.676998	0.882032	1	7851
GOMF_C2H2_ZINC_FINGER_DOMAIN_BINDING	16	-0.316677	-0.878115	0.621185	0.8827	1	756
GOMF_PHOSPHATIDYLINOSITOL_3_KINASE_BINDING	42	-0.245131	-0.875738	0.679153	0.885539	1	2763
GOMF_LAMIN_BINDING	17	-0.301169	-0.874097	0.651408	0.886652	1	1458
GOMF_ALPHA_ACTININ_BINDING	30	-0.267427	-0.872652	0.672326	0.887334	1	7839
GOMF_ACTIN_MONOMER_BINDING	25	-0.277384	-0.869095	0.665535	0.893189	1	3003
GOMF_CELL_ADHESION_MEDIATOR_ACTIVITY	44	-0.244568	-0.864585	0.708621	0.900708	1	2899
GOMF_GLYCOSYLTRANSFERASE_ACTIVITY	258	-0.184074	-0.864004	0.834008	0.899222	1	4971
GOMF_NUCLEAR_RECEPTOR_BINDING	153	-0.193705	-0.862882	0.777616	0.899046	1	3904
GOMF_UBIQUITINATION_LIKE_MODIFICATION_DEPENDENT_PROTEIN_BINDING	20	-0.292891	-0.860327	0.661232	0.902101	1	4163
GOMF_CYCLIN_DEPENDENT_PROTEIN_SERINE_THREONINE_KINASE_REGULATOR_ACTIVITY	47	-0.241122	-0.860023	0.715447	0.900114	1	7591
GOMF_PROTEIN_SEQUESTERING_ACTIVITY	25	-0.274209	-0.859888	0.667774	0.897639	1	4582
GOMF_ESTROGEN_16_ALPHA_HYDROXYLASE_ACTIVITY	16	-0.315857	-0.859886	0.688226	0.894951	1	9146
GOMF_PROTEIN_SERINE_THREONINE_TYROSINE_KINASE_ACTIVITY	41	-0.245884	-0.859006	0.705592	0.894089	1	7018
GOMF_3_5_CYCLIC_GMP_PHOSPHODIESTERASE_ACTIVITY	16	-0.29901	-0.855273	0.651786	0.899935	1	489
GOMF_DYNEIN_INTERMEDIATE_CHAIN_BINDING	32	-0.256205	-0.854039	0.674099	0.899978	1	4536
GOMF_RNA_ENDONUCLEASE_ACTIVITY_PRODUCING_5_PHOSPHOMONOESTERS	29	-0.264648	-0.853913	0.684575	0.897561	1	3881
GOMF_KINESIN_BINDING	52	-0.232147	-0.852306	0.716346	0.898421	1	4180
GOMF_MINUS_END_DIRECTED_MICROTUBULE_MOTOR_ACTIVITY	19	-0.287042	-0.849436	0.662139	0.901861	1	4250
GOMF_TUMOR_NECROSIS_FACTOR_RECEPTOR_BINDING	31	-0.256653	-0.849308	0.716469	0.899482	1	4616
GOMF_DIPEPTIDASE_ACTIVITY	17	-0.311366	-0.848051	0.684211	0.89957	1	3973
GOMF_RNA_POLYMERASE_II_CTD_HEPTAPEPTIDE_REPEAT_MODIFYING_ACTIVITY	17	-0.301174	-0.845611	0.7	0.902021	1	7481
GOMF_PROTEIN_LYSINE_N_METHYLTRANSFERASE_ACTIVITY	56	-0.226388	-0.84299	0.734861	0.904844	1	7851
GOMF_OXIDOREDUCTASE_ACTIVITY_ACTING_ON_PAIRED_DONORS_WITH_OXIDATION_OF_A_PAIR_OF_DONORS_RESULTING_IN_THE_REDUCTION_OF_MOLECULAR_OXYGEN_TO_TWO_MOLECULES_OF_WATER	15	-0.306625	-0.840742	0.686207	0.907054	1	9052
GOMF_STEROID_HYDROXYLASE_ACTIVITY	39	-0.242879	-0.838703	0.720661	0.908571	1	8710
GOMF_FMN_BINDING	15	-0.306142	-0.838064	0.6843	0.907141	1	5873
GOMF_PROTEIN_PHOSPHORYLATED_AMINO_ACID_BINDING	64	-0.215812	-0.836693	0.748744	0.907225	1	7403
GOMF_PHOSPHOPROTEIN_PHOSPHATASE_ACTIVITY	161	-0.188478	-0.836186	0.849195	0.905586	1	8444
GOMF_POLY_PYRIMIDINE_TRACT_BINDING	32	-0.24999	-0.832395	0.73057	0.910436	1	6458
GOMF_LIGASE_ACTIVITY_FORMING_CARBON_SULFUR_BONDS	40	-0.242647	-0.830324	0.745763	0.911896	1	4984
GOMF_PROTEIN_MEMBRANE_ADAPTOR_ACTIVITY	35	-0.246709	-0.828421	0.728814	0.912928	1	7865
GOMF_CYCLIN_DEPENDENT_PROTEIN_SERINE_THREONINE_KINASE_ACTIVATOR_ACTIVITY	15	-0.302297	-0.827165	0.719449	0.912607	1	3043
GOMF_STEROID_DEHYDROGENASE_ACTIVITY	49	-0.229339	-0.826818	0.761667	0.910694	1	5283
GOMF_POTASSIUM_ION_LEAK_CHANNEL_ACTIVITY	15	-0.299058	-0.824879	0.687919	0.911771	1	1529
GOMF_SODIUM_CHANNEL_REGULATOR_ACTIVITY	35	-0.248435	-0.821979	0.742373	0.914716	1	7464
GOMF_OXIDOREDUCTASE_ACTIVITY_ACTING_ON_THE_CH_NH2_GROUP_OF_DONORS	24	-0.266813	-0.821513	0.740351	0.912971	1	7263
GOMF_BASIC_AMINO_ACID_TRANSMEMBRANE_TRANSPORTER_ACTIVITY	19	-0.284961	-0.821328	0.67591	0.910796	1	4087
GOMF_PROTEIN_TYROSINE_PHOSPHATASE_ACTIVITY	94	-0.197982	-0.818921	0.847926	0.912607	1	5243
GOMF_TRANSCRIPTION_COACTIVATOR_BINDING	55	-0.220243	-0.816699	0.798425	0.914087	1	3904
GOMF_LIPID_TRANSPORTER_ACTIVITY	181	-0.179917	-0.810084	0.897101	0.923011	1	4321
GOMF_GABA_RECEPTOR_BINDING	18	-0.281217	-0.809894	0.72232	0.920781	1	5427
GOMF_GLYCOSAMINOGLYCAN_BINDING	237	-0.173596	-0.808207	0.927941	0.921305	1	4062
GOMF_RNA_EXONUCLEASE_ACTIVITY	34	-0.242895	-0.807212	0.777778	0.920491	1	2431
GOMF_FATTY_ACID_LIGASE_ACTIVITY	21	-0.268632	-0.805893	0.752026	0.920331	1	5862
GOMF_CARBOHYDRATE_DERIVATIVE_TRANSMEMBRANE_TRANSPORTER_ACTIVITY	56	-0.214206	-0.797503	0.822606	0.931689	1	10379
GOMF_INTRACELLULAR_CHLORIDE_CHANNEL_ACTIVITY	22	-0.263888	-0.789416	0.780105	0.94216	1	6816
GOMF_PHOSPHATASE_ACTIVATOR_ACTIVITY	17	-0.279717	-0.788271	0.757119	0.941391	1	2763
GOMF_MYRISTOYL_COA_HYDROLASE_ACTIVITY	15	-0.279662	-0.787959	0.763889	0.939323	1	4030
GOMF_COA_HYDROLASE_ACTIVITY	30	-0.238559	-0.78703	0.808244	0.93825	1	4030
GOMF_POLY_A_BINDING	30	-0.243821	-0.78628	0.792028	0.93686	1	5785
GOMF_ACETYLCHOLINE_RECEPTOR_BINDING	21	-0.260418	-0.782992	0.760797	0.939432	1	1477
GOMF_PHOSPHATIDYLINOSITOL_3_PHOSPHATE_BINDING	47	-0.217168	-0.782613	0.833608	0.937439	1	5803
GOMF_HEXOSYLTRANSFERASE_ACTIVITY	184	-0.171497	-0.77997	0.955882	0.938732	1	4457
GOMF_PRENYLTRANSFERASE_ACTIVITY	15	-0.27866	-0.769404	0.777778	0.950925	1	5747
GOMF_BMP_BINDING	20	-0.265392	-0.767039	0.773424	0.95165	1	675
GOMF_RECEPTOR_SERINE_THREONINE_KINASE_BINDING	31	-0.233078	-0.765656	0.823232	0.951101	1	5501
GOMF_PALMITOYL_COA_HYDROLASE_ACTIVITY	18	-0.26651	-0.762038	0.788333	0.953391	1	6582
GOMF_DEAMINASE_ACTIVITY	26	-0.238746	-0.756597	0.826307	0.958032	1	5266
GOMF_RNA_NUCLEASE_ACTIVITY	120	-0.177543	-0.755331	0.934451	0.957193	1	3881
GOMF_E_BOX_BINDING	58	-0.199787	-0.750904	0.889803	0.960221	1	9312
GOMF_ACID_THIOL_LIGASE_ACTIVITY	29	-0.23475	-0.750717	0.820106	0.957916	1	4984
GOMF_NAD_BINDING	63	-0.195368	-0.746605	0.905808	0.960377	1	9824
GOMF_DYNEIN_LIGHT_INTERMEDIATE_CHAIN_BINDING	22	-0.246352	-0.731904	0.834171	0.974422	1	4250
GOMF_PHOSPHOLIPASE_A2_ACTIVITY	34	-0.214477	-0.731381	0.858086	0.972469	1	6443
GOMF_CATALYTIC_ACTIVITY_ACTING_ON_DNA	232	-0.157565	-0.729851	0.991489	0.971632	1	7094
GOMF_TRANSCRIPTION_REGULATOR_INHIBITOR_ACTIVITY	23	-0.24143	-0.725353	0.859862	0.973765	1	1945
GOMF_UDP_GLYCOSYLTRANSFERASE_ACTIVITY	140	-0.165824	-0.723202	0.975117	0.973542	1	4289
GOMF_INSULIN_RECEPTOR_BINDING	27	-0.228967	-0.719233	0.876047	0.974934	1	7403
GOMF_N_METHYLTRANSFERASE_ACTIVITY	91	-0.175791	-0.718878	0.956098	0.972835	1	5409
GOMF_NUCLEAR_RECEPTOR_ACTIVITY	53	-0.193467	-0.711573	0.930464	0.97719	1	6582
GOMF_CYCLIN_DEPENDENT_PROTEIN_KINASE_ACTIVITY	29	-0.214645	-0.710274	0.888112	0.975921	1	2164
GOMF_TRANSFERASE_ACTIVITY_TRANSFERRING_ALKYL_OR_ARYL_OTHER_THAN_METHYL_GROUPS	61	-0.18474	-0.697541	0.942857	0.984862	1	4471
GOMF_FAD_BINDING	45	-0.197094	-0.694427	0.943987	0.985143	1	1276
GOMF_PROLINE_RICH_REGION_BINDING	20	-0.235663	-0.688754	0.890879	0.987141	1	3768
GOMF_PHOSPHOTRANSFERASE_ACTIVITY_FOR_OTHER_SUBSTITUTED_PHOSPHATE_GROUPS	21	-0.229025	-0.688564	0.873754	0.98478	1	3040
GOMF_TRANSLATION_ELONGATION_FACTOR_ACTIVITY	17	-0.247647	-0.685835	0.879599	0.984324	1	3944
GOMF_BICARBONATE_TRANSMEMBRANE_TRANSPORTER_ACTIVITY	29	-0.208535	-0.680621	0.92069	0.985823	1	7519
GOMF_DNA_REPLICATION_ORIGIN_BINDING	15	-0.248958	-0.6651	0.895189	0.99402	1	6564
GOMF_PALMITOYLTRANSFERASE_ACTIVITY	36	-0.194954	-0.651201	0.956081	0.999958	1	4947
GOMF_NAD_P_H_DEHYDROGENASE_QUINONE_ACTIVITY	18	-0.222729	-0.642969	0.926829	1	1	4526
GOMF_OXIDOREDUCTASE_ACTIVITY_ACTING_ON_THE_CH_NH_GROUP_OF_DONORS	29	-0.19806	-0.635442	0.946755	1	1	7815
GOMF_OXIDOREDUCTASE_ACTIVITY_ACTING_ON_CH_OR_CH2_GROUPS	16	-0.229785	-0.635136	0.951304	1	1	8646
GOMF_NUCLEAR_IMPORT_SIGNAL_RECEPTOR_ACTIVITY	18	-0.223146	-0.63467	0.936426	0.998699	1	7861
GOMF_JUN_KINASE_BINDING	17	-0.219944	-0.628531	0.960854	0.999112	1	4027
GOMF_HEPARAN_SULFATE_SULFOTRANSFERASE_ACTIVITY	15	-0.229163	-0.624983	0.919192	0.99815	1	7503
GOMF_NADP_BINDING	47	-0.171059	-0.624591	0.97479	0.995844	1	8569
GOMF_HYDROLASE_ACTIVITY_HYDROLYZING_N_GLYCOSYL_COMPOUNDS	33	-0.183696	-0.617537	0.962046	0.996371	1	7882
GOMF_MANNOSE_BINDING	33	-0.178722	-0.599849	0.97549	1	1	3846
GOMF_TYPE_I_INTERFERON_RECEPTOR_BINDING	16	-0.211008	-0.594392	0.954783	0.9998	1	6583
GOMF_PHOSPHOLIPID_TRANSFER_ACTIVITY	22	-0.198103	-0.5921	0.958692	0.998121	1	3617
GOMF_EFFLUX_TRANSMEMBRANE_TRANSPORTER_ACTIVITY	18	-0.20181	-0.583168	0.963455	0.998302	1	4984
GOMF_TRANSLATION_REPRESSOR_ACTIVITY	32	-0.174861	-0.568078	0.991896	0.999587	1	4678
GOMF_S_ACYLTRANSFERASE_ACTIVITY	30	-0.177493	-0.567046	0.981164	0.997422	1	4938
GOMF_NADH_DEHYDROGENASE_ACTIVITY	17	-0.186421	-0.524	0.961279	1	1	4526
GOMF_ABC_TYPE_XENOBIOTIC_TRANSPORTER_ACTIVITY	17	-0.179755	-0.508014	0.978827	1	1	9326
GOMF_ELECTRON_TRANSFER_ACTIVITY	45	-0.132769	-0.473478	0.998382	1	1	4526
GOMF_OXIDOREDUCTASE_ACTIVITY_ACTING_ON_THE_CH_NH_GROUP_OF_DONORS_NAD_OR_NADP_AS_ACCEPTOR	16	-0.169214	-0.465337	0.996485	1	1	7815
GOMF_FOUR_WAY_JUNCTION_DNA_BINDING	17	-0.161234	-0.44764	0.99661	0.99866	1	11141

## Sheet: 14 dpl-
NAME	SIZE	ES	NES	NOM p-val	FDR q-val	FWER p-val	RANK AT MAX
GOMF_STRUCTURAL_CONSTITUENT_OF_SYNAPSE	37	-0.600751	-2.07679	0	0.01097	0.014	3076
GOMF_VOLTAGE_GATED_CALCIUM_CHANNEL_ACTIVITY	43	-0.562467	-2.05687	0	0.00789269	0.021	5237
GOMF_STRUCTURAL_CONSTITUENT_OF_POSTSYNAPSE	27	-0.597627	-1.92182	0.00170648	0.0416395	0.158	3076
GOMF_CAMP_BINDING	22	-0.614633	-1.86202	0	0.0737521	0.342	3643
GOMF_OXIDOREDUCTION_DRIVEN_ACTIVE_TRANSMEMBRANE_TRANSPORTER_ACTIVITY	29	-0.563784	-1.84842	0.00160256	0.0708548	0.398	826
GOMF_VOLTAGE_GATED_MONOATOMIC_ION_CHANNEL_ACTIVITY_INVOLVED_IN_REGULATION_OF_PRESYNAPTIC_MEMBRANE_POTENTIAL	17	-0.620512	-1.81883	0.00505051	0.0839574	0.519	4938
GOMF_SYNTAXIN_1_BINDING	22	-0.594386	-1.81776	0.00856164	0.0731309	0.525	5473
GOMF_PHOSPHOLIPASE_BINDING	28	-0.559404	-1.7956	0	0.0821708	0.627	3540
GOMF_EXTRACELLULAR_LIGAND_GATED_MONOATOMIC_ION_CHANNEL_ACTIVITY	71	-0.455715	-1.79119	0	0.0765583	0.641	3627
GOMF_INHIBITORY_EXTRACELLULAR_LIGAND_GATED_MONOATOMIC_ION_CHANNEL_ACTIVITY	17	-0.613567	-1.78616	0.005291	0.0738642	0.667	3266
GOMF_VOLTAGE_GATED_MONOATOMIC_CATION_CHANNEL_ACTIVITY	143	-0.402919	-1.77606	0	0.0749937	0.708	5019
GOMF_LIGAND_GATED_MONOATOMIC_ANION_CHANNEL_ACTIVITY	22	-0.565743	-1.75143	0.0103986	0.0879919	0.802	3266
GOMF_3_5_CYCLIC_AMP_PHOSPHODIESTERASE_ACTIVITY	15	-0.635875	-1.73768	0.00362319	0.0929953	0.848	3809
GOMF_CYCLIC_NUCLEOTIDE_PHOSPHODIESTERASE_ACTIVITY	26	-0.538554	-1.73132	0.00340715	0.0926972	0.868	6147
GOMF_ELECTRON_TRANSFER_ACTIVITY	45	-0.475405	-1.72359	0.00336134	0.0938468	0.892	826
GOMF_GLUTAMATE_RECEPTOR_ACTIVITY	27	-0.533135	-1.71954	0.00170648	0.0915615	0.9	3901
GOMF_VOLTAGE_GATED_CHANNEL_ACTIVITY	198	-0.368791	-1.70018	0	0.103936	0.935	5019
GOMF_TRANSMITTER_GATED_CHANNEL_ACTIVITY	57	-0.448999	-1.6994	0.00505051	0.0990005	0.935	3627
GOMF_TAU_PROTEIN_KINASE_ACTIVITY	16	-0.59674	-1.67764	0.00883392	0.114431	0.963	3405
GOMF_PHEROMONE_BINDING	86	-0.403799	-1.64359	0.00311042	0.150779	0.989	7749
GOMF_SPECTRIN_BINDING	34	-0.482833	-1.63935	0.01	0.149639	0.992	2694
GOMF_GABA_RECEPTOR_ACTIVITY	22	-0.531573	-1.63626	0.0183639	0.14638	0.992	3266
GOMF_ODORANT_BINDING	495	-0.321553	-1.61734	0	0.166299	0.997	7477
GOMF_GATED_CHANNEL_ACTIVITY	319	-0.331659	-1.59525	0	0.194185	0.999	5300
GOMF_NEUROTRANSMITTER_RECEPTOR_ACTIVITY	94	-0.382155	-1.58779	0.00620155	0.198227	1	5300
GOMF_BILE_ACID_TRANSMEMBRANE_TRANSPORTER_ACTIVITY	22	-0.511847	-1.58246	0.0252951	0.198399	1	2377
GOMF_CALMODULIN_DEPENDENT_PROTEIN_KINASE_ACTIVITY	24	-0.503857	-1.5635	0.0319716	0.222176	1	2955
GOMF_UBIQUITIN_LIKE_PROTEIN_CONJUGATING_ENZYME_ACTIVITY	43	-0.436496	-1.55784	0.0165837	0.224332	1	4265
GOMF_IONOTROPIC_GLUTAMATE_RECEPTOR_ACTIVITY	19	-0.527125	-1.55421	0.0362694	0.223503	1	3527
GOMF_CARBOXYLESTERASE_ACTIVITY	19	-0.525423	-1.55376	0.0283186	0.216943	1	2484
GOMF_LIGAND_GATED_MONOATOMIC_ION_CHANNEL_ACTIVITY_INVOLVED_IN_REGULATION_OF_PRESYNAPTIC_MEMBRANE_POTENTIAL	24	-0.497306	-1.55288	0.0355872	0.21147	1	3527
GOMF_NUCLEAR_RETINOID_X_RECEPTOR_BINDING	21	-0.519174	-1.55143	0.0371622	0.207685	1	1871
GOMF_SODIUM_CHANNEL_ACTIVITY	44	-0.42753	-1.55097	0.026936	0.202138	1	7299
GOMF_MYOSIN_V_BINDING	20	-0.531186	-1.54847	0.0262697	0.199837	1	5705
GOMF_PHEROMONE_RECEPTOR_ACTIVITY	95	-0.373083	-1.54809	0.0113086	0.194735	1	7749
GOMF_MYRISTOYL_COA_HYDROLASE_ACTIVITY	15	-0.562787	-1.54706	0.0385965	0.19115	1	580
GOMF_SIALYLTRANSFERASE_ACTIVITY	21	-0.501301	-1.54063	0.038526	0.195362	1	6512
GOMF_ADENYLATE_CYCLASE_BINDING	15	-0.54584	-1.5266	0.0336879	0.211574	1	2412
GOMF_CALCIUM_ION_TRANSMEMBRANE_TRANSPORTER_ACTIVITY	133	-0.347298	-1.51359	0.00588235	0.227409	1	5569
GOMF_BITTER_TASTE_RECEPTOR_ACTIVITY	33	-0.442235	-1.50236	0.0438449	0.241134	1	4877
GOMF_GLUTAMATE_RECEPTOR_BINDING	75	-0.37619	-1.49321	0.0128205	0.251997	1	3342
GOMF_DYNEIN_LIGHT_INTERMEDIATE_CHAIN_BINDING	22	-0.49108	-1.48347	0.0531915	0.263529	1	1869
GOMF_CYCLIC_NUCLEOTIDE_BINDING	38	-0.422289	-1.48027	0.0348259	0.263355	1	3643
GOMF_NADH_DEHYDROGENASE_ACTIVITY	17	-0.513503	-1.46926	0.0642504	0.278564	1	793
GOMF_MONOATOMIC_CATION_CHANNEL_ACTIVITY	320	-0.303576	-1.46774	0.00137552	0.275353	1	5300
GOMF_POSTSYNAPTIC_NEUROTRANSMITTER_RECEPTOR_ACTIVITY	72	-0.367089	-1.46359	0.0232172	0.277327	1	3627
GOMF_TASTE_RECEPTOR_ACTIVITY	39	-0.42195	-1.45242	0.0485269	0.293686	1	4877
GOMF_VOLTAGE_GATED_SODIUM_CHANNEL_ACTIVITY	25	-0.467913	-1.45027	0.0553746	0.292092	1	4908
GOMF_UBIQUITIN_LIKE_PROTEIN_PEPTIDASE_ACTIVITY	111	-0.334144	-1.43979	0.0192308	0.307968	1	5893
GOMF_EXCITATORY_EXTRACELLULAR_LIGAND_GATED_MONOATOMIC_ION_CHANNEL_ACTIVITY	39	-0.402867	-1.43784	0.0487395	0.306222	1	3627
GOMF_LIGAND_GATED_CHANNEL_ACTIVITY	143	-0.329702	-1.43667	0.0197869	0.302582	1	5300
GOMF_DYNEIN_INTERMEDIATE_CHAIN_BINDING	32	-0.436426	-1.43585	0.0587248	0.298369	1	2782
GOMF_DEUBIQUITINASE_ACTIVITY	98	-0.347511	-1.43293	0.020155	0.299142	1	5893
GOMF_LIPID_KINASE_ACTIVITY	39	-0.407979	-1.41933	0.0594855	0.322875	1	3559
GOMF_VOLTAGE_GATED_POTASSIUM_CHANNEL_ACTIVITY	97	-0.338783	-1.40154	0.0294985	0.356856	1	3595
GOMF_ORGANIC_HYDROXY_COMPOUND_TRANSMEMBRANE_TRANSPORTER_ACTIVITY	51	-0.381597	-1.40121	0.0551053	0.351266	1	2522
GOMF_PEROXISOME_PROLIFERATOR_ACTIVATED_RECEPTOR_BINDING	21	-0.461546	-1.39713	0.0823117	0.354465	1	3961
GOMF_3_5_CYCLIC_GMP_PHOSPHODIESTERASE_ACTIVITY	16	-0.496286	-1.39283	0.105802	0.3581	1	6147
GOMF_PROTEIN_SERINE_THREONINE_KINASE_BINDING	21	-0.46147	-1.38881	0.0956679	0.361541	1	3829
GOMF_PALMITOYL_COA_HYDROLASE_ACTIVITY	18	-0.47334	-1.3736	0.10678	0.39249	1	580
GOMF_MICROTUBULE_MOTOR_ACTIVITY	64	-0.361455	-1.37358	0.053068	0.386078	1	5001
GOMF_CALMODULIN_BINDING	193	-0.300002	-1.37245	0.00883652	0.382458	1	4295
GOMF_ORGANOPHOSPHATE_ESTER_TRANSMEMBRANE_TRANSPORTER_ACTIVITY	35	-0.402178	-1.3639	0.0954064	0.396836	1	7828
GOMF_PROTEIN_KINASE_A_BINDING	55	-0.359407	-1.35745	0.0716667	0.406833	1	3425
GOMF_NAD_P_H_DEHYDROGENASE_QUINONE_ACTIVITY	18	-0.460633	-1.34103	0.121107	0.443631	1	793
GOMF_POTASSIUM_CHANNEL_ACTIVITY	121	-0.306459	-1.33185	0.0496894	0.462739	1	3595
GOMF_G_PROTEIN_COUPLED_GLUTAMATE_RECEPTOR_BINDING	15	-0.479445	-1.33066	0.125673	0.458924	1	3298
GOMF_GLUCURONOSYLTRANSFERASE_ACTIVITY	25	-0.424409	-1.32763	0.111481	0.460073	1	6408
GOMF_SNARE_BINDING	114	-0.309975	-1.31891	0.0541796	0.477021	1	5473
GOMF_PHOSPHOTYROSINE_RESIDUE_BINDING	48	-0.360896	-1.31526	0.092869	0.481302	1	1974
GOMF_ATP_DEPENDENT_CHROMATIN_REMODELER_ACTIVITY	34	-0.387015	-1.30583	0.111111	0.501393	1	5521
GOMF_CIS_TRANS_ISOMERASE_ACTIVITY	39	-0.368518	-1.30582	0.11093	0.494466	1	4703
GOMF_MINUS_END_DIRECTED_MICROTUBULE_MOTOR_ACTIVITY	19	-0.444039	-1.30429	0.138053	0.492227	1	2341
GOMF_RNA_POLYMERASE_II_CTD_HEPTAPEPTIDE_REPEAT_MODIFYING_ACTIVITY	17	-0.44746	-1.3025	0.157116	0.490426	1	7166
GOMF_PASSIVE_TRANSMEMBRANE_TRANSPORTER_ACTIVITY	497	-0.257025	-1.29703	0.00890585	0.499848	1	5019
GOMF_PDZ_DOMAIN_BINDING	122	-0.298921	-1.29652	0.0560897	0.495052	1	2907
GOMF_THIOLESTER_HYDROLASE_ACTIVITY	48	-0.354028	-1.2895	0.115321	0.509615	1	3906
GOMF_NEUROPEPTIDE_RECEPTOR_ACTIVITY	43	-0.362462	-1.2802	0.136134	0.530556	1	4211
GOMF_LNCRNA_BINDING	20	-0.435324	-1.27779	0.138796	0.530562	1	7518
GOMF_PHOSPHATIDYLINOSITOL_3_PHOSPHATE_BINDING	47	-0.350929	-1.27428	0.130435	0.534672	1	6206
GOMF_MONOATOMIC_ANION_CHANNEL_ACTIVITY	97	-0.311346	-1.27337	0.0951638	0.530797	1	4904
GOMF_NEUROTRANSMITTER_TRANSMEMBRANE_TRANSPORTER_ACTIVITY	19	-0.430402	-1.26963	0.176871	0.536074	1	8244
GOMF_METAL_ION_TRANSMEMBRANE_TRANSPORTER_ACTIVITY	434	-0.253349	-1.26261	0.023622	0.551477	1	5664
GOMF_NUCLEOTIDE_TRANSMEMBRANE_TRANSPORTER_ACTIVITY	29	-0.385737	-1.25785	0.141046	0.559603	1	7828
GOMF_PROTON_TRANSPORTING_ATP_SYNTHASE_ACTIVITY_ROTATIONAL_MECHANISM	16	-0.441668	-1.25161	0.183888	0.572267	1	6620
GOMF_PROTON_CHANNEL_ACTIVITY	23	-0.399914	-1.25098	0.16184	0.567466	1	6640
GOMF_COA_HYDROLASE_ACTIVITY	30	-0.375376	-1.24799	0.139456	0.570299	1	1677
GOMF_OXIDOREDUCTASE_ACTIVITY_ACTING_ON_NAD_P_H_QUINONE_OR_SIMILAR_COMPOUND_AS_ACCEPTOR	34	-0.368211	-1.23895	0.176471	0.593221	1	1438
GOMF_MYOSIN_PHOSPHATASE_ACTIVITY	71	-0.312962	-1.23627	0.139647	0.595209	1	7165
GOMF_CARGO_ADAPTOR_ACTIVITY	20	-0.422797	-1.2347	0.206406	0.593636	1	3371
GOMF_IONOTROPIC_GLUTAMATE_RECEPTOR_BINDING	49	-0.337401	-1.23368	0.157233	0.590338	1	3829
GOMF_MECHANOSENSITIVE_MONOATOMIC_ION_CHANNEL_ACTIVITY	17	-0.42619	-1.23142	0.211538	0.591469	1	7676
GOMF_NUCLEAR_RECEPTOR_COACTIVATOR_ACTIVITY	52	-0.325722	-1.2292	0.163097	0.591947	1	5230
GOMF_PHOSPHATIDYLINOSITOL_4_PHOSPHATE_BINDING	38	-0.352534	-1.22744	0.161501	0.590966	1	3526
GOMF_EPHRIN_RECEPTOR_ACTIVITY	16	-0.439783	-1.22698	0.199662	0.586196	1	5426
GOMF_PROTEIN_SERINE_THREONINE_KINASE_ACTIVITY	430	-0.246889	-1.22572	0.0379581	0.584064	1	3684
GOMF_G_PROTEIN_COUPLED_AMINE_RECEPTOR_ACTIVITY	45	-0.339543	-1.22403	0.164745	0.583175	1	5331
GOMF_SOLUTE_POTASSIUM_ANTIPORTER_ACTIVITY	18	-0.414101	-1.21377	0.198962	0.609238	1	6804
GOMF_HISTONE_BINDING	239	-0.257706	-1.20857	0.0887218	0.620396	1	5765
GOMF_SEROTONIN_RECEPTOR_ACTIVITY	24	-0.385712	-1.20329	0.224756	0.631384	1	4953
GOMF_NEUROPEPTIDE_ACTIVITY	26	-0.388174	-1.20316	0.198319	0.625605	1	7150
GOMF_MAP_KINASE_ACTIVITY	16	-0.422275	-1.20138	0.22089	0.625565	1	3474
GOMF_PEPTIDE_HORMONE_RECEPTOR_BINDING	20	-0.404993	-1.20076	0.214936	0.621446	1	3870
GOMF_POLYPEPTIDE_N_ACETYLGALACTOSAMINYLTRANSFERASE_ACTIVITY	18	-0.415163	-1.20051	0.239057	0.616194	1	5637
GOMF_CLATHRIN_BINDING	69	-0.304358	-1.19595	0.1696	0.624821	1	4267
GOMF_ACETYLGALACTOSAMINYLTRANSFERASE_ACTIVITY	33	-0.353226	-1.19508	0.2247	0.621907	1	6932
GOMF_PURINE_RIBONUCLEOTIDE_TRANSMEMBRANE_TRANSPORTER_ACTIVITY	22	-0.391986	-1.18808	0.217993	0.639257	1	7828
GOMF_CYTOSKELETAL_MOTOR_ACTIVITY	109	-0.278414	-1.17597	0.153365	0.672858	1	4741
GOMF_LYSINE_ACETYLATED_HISTONE_BINDING	26	-0.377297	-1.17447	0.254486	0.67165	1	5198
GOMF_PEPTIDOGLYCAN_BINDING	19	-0.39534	-1.17028	0.231317	0.679677	1	4655
GOMF_PURINE_NUCLEOTIDE_TRANSMEMBRANE_TRANSPORTER_ACTIVITY	26	-0.3666	-1.16969	0.24525	0.675366	1	7828
GOMF_TRIGLYCERIDE_LIPASE_ACTIVITY	20	-0.401205	-1.16917	0.245734	0.67102	1	6167
GOMF_ATP_DEPENDENT_ACTIVITY_ACTING_ON_DNA	115	-0.273476	-1.16394	0.176	0.683067	1	5578
GOMF_OXYGEN_BINDING	23	-0.383149	-1.16349	0.261745	0.678489	1	7495
GOMF_MANGANESE_ION_BINDING	63	-0.303065	-1.16342	0.211783	0.672846	1	6079
GOMF_SYNTAXIN_BINDING	73	-0.297646	-1.16333	0.214173	0.667293	1	5473
GOMF_PLUS_END_DIRECTED_MICROTUBULE_MOTOR_ACTIVITY	15	-0.412125	-1.15406	0.27907	0.69232	1	147
GOMF_NUCLEOSIDE_TRIPHOSPHATASE_REGULATOR_ACTIVITY	427	-0.232334	-1.15353	0.110677	0.688364	1	3308
GOMF_NUCLEOBASE_CONTAINING_COMPOUND_TRANSMEMBRANE_TRANSPORTER_ACTIVITY	54	-0.309964	-1.15233	0.229885	0.686664	1	8998
GOMF_5_3_EXONUCLEASE_ACTIVITY	19	-0.392923	-1.14798	0.270134	0.69557	1	1077
GOMF_NOTCH_BINDING	25	-0.363234	-1.14787	0.269896	0.690201	1	2968
GOMF_K48_LINKED_DEUBIQUITINASE_ACTIVITY	19	-0.384482	-1.14291	0.278075	0.700967	1	5893
GOMF_PHOSPHATIDYLINOSITOL_5_PHOSPHATE_BINDING	22	-0.37853	-1.13718	0.281879	0.714294	1	3526
GOMF_POTASSIUM_ION_TRANSMEMBRANE_TRANSPORTER_ACTIVITY	159	-0.251718	-1.13433	0.207906	0.718469	1	3595
GOMF_ADENYLYLTRANSFERASE_ACTIVITY	37	-0.335494	-1.13395	0.265976	0.714108	1	4191
GOMF_GTPASE_ACTIVATOR_ACTIVITY	238	-0.239588	-1.13114	0.179083	0.717835	1	2726
GOMF_GABA_RECEPTOR_BINDING	18	-0.388575	-1.12974	0.286449	0.717073	1	2919
GOMF_TRANSFERASE_ACTIVITY_TRANSFERRING_SULPHUR_CONTAINING_GROUPS	77	-0.282029	-1.12438	0.223642	0.729306	1	6283
GOMF_CALCIUM_CHANNEL_REGULATOR_ACTIVITY	42	-0.319182	-1.1241	0.298217	0.724531	1	8125
GOMF_AMINOACYLTRANSFERASE_ACTIVITY	461	-0.224838	-1.11806	0.174359	0.740499	1	4422
GOMF_POLY_A_BINDING	30	-0.345993	-1.10521	0.313029	0.780274	1	6376
GOMF_PROTON_TRANSMEMBRANE_TRANSPORTER_ACTIVITY	121	-0.257351	-1.10487	0.267081	0.775612	1	4455
GOMF_PROTEIN_LYSINE_N_METHYLTRANSFERASE_ACTIVITY	56	-0.289302	-1.10367	0.315534	0.774157	1	6684
GOMF_N_METHYLTRANSFERASE_ACTIVITY	91	-0.267187	-1.10301	0.290323	0.770597	1	4875
GOMF_3_5_DNA_HELICASE_ACTIVITY	16	-0.392913	-1.09995	0.347368	0.775883	1	5578
GOMF_PROTEIN_KINASE_A_REGULATORY_SUBUNIT_BINDING	25	-0.342881	-1.09982	0.303293	0.770696	1	5879
GOMF_PROTEIN_SERINE_THREONINE_PHOSPHATASE_ACTIVITY	82	-0.274121	-1.09896	0.295707	0.768079	1	7165
GOMF_HISTONE_KINASE_ACTIVITY	24	-0.3529	-1.09474	0.33277	0.776973	1	5194
GOMF_CADHERIN_BINDING	70	-0.276986	-1.09347	0.311606	0.775789	1	3761
GOMF_RNA_EXONUCLEASE_ACTIVITY	34	-0.325566	-1.09089	0.310289	0.77938	1	1541
GOMF_VOLTAGE_GATED_MONOATOMIC_ANION_CHANNEL_ACTIVITY	16	-0.388783	-1.09008	0.33101	0.776594	1	3276
GOMF_PROTEIN_SERINE_THREONINE_TYROSINE_KINASE_ACTIVITY	41	-0.306993	-1.08871	0.31631	0.775946	1	5549
GOMF_SODIUM_ION_TRANSMEMBRANE_TRANSPORTER_ACTIVITY	159	-0.243288	-1.08734	0.273529	0.775112	1	7413
GOMF_SULFOTRANSFERASE_ACTIVITY	58	-0.285157	-1.08443	0.319536	0.779572	1	6283
GOMF_PHOSPHOTRANSFERASE_ACTIVITY_FOR_OTHER_SUBSTITUTED_PHOSPHATE_GROUPS	21	-0.35361	-1.08335	0.348837	0.777911	1	5675
GOMF_STRUCTURAL_CONSTITUENT_OF_RIBOSOME	157	-0.243037	-1.08092	0.285081	0.781022	1	4017
GOMF_RNA_POLYMERASE_BINDING	60	-0.284738	-1.0789	0.324742	0.782296	1	5935
GOMF_HORMONE_ACTIVITY	133	-0.249653	-1.07866	0.302752	0.777724	1	4936
GOMF_ADRENERGIC_RECEPTOR_BINDING	23	-0.344868	-1.07117	0.365132	0.798004	1	3111
GOMF_NEUROTRANSMITTER_RECEPTOR_REGULATOR_ACTIVITY	26	-0.329177	-1.06862	0.37479	0.80168	1	3534
GOMF_CULLIN_FAMILY_PROTEIN_BINDING	27	-0.335764	-1.06353	0.376289	0.814185	1	1354
GOMF_GTPASE_BINDING	334	-0.21792	-1.05549	0.311828	0.836678	1	4703
GOMF_MICROTUBULE_BINDING	264	-0.221601	-1.05486	0.326211	0.833422	1	6077
GOMF_HORMONE_RECEPTOR_BINDING	29	-0.32425	-1.0505	0.392321	0.843292	1	4347
GOMF_SECONDARY_ACTIVE_MONOCARBOXYLATE_TRANSMEMBRANE_TRANSPORTER_ACTIVITY	17	-0.364412	-1.04986	0.395869	0.839964	1	1409
GOMF_RNA_NUCLEASE_ACTIVITY	120	-0.238586	-1.03326	0.389985	0.893493	1	1986
GOMF_NUCLEAR_RETINOIC_ACID_RECEPTOR_BINDING	32	-0.310715	-1.03209	0.39899	0.891857	1	1871
GOMF_CYCLIN_DEPENDENT_PROTEIN_SERINE_THREONINE_KINASE_REGULATOR_ACTIVITY	47	-0.283946	-1.02612	0.417936	0.90689	1	3698
GOMF_TUBULIN_BINDING	380	-0.207278	-1.02208	0.397386	0.915949	1	3908
GOMF_PROTEIN_SERINE_THREONINE_KINASE_INHIBITOR_ACTIVITY	35	-0.304585	-1.01828	0.423932	0.924185	1	6203
GOMF_CYCLIN_DEPENDENT_PROTEIN_SERINE_THREONINE_KINASE_ACTIVATOR_ACTIVITY	15	-0.363005	-1.01697	0.446078	0.923171	1	4851
GOMF_TRANSMEMBRANE_TRANSPORTER_BINDING	164	-0.225837	-1.01696	0.407625	0.917506	1	3111
GOMF_GLUTATHIONE_BINDING	16	-0.360488	-1.01228	0.453626	0.928793	1	4971
GOMF_CALCIUM_DEPENDENT_PROTEIN_KINASE_ACTIVITY	24	-0.327221	-1.01102	0.431065	0.927863	1	3569
GOMF_MICROFILAMENT_MOTOR_ACTIVITY	37	-0.289273	-1.00914	0.461664	0.929157	1	4210
GOMF_CALCIUM_DEPENDENT_PHOSPHOLIPASE_A2_ACTIVITY	16	-0.35851	-1.0077	0.460069	0.928845	1	2625
GOMF_NEUROPEPTIDE_RECEPTOR_BINDING	35	-0.295676	-1.00748	0.451827	0.924106	1	7596
GOMF_INWARD_RECTIFIER_POTASSIUM_CHANNEL_ACTIVITY	23	-0.325596	-1.00733	0.42691	0.919154	1	5922
GOMF_CCR6_CHEMOKINE_RECEPTOR_BINDING	22	-0.329501	-1.00317	0.451448	0.928372	1	8072
GOMF_TRANSCRIPTION_COREPRESSOR_ACTIVITY	188	-0.219289	-1.00304	0.43631	0.923325	1	2365
GOMF_CARBOHYDRATE_TRANSMEMBRANE_TRANSPORTER_ACTIVITY	37	-0.290097	-1.00234	0.459184	0.920226	1	7655
GOMF_WW_DOMAIN_BINDING	25	-0.318417	-1.00091	0.446128	0.919863	1	5407
GOMF_ENZYME_SUBSTRATE_ADAPTOR_ACTIVITY	75	-0.249234	-0.99872	0.466019	0.921841	1	4027
GOMF_TRANSFERASE_ACTIVITY_TRANSFERRING_ALKYL_OR_ARYL_OTHER_THAN_METHYL_GROUPS	61	-0.261907	-0.997751	0.461415	0.919851	1	5164
GOMF_CELL_CELL_ADHESION_MEDIATOR_ACTIVITY	33	-0.293886	-0.996236	0.463576	0.920009	1	5745
GOMF_MONOATOMIC_ANION_TRANSMEMBRANE_TRANSPORTER_ACTIVITY	145	-0.226124	-0.994898	0.464768	0.919263	1	3913
GOMF_TRANSLATION_ELONGATION_FACTOR_ACTIVITY	17	-0.339527	-0.993065	0.468376	0.920268	1	2261
GOMF_UBIQUITIN_LIKE_PROTEIN_LIGASE_ACTIVITY	353	-0.201648	-0.991352	0.480379	0.920873	1	4238
GOMF_PHOSPHOPROTEIN_PHOSPHATASE_ACTIVITY	161	-0.221795	-0.991244	0.485549	0.916066	1	7165
GOMF_DNA_BINDING_BENDING	16	-0.344037	-0.990293	0.465241	0.914149	1	4654
GOMF_CALCIUM_DEPENDENT_CYSTEINE_TYPE_ENDOPEPTIDASE_ACTIVITY	15	-0.35715	-0.985592	0.466437	0.924791	1	2920
GOMF_CATALYTIC_ACTIVITY_ACTING_ON_DNA	232	-0.210448	-0.984483	0.520776	0.923563	1	6387
GOMF_TRANSLATION_INITIATION_FACTOR_BINDING	37	-0.286464	-0.984082	0.471074	0.91998	1	2758
GOMF_NADPLUS_ADP_RIBOSYLTRANSFERASE_ACTIVITY	23	-0.316362	-0.984015	0.473413	0.915202	1	3334
GOMF_RETINOIC_ACID_4_HYDROXYLASE_ACTIVITY	18	-0.337732	-0.980916	0.479789	0.920476	1	4740
GOMF_TOXIC_SUBSTANCE_BINDING	16	-0.355334	-0.979668	0.475265	0.919623	1	2054
GOMF_KINESIN_BINDING	52	-0.263223	-0.976039	0.495146	0.926808	1	3588
GOMF_GUANYL_NUCLEOTIDE_EXCHANGE_FACTOR_ACTIVITY	203	-0.210402	-0.966209	0.539683	0.955046	1	6274
GOMF_TRANSCRIPTION_COREGULATOR_ACTIVITY	478	-0.193697	-0.964746	0.576671	0.954797	1	4365
GOMF_NEUROTRANSMITTER_BINDING	22	-0.315388	-0.964419	0.509338	0.950864	1	3627
GOMF_S_ADENOSYLMETHIONINE_DEPENDENT_METHYLTRANSFERASE_ACTIVITY	151	-0.215085	-0.959827	0.550296	0.961418	1	7120
GOMF_ACETYLCHOLINE_RECEPTOR_BINDING	21	-0.319523	-0.959579	0.50087	0.957283	1	4579
GOMF_PHOSPHOLIPID_SCRAMBLASE_ACTIVITY	22	-0.315126	-0.958151	0.523478	0.956979	1	4707
GOMF_METHYLATION_DEPENDENT_PROTEIN_BINDING	76	-0.242087	-0.956946	0.530645	0.95618	1	5699
GOMF_ACETYLCHOLINE_RECEPTOR_ACTIVITY	19	-0.327796	-0.954266	0.517361	0.960254	1	5300
GOMF_LIGAND_GATED_MONOATOMIC_CATION_CHANNEL_ACTIVITY	100	-0.229141	-0.953661	0.544342	0.957291	1	7380
GOMF_PROTEIN_PHOSPHORYLATED_AMINO_ACID_BINDING	64	-0.24726	-0.951572	0.530516	0.95953	1	1974
GOMF_PROTEIN_MACROMOLECULE_ADAPTOR_ACTIVITY	417	-0.190139	-0.947633	0.635514	0.967293	1	4405
GOMF_OUTWARD_RECTIFIER_POTASSIUM_CHANNEL_ACTIVITY	26	-0.295352	-0.946659	0.547069	0.965488	1	3587
GOMF_PROTEIN_KINASE_A_CATALYTIC_SUBUNIT_BINDING	15	-0.339961	-0.945021	0.538869	0.965783	1	2363
GOMF_FOUR_WAY_JUNCTION_DNA_BINDING	17	-0.32391	-0.944676	0.529091	0.962045	1	7820
GOMF_CHANNEL_REGULATOR_ACTIVITY	144	-0.212815	-0.944597	0.566465	0.957523	1	3702
GOMF_HISTONE_METHYLTRANSFERASE_ACTIVITY	56	-0.253953	-0.941819	0.555008	0.961463	1	7789
GOMF_ESTROGEN_16_ALPHA_HYDROXYLASE_ACTIVITY	16	-0.339416	-0.941063	0.522887	0.959049	1	4740
GOMF_HYALURONIC_ACID_BINDING	26	-0.293419	-0.939531	0.534173	0.959346	1	2732
GOMF_DNA_SECONDARY_STRUCTURE_BINDING	37	-0.272226	-0.939148	0.556326	0.955902	1	5259
GOMF_CARBOHYDRATE_DERIVATIVE_TRANSMEMBRANE_TRANSPORTER_ACTIVITY	56	-0.250776	-0.937261	0.571429	0.957193	1	8793
GOMF_PEPTIDOGLYCAN_MURALYTIC_ACTIVITY	15	-0.338247	-0.935894	0.530909	0.95678	1	5906
GOMF_G_PROTEIN_COUPLED_RECEPTOR_BINDING	321	-0.192882	-0.9332	0.656716	0.960659	1	4939
GOMF_MRNA_5_UTR_BINDING	25	-0.294853	-0.929738	0.596187	0.966809	1	6921
GOMF_GDP_DISSOCIATION_INHIBITOR_ACTIVITY	16	-0.330063	-0.928978	0.549372	0.96447	1	844
GOMF_SUGAR_TRANSMEMBRANE_TRANSPORTER_ACTIVITY	27	-0.287683	-0.927951	0.571681	0.963107	1	2282
GOMF_TRANSMEMBRANE_RECEPTOR_PROTEIN_TYROSINE_KINASE_ACTIVATOR_ACTIVITY	19	-0.315109	-0.926418	0.542757	0.96329	1	2508
GOMF_PRENYLTRANSFERASE_ACTIVITY	15	-0.335954	-0.926112	0.581395	0.959734	1	5862
GOMF_CYCLASE_ACTIVITY	26	-0.284156	-0.920768	0.576592	0.971236	1	6944
GOMF_ADENYLATE_CYCLASE_ACTIVITY	19	-0.315148	-0.918966	0.551095	0.972293	1	6944
GOMF_CALCIUM_DEPENDENT_PHOSPHOLIPID_BINDING	55	-0.244723	-0.917449	0.609195	0.972277	1	2470
GOMF_CYCLASE_REGULATOR_ACTIVITY	15	-0.33655	-0.9158	0.591736	0.972794	1	5019
GOMF_NUCLEAR_GLUCOCORTICOID_RECEPTOR_BINDING	20	-0.313451	-0.913675	0.593804	0.974503	1	4524
GOMF_DYNEIN_COMPLEX_BINDING	24	-0.293562	-0.912559	0.592784	0.973436	1	3390
GOMF_DNA_BINDING_TRANSCRIPTION_REPRESSOR_ACTIVITY	336	-0.187785	-0.909858	0.739972	0.97695	1	5056
GOMF_CGMP_BINDING	15	-0.328445	-0.908427	0.595525	0.976779	1	3643
GOMF_MONOCARBOXYLIC_ACID_TRANSMEMBRANE_TRANSPORTER_ACTIVITY	66	-0.237773	-0.907024	0.655684	0.976384	1	3381
GOMF_PROTEIN_PHOSPHATASE_1_BINDING	30	-0.278394	-0.906698	0.631488	0.972978	1	4165
GOMF_HISTONE_H3_METHYLTRANSFERASE_ACTIVITY	40	-0.253463	-0.904334	0.635906	0.975558	1	7789
GOMF_INTRONIC_TRANSCRIPTION_REGULATORY_REGION_SEQUENCE_SPECIFIC_DNA_BINDING	15	-0.330095	-0.894707	0.585106	0.998934	1	6151
GOMF_PROTEIN_KINASE_C_ACTIVITY	16	-0.318342	-0.894235	0.612319	0.9959	1	3569
GOMF_GLUCOSYLTRANSFERASE_ACTIVITY	18	-0.310119	-0.892536	0.616698	0.996302	1	3399
GOMF_MODIFICATION_DEPENDENT_PROTEIN_BINDING	184	-0.198285	-0.89073	0.742515	0.996862	1	5811
GOMF_PROTEIN_METHYLTRANSFERASE_ACTIVITY	89	-0.219958	-0.89053	0.683642	0.993106	1	7789
GOMF_UBIQUITINATION_LIKE_MODIFICATION_DEPENDENT_PROTEIN_BINDING	20	-0.299846	-0.889047	0.629893	0.993082	1	5349
GOMF_AMINO_ACID_BINDING	68	-0.228284	-0.888864	0.68	0.989243	1	2991
GOMF_METALLOPEPTIDASE_ACTIVITY	197	-0.192794	-0.888606	0.734488	0.985715	1	3511
GOMF_STRUCTURAL_CONSTITUENT_OF_NUCLEAR_PORE	22	-0.286888	-0.885694	0.65338	0.989255	1	6891
GOMF_BETA_TUBULIN_BINDING	45	-0.248573	-0.883044	0.668285	0.99242	1	4390
GOMF_SNAP_RECEPTOR_ACTIVITY	34	-0.262629	-0.881825	0.659574	0.991516	1	4020
GOMF_CELL_ADHESION_MEDIATOR_ACTIVITY	44	-0.240638	-0.879903	0.648148	0.992407	1	5987
GOMF_EXONUCLEASE_ACTIVITY_ACTIVE_WITH_EITHER_RIBO_OR_DEOXYRIBONUCLEIC_ACIDS_AND_PRODUCING_5_PHOSPHOMONOESTERS	53	-0.23321	-0.878758	0.684385	0.991184	1	1077
GOMF_CHEMOREPELLENT_ACTIVITY	29	-0.269152	-0.877552	0.635294	0.990206	1	8473
GOMF_NADPLUS_PROTEIN_ADP_RIBOSYLTRANSFERASE_ACTIVITY	25	-0.272156	-0.87732	0.630068	0.986721	1	3334
GOMF_PRIMARY_ACTIVE_TRANSMEMBRANE_TRANSPORTER_ACTIVITY	137	-0.200665	-0.876883	0.742636	0.983802	1	2454
GOMF_DNA_REPLICATION_ORIGIN_BINDING	15	-0.315246	-0.876757	0.667832	0.980103	1	4925
GOMF_ORGANIC_ACID_SODIUM_SYMPORTER_ACTIVITY	37	-0.253403	-0.875937	0.673806	0.978092	1	1409
GOMF_NUCLEOSOME_BINDING	49	-0.237645	-0.87442	0.701113	0.977822	1	5521
GOMF_ABC_TYPE_XENOBIOTIC_TRANSPORTER_ACTIVITY	17	-0.310112	-0.873676	0.631933	0.975737	1	8831
GOMF_SOLUTE_MONOATOMIC_CATION_SYMPORTER_ACTIVITY	112	-0.204093	-0.871227	0.725076	0.977956	1	2620
GOMF_PEPTIDE_RECEPTOR_ACTIVITY	128	-0.202021	-0.871221	0.748872	0.974013	1	8253
GOMF_INORGANIC_ANION_TRANSMEMBRANE_TRANSPORTER_ACTIVITY	147	-0.195608	-0.859536	0.77169	0.998852	1	3913
GOMF_NUCLEAR_THYROID_HORMONE_RECEPTOR_BINDING	29	-0.263089	-0.859431	0.676717	0.995064	1	4580
GOMF_E_BOX_BINDING	58	-0.227985	-0.858303	0.731908	0.993841	1	4812
GOMF_GTP_DEPENDENT_PROTEIN_BINDING	24	-0.277682	-0.856867	0.673171	0.993308	1	5239
GOMF_NUCLEAR_LOCALIZATION_SEQUENCE_BINDING	23	-0.277646	-0.85617	0.685965	0.990964	1	8999
GOMF_STEROID_HYDROXYLASE_ACTIVITY	39	-0.242852	-0.854043	0.720854	0.99194	1	4740
GOMF_QUATERNARY_AMMONIUM_GROUP_BINDING	53	-0.229606	-0.852855	0.716828	0.990802	1	3627
GOMF_TETRAPYRROLE_BINDING	165	-0.189766	-0.850379	0.828446	0.992788	1	6477
GOMF_TRANSCRIPTION_COREPRESSOR_BINDING	56	-0.22637	-0.84919	0.747588	0.991743	1	6799
GOMF_ACTIVE_MONOATOMIC_ION_TRANSMEMBRANE_TRANSPORTER_ACTIVITY	232	-0.181577	-0.846381	0.846043	0.994353	1	2880
GOMF_CALCIUM_ACTIVATED_CATION_CHANNEL_ACTIVITY	25	-0.267651	-0.843321	0.674377	0.99742	1	1694
GOMF_UBIQUITIN_LIKE_PROTEIN_CONJUGATING_ENZYME_BINDING	42	-0.237309	-0.8429	0.727422	0.994546	1	5116
GOMF_BICARBONATE_TRANSMEMBRANE_TRANSPORTER_ACTIVITY	29	-0.25974	-0.842701	0.684211	0.99119	1	2759
GOMF_FILAMIN_BINDING	17	-0.299439	-0.840392	0.690017	0.992671	1	1038
GOMF_QUINONE_BINDING	17	-0.301716	-0.840316	0.681583	0.989058	1	913
GOMF_VITAMIN_B6_BINDING	54	-0.226698	-0.837087	0.751634	0.992271	1	5400
GOMF_SYMPORTER_ACTIVITY	149	-0.188817	-0.834283	0.861813	0.994691	1	7763
GOMF_AROMATASE_ACTIVITY	37	-0.24368	-0.833619	0.726655	0.992279	1	4186
GOMF_CARBOXY_LYASE_ACTIVITY	33	-0.247577	-0.832145	0.719081	0.991737	1	3916
GOMF_PHOSPHORIC_ESTER_HYDROLASE_ACTIVITY	346	-0.170896	-0.831794	0.929427	0.988751	1	5468
GOMF_MIRNA_BINDING	33	-0.245958	-0.83114	0.721453	0.986435	1	7318
GOMF_G_PROTEIN_BETA_SUBUNIT_BINDING	23	-0.264598	-0.819331	0.757042	1	1	394
GOMF_MAGNESIUM_ION_BINDING	211	-0.176057	-0.815531	0.897694	1	1	3474
GOMF_ACTIVE_TRANSMEMBRANE_TRANSPORTER_ACTIVITY	426	-0.16394	-0.814346	0.966057	1	1	4510
GOMF_RNA_POLYMERASE_CORE_ENZYME_BINDING	40	-0.235148	-0.813949	0.765599	1	1	5391
GOMF_FLIPPASE_ACTIVITY	17	-0.280092	-0.810393	0.748288	1	1	9224
GOMF_XENOBIOTIC_TRANSMEMBRANE_TRANSPORTER_ACTIVITY	38	-0.234561	-0.808331	0.777193	1	1	2522
GOMF_PHOSPHATIDYLINOSITOL_KINASE_ACTIVITY	24	-0.262433	-0.806908	0.743151	1	1	3350
GOMF_OXIDOREDUCTASE_ACTIVITY_ACTING_ON_CH_OH_GROUP_OF_DONORS	148	-0.179738	-0.80596	0.900888	1	1	3948
GOMF_VITAMIN_TRANSMEMBRANE_TRANSPORTER_ACTIVITY	33	-0.239036	-0.80556	0.768567	1	1	2703
GOMF_PHOSPHORUS_OXYGEN_LYASE_ACTIVITY	25	-0.257252	-0.804752	0.762153	1	1	6944
GOMF_POTASSIUM_CHANNEL_REGULATOR_ACTIVITY	50	-0.214193	-0.790253	0.810316	1	1	3478
GOMF_CYTOKINE_ACTIVITY	218	-0.169845	-0.788614	0.953523	1	1	6550
GOMF_HELICASE_ACTIVITY	149	-0.175339	-0.78529	0.916905	1	1	2894
GOMF_ICOSANOID_RECEPTOR_ACTIVITY	16	-0.277529	-0.784779	0.773585	1	1	5785
GOMF_HISTONE_MODIFYING_ACTIVITY	192	-0.171263	-0.783958	0.94	1	1	7801
GOMF_PROTEIN_TYROSINE_PHOSPHATASE_ACTIVITY	94	-0.188943	-0.783866	0.893189	1	1	5950
GOMF_PHOSPHATASE_ACTIVITY	260	-0.16484	-0.781254	0.968839	1	1	5950
GOMF_CARBOHYDRATE_MONOATOMIC_CATION_SYMPORTER_ACTIVITY	16	-0.272709	-0.7768	0.777778	1	1	9085
GOMF_PENTOSYLTRANSFERASE_ACTIVITY	51	-0.206707	-0.774691	0.86039	1	1	3442
GOMF_HYDROLASE_ACTIVITY_ACTING_ON_CARBON_NITROGEN_BUT_NOT_PEPTIDE_BONDS_IN_CYCLIC_AMIDINES	28	-0.243769	-0.773756	0.813758	1	1	969
GOMF_CYCLIN_DEPENDENT_PROTEIN_KINASE_ACTIVITY	29	-0.238784	-0.77233	0.80602	1	1	2943
GOMF_PEPTIDE_N_ACETYLTRANSFERASE_ACTIVITY	50	-0.210569	-0.771842	0.846034	1	1	4565
GOMF_AMINE_BINDING	18	-0.265989	-0.76714	0.794168	1	1	5164
GOMF_MAP_KINASE_KINASE_ACTIVITY	15	-0.280189	-0.766984	0.78481	1	1	126
GOMF_SIGNALING_RECEPTOR_COMPLEX_ADAPTOR_ACTIVITY	39	-0.215741	-0.754514	0.862712	1	1	4690
GOMF_RNA_ENDONUCLEASE_ACTIVITY_PRODUCING_5_PHOSPHOMONOESTERS	29	-0.233966	-0.754118	0.842832	1	1	1595
GOMF_SODIUM_INDEPENDENT_ORGANIC_ANION_TRANSMEMBRANE_TRANSPORTER_ACTIVITY	22	-0.247775	-0.752526	0.817292	1	1	8775
GOMF_3_5_EXONUCLEASE_ACTIVITY	48	-0.206835	-0.747811	0.884858	1	1	6896
GOMF_INTRACELLULAR_CHLORIDE_CHANNEL_ACTIVITY	22	-0.247721	-0.747346	0.827939	1	1	4707
GOMF_POLY_PURINE_TRACT_BINDING	38	-0.214028	-0.743668	0.852512	1	1	6376
GOMF_SECONDARY_ACTIVE_TRANSMEMBRANE_TRANSPORTER_ACTIVITY	286	-0.155179	-0.741059	0.987755	1	1	4385
GOMF_OXIDOREDUCTASE_ACTIVITY_ACTING_ON_PAIRED_DONORS_WITH_INCORPORATION_OR_REDUCTION_OF_MOLECULAR_OXYGEN_NAD_P_H_AS_ONE_DONOR_AND_INCORPORATION_OF_ONE_ATOM_OF_OXYGEN	53	-0.197915	-0.740015	0.885039	1	1	4186
GOMF_METALLOENDOPEPTIDASE_ACTIVITY	118	-0.172617	-0.73973	0.951735	1	1	3511
GOMF_TRANSITION_METAL_ION_TRANSMEMBRANE_TRANSPORTER_ACTIVITY	40	-0.213421	-0.737558	0.858306	1	1	6968
GOMF_ACID_AMINO_ACID_LIGASE_ACTIVITY	21	-0.239248	-0.737465	0.836735	1	1	6941
GOMF_NEUROPEPTIDE_BINDING	39	-0.21033	-0.733116	0.890203	1	1	5668
GOMF_DYNEIN_HEAVY_CHAIN_BINDING	17	-0.25879	-0.730574	0.866319	1	1	590
GOMF_PHOSPHATASE_ACTIVATOR_ACTIVITY	17	-0.255931	-0.729445	0.825932	1	1	2412
GOMF_NAD_RETINOL_DEHYDROGENASE_ACTIVITY	27	-0.229097	-0.727047	0.859271	1	1	2184
GOMF_CCR_CHEMOKINE_RECEPTOR_BINDING	56	-0.191966	-0.72379	0.913044	1	1	5650
GOMF_TYPE_I_INTERFERON_RECEPTOR_BINDING	16	-0.253262	-0.72148	0.84	1	1	5562
GOMF_TELOMERIC_DNA_BINDING	38	-0.209332	-0.721411	0.885	1	1	2134
GOMF_DEMETHYLASE_ACTIVITY	43	-0.200499	-0.711328	0.913765	1	1	4134
GOMF_LIPID_PHOSPHATASE_ACTIVITY	18	-0.24508	-0.711089	0.850909	1	1	404
GOMF_PEPTIDE_LYSINE_N_ACETYLTRANSFERASE_ACTIVITY	45	-0.200562	-0.708001	0.913044	1	1	4327
GOMF_DEAMINASE_ACTIVITY	26	-0.219851	-0.701347	0.882979	1	1	6955
GOMF_ZINC_ION_TRANSMEMBRANE_TRANSPORTER_ACTIVITY	23	-0.227445	-0.695305	0.90099	1	1	2397
GOMF_REGULATORY_RNA_BINDING	47	-0.191645	-0.694474	0.932119	1	1	7318
GOMF_NUCLEAR_RECEPTOR_ACTIVITY	53	-0.187705	-0.692828	0.930233	1	1	6729
GOMF_PROTEIN_HORMONE_RECEPTOR_ACTIVITY	21	-0.22753	-0.689185	0.882771	1	1	8207
GOMF_QUATERNARY_AMMONIUM_GROUP_TRANSMEMBRANE_TRANSPORTER_ACTIVITY	22	-0.224378	-0.688145	0.90818	1	1	5108
GOMF_BMP_BINDING	20	-0.232767	-0.684707	0.893186	1	1	6072
GOMF_HISTONE_H4_ACETYLTRANSFERASE_ACTIVITY	23	-0.220297	-0.680897	0.880702	1	1	8146
GOMF_HISTONE_H3K4_METHYLTRANSFERASE_ACTIVITY	19	-0.233732	-0.679873	0.878683	1	1	7660
GOMF_PROLINE_RICH_REGION_BINDING	20	-0.225942	-0.669766	0.911111	1	1	4833
GOMF_PROLACTIN_RECEPTOR_BINDING	26	-0.213487	-0.669648	0.913997	1	1	4840
GOMF_MITOGEN_ACTIVATED_PROTEIN_KINASE_KINASE_BINDING	20	-0.224943	-0.668436	0.924028	1	1	5054
GOMF_FIBROBLAST_GROWTH_FACTOR_RECEPTOR_BINDING	29	-0.20211	-0.667483	0.923077	1	1	5122
GOMF_SEQUENCE_SPECIFIC_MRNA_BINDING	16	-0.239823	-0.660838	0.905429	1	1	6969
GOMF_NUCLEAR_STEROID_RECEPTOR_ACTIVITY	18	-0.2272	-0.659109	0.931532	1	1	4295
GOMF_NEUROTROPHIN_RECEPTOR_BINDING	16	-0.228801	-0.65337	0.896259	1	1	9528
GOMF_PROTEIN_KINASE_B_BINDING	17	-0.229834	-0.653079	0.915641	1	1	5347
GOMF_STRUCTURAL_CONSTITUENT_OF_SKIN_EPIDERMIS	35	-0.189688	-0.648726	0.950083	1	1	8899
GOMF_DIPEPTIDASE_ACTIVITY	17	-0.229249	-0.637527	0.936131	1	1	2078
GOMF_INTRAMOLECULAR_TRANSFERASE_ACTIVITY	26	-0.19784	-0.626841	0.952128	1	1	2723
GOMF_DNA_HELICASE_ACTIVITY	55	-0.169692	-0.625388	0.986487	1	1	2894
GOMF_DAMAGED_DNA_BINDING	63	-0.160937	-0.622192	0.981818	1	1	3961
GOMF_SUMO_BINDING	17	-0.217649	-0.614897	0.946037	1	1	6093
GOMF_NARROW_PORE_CHANNEL_ACTIVITY	18	-0.2116	-0.606027	0.958633	1	1	7760
GOMF_HYDROLASE_ACTIVITY_HYDROLYZING_N_GLYCOSYL_COMPOUNDS	33	-0.179128	-0.603879	0.975728	1	1	7597
GOMF_GTPASE_ACTIVATING_PROTEIN_BINDING	20	-0.19761	-0.592509	0.962457	1	1	4304
GOMF_C2H2_ZINC_FINGER_DOMAIN_BINDING	16	-0.207888	-0.582798	0.956672	1	1	6647
GOMF_MAGNESIUM_ION_TRANSMEMBRANE_TRANSPORTER_ACTIVITY	15	-0.210122	-0.571178	0.966725	1	1	6295
GOMF_MAP_KINASE_PHOSPHATASE_ACTIVITY	18	-0.187735	-0.54106	0.973109	1	1	9215
GOMF_ANKYRIN_BINDING	22	-0.178214	-0.539994	0.983022	1	1	7227
GOMF_HEPARAN_SULFATE_SULFOTRANSFERASE_ACTIVITY	15	-0.193326	-0.534701	0.976351	1	1	538
GOMF_NUCLEAR_IMPORT_SIGNAL_RECEPTOR_ACTIVITY	18	-0.182614	-0.530528	0.977312	0.997911	1	8999
GOMF_OXIDOREDUCTASE_ACTIVITY_ACTING_ON_SINGLE_DONORS_WITH_INCORPORATION_OF_MOLECULAR_OXYGEN	26	-0.1585	-0.505129	0.99665	0.997974	1	9191
GOMF_FMN_BINDING	15	-0.174404	-0.480295	0.996528	0.997032	1	5027

## Sheet: 28dpl-
NAME	SIZE	ES	NES	NOM p-val	FDR q-val	FWER p-val	RANK AT MAX
GOMF_OXIDOREDUCTION_DRIVEN_ACTIVE_TRANSMEMBRANE_TRANSPORTER_ACTIVITY	29	-0.632815	-2.10415	0	0.0111866	0.014	3627
GOMF_ELECTRON_TRANSFER_ACTIVITY	45	-0.556239	-2.06111	0	0.0103878	0.026	4251
GOMF_TASTE_RECEPTOR_ACTIVITY	39	-0.550468	-1.99226	0	0.0218101	0.079	5760
GOMF_STRUCTURAL_CONSTITUENT_OF_SYNAPSE	37	-0.529949	-1.88916	0	0.0652174	0.272	4151
GOMF_BITTER_TASTE_RECEPTOR_ACTIVITY	33	-0.543201	-1.88475	0	0.0551959	0.284	5760
GOMF_NAD_P_H_DEHYDROGENASE_QUINONE_ACTIVITY	18	-0.625919	-1.8121	0.00186567	0.110334	0.562	4251
GOMF_CARBOXYLESTERASE_ACTIVITY	19	-0.60837	-1.81054	0.00196078	0.096709	0.57	4471
GOMF_NADH_DEHYDROGENASE_ACTIVITY	17	-0.62174	-1.80885	0.00407332	0.0859058	0.573	3434
GOMF_STRUCTURAL_CONSTITUENT_OF_POSTSYNAPSE	27	-0.551529	-1.78171	0	0.0994815	0.675	2451
GOMF_GLUTAMATE_RECEPTOR_ACTIVITY	27	-0.547084	-1.77407	0.00196078	0.0968691	0.711	3118
GOMF_INHIBITORY_EXTRACELLULAR_LIGAND_GATED_MONOATOMIC_ION_CHANNEL_ACTIVITY	17	-0.607681	-1.75274	0.004	0.111288	0.784	4107
GOMF_LIGAND_GATED_MONOATOMIC_ANION_CHANNEL_ACTIVITY	22	-0.566976	-1.72456	0.00398406	0.134302	0.867	4107
GOMF_PROTON_TRANSPORTING_ATP_SYNTHASE_ACTIVITY_ROTATIONAL_MECHANISM	16	-0.610093	-1.71368	0.0116279	0.13507	0.894	1691
GOMF_MYOSIN_V_BINDING	20	-0.541276	-1.68112	0.02	0.172369	0.953	3029
GOMF_SYNTAXIN_1_BINDING	22	-0.533089	-1.67198	0.014	0.175396	0.962	5577
GOMF_POLYPEPTIDE_N_ACETYLGALACTOSAMINYLTRANSFERASE_ACTIVITY	18	-0.578367	-1.65142	0.00384615	0.19403	0.974	5576
GOMF_OXIDOREDUCTASE_ACTIVITY_ACTING_ON_NAD_P_H_QUINONE_OR_SIMILAR_COMPOUND_AS_ACCEPTOR	34	-0.47426	-1.62717	0.0116054	0.223573	0.987	4251
GOMF_TAU_PROTEIN_KINASE_ACTIVITY	16	-0.565625	-1.60893	0.019685	0.246361	0.995	3802
GOMF_ORGANOPHOSPHATE_ESTER_TRANSMEMBRANE_TRANSPORTER_ACTIVITY	35	-0.452606	-1.57762	0.019802	0.300226	0.998	2046
GOMF_VOLTAGE_GATED_MONOATOMIC_ANION_CHANNEL_ACTIVITY	16	-0.562952	-1.57728	0.0200401	0.285846	0.998	2487
GOMF_ACETYLGALACTOSAMINYLTRANSFERASE_ACTIVITY	33	-0.454939	-1.57629	0.0168856	0.274312	0.998	5576
GOMF_SODIUM_INDEPENDENT_ORGANIC_ANION_TRANSMEMBRANE_TRANSPORTER_ACTIVITY	22	-0.502458	-1.57145	0.0342857	0.27099	0.998	1842
GOMF_HISTONE_METHYLTRANSFERASE_BINDING	17	-0.537586	-1.57007	0.0444015	0.262627	0.999	990
GOMF_PROTON_TRANSMEMBRANE_TRANSPORTER_ACTIVITY	121	-0.353835	-1.56573	0.0037037	0.260061	0.999	3662
GOMF_PROTON_CHANNEL_ACTIVITY	23	-0.507016	-1.55947	0.0245747	0.261994	1	1691
GOMF_NUCLEOTIDE_TRANSMEMBRANE_TRANSPORTER_ACTIVITY	29	-0.469107	-1.53643	0.0197628	0.298218	1	2046
GOMF_PHOSPHOLIPASE_BINDING	28	-0.460043	-1.52202	0.044898	0.31909	1	1482
GOMF_MONOATOMIC_ANION_CHANNEL_ACTIVITY	97	-0.357169	-1.52141	0.00578035	0.30914	1	4175
GOMF_MONOATOMIC_ANION_TRANSMEMBRANE_TRANSPORTER_ACTIVITY	145	-0.336416	-1.52116	0.00200803	0.299078	1	4175
GOMF_GTP_DEPENDENT_PROTEIN_BINDING	24	-0.480364	-1.51905	0.0371094	0.293646	1	2088
GOMF_MANGANESE_ION_BINDING	63	-0.378793	-1.49061	0.0212355	0.349563	1	4545
GOMF_FOUR_WAY_JUNCTION_DNA_BINDING	17	-0.520737	-1.48123	0.049904	0.361182	1	4120
GOMF_PURINE_RIBONUCLEOTIDE_TRANSMEMBRANE_TRANSPORTER_ACTIVITY	22	-0.484898	-1.48095	0.0490566	0.35106	1	5043
GOMF_VITAMIN_B6_BINDING	54	-0.391104	-1.47232	0.0288462	0.361842	1	4088
GOMF_VOLTAGE_GATED_CALCIUM_CHANNEL_ACTIVITY	43	-0.393429	-1.45624	0.0437376	0.391176	1	4526
GOMF_CULLIN_FAMILY_PROTEIN_BINDING	27	-0.442274	-1.44812	0.0589354	0.400421	1	4270
GOMF_PHOSPHATIDYLINOSITOL_3_PHOSPHATE_BINDING	47	-0.389959	-1.43967	0.0323194	0.412567	1	5571
GOMF_PHEROMONE_BINDING	86	-0.345566	-1.43736	0.0116279	0.408166	1	7524
GOMF_IONOTROPIC_GLUTAMATE_RECEPTOR_ACTIVITY	19	-0.474008	-1.42812	0.0802348	0.423151	1	3118
GOMF_ADENYLYLTRANSFERASE_ACTIVITY	37	-0.398928	-1.42591	0.0540541	0.418486	1	7091
GOMF_PHEROMONE_RECEPTOR_ACTIVITY	95	-0.332382	-1.41042	0.0235756	0.451333	1	7281
GOMF_EPHRIN_RECEPTOR_ACTIVITY	16	-0.493297	-1.40053	0.0839844	0.469812	1	6434
GOMF_ACETYLCHOLINE_RECEPTOR_BINDING	21	-0.45127	-1.38873	0.0897196	0.494438	1	3272
GOMF_TRIGLYCERIDE_LIPASE_ACTIVITY	20	-0.453302	-1.38515	0.0812854	0.493211	1	3538
GOMF_GATED_CHANNEL_ACTIVITY	319	-0.277291	-1.38457	0.0019305	0.483893	1	6088
GOMF_CARBOXY_LYASE_ACTIVITY	33	-0.40265	-1.38181	0.0978044	0.48148	1	2995
GOMF_VOLTAGE_GATED_CHANNEL_ACTIVITY	198	-0.29092	-1.37495	0.0115607	0.491481	1	5926
GOMF_CYCLASE_REGULATOR_ACTIVITY	15	-0.48738	-1.37435	0.123753	0.482962	1	6018
GOMF_NEUROPEPTIDE_RECEPTOR_BINDING	35	-0.39303	-1.36555	0.0859375	0.499651	1	5765
GOMF_SPECTRIN_BINDING	34	-0.386604	-1.35821	0.0789981	0.511156	1	1378
GOMF_LIGAND_GATED_CHANNEL_ACTIVITY	143	-0.302828	-1.3557	0.0210728	0.508438	1	6088
GOMF_BILE_ACID_TRANSMEMBRANE_TRANSPORTER_ACTIVITY	22	-0.440737	-1.34949	0.121331	0.518098	1	1842
GOMF_INORGANIC_ANION_TRANSMEMBRANE_TRANSPORTER_ACTIVITY	147	-0.296699	-1.34854	0.0433145	0.511362	1	4175
GOMF_CALCIUM_ION_TRANSMEMBRANE_TRANSPORTER_ACTIVITY	133	-0.298893	-1.3464	0.0226843	0.508876	1	5620
GOMF_PLUS_END_DIRECTED_MICROTUBULE_MOTOR_ACTIVITY	15	-0.482405	-1.34441	0.132231	0.505484	1	3217
GOMF_TOXIC_SUBSTANCE_BINDING	16	-0.469409	-1.34243	0.119522	0.5024	1	1497
GOMF_TRANSFERASE_ACTIVITY_TRANSFERRING_ALKYL_OR_ARYL_OTHER_THAN_METHYL_GROUPS	61	-0.341353	-1.342	0.0491159	0.494978	1	3678
GOMF_PHOSPHOTYROSINE_RESIDUE_BINDING	48	-0.358761	-1.33878	0.0967742	0.495998	1	1380
GOMF_PRIMARY_ACTIVE_TRANSMEMBRANE_TRANSPORTER_ACTIVITY	137	-0.296159	-1.3326	0.0406654	0.506062	1	2953
GOMF_MYRISTOYL_COA_HYDROLASE_ACTIVITY	15	-0.483158	-1.33097	0.119231	0.502544	1	1142
GOMF_EXTRACELLULAR_LIGAND_GATED_MONOATOMIC_ION_CHANNEL_ACTIVITY	71	-0.325165	-1.33093	0.0484496	0.494399	1	4175
GOMF_TYPE_I_INTERFERON_RECEPTOR_BINDING	16	-0.458873	-1.32819	0.117308	0.494047	1	4323
GOMF_ODORANT_BINDING	495	-0.25379	-1.32703	0.00372439	0.4896	1	6942
GOMF_STRUCTURAL_CONSTITUENT_OF_RIBOSOME	157	-0.289282	-1.32433	0.0284553	0.489647	1	1830
GOMF_ORGANIC_HYDROXY_COMPOUND_TRANSMEMBRANE_TRANSPORTER_ACTIVITY	51	-0.354488	-1.32156	0.0962672	0.489729	1	2366
GOMF_PEPTIDE_HORMONE_RECEPTOR_BINDING	20	-0.44359	-1.31611	0.133843	0.497733	1	3120
GOMF_TRANSMITTER_GATED_CHANNEL_ACTIVITY	57	-0.343242	-1.30919	0.079922	0.509794	1	3460
GOMF_PURINE_NUCLEOTIDE_TRANSMEMBRANE_TRANSPORTER_ACTIVITY	26	-0.409297	-1.30879	0.142578	0.503494	1	5043
GOMF_COA_HYDROLASE_ACTIVITY	30	-0.387725	-1.30172	0.125969	0.51698	1	1142
GOMF_CCR6_CHEMOKINE_RECEPTOR_BINDING	22	-0.421802	-1.30092	0.139579	0.511743	1	334
GOMF_CARBONATE_DEHYDRATASE_ACTIVITY	16	-0.451191	-1.3006	0.139806	0.505267	1	1813
GOMF_CARBON_OXYGEN_LYASE_ACTIVITY	76	-0.317817	-1.28591	0.0760456	0.540006	1	3099
GOMF_DNA_POLYMERASE_ACTIVITY	29	-0.381136	-1.28499	0.148496	0.535253	1	5090
GOMF_RNA_EXONUCLEASE_ACTIVITY	34	-0.373561	-1.28247	0.134269	0.535654	1	3001
GOMF_PEPTIDE_HORMONE_BINDING	51	-0.341693	-1.27992	0.1	0.535963	1	5842
GOMF_ACYLGLYCEROL_O_ACYLTRANSFERASE_ACTIVITY	21	-0.410976	-1.27808	0.156448	0.534543	1	2656
GOMF_PALMITOYL_COA_HYDROLASE_ACTIVITY	18	-0.434064	-1.26831	0.177388	0.556856	1	1142
GOMF_NUCLEOBASE_CONTAINING_COMPOUND_TRANSMEMBRANE_TRANSPORTER_ACTIVITY	54	-0.327596	-1.26323	0.125	0.564872	1	2046
GOMF_CAMP_BINDING	22	-0.396357	-1.25932	0.16888	0.569597	1	5858
GOMF_MONOATOMIC_CATION_CHANNEL_ACTIVITY	320	-0.253418	-1.25904	0.0359066	0.56331	1	6088
GOMF_VOLTAGE_GATED_MONOATOMIC_CATION_CHANNEL_ACTIVITY	143	-0.275791	-1.24981	0.0925197	0.585306	1	6245
GOMF_MAP_KINASE_ACTIVITY	16	-0.442531	-1.23879	0.189691	0.613871	1	1687
GOMF_ACTIVE_TRANSMEMBRANE_TRANSPORTER_ACTIVITY	426	-0.240817	-1.23315	0.0226843	0.624866	1	3894
GOMF_GLUTATHIONE_BINDING	16	-0.420272	-1.23243	0.198381	0.619473	1	969
GOMF_PASSIVE_TRANSMEMBRANE_TRANSPORTER_ACTIVITY	497	-0.235166	-1.23217	0.0234657	0.612938	1	4260
GOMF_MONOCARBOXYLIC_ACID_TRANSMEMBRANE_TRANSPORTER_ACTIVITY	66	-0.310437	-1.23203	0.1341	0.60628	1	3146
GOMF_CALCIUM_CHANNEL_REGULATOR_ACTIVITY	42	-0.335947	-1.22985	0.166667	0.606295	1	3056
GOMF_SODIUM_ION_TRANSMEMBRANE_TRANSPORTER_ACTIVITY	159	-0.26746	-1.22474	0.088015	0.615605	1	4410
GOMF_LYASE_ACTIVITY	193	-0.257595	-1.22458	0.0639098	0.609168	1	3099
GOMF_SODIUM_CHANNEL_ACTIVITY	44	-0.333367	-1.22376	0.15547	0.605096	1	5519
GOMF_PHOSPHATASE_ACTIVATOR_ACTIVITY	17	-0.416006	-1.2236	0.196429	0.598849	1	7711
GOMF_METALLOPEPTIDASE_ACTIVITY	197	-0.259133	-1.22294	0.0858209	0.594125	1	6193
GOMF_G_PROTEIN_BETA_SUBUNIT_BINDING	23	-0.3837	-1.215	0.200389	0.613271	1	7723
GOMF_RETINOIC_ACID_4_HYDROXYLASE_ACTIVITY	18	-0.412318	-1.21029	0.22288	0.621469	1	5868
GOMF_TRANSLATION_REGULATOR_ACTIVITY_NUCLEIC_ACID_BINDING	99	-0.284095	-1.20759	0.141975	0.623149	1	5125
GOMF_TETRAPYRROLE_BINDING	165	-0.261568	-1.2	0.0950495	0.64209	1	4662
GOMF_METAL_ION_TRANSMEMBRANE_TRANSPORTER_ACTIVITY	434	-0.233594	-1.19934	0.0538721	0.637765	1	5926
GOMF_UBIQUITIN_LIKE_PROTEIN_CONJUGATING_ENZYME_ACTIVITY	43	-0.331394	-1.19697	0.187984	0.639518	1	8320
GOMF_DNA_SECONDARY_STRUCTURE_BINDING	37	-0.333002	-1.19483	0.201818	0.640061	1	4120
GOMF_ADENYLATE_CYCLASE_ACTIVITY	19	-0.399884	-1.19473	0.205078	0.633987	1	4425
GOMF_METALLOENDOPEPTIDASE_ACTIVITY	118	-0.270516	-1.19397	0.125498	0.630253	1	1570
GOMF_SYMPORTER_ACTIVITY	149	-0.257896	-1.1897	0.136802	0.638014	1	5030
GOMF_GLUTATHIONE_TRANSFERASE_ACTIVITY	29	-0.35646	-1.18965	0.210332	0.631935	1	969
GOMF_ARACHIDONIC_ACID_MONOOXYGENASE_ACTIVITY	44	-0.328668	-1.18913	0.219417	0.62755	1	5979
GOMF_EXONUCLEASE_ACTIVITY_ACTIVE_WITH_EITHER_RIBO_OR_DEOXYRIBONUCLEIC_ACIDS_AND_PRODUCING_5_PHOSPHOMONOESTERS	53	-0.3124	-1.18261	0.177551	0.642323	1	3950
GOMF_EXCITATORY_EXTRACELLULAR_LIGAND_GATED_MONOATOMIC_ION_CHANNEL_ACTIVITY	39	-0.328028	-1.17995	0.188716	0.645043	1	546
GOMF_HISTONE_H4_METHYLTRANSFERASE_ACTIVITY	15	-0.421192	-1.1797	0.267823	0.639901	1	2054
GOMF_OXYGEN_BINDING	23	-0.380975	-1.17796	0.232179	0.639893	1	5952
GOMF_ACTIVE_MONOATOMIC_ION_TRANSMEMBRANE_TRANSPORTER_ACTIVITY	232	-0.244765	-1.17742	0.0982318	0.635601	1	3894
GOMF_TRANSLATION_FACTOR_ACTIVITY_RNA_BINDING	80	-0.284436	-1.17643	0.165657	0.632922	1	4838
GOMF_NON_MEMBRANE_SPANNING_PROTEIN_TYROSINE_KINASE_ACTIVITY	45	-0.325557	-1.17562	0.199195	0.62964	1	3643
GOMF_TRANSLATION_INITIATION_FACTOR_ACTIVITY	51	-0.314546	-1.17526	0.206612	0.625211	1	4838
GOMF_PHOSPHATIDYLINOSITOL_5_PHOSPHATE_BINDING	22	-0.377188	-1.17444	0.239464	0.622176	1	2895
GOMF_HYDRO_LYASE_ACTIVITY	58	-0.305502	-1.17082	0.203666	0.627471	1	1931
GOMF_NEUROTRANSMITTER_RECEPTOR_REGULATOR_ACTIVITY	26	-0.363293	-1.16634	0.250474	0.636061	1	3272
GOMF_MAP_KINASE_KINASE_ACTIVITY	15	-0.416736	-1.1599	0.260116	0.650306	1	5520
GOMF_UBIQUITINATION_LIKE_MODIFICATION_DEPENDENT_PROTEIN_BINDING	20	-0.385992	-1.15946	0.255159	0.646257	1	224
GOMF_NUCLEAR_RECEPTOR_COACTIVATOR_ACTIVITY	52	-0.308912	-1.1587	0.221328	0.643038	1	2944
GOMF_POLY_A_BINDING	30	-0.343185	-1.15463	0.244037	0.650375	1	6060
GOMF_GLUTAMATE_RECEPTOR_BINDING	75	-0.281082	-1.15193	0.210317	0.65363	1	4231
GOMF_POTASSIUM_ION_TRANSMEMBRANE_TRANSPORTER_ACTIVITY	159	-0.249582	-1.15023	0.174157	0.653416	1	5906
GOMF_NEUROTRANSMITTER_RECEPTOR_ACTIVITY	94	-0.270099	-1.14722	0.192982	0.657811	1	6486
GOMF_LIGAND_GATED_MONOATOMIC_ION_CHANNEL_ACTIVITY_INVOLVED_IN_REGULATION_OF_PRESYNAPTIC_MEMBRANE_POTENTIAL	24	-0.365826	-1.14304	0.276316	0.665785	1	5519
GOMF_RIBOSOMAL_SMALL_SUBUNIT_BINDING	17	-0.395407	-1.14086	0.276471	0.667584	1	6172
GOMF_MYOSIN_PHOSPHATASE_ACTIVITY	71	-0.283037	-1.13608	0.233716	0.677758	1	3286
GOMF_OXIDOREDUCTASE_ACTIVITY_ACTING_ON_NAD_P_H	67	-0.280696	-1.13247	0.230769	0.684782	1	2569
GOMF_SOLUTE_POTASSIUM_ANTIPORTER_ACTIVITY	18	-0.384042	-1.13124	0.285714	0.683294	1	5384
GOMF_SECONDARY_ACTIVE_TRANSMEMBRANE_TRANSPORTER_ACTIVITY	286	-0.229238	-1.12991	0.155678	0.682278	1	5043
GOMF_GABA_RECEPTOR_ACTIVITY	22	-0.369329	-1.12854	0.276392	0.681391	1	7916
GOMF_MICROTUBULE_MOTOR_ACTIVITY	64	-0.285222	-1.12294	0.264875	0.694719	1	3408
GOMF_METALLOAMINOPEPTIDASE_ACTIVITY	21	-0.360231	-1.11977	0.294118	0.699872	1	5688
GOMF_AROMATASE_ACTIVITY	37	-0.320019	-1.11809	0.276438	0.699964	1	3862
GOMF_NUCLEAR_RETINOID_X_RECEPTOR_BINDING	21	-0.367362	-1.1145	0.328685	0.706622	1	2667
GOMF_3_5_EXONUCLEASE_ACTIVITY	48	-0.302921	-1.11341	0.254613	0.70465	1	4264
GOMF_HYALURONIC_ACID_BINDING	26	-0.344582	-1.11277	0.300191	0.701602	1	7042
GOMF_METAL_CATION_MONOATOMIC_CATION_ANTIPORTER_ACTIVITY	39	-0.318447	-1.11111	0.301887	0.701941	1	5384
GOMF_HORMONE_RECEPTOR_BINDING	29	-0.338633	-1.10969	0.298805	0.701354	1	3120
GOMF_PHOSPHORUS_OXYGEN_LYASE_ACTIVITY	25	-0.34149	-1.10963	0.302281	0.696432	1	4425
GOMF_INOSITOL_PHOSPHATE_PHOSPHATASE_ACTIVITY	18	-0.375364	-1.10576	0.321429	0.703822	1	2754
GOMF_DNA_REPLICATION_ORIGIN_BINDING	15	-0.393346	-1.10446	0.361446	0.70318	1	5127
GOMF_DEUBIQUITINASE_ACTIVITY	98	-0.259139	-1.1004	0.255515	0.71103	1	4899
GOMF_PEROXISOME_PROLIFERATOR_ACTIVATED_RECEPTOR_BINDING	21	-0.361869	-1.09787	0.333333	0.714686	1	1825
GOMF_CYCLIC_NUCLEOTIDE_PHOSPHODIESTERASE_ACTIVITY	26	-0.34278	-1.09767	0.323232	0.710492	1	3336
GOMF_OXIDOREDUCTASE_ACTIVITY_ACTING_ON_PAIRED_DONORS_WITH_INCORPORATION_OR_REDUCTION_OF_MOLECULAR_OXYGEN_REDUCED_FLAVIN_OR_FLAVOPROTEIN_AS_ONE_DONOR_AND_INCORPORATION_OF_ONE_ATOM_OF_OXYGEN	72	-0.27314	-1.09575	0.289017	0.71148	1	5979
GOMF_INTRAMOLECULAR_OXIDOREDUCTASE_ACTIVITY_TRANSPOSING_C_C_BONDS	19	-0.370394	-1.09388	0.333992	0.712691	1	1560
GOMF_L_GLUTAMATE_TRANSMEMBRANE_TRANSPORTER_ACTIVITY	15	-0.395463	-1.09271	0.372781	0.711489	1	3894
GOMF_UBIQUITIN_LIKE_PROTEIN_PEPTIDASE_ACTIVITY	111	-0.249209	-1.0917	0.26742	0.709855	1	4899
GOMF_HORMONE_BINDING	87	-0.259253	-1.0872	0.296435	0.720031	1	2999
GOMF_SEQUENCE_SPECIFIC_MRNA_BINDING	16	-0.383174	-1.08139	0.367265	0.733267	1	8579
GOMF_ORGANIC_ANION_TRANSMEMBRANE_TRANSPORTER_ACTIVITY	247	-0.221145	-1.07924	0.247191	0.735333	1	5078
GOMF_PHOSPHATIDYLINOSITOL_PHOSPHATE_PHOSPHATASE_ACTIVITY	27	-0.325767	-1.07625	0.36699	0.740004	1	2548
GOMF_PROTEIN_TYROSINE_SERINE_THREONINE_PHOSPHATASE_ACTIVITY	41	-0.297941	-1.07454	0.332046	0.740446	1	2298
GOMF_LIPID_KINASE_ACTIVITY	39	-0.303841	-1.07428	0.329435	0.736463	1	1616
GOMF_POSTSYNAPTIC_NEUROTRANSMITTER_RECEPTOR_ACTIVITY	72	-0.265006	-1.07086	0.324817	0.742893	1	7916
GOMF_DNA_DIRECTED_DNA_POLYMERASE_ACTIVITY	21	-0.343462	-1.0662	0.362235	0.753563	1	5090
GOMF_PEPTIDOGLYCAN_MURALYTIC_ACTIVITY	15	-0.379915	-1.06524	0.400742	0.751704	1	149
GOMF_TRANSCRIPTION_COREPRESSOR_ACTIVITY	188	-0.225366	-1.06509	0.296763	0.747413	1	4422
GOMF_TRANSLATION_ELONGATION_FACTOR_ACTIVITY	17	-0.365484	-1.05946	0.404255	0.761239	1	883
GOMF_AMINO_ACID_BINDING	68	-0.264292	-1.05861	0.332054	0.759358	1	3128
GOMF_OXIDOREDUCTASE_ACTIVITY_ACTING_ON_PAIRED_DONORS_WITH_INCORPORATION_OR_REDUCTION_OF_MOLECULAR_OXYGEN_NAD_P_H_AS_ONE_DONOR_AND_INCORPORATION_OF_ONE_ATOM_OF_OXYGEN	53	-0.280051	-1.05721	0.362934	0.759011	1	3862
GOMF_WW_DOMAIN_BINDING	25	-0.340364	-1.05677	0.373541	0.755587	1	4056
GOMF_CARBON_CARBON_LYASE_ACTIVITY	52	-0.280705	-1.05233	0.366482	0.765387	1	2995
GOMF_NEUROTRANSMITTER_BINDING	22	-0.339759	-1.05188	0.38835	0.762113	1	6011
GOMF_HISTONE_BINDING	239	-0.216294	-1.0503	0.325234	0.762559	1	5146
GOMF_DYNEIN_INTERMEDIATE_CHAIN_BINDING	32	-0.309534	-1.04879	0.372093	0.762786	1	5481
GOMF_G_PROTEIN_COUPLED_GLUTAMATE_RECEPTOR_BINDING	15	-0.373819	-1.04765	0.395872	0.761952	1	560
GOMF_PEPTIDE_RECEPTOR_ACTIVITY	128	-0.235011	-1.04453	0.377111	0.767856	1	4543
GOMF_CYCLIN_DEPENDENT_PROTEIN_SERINE_THREONINE_KINASE_REGULATOR_ACTIVITY	47	-0.280343	-1.0445	0.390335	0.763427	1	4377
GOMF_PEPTIDOGLYCAN_BINDING	19	-0.347731	-1.04444	0.412548	0.759128	1	4100
GOMF_3_5_CYCLIC_GMP_PHOSPHODIESTERASE_ACTIVITY	16	-0.360486	-1.04309	0.371057	0.758951	1	3336
GOMF_UBIQUITIN_PROTEIN_TRANSFERASE_REGULATOR_ACTIVITY	28	-0.317668	-1.04068	0.378168	0.762259	1	6654
GOMF_MONOATOMIC_ANION_SODIUM_SYMPORTER_ACTIVITY	19	-0.343404	-1.04049	0.396947	0.758369	1	3658
GOMF_C2H2_ZINC_FINGER_DOMAIN_BINDING	16	-0.357128	-1.0403	0.398482	0.754605	1	2228
GOMF_RNA_POLYMERASE_II_CTD_HEPTAPEPTIDE_REPEAT_MODIFYING_ACTIVITY	17	-0.357086	-1.03013	0.404715	0.783502	1	5520
GOMF_POTASSIUM_CHANNEL_ACTIVITY	121	-0.232955	-1.02922	0.388462	0.781938	1	6052
GOMF_ASPARTIC_TYPE_PEPTIDASE_ACTIVITY	31	-0.309602	-1.02585	0.40121	0.788461	1	4829
GOMF_BICARBONATE_TRANSMEMBRANE_TRANSPORTER_ACTIVITY	29	-0.309463	-1.02366	0.424125	0.79121	1	5977
GOMF_CALCIUM_ACTIVATED_CATION_CHANNEL_ACTIVITY	25	-0.315961	-1.02264	0.406	0.790314	1	4835
GOMF_PHOSPHOPROTEIN_BINDING	112	-0.237102	-1.02248	0.418692	0.786309	1	1759
GOMF_FILAMIN_BINDING	17	-0.353049	-1.02144	0.420744	0.785242	1	2018
GOMF_MONOATOMIC_ANION_MONOATOMIC_CATION_SYMPORTER_ACTIVITY	26	-0.314369	-1.01959	0.425532	0.786833	1	3658
GOMF_LYSOPHOSPHATIDIC_ACID_ACYLTRANSFERASE_ACTIVITY	16	-0.352309	-1.01432	0.420432	0.799472	1	2656
GOMF_DNA_EXONUCLEASE_ACTIVITY	24	-0.324495	-1.0138	0.458418	0.796822	1	3654
GOMF_AMINE_BINDING	18	-0.348998	-1.01208	0.44685	0.798046	1	4152
GOMF_ORGANIC_ACID_SODIUM_SYMPORTER_ACTIVITY	37	-0.287473	-1.01071	0.43083	0.798147	1	4408
GOMF_ZINC_ION_TRANSMEMBRANE_TRANSPORTER_ACTIVITY	23	-0.322291	-1.0093	0.42315	0.798592	1	6365
GOMF_AMINO_ACID_SODIUM_SYMPORTER_ACTIVITY	24	-0.319593	-1.00777	0.425331	0.799316	1	3894
GOMF_ENZYME_SUBSTRATE_ADAPTOR_ACTIVITY	75	-0.247538	-1.00768	0.428305	0.795298	1	3357
GOMF_LRR_DOMAIN_BINDING	20	-0.336302	-1.00326	0.451172	0.804752	1	3858
GOMF_GAMMA_TUBULIN_BINDING	35	-0.28391	-1.00198	0.472062	0.804486	1	2998
GOMF_SOLUTE_MONOATOMIC_CATION_SYMPORTER_ACTIVITY	112	-0.230265	-1.00153	0.44898	0.801676	1	3894
GOMF_MONOOXYGENASE_ACTIVITY	140	-0.220793	-0.994128	0.455426	0.821157	1	4653
GOMF_CYCLASE_ACTIVITY	26	-0.31553	-0.99306	0.466926	0.820405	1	1297
GOMF_POLY_PYRIMIDINE_TRACT_BINDING	32	-0.287891	-0.991458	0.46729	0.821146	1	5773
GOMF_PROTEIN_SERINE_THREONINE_PHOSPHATASE_ACTIVITY	82	-0.239068	-0.990969	0.459662	0.818472	1	3286
GOMF_O_ACYLTRANSFERASE_ACTIVITY	55	-0.257304	-0.988126	0.467742	0.823303	1	4824
GOMF_PDZ_DOMAIN_BINDING	122	-0.224644	-0.986404	0.493384	0.824509	1	4008
GOMF_PHOSPHOPROTEIN_PHOSPHATASE_ACTIVITY	161	-0.212989	-0.985954	0.478927	0.821693	1	3286
GOMF_RIBOSOMAL_LARGE_SUBUNIT_BINDING	15	-0.3507	-0.982211	0.465649	0.829483	1	1080
GOMF_NARROW_PORE_CHANNEL_ACTIVITY	18	-0.334093	-0.981595	0.478992	0.82726	1	6484
GOMF_AMINO_ACID_MONOATOMIC_CATION_SYMPORTER_ACTIVITY	29	-0.29965	-0.980309	0.480447	0.827004	1	3894
GOMF_QUINONE_BINDING	17	-0.336519	-0.978714	0.473384	0.827931	1	764
GOMF_LYSINE_ACETYLATED_HISTONE_BINDING	26	-0.306243	-0.97824	0.476285	0.825236	1	7629
GOMF_DYNEIN_HEAVY_CHAIN_BINDING	17	-0.341953	-0.973654	0.497132	0.835299	1	2744
GOMF_PROTEIN_TYROSINE_PHOSPHATASE_ACTIVITY	94	-0.2322	-0.972618	0.541985	0.834589	1	2616
GOMF_PHOSPHATIDYLINOSITOL_4_PHOSPHATE_BINDING	38	-0.276511	-0.971398	0.508806	0.834273	1	2196
GOMF_OXIDOREDUCTASE_ACTIVITY_ACTING_ON_METAL_IONS	17	-0.333174	-0.970993	0.477583	0.83151	1	3354
GOMF_NITRIC_OXIDE_SYNTHASE_BINDING	22	-0.312061	-0.970927	0.520468	0.827714	1	3056
GOMF_MRNA_5_UTR_BINDING	25	-0.296999	-0.968653	0.523139	0.830727	1	5852
GOMF_SIGNALING_RECEPTOR_COMPLEX_ADAPTOR_ACTIVITY	39	-0.278912	-0.966302	0.50499	0.833834	1	3492
GOMF_CARGO_ADAPTOR_ACTIVITY	20	-0.322756	-0.964364	0.496139	0.835758	1	2286
GOMF_VOLTAGE_GATED_POTASSIUM_CHANNEL_ACTIVITY	97	-0.231446	-0.963573	0.523992	0.834154	1	6245
GOMF_ALPHA_TUBULIN_BINDING	49	-0.25458	-0.961583	0.527451	0.836339	1	4881
GOMF_TELOMERIC_DNA_BINDING	38	-0.271236	-0.957939	0.527668	0.843617	1	1861
GOMF_CARBOHYDRATE_DERIVATIVE_TRANSMEMBRANE_TRANSPORTER_ACTIVITY	56	-0.251721	-0.953998	0.531835	0.851545	1	6887
GOMF_MAP_KINASE_PHOSPHATASE_ACTIVITY	18	-0.320805	-0.953976	0.53626	0.847668	1	3254
GOMF_TRANSLATION_REGULATOR_ACTIVITY	131	-0.212889	-0.953089	0.574349	0.846468	1	5125
GOMF_CELL_CELL_ADHESION_MEDIATOR_ACTIVITY	33	-0.278057	-0.952868	0.515625	0.84319	1	1088
GOMF_MINUS_END_DIRECTED_MICROTUBULE_MOTOR_ACTIVITY	19	-0.320822	-0.946354	0.537849	0.858943	1	4855
GOMF_5_3_EXONUCLEASE_ACTIVITY	19	-0.310443	-0.944251	0.549323	0.861564	1	1528
GOMF_INTRACELLULAR_CHLORIDE_CHANNEL_ACTIVITY	22	-0.300145	-0.942956	0.519608	0.86146	1	3196
GOMF_SNARE_BINDING	114	-0.213247	-0.942944	0.569573	0.857615	1	4008
GOMF_ATP_DEPENDENT_ACTIVITY_ACTING_ON_DNA	115	-0.215713	-0.941327	0.582524	0.858295	1	5475
GOMF_SOLUTE_SODIUM_SYMPORTER_ACTIVITY	80	-0.232406	-0.938074	0.551923	0.863986	1	3894
GOMF_PRENYLTRANSFERASE_ACTIVITY	15	-0.342454	-0.937424	0.544177	0.862	1	3170
GOMF_METALLOEXOPEPTIDASE_ACTIVITY	62	-0.241051	-0.934285	0.588561	0.867013	1	857
GOMF_POLY_PURINE_TRACT_BINDING	38	-0.259744	-0.927955	0.571691	0.881678	1	7220
GOMF_LIGAND_GATED_CALCIUM_CHANNEL_ACTIVITY	26	-0.286275	-0.927805	0.554878	0.878258	1	5180
GOMF_CYCLIN_DEPENDENT_PROTEIN_SERINE_THREONINE_KINASE_ACTIVATOR_ACTIVITY	15	-0.333325	-0.927723	0.546201	0.87468	1	3193
GOMF_CIS_TRANS_ISOMERASE_ACTIVITY	39	-0.259343	-0.926695	0.573469	0.873702	1	4145
GOMF_HEAT_SHOCK_PROTEIN_BINDING	149	-0.201994	-0.926143	0.652727	0.871432	1	4345
GOMF_STRUCTURAL_CONSTITUENT_OF_SKIN_EPIDERMIS	35	-0.268313	-0.922699	0.581439	0.87747	1	3762
GOMF_PROTEIN_SERINE_THREONINE_KINASE_ACTIVITY	430	-0.175995	-0.920114	0.753372	0.880965	1	6240
GOMF_ORGANIC_ACID_TRANSMEMBRANE_TRANSPORTER_ACTIVITY	173	-0.197345	-0.919805	0.667946	0.878014	1	4439
GOMF_NUCLEAR_GLUCOCORTICOID_RECEPTOR_BINDING	20	-0.299167	-0.919377	0.594175	0.875457	1	4769
GOMF_PROTEIN_SERINE_THREONINE_TYROSINE_KINASE_ACTIVITY	41	-0.256073	-0.916975	0.609127	0.878736	1	6021
GOMF_CYCLIC_NUCLEOTIDE_BINDING	38	-0.262561	-0.916786	0.591549	0.875496	1	5186
GOMF_LIGAND_GATED_MONOATOMIC_CATION_CHANNEL_ACTIVITY	100	-0.211953	-0.904825	0.696911	0.904354	1	6088
GOMF_S_ADENOSYL_L_METHIONINE_BINDING	18	-0.301321	-0.893964	0.577947	0.929776	1	9048
GOMF_CATALYTIC_ACTIVITY_ACTING_ON_DNA	232	-0.186404	-0.892983	0.762523	0.928616	1	4302
GOMF_G_PROTEIN_COUPLED_RECEPTOR_BINDING	321	-0.175549	-0.885068	0.831776	0.945908	1	5893
GOMF_VITAMIN_BINDING	141	-0.194593	-0.884675	0.74	0.94301	1	5430
GOMF_G_PROTEIN_ACTIVITY	54	-0.2315	-0.883546	0.686654	0.942166	1	3142
GOMF_SYNTAXIN_BINDING	73	-0.217182	-0.880689	0.70872	0.945513	1	4008
GOMF_DNA_POLYMERASE_BINDING	22	-0.284166	-0.88058	0.625475	0.941955	1	1210
GOMF_SIALYLTRANSFERASE_ACTIVITY	21	-0.286714	-0.879713	0.613153	0.940356	1	4796
GOMF_SUGAR_TRANSMEMBRANE_TRANSPORTER_ACTIVITY	27	-0.268042	-0.879066	0.627572	0.93818	1	2553
GOMF_STRUCTURAL_CONSTITUENT_OF_NUCLEAR_PORE	22	-0.288249	-0.876536	0.643939	0.94079	1	211
GOMF_PROTEIN_HORMONE_RECEPTOR_ACTIVITY	21	-0.282404	-0.876343	0.65251	0.937508	1	3037
GOMF_GAP_JUNCTION_CHANNEL_ACTIVITY	22	-0.2872	-0.872785	0.653257	0.942897	1	3508
GOMF_PROLACTIN_RECEPTOR_BINDING	26	-0.264017	-0.87277	0.644	0.939185	1	3111
GOMF_NADPLUS_BINDING	15	-0.320066	-0.870235	0.613682	0.941737	1	2138
GOMF_CARBOHYDRATE_KINASE_ACTIVITY	21	-0.283846	-0.869671	0.634766	0.939401	1	1635
GOMF_INTRACELLULAR_LIGAND_GATED_MONOATOMIC_ION_CHANNEL_ACTIVITY	30	-0.259895	-0.869399	0.641283	0.936286	1	6088
GOMF_CHEMOATTRACTANT_ACTIVITY	42	-0.244563	-0.867903	0.705769	0.936301	1	2855
GOMF_ANTIPORTER_ACTIVITY	124	-0.195102	-0.865705	0.75592	0.937919	1	5977
GOMF_LYSOPHOSPHOLIPID_ACYLTRANSFERASE_ACTIVITY	19	-0.292336	-0.862324	0.673664	0.942279	1	2656
GOMF_SINGLE_STRANDED_DNA_HELICASE_ACTIVITY	23	-0.269004	-0.860707	0.632959	0.942425	1	3045
GOMF_PHOSPHORIC_DIESTER_HYDROLASE_ACTIVITY	86	-0.205702	-0.858493	0.756604	0.943909	1	3906
GOMF_INWARD_RECTIFIER_POTASSIUM_CHANNEL_ACTIVITY	23	-0.272124	-0.858112	0.659319	0.941148	1	2747
GOMF_NEUROTROPHIN_RECEPTOR_BINDING	16	-0.304327	-0.856977	0.662	0.940294	1	5742
GOMF_CCR_CHEMOKINE_RECEPTOR_BINDING	56	-0.221031	-0.853223	0.729045	0.945315	1	5877
GOMF_GLUCURONOSYLTRANSFERASE_ACTIVITY	25	-0.270032	-0.848758	0.689162	0.951622	1	5665
GOMF_MITOGEN_ACTIVATED_PROTEIN_KINASE_KINASE_BINDING	20	-0.279474	-0.839223	0.711382	0.969086	1	3229
GOMF_POTASSIUM_ION_LEAK_CHANNEL_ACTIVITY	15	-0.303572	-0.838118	0.693916	0.967849	1	6484
GOMF_WIDE_PORE_CHANNEL_ACTIVITY	38	-0.234723	-0.837946	0.730382	0.964602	1	5988
GOMF_HYDROLASE_ACTIVITY_HYDROLYZING_N_GLYCOSYL_COMPOUNDS	33	-0.2482	-0.837878	0.730469	0.961117	1	3108
GOMF_DOPAMINE_RECEPTOR_BINDING	26	-0.253143	-0.836965	0.716763	0.959579	1	4008
GOMF_UDP_GLYCOSYLTRANSFERASE_ACTIVITY	140	-0.181489	-0.833559	0.855159	0.963005	1	4947
GOMF_HYDROLASE_ACTIVITY_ACTING_ON_CARBON_NITROGEN_BUT_NOT_PEPTIDE_BONDS_IN_CYCLIC_AMIDES	15	-0.299795	-0.832941	0.684314	0.960864	1	899
GOMF_TELOMERASE_RNA_BINDING	17	-0.286954	-0.83158	0.706542	0.960112	1	4610
GOMF_TBP_CLASS_PROTEIN_BINDING	29	-0.250049	-0.831559	0.738462	0.956624	1	1265
GOMF_VOLTAGE_GATED_MONOATOMIC_ION_CHANNEL_ACTIVITY_INVOLVED_IN_REGULATION_OF_PRESYNAPTIC_MEMBRANE_POTENTIAL	17	-0.291351	-0.82999	0.702544	0.956349	1	7490
GOMF_HSP70_PROTEIN_BINDING	59	-0.214724	-0.827082	0.781676	0.958675	1	4843
GOMF_FRIZZLED_BINDING	42	-0.229584	-0.824745	0.765385	0.959813	1	1363
GOMF_PALMITOYLTRANSFERASE_ACTIVITY	36	-0.232504	-0.821745	0.759633	0.962114	1	4704
GOMF_NEUROPEPTIDE_RECEPTOR_ACTIVITY	43	-0.22478	-0.819011	0.78	0.963988	1	6780
GOMF_ATP_DEPENDENT_CHROMATIN_REMODELER_ACTIVITY	34	-0.236805	-0.816989	0.771318	0.964281	1	2212
GOMF_BETA_TUBULIN_BINDING	45	-0.223014	-0.81585	0.763107	0.96295	1	2798
GOMF_CALCIUM_RELEASE_CHANNEL_ACTIVITY	17	-0.283339	-0.811525	0.725838	0.96756	1	5180
GOMF_CALMODULIN_DEPENDENT_PROTEIN_KINASE_ACTIVITY	24	-0.25662	-0.806719	0.762887	0.972867	1	5245
GOMF_ORGANIC_ACID_BINDING	221	-0.167452	-0.804431	0.953935	0.973539	1	3894
GOMF_ACIDIC_AMINO_ACID_TRANSMEMBRANE_TRANSPORTER_ACTIVITY	20	-0.265454	-0.801981	0.748515	0.974202	1	4808
GOMF_C4_DICARBOXYLATE_TRANSMEMBRANE_TRANSPORTER_ACTIVITY	15	-0.285498	-0.797733	0.739544	0.977936	1	5841
GOMF_MECHANOSENSITIVE_MONOATOMIC_ION_CHANNEL_ACTIVITY	17	-0.273976	-0.795591	0.772727	0.978137	1	5579
GOMF_PHOSPHATIDYLCHOLINE_BINDING	28	-0.240704	-0.795143	0.784861	0.975458	1	3160
GOMF_UBIQUITIN_SPECIFIC_PROTEASE_BINDING	19	-0.270124	-0.793088	0.75	0.975438	1	4066
GOMF_NUCLEOTIDYLTRANSFERASE_ACTIVITY	138	-0.175231	-0.792106	0.93032	0.973696	1	5272
GOMF_PHOSPHATIDYLINOSITOL_3_5_BISPHOSPHATE_BINDING	30	-0.236128	-0.791599	0.803846	0.971176	1	6682
GOMF_CELL_ADHESION_MEDIATOR_ACTIVITY	44	-0.215905	-0.791487	0.822355	0.967981	1	1088
GOMF_TRANSFERASE_ACTIVITY_TRANSFERRING_NITROGENOUS_GROUPS	26	-0.245888	-0.789227	0.778196	0.968356	1	869
GOMF_AMINOPEPTIDASE_ACTIVITY	35	-0.222766	-0.788542	0.812133	0.96618	1	3077
GOMF_CADHERIN_BINDING	70	-0.19517	-0.788209	0.865234	0.963413	1	4622
GOMF_MIRNA_BINDING	33	-0.231436	-0.787832	0.82205	0.96074	1	5431
GOMF_PROTEIN_MEMBRANE_ADAPTOR_ACTIVITY	35	-0.227248	-0.784536	0.812144	0.962674	1	1168
GOMF_SUMO_BINDING	17	-0.266689	-0.780055	0.777559	0.96622	1	5721
GOMF_ADENYLATE_CYCLASE_BINDING	15	-0.269382	-0.770277	0.811741	0.977434	1	5946
GOMF_PROTEIN_SERINE_THREONINE_KINASE_ACTIVATOR_ACTIVITY	66	-0.19279	-0.763227	0.875	0.984165	1	3193
GOMF_INSULIN_RECEPTOR_BINDING	27	-0.229741	-0.762359	0.817326	0.982082	1	1759
GOMF_DNA_BINDING_BENDING	16	-0.26618	-0.753655	0.815739	0.990127	1	4585
GOMF_TRANSLATION_REPRESSOR_ACTIVITY	32	-0.223349	-0.752553	0.854806	0.98818	1	283
GOMF_PHOSPHOLIPASE_C_ACTIVITY	20	-0.24649	-0.751102	0.81746	0.986766	1	3905
GOMF_CARBOHYDRATE_TRANSMEMBRANE_TRANSPORTER_ACTIVITY	37	-0.20985	-0.745626	0.850277	0.990155	1	2553
GOMF_GTPASE_ACTIVATING_PROTEIN_BINDING	20	-0.251009	-0.743953	0.839286	0.988841	1	2334
GOMF_CARBOHYDRATE_MONOATOMIC_CATION_SYMPORTER_ACTIVITY	16	-0.263134	-0.74352	0.827381	0.986103	1	4962
GOMF_SULFOTRANSFERASE_ACTIVITY	58	-0.192813	-0.742686	0.898496	0.983905	1	5662
GOMF_QUATERNARY_AMMONIUM_GROUP_BINDING	53	-0.192128	-0.74227	0.913215	0.981252	1	6970
GOMF_ANKYRIN_BINDING	22	-0.23745	-0.739507	0.846154	0.981209	1	2066
GOMF_METHYLATION_DEPENDENT_PROTEIN_BINDING	76	-0.182793	-0.733896	0.936782	0.984196	1	3478
GOMF_PROTEIN_KINASE_A_BINDING	55	-0.190825	-0.731411	0.938492	0.983778	1	4622
GOMF_EFFLUX_TRANSMEMBRANE_TRANSPORTER_ACTIVITY	18	-0.254653	-0.72311	0.835317	0.989047	1	6059
GOMF_PHOSPHATIDIC_ACID_BINDING	24	-0.22739	-0.7214	0.869919	0.987583	1	6970
GOMF_NEUROPEPTIDE_BINDING	39	-0.204598	-0.717096	0.904669	0.988601	1	5824
GOMF_VOLTAGE_GATED_SODIUM_CHANNEL_ACTIVITY	25	-0.224677	-0.716653	0.859684	0.985845	1	5186
GOMF_OUTWARD_RECTIFIER_POTASSIUM_CHANNEL_ACTIVITY	26	-0.223655	-0.716112	0.890805	0.98319	1	5039
GOMF_RNA_STEM_LOOP_BINDING	18	-0.242818	-0.716083	0.845098	0.980106	1	6334
GOMF_TRANSITION_METAL_ION_TRANSMEMBRANE_TRANSPORTER_ACTIVITY	40	-0.200367	-0.713939	0.906977	0.979049	1	5641
GOMF_NEUTRAL_L_AMINO_ACID_TRANSMEMBRANE_TRANSPORTER_ACTIVITY	45	-0.194239	-0.703424	0.938124	0.985336	1	4439
GOMF_NUCLEAR_THYROID_HORMONE_RECEPTOR_BINDING	29	-0.214796	-0.700437	0.90249	0.984696	1	4215
GOMF_DNA_HELICASE_ACTIVITY	55	-0.180598	-0.69564	0.947977	0.985554	1	3045
GOMF_FMN_BINDING	15	-0.245951	-0.695522	0.871166	0.982585	1	2604
GOMF_OLIGOSACCHARIDE_BINDING	18	-0.234368	-0.677713	0.88694	0.993269	1	791
GOMF_FLIPPASE_ACTIVITY	17	-0.239507	-0.672679	0.872299	0.993687	1	4069
GOMF_METAL_CATION_PROTON_ANTIPORTER_ACTIVITY	24	-0.211775	-0.671056	0.917172	0.991628	1	5384
GOMF_TUMOR_NECROSIS_FACTOR_RECEPTOR_BINDING	31	-0.198601	-0.664068	0.940239	0.992974	1	5923
GOMF_PHOSPHATIDYLINOSITOL_KINASE_ACTIVITY	24	-0.207417	-0.661797	0.923977	0.991287	1	1616
GOMF_SOLUTE_PROTON_SYMPORTER_ACTIVITY	19	-0.218284	-0.659802	0.909434	0.989438	1	1104
GOMF_BIOACTIVE_LIPID_RECEPTOR_ACTIVITY	16	-0.224932	-0.65345	0.928846	0.99004	1	8294
GOMF_NUCLEOSOMAL_DNA_BINDING	19	-0.220602	-0.646353	0.929961	0.990672	1	64
GOMF_ESTROGEN_16_ALPHA_HYDROXYLASE_ACTIVITY	16	-0.220485	-0.626026	0.934263	0.997244	1	1389
GOMF_PHOSPHATIDYLINOSITOL_3_4_BISPHOSPHATE_BINDING	30	-0.187811	-0.621284	0.94929	0.996082	1	7592
GOMF_SECONDARY_ACTIVE_MONOCARBOXYLATE_TRANSMEMBRANE_TRANSPORTER_ACTIVITY	17	-0.21021	-0.606658	0.946215	0.998683	1	4408
GOMF_HISTONE_ACETYLTRANSFERASE_BINDING	30	-0.184037	-0.605903	0.986692	0.995924	1	4072
GOMF_K48_LINKED_DEUBIQUITINASE_ACTIVITY	19	-0.205596	-0.602881	0.952096	0.993995	1	5912
GOMF_PROTEIN_SERINE_THREONINE_KINASE_BINDING	21	-0.190858	-0.579641	0.958412	0.997941	1	4996
GOMF_PHOSPHOTRANSFERASE_ACTIVITY_FOR_OTHER_SUBSTITUTED_PHOSPHATE_GROUPS	21	-0.181663	-0.555181	0.977956	1	1	7177
GOMF_SMALL_MOLECULE_SENSOR_ACTIVITY	33	-0.160648	-0.550879	0.989879	0.998244	1	4162
GOMF_OXIDOREDUCTASE_ACTIVITY_ACTING_ON_SINGLE_DONORS_WITH_INCORPORATION_OF_MOLECULAR_OXYGEN	26	-0.164789	-0.526762	0.996008	0.998865	1	8999
GOMF_ATPASE_ACTIVATOR_ACTIVITY	26	-0.163355	-0.522521	0.991903	0.996454	1	7981
GOMF_MITOGEN_ACTIVATED_PROTEIN_KINASE_KINASE_KINASE_BINDING	26	-0.149219	-0.488607	0.992767	0.996703	1	8343
