# Supplementary material for: Spatiotemporal patterns of gene expression changes in the mouse dentate gyrus following entorhinal denervation
Source: Front Mol Neurosci. 2026 May 19;19:1758390. doi: 10.3389/fnmol.2026.1758390 (PMC13226496; doi:10.3389/fnmol.2026.1758390)
Supplement: Supplementary file 7 [file Table_5.xlsx]

## Sheet: 1dpl+
NAME	SIZE	ES	NES	NOM p-val	FDR q-val	FWER p-val	RANK AT MAX
GOBP_XENOPHAGY	16	0.76328254	20351124	0.0017035775	0.6655155	0.521	606
GOBP_POSITIVE_REGULATION_OF_T_HELPER_CELL_DIFFERENTIATION	21	0.66557115	19227927	0.003327787	1.0	0.922	1790
GOBP_FOLIC_ACID_CONTAINING_COMPOUND_METABOLIC_PROCESS	24	0.65033686	18864719	0.0015948963	1.0	0.971	1630
GOBP_POSITIVE_REGULATION_OF_CHEMOKINE_C_X_C_MOTIF_LIGAND_2_PRODUCTION	15	0.7023619	18472936	0.0036036037	1.0	0.996	2664
GOBP_POSITIVE_REGULATION_OF_CD4_POSITIVE_ALPHA_BETA_T_CELL_DIFFERENTIATION	33	0.5785348	18046747	0.007961784	1.0	1.0	5145
GOBP_LIPID_DROPLET_ORGANIZATION	35	0.566798	17991827	0.003220612	1.0	1.0	1190
GOBP_REGULATION_OF_GRANULOCYTE_DIFFERENTIATION	18	0.66295594	17867157	0.005172414	1.0	1.0	4347
GOBP_ER_NUCLEUS_SIGNALING_PATHWAY	42	0.5185018	1735347	0.0032948928	1.0	1.0	3122
GOBP_T_HELPER_2_CELL_DIFFERENTIATION	21	0.6039819	17281638	0.009584664	1.0	1.0	3066
GOBP_SKELETAL_MUSCLE_SATELLITE_CELL_PROLIFERATION	19	0.6186846	17228268	0.014827018	1.0	1.0	3620
GOBP_RESPONSE_TO_GROWTH_HORMONE	21	0.5891676	17035636	0.019572955	1.0	1.0	2246
GOBP_HYDROGEN_PEROXIDE_BIOSYNTHETIC_PROCESS	19	0.6173935	17034848	0.01842546	1.0	1.0	5180
GOBP_RESPONSE_TO_LEPTIN	19	0.61803865	17015058	0.01821192	1.0	1.0	1506
GOBP_NON_CANONICAL_WNT_SIGNALING_PATHWAY	59	0.48372883	16890503	0.005952381	1.0	1.0	4585
GOBP_REGULATION_OF_ENDOPLASMIC_RETICULUM_STRESS_INDUCED_INTRINSIC_APOPTOTIC_SIGNALING_PATHWAY	31	0.5419521	16857227	0.016638935	1.0	1.0	2464
GOBP_REGULATION_OF_TYPE_2_IMMUNE_RESPONSE	34	0.5303299	16855074	0.0076219514	1.0	1.0	2336
GOBP_SEROTONIN_SECRETION	18	0.6109405	16805948	0.019264448	1.0	1.0	3527
GOBP_TRANSLATION_AT_SYNAPSE	45	0.50499815	16801575	0.00792393	1.0	1.0	4562
GOBP_CYTOPLASMIC_TRANSLATION	140	0.41377744	16767637	0.0	1.0	1.0	5862
GOBP_PROTEIN_K63_LINKED_UBIQUITINATION	63	0.4633015	16627707	0.01236476	1.0	1.0	3623
GOBP_PTERIDINE_CONTAINING_COMPOUND_METABOLIC_PROCESS	29	0.5413728	16601963	0.014778325	1.0	1.0	1630
GOBP_POSITIVE_REGULATION_OF_MYELOID_LEUKOCYTE_DIFFERENTIATION	71	0.4528375	16599084	0.007541478	1.0	1.0	7010
GOBP_COLLAGEN_FIBRIL_ORGANIZATION	61	0.46762192	16585197	0.015337423	1.0	1.0	6146
GOBP_NEGATIVE_REGULATION_OF_LYMPHOCYTE_ACTIVATION	174	0.39397356	16581146	0.0012953368	1.0	1.0	5656
GOBP_VENTRICULAR_CARDIAC_MUSCLE_CELL_DIFFERENTIATION	18	0.6097881	16578662	0.008635579	1.0	1.0	430
GOBP_NEGATIVE_T_CELL_SELECTION	15	0.6420016	16559066	0.020547945	0.9824411	1.0	256
GOBP_REGULATION_OF_AUTOPHAGOSOME_MATURATION	17	0.61166173	16509633	0.022413794	0.98390144	1.0	2032
GOBP_REGULATION_OF_NON_CANONICAL_WNT_SIGNALING_PATHWAY	26	0.5509925	1648914	0.030448718	0.9637667	1.0	1
GOBP_RESCUE_OF_STALLED_RIBOSOME	30	0.5178394	16408962	0.019292604	0.9895173	1.0	2817
GOBP_TETRAHYDROFOLATE_METABOLIC_PROCESS	16	0.6194538	16324425	0.030508475	1.0	1.0	1630
GOBP_REGULATION_OF_PODOSOME_ASSEMBLY	16	0.614998	16295359	0.022375215	1.0	1.0	3169
GOBP_POSITIVE_REGULATION_OF_TYPE_I_INTERFERON_MEDIATED_SIGNALING_PATHWAY	21	0.5716193	16172526	0.016583748	1.0	1.0	4325
GOBP_NEGATIVE_REGULATION_OF_LYMPHOCYTE_DIFFERENTIATION	63	0.45684072	16137167	0.0060790274	1.0	1.0	3136
GOBP_NEGATIVE_REGULATION_OF_MACROAUTOPHAGY	30	0.5161037	16029651	0.01866252	1.0	1.0	5177
GOBP_CELLULAR_RESPONSE_TO_GLUCOSE_STARVATION	55	0.45926002	1599757	0.013975156	1.0	1.0	6170
GOBP_POSITIVE_REGULATION_OF_CELL_GROWTH_INVOLVED_IN_CARDIAC_MUSCLE_CELL_DEVELOPMENT	18	0.57752985	15985314	0.023569023	1.0	1.0	2363
GOBP_POSITIVE_REGULATION_OF_CD4_POSITIVE_ALPHA_BETA_T_CELL_ACTIVATION	45	0.47302446	15976955	0.017080745	1.0	1.0	1790
GOBP_STABILIZATION_OF_MEMBRANE_POTENTIAL	16	0.6032765	15959651	0.032094594	1.0	1.0	4921
GOBP_REGULATION_OF_MICROVILLUS_ORGANIZATION	15	0.61407995	15941952	0.026622295	1.0	1.0	3751
GOBP_TYPE_2_IMMUNE_RESPONSE	50	0.46967757	15909331	0.01369863	1.0	1.0	3700
GOBP_NEGATIVE_REGULATION_OF_HEMOPOIESIS	124	0.40120268	15891463	0.007163324	1.0	1.0	3760
GOBP_POSITIVE_REGULATION_OF_CHEMOKINE_PRODUCTION	85	0.42147872	15873961	0.010294118	1.0	1.0	4332
GOBP_POSITIVE_REGULATION_OF_ALPHA_BETA_T_CELL_DIFFERENTIATION	53	0.45726547	15854334	0.018489985	1.0	1.0	1790
GOBP_REGULATION_OF_CD4_POSITIVE_ALPHA_BETA_T_CELL_DIFFERENTIATION	57	0.4524443	1585214	0.02332815	0.9930321	1.0	5937
GOBP_NEGATIVE_REGULATION_OF_CELL_ACTIVATION	225	0.36888033	15842848	0.002642008	0.97714293	1.0	5561
GOBP_SYNAPTIC_TRANSMISSION_DOPAMINERGIC	31	0.5066441	15841763	0.024038462	0.95682013	1.0	4285
GOBP_NEGATIVE_REGULATION_OF_MYELOID_CELL_DIFFERENTIATION	94	0.41333395	15841365	0.009985735	0.9366983	1.0	5610
GOBP_NEGATIVE_REGULATION_OF_TYPE_2_IMMUNE_RESPONSE	15	0.60536397	15820138	0.03372681	0.93111473	1.0	5656
GOBP_POSITIVE_REGULATION_OF_MULTICELLULAR_ORGANISM_GROWTH	42	0.46915776	15791868	0.017295597	0.9314533	1.0	5027
GOBP_NEPHRON_TUBULE_FORMATION	23	0.54347366	15775876	0.034050178	0.9230541	1.0	7519
GOBP_REGULATION_OF_ACUTE_INFLAMMATORY_RESPONSE_TO_ANTIGENIC_STIMULUS	42	0.4733322	15762396	0.017684888	0.9137225	1.0	1639
GOBP_COPII_COATED_VESICLE_CARGO_LOADING	15	0.6108058	1572116	0.027422303	0.92342883	1.0	5260
GOBP_PROTEIN_AUTOUBIQUITINATION	77	0.42345965	15706553	0.013119534	0.91542834	1.0	4497
GOBP_RESPONSE_TO_STEROL_DEPLETION	16	0.591806	15695832	0.022375215	0.90512604	1.0	2916
GOBP_RNA_CAPPING	27	0.5101473	15688277	0.025553662	0.8938248	1.0	3500
GOBP_CYTOKINETIC_PROCESS	41	0.47252855	15685304	0.017944535	0.87956136	1.0	2995
GOBP_LATE_ENDOSOME_TO_VACUOLE_TRANSPORT_VIA_MULTIVESICULAR_BODY_SORTING_PATHWAY	16	0.5990748	15658833	0.045150504	0.8807436	1.0	1957
GOBP_PODOSOME_ASSEMBLY	23	0.5376104	15651989	0.03208556	0.8699762	1.0	3169
GOBP_NUCLEOLUS_ORGANIZATION	17	0.56319726	15632646	0.039783	0.8667855	1.0	4170
GOBP_NEGATIVE_REGULATION_OF_NERVOUS_SYSTEM_PROCESS	24	0.5454898	1562041	0.028716216	0.86006325	1.0	918
GOBP_PHOSPHATIDYLINOSITOL_DEPHOSPHORYLATION	26	0.5299984	15611742	0.02724359	0.8513059	1.0	1472
GOBP_CARDIAC_RIGHT_VENTRICLE_MORPHOGENESIS	20	0.5542092	15602611	0.04599659	0.8427674	1.0	1767
GOBP_SERTOLI_CELL_DIFFERENTIATION	29	0.51150894	1559852	0.055555556	0.8317758	1.0	2435
GOBP_CD8_POSITIVE_ALPHA_BETA_T_CELL_ACTIVATION	54	0.4444203	15576298	0.019786911	0.83191824	1.0	1639
GOBP_NEGATIVE_REGULATION_OF_CD4_POSITIVE_ALPHA_BETA_T_CELL_ACTIVATION	36	0.4748395	15558113	0.02866242	0.8300141	1.0	2545
GOBP_TOLERANCE_INDUCTION	52	0.45025584	15488117	0.025796661	0.8596592	1.0	2551
GOBP_NEGATIVE_REGULATION_OF_DNA_DAMAGE_RESPONSE_SIGNAL_TRANSDUCTION_BY_P53_CLASS_MEDIATOR	15	0.60555834	15455468	0.03259005	0.8665346	1.0	2184
GOBP_MATURATION_OF_LSU_RRNA	28	0.50657094	1541269	0.03961965	0.8791557	1.0	2506
GOBP_POSITIVE_REGULATION_OF_EPIDERMIS_DEVELOPMENT	26	0.51055396	15379585	0.032786883	0.8873002	1.0	5927
GOBP_CHEMOKINE_C_X_C_MOTIF_LIGAND_2_PRODUCTION	29	0.49632868	15370088	0.03960396	0.8809875	1.0	4332
GOBP_REGULATION_OF_SKELETAL_MUSCLE_CELL_PROLIFERATION	16	0.5784033	15349272	0.062397372	0.88110566	1.0	2704
GOBP_REGULATION_OF_MONOCYTE_DIFFERENTIATION	18	0.56710637	15298498	0.034596376	0.9000898	1.0	62
GOBP_SELECTIVE_AUTOPHAGY	95	0.4060983	15252212	0.021802325	0.9166051	1.0	1422
GOBP_REGULATION_OF_MYELOID_CELL_DIFFERENTIATION	222	0.35653153	15212266	0.0012836971	0.9292934	1.0	5671
GOBP_SPLICEOSOMAL_SNRNP_ASSEMBLY	33	0.48272473	15201337	0.036050156	0.924005	1.0	6666
GOBP_NUCLEUS_ORGANIZATION	140	0.37682	15162821	0.005312085	0.93665427	1.0	4382
GOBP_REGULATION_OF_MACROPHAGE_DIFFERENTIATION	21	0.5249025	15150464	0.056726094	0.9325053	1.0	3760
GOBP_POTASSIUM_ION_EXPORT_ACROSS_PLASMA_MEMBRANE	20	0.52868336	15134223	0.0513245	0.9312536	1.0	1179
GOBP_TORC1_SIGNALING	96	0.39419535	1512282	0.014684288	0.9272903	1.0	1736
GOBP_CELLULAR_RESPONSE_TO_COLD	17	0.5465168	15113533	0.05235602	0.9216354	1.0	1458
GOBP_REGULATION_OF_CD4_POSITIVE_ALPHA_BETA_T_CELL_ACTIVATION	82	0.3993224	15098846	0.014705882	0.91940844	1.0	5937
GOBP_NEGATIVE_REGULATION_OF_PHAGOCYTOSIS	27	0.49848938	15085732	0.03642384	0.91651285	1.0	5530
GOBP_NEGATIVE_REGULATION_OF_FIBROBLAST_GROWTH_FACTOR_RECEPTOR_SIGNALING_PATHWAY	19	0.55024266	15080861	0.049759228	0.9081942	1.0	4234
GOBP_REGULATION_OF_LIPOPROTEIN_METABOLIC_PROCESS	19	0.5476707	15079389	0.0455312	0.8982062	1.0	3537
GOBP_SKELETAL_MUSCLE_CELL_PROLIFERATION	24	0.52301383	1505772	0.04397394	0.9008886	1.0	3620
GOBP_POSITIVE_REGULATION_OF_HEMOPOIESIS	207	0.35420316	15043691	0.0064935065	0.8990455	1.0	5145
GOBP_PROTEIN_TRIMERIZATION	17	0.5559415	1503574	0.05666667	0.8934017	1.0	4213
GOBP_ENDOTHELIAL_CELL_CHEMOTAXIS	31	0.480796	15032948	0.041733548	0.8850421	1.0	2973
GOBP_LIPID_STORAGE	100	0.39141935	15020285	0.016641453	0.88274324	1.0	3375
GOBP_NEGATIVE_REGULATION_OF_RNA_SPLICING	28	0.4892654	1501126	0.039151713	0.8781868	1.0	857
GOBP_REGULATORY_T_CELL_DIFFERENTIATION	44	0.44931114	15004847	0.037096772	0.87220776	1.0	4876
GOBP_REGULATION_OF_EATING_BEHAVIOR	15	0.56740046	14985318	0.048275862	0.87495846	1.0	843
GOBP_REGULATION_OF_T_HELPER_CELL_DIFFERENTIATION	42	0.45890316	14969453	0.03827751	0.8750582	1.0	5789
GOBP_POSITIVE_REGULATION_OF_MYOBLAST_PROLIFERATION	18	0.5352572	14955863	0.054195803	0.8737575	1.0	4681
GOBP_REGULATION_OF_IMMUNE_EFFECTOR_PROCESS	442	0.3264934	14917111	0.0	0.8872204	1.0	5789
GOBP_REGULATION_OF_HUMORAL_IMMUNE_RESPONSE	53	0.4286359	14909812	0.030395137	0.882077	1.0	2551
GOBP_NEGATIVE_REGULATION_OF_CALCIUM_MEDIATED_SIGNALING	22	0.5230212	14907588	0.048013244	0.87435126	1.0	4838
GOBP_INNER_CELL_MASS_CELL_PROLIFERATION	17	0.5429819	14901696	0.07692308	0.86902636	1.0	952
GOBP_NEGATIVE_REGULATION_OF_SMOOTHENED_SIGNALING_PATHWAY	40	0.45151204	14893984	0.04299363	0.8644357	1.0	6019
GOBP_REGULATION_OF_ENDOCRINE_PROCESS	56	0.42335907	14886456	0.02891933	0.8599071	1.0	6910
GOBP_MIDBODY_ABSCISSION	16	0.5604967	14885075	0.052545156	0.85211575	1.0	2147
GOBP_MYELOID_CELL_ACTIVATION_INVOLVED_IN_IMMUNE_RESPONSE	116	0.37385318	14869215	0.00739645	0.8532418	1.0	7438
GOBP_PYRIMIDINE_NUCLEOTIDE_CATABOLIC_PROCESS	15	0.57750624	14856976	0.06486487	0.85213065	1.0	4304
GOBP_NEGATIVE_REGULATION_OF_ALPHA_BETA_T_CELL_ACTIVATION	47	0.44751054	14855936	0.039573822	0.8444784	1.0	2545
GOBP_AUTOPHAGOSOME_MATURATION	53	0.4241665	14840658	0.03453689	0.8451962	1.0	5261
GOBP_POSITIVE_REGULATION_OF_P38MAPK_CASCADE	29	0.48417208	14824369	0.035947714	0.84638524	1.0	3233
GOBP_NEGATIVE_REGULATION_OF_CD4_POSITIVE_ALPHA_BETA_T_CELL_DIFFERENTIATION	25	0.48926386	14802904	0.056027167	0.851035	1.0	2545
GOBP_NUCLEAR_TRANSCRIBED_MRNA_POLY_A_TAIL_SHORTENING	27	0.5101329	14802848	0.035541195	0.8431891	1.0	8244
GOBP_POSITIVE_REGULATION_OF_ALPHA_BETA_T_CELL_ACTIVATION	100	0.3817985	14799794	0.03003003	0.837248	1.0	1790
GOBP_GRANULOCYTE_DIFFERENTIATION	45	0.44070026	14793915	0.04647436	0.8332125	1.0	4347
GOBP_NEGATIVE_REGULATION_OF_MYOBLAST_DIFFERENTIATION	33	0.46997213	14782428	0.051968504	0.8317546	1.0	2237
GOBP_REGULATION_OF_MYELOID_LEUKOCYTE_DIFFERENTIATION	144	0.364156	14757756	0.017496636	0.8376489	1.0	6712
GOBP_REGULATION_OF_T_CELL_ACTIVATION	405	0.32490182	14736892	0.0023310024	0.8419758	1.0	5027
GOBP_REGULATION_OF_BIOMINERAL_TISSUE_DEVELOPMENT	105	0.37812966	14712743	0.020028612	0.8481985	1.0	6867
GOBP_NEGATIVE_REGULATION_OF_UBIQUITIN_DEPENDENT_PROTEIN_CATABOLIC_PROCESS	53	0.42229995	14701072	0.037993923	0.8472844	1.0	4024
GOBP_MAST_CELL_ACTIVATION_INVOLVED_IN_IMMUNE_RESPONSE	68	0.40495756	1469824	0.032305434	0.8416272	1.0	7438
GOBP_REGULATION_OF_B_CELL_APOPTOTIC_PROCESS	26	0.49470675	14678515	0.054237287	0.84545064	1.0	662
GOBP_POSITIVE_REGULATION_OF_TYPE_2_IMMUNE_RESPONSE	18	0.53619397	14674551	0.07728706	0.8403974	1.0	1790
GOBP_REGULATION_OF_ESTABLISHMENT_OF_PLANAR_POLARITY	43	0.4401949	14670879	0.03374233	0.83526677	1.0	6729
GOBP_REGULATION_OF_INTRINSIC_APOPTOTIC_SIGNALING_PATHWAY_IN_RESPONSE_TO_DNA_DAMAGE_BY_P53_CLASS_MEDIATOR	16	0.54912555	14649943	0.060402684	0.8397915	1.0	2184
GOBP_REGULATION_OF_HEMOPOIESIS	438	0.3232716	14630278	0.0	0.8437333	1.0	5671
GOBP_REGULATION_OF_CD8_POSITIVE_ALPHA_BETA_T_CELL_ACTIVATION	42	0.44565287	14624666	0.047328245	0.83982563	1.0	1639
GOBP_HYPERSENSITIVITY	38	0.45128807	14624307	0.0446281	0.8331561	1.0	1639
GOBP_POSITIVE_REGULATION_OF_ACTIVATED_T_CELL_PROLIFERATION	27	0.48371804	14618901	0.058139537	0.82954854	1.0	5230
GOBP_EATING_BEHAVIOR	51	0.42374364	14614425	0.046728972	0.8255114	1.0	4197
GOBP_T_HELPER_1_CELL_DIFFERENTIATION	28	0.48151046	14613806	0.04597701	0.81925344	1.0	2545
GOBP_INTEGRATED_STRESS_RESPONSE_SIGNALING	21	0.5112777	1461199	0.07446808	0.8137845	1.0	2464
GOBP_NEGATIVE_REGULATION_OF_BONE_MINERALIZATION	19	0.5180118	14603826	0.05811966	0.8113398	1.0	8332
GOBP_NEGATIVE_REGULATION_OF_SIGNAL_TRANSDUCTION_BY_P53_CLASS_MEDIATOR	33	0.46663642	14590251	0.053658538	0.8121044	1.0	2390
GOBP_MITOTIC_CYTOKINETIC_PROCESS	25	0.49551687	14584088	0.052188553	0.80903226	1.0	2147
GOBP_CD8_POSITIVE_ALPHA_BETA_T_CELL_DIFFERENTIATION	21	0.5124085	14566045	0.07705479	0.8129216	1.0	5145
GOBP_REGULATION_OF_NUCLEAR_TRANSCRIBED_MRNA_POLY_A_TAIL_SHORTENING	15	0.5509111	1451475	0.0867347	0.8336968	1.0	8244
GOBP_POSITIVE_REGULATION_OF_ACUTE_INFLAMMATORY_RESPONSE_TO_ANTIGENIC_STIMULUS	33	0.4626991	14494137	0.05882353	0.83882195	1.0	1639
GOBP_ENDOCRINE_HORMONE_SECRETION	71	0.40030688	14490426	0.042056076	0.8347532	1.0	7488
GOBP_POSITIVE_REGULATION_OF_MACROPHAGE_CYTOKINE_PRODUCTION	29	0.47747153	14485627	0.061359867	0.83136636	1.0	1925
GOBP_NUCLEAR_BODY_ORGANIZATION	18	0.53026587	1447148	0.079931974	0.8326818	1.0	4382
GOBP_MESENCHYMAL_TO_EPITHELIAL_TRANSITION	18	0.527019	14445744	0.069421485	0.84048104	1.0	6525
GOBP_REGULATION_OF_CATECHOLAMINE_METABOLIC_PROCESS	25	0.4826609	14438419	0.057921637	0.83875895	1.0	2390
GOBP_PYRIMIDINE_CONTAINING_COMPOUND_CATABOLIC_PROCESS	27	0.4743212	14410174	0.069243155	0.8486011	1.0	4304
GOBP_T_CELL_DIFFERENTIATION	333	0.32015947	14403701	0.0024301338	0.84602004	1.0	5789
GOBP_EMBRYONIC_SKELETAL_JOINT_DEVELOPMENT	16	0.5315114	14387954	0.080267556	0.8488438	1.0	5833
GOBP_CD4_POSITIVE_ALPHA_BETA_T_CELL_DIFFERENTIATION	100	0.37277973	14386145	0.02351314	0.8438347	1.0	3066
GOBP_ENERGY_HOMEOSTASIS	105	0.36480033	14381516	0.029745042	0.840536	1.0	3691
GOBP_NEGATIVE_REGULATION_OF_PROTEASOMAL_UBIQUITIN_DEPENDENT_PROTEIN_CATABOLIC_PROCESS	39	0.4448801	14381146	0.054095827	0.83492935	1.0	4024
GOBP_NATURAL_KILLER_CELL_CYTOKINE_PRODUCTION	30	0.45999953	14374982	0.0659164	0.83239096	1.0	1639
GOBP_RESPONSE_TO_STILBENOID	22	0.49964362	14374713	0.07755776	0.8269108	1.0	4730
GOBP_MYELOID_LEUKOCYTE_MEDIATED_IMMUNITY	147	0.35375875	14371239	0.0151306745	0.823183	1.0	7438
GOBP_REGULATION_OF_LEUKOCYTE_DIFFERENTIATION	354	0.32072854	14367455	0.0012033695	0.8195985	1.0	5068
GOBP_ANTIGEN_PROCESSING_AND_PRESENTATION_OF_EXOGENOUS_ANTIGEN	55	0.41220078	14330202	0.060371518	0.8342341	1.0	3195
GOBP_PYRIMIDINE_DEOXYRIBONUCLEOSIDE_MONOPHOSPHATE_METABOLIC_PROCESS	15	0.5563653	1432409	0.08099174	0.83166564	1.0	2611
GOBP_LEUKOCYTE_DEGRANULATION	94	0.37390438	14315	0.036337208	0.8312367	1.0	6520
GOBP_MRNA_3_END_PROCESSING	53	0.4160109	14306533	0.040518638	0.83037955	1.0	4837
GOBP_ANTIGEN_PROCESSING_AND_PRESENTATION_OF_EXOGENOUS_PEPTIDE_ANTIGEN_VIA_MHC_CLASS_II	19	0.51676434	14306078	0.08143322	0.8252357	1.0	3881
GOBP_POSITIVE_REGULATION_OF_MYELOID_CELL_DIFFERENTIATION	109	0.3686781	14298897	0.022068966	0.82371366	1.0	7010
GOBP_RIBOSOMAL_SMALL_SUBUNIT_BIOGENESIS	102	0.36935464	14296572	0.029247912	0.81972593	1.0	5309
GOBP_POSITIVE_REGULATION_OF_TYPE_II_INTERFERON_PRODUCTION	81	0.37985402	1429375	0.03742515	0.81588507	1.0	2394
GOBP_NEGATIVE_REGULATION_OF_LEUKOCYTE_CELL_CELL_ADHESION	151	0.35050228	14281723	0.017449664	0.81695694	1.0	5656
GOBP_NEGATIVE_REGULATION_OF_IMMUNE_EFFECTOR_PROCESS	164	0.34537256	14267261	0.0118733505	0.819262	1.0	6018
GOBP_POSITIVE_REGULATION_OF_NATURAL_KILLER_CELL_MEDIATED_IMMUNITY	60	0.40521976	14258687	0.04962406	0.81910247	1.0	4564
GOBP_TYPE_II_HYPERSENSITIVITY	28	0.47800875	1424317	0.08293461	0.82196975	1.0	1639
GOBP_LYMPHOCYTE_HOMEOSTASIS	94	0.3747588	14240494	0.033045977	0.8183655	1.0	5937
GOBP_REGULATION_OF_ALPHA_BETA_T_CELL_ACTIVATION	146	0.34745598	14226899	0.01690141	0.82037485	1.0	3042
GOBP_HEMATOPOIETIC_STEM_CELL_PROLIFERATION	39	0.44521812	14225672	0.06138934	0.81608427	1.0	3173
GOBP_CD4_POSITIVE_ALPHA_BETA_T_CELL_ACTIVATION	132	0.35233122	14217682	0.024390243	0.8151262	1.0	5937
GOBP_MACROPHAGE_CYTOKINE_PRODUCTION	51	0.4123218	14199191	0.056074765	0.81974435	1.0	4801
GOBP_POSITIVE_REGULATION_OF_MUSCLE_CELL_DIFFERENTIATION	82	0.3779088	14185324	0.042962965	0.82216656	1.0	3055
GOBP_REGULATION_OF_PHAGOCYTOSIS	120	0.36168465	14183941	0.03760446	0.8179054	1.0	4417
GOBP_REGULATION_OF_ADIPOSE_TISSUE_DEVELOPMENT	19	0.5009529	14178127	0.07401033	0.8161098	1.0	1803
GOBP_ADENYLATE_CYCLASE_MODULATING_G_PROTEIN_COUPLED_RECEPTOR_SIGNALING_PATHWAY	238	0.3261516	14169914	0.0125470515	0.8152458	1.0	4619
GOBP_LYSOSOMAL_MEMBRANE_ORGANIZATION	15	0.53642565	141505	0.090277776	0.82060593	1.0	2147
GOBP_REGULATION_OF_P38MAPK_CASCADE	43	0.42083734	14150344	0.05108359	0.81591463	1.0	1728
GOBP_PROTEIN_RNA_COMPLEX_ORGANIZATION	174	0.33890736	14141666	0.02124834	0.8157398	1.0	5197
GOBP_ADIPOSE_TISSUE_DEVELOPMENT	68	0.3836112	14137387	0.057488654	0.8134844	1.0	3487
GOBP_NEGATIVE_REGULATION_OF_ALPHA_BETA_T_CELL_DIFFERENTIATION	30	0.45689726	1413578	0.09195402	0.80961514	1.0	2545
GOBP_REGULATION_OF_LYMPHOCYTE_DIFFERENTIATION	225	0.32686713	14133779	0.015544041	0.8059689	1.0	5789
GOBP_PHOSPHATIDYLINOSITOL_PHOSPHATE_BIOSYNTHETIC_PROCESS	54	0.40806404	14124961	0.05221519	0.80588496	1.0	5596
GOBP_MYELOID_LEUKOCYTE_CYTOKINE_PRODUCTION	66	0.39395556	14121643	0.052785926	0.80300605	1.0	4801
GOBP_B_CELL_APOPTOTIC_PROCESS	33	0.44865474	14109719	0.07807309	0.8045856	1.0	662
GOBP_NUCLEAR_ENVELOPE_ORGANIZATION	49	0.40980908	1410375	0.049773756	0.8032182	1.0	5164
GOBP_POSITIVE_REGULATION_OF_INTERFERON_BETA_PRODUCTION	50	0.41724846	14053217	0.049612403	0.8246026	1.0	4611
GOBP_LEUKOCYTE_HOMEOSTASIS	140	0.34661287	14050348	0.028493894	0.82146037	1.0	5596
GOBP_MRNA_TRANSPORT	111	0.35889885	14045208	0.034833092	0.8195874	1.0	4252
GOBP_NICOTINAMIDE_NUCLEOTIDE_BIOSYNTHETIC_PROCESS	16	0.52656126	14033108	0.09122203	0.821445	1.0	3891
GOBP_POSITIVE_REGULATION_OF_CELL_CYCLE_G2_M_PHASE_TRANSITION	32	0.44952023	14029855	0.08038585	0.81855583	1.0	1868
GOBP_CELL_AGGREGATION	26	0.46542358	14027267	0.09120521	0.8154134	1.0	3039
GOBP_POSITIVE_REGULATION_OF_IMMUNE_EFFECTOR_PROCESS	299	0.31776604	14025607	0.00747198	0.81184316	1.0	5602
GOBP_CELLULAR_RESPONSE_TO_VIRUS	47	0.41089505	14024947	0.06842924	0.80779797	1.0	5061
GOBP_NEGATIVE_REGULATION_OF_COMPLEMENT_ACTIVATION	15	0.53903824	14024656	0.090277776	0.8036291	1.0	11
GOBP_POSITIVE_REGULATION_OF_RESPONSE_TO_CYTOKINE_STIMULUS	63	0.3919422	13994958	0.058359623	0.8143445	1.0	4325
GOBP_RIBONUCLEOPROTEIN_COMPLEX_BIOGENESIS	426	0.30847853	13987358	0.005875441	0.8138103	1.0	5197
GOBP_NEGATIVE_REGULATION_OF_B_CELL_APOPTOTIC_PROCESS	19	0.51214224	139852	0.0983871	0.81059206	1.0	662
GOBP_CYTOKINE_PRODUCTION_INVOLVED_IN_IMMUNE_RESPONSE	173	0.33667704	13980511	0.014511873	0.8088015	1.0	4817
GOBP_REGULATION_OF_BONE_MINERALIZATION	86	0.37412533	13976076	0.041297935	0.8068628	1.0	6867
GOBP_NEGATIVE_REGULATION_OF_T_HELPER_CELL_DIFFERENTIATION	21	0.49521422	13967116	0.08223684	0.8072721	1.0	5656
GOBP_DEFENSE_RESPONSE_TO_BACTERIUM	371	0.3110574	13951625	0.006002401	0.8111285	1.0	6572
GOBP_RIBOSOMAL_LARGE_SUBUNIT_BIOGENESIS	72	0.37623626	1394603	0.047328245	0.809987	1.0	7744
GOBP_ALPHA_BETA_T_CELL_ACTIVATION	218	0.32797095	13937744	0.010376135	0.8099282	1.0	3066
GOBP_SIGNAL_TRANSDUCTION_INVOLVED_IN_REGULATION_OF_GENE_EXPRESSION	27	0.46321607	13933916	0.09931507	0.80766046	1.0	3995
GOBP_C21_STEROID_HORMONE_METABOLIC_PROCESS	42	0.41942415	13926326	0.062801935	0.807369	1.0	3149
GOBP_POSITIVE_REGULATION_OF_G_PROTEIN_COUPLED_RECEPTOR_SIGNALING_PATHWAY	32	0.4510244	13916869	0.08552632	0.8079909	1.0	5337
GOBP_POSITIVE_REGULATION_OF_LEUKOCYTE_CELL_CELL_ADHESION	293	0.3147223	13910719	0.016149068	0.8070202	1.0	3927
GOBP_MAST_CELL_ACTIVATION	94	0.35960174	13881215	0.05065123	0.8178077	1.0	5952
GOBP_POSITIVE_REGULATION_OF_NUCLEAR_TRANSCRIBED_MRNA_CATABOLIC_PROCESS_DEADENYLATION_DEPENDENT_DECAY	15	0.55314887	13880801	0.11582382	0.81396985	1.0	9345
GOBP_PHOTORECEPTOR_CELL_OUTER_SEGMENT_ORGANIZATION	15	0.54146975	13860332	0.09650582	0.8202444	1.0	2769
GOBP_VACUOLAR_LOCALIZATION	97	0.35897052	13856572	0.053672317	0.8182396	1.0	5952
GOBP_CARTILAGE_CONDENSATION	21	0.48202235	13834167	0.093959734	0.82570094	1.0	3039
GOBP_ANTIGEN_PROCESSING_AND_PRESENTATION_OF_PEPTIDE_ANTIGEN	68	0.374133	13817487	0.056577086	0.8303646	1.0	3341
GOBP_RESPONSE_TO_MOLECULE_OF_BACTERIAL_ORIGIN	345	0.3093573	13812169	0.012077294	0.8291811	1.0	5369
GOBP_POSITIVE_REGULATION_OF_INTERLEUKIN_1_BETA_PRODUCTION	58	0.39148006	13811702	0.06736527	0.82544273	1.0	4448
GOBP_SERTOLI_CELL_DEVELOPMENT	22	0.479665	13798692	0.118892506	0.82819015	1.0	2435
GOBP_POSITIVE_REGULATION_OF_INFLAMMATORY_RESPONSE_TO_ANTIGENIC_STIMULUS	39	0.41813537	13762379	0.08412699	0.842426	1.0	2237
GOBP_NEGATIVE_REGULATION_OF_BIOMINERAL_TISSUE_DEVELOPMENT	26	0.4639629	13739616	0.101265825	0.85001755	1.0	7814
GOBP_TRANSLATIONAL_INITIATION	114	0.34693462	13732998	0.034883723	0.8495587	1.0	4575
GOBP_NEGATIVE_REGULATION_OF_PROTEASOMAL_PROTEIN_CATABOLIC_PROCESS	52	0.39111733	13730043	0.065252855	0.8472108	1.0	4024
GOBP_REGULATION_OF_NATURAL_KILLER_CELL_DIFFERENTIATION	19	0.49255106	13723252	0.110918544	0.84672534	1.0	5027
GOBP_NONRIBOSOMAL_PEPTIDE_BIOSYNTHETIC_PROCESS	16	0.51969236	13721334	0.10154905	0.8438131	1.0	3384
GOBP_POSITIVE_REGULATION_OF_VIRAL_PROCESS	65	0.3928352	13721085	0.07669173	0.8400743	1.0	3061
GOBP_T_HELPER_CELL_LINEAGE_COMMITMENT	17	0.5016758	13710182	0.10154905	0.8418136	1.0	2034
GOBP_POSITIVE_REGULATION_OF_INTERLEUKIN_6_PRODUCTION	111	0.35240215	13700663	0.031420764	0.84281844	1.0	5558
GOBP_RESPONSE_TO_ZINC_ION	38	0.42021167	13694819	0.094249204	0.8421149	1.0	2370
GOBP_REGULATION_OF_HAIR_FOLLICLE_DEVELOPMENT	21	0.48328555	13673598	0.1079258	0.8490495	1.0	5739
GOBP_INTERFERON_BETA_PRODUCTION	70	0.37633592	13663899	0.06758833	0.85029274	1.0	5060
GOBP_GLYCEROL_METABOLIC_PROCESS	21	0.48256445	13652068	0.104273506	0.8529528	1.0	68
GOBP_POLY_A_PLUS_MRNA_EXPORT_FROM_NUCLEUS	24	0.46679324	13646499	0.1092437	0.85203743	1.0	3351
GOBP_NUCLEOTIDE_BINDING_DOMAIN_LEUCINE_RICH_REPEAT_CONTAINING_RECEPTOR_SIGNALING_PATHWAY	22	0.47806114	13629959	0.095	0.85700625	1.0	3719
GOBP_PLATELET_AGGREGATION	56	0.38867724	13623865	0.07777778	0.8562818	1.0	5369
GOBP_REGULATION_OF_DNA_DAMAGE_CHECKPOINT	24	0.46622673	13611745	0.11260504	0.8592271	1.0	2363
GOBP_ADENYLATE_CYCLASE_ACTIVATING_G_PROTEIN_COUPLED_RECEPTOR_SIGNALING_PATHWAY	160	0.3277722	13611696	0.038303692	0.8554992	1.0	4834
GOBP_GONADOTROPIN_SECRETION	18	0.49495658	13611256	0.10763889	0.8519491	1.0	6836
GOBP_CHONDROCYTE_DEVELOPMENT	35	0.42963922	13589694	0.07779579	0.85911757	1.0	3989
GOBP_NUCLEOTIDE_BINDING_OLIGOMERIZATION_DOMAIN_CONTAINING_2_SIGNALING_PATHWAY	18	0.5037685	13588867	0.10769231	0.8558421	1.0	3719
GOBP_RNA_SPLICING_VIA_TRANSESTERIFICATION_REACTIONS	277	0.30881578	13580533	0.015018773	0.8566118	1.0	5137
GOBP_SMOOTHENED_SIGNALING_PATHWAY_INVOLVED_IN_DORSAL_VENTRAL_NEURAL_TUBE_PATTERNING	16	0.5091926	13569322	0.114922814	0.8585697	1.0	4750
GOBP_PYRIMIDINE_DEOXYRIBONUCLEOTIDE_METABOLIC_PROCESS	20	0.4839129	13557758	0.12438625	0.86122	1.0	2611
GOBP_HAIR_CYCLE_PHASE	22	0.47609097	13552392	0.10914928	0.86044925	1.0	6322
GOBP_LATE_ENDOSOME_TO_VACUOLE_TRANSPORT	26	0.45663217	135438	0.10231023	0.8611508	1.0	2147
GOBP_REACTIVE_OXYGEN_SPECIES_BIOSYNTHETIC_PROCESS	62	0.37557918	13536104	0.06431853	0.8616089	1.0	4051
GOBP_POSITIVE_REGULATION_OF_MRNA_PROCESSING	38	0.40849504	13510132	0.096273296	0.87162966	1.0	4187
GOBP_POSITIVE_REGULATION_OF_B_CELL_MEDIATED_IMMUNITY	69	0.36923125	13505166	0.07131783	0.8701991	1.0	2237
GOBP_REGULATION_OF_VASCULAR_ENDOTHELIAL_GROWTH_FACTOR_RECEPTOR_SIGNALING_PATHWAY	33	0.4313265	13495153	0.10586319	0.8718564	1.0	2927
GOBP_POSITIVE_REGULATION_OF_TYPE_I_INTERFERON_PRODUCTION	78	0.3658895	13494235	0.0727003	0.8686374	1.0	5061
GOBP_NEGATIVE_REGULATION_OF_MEIOTIC_CELL_CYCLE	21	0.47057077	13491775	0.12410072	0.86646706	1.0	798
GOBP_PYRIDINE_NUCLEOTIDE_BIOSYNTHETIC_PROCESS	19	0.4848553	13489898	0.11892797	0.86388487	1.0	3891
GOBP_POSITIVE_REGULATION_OF_MYELOID_LEUKOCYTE_CYTOKINE_PRODUCTION_INVOLVED_IN_IMMUNE_RESPONSE	40	0.40801987	13482299	0.09048362	0.86423045	1.0	3286
GOBP_GLUCOCORTICOID_SECRETION	15	0.5133106	13478267	0.117056854	0.8628554	1.0	6910
GOBP_CELLULAR_RESPONSE_TO_BIOTIC_STIMULUS	278	0.30822155	13474863	0.018115941	0.86105025	1.0	5369
GOBP_POSITIVE_REGULATION_OF_CYTOKINE_PRODUCTION_INVOLVED_IN_IMMUNE_RESPONSE	108	0.34331873	1347471	0.0433526	0.85765016	1.0	2184
GOBP_POSITIVE_REGULATION_OF_GLIAL_CELL_PROLIFERATION	30	0.44197395	1347039	0.09375	0.85633713	1.0	5771
GOBP_MATURATION_OF_SSU_RRNA	47	0.39431122	1345729	0.10393701	0.8598118	1.0	5309
GOBP_POSITIVE_REGULATION_OF_CELL_CELL_ADHESION	344	0.29863137	13450072	0.013513514	0.85986644	1.0	4556
GOBP_REGULATION_OF_B_CELL_MEDIATED_IMMUNITY	89	0.3549437	13447574	0.058651026	0.8576407	1.0	2551
GOBP_POSITIVE_REGULATION_OF_BLOOD_VESSEL_ENDOTHELIAL_CELL_MIGRATION	58	0.37357715	13443817	0.091603056	0.8561049	1.0	2949
GOBP_SKELETAL_MUSCLE_CONTRACTION	43	0.39824927	13438617	0.09621451	0.85547876	1.0	2406
GOBP_CD8_POSITIVE_ALPHA_BETA_T_CELL_PROLIFERATION	31	0.43028247	13432606	0.10601266	0.8551395	1.0	1639
GOBP_SEROTONIN_TRANSPORT	31	0.43551418	13432486	0.109004736	0.85182947	1.0	3527
GOBP_PLASMA_MEMBRANE_REPAIR	30	0.43787953	13424643	0.10232558	0.8526825	1.0	3232
GOBP_CELLULAR_RESPONSE_TO_MECHANICAL_STIMULUS	49	0.3920186	13423086	0.08056872	0.85009766	1.0	5172
GOBP_REGULATION_OF_ALPHA_BETA_T_CELL_DIFFERENTIATION	78	0.3612099	13418972	0.07186545	0.8490458	1.0	5937
GOBP_INTRINSIC_APOPTOTIC_SIGNALING_PATHWAY_IN_RESPONSE_TO_ENDOPLASMIC_RETICULUM_STRESS	66	0.3794521	13413454	0.08714919	0.8487133	1.0	3341
GOBP_MULTI_MULTICELLULAR_ORGANISM_PROCESS	199	0.31775	13411534	0.036316473	0.8463855	1.0	3692
GOBP_NEGATIVE_REGULATION_OF_MULTICELLULAR_ORGANISM_GROWTH	17	0.491526	13407395	0.1365936	0.845197	1.0	2217
GOBP_POSITIVE_REGULATION_OF_LYMPHOCYTE_DIFFERENTIATION	139	0.33021584	13407147	0.04155496	0.8420939	1.0	5145
GOBP_NEGATIVE_REGULATION_OF_T_CELL_PROLIFERATION	81	0.35729402	13400041	0.053545587	0.8426087	1.0	5459
GOBP_INTERLEUKIN_17_PRODUCTION	47	0.39200014	13375148	0.09348915	0.8517448	1.0	1454
GOBP_WATER_TRANSPORT	22	0.44930264	13364749	0.12251656	0.8537881	1.0	3656
GOBP_MRNA_PROCESSING	468	0.2925696	13364611	0.009248555	0.85064435	1.0	5137
GOBP_POSITIVE_REGULATION_OF_EPIDERMAL_CELL_DIFFERENTIATION	22	0.4609652	13363094	0.12131148	0.8481523	1.0	5927
GOBP_REGULATION_OF_PRODUCTION_OF_MOLECULAR_MEDIATOR_OF_IMMUNE_RESPONSE	224	0.30999908	13361546	0.022516556	0.8457316	1.0	5571
GOBP_SERINE_FAMILY_AMINO_ACID_BIOSYNTHETIC_PROCESS	16	0.5042518	13361288	0.12241379	0.8427526	1.0	397
GOBP_NEGATIVE_REGULATION_OF_VIRAL_LIFE_CYCLE	35	0.4189832	13357517	0.10969793	0.84153533	1.0	2833
GOBP_POSITIVE_REGULATION_OF_INTRINSIC_APOPTOTIC_SIGNALING_PATHWAY	73	0.37046558	13357244	0.07025411	0.8385899	1.0	2361
GOBP_POSITIVE_REGULATION_OF_STEROID_HORMONE_SECRETION	16	0.50233203	13341697	0.13275862	0.843349	1.0	2743
GOBP_T_CELL_PROLIFERATION	266	0.3066421	13335009	0.028714107	0.84349597	1.0	5558
GOBP_POSITIVE_REGULATION_OF_PROTEIN_EXPORT_FROM_NUCLEUS	20	0.47007018	13320506	0.13344595	0.8477983	1.0	1387
GOBP_WATER_SOLUBLE_VITAMIN_METABOLIC_PROCESS	47	0.39284945	13314426	0.08308157	0.847745	1.0	2002
GOBP_RNA_5_END_PROCESSING	19	0.4716972	13298612	0.13458262	0.8525592	1.0	3500
GOBP_RESPONSE_TO_COCAINE	43	0.39922178	13298154	0.11332312	0.8496985	1.0	3833
GOBP_HOMOTYPIC_CELL_CELL_ADHESION	84	0.3496656	13273278	0.072271384	0.85910636	1.0	5369
GOBP_FEMALE_PREGNANCY	166	0.32080528	13272189	0.048492793	0.856554	1.0	3378
GOBP_RNA_3_END_PROCESSING	96	0.34436166	13259407	0.06373293	0.85974914	1.0	4837
GOBP_REGULATION_OF_INTERLEUKIN_4_PRODUCTION	56	0.38365006	1325004	0.0873494	0.8613095	1.0	4839
GOBP_FC_GAMMA_RECEPTOR_SIGNALING_PATHWAY	15	0.51023215	13243823	0.12730318	0.86144584	1.0	8278
GOBP_POSITIVE_REGULATION_OF_INTERLEUKIN_1_PRODUCTION	68	0.36324608	13240323	0.103975534	0.86015344	1.0	5838
GOBP_TOR_SIGNALING	174	0.3197902	13240128	0.038057745	0.8572417	1.0	5319
GOBP_NEGATIVE_REGULATION_OF_AUTOPHAGY	80	0.3560046	13236586	0.0704023	0.8559024	1.0	2321
GOBP_POSITIVE_REGULATION_OF_LYMPHOCYTE_ACTIVATION	347	0.29652792	13222578	0.018337408	0.8599815	1.0	3927
GOBP_N_TERMINAL_PROTEIN_AMINO_ACID_MODIFICATION	26	0.43806273	13217127	0.115447156	0.8597983	1.0	2447
GOBP_NEGATIVE_REGULATION_OF_RELEASE_OF_CYTOCHROME_C_FROM_MITOCHONDRIA	22	0.46032238	1320391	0.12776831	0.86359525	1.0	2528
GOBP_NEGATIVE_REGULATION_OF_INTRINSIC_APOPTOTIC_SIGNALING_PATHWAY_IN_RESPONSE_TO_DNA_DAMAGE	26	0.44196853	13196338	0.1442786	0.86457986	1.0	2184
GOBP_T_CELL_DIFFERENTIATION_INVOLVED_IN_IMMUNE_RESPONSE	84	0.3533301	13192983	0.088193454	0.8633743	1.0	3066
GOBP_POSITIVE_REGULATION_OF_STEROID_BIOSYNTHETIC_PROCESS	29	0.43526235	13191606	0.11591695	0.86113626	1.0	3927
GOBP_REGULATION_OF_MYOTUBE_DIFFERENTIATION	46	0.3917289	13189788	0.10344828	0.8591105	1.0	3055
GOBP_NEGATIVE_REGULATION_OF_HUMORAL_IMMUNE_RESPONSE	19	0.47460547	13189411	0.11355932	0.856355	1.0	2551
GOBP_POSITIVE_REGULATION_OF_ACUTE_INFLAMMATORY_RESPONSE	52	0.37733728	13185983	0.09924812	0.85534143	1.0	4625
GOBP_RESPONSE_TO_PROSTAGLANDIN_E	20	0.46926203	13181816	0.13531353	0.8547362	1.0	6162
GOBP_ALPHA_BETA_T_CELL_DIFFERENTIATION	138	0.33090726	1317489	0.046089385	0.85528916	1.0	5789
GOBP_ACUTE_INFLAMMATORY_RESPONSE_TO_ANTIGENIC_STIMULUS	53	0.38098767	13169754	0.10550459	0.8548368	1.0	1762
GOBP_SECONDARY_PALATE_DEVELOPMENT	27	0.43443677	13164676	0.13400336	0.8544978	1.0	4477
GOBP_T_CELL_SELECTION	55	0.37386096	13162786	0.084084086	0.8525605	1.0	6409
GOBP_CELL_CELL_SIGNALING_BY_WNT	454	0.28802946	13153666	0.024475524	0.85412407	1.0	4757
GOBP_REGULATION_OF_INTRINSIC_APOPTOTIC_SIGNALING_PATHWAY_IN_RESPONSE_TO_DNA_DAMAGE	38	0.3990515	13147175	0.1107438	0.85450786	1.0	2184
GOBP_LEUKOCYTE_CELL_CELL_ADHESION	434	0.28995195	13144951	0.020689655	0.8527022	1.0	5078
GOBP_ICOSANOID_BIOSYNTHETIC_PROCESS	48	0.3820401	1314488	0.10485133	0.84992456	1.0	1423
GOBP_ARGININE_METABOLIC_PROCESS	19	0.47619396	13141527	0.13300492	0.8487295	1.0	7726
GOBP_RESPONSE_TO_AMINO_ACID_STARVATION	54	0.37765044	13130672	0.10989011	0.8512341	1.0	3017
GOBP_POSITIVE_REGULATION_OF_PRODUCTION_OF_MOLECULAR_MEDIATOR_OF_IMMUNE_RESPONSE	161	0.3201272	13127394	0.05511811	0.8501656	1.0	2184
GOBP_REGULATION_OF_MULTICELLULAR_ORGANISM_GROWTH	88	0.3500986	1311494	0.08794326	0.8535772	1.0	3927
GOBP_INTERLEUKIN_4_PRODUCTION	64	0.35990605	13113235	0.0960961	0.8516151	1.0	1639
GOBP_PYRIDINE_CONTAINING_COMPOUND_BIOSYNTHETIC_PROCESS	23	0.45360494	13108908	0.13179572	0.85112846	1.0	6215
GOBP_REGULATION_OF_NATURAL_KILLER_CELL_MEDIATED_IMMUNITY	85	0.34938398	13098001	0.09724238	0.8536962	1.0	6004
GOBP_POSITIVE_REGULATION_OF_STRIATED_MUSCLE_CELL_DIFFERENTIATION	59	0.37596345	13085427	0.09546166	0.85699344	1.0	3055
GOBP_REGULATION_OF_TRANSLATIONAL_INITIATION	65	0.35896242	13082594	0.103715174	0.85564333	1.0	4575
GOBP_RIBOSOME_BIOGENESIS	313	0.29410365	13057091	0.029020555	0.8656461	1.0	5154
GOBP_LIPOPROTEIN_METABOLIC_PROCESS	135	0.3225087	13054088	0.055172414	0.8643823	1.0	5492
GOBP_BONE_MINERALIZATION	136	0.3268795	13053153	0.06518724	0.8620456	1.0	6867
GOBP_MATERNAL_PLACENTA_DEVELOPMENT	36	0.4069726	13036534	0.11881188	0.86747825	1.0	2824
GOBP_POSITIVE_REGULATION_OF_RECEPTOR_SIGNALING_PATHWAY_VIA_STAT	72	0.3573662	13035693	0.088626295	0.86521083	1.0	2449
GOBP_HOMOLOGOUS_CHROMOSOME_PAIRING_AT_MEIOSIS	54	0.3768754	130206	0.116242036	0.8700109	1.0	4871
GOBP_PROGESTERONE_METABOLIC_PROCESS	19	0.47066703	13015424	0.14485165	0.87000835	1.0	3149
GOBP_POSITIVE_REGULATION_OF_MAST_CELL_ACTIVATION_INVOLVED_IN_IMMUNE_RESPONSE	23	0.44731855	13015311	0.16071428	0.86734426	1.0	5761
GOBP_TISSUE_REGENERATION	73	0.34866044	13012825	0.0931677	0.86582714	1.0	2862
GOBP_CIRCADIAN_SLEEP_WAKE_CYCLE	39	0.40010077	13010806	0.11912226	0.8641388	1.0	1631
GOBP_POSITIVE_REGULATION_OF_OSTEOBLAST_PROLIFERATION	15	0.4875404	12999458	0.1462185	0.86692005	1.0	5369
GOBP_VIRAL_RELEASE_FROM_HOST_CELL	24	0.44643563	12988583	0.14169382	0.86952996	1.0	2147
GOBP_POSITIVE_REGULATION_OF_TORC1_SIGNALING	52	0.38527718	12981714	0.12695925	0.8701707	1.0	1736
GOBP_NEGATIVE_REGULATION_OF_PROTEOLYSIS_INVOLVED_IN_PROTEIN_CATABOLIC_PROCESS	68	0.3577608	1297937	0.098966025	0.86858684	1.0	4024
GOBP_PHOSPHOLIPID_DEPHOSPHORYLATION	40	0.39768404	1297481	0.13716109	0.8682476	1.0	1472
GOBP_REGULATION_OF_SENSORY_PERCEPTION	21	0.4597814	12973512	0.15483871	0.8661717	1.0	3176
GOBP_REGULATION_OF_TOLERANCE_INDUCTION	20	0.45987558	1297104	0.16584565	0.8647235	1.0	2551
GOBP_TYPE_II_INTERFERON_PRODUCTION	136	0.31882653	12969639	0.07053942	0.8628357	1.0	2545
GOBP_LEUKOCYTE_MEDIATED_IMMUNITY	481	0.28364995	12969189	0.024193548	0.86048555	1.0	6004
GOBP_REGULATION_OF_HEMATOPOIETIC_STEM_CELL_PROLIFERATION	18	0.477889	1296408	0.1442953	0.86044085	1.0	1538
GOBP_PLASMA_MEMBRANE_FUSION	28	0.41580284	12954338	0.15714286	0.86248755	1.0	6741
GOBP_CELL_DIFFERENTIATION_INVOLVED_IN_EMBRYONIC_PLACENTA_DEVELOPMENT	33	0.409171	12953436	0.12557428	0.86035293	1.0	2790
GOBP_NEGATIVE_REGULATION_OF_CELL_KILLING	57	0.3695944	12953197	0.12096774	0.8578976	1.0	2231
GOBP_REGULATION_OF_CHROMATIN_ORGANIZATION	50	0.3701106	12953055	0.10662359	0.85540485	1.0	5520
GOBP_CELL_ACTIVATION_INVOLVED_IN_IMMUNE_RESPONSE	320	0.2951547	12952278	0.027677497	0.85323834	1.0	5571
GOBP_ENDOCRINE_PROCESS	111	0.33243614	12939367	0.08869814	0.8569555	1.0	7488
GOBP_POSITIVE_REGULATION_OF_CYTOKINE_PRODUCTION_INVOLVED_IN_INFLAMMATORY_RESPONSE	28	0.4176359	12927321	0.1609756	0.860209	1.0	2237
GOBP_DICARBOXYLIC_ACID_CATABOLIC_PROCESS	16	0.48414752	12926489	0.18196458	0.85809726	1.0	2463
GOBP_ALPHA_BETA_T_CELL_PROLIFERATION	77	0.34515405	12912681	0.08702065	0.86239505	1.0	1741
GOBP_CELLULAR_RESPONSE_TO_EXTERNAL_STIMULUS	311	0.29253596	12897346	0.043583535	0.8671544	1.0	6533
GOBP_POSITIVE_T_CELL_SELECTION	40	0.38876724	12895622	0.1234375	0.8654292	1.0	2361
GOBP_EXTRACELLULAR_VESICLE_BIOGENESIS	24	0.43818456	12895215	0.14529915	0.86311466	1.0	2390
GOBP_BASIC_AMINO_ACID_TRANSPORT	17	0.4792753	12892878	0.14359862	0.8617144	1.0	7347
GOBP_POSITIVE_REGULATION_OF_STEROID_METABOLIC_PROCESS	39	0.39438143	12892785	0.13556619	0.8592479	1.0	3927
GOBP_REGULATION_OF_T_CELL_PROLIFERATION	223	0.30482528	1289084	0.052767053	0.8577217	1.0	5482
GOBP_REGULATION_OF_AMINE_METABOLIC_PROCESS	39	0.39412823	12889736	0.13149351	0.8558066	1.0	2390
GOBP_POSITIVE_REGULATION_OF_EMBRYONIC_DEVELOPMENT	24	0.44515458	12886597	0.14629948	0.854913	1.0	4241
GOBP_REGULATION_OF_ACTIVATED_T_CELL_PROLIFERATION	44	0.38474214	12884283	0.1263823	0.85364676	1.0	5230
GOBP_REGULATION_OF_MITOPHAGY	17	0.48342404	12874683	0.1394958	0.85601723	1.0	5268
GOBP_REGULATION_OF_AUTOPHAGOSOME_ASSEMBLY	45	0.38970447	1287056	0.1466877	0.8556309	1.0	5636
GOBP_POSITIVE_REGULATION_OF_CELL_ACTIVATION	431	0.28420216	12869174	0.02467685	0.85394466	1.0	4448
GOBP_STEROID_BIOSYNTHETIC_PROCESS	174	0.30986106	12867806	0.055630937	0.85221255	1.0	3927
GOBP_POSITIVE_REGULATION_OF_RESPONSE_TO_BIOTIC_STIMULUS	398	0.28357098	1286611	0.017793594	0.8506756	1.0	4448
GOBP_NATURAL_KILLER_CELL_MEDIATED_IMMUNITY	110	0.32745788	1286392	0.09024745	0.8493516	1.0	6004
GOBP_DECIDUALIZATION	25	0.4287137	12847829	0.13770492	0.854728	1.0	2824
GOBP_REGULATION_OF_CELL_CYCLE_CHECKPOINT	48	0.37707657	12846485	0.14106584	0.85297453	1.0	2363
GOBP_OLEFINIC_COMPOUND_BIOSYNTHETIC_PROCESS	29	0.41801298	12840095	0.13333334	0.8535143	1.0	3149
GOBP_T_CELL_DIFFERENTIATION_IN_THYMUS	106	0.3295398	12839353	0.09154929	0.8516021	1.0	6035
GOBP_NEGATIVE_REGULATION_OF_CELL_CELL_ADHESION	207	0.3071008	12828673	0.06596306	0.85420036	1.0	5937
GOBP_EPIGENETIC_PROGRAMMING_IN_THE_ZYGOTIC_PRONUCLEI	17	0.47506425	12828203	0.16694215	0.8520497	1.0	3714
GOBP_REGULATION_OF_TRANSLATIONAL_INITIATION_IN_RESPONSE_TO_STRESS	15	0.47966698	12826295	0.15547703	0.8505949	1.0	1530
GOBP_POSITIVE_REGULATION_OF_SODIUM_ION_TRANSMEMBRANE_TRANSPORT	25	0.42690206	12821304	0.15619968	0.8507113	1.0	2499
GOBP_NUCLEAR_MEMBRANE_REASSEMBLY	20	0.45900822	12814258	0.16091955	0.851785	1.0	3712
GOBP_NATURAL_KILLER_CELL_ACTIVATION	124	0.32282668	12806946	0.07876231	0.85296506	1.0	5378
GOBP_RIBOSOMAL_LARGE_SUBUNIT_ASSEMBLY	24	0.43255574	12806439	0.1552795	0.8508567	1.0	5862
GOBP_INTERMEDIATE_FILAMENT_ORGANIZATION	73	0.3485222	1279811	0.13392857	0.8525625	1.0	4349
GOBP_NEGATIVE_REGULATION_OF_CELL_DIVISION	15	0.46854085	1276571	0.17667238	0.8659863	1.0	6594
GOBP_SULFUR_COMPOUND_TRANSPORT	43	0.38741046	12762423	0.14761905	0.86517066	1.0	2419
GOBP_POSITIVE_REGULATION_OF_CYSTEINE_TYPE_ENDOPEPTIDASE_ACTIVITY	145	0.31395397	12750865	0.07936508	0.86835176	1.0	4466
GOBP_MYELOID_LEUKOCYTE_MIGRATION	241	0.29540053	12744882	0.0648379	0.8689416	1.0	4417
GOBP_NEGATIVE_REGULATION_OF_MRNA_METABOLIC_PROCESS	95	0.33174008	12744471	0.09343065	0.8668177	1.0	1113
GOBP_REGULATION_OF_ENDOPLASMIC_RETICULUM_UNFOLDED_PROTEIN_RESPONSE	23	0.4429015	12724123	0.14285715	0.8745125	1.0	3122
GOBP_VASCULAR_ASSOCIATED_SMOOTH_MUSCLE_CELL_APOPTOTIC_PROCESS	15	0.48591292	12717564	0.17576791	0.8754822	1.0	5227
GOBP_REGULATION_OF_INTRINSIC_APOPTOTIC_SIGNALING_PATHWAY	191	0.30222654	127163	0.074589126	0.87373596	1.0	2464
GOBP_TYPE_I_INTERFERON_PRODUCTION	130	0.31783086	1269733	0.09383754	0.88069123	1.0	5061
GOBP_CHOLESTEROL_STORAGE	29	0.41889268	12693917	0.1563981	0.88000727	1.0	3914
GOBP_LEUKOCYTE_PROLIFERATION	409	0.2810529	12687483	0.039239	0.88070184	1.0	5570
GOBP_RESPONSE_TO_TYPE_II_INTERFERON	140	0.31446368	12685962	0.08027211	0.8790716	1.0	3449
GOBP_CHROMOSOME_LOCALIZATION	113	0.3220582	12682273	0.09585121	0.8786106	1.0	3739
GOBP_ANTIGEN_PROCESSING_AND_PRESENTATION_OF_PEPTIDE_OR_POLYSACCHARIDE_ANTIGEN_VIA_MHC_CLASS_II	25	0.43402374	126811	0.15953948	0.87680864	1.0	3881
GOBP_REGULATION_OF_OSSIFICATION	141	0.3128778	12671154	0.08093278	0.87951183	1.0	6867
GOBP_POSITIVE_REGULATION_OF_LEUKOCYTE_PROLIFERATION	194	0.30258507	12668618	0.06666667	0.87847793	1.0	3022
GOBP_TROPHOBLAST_GIANT_CELL_DIFFERENTIATION	19	0.45479777	12658465	0.1936027	0.8812742	1.0	2790
GOBP_EPITHELIAL_CELL_CELL_ADHESION	16	0.48443374	12657915	0.17102967	0.87923723	1.0	1019
GOBP_B_CELL_ACTIVATION	295	0.28768012	12657534	0.04625	0.87713224	1.0	5580
GOBP_HETEROCHROMATIN_ORGANIZATION	94	0.33547795	12644136	0.11127168	0.8814811	1.0	3049
GOBP_RESPONSE_TO_PROSTAGLANDIN	27	0.41455188	12636484	0.1705298	0.8831076	1.0	6372
GOBP_NEGATIVE_REGULATION_OF_CELLULAR_RESPONSE_TO_GROWTH_FACTOR_STIMULUS	105	0.32077733	1262826	0.10909091	0.88487697	1.0	6213
GOBP_POSITIVE_REGULATION_OF_STRESS_ACTIVATED_PROTEIN_KINASE_SIGNALING_CASCADE	133	0.31551126	1262549	0.09568733	0.88397324	1.0	3233
GOBP_POSITIVE_REGULATION_OF_MAST_CELL_ACTIVATION	34	0.39722854	12624805	0.15286624	0.8819866	1.0	6949
GOBP_RESPONSE_TO_TYPE_I_INTERFERON	72	0.3406093	1262372	0.12220566	0.880233	1.0	5037
GOBP_LYMPHOCYTE_MEDIATED_IMMUNITY	364	0.28126296	12619667	0.046153847	0.8801001	1.0	6004
GOBP_REGULATION_OF_LEUKOCYTE_PROLIFERATION	305	0.2877512	1261813	0.051572327	0.87859005	1.0	5060
GOBP_REGULATION_OF_HISTONE_MODIFICATION	42	0.3807892	1261563	0.1296875	0.8775352	1.0	4010
GOBP_REGULATION_OF_MYOBLAST_PROLIFERATION	23	0.43543917	1260655	0.16833334	0.87967616	1.0	4681
GOBP_REGULATION_OF_PEPTIDYL_SERINE_PHOSPHORYLATION_OF_STAT_PROTEIN	23	0.42988095	12601378	0.1704918	0.87995774	1.0	7128
GOBP_B_CELL_HOMEOSTASIS	44	0.3731329	12598287	0.15279879	0.87918633	1.0	2677
GOBP_NEUTROPHIL_HOMEOSTASIS	32	0.40431586	12596883	0.17948718	0.8776416	1.0	2545
GOBP_LIPID_DIGESTION	20	0.44582894	125932	0.1849315	0.8772668	1.0	5600
GOBP_THYMIC_T_CELL_SELECTION	27	0.42474592	12590666	0.16887417	0.8762919	1.0	6295
GOBP_REGULATION_OF_B_CELL_ACTIVATION	140	0.31158146	12587339	0.07954545	0.8756831	1.0	2551
GOBP_GAS_TRANSPORT	18	0.45755324	12585168	0.18641116	0.8746217	1.0	1667
GOBP_TRANSCRIPTION_BY_RNA_POLYMERASE_I	64	0.35283744	12580235	0.1231003	0.87491775	1.0	3049
GOBP_RESPONSE_TO_INTERLEUKIN_17	26	0.43006557	12576659	0.16034482	0.8744581	1.0	2021
GOBP_REGULATION_OF_MONOCYTE_CHEMOTAXIS	35	0.3911243	12574935	0.16346154	0.87308127	1.0	4332
GOBP_REGULATION_OF_WNT_SIGNALING_PATHWAY	323	0.2817653	12554436	0.061500616	0.88072574	1.0	4585
GOBP_NEGATIVE_REGULATION_OF_MYELOID_LEUKOCYTE_DIFFERENTIATION	60	0.3539052	12553517	0.13850836	0.8790169	1.0	3760
GOBP_REGULATION_OF_TYPE_I_INTERFERON_MEDIATED_SIGNALING_PATHWAY	46	0.37001103	12552733	0.15698586	0.8772396	1.0	4822
GOBP_FATTY_ACID_TRANSMEMBRANE_TRANSPORT	17	0.4635238	12552514	0.17667238	0.87520605	1.0	218
GOBP_BIOMINERAL_TISSUE_DEVELOPMENT	183	0.2999235	1254943	0.086666666	0.8745825	1.0	4940
GOBP_PROTEIN_ACYLATION	156	0.30580854	12543353	0.09004093	0.8753985	1.0	4643
GOBP_ENDOSOME_ORGANIZATION	67	0.35081297	12541034	0.11550152	0.8744583	1.0	3424
GOBP_NEGATIVE_REGULATION_OF_MRNA_PROCESSING	24	0.4327911	12540575	0.1803005	0.87259805	1.0	857
GOBP_AMINO_ACID_TRANSMEMBRANE_TRANSPORT	99	0.3265261	1253863	0.11641791	0.87148416	1.0	7347
GOBP_POSITIVE_REGULATION_OF_INTERFERON_ALPHA_PRODUCTION	27	0.41903454	12532866	0.17056856	0.8721753	1.0	5061
GOBP_POSITIVE_REGULATION_OF_VASCULATURE_DEVELOPMENT	177	0.30228186	12532103	0.08979592	0.87043124	1.0	4422
GOBP_LATE_ENDOSOME_TO_LYSOSOME_TRANSPORT	19	0.45511758	12531462	0.18803419	0.86866224	1.0	2147
GOBP_NUCLEOBASE_CONTAINING_COMPOUND_TRANSPORT	196	0.29729775	12531317	0.08552632	0.86665547	1.0	5280
GOBP_REGULATION_OF_EXOSOMAL_SECRETION	17	0.46128088	12529476	0.18421052	0.8654397	1.0	4894
GOBP_ACTIVATION_OF_CYSTEINE_TYPE_ENDOPEPTIDASE_ACTIVITY_INVOLVED_IN_APOPTOTIC_PROCESS	76	0.3417366	12525729	0.13603473	0.86512166	1.0	4466
GOBP_POSITIVE_REGULATION_OF_TRANSCRIPTION_FROM_RNA_POLYMERASE_II_PROMOTER_IN_RESPONSE_TO_STRESS	20	0.45041052	12522237	0.17820069	0.86465186	1.0	6122
GOBP_NEUTRAL_AMINO_ACID_TRANSPORT	53	0.3598902	12518189	0.14836796	0.86454064	1.0	6865
GOBP_NEGATIVE_REGULATION_OF_LEUKOCYTE_CHEMOTAXIS	17	0.4706993	12512912	0.21187802	0.8650382	1.0	3975
GOBP_REGULATION_OF_ADENYLATE_CYCLASE_ACTIVATING_G_PROTEIN_COUPLED_RECEPTOR_SIGNALING_PATHWAY	19	0.449995	12505053	0.19327731	0.8666764	1.0	2008
GOBP_REGULATION_OF_T_HELPER_1_TYPE_IMMUNE_RESPONSE	33	0.40432298	1250227	0.1559322	0.86591226	1.0	2182
GOBP_REGULATION_OF_MYELINATION	62	0.35377607	12492262	0.15919629	0.8685868	1.0	5677
GOBP_POSITIVE_REGULATION_OF_NUCLEOTIDE_METABOLIC_PROCESS	25	0.4169453	12491113	0.18624161	0.86713845	1.0	3811
GOBP_REGULATION_OF_MYELOID_LEUKOCYTE_MEDIATED_IMMUNITY	92	0.32606062	12485137	0.11796982	0.8680131	1.0	4791
GOBP_NEGATIVE_REGULATION_OF_LYMPHOCYTE_APOPTOTIC_PROCESS	48	0.37520665	12482617	0.14217253	0.86718357	1.0	3839
GOBP_IRON_SULFUR_CLUSTER_ASSEMBLY	25	0.42070177	12479651	0.19070514	0.8666146	1.0	2291
GOBP_ANAGEN	16	0.4655141	12479557	0.19699499	0.86464924	1.0	6322
GOBP_EMBRYO_IMPLANTATION	70	0.34275973	1247899	0.15155807	0.862893	1.0	3089
GOBP_REGULATION_OF_MRNA_PROCESSING	133	0.3101504	12470247	0.10320781	0.86513275	1.0	4187
GOBP_NEGATIVE_REGULATION_OF_INTRINSIC_APOPTOTIC_SIGNALING_PATHWAY_BY_P53_CLASS_MEDIATOR	22	0.43095425	12463982	0.184765	0.866143	1.0	2390
GOBP_NEGATIVE_REGULATION_OF_TORC1_SIGNALING	39	0.38054025	1246395	0.17936508	0.8641779	1.0	2718
GOBP_POSITIVE_REGULATION_OF_INTERLEUKIN_17_PRODUCTION	27	0.41358984	12462909	0.16751269	0.86276346	1.0	999
GOBP_REGULATION_OF_HOMOTYPIC_CELL_CELL_ADHESION	35	0.3866266	12453245	0.1656051	0.86550516	1.0	5233
GOBP_C21_STEROID_HORMONE_BIOSYNTHETIC_PROCESS	21	0.44036964	12453059	0.18800648	0.8636201	1.0	3149
GOBP_POSITIVE_REGULATION_OF_VIRAL_LIFE_CYCLE	28	0.40325668	12450364	0.18429486	0.86292213	1.0	3676
GOBP_REGULATION_OF_VASCULATURE_DEVELOPMENT	304	0.28345475	12449527	0.065789476	0.8613285	1.0	4052
GOBP_REGULATION_OF_NATURAL_KILLER_CELL_ACTIVATION	74	0.33688417	12448919	0.12298682	0.85967827	1.0	2398
GOBP_NEGATIVE_REGULATION_OF_MYOTUBE_DIFFERENTIATION	17	0.46056274	12445831	0.20209059	0.8592271	1.0	836
GOBP_CELL_DIFFERENTIATION_INVOLVED_IN_METANEPHROS_DEVELOPMENT	22	0.42551267	12441144	0.2	0.8594949	1.0	6146
GOBP_RNA_SPLICING	421	0.2714774	12438107	0.048349056	0.85892534	1.0	5324
GOBP_VESICLE_CARGO_LOADING	25	0.4222233	12437893	0.2006689	0.8571008	1.0	6997
GOBP_SKELETAL_SYSTEM_MORPHOGENESIS	265	0.2843216	1243472	0.05764411	0.85663605	1.0	6162
GOBP_ESTABLISHMENT_OF_PLANAR_POLARITY_INVOLVED_IN_NEURAL_TUBE_CLOSURE	16	0.4744189	12434391	0.18819776	0.8548783	1.0	6729
GOBP_ENDOLYSOSOMAL_TOLL_LIKE_RECEPTOR_SIGNALING_PATHWAY	51	0.3590981	12433755	0.14791988	0.85329056	1.0	5331
GOBP_MONOCYTE_DIFFERENTIATION	30	0.3973267	12432775	0.18060201	0.8518698	1.0	62
GOBP_REGULATION_OF_PLATELET_AGGREGATION	24	0.42885706	12431638	0.17931035	0.85045743	1.0	3730
GOBP_REGULATION_OF_RNA_SPLICING	180	0.29704058	1242954	0.087417215	0.84955794	1.0	3886
GOBP_MINERALOCORTICOID_METABOLIC_PROCESS	16	0.47123086	12428968	0.21280277	0.8479023	1.0	1548
GOBP_REGULATION_OF_STEROID_BIOSYNTHETIC_PROCESS	92	0.3276759	1240504	0.11931818	0.85707223	1.0	3927
GOBP_TRANSCRIPTION_PREINITIATION_COMPLEX_ASSEMBLY	65	0.34304065	12398344	0.15465465	0.8582778	1.0	5520
GOBP_AMINO_ACID_ACTIVATION	45	0.3706572	12397548	0.1443769	0.8567477	1.0	4279
GOBP_REGULATION_OF_MAST_CELL_ACTIVATION_INVOLVED_IN_IMMUNE_RESPONSE	39	0.38313922	12396885	0.17721519	0.85517704	1.0	8448
GOBP_POSITIVE_REGULATION_OF_UBIQUITIN_PROTEIN_TRANSFERASE_ACTIVITY	20	0.44067162	1239076	0.195	0.8560225	1.0	885
GOBP_NEUTROPHIL_CHEMOTAXIS	100	0.3259028	1237732	0.14144272	0.8605755	1.0	2716
GOBP_NEGATIVE_REGULATION_OF_NON_CANONICAL_NF_KAPPAB_SIGNAL_TRANSDUCTION	28	0.40978956	12370086	0.18548387	0.861993	1.0	3548
GOBP_REGULATION_OF_VACUOLE_ORGANIZATION	55	0.35745022	12369481	0.16613418	0.86042506	1.0	5636
GOBP_ALDITOL_METABOLIC_PROCESS	25	0.42097202	12365855	0.19412725	0.8602774	1.0	68
GOBP_POSITIVE_REGULATION_OF_TRANSCRIPTION_ELONGATION_BY_RNA_POLYMERASE_II	52	0.3551199	12354907	0.17834395	0.8634107	1.0	4168
GOBP_MOVEMENT_IN_HOST	119	0.31277877	12344502	0.12780899	0.866372	1.0	2833
GOBP_CIRCADIAN_SLEEP_WAKE_CYCLE_PROCESS	34	0.38735062	12343856	0.19592476	0.8648158	1.0	1631
GOBP_REGULATION_OF_CELL_ADHESION_MEDIATED_BY_INTEGRIN	48	0.3644486	12343789	0.1650641	0.8629895	1.0	6136
GOBP_POSITIVE_THYMIC_T_CELL_SELECTION	16	0.45717627	12342743	0.21024735	0.8616229	1.0	6917
GOBP_POSITIVE_REGULATION_OF_CD8_POSITIVE_ALPHA_BETA_T_CELL_ACTIVATION	31	0.40305918	1234066	0.18210863	0.8607889	1.0	1639
GOBP_CELLULAR_RESPONSE_TO_EXTRACELLULAR_STIMULUS	263	0.28387865	12327139	0.07365793	0.86518776	1.0	6533
GOBP_NEGATIVE_REGULATION_OF_LEUKOCYTE_PROLIFERATION	104	0.3176156	12324972	0.12643678	0.86443216	1.0	5230
GOBP_RESPONSE_TO_COLD	45	0.37300125	12322053	0.1761827	0.8638811	1.0	1535
GOBP_MUSCLE_ORGAN_MORPHOGENESIS	94	0.32018661	12321223	0.13702624	0.862453	1.0	4681
GOBP_ADENYLATE_CYCLASE_ACTIVATING_ADRENERGIC_RECEPTOR_SIGNALING_PATHWAY	26	0.4139092	12320516	0.19674797	0.86099005	1.0	3833
GOBP_MACROAUTOPHAGY	263	0.28476408	12316487	0.071871124	0.861084	1.0	4835
GOBP_NEGATIVE_REGULATION_OF_PEPTIDYL_SERINE_PHOSPHORYLATION	30	0.40025455	12315681	0.18710692	0.8596261	1.0	3658
GOBP_CORTICOSTEROID_HORMONE_SECRETION	23	0.4217617	12314078	0.19397993	0.8585688	1.0	6910
GOBP_REGULATION_OF_INFLAMMATORY_RESPONSE_TO_ANTIGENIC_STIMULUS	59	0.35002255	12312587	0.15529753	0.8574375	1.0	2237
GOBP_REGULATION_OF_MAMMARY_GLAND_EPITHELIAL_CELL_PROLIFERATION	19	0.45218763	12311748	0.19122808	0.8560852	1.0	942
GOBP_SYNAPTIC_TRANSMISSION_CHOLINERGIC	32	0.38677683	12309458	0.18430035	0.85539544	1.0	2726
GOBP_POSITIVE_REGULATION_OF_IMMUNOGLOBULIN_PRODUCTION	77	0.33439732	12293092	0.14347826	0.8610086	1.0	2030
GOBP_POSITIVE_REGULATION_OF_CD8_POSITIVE_ALPHA_BETA_T_CELL_PROLIFERATION	25	0.40851346	12291381	0.19186991	0.8599614	1.0	1639
GOBP_UBIQUITIN_DEPENDENT_PROTEIN_CATABOLIC_PROCESS_VIA_THE_MULTIVESICULAR_BODY_SORTING_PATHWAY	28	0.4004542	12290461	0.18464053	0.8586315	1.0	2147
GOBP_REGULATION_OF_LEUKOCYTE_DEGRANULATION	55	0.35525587	12287251	0.1554878	0.85822695	1.0	8196
GOBP_CELLULAR_RESPONSE_TO_HEAT	50	0.35947213	1228608	0.17283951	0.8570267	1.0	2231
GOBP_REGULATION_OF_ACUTE_INFLAMMATORY_RESPONSE	74	0.33700934	12277204	0.148773	0.85930973	1.0	2940
GOBP_POSITIVE_REGULATION_OF_HOMOTYPIC_CELL_CELL_ADHESION	15	0.4706617	12265395	0.21968366	0.8630153	1.0	5991
GOBP_LEUKOCYTE_CHEMOTAXIS	229	0.28242502	12265192	0.08545918	0.86134136	1.0	4410
GOBP_LIPID_MODIFICATION	202	0.28868583	12258979	0.112548515	0.86244696	1.0	2311
GOBP_LIPOPROTEIN_BIOSYNTHETIC_PROCESS	102	0.32223088	12258976	0.13850416	0.86069244	1.0	5492
GOBP_NEGATIVE_REGULATION_OF_PROTEIN_UBIQUITINATION	76	0.3341176	12255294	0.15285714	0.8605174	1.0	2677
GOBP_NITRIC_OXIDE_MEDIATED_SIGNAL_TRANSDUCTION	30	0.40129715	12255144	0.18845502	0.85884356	1.0	2410
GOBP_REGULATION_OF_LYMPHOCYTE_MEDIATED_IMMUNITY	215	0.28850934	12243798	0.08982827	0.86225003	1.0	6675
GOBP_NEGATIVE_REGULATION_OF_COLLAGEN_METABOLIC_PROCESS	19	0.43621337	12241076	0.19965278	0.86183983	1.0	4945
GOBP_POSITIVE_REGULATION_OF_WNT_SIGNALING_PATHWAY	141	0.3019402	12233858	0.13453537	0.863356	1.0	4524
GOBP_NATURAL_KILLER_CELL_DIFFERENTIATION	35	0.3878105	12233489	0.18861789	0.86175114	1.0	3591
GOBP_POSITIVE_REGULATION_OF_DNA_TEMPLATED_TRANSCRIPTION_ELONGATION	64	0.34142435	12232722	0.16448326	0.8603426	1.0	4681
GOBP_RESPONSE_TO_CORTICOSTEROID	104	0.31630945	1223141	0.12965517	0.85924745	1.0	4329
GOBP_ORGANELLE_INHERITANCE	15	0.46869856	122276	0.21212122	0.8593071	1.0	1627
GOBP_INTRINSIC_APOPTOTIC_SIGNALING_PATHWAY_IN_RESPONSE_TO_DNA_DAMAGE_BY_P53_CLASS_MEDIATOR	44	0.36137936	12225595	0.18993506	0.85846025	1.0	3341
GOBP_POSITIVE_REGULATION_OF_CANONICAL_NF_KAPPAB_SIGNAL_TRANSDUCTION	132	0.30672204	12224174	0.13119143	0.8573417	1.0	5886
GOBP_RESPONSE_TO_STARVATION	202	0.29274768	12223542	0.1	0.855955	1.0	3032
GOBP_REGULATION_OF_CELL_CYCLE_G2_M_PHASE_TRANSITION	119	0.30772	12221241	0.13764045	0.8553311	1.0	5444
GOBP_POSITIVE_REGULATION_OF_SODIUM_ION_TRANSMEMBRANE_TRANSPORTER_ACTIVITY	19	0.43390185	12219391	0.22711268	0.8545279	1.0	1628
GOBP_SLEEP	36	0.38466698	12206728	0.18780096	0.8585183	1.0	1535
GOBP_NON_MEMBRANE_BOUNDED_ORGANELLE_ASSEMBLY	397	0.272089	12206523	0.058472555	0.8568984	1.0	4070
GOBP_NEGATIVE_REGULATION_OF_LEUKOCYTE_MEDIATED_IMMUNITY	97	0.31732145	12204403	0.13540198	0.85613394	1.0	7438
GOBP_GLUTAMINE_FAMILY_AMINO_ACID_CATABOLIC_PROCESS	23	0.42771447	12201701	0.20168068	0.8556754	1.0	2463
GOBP_SPROUTING_ANGIOGENESIS	131	0.30340293	12198914	0.13314448	0.8552336	1.0	3723
GOBP_INTERFERON_MEDIATED_SIGNALING_PATHWAY	82	0.32970208	12196834	0.16907515	0.8545264	1.0	5846
GOBP_EMBRYONIC_SKELETAL_SYSTEM_MORPHOGENESIS	109	0.31957293	12193477	0.15716273	0.8544472	1.0	5411
GOBP_RESPONSE_TO_MINERALOCORTICOID	18	0.4438461	12192692	0.21283785	0.85312843	1.0	887
GOBP_REGULATION_OF_LEUKOCYTE_MEDIATED_IMMUNITY	286	0.27953416	12184029	0.09169765	0.8551113	1.0	6675
GOBP_SNRNA_3_END_PROCESSING	20	0.42784095	12181807	0.20882852	0.85439956	1.0	320
GOBP_PLACENTA_DEVELOPMENT	184	0.29189077	12181647	0.104336046	0.8528123	1.0	2926
GOBP_REGULATION_OF_CANONICAL_NF_KAPPAB_SIGNAL_TRANSDUCTION	199	0.29021576	12172798	0.10597826	0.8552123	1.0	5331
GOBP_PURINE_CONTAINING_COMPOUND_TRANSMEMBRANE_TRANSPORT	24	0.41485408	12164909	0.20666666	0.85719144	1.0	5268
GOBP_GAMMA_DELTA_T_CELL_ACTIVATION	21	0.422111	12163681	0.21006945	0.8560693	1.0	2716
GOBP_POSITIVE_REGULATION_OF_B_CELL_PROLIFERATION	46	0.358429	12163241	0.17443609	0.8546206	1.0	307
GOBP_REGULATION_OF_MUSCLE_HYPERTROPHY	83	0.32484633	12155205	0.17231223	0.8566867	1.0	2505
GOBP_ANTIVIRAL_INNATE_IMMUNE_RESPONSE	52	0.35874406	12150335	0.19314642	0.8571984	1.0	4325
GOBP_PHAGOCYTOSIS	232	0.28150123	12134415	0.103713185	0.8627602	1.0	4051
GOBP_NEGATIVE_REGULATION_OF_REGULATED_SECRETORY_PATHWAY	25	0.4036735	12132827	0.19965577	0.8618608	1.0	5692
GOBP_LENS_FIBER_CELL_DEVELOPMENT	15	0.46942028	1213229	0.21694915	0.8604398	1.0	4349
GOBP_INTERLEUKIN_1_BETA_PRODUCTION	100	0.3092777	12125554	0.16028368	0.8617654	1.0	4515
GOBP_PROTEIN_K63_LINKED_DEUBIQUITINATION	29	0.3984414	12125281	0.2038835	0.8602325	1.0	923
GOBP_RRNA_METABOLIC_PROCESS	241	0.2812006	12120099	0.10376135	0.8608689	1.0	5177
GOBP_PRODUCTION_OF_MOLECULAR_MEDIATOR_OF_IMMUNE_RESPONSE	340	0.27157515	12118111	0.07602339	0.86011994	1.0	5348
GOBP_PROTEIN_LOCALIZATION_TO_CHROMOSOME_CENTROMERIC_REGION	23	0.4141596	12117201	0.21635434	0.8589422	1.0	5903
GOBP_NEGATIVE_REGULATION_OF_CELLULAR_CATABOLIC_PROCESS	194	0.28739747	12111497	0.12031048	0.8599977	1.0	4285
GOBP_ANATOMICAL_STRUCTURE_REGRESSION	19	0.43816337	12109296	0.19134775	0.8594109	1.0	173
GOBP_POSITIVE_REGULATION_OF_T_CELL_PROLIFERATION	136	0.30397996	12108747	0.12637363	0.85807246	1.0	3927
GOBP_ENDOPLASMIC_RETICULUM_UNFOLDED_PROTEIN_RESPONSE	68	0.32843044	12090582	0.17593984	0.8646557	1.0	3122
GOBP_DICARBOXYLIC_ACID_METABOLIC_PROCESS	94	0.31404755	12089945	0.14592275	0.86330605	1.0	2463
GOBP_RESPONSE_TO_HEAT	88	0.31935167	12088884	0.17005815	0.8621497	1.0	2927
GOBP_RESPONSE_TO_LEUKEMIA_INHIBITORY_FACTOR	220	0.28403276	12086787	0.11523688	0.86144394	1.0	3798
GOBP_CELLULAR_RESPONSE_TO_ZINC_ION	16	0.4473681	12079443	0.2320819	0.8631566	1.0	2370
GOBP_REGULATION_OF_LACTATION	26	0.394507	12068611	0.22666667	0.86654645	1.0	3228
GOBP_CELLULAR_RESPONSE_TO_PROSTAGLANDIN_STIMULUS	20	0.42711258	12066681	0.22093023	0.86584836	1.0	6372
GOBP_NEGATIVE_REGULATION_OF_WNT_SIGNALING_PATHWAY	170	0.29241085	12063955	0.13873626	0.86549866	1.0	5986
GOBP_REGULATION_OF_CELL_GROWTH_INVOLVED_IN_CARDIAC_MUSCLE_CELL_DEVELOPMENT	34	0.37906215	12061543	0.19620253	0.8648868	1.0	3110
GOBP_BODY_FLUID_SECRETION	115	0.30212316	12059227	0.14305365	0.8642858	1.0	2355
GOBP_REGULATION_OF_VIRAL_PROCESS	169	0.29195905	12055671	0.115068495	0.864244	1.0	4317
GOBP_TRANSLATIONAL_ELONGATION	70	0.33447886	12050626	0.14781298	0.8648347	1.0	6160
GOBP_STEROID_HORMONE_SECRETION	34	0.38181993	12050518	0.20255183	0.8633022	1.0	6910
GOBP_REGULATION_OF_TRANSLATION_IN_RESPONSE_TO_STRESS	24	0.41417384	12047861	0.21237458	0.8629116	1.0	3061
GOBP_GRANULOCYTE_ACTIVATION	51	0.35172397	12047381	0.18195266	0.86152977	1.0	3881
GOBP_POSITIVE_REGULATION_OF_OSTEOBLAST_DIFFERENTIATION	75	0.3238819	12046978	0.1588785	0.86013305	1.0	4839
GOBP_REGULATION_OF_STRESS_ACTIVATED_PROTEIN_KINASE_SIGNALING_CASCADE	202	0.28491142	12045571	0.12258065	0.8592178	1.0	2545
GOBP_HYDROGEN_PEROXIDE_METABOLIC_PROCESS	55	0.34295976	12044743	0.1981982	0.8580347	1.0	5180
GOBP_SPLICEOSOMAL_COMPLEX_ASSEMBLY	45	0.3612773	12041651	0.1996805	0.8579446	1.0	4804
GOBP_REGULATION_OF_MEGAKARYOCYTE_DIFFERENTIATION	21	0.4253744	12038257	0.2279534	0.8579341	1.0	4486
GOBP_NEGATIVE_REGULATION_OF_B_CELL_ACTIVATION	37	0.36919707	12037386	0.2195122	0.8567271	1.0	2551
GOBP_REGULATION_OF_ERYTHROCYTE_DIFFERENTIATION	47	0.35515785	12034689	0.2003339	0.8564483	1.0	5846
GOBP_POSITIVE_REGULATION_OF_ORGANELLE_ASSEMBLY	87	0.3183809	12029192	0.15789473	0.8573449	1.0	2416
GOBP_FC_RECEPTOR_SIGNALING_PATHWAY	19	0.42437154	12018216	0.22773972	0.8607555	1.0	8278
GOBP_REGULATION_OF_INFLAMMATORY_RESPONSE	394	0.26489386	12017434	0.07296651	0.8595582	1.0	5060
GOBP_MIDDLE_EAR_MORPHOGENESIS	26	0.4014168	12017002	0.20632279	0.8582063	1.0	5931
GOBP_EXTRACELLULAR_STRUCTURE_ORGANIZATION	324	0.27078867	12012804	0.10098522	0.85854226	1.0	5569
GOBP_REGULATION_OF_STRIATED_MUSCLE_CELL_DIFFERENTIATION	108	0.30953845	12010458	0.16925247	0.8580173	1.0	3055
GOBP_ENDOSOME_TO_LYSOSOME_TRANSPORT	69	0.33151108	12000589	0.1620438	0.8608295	1.0	2147
GOBP_REGULATION_OF_RELEASE_OF_SEQUESTERED_CALCIUM_ION_INTO_CYTOSOL	81	0.32041404	1199275	0.15680474	0.86284393	1.0	2556
GOBP_REGULATION_OF_HISTONE_METHYLATION	20	0.4256097	11989968	0.21732026	0.86256	1.0	6503
GOBP_REGULATION_OF_BICELLULAR_TIGHT_JUNCTION_ASSEMBLY	24	0.4098441	11978147	0.23569024	0.8661014	1.0	3561
GOBP_P38MAPK_CASCADE	57	0.33932504	11970903	0.18819776	0.8677784	1.0	887
GOBP_REGULATION_OF_IMMUNOGLOBULIN_PRODUCTION	103	0.3109501	11964543	0.16115108	0.8691329	1.0	2336
GOBP_REGULATION_OF_ORGANELLE_ASSEMBLY	227	0.28097844	11954515	0.11011524	0.8720874	1.0	2416
GOBP_NEGATIVE_REGULATION_OF_CALCINEURIN_MEDIATED_SIGNALING	16	0.45459044	11951785	0.255	0.8717704	1.0	2785
GOBP_REGULATION_OF_TRANSCRIPTION_BY_RNA_POLYMERASE_I	45	0.3549101	11947873	0.18965517	0.8720472	1.0	4775
GOBP_MITOTIC_CYTOKINESIS	81	0.32160246	11945529	0.16890882	0.87157154	1.0	4140
GOBP_NEGATIVE_REGULATION_OF_STRIATED_MUSCLE_CELL_APOPTOTIC_PROCESS	40	0.36111727	11941876	0.21036106	0.8717806	1.0	2090
GOBP_REGULATION_OF_ADAPTIVE_IMMUNE_RESPONSE	231	0.28037107	11936113	0.13392857	0.8728724	1.0	2551
GOBP_HEMATOPOIETIC_STEM_CELL_DIFFERENTIATION	38	0.36652198	11933134	0.2277691	0.87269133	1.0	5920
GOBP_TYPE_B_PANCREATIC_CELL_PROLIFERATION	39	0.36459318	11928991	0.21658987	0.8730823	1.0	1575
GOBP_REGULATION_OF_LYSOSOMAL_LUMEN_PH	21	0.42905167	11927652	0.23193277	0.8721516	1.0	3994
GOBP_NEGATIVE_REGULATION_OF_TYPE_II_INTERFERON_PRODUCTION	41	0.3636977	11926919	0.2	0.87092733	1.0	2545
GOBP_INTERLEUKIN_13_PRODUCTION	44	0.35365665	11926119	0.2032885	0.8698129	1.0	1639
GOBP_APOPTOTIC_PROCESS_INVOLVED_IN_DEVELOPMENT	45	0.35263342	11925863	0.20872274	0.86842453	1.0	7217
GOBP_MONOCARBOXYLIC_ACID_TRANSPORT	177	0.28315833	11915518	0.14153439	0.87151015	1.0	3063
GOBP_REGULATION_OF_PLATELET_DERIVED_GROWTH_FACTOR_RECEPTOR_SIGNALING_PATHWAY	24	0.398269	11914916	0.2147651	0.8703197	1.0	3537
GOBP_MODIFIED_AMINO_ACID_TRANSPORT	47	0.3491547	11913594	0.20219436	0.869386	1.0	2340
GOBP_NEGATIVE_REGULATION_OF_CELL_CYCLE_G1_S_PHASE_TRANSITION	73	0.32677305	1191014	0.18573551	0.8693968	1.0	1926
GOBP_CELL_CHEMOTAXIS	319	0.2685263	11908865	0.09878049	0.8684447	1.0	4410
GOBP_CELLULAR_RESPONSE_TO_TOPOLOGICALLY_INCORRECT_PROTEIN	101	0.30817536	11905484	0.1568915	0.86847717	1.0	3341
GOBP_RELEASE_OF_CYTOCHROME_C_FROM_MITOCHONDRIA	64	0.33225048	11901047	0.18047337	0.8689446	1.0	2625
GOBP_NEGATIVE_REGULATION_OF_CANONICAL_NF_KAPPAB_SIGNAL_TRANSDUCTION	50	0.34764063	11899996	0.20733653	0.86790127	1.0	3950
GOBP_POSITIVE_REGULATION_OF_FIBROBLAST_MIGRATION	26	0.39345175	11896757	0.23606557	0.8678453	1.0	2890
GOBP_ORGANIC_ACID_TRANSMEMBRANE_TRANSPORT	144	0.29289317	11893557	0.17275281	0.8678141	1.0	3150
GOBP_WOUND_HEALING_SPREADING_OF_EPIDERMAL_CELLS	20	0.42982388	11878197	0.22370617	0.8733826	1.0	625
GOBP_REGULATION_OF_NUCLEOTIDE_METABOLIC_PROCESS	52	0.34038016	1187659	0.2	0.87262005	1.0	3811
GOBP_GRANULOCYTE_MACROPHAGE_COLONY_STIMULATING_FACTOR_PRODUCTION	17	0.4371215	11874918	0.22948074	0.8718813	1.0	2600
GOBP_STRESS_GRANULE_ASSEMBLY	32	0.38399094	11873443	0.22147651	0.8710493	1.0	3061
GOBP_LAMELLIPODIUM_ASSEMBLY	72	0.32782844	11871309	0.20933735	0.8704836	1.0	2760
GOBP_ACTIN_FILAMENT_SEVERING	17	0.44894838	11869613	0.23519458	0.86978686	1.0	2509
GOBP_CELLULAR_RESPONSE_TO_VASCULAR_ENDOTHELIAL_GROWTH_FACTOR_STIMULUS	60	0.33173367	11864198	0.1894061	0.87072885	1.0	2593
GOBP_T_CELL_ACTIVATION_INVOLVED_IN_IMMUNE_RESPONSE	122	0.3007857	11862476	0.15870787	0.870106	1.0	5177
GOBP_MONOAMINE_TRANSPORT	115	0.30134523	11853436	0.18439716	0.87275624	1.0	4285
GOBP_FEMALE_GENITALIA_DEVELOPMENT	18	0.44122759	11845709	0.23880596	0.8748377	1.0	4077
GOBP_ORGANISM_EMERGENCE_FROM_PROTECTIVE_STRUCTURE	38	0.37004685	11842691	0.21417566	0.8746627	1.0	3778
GOBP_POST_ANAL_TAIL_MORPHOGENESIS	28	0.39179242	11841562	0.23850085	0.87370837	1.0	6019
GOBP_INTERSTRAND_CROSS_LINK_REPAIR	31	0.3783092	11838439	0.24232633	0.8736763	1.0	475
GOBP_POSITIVE_REGULATION_OF_ADAPTIVE_IMMUNE_RESPONSE	153	0.28882506	11834707	0.15343203	0.8738845	1.0	2394
GOBP_POSITIVE_REGULATION_OF_PROTEIN_DEPHOSPHORYLATION	42	0.3503565	11829414	0.21983472	0.8748038	1.0	2449
GOBP_SOMATIC_DIVERSIFICATION_OF_IMMUNOGLOBULINS_INVOLVED_IN_IMMUNE_RESPONSE	55	0.33636868	1182335	0.215311	0.8759812	1.0	6603
GOBP_PROTON_TRANSPORTING_TWO_SECTOR_ATPASE_COMPLEX_ASSEMBLY	16	0.45034114	1182248	0.25042018	0.8749181	1.0	3994
GOBP_TRANSCRIPTION_ELONGATION_BY_RNA_POLYMERASE_II	95	0.30475107	11820356	0.16951567	0.874371	1.0	4681
GOBP_ENDOSOME_TO_LYSOSOME_TRANSPORT_VIA_MULTIVESICULAR_BODY_SORTING_PATHWAY	16	0.4357503	11818932	0.25641027	0.8735948	1.0	2147
GOBP_STEROID_HORMONE_BIOSYNTHETIC_PROCESS	38	0.36520055	11812292	0.22519685	0.8751412	1.0	3149
GOBP_REGULATION_OF_PROTEIN_EXPORT_FROM_NUCLEUS	37	0.36634785	11805961	0.22719735	0.8766281	1.0	5646
GOBP_POSITIVE_REGULATION_OF_RESPONSE_TO_ENDOPLASMIC_RETICULUM_STRESS	35	0.37456298	11803802	0.23102866	0.8761697	1.0	3341
GOBP_REGULATION_OF_LYMPHOCYTE_APOPTOTIC_PROCESS	75	0.32209146	11802127	0.19448476	0.8754294	1.0	5580
GOBP_MUSCLE_CELL_CELLULAR_HOMEOSTASIS	27	0.38782755	1179863	0.23684211	0.87550575	1.0	1086
GOBP_REGULATION_OF_T_CELL_DIFFERENTIATION_IN_THYMUS	31	0.38117212	11796168	0.23176661	0.8751383	1.0	4876
GOBP_INTERLEUKIN_6_PRODUCTION	179	0.2822008	11793851	0.16005291	0.87476397	1.0	5571
GOBP_CYTOSOLIC_PATTERN_RECOGNITION_RECEPTOR_SIGNALING_PATHWAY	149	0.2895614	11792419	0.18258427	0.87402445	1.0	4448
GOBP_RETROTRANSPOSON_SILENCING_BY_HETEROCHROMATIN_FORMATION	15	0.44910336	11786636	0.2635135	0.87528056	1.0	6563
GOBP_REGULATION_OF_AUTOPHAGY_OF_MITOCHONDRION	30	0.38376212	11785187	0.22292994	0.874514	1.0	3596
GOBP_REGULATION_OF_COMPLEMENT_ACTIVATION	25	0.39825013	11784226	0.23367697	0.8735409	1.0	11
GOBP_REGULATION_OF_B_CELL_PROLIFERATION	70	0.3216802	11780138	0.21396731	0.8739897	1.0	2184
GOBP_DEOXYRIBONUCLEOSIDE_MONOPHOSPHATE_METABOLIC_PROCESS	30	0.38463786	1177407	0.22503962	0.8751788	1.0	2611
GOBP_NEGATIVE_REGULATION_OF_TRANSLATIONAL_INITIATION	19	0.42608687	1177347	0.23624596	0.874019	1.0	2064
GOBP_RIBONUCLEOSIDE_CATABOLIC_PROCESS	15	0.4500924	11769391	0.25082508	0.87442577	1.0	6515
GOBP_STEROL_METABOLIC_PROCESS	155	0.28345126	11764755	0.16184211	0.87511307	1.0	3063
GOBP_REGULATION_OF_MACROAUTOPHAGY	116	0.2954857	11764024	0.16997167	0.87401104	1.0	5268
GOBP_TRNA_METABOLIC_PROCESS	178	0.28213042	11761765	0.16689281	0.87355375	1.0	3590
GOBP_POST_FERTILIZATION_EPIGENETIC_REGULATION_OF_GENE_EXPRESSION	22	0.40341192	11759778	0.23661485	0.873027	1.0	3714
GOBP_NEGATIVE_REGULATION_OF_INTRINSIC_APOPTOTIC_SIGNALING_PATHWAY	107	0.30226707	11750523	0.18741259	0.8757435	1.0	4206
GOBP_ACTIVATION_OF_GTPASE_ACTIVITY	98	0.305262	11750028	0.1898017	0.87458557	1.0	5055
GOBP_NATURAL_KILLER_CELL_PROLIFERATION	38	0.36179814	11749942	0.23548922	0.8732334	1.0	2182
GOBP_AMINO_ACID_BIOSYNTHETIC_PROCESS	68	0.3227106	11741447	0.21459228	0.87559617	1.0	3018
GOBP_NEGATIVE_REGULATION_OF_DEFENSE_RESPONSE_TO_VIRUS	50	0.3393926	11740336	0.20858896	0.8747136	1.0	5629
GOBP_PROTEIN_LIPID_COMPLEX_ASSEMBLY	25	0.38988712	11738753	0.2371476	0.874005	1.0	3063
GOBP_REGULATION_OF_ANTIGEN_PROCESSING_AND_PRESENTATION	22	0.4089289	11733171	0.25356576	0.87496495	1.0	16
GOBP_POSITIVE_REGULATION_OF_DEFENSE_RESPONSE	498	0.25668174	11730953	0.09299655	0.8744765	1.0	4449
GOBP_REGULATION_OF_MUSCLE_CELL_DIFFERENTIATION	162	0.28509468	11730493	0.1696065	0.8733124	1.0	3055
GOBP_NEGATIVE_REGULATION_OF_MITOCHONDRION_ORGANIZATION	53	0.34104618	11727419	0.2102102	0.87330973	1.0	3596
GOBP_POSITIVE_REGULATION_OF_ORGAN_GROWTH	64	0.3284377	11724328	0.23042169	0.8733111	1.0	3055
GOBP_NUCLEIC_ACID_PHOSPHODIESTER_BOND_HYDROLYSIS	21	0.41510728	11722344	0.25601375	0.87286466	1.0	4791
GOBP_CHRONIC_INFLAMMATORY_RESPONSE	21	0.4147424	11720976	0.24797407	0.8720576	1.0	5331
GOBP_ACTIVATED_T_CELL_PROLIFERATION	53	0.33038682	1171986	0.20253165	0.871168	1.0	5230
GOBP_NEGATIVE_REGULATION_OF_BLOOD_CIRCULATION	28	0.38223225	11714346	0.23584905	0.8721811	1.0	2890
GOBP_NEGATIVE_REGULATION_OF_IMMUNE_RESPONSE	232	0.27247107	11713809	0.14394905	0.8710525	1.0	5656
GOBP_REGULATION_OF_MITOTIC_SPINDLE_ASSEMBLY	20	0.41301477	11709026	0.2769486	0.8717594	1.0	2147
GOBP_ACTIVATION_OF_CYSTEINE_TYPE_ENDOPEPTIDASE_ACTIVITY	15	0.43978357	11701702	0.2652027	0.8735286	1.0	4769
GOBP_CYTOSKELETON_DEPENDENT_CYTOKINESIS	106	0.30107138	11701103	0.18776079	0.87242013	1.0	4140
GOBP_POSITIVE_REGULATION_BY_HOST_OF_VIRAL_TRANSCRIPTION	17	0.4304809	11696566	0.26306915	0.8731334	1.0	734
GOBP_REGULATION_OF_MRNA_METABOLIC_PROCESS	288	0.2674106	11694502	0.1509434	0.87264967	1.0	3917
GOBP_INFLAMMATORY_RESPONSE_TO_ANTIGENIC_STIMULUS	96	0.30216366	11692629	0.20644216	0.87206244	1.0	2566
GOBP_INTRINSIC_APOPTOTIC_SIGNALING_PATHWAY	321	0.2654019	11688002	0.13532934	0.87269586	1.0	4249
GOBP_NUCLEOTIDE_TRANSMEMBRANE_TRANSPORT	21	0.41172776	11681477	0.27104378	0.87406355	1.0	5268
GOBP_MACROPHAGE_MIGRATION	67	0.32486564	11679649	0.2346041	0.873502	1.0	3527
GOBP_REGULATION_OF_CELL_CYCLE_G1_S_PHASE_TRANSITION	189	0.2776172	11678084	0.16644473	0.87280977	1.0	4367
GOBP_POSITIVE_REGULATION_OF_ACTIN_FILAMENT_POLYMERIZATION	55	0.3325306	11675779	0.24502297	0.87241775	1.0	2842
GOBP_REGULATION_OF_CYCLIN_DEPENDENT_PROTEIN_KINASE_ACTIVITY	74	0.31704262	11665435	0.20417288	0.8756964	1.0	3938
GOBP_MATERNAL_PROCESS_INVOLVED_IN_FEMALE_PREGNANCY	51	0.33478796	11664449	0.23420647	0.8747895	1.0	3066
GOBP_REGULATION_OF_HEMATOPOIETIC_PROGENITOR_CELL_DIFFERENTIATION	42	0.35860577	11664037	0.24764891	0.873647	1.0	3418
GOBP_BIOLOGICAL_PROCESS_INVOLVED_IN_INTERACTION_WITH_HOST	152	0.28715423	11658245	0.1934605	0.87483436	1.0	6514
GOBP_HAIR_FOLLICLE_MATURATION	28	0.39156523	11654826	0.23274478	0.87498146	1.0	6418
GOBP_POSITIVE_REGULATION_OF_MACROPHAGE_DIFFERENTIATION	15	0.43732554	11651653	0.28405315	0.8750273	1.0	3130
GOBP_NEGATIVE_REGULATION_OF_TOR_SIGNALING	73	0.31713814	11650434	0.20426829	0.8742235	1.0	5870
GOBP_PROTEIN_KINASE_A_SIGNALING	42	0.346892	11646167	0.22546013	0.8746664	1.0	4010
GOBP_T_HELPER_1_TYPE_IMMUNE_RESPONSE	53	0.33927342	11644343	0.24336973	0.87408626	1.0	2545
GOBP_MONOCYTE_CHEMOTAXIS	63	0.32224613	1164256	0.22571002	0.8734751	1.0	4410
GOBP_REGULATION_OF_VOLTAGE_GATED_CALCIUM_CHANNEL_ACTIVITY	43	0.34756806	11639049	0.23556942	0.8735546	1.0	4745
GOBP_MYELOID_LEUKOCYTE_ACTIVATION	274	0.26950374	1163783	0.1556962	0.87270266	1.0	5433
GOBP_RIBOSOME_ASSEMBLY	63	0.32737663	11632092	0.22005989	0.87396824	1.0	7744
GOBP_POSITIVE_REGULATION_OF_SMALL_MOLECULE_METABOLIC_PROCESS	182	0.27932093	1163	0.15546772	0.87352633	1.0	5032
GOBP_NEGATIVE_REGULATION_OF_ADAPTIVE_IMMUNE_RESPONSE	59	0.32512054	11625875	0.22857143	0.8740735	1.0	6773
GOBP_POSITIVE_REGULATION_OF_RNA_SPLICING	49	0.33621982	11625725	0.2296875	0.87282085	1.0	5522
GOBP_HOMOLOGOUS_RECOMBINATION	61	0.3253007	11623893	0.23529412	0.8722985	1.0	4871
GOBP_VESICLE_BUDDING_FROM_MEMBRANE	76	0.3135804	1162227	0.21253823	0.87167484	1.0	5558
GOBP_PROTEASOME_MEDIATED_UBIQUITIN_DEPENDENT_PROTEIN_CATABOLIC_PROCESS	437	0.2551815	11617754	0.113074206	0.8725072	1.0	3840
GOBP_NEGATIVE_REGULATION_OF_CARTILAGE_DEVELOPMENT	33	0.36764225	11617396	0.25838926	0.8713478	1.0	4681
GOBP_MORPHOGENESIS_OF_EMBRYONIC_EPITHELIUM	187	0.27544093	1161169	0.1713555	0.87256896	1.0	6164
GOBP_REGULATION_OF_DNA_METHYLATION	17	0.43190762	11611396	0.26725665	0.871405	1.0	5269
GOBP_REGULATION_OF_MRNA_SPLICING_VIA_SPLICEOSOME	108	0.29581192	11598886	0.19577464	0.8756118	1.0	5137
GOBP_NUCLEAR_TRANSCRIBED_MRNA_CATABOLIC_PROCESS_EXONUCLEOLYTIC	16	0.43937546	11597424	0.27854672	0.874929	1.0	4822
GOBP_B_CELL_MEDIATED_IMMUNITY	194	0.27462268	11588322	0.16176471	0.8776047	1.0	5591
GOBP_NEGATIVE_REGULATION_OF_TRANSFORMING_GROWTH_FACTOR_BETA_RECEPTOR_SIGNALING_PATHWAY	94	0.30200195	11585939	0.20422535	0.87737304	1.0	1981
GOBP_VIRAL_TRANSCRIPTION	54	0.33572802	11573714	0.21677215	0.88130194	1.0	4222
GOBP_ESTABLISHMENT_OF_RNA_LOCALIZATION	143	0.28603473	1156774	0.19645293	0.882574	1.0	5140
GOBP_MRNA_POLYADENYLATION	21	0.41268268	11566317	0.27181208	0.88191885	1.0	4226
GOBP_MULTIVESICULAR_BODY_SORTING_PATHWAY	34	0.3647979	11562451	0.25686592	0.8822782	1.0	2147
GOBP_REGULATION_OF_CELL_SHAPE	142	0.28577748	11561978	0.18482758	0.8811921	1.0	3750
GOBP_TRNA_METHYLATION	39	0.35171223	11561918	0.25821596	0.8799325	1.0	3336
GOBP_NEGATIVE_REGULATION_OF_MUSCLE_HYPERTROPHY	38	0.3575338	11556027	0.25786164	0.8812455	1.0	2505
GOBP_POSITIVE_REGULATION_OF_PEPTIDASE_ACTIVITY	190	0.27313632	115551	0.18848167	0.88036394	1.0	4466
GOBP_BLASTOCYST_GROWTH	31	0.37547627	11554115	0.25559106	0.8795258	1.0	1496
GOBP_POSITIVE_REGULATION_OF_GLIOGENESIS	90	0.30544654	11552527	0.23654391	0.87888056	1.0	5838
GOBP_RESPONSE_TO_TOPOLOGICALLY_INCORRECT_PROTEIN	132	0.2863345	11548847	0.18714286	0.87914795	1.0	3341
GOBP_MRNA_EXPORT_FROM_NUCLEUS	64	0.3239483	11546175	0.19876733	0.87896365	1.0	3611
GOBP_REGULATION_OF_WNT_SIGNALING_PATHWAY_PLANAR_CELL_POLARITY_PATHWAY	15	0.43750966	11545129	0.29107141	0.87816966	1.0	4585
GOBP_NEGATIVE_REGULATION_OF_SIGNALING_RECEPTOR_ACTIVITY	34	0.35867172	11543709	0.27373418	0.87751544	1.0	4953
GOBP_NEUROMUSCULAR_SYNAPTIC_TRANSMISSION	33	0.3660016	1154049	0.2598684	0.87763435	1.0	3765
GOBP_CARDIAC_CELL_DEVELOPMENT	120	0.28970382	11538	0.19640388	0.87741303	1.0	2505
GOBP_CELLULAR_RESPONSE_TO_TYPE_II_INTERFERON	112	0.2921347	11537606	0.21843971	0.87629396	1.0	6514
GOBP_FATTY_ACID_TRANSPORT	112	0.29671574	11521279	0.2028777	0.88208187	1.0	2880
GOBP_NCRNA_PROCESSING	404	0.25415766	11520842	0.1391201	0.88099587	1.0	5701
GOBP_PROSTANOID_BIOSYNTHETIC_PROCESS	31	0.3738545	11519202	0.2636656	0.8804675	1.0	2872
GOBP_REGULATION_OF_BODY_FLUID_LEVELS	344	0.25715858	11513501	0.13614458	0.88172966	1.0	5369
GOBP_RENAL_WATER_HOMEOSTASIS	17	0.43125662	11512833	0.28764805	0.88077235	1.0	1641
GOBP_REGULATION_OF_SUBSTRATE_ADHESION_DEPENDENT_CELL_SPREADING	59	0.32731047	1151117	0.2651515	0.88023347	1.0	7850
GOBP_MITOCHONDRIAL_DNA_REPLICATION	16	0.4290226	11511105	0.2849741	0.8790062	1.0	785
GOBP_GLYCEROPHOSPHOLIPID_METABOLIC_PROCESS	271	0.26323217	11509413	0.16542289	0.8784283	1.0	5596
GOBP_LACTATION	58	0.33209527	11508514	0.23467863	0.8775843	1.0	5846
GOBP_GOLGI_LOCALIZATION	15	0.43375105	11502254	0.28446773	0.87899697	1.0	1627
GOBP_VENTRICULAR_TRABECULA_MYOCARDIUM_MORPHOGENESIS	17	0.4252731	11500494	0.2731872	0.878503	1.0	430
GOBP_POSITIVE_REGULATION_OF_TUMOR_NECROSIS_FACTOR_SUPERFAMILY_CYTOKINE_PRODUCTION	141	0.28380454	11499345	0.20275863	0.8777261	1.0	3286
GOBP_PHOSPHATIDYLINOSITOL_METABOLIC_PROCESS	146	0.28331673	11492088	0.19146006	0.8794598	1.0	5047
GOBP_POSITIVE_REGULATION_OF_HISTONE_METHYLATION	17	0.42061344	11491568	0.285956	0.87842757	1.0	4010
GOBP_PROTEIN_COMPLEX_OLIGOMERIZATION	260	0.26280764	11487564	0.1729798	0.87888813	1.0	5871
GOBP_RESPONSE_TO_EXTRACELLULAR_STIMULUS	448	0.25359303	1148746	0.13513513	0.8776953	1.0	3149
GOBP_OSSIFICATION	445	0.25345656	11483638	0.12811388	0.8781551	1.0	6050
GOBP_NEGATIVE_REGULATION_OF_SMAD_PROTEIN_SIGNAL_TRANSDUCTION	15	0.43631324	1148202	0.28264758	0.8776125	1.0	17
GOBP_ANTIGEN_PROCESSING_AND_PRESENTATION_OF_EXOGENOUS_PEPTIDE_ANTIGEN_VIA_MHC_CLASS_IB	26	0.38545722	11477045	0.27272728	0.8784251	1.0	1639
GOBP_INTRINSIC_APOPTOTIC_SIGNALING_PATHWAY_IN_RESPONSE_TO_DNA_DAMAGE	110	0.2949968	11474404	0.2125535	0.87823737	1.0	2752
GOBP_ARP2_3_COMPLEX_MEDIATED_ACTIN_NUCLEATION	43	0.3456787	11473385	0.2786624	0.87745404	1.0	2651
GOBP_KERATINOCYTE_MIGRATION	21	0.40125042	11468003	0.26279864	0.8784882	1.0	7815
GOBP_CORTICAL_ACTIN_CYTOSKELETON_ORGANIZATION	42	0.34627134	11467124	0.25853658	0.87766415	1.0	5419
GOBP_ANTIGEN_PROCESSING_AND_PRESENTATION	118	0.28745657	11466547	0.21318373	0.8766828	1.0	3881
GOBP_PROTEIN_HYDROXYLATION	27	0.3780728	11463517	0.26986754	0.8766974	1.0	4316
GOBP_DNA_MODIFICATION	81	0.304948	11457208	0.21889055	0.8781676	1.0	3714
GOBP_NERVOUS_SYSTEM_PROCESS_INVOLVED_IN_REGULATION_OF_SYSTEMIC_ARTERIAL_BLOOD_PRESSURE	22	0.39846075	11456788	0.26923078	0.8771241	1.0	6861
GOBP_GLYCINE_METABOLIC_PROCESS	15	0.44207647	11453176	0.27935943	0.8775079	1.0	39
GOBP_MULTICELLULAR_ORGANISMAL_MOVEMENT	61	0.32458243	11451607	0.26165414	0.8769611	1.0	2406
GOBP_CANONICAL_NF_KAPPAB_SIGNAL_TRANSDUCTION	239	0.26495558	11450331	0.16645649	0.87633175	1.0	6011
GOBP_REGULATION_OF_AUTOPHAGY	291	0.26222238	11450143	0.16084789	0.87520766	1.0	6357
GOBP_B_CELL_PROLIFERATION	112	0.28986698	1144847	0.20604396	0.87468314	1.0	2184
GOBP_CONNECTIVE_TISSUE_DEVELOPMENT	312	0.25542197	11442407	0.155	0.87608254	1.0	4775
GOBP_FORELIMB_MORPHOGENESIS	47	0.33609673	11441568	0.25	0.8752428	1.0	4681
GOBP_PLATELET_ACTIVATION	95	0.29721498	11440806	0.22589532	0.8743888	1.0	6465
GOBP_POSITIVE_REGULATION_OF_ACTIN_FILAMENT_BUNDLE_ASSEMBLY	68	0.31234303	1143956	0.24296296	0.87372184	1.0	4090
GOBP_RESPIRATORY_BURST	30	0.37607104	11437156	0.26848873	0.87355256	1.0	3583
GOBP_VITAMIN_TRANSMEMBRANE_TRANSPORT	20	0.39710522	11435893	0.28793103	0.8728904	1.0	1518
GOBP_MONONUCLEAR_CELL_MIGRATION	189	0.27304927	11432012	0.17922078	0.873387	1.0	5789
GOBP_REGULATION_OF_HETEROCHROMATIN_ORGANIZATION	21	0.40796822	1142613	0.29537368	0.8746735	1.0	2220
GOBP_EMBRYONIC_SKELETAL_SYSTEM_DEVELOPMENT	147	0.27951205	11425464	0.21368715	0.873798	1.0	5411
GOBP_COLLAGEN_METABOLIC_PROCESS	123	0.2891127	11424938	0.22752044	0.8728253	1.0	5558
GOBP_RESPONSE_TO_ACETYLCHOLINE	47	0.3360302	11424745	0.24466339	0.87173057	1.0	2146
GOBP_REGULATION_OF_INNATE_IMMUNE_RESPONSE	456	0.25111425	11420646	0.14418605	0.872198	1.0	5436
GOBP_PEPTIDYL_ARGININE_MODIFICATION	16	0.4272411	11418897	0.30224526	0.8717341	1.0	1306
GOBP_MATURATION_OF_SSU_RRNA_FROM_TRICISTRONIC_RRNA_TRANSCRIPT_SSU_RRNA_5_8S_RRNA_LSU_RRNA	33	0.3666467	11411307	0.26868045	0.87376493	1.0	3207
GOBP_PYRIMIDINE_CONTAINING_COMPOUND_METABOLIC_PROCESS	63	0.31483364	11410562	0.22953217	0.8729254	1.0	4304
GOBP_REGULATION_OF_BEHAVIOR	106	0.2951742	11408514	0.22713864	0.87263435	1.0	3684
GOBP_MYOBLAST_PROLIFERATION	28	0.3740032	11401404	0.2569558	0.87449247	1.0	714
GOBP_REGULATION_OF_MUSCLE_ADAPTATION	106	0.29312223	1139749	0.22492836	0.8749262	1.0	2505
GOBP_POSITIVE_REGULATION_OF_CANONICAL_WNT_SIGNALING_PATHWAY	108	0.29579973	1139657	0.22446044	0.8741566	1.0	4524
GOBP_CD4_POSITIVE_OR_CD8_POSITIVE_ALPHA_BETA_T_CELL_LINEAGE_COMMITMENT	24	0.3887228	11394287	0.28407225	0.8739204	1.0	2034
GOBP_NEGATIVE_REGULATION_OF_STEM_CELL_DIFFERENTIATION	30	0.37397447	11392677	0.26984128	0.87340486	1.0	5172
GOBP_POSITIVE_REGULATION_OF_TOR_SIGNALING	69	0.31044602	11392497	0.23529412	0.8723327	1.0	2285
GOBP_NEUROTRANSMITTER_RECEPTOR_INTERNALIZATION	45	0.33687624	11391737	0.2714724	0.8714963	1.0	2781
GOBP_POSITIVE_REGULATION_OF_NEUROBLAST_PROLIFERATION	44	0.337725	11390723	0.25796178	0.8707497	1.0	3037
GOBP_DNA_TEMPLATED_TRANSCRIPTION_ELONGATION	114	0.2908626	1137189	0.2117812	0.8775187	1.0	4725
GOBP_REGULATION_OF_ESTABLISHMENT_OF_PROTEIN_LOCALIZATION_TO_MITOCHONDRION	26	0.38132387	11370397	0.296063	0.87695426	1.0	2321
GOBP_EMBRYONIC_HEMOPOIESIS	32	0.36457506	11367905	0.2809524	0.876772	1.0	5846
GOBP_ARACHIDONIC_ACID_SECRETION	34	0.3574207	11365818	0.26108375	0.87648416	1.0	5849
GOBP_VIRAL_LIFE_CYCLE	236	0.26268357	11361549	0.18829517	0.8771881	1.0	3881
GOBP_REGULATION_OF_TUMOR_NECROSIS_FACTOR_MEDIATED_SIGNALING_PATHWAY	41	0.34478238	11361225	0.27733755	0.8761539	1.0	6985
GOBP_POSITIVE_REGULATION_OF_VASCULAR_ENDOTHELIAL_GROWTH_FACTOR_PRODUCTION	27	0.37747675	11360648	0.27892235	0.87521213	1.0	3975
GOBP_NEGATIVE_REGULATION_OF_PHOSPHATIDYLINOSITOL_3_KINASE_PROTEIN_KINASE_B_SIGNAL_TRANSDUCTION	57	0.32320878	11360037	0.25648856	0.87431455	1.0	2055
GOBP_NEGATIVE_REGULATION_OF_FAT_CELL_DIFFERENTIATION	60	0.3204317	11357899	0.244713	0.8740638	1.0	4052
GOBP_RESPONSE_TO_ACTIVITY	34	0.3595375	11357137	0.27198696	0.87322575	1.0	5886
GOBP_GRANULOCYTE_MIGRATION	156	0.2757951	11353165	0.19918145	0.87367845	1.0	4942
GOBP_PYRIMIDINE_NUCLEOSIDE_MONOPHOSPHATE_METABOLIC_PROCESS	21	0.40433756	1135307	0.27115718	0.87257475	1.0	2611
GOBP_REGULATION_OF_MEMBRANE_INVAGINATION	21	0.38830623	11351753	0.30169493	0.8719828	1.0	3286
GOBP_NEUTROPHIL_MIGRATION	127	0.2843347	11349928	0.23789765	0.87158024	1.0	4942
GOBP_PHAGOCYTOSIS_RECOGNITION	28	0.37408042	1134513	0.2796748	0.8724531	1.0	4326
GOBP_REGULATION_OF_PROTEIN_LOCALIZATION_TO_ENDOSOME	15	0.4394263	11343409	0.2984823	0.87202126	1.0	4508
GOBP_SMOOTH_MUSCLE_CONTRACTION	119	0.28726992	11342956	0.23319027	0.87109035	1.0	3964
GOBP_STEROL_BIOSYNTHETIC_PROCESS	64	0.3127181	11341447	0.26940638	0.8705659	1.0	4787
GOBP_GRANULOCYTE_CHEMOTAXIS	125	0.2862221	11341424	0.23184358	0.86944294	1.0	3881
GOBP_INNATE_IMMUNE_RESPONSE_ACTIVATING_SIGNALING_PATHWAY	241	0.2637801	11340768	0.19796954	0.8685908	1.0	5230
GOBP_WOUND_HEALING	368	0.25227547	11340122	0.15833333	0.867737	1.0	5369
GOBP_ALPHA_BETA_T_CELL_LINEAGE_COMMITMENT	22	0.39635456	11338565	0.28716215	0.8672828	1.0	2034
GOBP_CD40_SIGNALING_PATHWAY	17	0.41197088	11336056	0.2994924	0.8672179	1.0	5436
GOBP_MRNA_TRANSCRIPTION	52	0.32912058	11333522	0.2747415	0.86719626	1.0	5177
GOBP_AORTIC_VALVE_DEVELOPMENT	34	0.35545754	1132797	0.27591705	0.868421	1.0	3533
GOBP_CELL_KILLING	252	0.26141253	11325076	0.18695107	0.86848783	1.0	6004
GOBP_REGULATION_OF_EPITHELIAL_CELL_DIFFERENTIATION_INVOLVED_IN_KIDNEY_DEVELOPMENT	17	0.4195122	1132494	0.30442178	0.86743224	1.0	4681
GOBP_CELLULAR_RESPONSE_TO_UNFOLDED_PROTEIN	81	0.30367744	11318305	0.2611276	0.86906624	1.0	3122
GOBP_PROTEIN_METHYLATION	103	0.2900197	11312087	0.2641243	0.87049145	1.0	3335
GOBP_NADPH_REGENERATION	23	0.38739505	11305496	0.27887788	0.872222	1.0	625
GOBP_MEIOSIS_I_CELL_CYCLE_PROCESS	134	0.28270575	1130288	0.21715076	0.8722152	1.0	4588
GOBP_ANTIGEN_PROCESSING_AND_PRESENTATION_OF_PEPTIDE_ANTIGEN_VIA_MHC_CLASS_I	46	0.33508176	11295532	0.27328244	0.8741834	1.0	2394
GOBP_REGULATION_OF_CELL_CYCLE_PHASE_TRANSITION	433	0.25040996	11291223	0.15123095	0.87487036	1.0	5470
GOBP_POSITIVE_REGULATION_OF_PLASMA_MEMBRANE_BOUNDED_CELL_PROJECTION_ASSEMBLY	115	0.28354418	11288555	0.24104683	0.8748503	1.0	2388
GOBP_NEGATIVE_REGULATION_OF_POST_TRANSLATIONAL_PROTEIN_MODIFICATION	93	0.2943072	11282536	0.2601156	0.87612575	1.0	2677
GOBP_MOTOR_NEURON_MIGRATION	15	0.43151703	11281556	0.2906137	0.87539625	1.0	2378
GOBP_NEGATIVE_REGULATION_OF_ERBB_SIGNALING_PATHWAY	32	0.36512598	1127454	0.3173242	0.8771187	1.0	2361
GOBP_PLASMA_LIPOPROTEIN_PARTICLE_ASSEMBLY	21	0.3957265	11271474	0.2953125	0.87727594	1.0	3063
GOBP_VASCULAR_PROCESS_IN_CIRCULATORY_SYSTEM	247	0.2584241	1126468	0.21473159	0.8789435	1.0	4250
GOBP_CHEMOKINE_PRODUCTION	125	0.27995738	1126272	0.24204703	0.8786627	1.0	4332
GOBP_REGULATION_OF_RESPONSE_TO_CYTOKINE_STIMULUS	152	0.2725107	11260762	0.24076608	0.87841594	1.0	4822
GOBP_REGULATION_OF_FEEDING_BEHAVIOR	43	0.34195355	1126059	0.27158555	0.8773749	1.0	2411
GOBP_POSITIVE_REGULATION_OF_INTERLEUKIN_8_PRODUCTION	58	0.32279897	11259756	0.2848392	0.8766313	1.0	4058
GOBP_INTERLEUKIN_10_PRODUCTION	66	0.30954644	11258868	0.26027396	0.8758369	1.0	5060
GOBP_PHYSIOLOGICAL_CARDIAC_MUSCLE_HYPERTROPHY	48	0.32569945	11255137	0.28267476	0.8762963	1.0	2505
GOBP_RESPONSE_TO_VIRUS	368	0.25242114	11251826	0.17619604	0.87655455	1.0	4876
GOBP_POSITIVE_REGULATION_OF_VIRAL_GENOME_REPLICATION	27	0.37326357	11249888	0.29836065	0.8762746	1.0	3061
GOBP_PROTECTION_FROM_NATURAL_KILLER_CELL_MEDIATED_CYTOTOXICITY	32	0.35663432	11246922	0.30150753	0.8763824	1.0	1639
GOBP_REGULATION_OF_CYSTEINE_TYPE_ENDOPEPTIDASE_ACTIVITY	234	0.26066133	11241506	0.20606826	0.8775661	1.0	4466
GOBP_CELLULAR_RESPONSE_TO_LEPTIN_STIMULUS	16	0.41534492	11241175	0.29679596	0.87661076	1.0	1506
GOBP_REGULATION_OF_MONONUCLEAR_CELL_MIGRATION	127	0.2819637	11238722	0.23756906	0.87656504	1.0	5789
GOBP_NEGATIVE_REGULATION_OF_GROWTH	261	0.26099318	11238674	0.20659062	0.8754987	1.0	3462
GOBP_REGULATION_OF_DEFENSE_RESPONSE_TO_VIRUS	100	0.292818	11237919	0.25487465	0.874725	1.0	4817
GOBP_HEMOGLOBIN_METABOLIC_PROCESS	22	0.3906519	11220886	0.30327868	0.88046914	1.0	5562
GOBP_ADENYLATE_CYCLASE_INHIBITING_G_PROTEIN_COUPLED_RECEPTOR_SIGNALING_PATHWAY	74	0.30596146	112113	0.25777778	0.8834001	1.0	4152
GOBP_VASCULAR_ENDOTHELIAL_GROWTH_FACTOR_RECEPTOR_SIGNALING_PATHWAY	51	0.32982108	11210974	0.26348227	0.8824714	1.0	3095
GOBP_REGULATION_OF_RESPONSE_TO_ENDOPLASMIC_RETICULUM_STRESS	77	0.29559904	11210668	0.25882354	0.8814972	1.0	3835
GOBP_CELL_REDOX_HOMEOSTASIS	31	0.35654235	11210333	0.29598662	0.88054305	1.0	3074
GOBP_RENAL_SYSTEM_PROCESS	128	0.2809203	11205833	0.25034964	0.88125986	1.0	3964
GOBP_NEGATIVE_REGULATION_OF_LIPID_TRANSPORT	35	0.3460183	11196988	0.32454696	0.883841	1.0	5759
GOBP_PHOTOTRANSDUCTION	30	0.36223158	11196576	0.31298906	0.8829219	1.0	5373
GOBP_INTERMEDIATE_FILAMENT_BASED_PROCESS	94	0.29188922	1119603	0.25947523	0.88206047	1.0	4465
GOBP_RESPONSE_TO_ALKALOID	76	0.30270633	11194217	0.27417028	0.8816888	1.0	3833
GOBP_NEGATIVE_REGULATION_OF_CYTOKINE_PRODUCTION_INVOLVED_IN_IMMUNE_RESPONSE	35	0.3546784	11192993	0.29593495	0.8810879	1.0	4817
GOBP_LEUKOCYTE_MEDIATED_CYTOTOXICITY	166	0.26907268	11178131	0.25	0.8861795	1.0	6004
GOBP_POSITIVE_REGULATION_OF_RELEASE_OF_CYTOCHROME_C_FROM_MITOCHONDRIA	28	0.35773724	11177979	0.28836426	0.8851669	1.0	7800
GOBP_EXPORT_ACROSS_PLASMA_MEMBRANE	71	0.30868417	1117727	0.27180234	0.88435686	1.0	2499
GOBP_NEGATIVE_REGULATION_OF_AMINO_ACID_TRANSPORT	20	0.3986748	11173282	0.30998248	0.8848785	1.0	3645
GOBP_POSITIVE_REGULATION_OF_HEART_GROWTH	51	0.32396734	11172616	0.27643505	0.88409	1.0	3055
GOBP_LIPOPOLYSACCHARIDE_MEDIATED_SIGNALING_PATHWAY	56	0.31591797	11171072	0.27312776	0.8836252	1.0	5331
GOBP_KINETOCHORE_ASSEMBLY	16	0.4228932	11164192	0.3621908	0.8854332	1.0	2031
GOBP_VIRION_ASSEMBLY	26	0.37832355	11159856	0.28547856	0.88612336	1.0	2420
GOBP_NEGATIVE_REGULATION_OF_GLYCOPROTEIN_METABOLIC_PROCESS	16	0.4185165	11158017	0.3300813	0.8858054	1.0	4821
GOBP_MULTIVESICULAR_BODY_ORGANIZATION	15	0.43059954	11150492	0.34275618	0.8878376	1.0	2147
GOBP_NEGATIVE_REGULATION_OF_CELL_GROWTH	203	0.26482302	11148509	0.23346303	0.88755023	1.0	3462
GOBP_LIPOPROTEIN_LOCALIZATION	19	0.40504774	11146544	0.30985916	0.8872763	1.0	5361
GOBP_DEFENSE_RESPONSE_TO_GRAM_POSITIVE_BACTERIUM	161	0.2695757	11145271	0.23624161	0.88672245	1.0	7729
GOBP_LEUKOCYTE_MIGRATION	384	0.24818835	1114428	0.21670702	0.8860848	1.0	4417
GOBP_POSITIVE_REGULATION_OF_B_CELL_ACTIVATION	87	0.29535133	11136702	0.2729927	0.8881187	1.0	2546
GOBP_NEGATIVE_REGULATION_OF_REPRODUCTIVE_PROCESS	78	0.302007	11132429	0.25854382	0.8888113	1.0	1122
GOBP_EAR_MORPHOGENESIS	146	0.27372193	11129823	0.23305085	0.8888016	1.0	4509
GOBP_RESPONSE_TO_CAMP	60	0.31187728	1112867	0.29923666	0.88821554	1.0	3748
GOBP_REGULATION_OF_RELEASE_OF_CYTOCHROME_C_FROM_MITOCHONDRIA	50	0.33081892	11125708	0.29516128	0.8883864	1.0	5177
GOBP_POSITIVE_REGULATION_OF_NEURAL_PRECURSOR_CELL_PROLIFERATION	83	0.29924884	11123652	0.29013255	0.8882076	1.0	3898
GOBP_POSITIVE_REGULATION_OF_APOPTOTIC_SIGNALING_PATHWAY	177	0.26654968	11123328	0.24178712	0.88729066	1.0	4565
GOBP_NOREPINEPHRINE_TRANSPORT	31	0.35739762	1112121	0.3090909	0.88711536	1.0	3811
GOBP_REGULATION_OF_HAIR_CYCLE	31	0.35600805	11117891	0.3081862	0.88743645	1.0	5739
GOBP_VESICLE_TARGETING_TO_FROM_OR_WITHIN_GOLGI	29	0.35792887	11117766	0.30483872	0.88642395	1.0	1592
GOBP_HINDLIMB_MORPHOGENESIS	48	0.32970822	11115985	0.3085443	0.8860757	1.0	6162
GOBP_NEGATIVE_REGULATION_OF_GENE_EXPRESSION_EPIGENETIC	112	0.2833494	11109018	0.2803468	0.8878375	1.0	3049
GOBP_RESPONSE_TO_UV_A	15	0.42246938	11107595	0.31164384	0.8873642	1.0	838
GOBP_NEGATIVE_REGULATION_OF_ORGANIC_ACID_TRANSPORT	30	0.3623595	1110474	0.32166666	0.8875177	1.0	3645
GOBP_NEGATIVE_REGULATION_OF_CATABOLIC_PROCESS	344	0.2472879	11091601	0.21368547	0.8918098	1.0	4285
GOBP_REGULATION_OF_DNA_TEMPLATED_TRANSCRIPTION_IN_RESPONSE_TO_STRESS	42	0.33901677	11089317	0.30194804	0.89177454	1.0	3122
GOBP_MACROMOLECULE_METHYLATION	210	0.26024044	11088305	0.22193211	0.89116037	1.0	3336
GOBP_ESTABLISHMENT_OF_CELL_POLARITY	163	0.27132556	11083647	0.25832224	0.8919176	1.0	4264
GOBP_KERATINOCYTE_DEVELOPMENT	17	0.40147546	1107706	0.34982333	0.89352304	1.0	1978
GOBP_POSITIVE_REGULATION_OF_DEVELOPMENTAL_GROWTH	220	0.2571751	11075443	0.24742268	0.89314497	1.0	2726
GOBP_AMACRINE_CELL_DIFFERENTIATION	16	0.4134793	11073719	0.32752612	0.89280045	1.0	3487
GOBP_DOPAMINE_BIOSYNTHETIC_PROCESS	16	0.4167468	11060013	0.33443162	0.8973905	1.0	7100
GOBP_INTRINSIC_APOPTOTIC_SIGNALING_PATHWAY_IN_RESPONSE_TO_OXIDATIVE_STRESS	57	0.31589603	1105027	0.2828439	0.9003696	1.0	2390
GOBP_NEGATIVE_REGULATION_OF_ENDOCYTOSIS	72	0.30251804	11043565	0.28869048	0.9020536	1.0	5530
GOBP_REGULATION_OF_VASCULAR_PERMEABILITY	48	0.32307824	11042392	0.290625	0.9014714	1.0	3867
GOBP_NEGATIVE_REGULATION_OF_CELLULAR_RESPONSE_TO_INSULIN_STIMULUS	49	0.32225806	11041546	0.29126215	0.9007761	1.0	3364
GOBP_ADAPTIVE_IMMUNE_RESPONSE_BASED_ON_SOMATIC_RECOMBINATION_OF_IMMUNE_RECEPTORS_BUILT_FROM_IMMUNOGLOBULIN_SUPERFAMILY_DOMAINS	370	0.24591655	11039084	0.22607656	0.9008266	1.0	5842
GOBP_REGULATION_OF_PROTEIN_TARGETING_TO_MITOCHONDRION	21	0.38249317	11038903	0.3256579	0.8998625	1.0	2321
GOBP_DNA_REPAIR_DEPENDENT_CHROMATIN_REMODELING	21	0.38839594	11033387	0.33554816	0.9010495	1.0	1344
GOBP_EPITHELIAL_TO_MESENCHYMAL_TRANSITION_INVOLVED_IN_ENDOCARDIAL_CUSHION_FORMATION	18	0.4054838	11030833	0.33668342	0.9010138	1.0	10118
GOBP_FIBROBLAST_MIGRATION	74	0.29454657	11030166	0.2820513	0.90024596	1.0	4099
GOBP_NEGATIVE_REGULATION_OF_CELL_ADHESION	313	0.24859214	11030141	0.23172243	0.8992123	1.0	5561
GOBP_CELL_CYCLE_G1_S_PHASE_TRANSITION	257	0.25306186	11027681	0.23354037	0.8991455	1.0	4367
GOBP_REGULATION_OF_LIPID_METABOLIC_PROCESS	383	0.24572949	11027347	0.22429906	0.89822847	1.0	2704
GOBP_CELLULAR_RESPONSE_TO_OXYGEN_RADICAL	20	0.39188406	11026237	0.32941177	0.89766806	1.0	2417
GOBP_POSITIVE_REGULATION_OF_NEURON_MIGRATION	24	0.37070328	11025305	0.33011273	0.8970279	1.0	3169
GOBP_NEGATIVE_REGULATION_OF_ENDOPLASMIC_RETICULUM_STRESS_INDUCED_INTRINSIC_APOPTOTIC_SIGNALING_PATHWAY	19	0.3964098	11025136	0.33162394	0.8960635	1.0	3835
GOBP_REGULATION_OF_CIRCADIAN_RHYTHM	126	0.27949122	11020927	0.27197802	0.8967605	1.0	1631
GOBP_BONE_MORPHOGENESIS	112	0.28010798	11014507	0.28142858	0.8983382	1.0	6162
GOBP_POSITIVE_REGULATION_OF_VOLTAGE_GATED_CALCIUM_CHANNEL_ACTIVITY	15	0.4160128	11010296	0.320339	0.89905566	1.0	4139
GOBP_REGULATION_OF_DELAYED_RECTIFIER_POTASSIUM_CHANNEL_ACTIVITY	19	0.3967839	11005332	0.32454696	0.90003705	1.0	3845
GOBP_REGULATION_OF_PROTEIN_LOCALIZATION_TO_PLASMA_MEMBRANE	119	0.27583292	10999671	0.27961433	0.9013627	1.0	3748
GOBP_NEGATIVE_REGULATION_OF_AMIDE_METABOLIC_PROCESS	225	0.2563602	10997236	0.24596274	0.9012973	1.0	3090
GOBP_REGULATION_OF_TYPE_B_PANCREATIC_CELL_PROLIFERATION	20	0.39767376	10995009	0.357022	0.9011178	1.0	3066
GOBP_POSITIVE_REGULATION_OF_PHAGOCYTOSIS	86	0.29574063	10992666	0.2935252	0.901033	1.0	4326
GOBP_LYMPHOCYTE_APOPTOTIC_PROCESS	99	0.29205093	10992055	0.2910663	0.9002368	1.0	5673
GOBP_REGULATION_OF_NEUTROPHIL_ACTIVATION	18	0.40340883	10988691	0.33840948	0.90057486	1.0	4605
GOBP_PROTEIN_DEPHOSPHORYLATION	233	0.25575858	10980315	0.25288832	0.90305656	1.0	2532
GOBP_DEPHOSPHORYLATION	326	0.24851	10977447	0.2241594	0.90315014	1.0	2532
GOBP_ACUTE_INFLAMMATORY_RESPONSE	131	0.27295524	10966209	0.27929154	0.90671796	1.0	4625
GOBP_PROTEIN_CONTAINING_COMPLEX_DISASSEMBLY	246	0.25458312	1096394	0.27870968	0.9065981	1.0	5476
GOBP_NEGATIVE_REGULATION_OF_EXOCYTOSIS	37	0.34189957	1096336	0.3121118	0.9058287	1.0	5692
GOBP_LYTIC_VACUOLE_ORGANIZATION	98	0.2831311	10960776	0.28612718	0.9058971	1.0	3994
GOBP_MEIOTIC_SPINDLE_ORGANIZATION	22	0.3775335	10960115	0.35185185	0.9051238	1.0	5577
GOBP_RRNA_CATABOLIC_PROCESS	18	0.4043087	10955623	0.33968803	0.9059511	1.0	2592
GOBP_ALANINE_TRANSPORT	17	0.40515667	10954208	0.3411371	0.90549767	1.0	6088
GOBP_REGULATION_OF_RECEPTOR_SIGNALING_PATHWAY_VIA_STAT	135	0.2710574	10952694	0.27562326	0.9051074	1.0	5037
GOBP_BILE_ACID_BIOSYNTHETIC_PROCESS	32	0.3541086	1095177	0.30932897	0.90448827	1.0	6584
GOBP_METAPHASE_CHROMOSOME_ALIGNMENT	92	0.29010585	10950344	0.29036826	0.90402275	1.0	4848
GOBP_ENGULFMENT_OF_APOPTOTIC_CELL	15	0.4160575	1094199	0.33670035	0.9063625	1.0	4051
GOBP_CELLULAR_SENESCENCE	89	0.2881233	10938778	0.2930029	0.9065676	1.0	6021
GOBP_NUCLEAR_PORE_ORGANIZATION	15	0.42323467	10936749	0.32993197	0.9064109	1.0	5086
GOBP_INTRACELLULAR_ZINC_ION_HOMEOSTASIS	28	0.3590129	10936086	0.32608697	0.9056491	1.0	3133
GOBP_EMBRYONIC_FORELIMB_MORPHOGENESIS	36	0.3366427	10934224	0.3360522	0.90539724	1.0	4681
GOBP_DNA_INTEGRITY_CHECKPOINT_SIGNALING	126	0.27558306	10932972	0.2839161	0.9048958	1.0	4955
GOBP_CATECHOLAMINE_UPTAKE	18	0.40225032	10932878	0.35628226	0.9039156	1.0	5517
GOBP_REGULATION_OF_INTRINSIC_APOPTOTIC_SIGNALING_PATHWAY_BY_P53_CLASS_MEDIATOR	36	0.3378235	1093135	0.32376397	0.9035215	1.0	4196
GOBP_LYMPHOCYTE_ACTIVATION_INVOLVED_IN_IMMUNE_RESPONSE	212	0.25693744	10930344	0.27433628	0.9029185	1.0	5656
GOBP_NEGATIVE_REGULATION_OF_VASCULAR_PERMEABILITY	20	0.38258445	10923878	0.34013605	0.90458465	1.0	3276
GOBP_REGULATION_OF_BILE_ACID_METABOLIC_PROCESS	20	0.38501516	10920067	0.33052278	0.90509707	1.0	3914
GOBP_NEGATIVE_REGULATION_OF_JNK_CASCADE	38	0.33237618	10919363	0.33068362	0.90439564	1.0	1859
GOBP_PROGRAMMED_CELL_DEATH_IN_RESPONSE_TO_REACTIVE_OXYGEN_SPECIES	18	0.40477344	10914516	0.3380783	0.90527236	1.0	281
GOBP_POSITIVE_REGULATION_OF_NATURAL_KILLER_CELL_ACTIVATION	52	0.3195152	10911955	0.31627908	0.9053608	1.0	2394
GOBP_ESTABLISHMENT_OF_PLANAR_POLARITY_OF_EMBRYONIC_EPITHELIUM	18	0.39315215	10909426	0.3548387	0.9054158	1.0	6729
GOBP_LAMELLIPODIUM_ORGANIZATION	91	0.28365386	10909097	0.28691983	0.90454787	1.0	3583
GOBP_CATECHOL_CONTAINING_COMPOUND_METABOLIC_PROCESS	64	0.30723202	10908844	0.30107528	0.9036624	1.0	2779
GOBP_RENAL_SYSTEM_PROCESS_INVOLVED_IN_REGULATION_OF_BLOOD_VOLUME	16	0.4125369	10904709	0.35181975	0.9043593	1.0	1685
GOBP_ADENOHYPOPHYSIS_DEVELOPMENT	16	0.4026102	10903045	0.33684212	0.90403944	1.0	2926
GOBP_IMMUNE_SYSTEM_DEVELOPMENT	247	0.25333908	10900903	0.27446	0.90392876	1.0	5580
GOBP_RNA_LOCALIZATION	168	0.2648533	10897331	0.30211082	0.9043241	1.0	4252
GOBP_NEGATIVE_REGULATION_OF_ORGANELLE_ASSEMBLY	45	0.3266072	10896559	0.32293293	0.90363574	1.0	5141
GOBP_BONE_MATURATION	30	0.35303062	10893651	0.3252818	0.90375906	1.0	1464
GOBP_DEFENSE_RESPONSE_TO_SYMBIONT	314	0.24681415	10891558	0.25744936	0.9035849	1.0	4822
GOBP_RIBOSOMAL_SUBUNIT_EXPORT_FROM_NUCLEUS	17	0.39625227	10891061	0.35034013	0.90278304	1.0	5763
GOBP_MITOPHAGY	41	0.3292325	10889941	0.3111455	0.902248	1.0	3596
GOBP_PEPTIDYL_PROLINE_MODIFICATION	39	0.33151227	10886667	0.31595576	0.9025632	1.0	3314
GOBP_INTRACELLULAR_POTASSIUM_ION_HOMEOSTASIS	15	0.4148868	10884717	0.3310811	0.90238684	1.0	4409
GOBP_POSITIVE_REGULATION_OF_SMOOTH_MUSCLE_CELL_DIFFERENTIATION	15	0.41801307	10881754	0.3547826	0.9026094	1.0	766
GOBP_PROTEIN_K48_LINKED_DEUBIQUITINATION	29	0.34817818	10880135	0.3258427	0.9023021	1.0	2239
GOBP_MIDBRAIN_DEVELOPMENT	49	0.3155291	10879816	0.3055118	0.901446	1.0	6972
GOBP_RNA_CATABOLIC_PROCESS	283	0.24971752	10877907	0.2624204	0.90124184	1.0	3917
GOBP_DNA_METHYLATION	45	0.3239187	1087773	0.31711146	0.9003364	1.0	5520
GOBP_POSITIVE_REGULATION_OF_POST_TRANSLATIONAL_PROTEIN_MODIFICATION	171	0.2598746	10873905	0.26623377	0.9008391	1.0	4439
GOBP_RIBOSOMAL_SMALL_SUBUNIT_ASSEMBLY	20	0.39256334	10872812	0.353719	0.90027165	1.0	4803
GOBP_SUBSTRATE_ADHESION_DEPENDENT_CELL_SPREADING	102	0.28170943	10868621	0.2859175	0.9010655	1.0	7850
GOBP_CHONDROCYTE_DIFFERENTIATION	124	0.2745865	108684	0.299458	0.90017724	1.0	4755
GOBP_LIPID_EXPORT_FROM_CELL	59	0.3037235	10864123	0.31797236	0.90088755	1.0	6058
GOBP_POSITIVE_REGULATION_OF_BIOMINERAL_TISSUE_DEVELOPMENT	57	0.30677947	10863376	0.32182103	0.90025043	1.0	7293
GOBP_REGULATION_OF_POST_TRANSLATIONAL_PROTEIN_MODIFICATION	282	0.24833201	10856143	0.26533166	0.9021529	1.0	4439
GOBP_HEMATOPOIETIC_PROGENITOR_CELL_DIFFERENTIATION	180	0.26105347	10855556	0.30366492	0.9013948	1.0	2135
GOBP_GLUCOCORTICOID_BIOSYNTHETIC_PROCESS	17	0.4009436	1085164	0.34304208	0.90205324	1.0	2743
GOBP_SPERMATID_DIFFERENTIATION	242	0.2518769	10850763	0.26733923	0.9014261	1.0	4902
GOBP_SUPEROXIDE_METABOLIC_PROCESS	69	0.29951793	10850269	0.31562975	0.90063304	1.0	2458
GOBP_REGULATION_OF_MITOCHONDRIAL_FISSION	36	0.3367002	10846997	0.33442622	0.9009581	1.0	3149
GOBP_REGULATION_OF_PROTEIN_DEPHOSPHORYLATION	85	0.28794602	10846763	0.3024602	0.90008336	1.0	2449
GOBP_REGULATION_OF_SPINDLE_ASSEMBLY	30	0.3524591	10840548	0.34170854	0.90153384	1.0	2147
GOBP_POSITIVE_REGULATION_OF_CELL_ADHESION_MEDIATED_BY_INTEGRIN	22	0.37200725	10836275	0.34595525	0.902345	1.0	8428
GOBP_TUMOR_NECROSIS_FACTOR_MEDIATED_SIGNALING_PATHWAY	82	0.28585503	10833241	0.33239436	0.9025964	1.0	7337
GOBP_NEGATIVE_REGULATION_OF_TRANSMEMBRANE_RECEPTOR_PROTEIN_SERINE_THREONINE_KINASE_SIGNALING_PATHWAY	147	0.26387566	10829685	0.29795918	0.9030921	1.0	6213
GOBP_REGULATION_OF_STEM_CELL_DIFFERENTIATION	84	0.28822157	10829527	0.32210836	0.902198	1.0	4543
GOBP_SKELETAL_MUSCLE_TISSUE_REGENERATION	49	0.31965184	10829378	0.34134614	0.9013041	1.0	2862
GOBP_REGULATION_OF_STEROID_METABOLIC_PROCESS	119	0.27316952	10828803	0.29795918	0.90057874	1.0	3927
GOBP_POSITIVE_REGULATION_OF_TRANSLATION	137	0.27093422	10828489	0.3118881	0.89975315	1.0	5324
GOBP_MRNA_SPLICE_SITE_RECOGNITION	27	0.3611093	10826306	0.35596028	0.8996678	1.0	1006
GOBP_CHONDROCYTE_PROLIFERATION	27	0.36124375	10814933	0.33333334	0.9031161	1.0	4403
GOBP_REGULATION_OF_SKELETAL_MUSCLE_TISSUE_DEVELOPMENT	31	0.34695432	10811446	0.3497537	0.90358615	1.0	5278
GOBP_REGULATION_OF_VIRAL_LIFE_CYCLE	143	0.26765558	10810814	0.31325302	0.90288067	1.0	3700
GOBP_REGULATION_OF_AMIDE_METABOLIC_PROCESS	459	0.23767619	10810797	0.26945412	0.90193313	1.0	5894
GOBP_REGULATION_OF_VIRAL_TRANSCRIPTION	25	0.3734753	1080866	0.3634895	0.9018609	1.0	4222
GOBP_POSITIVE_REGULATION_OF_OSSIFICATION	64	0.3043943	10805111	0.3262519	0.90235037	1.0	4838
GOBP_REGULATION_OF_HISTONE_ACETYLATION	20	0.3801212	10801967	0.34280938	0.90263563	1.0	3049
GOBP_APOPTOTIC_PROCESS_INVOLVED_IN_MORPHOGENESIS	32	0.3453631	10801569	0.35905513	0.9018522	1.0	4477
GOBP_SECRETION_BY_TISSUE	54	0.314542	10796498	0.3348485	0.90296036	1.0	1990
GOBP_INTRINSIC_APOPTOTIC_SIGNALING_PATHWAY_BY_P53_CLASS_MEDIATOR	86	0.2810182	10792435	0.3090379	0.9036031	1.0	4196
GOBP_RECEPTOR_SIGNALING_PATHWAY_VIA_STAT	204	0.25420156	1079104	0.28853756	0.9032001	1.0	5037
GOBP_VACUOLAR_ACIDIFICATION	25	0.36349198	10789721	0.3529412	0.9027525	1.0	4768
GOBP_PRODUCTION_OF_MOLECULAR_MEDIATOR_INVOLVED_IN_INFLAMMATORY_RESPONSE	103	0.27538025	10783095	0.31101814	0.9044356	1.0	2669
GOBP_NEGATIVE_REGULATION_OF_MAPK_CASCADE	181	0.259986	10780438	0.29450262	0.9045848	1.0	2513
GOBP_GLYCEROLIPID_METABOLIC_PROCESS	376	0.24002172	10779401	0.28140098	0.9040457	1.0	5596
GOBP_REGULATION_OF_FAT_CELL_DIFFERENTIATION	150	0.26855272	10778973	0.3045326	0.90325624	1.0	4376
GOBP_CARDIAC_MUSCLE_CELL_DIFFERENTIATION	158	0.26330146	10778967	0.30178326	0.90231824	1.0	2524
GOBP_COLLAGEN_CATABOLIC_PROCESS	40	0.33116895	10778598	0.32233882	0.9015362	1.0	5311
GOBP_RESPONSE_TO_PROGESTERONE	20	0.3888676	10778594	0.36393443	0.90060306	1.0	1959
GOBP_NEGATIVE_REGULATION_OF_SYSTEMIC_ARTERIAL_BLOOD_PRESSURE	31	0.34739643	10777475	0.36886632	0.9001219	1.0	6127
GOBP_CORTICAL_CYTOSKELETON_ORGANIZATION	53	0.31306013	10776808	0.3497758	0.89945704	1.0	5419
GOBP_STRESS_ACTIVATED_PROTEIN_KINASE_SIGNALING_CASCADE	254	0.24631982	10771914	0.2801014	0.90031654	1.0	2237
GOBP_REGULATION_OF_TRANSCRIPTION_INVOLVED_IN_G1_S_TRANSITION_OF_MITOTIC_CELL_CYCLE	18	0.39169046	1076955	0.33774835	0.90038115	1.0	8092
GOBP_INTERFERON_ALPHA_PRODUCTION	35	0.3427181	1076895	0.37828946	0.8996833	1.0	5061
GOBP_CELLULAR_RESPONSE_TO_TOXIC_SUBSTANCE	59	0.30332133	10764136	0.32110092	0.9006243	1.0	3579
GOBP_NEGATIVE_REGULATION_OF_CELL_FATE_COMMITMENT	15	0.40603143	10762626	0.36906853	0.9002593	1.0	3863
GOBP_NEGATIVE_REGULATION_OF_VASCULATURE_DEVELOPMENT	110	0.2766782	10758657	0.33613446	0.90081877	1.0	3686
GOBP_REPLACEMENT_OSSIFICATION	37	0.32578588	10755129	0.33597463	0.9013025	1.0	2546
GOBP_RENAL_VESICLE_DEVELOPMENT	19	0.39101613	10754546	0.34673366	0.9006155	1.0	6146
GOBP_ADULT_HEART_DEVELOPMENT	16	0.40714476	10748	0.38879737	0.9022429	1.0	430
GOBP_DENDRITIC_CELL_DIFFERENTIATION	43	0.3224191	10746647	0.34923077	0.90186423	1.0	6943
GOBP_NEGATIVE_REGULATION_OF_TISSUE_REMODELING	29	0.34415507	10745187	0.3294893	0.9015336	1.0	6432
GOBP_VIRAL_PROCESS	309	0.24300535	10741526	0.2855392	0.9020202	1.0	4466
GOBP_REGULATION_OF_CARTILAGE_DEVELOPMENT	73	0.29490092	10740974	0.36335403	0.90131235	1.0	4755
GOBP_POSITIVE_REGULATION_OF_MITOTIC_CELL_CYCLE	128	0.26967198	10738745	0.31276298	0.901313	1.0	5436
GOBP_PROTEIN_DNA_COMPLEX_DISASSEMBLY	19	0.3879053	10738504	0.38127092	0.9004887	1.0	5461
GOBP_TAXIS	447	0.23504648	10735751	0.26056337	0.9006379	1.0	4978
GOBP_REGULATION_OF_ENDOPEPTIDASE_ACTIVITY	344	0.24092777	10735615	0.28057554	0.89977735	1.0	4466
GOBP_T_HELPER_17_CELL_DIFFERENTIATION	33	0.34756637	10734638	0.34142396	0.8992546	1.0	5789
GOBP_POSITIVE_REGULATION_OF_EPITHELIAL_CELL_DIFFERENTIATION	62	0.3048799	1073239	0.3484375	0.89918023	1.0	4681
GOBP_FC_RECEPTOR_MEDIATED_STIMULATORY_SIGNALING_PATHWAY	17	0.3964978	10732073	0.35323384	0.8983947	1.0	7251
GOBP_MEMBRANE_FISSION	30	0.34683594	10731459	0.37030718	0.89770633	1.0	2147
GOBP_GLUCOSE_6_PHOSPHATE_METABOLIC_PROCESS	30	0.3443337	10731225	0.38474578	0.89687014	1.0	1085
GOBP_NEGATIVE_REGULATION_OF_MRNA_CATABOLIC_PROCESS	72	0.2975202	10729736	0.33624455	0.8965402	1.0	1113
GOBP_PURINE_NUCLEOTIDE_TRANSPORT	31	0.34413174	10728216	0.35897437	0.8962336	1.0	6058
GOBP_RENAL_ABSORPTION	34	0.34050918	10724107	0.35601267	0.89687335	1.0	6154
GOBP_TUMOR_NECROSIS_FACTOR_SUPERFAMILY_CYTOKINE_PRODUCTION	222	0.24984913	10721974	0.28609273	0.8968195	1.0	5060
GOBP_INTESTINAL_LIPID_ABSORPTION	22	0.37577432	1072062	0.35108152	0.8964188	1.0	5600
GOBP_DETECTION_OF_LIGHT_STIMULUS	54	0.31168476	1071931	0.34444445	0.89599687	1.0	5373
GOBP_NEGATIVE_REGULATION_OF_T_CELL_MEDIATED_IMMUNITY	24	0.37008405	10718013	0.365	0.89558655	1.0	6773
GOBP_POSTSYNAPTIC_SIGNAL_TRANSDUCTION	60	0.30243906	10716145	0.30769232	0.89534277	1.0	2860
GOBP_NUCLEAR_EXPORT	166	0.2583686	10715662	0.30254352	0.8946235	1.0	5164
GOBP_GLUTAMATERGIC_NEURON_DIFFERENTIATION	27	0.35702375	10714644	0.36201298	0.8941187	1.0	4736
GOBP_RETROGRADE_VESICLE_MEDIATED_TRANSPORT_GOLGI_TO_ENDOPLASMIC_RETICULUM	44	0.32170054	10712888	0.3548896	0.89393663	1.0	4583
GOBP_ACTIN_FILAMENT_BASED_TRANSPORT	22	0.37010372	10709851	0.37583894	0.8941871	1.0	2426
GOBP_PROTEIN_POLYUBIQUITINATION	245	0.24712001	107059	0.2923077	0.89485353	1.0	4964
GOBP_REGULATION_OF_PEPTIDASE_ACTIVITY	438	0.23605761	10705879	0.28504673	0.8939689	1.0	4484
GOBP_REGULATION_OF_CALCIUM_ION_TRANSMEMBRANE_TRANSPORT	201	0.2518735	10704932	0.31070495	0.89346063	1.0	4762
GOBP_PROTEIN_HOMOOLIGOMERIZATION	189	0.25866365	10697658	0.3179973	0.89531976	1.0	6161
GOBP_POSITIVE_REGULATION_OF_TRANSCRIPTION_BY_RNA_POLYMERASE_I	33	0.3369097	10685282	0.3338843	0.89928144	1.0	3981
GOBP_STRIATED_MUSCLE_CONTRACTION	176	0.25676933	10685005	0.3262317	0.8985152	1.0	2701
GOBP_POSITIVE_REGULATION_OF_LYASE_ACTIVITY	40	0.32463893	10684443	0.35962147	0.8978393	1.0	4749
GOBP_INTERLEUKIN_1_PRODUCTION	118	0.26801682	10682528	0.34122562	0.8976725	1.0	6018
GOBP_ESTABLISHMENT_OR_MAINTENANCE_OF_MONOPOLAR_CELL_POLARITY	26	0.36097202	10681845	0.37810946	0.8969899	1.0	2551
GOBP_VIRAL_GENE_EXPRESSION	74	0.29131714	10668666	0.346211	0.901096	1.0	4412
GOBP_NEGATIVE_REGULATION_OF_GLUCONEOGENESIS	20	0.38317302	10668365	0.37080538	0.900308	1.0	6554
GOBP_REGULATION_OF_CELLULAR_KETONE_METABOLIC_PROCESS	165	0.25992972	10667728	0.33009708	0.8996584	1.0	2417
GOBP_REGULATION_OF_NOTCH_SIGNALING_PATHWAY	91	0.2837071	10666974	0.34750733	0.8990441	1.0	4973
GOBP_COLLAGEN_BIOSYNTHETIC_PROCESS	65	0.29936168	10654168	0.32896653	0.9030079	1.0	4945
GOBP_PHOSPHATIDYLINOSITOL_BIOSYNTHETIC_PROCESS	102	0.27294838	10653402	0.3485294	0.9023816	1.0	5596
GOBP_TRANSCYTOSIS	22	0.37263814	10648375	0.37209302	0.90346664	1.0	6593
GOBP_BARBED_END_ACTIN_FILAMENT_CAPPING	28	0.3483013	10644715	0.369028	0.9039481	1.0	4875
GOBP_POSITIVE_REGULATION_OF_NUCLEOTIDE_BIOSYNTHETIC_PROCESS	20	0.37601632	10644573	0.36622074	0.9031158	1.0	3811
GOBP_REGULATION_OF_MACROPHAGE_MIGRATION	49	0.31063187	1064149	0.36320755	0.903417	1.0	2664
GOBP_CRANIAL_NERVE_DEVELOPMENT	57	0.30055383	10641077	0.3658147	0.9026775	1.0	4768
GOBP_DRINKING_BEHAVIOR	17	0.39615583	10638821	0.3808725	0.9026497	1.0	5886
GOBP_RESPONSE_TO_KETONE	177	0.25372043	10634254	0.33158585	0.9034835	1.0	4477
GOBP_POSITIVE_REGULATION_OF_TRANSLATIONAL_INITIATION	23	0.36779228	10633827	0.36378738	0.90277994	1.0	4543
GOBP_FEMALE_MEIOTIC_NUCLEAR_DIVISION	45	0.31747162	10632869	0.36769232	0.902262	1.0	3991
GOBP_MUCUS_SECRETION	23	0.35952374	10630219	0.37147596	0.90243286	1.0	1846
GOBP_NEGATIVE_REGULATION_OF_VIRAL_PROCESS	99	0.27603725	10629337	0.34457478	0.901881	1.0	4317
GOBP_VENTRICULAR_CARDIAC_MUSCLE_TISSUE_MORPHOGENESIS	56	0.3041137	10617918	0.36842105	0.9052873	1.0	2029
GOBP_NEGATIVE_REGULATION_OF_BLOOD_PRESSURE	67	0.29043618	10616391	0.36826348	0.90498847	1.0	6490
GOBP_PROCESS_UTILIZING_AUTOPHAGIC_MECHANISM	490	0.23085093	10614507	0.3090278	0.9048532	1.0	5636
GOBP_CELLULAR_RESPONSE_TO_RETINOIC_ACID	44	0.31927827	10613706	0.36624205	0.9042608	1.0	963
GOBP_MESENCHYMAL_CELL_APOPTOTIC_PROCESS	17	0.39236507	10612208	0.3812825	0.9039173	1.0	8402
GOBP_DOPAMINE_METABOLIC_PROCESS	48	0.31453288	10610458	0.3792049	0.9037292	1.0	2779
GOBP_CARBOHYDRATE_HOMEOSTASIS	292	0.23990384	10607338	0.30788177	0.90406716	1.0	4611
GOBP_POSITIVE_REGULATION_OF_MYOTUBE_DIFFERENTIATION	15	0.41465485	10606182	0.3681416	0.9036277	1.0	3055
GOBP_NEGATIVE_REGULATION_OF_ALPHA_BETA_T_CELL_PROLIFERATION	16	0.39821437	10598996	0.37355372	0.9055129	1.0	7716
GOBP_NEGATIVE_REGULATION_OF_AMINE_TRANSPORT	38	0.33161238	10596436	0.37958533	0.905627	1.0	3645
GOBP_REGULATION_OF_MITOTIC_CELL_CYCLE_PHASE_TRANSITION	335	0.23796125	10595912	0.31546894	0.90497106	1.0	5470
GOBP_UNSATURATED_FATTY_ACID_BIOSYNTHETIC_PROCESS	42	0.32171702	10594976	0.38153845	0.9044444	1.0	2872
GOBP_NEGATIVE_REGULATION_OF_STRESS_ACTIVATED_PROTEIN_KINASE_SIGNALING_CASCADE	47	0.3128289	10588529	0.36176935	0.90600854	1.0	1859
GOBP_MODULATION_BY_SYMBIONT_OF_ENTRY_INTO_HOST	54	0.30733353	10588285	0.37462234	0.90523255	1.0	2833
GOBP_TRNA_MODIFICATION	84	0.28531548	10568938	0.35268506	0.91182536	1.0	3515
GOBP_ENDOPLASMIC_RETICULUM_TO_GOLGI_VESICLE_MEDIATED_TRANSPORT	122	0.26688918	10568454	0.3365651	0.9111166	1.0	3241
GOBP_RESPONSE_TO_STEROID_HORMONE	244	0.24685617	10565368	0.34105533	0.9114027	1.0	4329
GOBP_RESPONSE_TO_BMP	175	0.25730214	10561078	0.36756757	0.9121483	1.0	6223
GOBP_POSITIVE_REGULATION_OF_OSTEOCLAST_DIFFERENTIATION	38	0.32771704	10560923	0.3843844	0.91133314	1.0	7718
GOBP_CRANIAL_NERVE_MORPHOGENESIS	31	0.33876127	10560347	0.37542662	0.9106829	1.0	3516
GOBP_AMINO_ACID_METABOLIC_PROCESS	269	0.24245928	10558306	0.3320849	0.91060346	1.0	3040
GOBP_TRNA_PROCESSING	122	0.2671167	10554163	0.3601757	0.91132665	1.0	3515
GOBP_FAT_CELL_DIFFERENTIATION	263	0.24350971	10551581	0.34186938	0.9114168	1.0	4052
GOBP_UROGENITAL_SYSTEM_DEVELOPMENT	68	0.28701094	10550761	0.3783784	0.9108445	1.0	5049
GOBP_ORGANIC_HYDROXY_COMPOUND_BIOSYNTHETIC_PROCESS	245	0.24328512	105502	0.31937173	0.91019964	1.0	6673
GOBP_NEGATIVE_REGULATION_OF_LEUKOCYTE_MIGRATION	45	0.3207669	10548549	0.3800623	0.91002154	1.0	6146
GOBP_SMAD_PROTEIN_SIGNAL_TRANSDUCTION	89	0.27683863	10548065	0.35639098	0.9093419	1.0	6166
GOBP_INTRACELLULAR_PH_REDUCTION	46	0.3138175	10546337	0.3585209	0.9091366	1.0	4179
GOBP_POSITIVE_REGULATION_OF_ALPHA_BETA_T_CELL_PROLIFERATION	50	0.30429474	10544453	0.37631184	0.90903264	1.0	1741
GOBP_ACTIVATION_OF_INNATE_IMMUNE_RESPONSE	273	0.24026133	10540866	0.33584905	0.90951747	1.0	5331
GOBP_RESPONSE_TO_HYDROGEN_PEROXIDE	92	0.27568653	10540754	0.34918275	0.9087063	1.0	2454
GOBP_IMMUNOGLOBULIN_PRODUCTION_INVOLVED_IN_IMMUNOGLOBULIN_MEDIATED_IMMUNE_RESPONSE	68	0.28782922	10538695	0.34347826	0.9085474	1.0	5571
GOBP_INTERLEUKIN_8_PRODUCTION	76	0.28598985	10536951	0.36549708	0.9083388	1.0	4058
GOBP_CYTOKINE_MEDIATED_SIGNALING_PATHWAY	431	0.23252466	10536838	0.33294663	0.90751505	1.0	5098
GOBP_REGULATION_OF_T_HELPER_17_CELL_DIFFERENTIATION	21	0.36991373	10536361	0.41206896	0.90683526	1.0	5789
GOBP_ASPARTATE_TRANSMEMBRANE_TRANSPORT	20	0.37088606	10533719	0.40268457	0.90697616	1.0	8695
GOBP_RESPONSE_TO_UNFOLDED_PROTEIN	110	0.2673397	10533689	0.37290502	0.9061308	1.0	3291
GOBP_MUSCLE_ADAPTATION	133	0.25647253	10533217	0.35285714	0.90545416	1.0	2823
GOBP_IMMUNE_RESPONSE_REGULATING_SIGNALING_PATHWAY	437	0.2317237	10525516	0.3248848	0.90756416	1.0	5266
GOBP_DORSAL_VENTRAL_NEURAL_TUBE_PATTERNING	34	0.33687955	10525317	0.40510365	0.906797	1.0	4750
GOBP_BROWN_FAT_CELL_DIFFERENTIATION	62	0.2985136	10524513	0.36882716	0.90625966	1.0	3006
GOBP_PROTEIN_ACETYLATION	114	0.2693042	10521811	0.35064936	0.9064592	1.0	4638
GOBP_POSITIVE_REGULATION_OF_BLOOD_PRESSURE	56	0.30234507	10519924	0.37191358	0.9063139	1.0	3833
GOBP_REGULATION_OF_MUSCLE_SYSTEM_PROCESS	260	0.24191849	10516685	0.34155846	0.9066636	1.0	2505
GOBP_INDOLE_CONTAINING_COMPOUND_METABOLIC_PROCESS	26	0.35045028	10514163	0.39116204	0.90670955	1.0	7987
GOBP_REGULATION_OF_OXIDATIVE_STRESS_INDUCED_INTRINSIC_APOPTOTIC_SIGNALING_PATHWAY	37	0.32217228	10513662	0.3643533	0.90603405	1.0	2390
GOBP_CARBOHYDRATE_DERIVATIVE_TRANSPORT	73	0.28512478	10511879	0.36899224	0.9058395	1.0	8176
GOBP_CELLULAR_MODIFIED_AMINO_ACID_METABOLIC_PROCESS	123	0.26079515	10511254	0.35576922	0.90522426	1.0	4197
GOBP_REGULATION_OF_NERVOUS_SYSTEM_PROCESS	165	0.25545606	1050484	0.3595658	0.906825	1.0	3635
GOBP_MORPHOGENESIS_OF_A_POLARIZED_EPITHELIUM	90	0.27694923	10504441	0.37413073	0.90615666	1.0	5191
GOBP_PYRIMIDINE_CONTAINING_COMPOUND_TRANSMEMBRANE_TRANSPORT	15	0.39845785	10499774	0.38324422	0.90708363	1.0	1634
GOBP_REGULATION_OF_CGMP_MEDIATED_SIGNALING	15	0.40227178	10498683	0.3993174	0.9066794	1.0	6231
GOBP_PHOSPHATE_ION_HOMEOSTASIS	23	0.36413386	10496408	0.3723229	0.9066987	1.0	7582
GOBP_NEGATIVE_REGULATION_OF_CARBOHYDRATE_METABOLIC_PROCESS	62	0.2926626	10492562	0.377916	0.9073856	1.0	6640
GOBP_REGULATION_OF_TELOMERE_MAINTENANCE_IN_RESPONSE_TO_DNA_DAMAGE	20	0.3743857	10491638	0.3935811	0.9069038	1.0	7080
GOBP_NEGATIVE_REGULATION_OF_CELL_CYCLE	384	0.23147477	10489111	0.3309859	0.90698445	1.0	4037
GOBP_CATECHOLAMINE_TRANSPORT	96	0.27305552	10488605	0.3819242	0.90637493	1.0	3969
GOBP_REGULATION_OF_CELL_KILLING	141	0.25925288	10486854	0.34417343	0.906168	1.0	6004
GOBP_INTRACELLULAR_GLUCOSE_HOMEOSTASIS	170	0.2523993	1048462	0.35357624	0.9061512	1.0	3723
GOBP_MYELIN_ASSEMBLY	26	0.35161325	10483369	0.39215687	0.9057866	1.0	3881
GOBP_AORTA_DEVELOPMENT	73	0.29062277	10481981	0.36212122	0.9054458	1.0	7106
GOBP_MYELOID_CELL_DIFFERENTIATION	461	0.23203477	10478835	0.33486238	0.9057858	1.0	6162
GOBP_REGULATION_OF_ISOTYPE_SWITCHING	37	0.3279555	10470119	0.38449112	0.908288	1.0	6603
GOBP_NEGATIVE_REGULATION_OF_DNA_BINDING	49	0.30731314	10467732	0.3720565	0.9083197	1.0	5931
GOBP_HISTAMINE_TRANSPORT	20	0.37804136	10466961	0.4248366	0.90780824	1.0	2767
GOBP_ISOTYPE_SWITCHING_TO_IGG_ISOTYPES	18	0.38207403	10465188	0.4045139	0.9076687	1.0	2336
GOBP_AMINO_ACID_CATABOLIC_PROCESS	95	0.27124625	10460275	0.35457063	0.9087014	1.0	2590
GOBP_NEGATIVE_REGULATION_OF_CHONDROCYTE_DIFFERENTIATION	26	0.3579835	10459753	0.39180326	0.90807116	1.0	4681
GOBP_POSITIVE_REGULATION_OF_GLUCONEOGENESIS	25	0.35497752	10459632	0.38961038	0.9072827	1.0	5497
GOBP_REGULATION_OF_NATURAL_KILLER_CELL_PROLIFERATION	34	0.33573943	10459576	0.39303482	0.9064871	1.0	1639
GOBP_NEGATIVE_REGULATION_OF_OXIDATIVE_STRESS_INDUCED_INTRINSIC_APOPTOTIC_SIGNALING_PATHWAY	25	0.35485902	10458952	0.39935064	0.9059001	1.0	2390
GOBP_MRNA_CATABOLIC_PROCESS	237	0.24496059	10457188	0.36679536	0.90574706	1.0	3917
GOBP_REGULATION_OF_CARDIAC_MUSCLE_CONTRACTION	70	0.28414574	10452132	0.38073394	0.90682006	1.0	2449
GOBP_NEGATIVE_REGULATION_OF_LEUKOCYTE_APOPTOTIC_PROCESS	69	0.28802615	10451269	0.3841642	0.90632784	1.0	3839
GOBP_DNA_REPLICATION_INITIATION	33	0.33332452	10450553	0.36633664	0.9057562	1.0	769
GOBP_MUSCLE_ORGAN_DEVELOPMENT	367	0.23390463	10448368	0.3553719	0.90576994	1.0	6426
GOBP_REGULATION_OF_CANONICAL_WNT_SIGNALING_PATHWAY	249	0.2424953	1044795	0.35643566	0.90510815	1.0	4681
GOBP_MACROPHAGE_CHEMOTAXIS	47	0.30461356	10438052	0.3782542	0.90805817	1.0	2664
GOBP_POSITIVE_REGULATION_OF_CELL_MIGRATION_INVOLVED_IN_SPROUTING_ANGIOGENESIS	21	0.3634721	10438046	0.4036545	0.90723646	1.0	2949
GOBP_RHYTHMIC_BEHAVIOR	68	0.28983912	10436896	0.37662336	0.9068216	1.0	5177
GOBP_RNA_EXPORT_FROM_NUCLEUS	84	0.27801752	10433669	0.37719297	0.9071988	1.0	5140
GOBP_PROTEIN_DEUBIQUITINATION	105	0.27093032	1043363	0.38129497	0.9063875	1.0	2314
GOBP_POSITIVE_REGULATION_OF_EPITHELIAL_TO_MESENCHYMAL_TRANSITION	54	0.3022899	10430218	0.36615384	0.9067526	1.0	5886
GOBP_PROSTANOID_METABOLIC_PROCESS	55	0.29209706	10429609	0.3739968	0.90617394	1.0	3151
GOBP_REGULATION_OF_LEUKOCYTE_CHEMOTAXIS	129	0.2598449	10425227	0.36798906	0.9069787	1.0	4332
GOBP_IMMUNE_RESPONSE_TO_TUMOR_CELL	30	0.34081417	10416796	0.398374	0.9092234	1.0	3372
GOBP_POSITIVE_REGULATION_OF_MITOCHONDRIAL_FISSION	22	0.36650226	10415641	0.40646258	0.908827	1.0	2995
GOBP_GLYCOSYL_COMPOUND_CATABOLIC_PROCESS	28	0.33892527	1041459	0.40923566	0.90843046	1.0	2555
GOBP_AUTOPHAGOSOME_ORGANIZATION	119	0.2607351	10407246	0.37444934	0.91033775	1.0	5261
GOBP_RESPONSE_TO_COPPER_ION	29	0.34265196	10405039	0.41451612	0.91033787	1.0	4424
GOBP_MAMMARY_GLAND_DEVELOPMENT	161	0.25279292	10401847	0.37181208	0.9106785	1.0	5997
GOBP_NUCLEOTIDE_TRANSPORT	36	0.3219787	10396823	0.40605095	0.9117011	1.0	6058
GOBP_CENTROMERE_COMPLEX_ASSEMBLY	27	0.34501037	10392501	0.40130505	0.91246146	1.0	6139
GOBP_MAINTENANCE_OF_LOCATION	361	0.23345709	10392225	0.375765	0.91176385	1.0	3964
GOBP_CELLULAR_NITROGEN_COMPOUND_CATABOLIC_PROCESS	431	0.23081222	10392207	0.35052755	0.9109538	1.0	3917
GOBP_NEUTROPHIL_DEGRANULATION	16	0.39177743	10392146	0.40381283	0.91016257	1.0	3881
GOBP_POSTSYNAPTIC_NEUROTRANSMITTER_RECEPTOR_INTERNALIZATION	38	0.31922284	10391623	0.3755943	0.9095457	1.0	2781
GOBP_CYTOKINE_PRODUCTION_INVOLVED_IN_INFLAMMATORY_RESPONSE	67	0.28493112	10386418	0.3753754	0.9106709	1.0	2237
GOBP_NEGATIVE_REGULATION_OF_CELL_CYCLE_PROCESS	299	0.23408629	1038517	0.34857848	0.91033584	1.0	3988
GOBP_MYOTUBE_DIFFERENTIATION	143	0.25237992	10381058	0.38664812	0.91103196	1.0	3055
GOBP_ENTRY_INTO_HOST	99	0.27197838	10380695	0.37707183	0.91034096	1.0	3881
GOBP_NEGATIVE_REGULATION_OF_PROTEIN_DEPHOSPHORYLATION	32	0.33528462	10378369	0.41335455	0.91037303	1.0	5864
GOBP_TUBE_FORMATION	181	0.24862078	1037836	0.3707124	0.9095702	1.0	6164
GOBP_NEGATIVE_REGULATION_OF_VIRAL_TRANSCRIPTION	18	0.38266072	10377723	0.43844858	0.9089994	1.0	4222
GOBP_REGULATION_OF_GLIOGENESIS	140	0.25659367	10377297	0.3769124	0.9083461	1.0	6050
GOBP_NEGATIVE_REGULATION_OF_INFLAMMATORY_RESPONSE	166	0.25402382	10376831	0.40350878	0.9076927	1.0	5042
GOBP_NEGATIVE_REGULATION_OF_LIPID_LOCALIZATION	60	0.29241848	10376453	0.3909091	0.90702355	1.0	4611
GOBP_REGULATION_OF_NON_CANONICAL_NF_KAPPAB_SIGNAL_TRANSDUCTION	100	0.26646912	10376083	0.4213564	0.9063615	1.0	3233
GOBP_REGULATION_OF_OSTEOBLAST_PROLIFERATION	31	0.32890546	10375407	0.40694007	0.905815	1.0	6409
GOBP_MUSCLE_CELL_DIFFERENTIATION	461	0.22704434	10375328	0.37676057	0.9050472	1.0	2884
GOBP_SEMI_LUNAR_VALVE_DEVELOPMENT	40	0.31872168	1037526	0.407767	0.9042747	1.0	4752
GOBP_ESTABLISHMENT_OF_TISSUE_POLARITY	65	0.28878486	10371691	0.3907875	0.9047499	1.0	4585
GOBP_CHROMOSOME_ORGANIZATION_INVOLVED_IN_MEIOTIC_CELL_CYCLE	69	0.28565153	10368774	0.38998482	0.9050048	1.0	4871
GOBP_CELLULAR_KETONE_METABOLIC_PROCESS	246	0.24138784	10368323	0.37546933	0.90438175	1.0	3149
GOBP_POSITIVE_REGULATION_OF_LEUKOCYTE_MEDIATED_IMMUNITY	174	0.25255337	1036509	0.38903743	0.90477043	1.0	5602
GOBP_CELL_CYCLE_CHECKPOINT_SIGNALING	194	0.24547751	10357465	0.37921727	0.9067148	1.0	4955
GOBP_GLUTAMINE_FAMILY_AMINO_ACID_BIOSYNTHETIC_PROCESS	15	0.39719182	10350246	0.42123288	0.90853137	1.0	7526
GOBP_REGULATION_OF_KETONE_BIOSYNTHETIC_PROCESS	24	0.3558398	10349467	0.41587302	0.90800244	1.0	5133
GOBP_REGULATION_OF_GLUCONEOGENESIS	55	0.29769593	10347799	0.37670198	0.907838	1.0	6554
GOBP_PURINE_NUCLEOBASE_METABOLIC_PROCESS	23	0.3556815	10345167	0.41216215	0.9080047	1.0	163
GOBP_REGULATION_OF_PHOSPHATIDYLINOSITOL_3_KINASE_PROTEIN_KINASE_B_SIGNAL_TRANSDUCTION	256	0.2388968	1034254	0.38688946	0.90817004	1.0	3964
GOBP_POSITIVE_REGULATION_OF_MYELOID_LEUKOCYTE_MEDIATED_IMMUNITY	49	0.30087218	10342292	0.39967898	0.90748066	1.0	1639
GOBP_REGULATION_OF_APOPTOTIC_SIGNALING_PATHWAY	431	0.2255753	1033411	0.38351256	0.9096415	1.0	4477
GOBP_NEGATIVE_REGULATION_OF_PRODUCTION_OF_MOLECULAR_MEDIATOR_OF_IMMUNE_RESPONSE	48	0.30161646	1032919	0.3869969	0.910711	1.0	4817
GOBP_MICROVILLUS_ORGANIZATION	27	0.33987114	10325471	0.431562	0.9113526	1.0	4611
GOBP_POSITIVE_REGULATION_OF_PROTEIN_ACETYLATION	29	0.3382164	10325336	0.3881789	0.91060483	1.0	6436
GOBP_DEOXYRIBONUCLEOSIDE_MONOPHOSPHATE_CATABOLIC_PROCESS	20	0.36211383	10324528	0.41945773	0.9100786	1.0	5375
GOBP_ORGANIC_ANION_TRANSPORT	432	0.2286255	10324141	0.3685446	0.90943086	1.0	4890
GOBP_ESTABLISHMENT_OF_ORGANELLE_LOCALIZATION	482	0.22627951	10323339	0.38452655	0.9089559	1.0	5548
GOBP_POSITIVE_REGULATION_OF_MITOCHONDRION_ORGANIZATION	76	0.28066447	10320536	0.37300435	0.9091491	1.0	6985
GOBP_ANIMAL_ORGAN_MATURATION	34	0.33090144	10318197	0.40938511	0.90923107	1.0	1464
GOBP_CELL_CYCLE_G2_M_PHASE_TRANSITION	155	0.25272828	10317996	0.39252338	0.9085203	1.0	5444
GOBP_REGULATION_OF_COLLAGEN_METABOLIC_PROCESS	63	0.2884677	10316044	0.38449848	0.90845484	1.0	3964
GOBP_NEGATIVE_REGULATION_OF_CELL_DEVELOPMENT	317	0.23484786	10315882	0.38875598	0.90772754	1.0	3760
GOBP_METHYLATION	266	0.23953764	10315733	0.37654322	0.90699387	1.0	6510
GOBP_ICOSANOID_SECRETION	51	0.2990466	10315478	0.3875969	0.9063133	1.0	6058
GOBP_RESPONSE_TO_NITRIC_OXIDE	17	0.38014495	1031442	0.42071196	0.9059002	1.0	833
GOBP_INNER_EAR_MORPHOGENESIS	122	0.26125792	1031404	0.39855072	0.9052695	1.0	4509
GOBP_REGULATION_OF_SYSTEMIC_ARTERIAL_BLOOD_PRESSURE	126	0.25962296	10313672	0.395218	0.9046006	1.0	4722
GOBP_REGULATION_OF_T_CELL_MIGRATION	51	0.29836968	10312818	0.41009465	0.9041203	1.0	6985
GOBP_CARDIAC_SEPTUM_DEVELOPMENT	123	0.26108178	10297492	0.39684814	0.9088927	1.0	6021
GOBP_L_ALPHA_AMINO_ACID_TRANSMEMBRANE_TRANSPORT	69	0.28613362	10294741	0.40364188	0.9091055	1.0	7347
GOBP_REGULATION_OF_SISTER_CHROMATID_COHESION	17	0.37696943	10293453	0.42320818	0.9088071	1.0	4681
GOBP_POSITIVE_REGULATION_OF_WOUND_HEALING	62	0.2880749	10292406	0.41455695	0.90841854	1.0	5991
GOBP_NEGATIVE_REGULATION_OF_INTRACELLULAR_STEROID_HORMONE_RECEPTOR_SIGNALING_PATHWAY	39	0.31413162	10291182	0.40291262	0.90807986	1.0	5759
GOBP_REGULATION_OF_PLATELET_ACTIVATION	44	0.3086975	10289583	0.4009434	0.90787816	1.0	3761
GOBP_NEGATIVE_REGULATION_OF_INTERLEUKIN_2_PRODUCTION	26	0.3410826	10286913	0.40819672	0.90804744	1.0	6773
GOBP_ADRENERGIC_RECEPTOR_SIGNALING_PATHWAY	32	0.32851043	102869	0.4310618	0.9072771	1.0	3833
GOBP_PHOSPHOLIPID_METABOLIC_PROCESS	358	0.22808124	1028549	0.38639125	0.906996	1.0	5596
GOBP_NEGATIVE_REGULATION_OF_RECEPTOR_INTERNALIZATION	16	0.38616562	10283942	0.43006992	0.90676576	1.0	588
GOBP_VACUOLE_ORGANIZATION	217	0.23912956	10275698	0.4013072	0.9089272	1.0	6060
GOBP_APICAL_JUNCTION_ASSEMBLY	88	0.27197686	10272337	0.41867045	0.90941185	1.0	3627
GOBP_COCHLEA_MORPHOGENESIS	28	0.33737767	10272176	0.39116204	0.90869784	1.0	5782
GOBP_OSTEOBLAST_DEVELOPMENT	18	0.37035906	10271462	0.4451827	0.9081743	1.0	7547
GOBP_POSITIVE_REGULATION_OF_INFLAMMASOME_MEDIATED_SIGNALING_PATHWAY	24	0.34470332	10268435	0.4269103	0.90849876	1.0	4376
GOBP_NEGATIVE_REGULATION_OF_PEPTIDE_SECRETION	74	0.2738924	10264448	0.40087464	0.9091993	1.0	2743
GOBP_SUPEROXIDE_ANION_GENERATION	45	0.30319136	10262469	0.39749607	0.9091377	1.0	2431
GOBP_ORGANIC_ACID_BIOSYNTHETIC_PROCESS	316	0.23164734	102614	0.4021871	0.9087471	1.0	3312
GOBP_POSITIVE_REGULATION_OF_GRANULOCYTE_CHEMOTAXIS	30	0.32933366	10261132	0.40293637	0.9080757	1.0	1681
GOBP_NEGATIVE_REGULATION_OF_TYPE_I_INTERFERON_PRODUCTION	43	0.31241435	10252239	0.39969835	0.91045827	1.0	4751
GOBP_STRIATED_MUSCLE_CELL_DIFFERENTIATION	343	0.23050031	10249796	0.4029304	0.9105491	1.0	3110
GOBP_REGULATION_OF_AMYLOID_FIBRIL_FORMATION	16	0.37336597	10246742	0.40809444	0.9108816	1.0	1197
GOBP_POSITIVE_REGULATION_OF_MUSCLE_TISSUE_DEVELOPMENT	28	0.33355045	10242952	0.44186047	0.9115217	1.0	4838
GOBP_REGULATION_OF_SPROUTING_ANGIOGENESIS	42	0.31216455	10242537	0.40902022	0.91089135	1.0	3561
GOBP_REACTIVE_OXYGEN_SPECIES_METABOLIC_PROCESS	248	0.23584457	10240756	0.39364302	0.9107724	1.0	4051
GOBP_RESPONSE_TO_HEPATOCYTE_GROWTH_FACTOR	17	0.37862858	10240606	0.4074074	0.9100572	1.0	5846
GOBP_REGULATION_OF_CALCIUM_ION_TRANSPORT	295	0.23267531	10238512	0.4111675	0.91003317	1.0	4762
GOBP_RESPONSE_TO_ORGANOPHOSPHORUS	96	0.26604888	10233085	0.40324962	0.91120034	1.0	3748
GOBP_PLASMA_MEMBRANE_TUBULATION	19	0.35853034	10229683	0.42538592	0.9116561	1.0	6938
GOBP_NEGATIVE_REGULATION_OF_VOLTAGE_GATED_CALCIUM_CHANNEL_ACTIVITY	18	0.37450162	10217115	0.42560554	0.915389	1.0	5692
GOBP_ORGANIC_ACID_TRANSPORT	362	0.2289737	10213295	0.4128114	0.9160186	1.0	3151
GOBP_ENDOCHONDRAL_BONE_MORPHOGENESIS	70	0.28493363	1021164	0.4188164	0.9158534	1.0	4309
GOBP_MUSCLE_CELL_DEVELOPMENT	232	0.23850226	10210243	0.41326532	0.9155869	1.0	2505
GOBP_CANONICAL_WNT_SIGNALING_PATHWAY	303	0.23428853	10210196	0.41126072	0.9148405	1.0	4757
GOBP_RESPONSE_TO_RETINOIC_ACID	82	0.27498257	10208995	0.41788855	0.91451764	1.0	4094
GOBP_DNA_DOUBLE_STRAND_BREAK_PROCESSING	19	0.36869833	10208918	0.4198988	0.9137831	1.0	4871
GOBP_POSITIVE_REGULATION_OF_TRANSCRIPTION_FROM_RNA_POLYMERASE_II_PROMOTER_INVOLVED_IN_CELLULAR_RESPONSE_TO_CHEMICAL_STIMULUS	16	0.38158765	10208886	0.4347826	0.91302806	1.0	6886
GOBP_PROTEIN_PEPTIDYL_PROLYL_ISOMERIZATION	23	0.35052663	10207464	0.41414142	0.9128164	1.0	3314
GOBP_POSITIVE_REGULATION_OF_SUBSTRATE_ADHESION_DEPENDENT_CELL_SPREADING	41	0.3077444	1020521	0.4208809	0.91287494	1.0	7789
GOBP_NEGATIVE_REGULATION_OF_NATURAL_KILLER_CELL_MEDIATED_IMMUNITY	47	0.2995199	10204993	0.41262135	0.9121962	1.0	1639
GOBP_MRNA_MODIFICATION	35	0.32007632	10203611	0.4342762	0.9119082	1.0	7618
GOBP_ANTIGEN_PROCESSING_AND_PRESENTATION_OF_ENDOGENOUS_ANTIGEN	40	0.31435263	10200955	0.40257648	0.91208595	1.0	2394
GOBP_BLASTOCYST_DEVELOPMENT	158	0.2491433	10199887	0.4058745	0.9117158	1.0	5170
GOBP_NEUTROPHIL_MEDIATED_IMMUNITY	41	0.30808672	10196818	0.40669855	0.9120974	1.0	5191
GOBP_NEGATIVE_REGULATION_OF_SMALL_MOLECULE_METABOLIC_PROCESS	118	0.26097852	10195895	0.417256	0.9116705	1.0	6640
GOBP_REGULATION_OF_SYSTEMIC_ARTERIAL_BLOOD_PRESSURE_BY_RENIN_ANGIOTENSIN	30	0.32940075	10195544	0.4375	0.9110481	1.0	7225
GOBP_REGULATION_OF_ORGAN_GROWTH	125	0.25646463	10183598	0.40225035	0.91451305	1.0	3110
GOBP_LYSOSOMAL_TRANSPORT	123	0.25621673	10182621	0.40766075	0.91410923	1.0	2516
GOBP_EMBRYONIC_HINDLIMB_MORPHOGENESIS	35	0.3148241	10179769	0.413738	0.9143713	1.0	4681
GOBP_DOPAMINERGIC_NEURON_DIFFERENTIATION	47	0.3018385	10178887	0.41815478	0.91393065	1.0	6970
GOBP_ACROSOME_ASSEMBLY	30	0.33608013	10178778	0.43265992	0.91321474	1.0	6654
GOBP_ICOSANOID_TRANSPORT	65	0.2808416	10176636	0.41829085	0.91323674	1.0	7736
GOBP_POSITIVE_REGULATION_OF_RECEPTOR_RECYCLING	17	0.3780379	10176224	0.42807627	0.91264445	1.0	3446
GOBP_KERATINIZATION	57	0.28890005	10174091	0.4148265	0.9126823	1.0	7941
GOBP_SNRNA_PROCESSING	24	0.35003632	10173292	0.42664418	0.91221094	1.0	3051
GOBP_STEROID_METABOLIC_PROCESS	340	0.22858754	10164087	0.43170732	0.9148302	1.0	3947
GOBP_REGULATION_OF_LYMPHOCYTE_MIGRATION	66	0.28310055	10163723	0.41545188	0.914213	1.0	5789
GOBP_REGULATION_OF_SIGNAL_TRANSDUCTION_BY_P53_CLASS_MEDIATOR	83	0.27467215	10158354	0.43279174	0.9153686	1.0	2390
GOBP_CHROMATIN_REMODELING	466	0.22304036	10157527	0.43867925	0.9149281	1.0	4426
GOBP_REGULATION_OF_DNA_TEMPLATED_TRANSCRIPTION_ELONGATION	85	0.27261144	10152538	0.4340176	0.91593695	1.0	4725
GOBP_REGULATION_OF_CHONDROCYTE_DIFFERENTIATION	55	0.29020798	10152198	0.4357035	0.91531247	1.0	4755
GOBP_NEURAL_TUBE_PATTERNING	52	0.2899033	10149069	0.41935483	0.9156212	1.0	3601
GOBP_POSITIVE_REGULATION_OF_PROTEIN_LOCALIZATION_TO_PLASMA_MEMBRANE	63	0.28134847	10148546	0.42589703	0.9150558	1.0	2237
GOBP_POSITIVE_REGULATION_OF_RESPONSE_TO_TUMOR_CELL	19	0.36265177	10145825	0.43717727	0.9152861	1.0	2394
GOBP_DNA_STRAND_ELONGATION	36	0.31909898	1014431	0.43234324	0.91510886	1.0	3467
GOBP_MRNA_CIS_SPLICING_VIA_SPLICEOSOME	21	0.3511921	10143926	0.42881072	0.9145013	1.0	4804
GOBP_PROSTATE_GLAND_DEVELOPMENT	53	0.29093015	10143026	0.43598056	0.9140919	1.0	5049
GOBP_FATTY_ACID_CATABOLIC_PROCESS	109	0.26407728	10142021	0.43440235	0.9137002	1.0	4197
GOBP_VIRAL_BUDDING	18	0.37129766	10134758	0.43053174	0.91553444	1.0	2147
GOBP_HISTONE_METHYLATION	53	0.29269478	10132706	0.42627737	0.91552025	1.0	3335
GOBP_REGULATION_OF_BIOLOGICAL_PROCESS_INVOLVED_IN_SYMBIOTIC_INTERACTION	64	0.2786145	10131072	0.4082569	0.9153486	1.0	6291
GOBP_NEGATIVE_REGULATION_OF_PROTEOLYSIS	344	0.22567227	10130208	0.43494424	0.9149321	1.0	3746
GOBP_POSITIVE_REGULATION_OF_CELL_KILLING	99	0.2648603	10129641	0.4405797	0.9143883	1.0	5602
GOBP_MITOTIC_G1_S_TRANSITION_CHECKPOINT_SIGNALING	25	0.3395559	10129244	0.3947826	0.9137836	1.0	1926
GOBP_ORGANIC_CYCLIC_COMPOUND_CATABOLIC_PROCESS	474	0.22358605	10125238	0.43413517	0.91447115	1.0	5189
GOBP_MEIOTIC_CHROMOSOME_SEGREGATION	97	0.26627055	10124738	0.43447295	0.9139022	1.0	4953
GOBP_IMMUNOLOGICAL_SYNAPSE_FORMATION	17	0.37326273	10123059	0.4457429	0.9137039	1.0	1082
GOBP_MUSCLE_SYSTEM_PROCESS	439	0.22290398	10119972	0.43534994	0.91407704	1.0	2823
GOBP_POSITIVE_REGULATION_OF_SKELETAL_MUSCLE_TISSUE_DEVELOPMENT	23	0.34111136	10115577	0.42647058	0.9149191	1.0	4838
GOBP_SULFUR_AMINO_ACID_BIOSYNTHETIC_PROCESS	15	0.3830887	10115479	0.44463372	0.91421473	1.0	3018
GOBP_RIBONUCLEOSIDE_METABOLIC_PROCESS	33	0.31721616	10115422	0.42088607	0.91350627	1.0	6515
GOBP_METANEPHRIC_NEPHRON_DEVELOPMENT	38	0.3146241	10111284	0.4168013	0.9141488	1.0	6426
GOBP_CYTOPLASM_ORGANIZATION	17	0.3755561	10110861	0.45797598	0.9135612	1.0	6093
GOBP_NUCLEOSIDE_MONOPHOSPHATE_CATABOLIC_PROCESS	25	0.34421965	10107973	0.44966444	0.91381586	1.0	6515
GOBP_GOLGI_TO_PLASMA_MEMBRANE_PROTEIN_TRANSPORT	38	0.30864856	10104893	0.4254317	0.91415864	1.0	3868
GOBP_NEGATIVE_REGULATION_OF_ATP_DEPENDENT_ACTIVITY	24	0.34619966	10103935	0.4473684	0.9137918	1.0	669
GOBP_MEIOTIC_CELL_CYCLE_PROCESS	230	0.23624516	10102708	0.44516128	0.913474	1.0	4588
GOBP_REGULATION_OF_PEPTIDYL_TYROSINE_PHOSPHORYLATION	260	0.2310812	10102204	0.41584158	0.9129169	1.0	5369
GOBP_BIOLOGICAL_PROCESS_INVOLVED_IN_SYMBIOTIC_INTERACTION	252	0.2343504	10100969	0.45513654	0.9126132	1.0	3881
GOBP_DENDRITIC_SPINE_MAINTENANCE	28	0.32759675	10090933	0.4599359	0.91541743	1.0	5180
GOBP_NEGATIVE_REGULATION_OF_MITOTIC_CELL_CYCLE_PHASE_TRANSITION	177	0.24376886	10082865	0.4368421	0.9175846	1.0	6060
GOBP_ICOSANOID_METABOLIC_PROCESS	136	0.25431627	10080549	0.44915253	0.9175909	1.0	3293
GOBP_HUMORAL_IMMUNE_RESPONSE	266	0.23288442	10076778	0.45421246	0.91822064	1.0	5387
GOBP_ENDOCYTIC_RECYCLING	88	0.2645741	10076653	0.44871795	0.9175341	1.0	6109
GOBP_SIGNAL_TRANSDUCTION_BY_P53_CLASS_MEDIATOR	151	0.24466233	10075607	0.44327176	0.9171705	1.0	4196
GOBP_MUSCLE_CELL_PROLIFERATION	276	0.23112111	10075219	0.44223604	0.9165926	1.0	3635
GOBP_CATECHOL_CONTAINING_COMPOUND_BIOSYNTHETIC_PROCESS	27	0.32703727	10073309	0.4554622	0.9165606	1.0	2779
GOBP_TYROSINE_PHOSPHORYLATION_OF_STAT_PROTEIN	74	0.27396327	1006459	0.45127437	0.9189038	1.0	3446
GOBP_POSITIVE_REGULATION_OF_GROWTH	310	0.22830306	10064414	0.44020355	0.9182277	1.0	3103
GOBP_POSITIVE_REGULATION_OF_FATTY_ACID_METABOLIC_PROCESS	49	0.2914092	10061048	0.44270015	0.91870016	1.0	763
GOBP_TELOMERE_MAINTENANCE_IN_RESPONSE_TO_DNA_DAMAGE	30	0.33126542	10060433	0.4555382	0.9182008	1.0	7080
GOBP_REGULATION_OF_LEUKOCYTE_MIGRATION	239	0.23241928	10058327	0.45038167	0.9181956	1.0	4052
GOBP_DNA_REPLICATION_CHECKPOINT_SIGNALING	16	0.37760773	10052475	0.449827	0.9195433	1.0	6668
GOBP_PROTEIN_NITROSYLATION	15	0.3912282	10052408	0.4534687	0.91884786	1.0	2335
GOBP_REGULATION_OF_PATTERN_RECOGNITION_RECEPTOR_SIGNALING_PATHWAY	138	0.24475081	10052072	0.44134897	0.9182223	1.0	3502
GOBP_POST_TRANSLATIONAL_PROTEIN_TARGETING_TO_ENDOPLASMIC_RETICULUM_MEMBRANE	19	0.36055732	10051494	0.4515571	0.9177087	1.0	1334
GOBP_NEGATIVE_REGULATION_OF_DEFENSE_RESPONSE	317	0.22812968	10047475	0.44730392	0.9184246	1.0	5042
GOBP_MUSCLE_CONTRACTION	320	0.22721952	100401	0.45138055	0.9202939	1.0	2787
GOBP_ALPHA_AMINO_ACID_CATABOLIC_PROCESS	76	0.274067	10039617	0.4463768	0.91974175	1.0	2590
GOBP_LIPID_OXIDATION	121	0.2540111	1003807	0.4463277	0.9195549	1.0	4579
GOBP_MIRNA_MEDIATED_GENE_SILENCING_BY_INHIBITION_OF_TRANSLATION	23	0.34741396	10036496	0.44026187	0.9193921	1.0	1675
GOBP_PEPTIDYL_TYROSINE_MODIFICATION	317	0.2272092	10032094	0.44749403	0.9201976	1.0	5540
GOBP_NEGATIVE_REGULATION_OF_B_CELL_PROLIFERATION	20	0.3558468	10030789	0.46354166	0.91992515	1.0	1446
GOBP_CARDIAC_MYOFIBRIL_ASSEMBLY	19	0.36139685	10028822	0.46632996	0.91990304	1.0	2453
GOBP_CALCIUM_MEDIATED_SIGNALING	208	0.23312905	10022532	0.45039165	0.92140484	1.0	4578
GOBP_REGULATION_OF_SYNAPTIC_VESICLE_RECYCLING	37	0.31155944	10015868	0.43870968	0.9229868	1.0	3513
GOBP_POSITIVE_REGULATION_OF_INFLAMMATORY_RESPONSE	157	0.2443546	10013574	0.46196404	0.92305386	1.0	5027
GOBP_REGULATION_OF_ANIMAL_ORGAN_MORPHOGENESIS	134	0.24858685	10011636	0.4642375	0.92297655	1.0	6917
GOBP_ADENOSINE_METABOLIC_PROCESS	15	0.38587704	10011603	0.4369748	0.92227006	1.0	6515
GOBP_POSITIVE_REGULATION_OF_BONE_MINERALIZATION	47	0.2893691	10010014	0.452454	0.92208093	1.0	6021
GOBP_ORGANIC_ACID_CATABOLIC_PROCESS	239	0.23258641	10003569	0.44315246	0.92361796	1.0	2690
GOBP_REGULATION_OF_EPIDERMAL_GROWTH_FACTOR_ACTIVATED_RECEPTOR_ACTIVITY	22	0.34283158	0.999853	0.457483	0.9246135	1.0	7716
GOBP_MITOTIC_METAPHASE_CHROMOSOME_ALIGNMENT	54	0.29030532	0.99979603	0.4720121	0.924096	1.0	6828
GOBP_EAR_DEVELOPMENT	255	0.23044826	0.9997017	0.4576923	0.9236954	1.0	4511
GOBP_CARTILAGE_DEVELOPMENT	222	0.2317878	0.9996175	0.44262296	0.92326266	1.0	4775
GOBP_BONE_MINERALIZATION_INVOLVED_IN_BONE_MATURATION	15	0.38425478	0.99946994	0.4548552	0.9230726	1.0	642
GOBP_MYELOID_LEUKOCYTE_DIFFERENTIATION	261	0.22990996	0.9993549	0.471464	0.9227368	1.0	5068
GOBP_CELL_PROLIFERATION_INVOLVED_IN_KIDNEY_DEVELOPMENT	22	0.34618253	0.9991935	0.47288135	0.9225867	1.0	1691
GOBP_L_AMINO_ACID_TRANSPORT	87	0.2657345	0.9991495	0.4709389	0.92202425	1.0	7347
GOBP_POSITIVE_REGULATION_OF_MUSCLE_HYPERTROPHY	45	0.2980254	0.9989482	0.46909666	0.92201465	1.0	2363
GOBP_PROTEIN_LOCALIZATION_TO_CONDENSED_CHROMOSOME	16	0.3784473	0.9988559	0.4680851	0.9216023	1.0	3544
GOBP_TRACHEA_DEVELOPMENT	22	0.3487242	0.9986621	0.47665057	0.92156017	1.0	202
GOBP_STEM_CELL_DIVISION	42	0.30520976	0.99836826	0.46056783	0.9218646	1.0	4477
GOBP_ONE_CARBON_METABOLIC_PROCESS	39	0.30880573	0.99767137	0.46215782	0.92359495	1.0	6107
GOBP_ENDONUCLEOLYTIC_CLEAVAGE_OF_TRICISTRONIC_RRNA_TRANSCRIPT_SSU_RRNA_5_8S_RRNA_LSU_RRNA	16	0.37925825	0.9972387	0.47332186	0.9244092	1.0	2486
GOBP_REGULATION_OF_GLUCOSE_METABOLIC_PROCESS	115	0.25272942	0.99706906	0.43767706	0.9242783	1.0	5177
GOBP_REGULATION_OF_ENDOCYTOSIS	335	0.22281235	0.9964472	0.4693396	0.9256426	1.0	5089
GOBP_PYRIMIDINE_NUCLEOTIDE_METABOLIC_PROCESS	40	0.30149508	0.99635595	0.46481177	0.92524374	1.0	3165
GOBP_SIGNAL_TRANSDUCTION_IN_RESPONSE_TO_DNA_DAMAGE	179	0.23758812	0.99557203	0.46246648	0.92719644	1.0	4955
GOBP_POSITIVE_CHEMOTAXIS	44	0.30353594	0.9955472	0.45770392	0.926577	1.0	4052
GOBP_DOPAMINE_TRANSPORT	64	0.2760278	0.9951496	0.45671642	0.9272987	1.0	2390
GOBP_REGULATION_OF_HEART_GROWTH	92	0.26189366	0.99491704	0.48196247	0.9273771	1.0	3110
GOBP_REGULATION_OF_REGULATORY_NCRNA_PROCESSING	18	0.36054972	0.9947512	0.46127367	0.92726123	1.0	5269
GOBP_POSITIVE_REGULATION_OF_HORMONE_METABOLIC_PROCESS	25	0.3450141	0.9945464	0.4504065	0.927269	1.0	5049
GOBP_INTRACELLULAR_LIPID_TRANSPORT	43	0.298393	0.99390817	0.46623793	0.9287052	1.0	6551
GOBP_POSITIVE_REGULATION_OF_CILIUM_ASSEMBLY	31	0.32616213	0.99383324	0.445	0.92824465	1.0	2388
GOBP_SUBSTRATE_DEPENDENT_CELL_MIGRATION	30	0.32851022	0.99342495	0.4679054	0.9289379	1.0	6405
GOBP_CHROMOSOME_SEGREGATION	411	0.22107168	0.9931833	0.4917453	0.9290206	1.0	4588
GOBP_HOMEOSTASIS_OF_NUMBER_OF_CELLS	390	0.22051574	0.99308187	0.485172	0.9286618	1.0	5937
GOBP_VENTRICULAR_CARDIAC_MUSCLE_CELL_MEMBRANE_REPOLARIZATION	24	0.3319371	0.9922871	0.46566164	0.9307241	1.0	623
GOBP_ODONTOGENESIS	129	0.25008953	0.9922228	0.46533334	0.9302489	1.0	5196
GOBP_INTRACELLULAR_RECEPTOR_SIGNALING_PATHWAY	325	0.22438513	0.9921854	0.4890244	0.9296623	1.0	4448
GOBP_KINETOCHORE_ORGANIZATION	20	0.34373748	0.99181247	0.46280992	0.93022615	1.0	2031
GOBP_MULTICELLULAR_ORGANISM_GROWTH	223	0.23063228	0.99180925	0.4628205	0.92953646	1.0	4787
GOBP_GLYCINE_TRANSPORT	15	0.38619563	0.99107134	0.4584013	0.93142515	1.0	2505
GOBP_FEEDING_BEHAVIOR	131	0.24694224	0.99104786	0.47368422	0.9308069	1.0	4762
GOBP_ROOF_OF_MOUTH_DEVELOPMENT	100	0.25619456	0.99096537	0.4552023	0.93040836	1.0	4477
GOBP_MEMBRANE_INVAGINATION	76	0.2664365	0.9905968	0.45820895	0.93100196	1.0	4051
GOBP_REGULATION_OF_SMALL_MOLECULE_METABOLIC_PROCESS	378	0.21991391	0.99059105	0.49518073	0.9303168	1.0	6673
GOBP_NEGATIVE_REGULATION_OF_RNA_CATABOLIC_PROCESS	86	0.25976804	0.9901759	0.48142856	0.93100685	1.0	1113
GOBP_PEPTIDE_HORMONE_PROCESSING	26	0.3308134	0.9896238	0.4571918	0.9321886	1.0	2698
GOBP_ACTIN_NUCLEATION	57	0.28417292	0.98954594	0.47900465	0.93174624	1.0	2995
GOBP_POSITIVE_REGULATION_OF_CELLULAR_RESPIRATION	26	0.3345079	0.98934686	0.4667774	0.9317034	1.0	4724
GOBP_NEGATIVE_REGULATION_OF_GTPASE_ACTIVITY	31	0.31293443	0.9886569	0.49514562	0.9333875	1.0	3544
GOBP_DE_NOVO_PROTEIN_FOLDING	37	0.3107991	0.98852336	0.4699367	0.9331125	1.0	4141
GOBP_NEGATIVE_REGULATION_OF_APOPTOTIC_SIGNALING_PATHWAY	247	0.229514	0.98850954	0.51096773	0.9324631	1.0	2528
GOBP_SPERM_CAPACITATION	37	0.30828997	0.98837835	0.46251994	0.9322193	1.0	4667
GOBP_REGULATION_OF_DNA_BINDING	121	0.25063342	0.9882197	0.4924138	0.93205804	1.0	4825
GOBP_ORGANIC_HYDROXY_COMPOUND_TRANSPORT	313	0.22459483	0.98819363	0.49579832	0.93145347	1.0	3969
GOBP_NEGATIVE_REGULATION_OF_CYTOKINE_PRODUCTION	305	0.22464874	0.98813725	0.48004988	0.93094337	1.0	4902
GOBP_PROTEIN_LOCALIZATION_TO_PHAGOPHORE_ASSEMBLY_SITE	16	0.3732355	0.98761874	0.46153846	0.9319924	1.0	5854
GOBP_SECRETORY_GRANULE_ORGANIZATION	66	0.27386358	0.9874903	0.48430493	0.93176866	1.0	6654
GOBP_CELLULAR_RESPONSE_TO_ESTROGEN_STIMULUS	27	0.3302745	0.9874083	0.46192053	0.9313333	1.0	3743
GOBP_RESPONSE_TO_ELECTRICAL_STIMULUS	23	0.3393388	0.98732775	0.46689305	0.9308982	1.0	7276
GOBP_RESPONSE_TO_TOXIC_SUBSTANCE	135	0.24488534	0.98708767	0.48391607	0.9310124	1.0	3298
GOBP_POSITIVE_REGULATION_OF_MEMBRANE_INVAGINATION	17	0.36637747	0.9870066	0.47454843	0.93061465	1.0	3286
GOBP_TIGHT_JUNCTION_ORGANIZATION	92	0.2580178	0.9869456	0.485064	0.93011194	1.0	3561
GOBP_PROTEIN_LOCALIZATION_TO_ENDOSOME	28	0.3257276	0.9865176	0.46557376	0.93085116	1.0	4508
GOBP_EPITHELIAL_CELL_DEVELOPMENT	238	0.22828999	0.9864834	0.48544973	0.93027806	1.0	4349
GOBP_GLYCEROPHOSPHOLIPID_BIOSYNTHETIC_PROCESS	166	0.2403771	0.98629487	0.47503373	0.93021655	1.0	5596
GOBP_POSITIVE_REGULATION_OF_EPITHELIAL_CELL_PROLIFERATION	231	0.23133983	0.9860519	0.48453608	0.9303645	1.0	4777
GOBP_AUTONOMIC_NERVOUS_SYSTEM_DEVELOPMENT	49	0.28403592	0.98590165	0.4632238	0.93018687	1.0	4681
GOBP_TRNA_WOBBLE_BASE_MODIFICATION	19	0.35796827	0.98589563	0.48662207	0.9295152	1.0	3454
GOBP_T_CELL_HOMEOSTASIS	54	0.28570482	0.98567235	0.45925927	0.92958075	1.0	5937
GOBP_STEM_CELL_PROLIFERATION	136	0.24502006	0.9856565	0.48216644	0.9289438	1.0	5582
GOBP_RESPONSE_TO_OXYGEN_RADICAL	24	0.33552632	0.98550576	0.47929937	0.928774	1.0	2417
GOBP_TOOTH_MINERALIZATION	32	0.31696007	0.98547	0.47804877	0.92819583	1.0	5196
GOBP_NEGATIVE_REGULATION_OF_MUSCLE_CONTRACTION	30	0.3169225	0.9852936	0.48878205	0.92810035	1.0	1535
GOBP_ENDODERM_DEVELOPMENT	77	0.26496422	0.9850063	0.4751067	0.9283457	1.0	4796
GOBP_METANEPHRIC_NEPHRON_EPITHELIUM_DEVELOPMENT	20	0.3523308	0.9849946	0.47916666	0.92769694	1.0	3490
GOBP_NEGATIVE_REGULATION_OF_NUCLEAR_DIVISION	68	0.27055588	0.9849876	0.48435172	0.9270334	1.0	3971
GOBP_POSITIVE_REGULATION_OF_CYTOSKELETON_ORGANIZATION	193	0.23479034	0.9846874	0.48128343	0.92736846	1.0	4090
GOBP_SEMINIFEROUS_TUBULE_DEVELOPMENT	21	0.34726873	0.9846464	0.4876033	0.92683333	1.0	6654
GOBP_REGULATION_OF_THYMOCYTE_APOPTOTIC_PROCESS	19	0.3599611	0.98455215	0.47260273	0.9264839	1.0	5580
GOBP_REGULATION_OF_NEUTROPHIL_CHEMOTAXIS	36	0.30918533	0.9845457	0.475	0.9258258	1.0	1681
GOBP_MEGAKARYOCYTE_DIFFERENTIATION	50	0.2847856	0.98441637	0.48913044	0.9255799	1.0	5920
GOBP_CIRCADIAN_SLEEP_WAKE_CYCLE_NON_REM_SLEEP	16	0.37036094	0.98419577	0.4799302	0.92566675	1.0	1179
GOBP_DNA_TEMPLATED_TRANSCRIPTION_INITIATION	135	0.24233839	0.9839136	0.48547718	0.92594427	1.0	5936
GOBP_HEART_VALVE_FORMATION	15	0.37679428	0.98386014	0.4964029	0.9254567	1.0	8976
GOBP_REGULATION_OF_T_CELL_APOPTOTIC_PROCESS	49	0.28446513	0.9838189	0.49846625	0.92491585	1.0	5580
GOBP_REGULATION_OF_TUBE_SIZE	187	0.23464751	0.9837982	0.49802372	0.92430156	1.0	4250
GOBP_ANTIMICROBIAL_HUMORAL_RESPONSE	163	0.23808606	0.98368275	0.4833795	0.924007	1.0	3985
GOBP_POSITIVE_REGULATION_OF_GLUCOSE_METABOLIC_PROCESS	54	0.2854354	0.9835714	0.4613003	0.9237075	1.0	5032
GOBP_INTRACELLULAR_STEROL_TRANSPORT	33	0.31364357	0.98333216	0.49172187	0.9238216	1.0	6551
GOBP_REGULATION_OF_MRNA_CATABOLIC_PROCESS	177	0.23545215	0.98311085	0.4966711	0.9238821	1.0	4976
GOBP_VENTRICULAR_CARDIAC_MUSCLE_TISSUE_DEVELOPMENT	68	0.27515426	0.98240036	0.4670571	0.92559576	1.0	2029
GOBP_VACUOLAR_TRANSPORT	159	0.23973896	0.981936	0.47844228	0.92644036	1.0	2516
GOBP_INTERLEUKIN_2_PRODUCTION	75	0.26479185	0.98189086	0.48773006	0.9259139	1.0	5750
GOBP_POSITIVE_REGULATION_OF_POTASSIUM_ION_TRANSPORT	52	0.28192985	0.9816652	0.475	0.9259789	1.0	5109
GOBP_NEGATIVE_REGULATION_OF_MUSCLE_CELL_APOPTOTIC_PROCESS	66	0.26975432	0.98155993	0.49707603	0.9256489	1.0	2213
GOBP_REGULATION_OF_PROTEIN_MODIFICATION_BY_SMALL_PROTEIN_CONJUGATION_OR_REMOVAL	238	0.22662108	0.9814792	0.5071151	0.92525554	1.0	4439
GOBP_REGULATION_OF_DEPHOSPHORYLATION	123	0.24690388	0.98145425	0.4926569	0.92465514	1.0	2449
GOBP_REGULATION_OF_MAST_CELL_ACTIVATION	57	0.27676928	0.9810701	0.4422188	0.9252489	1.0	7438
GOBP_NEGATIVE_REGULATION_OF_NF_KAPPAB_TRANSCRIPTION_FACTOR_ACTIVITY	79	0.26698673	0.9810105	0.49850747	0.924779	1.0	5451
GOBP_TRABECULA_FORMATION	30	0.31741363	0.9808258	0.49208862	0.92469704	1.0	1120
GOBP_REGULATION_OF_OSTEOBLAST_DIFFERENTIATION	157	0.24025275	0.97991186	0.5071336	0.9270705	1.0	6718
GOBP_NOTCH_SIGNALING_PATHWAY	184	0.2341873	0.9798548	0.49074075	0.92659116	1.0	3534
GOBP_SKELETAL_MUSCLE_CELL_DIFFERENTIATION	90	0.25731656	0.97977376	0.48502994	0.9261996	1.0	5805
GOBP_TRANSFORMING_GROWTH_FACTOR_BETA_RECEPTOR_SIGNALING_PATHWAY	204	0.2319959	0.9792438	0.50654453	0.92729884	1.0	5540
GOBP_MITOCHONDRIAL_GENOME_MAINTENANCE	36	0.3021852	0.97917265	0.47409734	0.9268671	1.0	6318
GOBP_REGULATION_OF_DNA_METHYLATION_DEPENDENT_HETEROCHROMATIN_FORMATION	16	0.3598682	0.97898346	0.48531953	0.9268314	1.0	757
GOBP_HEART_TRABECULA_FORMATION	15	0.376381	0.97879195	0.510467	0.9267867	1.0	833
GOBP_REGULATION_OF_CELL_GROWTH	444	0.21517596	0.97822064	0.5316901	0.92799383	1.0	5376
GOBP_RESPONSE_TO_MISFOLDED_PROTEIN	24	0.33563188	0.9780631	0.50479233	0.92783475	1.0	4826
GOBP_MEMBRANE_REPOLARIZATION	48	0.28344336	0.97793895	0.49601275	0.92756975	1.0	2499
GOBP_POSITIVE_REGULATION_OF_TELOMERE_MAINTENANCE_IN_RESPONSE_TO_DNA_DAMAGE	15	0.37129593	0.97775894	0.4893617	0.9274764	1.0	8620
GOBP_COPII_COATED_VESICLE_BUDDING	36	0.30247262	0.9777385	0.47854784	0.926867	1.0	6777
GOBP_POSITIVE_REGULATION_OF_CELL_CYCLE_PHASE_TRANSITION	117	0.2490479	0.9769914	0.50463575	0.9286353	1.0	5436
GOBP_NUCLEOBASE_CONTAINING_SMALL_MOLECULE_CATABOLIC_PROCESS	24	0.33941874	0.97693837	0.47385103	0.9281257	1.0	6515
GOBP_INTERLEUKIN_6_MEDIATED_SIGNALING_PATHWAY	19	0.34584042	0.976309	0.47668394	0.929518	1.0	5037
GOBP_PROTEIN_QUALITY_CONTROL_FOR_MISFOLDED_OR_INCOMPLETELY_SYNTHESIZED_PROTEINS	28	0.3182298	0.9758235	0.49840257	0.9304863	1.0	3341
GOBP_ACTOMYOSIN_STRUCTURE_ORGANIZATION	217	0.2304815	0.9757231	0.5217966	0.9301768	1.0	4677
GOBP_REGULATION_OF_HUMORAL_IMMUNE_RESPONSE_MEDIATED_BY_CIRCULATING_IMMUNOGLOBULIN	20	0.34615824	0.97562027	0.48671097	0.9298499	1.0	6675
GOBP_SIGNALING_RECEPTOR_LIGAND_PRECURSOR_PROCESSING	32	0.30671775	0.9755931	0.48233488	0.92927945	1.0	2698
GOBP_POSITIVE_REGULATION_OF_CYCLASE_ACTIVITY	39	0.29567814	0.9751374	0.5250404	0.9301218	1.0	4749
GOBP_STEROL_HOMEOSTASIS	102	0.25017014	0.9745565	0.49502134	0.93132955	1.0	3063
GOBP_REGULATION_OF_DNA_TEMPLATED_TRANSCRIPTION_INITIATION	85	0.26130468	0.9742895	0.4992908	0.9315626	1.0	5936
GOBP_SMOOTH_MUSCLE_CELL_PROLIFERATION	199	0.23005097	0.97425956	0.5097529	0.9309943	1.0	3537
GOBP_NEGATIVE_REGULATION_OF_CALCIUM_ION_TRANSPORT	76	0.26413465	0.9741153	0.5	0.9307993	1.0	5060
GOBP_NEGATIVE_REGULATION_OF_DNA_BINDING_TRANSCRIPTION_FACTOR_ACTIVITY	165	0.2368255	0.9740285	0.5055402	0.9304074	1.0	5451
GOBP_REVERSE_CHOLESTEROL_TRANSPORT	20	0.3491403	0.97402275	0.49335548	0.92976654	1.0	3914
GOBP_RESPONSE_TO_VITAMIN	35	0.3059279	0.9739456	0.5	0.92935866	1.0	4347
GOBP_NEGATIVE_REGULATION_OF_PROTEIN_MODIFICATION_PROCESS	460	0.21307741	0.97381246	0.5377468	0.92910296	1.0	3517
GOBP_REGULATION_OF_HEART_RATE_BY_CARDIAC_CONDUCTION	36	0.3022402	0.9738092	0.47749197	0.9284548	1.0	623
GOBP_POSITIVE_REGULATION_OF_DNA_TEMPLATED_TRANSCRIPTION_INITIATION	74	0.2655716	0.9737407	0.50369275	0.9280382	1.0	3128
GOBP_PROTEIN_AUTOPHOSPHORYLATION	237	0.22534506	0.9737178	0.5177665	0.92746043	1.0	5540
GOBP_MICROTUBULE_ORGANIZING_CENTER_LOCALIZATION	34	0.31032547	0.9723193	0.48314607	0.93141466	1.0	4070
GOBP_EXTRACELLULAR_MATRIX_DISASSEMBLY	37	0.3006935	0.97203565	0.48796147	0.9316856	1.0	7926
GOBP_REGULATION_OF_RNA_STABILITY	174	0.23213792	0.9719239	0.537037	0.9313993	1.0	3917
GOBP_VASODILATION	66	0.26950684	0.9716541	0.4976672	0.9316717	1.0	3811
GOBP_MUSCLE_TISSUE_DEVELOPMENT	495	0.21352066	0.9713609	0.56371987	0.9319841	1.0	3149
GOBP_NUCLEOSIDE_METABOLIC_PROCESS	48	0.28561625	0.9704037	0.48773006	0.93451464	1.0	6515
GOBP_VITAMIN_METABOLIC_PROCESS	97	0.25178415	0.97035897	0.49713466	0.93400973	1.0	6584
GOBP_REGULATION_OF_T_HELPER_17_TYPE_IMMUNE_RESPONSE	33	0.30688393	0.9703434	0.49917626	0.933401	1.0	5789
GOBP_POSITIVE_REGULATION_OF_CELL_MATRIX_ADHESION	64	0.27046138	0.97026557	0.51428574	0.93299633	1.0	4611
GOBP_POSITIVE_REGULATION_OF_COLD_INDUCED_THERMOGENESIS	101	0.25101325	0.9701907	0.5260116	0.932566	1.0	3865
GOBP_DNA_TEMPLATED_TRANSCRIPTION_TERMINATION	25	0.33496284	0.9699655	0.5016129	0.9326509	1.0	3128
GOBP_CELLULAR_RESPONSE_TO_ACID_CHEMICAL	145	0.23850065	0.96949685	0.5208614	0.93352365	1.0	2900
GOBP_RESPONSE_TO_OXYGEN_LEVELS	292	0.22058143	0.9694325	0.54658383	0.93308514	1.0	4953
GOBP_REGULATION_OF_DNA_RECOMBINATION	132	0.24152455	0.9691299	0.5068871	0.9334056	1.0	2336
GOBP_PEPTIDYL_L_CYSTEINE_S_PALMITOYLATION	24	0.32930988	0.9691293	0.5052265	0.9327529	1.0	4643
GOBP_CARDIAC_VENTRICLE_MORPHOGENESIS	82	0.26139304	0.9687761	0.5114504	0.9332857	1.0	2029
GOBP_PROTEIN_LOCALIZATION_TO_CHROMATIN	45	0.29000455	0.9683435	0.50079745	0.93406755	1.0	3988
GOBP_REGULATION_OF_RENAL_SYSTEM_PROCESS	23	0.33518386	0.9679861	0.5146104	0.93455905	1.0	4340
GOBP_SMOOTH_MUSCLE_TISSUE_DEVELOPMENT	29	0.31811962	0.9676933	0.5120385	0.9348577	1.0	2771
GOBP_NEGATIVE_REGULATION_OF_MONONUCLEAR_CELL_MIGRATION	19	0.3471099	0.9675233	0.494863	0.9347464	1.0	7014
GOBP_REGULATORY_NCRNA_PROCESSING	83	0.25859806	0.9674422	0.53640413	0.93437463	1.0	2902
GOBP_REGULATION_OF_NCRNA_TRANSCRIPTION	93	0.25070214	0.96726996	0.52380955	0.93429273	1.0	6594
GOBP_RNA_METHYLATION	74	0.26708087	0.9671154	0.50380516	0.934139	1.0	7776
GOBP_NUCLEAR_CHROMOSOME_SEGREGATION	307	0.21731062	0.9668858	0.5596107	0.934191	1.0	4490
GOBP_REGULATION_OF_CHOLESTEROL_STORAGE	23	0.33615062	0.9667821	0.49425286	0.93388844	1.0	548
GOBP_IMMUNOGLOBULIN_PRODUCTION	194	0.22792196	0.96669745	0.5489933	0.93350476	1.0	5436
GOBP_TRANSMEMBRANE_RECEPTOR_PROTEIN_SERINE_THREONINE_KINASE_SIGNALING_PATHWAY	391	0.21352309	0.9663944	0.5747266	0.93383527	1.0	6050
GOBP_G_PROTEIN_COUPLED_RECEPTOR_SIGNALING_PATHWAY_COUPLED_TO_CYCLIC_NUCLEOTIDE_SECOND_MESSENGER	34	0.30390462	0.9662639	0.5	0.9336221	1.0	3450
GOBP_REGULATION_OF_PROTEIN_STABILITY	309	0.21964446	0.9662313	0.56845963	0.93306893	1.0	2677
GOBP_LEUKOCYTE_APOPTOTIC_PROCESS	136	0.23849787	0.96615887	0.5225718	0.93267775	1.0	5673
GOBP_RESPONSE_TO_ACID_CHEMICAL	168	0.2343683	0.96599305	0.52916664	0.9325617	1.0	2900
GOBP_NEGATIVE_REGULATION_OF_CHROMOSOME_ORGANIZATION	96	0.250684	0.9656597	0.5364432	0.9329894	1.0	3971
GOBP_INNERVATION	32	0.3112614	0.9650844	0.49836066	0.9341626	1.0	3129
GOBP_REGULATION_OF_STRIATED_MUSCLE_CONTRACTION	88	0.25808105	0.9648642	0.5186782	0.93425477	1.0	2449
GOBP_VITAMIN_TRANSPORT	46	0.28600353	0.9640681	0.50237715	0.93624705	1.0	6864
GOBP_POSITIVE_REGULATION_OF_PATTERN_RECOGNITION_RECEPTOR_SIGNALING_PATHWAY	68	0.26827005	0.96379465	0.53088236	0.93649894	1.0	3502
GOBP_ESTABLISHMENT_OF_PROTEIN_LOCALIZATION_TO_PLASMA_MEMBRANE	67	0.2668471	0.96377265	0.5175038	0.9359313	1.0	3868
GOBP_T_CELL_MIGRATION	68	0.27005208	0.9636077	0.49343064	0.93577915	1.0	5789
GOBP_NEGATIVE_REGULATION_OF_PEPTIDASE_ACTIVITY	243	0.22358266	0.9635571	0.52933675	0.9353007	1.0	3741
GOBP_LYMPHOCYTE_MIGRATION	110	0.24752828	0.96320003	0.5072046	0.9358152	1.0	5789
GOBP_CELLULAR_RESPONSE_TO_ESTRADIOL_STIMULUS	24	0.33206245	0.96299416	0.48349836	0.9358309	1.0	3487
GOBP_T_CELL_RECEPTOR_SIGNALING_PATHWAY	135	0.24043737	0.96267366	0.5160839	0.9362071	1.0	5838
GOBP_SMOOTH_MUSCLE_CELL_APOPTOTIC_PROCESS	32	0.308242	0.9626438	0.49839228	0.93566775	1.0	2213
GOBP_HOMOLOGOUS_CHROMOSOME_SEGREGATION	68	0.2665815	0.9624391	0.5147265	0.93568134	1.0	4871
GOBP_STRIATED_MUSCLE_CELL_PROLIFERATION	88	0.25255296	0.96223414	0.49925706	0.93570006	1.0	1882
GOBP_REGULATION_OF_METAL_ION_TRANSPORT	460	0.20960204	0.9621048	0.5931604	0.93548626	1.0	5109
GOBP_MRNA_METHYLATION	17	0.3530085	0.96136266	0.50680274	0.93720955	1.0	6425
GOBP_G_PROTEIN_COUPLED_RECEPTOR_SIGNALING_PATHWAY_INVOLVED_IN_HEART_PROCESS	16	0.35572976	0.9613382	0.51652175	0.93665665	1.0	2008
GOBP_REGULATION_OF_MONOATOMIC_CATION_TRANSMEMBRANE_TRANSPORT	365	0.21538863	0.96129525	0.5550239	0.93615615	1.0	5109
GOBP_REGULATION_OF_SMOOTHENED_SIGNALING_PATHWAY	98	0.25345808	0.96127	0.52761626	0.93559515	1.0	6041
GOBP_REGULATION_OF_DEVELOPMENTAL_GROWTH	403	0.21216156	0.96093845	0.58274233	0.9359975	1.0	2785
GOBP_REGULATION_OF_GLIAL_CELL_PROLIFERATION	56	0.27425438	0.9609364	0.5130568	0.9353642	1.0	6050
GOBP_ESTABLISHMENT_OF_BLOOD_BRAIN_BARRIER	18	0.34568042	0.96082103	0.524055	0.93508404	1.0	6486
GOBP_POSITIVE_REGULATION_OF_MONONUCLEAR_CELL_MIGRATION	79	0.25772753	0.9607313	0.5102639	0.9347187	1.0	4912
GOBP_MAMMARY_GLAND_EPITHELIAL_CELL_PROLIFERATION	32	0.313612	0.96066356	0.5074135	0.93428373	1.0	7230
GOBP_REGULATION_OF_MYOBLAST_DIFFERENTIATION	87	0.25545314	0.96025646	0.52863437	0.9349099	1.0	4410
GOBP_REGULATION_OF_SMAD_PROTEIN_SIGNAL_TRANSDUCTION	46	0.2883729	0.9597399	0.50076103	0.9359064	1.0	6166
GOBP_REGULATION_OF_T_CELL_CHEMOTAXIS	16	0.3615376	0.9597003	0.51155114	0.9354038	1.0	4876
GOBP_POSITIVE_REGULATION_OF_MONOCYTE_CHEMOTACTIC_PROTEIN_1_PRODUCTION	21	0.33372447	0.9596757	0.5257048	0.93485606	1.0	4317
GOBP_NEGATIVE_REGULATION_OF_SECRETION	209	0.22704414	0.9596473	0.55149937	0.9343108	1.0	2743
GOBP_VESICLE_MEDIATED_TRANSPORT_TO_THE_PLASMA_MEMBRANE	153	0.23515923	0.9592982	0.5375335	0.9348171	1.0	6109
GOBP_NOSE_DEVELOPMENT	16	0.36068642	0.958939	0.5156794	0.93539613	1.0	670
GOBP_CELLULAR_RESPONSE_TO_INTERLEUKIN_1	81	0.25671238	0.95873094	0.5338028	0.93543583	1.0	9369
GOBP_RENAL_SYSTEM_PROCESS_INVOLVED_IN_REGULATION_OF_SYSTEMIC_ARTERIAL_BLOOD_PRESSURE	28	0.31308067	0.95857054	0.5397816	0.9353197	1.0	1685
GOBP_NEGATIVE_REGULATION_OF_CELL_CYCLE_G2_M_PHASE_TRANSITION	70	0.26793468	0.958478	0.5225505	0.9350012	1.0	7890
GOBP_CELLULAR_RESPONSE_TO_SALT	201	0.22847643	0.9580863	0.5712468	0.9356007	1.0	2781
GOBP_OLEFINIC_COMPOUND_METABOLIC_PROCESS	160	0.23213099	0.95781434	0.54594594	0.9357778	1.0	3293
GOBP_PHOSPHATE_ION_TRANSPORT	28	0.31664827	0.95658696	0.52820516	0.939106	1.0	6584
GOBP_REGULATION_OF_EXTRACELLULAR_MATRIX_ORGANIZATION	62	0.2680601	0.9564436	0.53717756	0.93894964	1.0	7466
GOBP_SERINE_FAMILY_AMINO_ACID_METABOLIC_PROCESS	36	0.30074573	0.9559259	0.49761525	0.9400595	1.0	2590
GOBP_ACTIVATION_OF_ADENYLATE_CYCLASE_ACTIVITY	21	0.33506498	0.95575136	0.52495974	0.939968	1.0	6432
GOBP_POSITIVE_REGULATION_OF_BROWN_FAT_CELL_DIFFERENTIATION	17	0.35722783	0.95539504	0.5097345	0.94042075	1.0	1538
GOBP_REGULATION_OF_FIBROBLAST_MIGRATION	52	0.27539623	0.95496136	0.52689874	0.9411875	1.0	4090
GOBP_REGULATORY_NCRNA_MEDIATED_GENE_SILENCING	176	0.2297214	0.9547834	0.5480769	0.94113123	1.0	5930
GOBP_REGULATION_OF_ACTOMYOSIN_STRUCTURE_ORGANIZATION	112	0.24333578	0.9546292	0.51955307	0.9409761	1.0	4090
GOBP_POSITIVE_REGULATION_OF_PROTEIN_MODIFICATION_BY_SMALL_PROTEIN_CONJUGATION_OR_REMOVAL	139	0.23456955	0.95432687	0.5313352	0.941344	1.0	4439
GOBP_CELLULAR_COMPONENT_DISASSEMBLY	459	0.21079287	0.9543185	0.6013986	0.94073474	1.0	5870
GOBP_AMYLOID_FIBRIL_FORMATION	30	0.30464464	0.954185	0.520339	0.9405425	1.0	1197
GOBP_SMALL_MOLECULE_CATABOLIC_PROCESS	344	0.21262334	0.9541822	0.59398496	0.9399219	1.0	2756
GOBP_NEUTROPHIL_ACTIVATION	42	0.29648566	0.9541736	0.5039002	0.93931466	1.0	3881
GOBP_REGULATION_OF_T_CELL_MEDIATED_IMMUNITY	109	0.2439685	0.9538487	0.5414966	0.93968886	1.0	6773
GOBP_ATTACHMENT_OF_SPINDLE_MICROTUBULES_TO_KINETOCHORE	46	0.28073144	0.9537772	0.51974726	0.93931085	1.0	3544
GOBP_POSITIVE_REGULATION_OF_DNA_RECOMBINATION	70	0.26396674	0.95373386	0.5285285	0.9388168	1.0	6603
GOBP_HORMONE_METABOLIC_PROCESS	235	0.22425036	0.95365024	0.58	0.93844485	1.0	3400
GOBP_POSITIVE_REGULATION_OF_DOUBLE_STRAND_BREAK_REPAIR_VIA_HOMOLOGOUS_RECOMBINATION	38	0.2942959	0.95350033	0.5255023	0.9382909	1.0	4566
GOBP_NEGATIVE_REGULATION_OF_PROTEIN_LOCALIZATION_TO_CELL_PERIPHERY	30	0.31287116	0.9534149	0.52577317	0.9379344	1.0	2434
GOBP_CELL_CELL_SIGNALING_INVOLVED_IN_CARDIAC_CONDUCTION	27	0.31793404	0.9531339	0.5219512	0.9382169	1.0	623
GOBP_NEURON_INTRINSIC_APOPTOTIC_SIGNALING_PATHWAY_IN_RESPONSE_TO_OXIDATIVE_STRESS	20	0.3316378	0.9529711	0.4974705	0.9380949	1.0	2390
GOBP_PHAGOCYTOSIS_ENGULFMENT	59	0.26798838	0.95283264	0.54226476	0.93788886	1.0	4051
GOBP_TOLL_LIKE_RECEPTOR_3_SIGNALING_PATHWAY	32	0.3041568	0.95282346	0.50159234	0.93729967	1.0	5331
GOBP_PROTEIN_MONOUBIQUITINATION	58	0.27277043	0.9523315	0.53527606	0.9382248	1.0	3218
GOBP_POSITIVE_REGULATION_OF_PROTEIN_SUMOYLATION	15	0.36846247	0.95215344	0.54003406	0.9381599	1.0	5805
GOBP_REGULATION_OF_FATTY_ACID_OXIDATION	42	0.28858018	0.9517863	0.52969503	0.93866986	1.0	4413
GOBP_FATTY_ACID_BIOSYNTHETIC_PROCESS	158	0.22976297	0.9517298	0.5619048	0.938225	1.0	2872
GOBP_RESPONSE_TO_MURAMYL_DIPEPTIDE	21	0.34278378	0.95150924	0.50687283	0.9382994	1.0	5838
GOBP_SENSORY_PERCEPTION_OF_PAIN	93	0.24752529	0.9510116	0.5625	0.9392771	1.0	2596
GOBP_NEGATIVE_REGULATION_OF_LIPID_CATABOLIC_PROCESS	31	0.3066438	0.9508539	0.54385966	0.9391397	1.0	8915
GOBP_HEMOGLOBIN_BIOSYNTHETIC_PROCESS	15	0.36124143	0.9507724	0.5090909	0.9387611	1.0	5562
GOBP_SECOND_MESSENGER_MEDIATED_SIGNALING	319	0.2140248	0.9505783	0.5982906	0.938745	1.0	4838
GOBP_G_PROTEIN_COUPLED_ACETYLCHOLINE_RECEPTOR_SIGNALING_PATHWAY	21	0.33116955	0.95055884	0.52684563	0.93817663	1.0	2146
GOBP_DEVELOPMENT_OF_PRIMARY_MALE_SEXUAL_CHARACTERISTICS	146	0.23382083	0.950558	0.5555556	0.93755835	1.0	4477
GOBP_REGULATION_OF_CELL_DIVISION	185	0.22756413	0.9505177	0.5494071	0.9370559	1.0	6617
GOBP_REGULATION_OF_PEPTIDYL_SERINE_PHOSPHORYLATION	150	0.23380494	0.95005554	0.5645604	0.9378846	1.0	2593
GOBP_ENDOTHELIAL_CELL_MIGRATION	229	0.22330892	0.9497875	0.5708861	0.9381062	1.0	4052
GOBP_PROTEIN_DNA_COMPLEX_ASSEMBLY	170	0.2298233	0.94958526	0.5721785	0.9381101	1.0	3128
GOBP_RESPONSE_TO_PEPTIDE	455	0.20869353	0.9495716	0.6224256	0.9375384	1.0	4028
GOBP_CELLULAR_RESPONSE_TO_CHOLESTEROL	22	0.3308927	0.94939244	0.52272725	0.9374958	1.0	5927
GOBP_MORPHOGENESIS_OF_AN_ENDOTHELIUM	19	0.34199554	0.94901454	0.53429025	0.9380285	1.0	7786
GOBP_REGULATION_OF_LEUKOCYTE_APOPTOTIC_PROCESS	107	0.24330159	0.94803405	0.5538462	0.9404987	1.0	5596
GOBP_REGENERATION	163	0.22834618	0.9480247	0.5675307	0.9399129	1.0	2869
GOBP_REGULATION_OF_CELLULAR_RESPONSE_TO_GROWTH_FACTOR_STIMULUS	319	0.21450481	0.94777614	0.5973072	0.9400523	1.0	5535
GOBP_CLATHRIN_COAT_ASSEMBLY	19	0.34273532	0.94755745	0.5318792	0.9401279	1.0	2654
GOBP_NUCLEAR_TRANSCRIBED_MRNA_CATABOLIC_PROCESS	121	0.23962238	0.9470936	0.5449438	0.94096345	1.0	3860
GOBP_PHOSPHATIDYLINOSITOL_3_KINASE_PROTEIN_KINASE_B_SIGNAL_TRANSDUCTION	307	0.21474063	0.94701743	0.60837436	0.940577	1.0	3964
GOBP_REGULATION_OF_SMOOTH_MUSCLE_CONTRACTION	69	0.25709268	0.94678247	0.5357686	0.9407131	1.0	3964
GOBP_MUSCLE_HYPERTROPHY	121	0.23925966	0.94657373	0.57325745	0.94072944	1.0	2505
GOBP_STRESS_FIBER_ASSEMBLY	117	0.2391335	0.9462087	0.574124	0.94122416	1.0	4090
GOBP_UNSATURATED_FATTY_ACID_METABOLIC_PROCESS	130	0.23605826	0.9461219	0.56198347	0.9408944	1.0	3293
GOBP_CELLULAR_RESPONSE_TO_OXYGEN_LEVELS	147	0.23415664	0.94608986	0.57182705	0.94037825	1.0	3783
GOBP_REGULATION_OF_LYMPHOCYTE_CHEMOTAXIS	22	0.3343402	0.9453007	0.52397263	0.9422252	1.0	4876
GOBP_REGULATION_OF_ACTIN_FILAMENT_ORGANIZATION	275	0.21512187	0.944767	0.6286765	0.9433127	1.0	4090
GOBP_NEGATIVE_REGULATION_OF_ANTIGEN_RECEPTOR_MEDIATED_SIGNALING_PATHWAY	31	0.30965036	0.94464636	0.5188679	0.9430761	1.0	5015
GOBP_RESPONSE_TO_TUMOR_NECROSIS_FACTOR	197	0.22376029	0.94461477	0.5805195	0.94256616	1.0	6042
GOBP_NATURAL_KILLER_CELL_ACTIVATION_INVOLVED_IN_IMMUNE_RESPONSE	33	0.30126107	0.9445214	0.5229068	0.9422474	1.0	7417
GOBP_ESTROGEN_METABOLIC_PROCESS	34	0.29833028	0.9440623	0.55716586	0.9430402	1.0	1669
GOBP_POSITIVE_REGULATION_OF_NON_CANONICAL_NF_KAPPAB_SIGNAL_TRANSDUCTION	70	0.26088446	0.9440498	0.54848486	0.9424689	1.0	5529
GOBP_CEREBRAL_CORTEX_RADIALLY_ORIENTED_CELL_MIGRATION	40	0.2885868	0.9440122	0.53154576	0.941978	1.0	3583
GOBP_PRIMARY_NEURAL_TUBE_FORMATION	119	0.2345941	0.94400483	0.5762943	0.9413839	1.0	6050
GOBP_NEGATIVE_REGULATION_OF_RECEPTOR_SIGNALING_PATHWAY_VIA_STAT	30	0.30480334	0.94379765	0.5609756	0.9413808	1.0	3446
GOBP_POSITIVE_REGULATION_OF_FATTY_ACID_OXIDATION	22	0.32533684	0.94377947	0.5478807	0.94083285	1.0	763
GOBP_EXCRETION	32	0.30030143	0.9433473	0.5054773	0.9415862	1.0	3912
GOBP_PURINE_NUCLEOSIDE_MONOPHOSPHATE_CATABOLIC_PROCESS	16	0.352414	0.94318855	0.5186441	0.9414667	1.0	6515
GOBP_TRANSFORMING_GROWTH_FACTOR_BETA_PRODUCTION	42	0.28391647	0.94252616	0.5458787	0.9429146	1.0	6949
GOBP_NEGATIVE_REGULATION_OF_RESPONSE_TO_BIOTIC_STIMULUS	178	0.22653241	0.9424888	0.58016306	0.9424205	1.0	4953
GOBP_ANTIBACTERIAL_HUMORAL_RESPONSE	95	0.24646825	0.94209576	0.57185185	0.9430645	1.0	2731
GOBP_MITOCHONDRIAL_ELECTRON_TRANSPORT_NADH_TO_UBIQUINONE	26	0.31855935	0.9418777	0.53989816	0.94312227	1.0	2321
GOBP_AORTA_MORPHOGENESIS	38	0.28860497	0.9416195	0.5287714	0.94329023	1.0	6733
GOBP_HEMOSTASIS	177	0.22587205	0.94149595	0.5649351	0.9430357	1.0	6493
GOBP_TONGUE_DEVELOPMENT	23	0.32910508	0.9408097	0.54404145	0.944495	1.0	1120
GOBP_REGULATION_OF_CILIUM_ASSEMBLY	76	0.25253105	0.9408058	0.551263	0.9439012	1.0	2388
GOBP_NUCLEOSOME_ORGANIZATION	81	0.251651	0.94059014	0.5824508	0.94396985	1.0	4638
GOBP_ACTIN_FILAMENT_BUNDLE_ORGANIZATION	179	0.22371732	0.940563	0.6137566	0.9434389	1.0	4090
GOBP_NUCLEOSIDE_CATABOLIC_PROCESS	20	0.33198106	0.94053525	0.5365854	0.9429184	1.0	6515
GOBP_POSITIVE_REGULATION_OF_MRNA_METABOLIC_PROCESS	134	0.2307779	0.94025755	0.58448756	0.94320995	1.0	4222
GOBP_RESPONSE_TO_INTERLEUKIN_4	35	0.2954254	0.9392001	0.54911435	0.94578093	1.0	3001
GOBP_REGULATION_OF_PROTEIN_LOCALIZATION_TO_CELL_PERIPHERY	155	0.23238532	0.93919045	0.57655174	0.9452014	1.0	4643
GOBP_INNATE_IMMUNE_RESPONSE_ACTIVATING_CELL_SURFACE_RECEPTOR_SIGNALING_PATHWAY	81	0.25409505	0.9390716	0.5792683	0.94496155	1.0	5331
GOBP_LIPID_LOCALIZATION	491	0.2047812	0.9389195	0.65959954	0.944805	1.0	3689
GOBP_GERM_CELL_DEVELOPMENT	397	0.20666556	0.93857497	0.63368666	0.94525784	1.0	4681
GOBP_PITUITARY_GLAND_DEVELOPMENT	39	0.28782117	0.9385365	0.55052793	0.9447633	1.0	6021
GOBP_T_CELL_APOPTOTIC_PROCESS	68	0.2618991	0.93842876	0.5739385	0.94449705	1.0	5673
GOBP_NEGATIVE_REGULATION_OF_RESPONSE_TO_EXTERNAL_STIMULUS	472	0.20490064	0.93833095	0.6465222	0.944192	1.0	5042
GOBP_NEGATIVE_REGULATION_OF_DNA_REPLICATION	22	0.32285133	0.93832535	0.5124378	0.94360554	1.0	1348
GOBP_REGULATION_OF_MONOATOMIC_ION_TRANSMEMBRANE_TRANSPORT	488	0.20569356	0.9382861	0.66627634	0.9431354	1.0	2904
GOBP_REGULATION_OF_INTESTINAL_ABSORPTION	17	0.35082847	0.93827605	0.54228854	0.9425584	1.0	7673
GOBP_PROTEIN_MODIFICATION_BY_SMALL_PROTEIN_REMOVAL	126	0.23212118	0.9381486	0.5842391	0.9423553	1.0	2314
GOBP_POTASSIUM_ION_TRANSPORT	248	0.2177029	0.9380221	0.6159895	0.9420984	1.0	2909
GOBP_MESONEPHRIC_TUBULE_MORPHOGENESIS	80	0.2510954	0.9375774	0.57285714	0.94283104	1.0	6917
GOBP_MESENCHYMAL_CELL_PROLIFERATION	56	0.2713495	0.93748546	0.55674845	0.9425115	1.0	670
GOBP_POTASSIUM_ION_IMPORT_ACROSS_PLASMA_MEMBRANE	47	0.2805479	0.93707156	0.553125	0.94321364	1.0	6024
GOBP_POSITIVE_REGULATION_OF_LEUKOCYTE_DEGRANULATION	35	0.29123622	0.93656427	0.5673877	0.9441335	1.0	6949
GOBP_REGULATION_OF_T_CELL_MEDIATED_CYTOTOXICITY	56	0.26437363	0.93646663	0.5467075	0.94383657	1.0	7511
GOBP_POSITIVE_REGULATION_OF_MACROAUTOPHAGY	77	0.25217494	0.93642575	0.5624037	0.9433553	1.0	5492
GOBP_NEGATIVE_REGULATION_OF_PHOSPHORUS_METABOLIC_PROCESS	420	0.20761362	0.93600273	0.64767444	0.9440547	1.0	4113
GOBP_LABYRINTHINE_LAYER_MORPHOGENESIS	28	0.3073457	0.93574256	0.5588235	0.94423723	1.0	3741
GOBP_ENDOSOMAL_TRANSPORT	236	0.21641786	0.93564165	0.64021164	0.9439428	1.0	4799
GOBP_MYOBLAST_DIFFERENTIATION	124	0.2331914	0.93558025	0.58577406	0.94354725	1.0	4410
GOBP_RESPONSE_TO_ESTRADIOL	53	0.27183205	0.9353524	0.5341426	0.9436692	1.0	1623
GOBP_MOLTING_CYCLE	140	0.22906187	0.935291	0.60471565	0.9432617	1.0	6418
GOBP_NUCLEOPHAGY	19	0.34820032	0.9349465	0.5561224	0.94368106	1.0	3221
GOBP_REGULATION_OF_CELL_PROJECTION_ASSEMBLY	212	0.22105229	0.9349176	0.6256614	0.9431709	1.0	2388
GOBP_CELLULAR_RESPONSE_TO_COPPER_ION	18	0.34147677	0.93478507	0.5445026	0.9429715	1.0	4424
GOBP_REGULATION_OF_MYOBLAST_FUSION	25	0.3128345	0.93460256	0.541329	0.94291747	1.0	2217
GOBP_REGULATION_OF_BROWN_FAT_CELL_DIFFERENTIATION	27	0.3126535	0.93448496	0.56792146	0.9426752	1.0	1538
GOBP_STRIATED_MUSCLE_CELL_APOPTOTIC_PROCESS	73	0.25758812	0.9339773	0.5830721	0.9435888	1.0	6021
GOBP_PHARYNGEAL_SYSTEM_DEVELOPMENT	32	0.2981092	0.93334776	0.53833866	0.9448645	1.0	6111
GOBP_PYRIMIDINE_CONTAINING_COMPOUND_BIOSYNTHETIC_PROCESS	32	0.29715815	0.9329924	0.53846157	0.94535977	1.0	3619
GOBP_REGULATION_OF_PROTEIN_ACETYLATION	43	0.27579328	0.93283826	0.54647434	0.9451941	1.0	3692
GOBP_NEGATIVE_REGULATION_OF_TUMOR_NECROSIS_FACTOR_MEDIATED_SIGNALING_PATHWAY	20	0.33066556	0.9327292	0.5285481	0.9449311	1.0	6572
GOBP_RESPONSE_TO_INTERFERON_ALPHA	31	0.30122247	0.9326543	0.565	0.94457346	1.0	655
GOBP_PHOTORECEPTOR_CELL_DIFFERENTIATION	81	0.25347355	0.93119574	0.5867052	0.9483233	1.0	4935
GOBP_HORMONE_BIOSYNTHETIC_PROCESS	61	0.2599049	0.93103886	0.5569044	0.94822013	1.0	6588
GOBP_REGULATION_OF_B_CELL_RECEPTOR_SIGNALING_PATHWAY	17	0.34278792	0.9310118	0.54991245	0.9477175	1.0	3737
GOBP_ACTIN_FILAMENT_ORGANIZATION	465	0.20427556	0.9309549	0.6795895	0.9472792	1.0	4132
GOBP_REGULATION_OF_FATTY_ACID_BETA_OXIDATION	23	0.3227169	0.93018246	0.5418719	0.94903445	1.0	1996
GOBP_MITOCHONDRIAL_DNA_METABOLIC_PROCESS	26	0.31603318	0.9299688	0.5646481	0.94910276	1.0	785
GOBP_POSITIVE_REGULATION_OF_MITOTIC_CELL_CYCLE_PHASE_TRANSITION	94	0.24247004	0.92987674	0.5979532	0.94878227	1.0	3074
GOBP_NUCLEAR_MEMBRANE_ORGANIZATION	33	0.29470754	0.92955816	0.5716586	0.9491726	1.0	4076
GOBP_POSITIVE_REGULATION_OF_ENDOTHELIAL_CELL_MIGRATION	110	0.23829933	0.9295418	0.59971714	0.9486217	1.0	5027
GOBP_ESTABLISHMENT_OR_MAINTENANCE_OF_CELL_POLARITY	232	0.21720138	0.92926025	0.6261438	0.9488376	1.0	4131
GOBP_NEGATIVE_REGULATION_OF_ERK1_AND_ERK2_CASCADE	81	0.24755083	0.92914015	0.58235294	0.94860256	1.0	2513
GOBP_REGULATION_OF_MACROPHAGE_CHEMOTAXIS	34	0.29486066	0.92909074	0.55041325	0.9481525	1.0	2664
GOBP_POSITIVE_REGULATION_OF_AUTOPHAGY	152	0.2274127	0.9288459	0.61229944	0.9483107	1.0	6357
GOBP_IMMUNE_RESPONSE_REGULATING_CELL_SURFACE_RECEPTOR_SIGNALING_PATHWAY	283	0.20971273	0.92855644	0.6604245	0.9485551	1.0	5331
GOBP_MITOTIC_CELL_CYCLE_PHASE_TRANSITION	444	0.20585802	0.9284064	0.6733728	0.9483946	1.0	5470
GOBP_CELLULAR_RESPONSE_TO_ABIOTIC_STIMULUS	314	0.20902267	0.92806166	0.66545457	0.9488528	1.0	5294
GOBP_PEPTIDYL_CYSTEINE_MODIFICATION	48	0.2692973	0.92777675	0.5634029	0.94911194	1.0	4643
GOBP_METANEPHRIC_EPITHELIUM_DEVELOPMENT	25	0.31353277	0.92772627	0.5589661	0.94868404	1.0	3490
GOBP_POSITIVE_REGULATION_OF_BMP_SIGNALING_PATHWAY	40	0.2842591	0.92768854	0.5622047	0.9482099	1.0	3095
GOBP_REGULATION_OF_TOLL_LIKE_RECEPTOR_4_SIGNALING_PATHWAY	25	0.31635252	0.92764837	0.5527559	0.9477514	1.0	3187
GOBP_MITOTIC_SISTER_CHROMATID_SEPARATION	61	0.26271555	0.9275183	0.5770393	0.9475391	1.0	4490
GOBP_CELLULAR_RESPONSE_TO_EXOGENOUS_DSRNA	15	0.35051125	0.92751795	0.5647668	0.94695216	1.0	2600
GOBP_PURINE_RIBONUCLEOSIDE_METABOLIC_PROCESS	27	0.30925354	0.9275144	0.5529226	0.94637704	1.0	6515
GOBP_CHROMOSOME_SEPARATION	83	0.24940044	0.9272863	0.5985401	0.94645345	1.0	4490
GOBP_CARDIAC_SEPTUM_MORPHOGENESIS	79	0.25015628	0.927274	0.6	0.9459008	1.0	4752
GOBP_T_CELL_MEDIATED_IMMUNITY	153	0.22376177	0.9269177	0.60768175	0.9464018	1.0	6773
GOBP_RESPONSE_TO_INTERFERON_BETA	65	0.25384846	0.926695	0.5774436	0.9464451	1.0	4317
GOBP_LONG_TERM_SYNAPTIC_DEPRESSION	39	0.28196713	0.9263307	0.5685358	0.94695735	1.0	4953
GOBP_REGULATION_OF_URINE_VOLUME	27	0.30572557	0.9261373	0.56085527	0.94695306	1.0	5977
GOBP_TOLL_LIKE_RECEPTOR_4_SIGNALING_PATHWAY	57	0.26459375	0.9261366	0.5916795	0.9463706	1.0	5152
GOBP_NEGATIVE_REGULATION_OF_PEPTIDYL_TYROSINE_PHOSPHORYLATION	56	0.26729652	0.9258073	0.57056147	0.9467746	1.0	5015
GOBP_SENSORY_PERCEPTION_OF_LIGHT_STIMULUS	161	0.22714433	0.92565155	0.6037234	0.9466756	1.0	5899
GOBP_NUCLEOLAR_LARGE_RRNA_TRANSCRIPTION_BY_RNA_POLYMERASE_I	21	0.32467908	0.9255727	0.5640599	0.94631964	1.0	3658
GOBP_GLUTAMATE_METABOLIC_PROCESS	30	0.29658523	0.92556	0.5682968	0.9457753	1.0	5447
GOBP_EPIGENETIC_REGULATION_OF_GENE_EXPRESSION	217	0.215431	0.9254736	0.6371912	0.9454632	1.0	3335
GOBP_REGULATION_OF_MUSCLE_CONTRACTION	164	0.22276783	0.9253732	0.6256757	0.94516504	1.0	2458
GOBP_T_HELPER_17_TYPE_IMMUNE_RESPONSE	48	0.27531248	0.92442393	0.5688351	0.94739074	1.0	5789
GOBP_REGULATION_OF_CELLULAR_RESPONSE_TO_VASCULAR_ENDOTHELIAL_GROWTH_FACTOR_STIMULUS	25	0.3161427	0.92424864	0.5766773	0.9473146	1.0	1981
GOBP_RESPONSE_TO_DIETARY_EXCESS	43	0.28048816	0.92424244	0.55794704	0.9467558	1.0	5785
GOBP_MOLTING_CYCLE_PROCESS	121	0.23143932	0.9239332	0.61864406	0.9470831	1.0	6928
GOBP_POSITIVE_REGULATION_OF_PROTEIN_CONTAINING_COMPLEX_ASSEMBLY	210	0.21809581	0.9234752	0.64285713	0.94783574	1.0	3627
GOBP_SENSORY_PERCEPTION_OF_TASTE	71	0.2510548	0.9225437	0.5771605	0.9500122	1.0	7541
GOBP_POSITIVE_REGULATION_OF_BLOOD_CIRCULATION	45	0.27693427	0.922372	0.5562404	0.94992286	1.0	2505
GOBP_MITOTIC_CELL_CYCLE_CHECKPOINT_SIGNALING	148	0.2265171	0.922263	0.6460905	0.9496345	1.0	4955
GOBP_POSITIVE_REGULATION_OF_INTERLEUKIN_10_PRODUCTION	43	0.27657586	0.9218058	0.58566976	0.95039564	1.0	5060
GOBP_RESPONSE_TO_PURINE_CONTAINING_COMPOUND	113	0.23525316	0.9208699	0.60192835	0.9525661	1.0	3748
GOBP_RENAL_SYSTEM_VASCULATURE_DEVELOPMENT	28	0.30265304	0.9206348	0.5901116	0.95265937	1.0	2360
GOBP_CATECHOLAMINE_SECRETION	78	0.2509238	0.9206139	0.59970456	0.9521371	1.0	3969
GOBP_ORGANELLE_FISSION	491	0.20091751	0.9202334	0.7162162	0.9526542	1.0	4508
GOBP_CARDIAC_MUSCLE_CONTRACTION	132	0.22809479	0.91934806	0.61898017	0.9547009	1.0	2701
GOBP_POSITIVE_REGULATION_OF_T_CELL_MEDIATED_IMMUNITY	80	0.24954098	0.91927415	0.59186745	0.9543493	1.0	2394
GOBP_REGULATION_OF_DOUBLE_STRAND_BREAK_REPAIR_VIA_HOMOLOGOUS_RECOMBINATION	72	0.25162825	0.91907316	0.5969925	0.95435447	1.0	1761
GOBP_POSTSYNAPSE_TO_NUCLEUS_SIGNALING_PATHWAY	16	0.34213203	0.91901606	0.56766254	0.95395696	1.0	2860
GOBP_KILLING_OF_CELLS_OF_ANOTHER_ORGANISM	95	0.23979592	0.91896313	0.60775864	0.95353514	1.0	5995
GOBP_POSITIVE_REGULATION_OF_SECRETION	424	0.2024564	0.9185718	0.71005917	0.9541202	1.0	4010
GOBP_MACROPHAGE_ACTIVATION_INVOLVED_IN_IMMUNE_RESPONSE	21	0.31651023	0.9180894	0.58872306	0.9549537	1.0	3700
GOBP_FATTY_ACID_BETA_OXIDATION	77	0.2475259	0.91801673	0.60939795	0.95459664	1.0	4197
GOBP_LABYRINTHINE_LAYER_DEVELOPMENT	62	0.257018	0.9176962	0.59028834	0.95496327	1.0	4627
GOBP_POSITIVE_REGULATION_OF_MIRNA_METABOLIC_PROCESS	59	0.26133722	0.9176819	0.5876923	0.95442134	1.0	6594
GOBP_EMBRYONIC_PLACENTA_DEVELOPMENT	118	0.23289391	0.9176207	0.606488	0.95400494	1.0	3927
GOBP_REGULATION_OF_RECEPTOR_LOCALIZATION_TO_SYNAPSE	32	0.29391873	0.91719866	0.5925926	0.95461154	1.0	4383
GOBP_NEGATIVE_REGULATION_OF_STEROID_METABOLIC_PROCESS	27	0.30347434	0.9171508	0.5707237	0.95417976	1.0	3301
GOBP_MUSCLE_CELL_APOPTOTIC_PROCESS	116	0.23319872	0.9171288	0.6082192	0.9536685	1.0	5437
GOBP_REGULATION_OF_JNK_CASCADE	145	0.22947192	0.9169413	0.6412742	0.9536102	1.0	3092
GOBP_REGULATION_OF_MACROPHAGE_ACTIVATION	58	0.25877136	0.9168239	0.60862863	0.95337474	1.0	2567
GOBP_TERTIARY_ALCOHOL_METABOLIC_PROCESS	24	0.31076366	0.916361	0.57429045	0.9541226	1.0	1548
GOBP_MIRNA_PROCESSING	45	0.26889026	0.91596735	0.5953125	0.95466805	1.0	2902
GOBP_CELLULAR_RESPONSE_TO_STEROL	28	0.30195528	0.9157662	0.55481726	0.9546812	1.0	5927
GOBP_VIRAL_GENOME_REPLICATION	115	0.23246208	0.9157534	0.6127248	0.95414585	1.0	3700
GOBP_CELLULAR_RESPONSE_TO_KETONE	126	0.2293222	0.9155327	0.6343179	0.9541804	1.0	4285
GOBP_POSITIVE_REGULATION_OF_PROTEIN_LOCALIZATION_TO_CELL_PERIPHERY	75	0.2481847	0.9155293	0.6055046	0.9536179	1.0	2237
GOBP_NEGATIVE_REGULATION_OF_T_CELL_APOPTOTIC_PROCESS	30	0.29917747	0.91505516	0.56978655	0.95440924	1.0	5580
GOBP_SKIN_DEVELOPMENT	331	0.2043786	0.9149798	0.69221556	0.95407456	1.0	5987
GOBP_PROTEIN_LOCALIZATION_TO_NUCLEOLUS	17	0.3324743	0.9149383	0.55440414	0.9536277	1.0	7910
GOBP_POSITIVE_REGULATION_OF_GTPASE_ACTIVITY	251	0.20912759	0.91453624	0.6938776	0.95423293	1.0	5184
GOBP_REGULATION_OF_GRANULOCYTE_CHEMOTAXIS	58	0.26199546	0.9145199	0.60930234	0.9537128	1.0	2664
GOBP_ASPARTATE_FAMILY_AMINO_ACID_METABOLIC_PROCESS	40	0.2720622	0.91432405	0.59384614	0.95368975	1.0	3018
GOBP_POSITIVE_REGULATION_OF_DENDRITIC_SPINE_DEVELOPMENT	65	0.25194123	0.91366875	0.5942685	0.9549583	1.0	2468
GOBP_NEGATIVE_REGULATION_OF_HYDROLASE_ACTIVITY	342	0.20561287	0.9136646	0.7008444	0.9544031	1.0	3827
GOBP_LENS_MORPHOGENESIS_IN_CAMERA_TYPE_EYE	28	0.29428688	0.9136068	0.56935483	0.954005	1.0	7230
GOBP_POSITIVE_REGULATION_OF_NEURON_APOPTOTIC_PROCESS	94	0.23928392	0.9133799	0.6310541	0.95408213	1.0	3130
GOBP_POSITIVE_REGULATION_OF_COAGULATION	29	0.30034617	0.91323215	0.56953645	0.9539465	1.0	4920
GOBP_REGULATION_OF_VASCULOGENESIS	16	0.3477005	0.9130869	0.56239015	0.9537949	1.0	163
GOBP_CELLULAR_RESPONSE_TO_PH	24	0.30770606	0.9130237	0.5540309	0.953395	1.0	6459
GOBP_REGULATION_OF_SPINDLE_ORGANIZATION	44	0.27359933	0.9128776	0.6151515	0.95324385	1.0	2377
GOBP_RECEPTOR_CATABOLIC_PROCESS	30	0.29839727	0.9127184	0.5813586	0.9531228	1.0	2464
GOBP_LOCOMOTORY_EXPLORATION_BEHAVIOR	21	0.32322258	0.91261035	0.57532054	0.9528692	1.0	4516
GOBP_RESPONSE_TO_FUNGUS	71	0.25179094	0.9125639	0.597037	0.9524442	1.0	4036
GOBP_REGULATION_OF_DNA_BINDING_TRANSCRIPTION_FACTOR_ACTIVITY	425	0.20024934	0.9125115	0.72497123	0.95200855	1.0	3534
GOBP_WHITE_FAT_CELL_DIFFERENTIATION	23	0.318983	0.9118175	0.588141	0.9534525	1.0	1067
GOBP_NEUTROPHIL_EXTRAVASATION	15	0.34724692	0.9117802	0.5813559	0.95298606	1.0	6379
GOBP_PROTEIN_STABILIZATION	196	0.21600349	0.91149044	0.6653491	0.9532478	1.0	4141
GOBP_RESPONSE_TO_ENDOPLASMIC_RETICULUM_STRESS	260	0.20986624	0.91105694	0.69390404	0.95394063	1.0	5219
GOBP_REGULATION_OF_VIRAL_INDUCED_CYTOPLASMIC_PATTERN_RECOGNITION_RECEPTOR_SIGNALING_PATHWAY	91	0.23849864	0.9109182	0.6052632	0.9537693	1.0	3950
GOBP_POSITIVE_REGULATION_OF_LIPASE_ACTIVITY	60	0.25541422	0.91056067	0.6219512	0.95425177	1.0	6420
GOBP_DNA_RECOMBINATION	322	0.20593487	0.91013867	0.6897404	0.9549082	1.0	4927
GOBP_ANTERIOR_POSTERIOR_PATTERN_SPECIFICATION	240	0.21406807	0.9097125	0.68726355	0.9555763	1.0	4928
GOBP_REGULATION_OF_VIRAL_GENOME_REPLICATION	83	0.2410059	0.90947866	0.61764705	0.9556655	1.0	3700
GOBP_NEGATIVE_REGULATION_OF_CYSTEINE_TYPE_ENDOPEPTIDASE_ACTIVITY	88	0.23894678	0.90891695	0.6309696	0.9566655	1.0	3061
GOBP_GASTRULATION	186	0.21629643	0.90869343	0.6866841	0.9567189	1.0	4692
GOBP_PIRNA_PROCESSING	24	0.30879918	0.9085963	0.57520664	0.9564409	1.0	6563
GOBP_CARDIAC_MUSCLE_ADAPTATION	31	0.28830674	0.9078875	0.5749588	0.9578955	1.0	2029
GOBP_REGULATION_OF_SYNAPTIC_TRANSMISSION_CHOLINERGIC	16	0.3370779	0.9071534	0.5929054	0.9593794	1.0	3539
GOBP_OSTEOBLAST_PROLIFERATION	37	0.28127676	0.9071166	0.6022013	0.95891094	1.0	6409
GOBP_SODIUM_ION_TRANSPORT	262	0.20970377	0.90710336	0.7027027	0.9583871	1.0	2541
GOBP_POSITIVE_REGULATION_OF_PROTEIN_AUTOPHOSPHORYLATION	26	0.30069152	0.90709186	0.5776294	0.9578536	1.0	6285
GOBP_RESPONSE_TO_UV	155	0.22222401	0.90703154	0.6463576	0.9574525	1.0	3237
GOBP_REGULATION_OF_SYSTEMIC_ARTERIAL_BLOOD_PRESSURE_MEDIATED_BY_A_CHEMICAL_SIGNAL	54	0.2613647	0.9068364	0.63705975	0.9574308	1.0	4401
GOBP_REGULATION_OF_ACTIN_FILAMENT_BUNDLE_ASSEMBLY	114	0.23211238	0.9067463	0.64705884	0.95713276	1.0	4090
GOBP_NEUTROPHIL_ACTIVATION_INVOLVED_IN_IMMUNE_RESPONSE	22	0.3174662	0.90668213	0.6134454	0.9567536	1.0	3881
GOBP_CELL_CELL_RECOGNITION	79	0.2459009	0.90664905	0.61961365	0.9562804	1.0	4141
GOBP_POSITIVE_REGULATION_OF_PROTEIN_LOCALIZATION_TO_MEMBRANE	114	0.23332617	0.9066245	0.64569086	0.9557943	1.0	2781
GOBP_NEGATIVE_REGULATION_OF_PHOSPHORYLATION	363	0.20202634	0.90645397	0.7408716	0.95571625	1.0	4113
GOBP_MEMBRANE_BIOGENESIS	60	0.25327012	0.90636337	0.62934947	0.95542794	1.0	3712
GOBP_POSITIVE_REGULATION_OF_DEPHOSPHORYLATION	57	0.25780615	0.90624756	0.616085	0.95518386	1.0	3354
GOBP_CHONDROITIN_SULFATE_BIOSYNTHETIC_PROCESS	15	0.33946896	0.9061809	0.56218904	0.9548172	1.0	911
GOBP_REGULATION_OF_ACTIN_FILAMENT_LENGTH	165	0.22062528	0.9060283	0.6712329	0.9547079	1.0	3829
GOBP_MONOCARBOXYLIC_ACID_BIOSYNTHETIC_PROCESS	224	0.21334946	0.9060268	0.6886076	0.95415735	1.0	3312
GOBP_NEGATIVE_REGULATION_OF_RESPONSE_TO_ENDOPLASMIC_RETICULUM_STRESS	40	0.27904856	0.9058574	0.58278143	0.9540893	1.0	3122
GOBP_REGULATION_OF_SPINDLE_CHECKPOINT	22	0.31452325	0.90580654	0.59197325	0.9536655	1.0	4490
GOBP_POSITIVE_REGULATION_OF_PROTEIN_UBIQUITINATION	114	0.23183028	0.9057653	0.6569848	0.9532104	1.0	3146
GOBP_NEGATIVE_REGULATION_OF_ORGANELLE_ORGANIZATION	377	0.20111822	0.9055918	0.75841343	0.95310616	1.0	3971
GOBP_CALMODULIN_DEPENDENT_KINASE_SIGNALING_PATHWAY	15	0.34446752	0.90546983	0.5860869	0.95287645	1.0	833
GOBP_IMPORT_ACROSS_PLASMA_MEMBRANE	207	0.21272919	0.9053002	0.6900662	0.9527837	1.0	4921
GOBP_HEART_TRABECULA_MORPHOGENESIS	37	0.27486384	0.9051127	0.5678627	0.95273143	1.0	833
GOBP_TISSUE_MIGRATION	329	0.20234913	0.90492266	0.7113277	0.95274526	1.0	5027
GOBP_BIOGENIC_AMINE_METABOLIC_PROCESS	107	0.23559664	0.90488315	0.65217394	0.95230126	1.0	5269
GOBP_VASCULAR_ENDOTHELIAL_GROWTH_FACTOR_PRODUCTION	38	0.27955127	0.904497	0.60601	0.95285743	1.0	3975
GOBP_REGULATION_OF_CARDIAC_MUSCLE_CELL_CONTRACTION	39	0.27568007	0.9044384	0.61205566	0.9524826	1.0	2008
GOBP_APPENDAGE_DEVELOPMENT	207	0.21211949	0.9042915	0.68379444	0.95234126	1.0	6162
GOBP_NUCLEAR_TRANSPORT	347	0.20330355	0.9040448	0.7105263	0.95249444	1.0	3723
GOBP_MITOTIC_DNA_INTEGRITY_CHECKPOINT_SIGNALING	85	0.24033466	0.9038757	0.63860667	0.9524188	1.0	1999
GOBP_ANTIGEN_PROCESSING_AND_PRESENTATION_VIA_MHC_CLASS_IB	37	0.2794974	0.90360653	0.6220736	0.9526168	1.0	2394
GOBP_NEGATIVE_REGULATION_OF_CALCIUM_ION_TRANSMEMBRANE_TRANSPORT	58	0.25963038	0.90354437	0.6229261	0.9522189	1.0	5060
GOBP_URETER_DEVELOPMENT	20	0.32331562	0.903331	0.6034483	0.95224506	1.0	670
GOBP_POSITIVE_REGULATION_OF_CHROMOSOME_ORGANIZATION	106	0.2319721	0.90331197	0.6429608	0.9517567	1.0	5592
GOBP_BRANCHED_CHAIN_AMINO_ACID_METABOLIC_PROCESS	24	0.3097583	0.9031151	0.6036484	0.9517531	1.0	2590
GOBP_PSEUDOPODIUM_ORGANIZATION	16	0.3499268	0.90274185	0.5966102	0.95224226	1.0	580
GOBP_CELLULAR_OXIDANT_DETOXIFICATION	30	0.29009897	0.90231824	0.61408883	0.952848	1.0	3069
GOBP_REGULATION_OF_MEIOTIC_CELL_CYCLE	58	0.25808352	0.90223414	0.6197411	0.9525279	1.0	6028
GOBP_BASEMENT_MEMBRANE_ORGANIZATION	41	0.26780653	0.90190953	0.63029313	0.9528925	1.0	6608
GOBP_INFLAMMATORY_RESPONSE_TO_WOUNDING	33	0.29095554	0.90168905	0.6	0.952949	1.0	3975
GOBP_MAINTENANCE_OF_PROTEIN_LOCALIZATION_IN_ORGANELLE	44	0.27006912	0.90168893	0.62356794	0.95239943	1.0	4830
GOBP_GLYCOSYL_COMPOUND_METABOLIC_PROCESS	74	0.24786979	0.9015314	0.6322009	0.9522762	1.0	6547
GOBP_ALTERNATIVE_MRNA_SPLICING_VIA_SPLICEOSOME	75	0.24203339	0.9015117	0.6289398	0.9517827	1.0	4939
GOBP_RETINA_VASCULATURE_DEVELOPMENT_IN_CAMERA_TYPE_EYE	25	0.30771178	0.90146506	0.6160267	0.9513636	1.0	2393
GOBP_ODONTOGENESIS_OF_DENTIN_CONTAINING_TOOTH	94	0.2325012	0.9013789	0.6695527	0.9510426	1.0	7090
GOBP_CYTOKINESIS	184	0.21548708	0.9008347	0.67435896	0.95196474	1.0	4152
GOBP_MEDIUM_CHAIN_FATTY_ACID_METABOLIC_PROCESS	23	0.30627418	0.9007686	0.60535115	0.95160943	1.0	3914
GOBP_REGULATION_OF_CHROMOSOME_ORGANIZATION	241	0.20909683	0.900743	0.715198	0.95113015	1.0	4825
GOBP_BRANCHED_CHAIN_AMINO_ACID_CATABOLIC_PROCESS	20	0.31885344	0.90055066	0.58026755	0.9511365	1.0	1500
GOBP_REGULATION_OF_HEART_CONTRACTION	197	0.21409501	0.90040517	0.6862483	0.95099	1.0	2505
GOBP_REGULATION_OF_PHOSPHOPROTEIN_PHOSPHATASE_ACTIVITY	52	0.2577603	0.899777	0.6261398	0.95217794	1.0	2449
GOBP_POSITIVE_REGULATION_OF_PEPTIDYL_LYSINE_ACETYLATION	20	0.3176375	0.89973336	0.63461536	0.9517437	1.0	3353
GOBP_KETONE_BIOSYNTHETIC_PROCESS	49	0.2642016	0.89942	0.62650603	0.95206827	1.0	3431
GOBP_NEGATIVE_REGULATION_OF_PROTEIN_CONTAINING_COMPLEX_DISASSEMBLY	91	0.23825842	0.8988045	0.6691069	0.953223	1.0	4875
GOBP_REGULATION_OF_PROTEIN_CONTAINING_COMPLEX_DISASSEMBLY	133	0.22277735	0.8987525	0.6775106	0.9528127	1.0	5444
GOBP_RESPONSE_TO_LIGHT_STIMULUS	326	0.20219073	0.89865345	0.7205346	0.95253265	1.0	2246
GOBP_EMBRYONIC_ORGAN_MORPHOGENESIS	333	0.20118184	0.8983407	0.7521264	0.95288914	1.0	4699
GOBP_THYMOCYTE_APOPTOTIC_PROCESS	26	0.3054254	0.8979254	0.61128527	0.953501	1.0	5580
GOBP_POSITIVE_REGULATION_OF_CHONDROCYTE_DIFFERENTIATION	22	0.3140748	0.8977847	0.60301507	0.95334643	1.0	5959
GOBP_C4_DICARBOXYLATE_TRANSPORT	28	0.29693395	0.8972953	0.5932476	0.95415264	1.0	7765
GOBP_POSITIVE_REGULATION_OF_NEUTROPHIL_MIGRATION	41	0.27381024	0.8971619	0.62754303	0.9539651	1.0	1681
GOBP_REGULATION_OF_INTEGRIN_ACTIVATION	18	0.32685128	0.89683706	0.58906525	0.9543166	1.0	3793
GOBP_OLFACTORY_BEHAVIOR	15	0.34655744	0.8968193	0.6219512	0.95381916	1.0	5130
GOBP_POSITIVE_REGULATION_OF_ADENYLATE_CYCLASE_ACTIVITY	31	0.2918944	0.89676845	0.5905512	0.9534074	1.0	6432
GOBP_CARDIAC_MUSCLE_TISSUE_MORPHOGENESIS	73	0.24532762	0.8967012	0.64329267	0.9530619	1.0	2029
GOBP_DETOXIFICATION	71	0.24144298	0.8963516	0.6415929	0.95344156	1.0	3069
GOBP_GLUTAMINE_FAMILY_AMINO_ACID_METABOLIC_PROCESS	69	0.24655278	0.8959951	0.6344086	0.953875	1.0	2463
GOBP_CD4_POSITIVE_ALPHA_BETA_T_CELL_PROLIFERATION	28	0.29628006	0.8958626	0.6143791	0.9537112	1.0	2336
GOBP_POSITIVE_REGULATION_OF_MITOCHONDRIAL_MEMBRANE_POTENTIAL	16	0.3389628	0.89566106	0.591195	0.9537221	1.0	2586
GOBP_AMINO_ACID_IMPORT_ACROSS_PLASMA_MEMBRANE	55	0.25797915	0.8954889	0.6366412	0.95367557	1.0	7347
GOBP_ERK1_AND_ERK2_CASCADE	364	0.19941926	0.8954096	0.7673031	0.9533517	1.0	4625
GOBP_EXTRINSIC_APOPTOTIC_SIGNALING_PATHWAY	237	0.20792751	0.89539504	0.69537276	0.9528511	1.0	6019
GOBP_SEQUESTERING_OF_METAL_ION	16	0.34680477	0.8950768	0.60595447	0.95316243	1.0	744
GOBP_POSITIVE_REGULATION_OF_REACTIVE_OXYGEN_SPECIES_BIOSYNTHETIC_PROCESS	24	0.3060989	0.89497393	0.6320132	0.95291024	1.0	6881
GOBP_T_CELL_CHEMOTAXIS	24	0.3061593	0.89391667	0.62459016	0.9552312	1.0	2664
GOBP_NCRNA_CATABOLIC_PROCESS	43	0.27245343	0.89388674	0.6287129	0.95477194	1.0	3409
GOBP_TORC2_SIGNALING	16	0.32986486	0.89388174	0.5982609	0.95424676	1.0	6170
GOBP_REGULATION_OF_TRANSMEMBRANE_RECEPTOR_PROTEIN_SERINE_THREONINE_KINASE_SIGNALING_PATHWAY	259	0.2043233	0.89291364	0.71554995	0.95633763	1.0	6213
GOBP_LONG_CHAIN_FATTY_ACID_TRANSPORT	65	0.24717641	0.8928619	0.62990934	0.95593214	1.0	2880
GOBP_REGULATION_OF_PEPTIDE_TRANSPORT	267	0.2047807	0.89271706	0.7331606	0.95579195	1.0	4768
GOBP_EMBRYONIC_CRANIAL_SKELETON_MORPHOGENESIS	54	0.25762767	0.892697	0.6342944	0.95530564	1.0	4599
GOBP_CELLULAR_RESPONSE_TO_LIGHT_STIMULUS	114	0.22486413	0.892035	0.6868829	0.9565753	1.0	2888
GOBP_CLATHRIN_DEPENDENT_ENDOCYTOSIS	48	0.2650531	0.8918901	0.653125	0.95641506	1.0	1388
GOBP_BILE_ACID_SECRETION	16	0.33452922	0.89176303	0.6216216	0.95622957	1.0	3914
GOBP_TRANSCRIPTION_INITIATION_AT_RNA_POLYMERASE_II_PROMOTER	98	0.23172992	0.8917178	0.6820728	0.9558214	1.0	3376
GOBP_REGULATION_OF_PROTEIN_SUMOYLATION	25	0.30378157	0.8916284	0.6331058	0.955527	1.0	5838
GOBP_REGULATION_OF_NUCLEOTIDE_EXCISION_REPAIR	29	0.29311657	0.89162594	0.61001515	0.9549961	1.0	4367
GOBP_ATP_SYNTHESIS_COUPLED_ELECTRON_TRANSPORT	73	0.24470954	0.8915814	0.65051395	0.9545735	1.0	2492
GOBP_NON_CANONICAL_NF_KAPPAB_SIGNAL_TRANSDUCTION	122	0.22426277	0.8912878	0.66574967	0.95482695	1.0	5529
GOBP_CARDIAC_CONDUCTION	67	0.24849765	0.8910663	0.6559633	0.95487636	1.0	623
GOBP_PROTEOGLYCAN_METABOLIC_PROCESS	89	0.23455389	0.8908312	0.68065965	0.95493615	1.0	3721
GOBP_CELL_FATE_COMMITMENT	300	0.20121923	0.89079964	0.74752474	0.9544786	1.0	4509
GOBP_NEGATIVE_REGULATION_OF_CANONICAL_WNT_SIGNALING_PATHWAY	134	0.22363418	0.8907428	0.6904762	0.95409966	1.0	7068
GOBP_POSITIVE_REGULATION_OF_CHOLESTEROL_METABOLIC_PROCESS	22	0.3115908	0.89060843	0.6203554	0.9538978	1.0	3914
GOBP_REGULATION_OF_UBIQUITIN_PROTEIN_TRANSFERASE_ACTIVITY	42	0.26602432	0.89058	0.63666123	0.9534428	1.0	2314
GOBP_MYELOID_CELL_HOMEOSTASIS	208	0.20952013	0.8901682	0.70164347	0.95404327	1.0	6122
GOBP_DEOXYRIBONUCLEOTIDE_METABOLIC_PROCESS	46	0.26583147	0.8900974	0.6387597	0.9536724	1.0	2611
GOBP_NEGATIVE_REGULATION_OF_DENDRITIC_SPINE_DEVELOPMENT	17	0.33386564	0.8898917	0.61214167	0.953731	1.0	5984
GOBP_COMPLEMENT_ACTIVATION	56	0.25560758	0.8898263	0.6298701	0.95336056	1.0	5566
GOBP_AUTOPHAGY_OF_MITOCHONDRION	89	0.23254752	0.8896569	0.6685633	0.9532739	1.0	3596
GOBP_AMIDE_CATABOLIC_PROCESS	23	0.30869454	0.88947237	0.62335527	0.9532396	1.0	5375
GOBP_AXIS_ELONGATION	37	0.27412763	0.8894705	0.6260297	0.9527128	1.0	7466
GOBP_ALCOHOL_BIOSYNTHETIC_PROCESS	143	0.22035949	0.8894592	0.6966443	0.9522118	1.0	5904
GOBP_REGULATION_OF_BLOOD_PRESSURE	218	0.20682149	0.8894069	0.75654453	0.95180887	1.0	4722
GOBP_REGULATION_OF_POSTSYNAPTIC_NEUROTRANSMITTER_RECEPTOR_ACTIVITY	18	0.3198738	0.888913	0.5960912	0.9525679	1.0	7808
GOBP_SEROTONIN_RECEPTOR_SIGNALING_PATHWAY	15	0.34538925	0.8887025	0.5763636	0.9525972	1.0	3450
GOBP_POSITIVE_REGULATION_OF_MONOCYTE_CHEMOTAXIS	27	0.29058203	0.88834536	0.6231884	0.9530334	1.0	4912
GOBP_REGULATION_OF_PEPTIDYL_LYSINE_ACETYLATION	32	0.28413925	0.88826275	0.61576355	0.9527113	1.0	3353
GOBP_RETINA_HOMEOSTASIS	59	0.25204086	0.88819104	0.66109425	0.9523708	1.0	7487
GOBP_NEUROTRANSMITTER_RECEPTOR_TRANSPORT	33	0.28506514	0.888155	0.6427406	0.9519522	1.0	6997
GOBP_POSITIVE_REGULATION_OF_ICOSANOID_SECRETION	21	0.31377682	0.8881241	0.6248013	0.9515147	1.0	7736
GOBP_CHAPERONE_COFACTOR_DEPENDENT_PROTEIN_REFOLDING	31	0.28536662	0.88782537	0.6211878	0.95180535	1.0	2827
GOBP_PARASYMPATHETIC_NERVOUS_SYSTEM_DEVELOPMENT	22	0.30609012	0.8875897	0.6	0.95189816	1.0	4285
GOBP_PROTEIN_LIPID_COMPLEX_ORGANIZATION	45	0.26253515	0.88755673	0.64343596	0.9514611	1.0	3063
GOBP_SODIUM_ION_TRANSMEMBRANE_TRANSPORT	169	0.21350479	0.8874286	0.73324573	0.9512764	1.0	2701
GOBP_PROTEIN_LOCALIZATION_TO_CELL_CELL_JUNCTION	24	0.29762283	0.8873534	0.60915494	0.95096916	1.0	5037
GOBP_SKELETAL_MUSCLE_ORGAN_DEVELOPMENT	214	0.20894787	0.8870943	0.7253886	0.95114917	1.0	6426
GOBP_POSITIVE_REGULATION_OF_FIBROBLAST_PROLIFERATION	78	0.2373576	0.88697964	0.67741936	0.9509321	1.0	4888
GOBP_REPRODUCTIVE_SYSTEM_DEVELOPMENT	337	0.19843143	0.88643247	0.77524036	0.9518359	1.0	5049
GOBP_POSITIVE_REGULATION_OF_FATTY_ACID_BIOSYNTHETIC_PROCESS	27	0.29438275	0.88636637	0.6064189	0.9514934	1.0	16
GOBP_CELLULAR_RESPONSE_TO_CHEMICAL_STRESS	307	0.20072031	0.88622266	0.7445521	0.9513485	1.0	5538
GOBP_OSTEOBLAST_DIFFERENTIATION	221	0.20830418	0.886189	0.74017745	0.95091486	1.0	6162
GOBP_FILOPODIUM_ASSEMBLY	74	0.2418408	0.88609636	0.67142856	0.9506286	1.0	2360
GOBP_REGULATION_OF_REPRODUCTIVE_PROCESS	217	0.20745052	0.8859667	0.73930484	0.95045304	1.0	4052
GOBP_HORMONE_MEDIATED_SIGNALING_PATHWAY	166	0.21626528	0.88562286	0.7164179	0.9508165	1.0	4134
GOBP_MULTICELLULAR_ORGANISMAL_LEVEL_WATER_HOMEOSTASIS	27	0.29411793	0.8854159	0.6237458	0.95084393	1.0	3878
GOBP_POSITIVE_REGULATION_OF_MACROPHAGE_CHEMOTAXIS	25	0.30376136	0.8853344	0.62350935	0.9505355	1.0	2664
GOBP_PEROXISOME_ORGANIZATION	38	0.27150658	0.8851514	0.62884927	0.95050335	1.0	2296
GOBP_NEUROBLAST_PROLIFERATION	98	0.2294296	0.8847366	0.6779661	0.95106024	1.0	3169
GOBP_HISTONE_H3_K4_METHYLATION	22	0.30937463	0.88464373	0.6247934	0.9507923	1.0	4010
GOBP_REGULATION_OF_CATION_CHANNEL_ACTIVITY	145	0.217732	0.8845046	0.71370965	0.9506399	1.0	4745
GOBP_GENOMIC_IMPRINTING	19	0.32299682	0.8843054	0.642732	0.9506197	1.0	6411
GOBP_PROTEIN_PALMITOYLATION	33	0.2819151	0.8841248	0.6332237	0.9505738	1.0	4643
GOBP_REGULATION_OF_CELL_FATE_COMMITMENT	42	0.2703248	0.8840393	0.6525285	0.9502753	1.0	4426
GOBP_POSITIVE_REGULATION_OF_DEFENSE_RESPONSE_TO_BACTERIUM	15	0.33917943	0.88396496	0.6157895	0.9499403	1.0	5991
GOBP_NEGATIVE_REGULATION_OF_DNA_METABOLIC_PROCESS	142	0.2196302	0.8836401	0.7123835	0.95026505	1.0	3896
GOBP_PEPTIDYL_TYROSINE_DEPHOSPHORYLATION	34	0.28135303	0.8832245	0.6493711	0.9508156	1.0	5087
GOBP_POSITIVE_REGULATION_OF_KINASE_ACTIVITY	414	0.19381244	0.8830503	0.8130177	0.9507426	1.0	4133
GOBP_EPIBOLY	35	0.27523744	0.88294303	0.6197655	0.95049363	1.0	5739
GOBP_REGULATION_OF_OSTEOCLAST_DIFFERENTIATION	89	0.23438326	0.8829248	0.68491125	0.9500186	1.0	6712
GOBP_REGULATION_OF_REACTIVE_OXYGEN_SPECIES_BIOSYNTHETIC_PROCESS	50	0.25542203	0.8818134	0.6639478	0.9524574	1.0	4051
GOBP_NEGATIVE_REGULATION_OF_ANOIKIS	15	0.3403781	0.88173896	0.6179578	0.95211905	1.0	2593
GOBP_SNRNA_METABOLIC_PROCESS	50	0.25627807	0.88164234	0.65884197	0.9518359	1.0	3051
GOBP_MELANOSOME_ASSEMBLY	18	0.3169421	0.8815726	0.6111111	0.9515097	1.0	5378
GOBP_REGULATION_OF_MIRNA_METABOLIC_PROCESS	85	0.23253609	0.8809901	0.6883117	0.9525235	1.0	6594
GOBP_EXOCYTOSIS	389	0.19642104	0.88069946	0.7847059	0.9527488	1.0	5378
GOBP_RHO_PROTEIN_SIGNAL_TRANSDUCTION	138	0.21800782	0.8806925	0.7177305	0.9522516	1.0	5061
GOBP_NEGATIVE_REGULATION_OF_POTASSIUM_ION_TRANSPORT	40	0.26494536	0.88010436	0.6655629	0.9532432	1.0	3766
GOBP_POSITIVE_REGULATION_OF_ATP_METABOLIC_PROCESS	16	0.33381346	0.879457	0.6112084	0.954362	1.0	3149
GOBP_MITOCHONDRION_LOCALIZATION	56	0.25268114	0.87944585	0.6603476	0.9538686	1.0	4310
GOBP_VITAMIN_BIOSYNTHETIC_PROCESS	25	0.29830965	0.8790002	0.64403975	0.95453626	1.0	6378
GOBP_NEGATIVE_REGULATION_OF_CIRCADIAN_RHYTHM	15	0.3417592	0.8789612	0.61538464	0.9541169	1.0	874
GOBP_PEPTIDYL_LYSINE_ACETYLATION	83	0.23511747	0.878656	0.6842857	0.9544315	1.0	4638
GOBP_POSITIVE_REGULATION_OF_TRANSFORMING_GROWTH_FACTOR_BETA_PRODUCTION	21	0.30358812	0.8784577	0.61669505	0.9543926	1.0	6886
GOBP_REGULATION_OF_NUCLEOTIDE_BIOSYNTHETIC_PROCESS	35	0.27921292	0.8783783	0.64144737	0.9540894	1.0	3811
GOBP_NEGATIVE_REGULATION_OF_ENDOPEPTIDASE_ACTIVITY	173	0.21144935	0.8783418	0.73761714	0.95366776	1.0	4132
GOBP_ZYMOGEN_ACTIVATION	68	0.2384342	0.8782709	0.68350667	0.9533249	1.0	7850
GOBP_SPERM_EGG_RECOGNITION	60	0.2475726	0.8781182	0.6625954	0.9531889	1.0	4586
GOBP_MITRAL_VALVE_DEVELOPMENT	15	0.33715323	0.8779548	0.63418806	0.95310843	1.0	8976
GOBP_ARACHIDONIC_ACID_METABOLIC_PROCESS	74	0.23776104	0.8776072	0.68975466	0.9534892	1.0	4118
GOBP_CELL_ADHESION_MEDIATED_BY_INTEGRIN	88	0.23496163	0.87743086	0.6759531	0.9534421	1.0	4626
GOBP_MEIOTIC_CELL_CYCLE	296	0.20067306	0.8773572	0.77101094	0.95312804	1.0	5964
GOBP_NEGATIVE_REGULATION_OF_POTASSIUM_ION_TRANSMEMBRANE_TRANSPORTER_ACTIVITY	24	0.2959331	0.87729126	0.62376237	0.9527966	1.0	1047
GOBP_PHOSPHATIDYLCHOLINE_METABOLIC_PROCESS	61	0.24925914	0.87675387	0.68844986	0.9536483	1.0	5478
GOBP_RESPONSE_TO_DSRNA	56	0.2485862	0.8763941	0.68209875	0.95404065	1.0	7899
GOBP_ECTODERM_DEVELOPMENT	18	0.31671175	0.8762569	0.63589746	0.953896	1.0	6917
GOBP_INTERLEUKIN_1_MEDIATED_SIGNALING_PATHWAY	27	0.29533112	0.8755513	0.661157	0.95518726	1.0	7899
GOBP_TYPE_II_INTERFERON_MEDIATED_SIGNALING_PATHWAY	22	0.2985868	0.87545615	0.6365132	0.9549187	1.0	5846
GOBP_LYMPHOCYTE_CHEMOTAXIS	54	0.25048995	0.8753043	0.6722561	0.95477843	1.0	4876
GOBP_PROTEIN_K48_LINKED_UBIQUITINATION	71	0.23746365	0.87529474	0.67687595	0.9542916	1.0	6542
GOBP_RESPONSE_TO_FIBROBLAST_GROWTH_FACTOR	100	0.22601902	0.87528074	0.68758917	0.953817	1.0	4681
GOBP_POSITIVE_REGULATION_OF_RESPONSE_TO_WOUNDING	78	0.23547064	0.87526965	0.6849711	0.9533428	1.0	5991
GOBP_INOSITOL_PHOSPHATE_BIOSYNTHETIC_PROCESS	32	0.2825851	0.8746043	0.6834171	0.95448065	1.0	5849
GOBP_REGULATION_OF_WOUND_HEALING	126	0.21674243	0.8744997	0.71288514	0.954242	1.0	4960
GOBP_NEGATIVE_REGULATION_OF_PROTEIN_CATABOLIC_PROCESS	114	0.22357146	0.8744797	0.6956522	0.9537818	1.0	4072
GOBP_RESPONSE_TO_TRANSFORMING_GROWTH_FACTOR_BETA	250	0.20348127	0.87420756	0.76582277	0.9539506	1.0	5582
GOBP_PSEUDOURIDINE_SYNTHESIS	18	0.31991857	0.87403834	0.6354344	0.95387495	1.0	4011
GOBP_POSITIVE_REGULATION_OF_REGULATORY_T_CELL_DIFFERENTIATION	23	0.29581043	0.874021	0.64285713	0.953405	1.0	6803
GOBP_CARDIOCYTE_DIFFERENTIATION	198	0.20670101	0.8739309	0.7633987	0.953113	1.0	2524
GOBP_NUCLEOBASE_BIOSYNTHETIC_PROCESS	17	0.31791502	0.8738083	0.6532399	0.95292956	1.0	625
GOBP_BRANCHING_INVOLVED_IN_SALIVARY_GLAND_MORPHOGENESIS	28	0.2911701	0.87359524	0.65299684	0.952949	1.0	7567
GOBP_POSITIVE_REGULATION_OF_COLLAGEN_METABOLIC_PROCESS	40	0.26393297	0.8728384	0.65912765	0.95432526	1.0	3964
GOBP_NEURAL_TUBE_FORMATION	132	0.21550377	0.8725306	0.7450704	0.9546055	1.0	6164
GOBP_REGULATION_OF_MICROGLIAL_CELL_ACTIVATION	17	0.32713592	0.8724148	0.6486928	0.95441675	1.0	2019
GOBP_LONG_CHAIN_FATTY_ACID_IMPORT_INTO_CELL	18	0.31402943	0.872286	0.6496479	0.95423675	1.0	2880
GOBP_DEVELOPMENT_OF_PRIMARY_SEXUAL_CHARACTERISTICS	253	0.19999604	0.8719076	0.7777778	0.95466596	1.0	4477
GOBP_POSITIVE_REGULATION_OF_MEMBRANE_POTENTIAL	25	0.29496354	0.8717514	0.63282573	0.9545408	1.0	2586
GOBP_B_CELL_ACTIVATION_INVOLVED_IN_IMMUNE_RESPONSE	93	0.22852188	0.87142825	0.70714283	0.9547889	1.0	5571
GOBP_T_CELL_MEDIATED_CYTOTOXICITY	69	0.24258071	0.871208	0.66972476	0.95485765	1.0	7511
GOBP_SERINE_PHOSPHORYLATION_OF_STAT_PROTEIN	28	0.28943652	0.8711433	0.65579116	0.9545072	1.0	7128
GOBP_STRIATED_MUSCLE_ADAPTATION	53	0.25350165	0.8710929	0.67522657	0.95413756	1.0	2823
GOBP_RNA_MODIFICATION	151	0.21542276	0.8707223	0.74515235	0.9544954	1.0	4149
GOBP_RESPONSE_TO_INSULIN	258	0.19745645	0.8705477	0.8136882	0.95443124	1.0	6197
GOBP_VESICLE_TARGETING	60	0.24253313	0.8705453	0.67624813	0.95393234	1.0	1816
GOBP_REGULATION_OF_POTASSIUM_ION_TRANSPORT	116	0.22177346	0.87030566	0.7366197	0.9540239	1.0	5109
GOBP_NEGATIVE_REGULATION_OF_LIPID_STORAGE	29	0.285602	0.86933374	0.6406504	0.95599014	1.0	3914
GOBP_SKIN_EPIDERMIS_DEVELOPMENT	160	0.21213202	0.86932415	0.7473262	0.9555093	1.0	6418
GOBP_PROTEIN_EXPORT_FROM_NUCLEUS	65	0.24758016	0.86926186	0.66266865	0.95517105	1.0	1516
GOBP_REGULATION_OF_UBIQUITIN_DEPENDENT_PROTEIN_CATABOLIC_PROCESS	169	0.20930111	0.8689524	0.7548892	0.95542055	1.0	3662
GOBP_PEPTIDYL_LYSINE_MODIFICATION	221	0.20497599	0.8687448	0.7966538	0.9554287	1.0	4685
GOBP_REGULATION_OF_PROTEIN_CATABOLIC_PROCESS	363	0.19472794	0.8686996	0.7816229	0.9550405	1.0	4240
GOBP_REGULATION_OF_CELL_MATRIX_ADHESION	126	0.21820818	0.8686967	0.7276536	0.954543	1.0	5818
GOBP_AMINE_METABOLIC_PROCESS	127	0.218756	0.8686216	0.72206706	0.95422053	1.0	6465
GOBP_TISSUE_HOMEOSTASIS	279	0.19682728	0.8683369	0.77459526	0.954403	1.0	6691
GOBP_LIPID_HOMEOSTASIS	181	0.20722333	0.8683054	0.75716233	0.9539808	1.0	5361
GOBP_RENAL_TUBULE_DEVELOPMENT	114	0.22270806	0.8681405	0.7120344	0.95388216	1.0	6525
GOBP_PHOSPHATIDYLETHANOLAMINE_METABOLIC_PROCESS	26	0.2880328	0.86806554	0.63915855	0.9535556	1.0	679
GOBP_POSITIVE_REGULATION_OF_CELL_CYCLE	355	0.19301747	0.8680385	0.7985348	0.9531163	1.0	5436
GOBP_FATTY_ACID_METABOLIC_PROCESS	447	0.19055408	0.86795324	0.83431256	0.9528383	1.0	3312
GOBP_KIDNEY_MORPHOGENESIS	108	0.22384539	0.86790365	0.73	0.95245004	1.0	6146
GOBP_NAD_METABOLIC_PROCESS	37	0.26708856	0.8678096	0.67697066	0.9521736	1.0	2876
GOBP_VENTRICULAR_SEPTUM_DEVELOPMENT	82	0.23399474	0.8676418	0.6945668	0.9521098	1.0	6021
GOBP_BONE_CELL_DEVELOPMENT	18	0.31642282	0.8670103	0.6434494	0.9532407	1.0	62
GOBP_ALPHA_AMINO_ACID_METABOLIC_PROCESS	191	0.20602712	0.86693364	0.770972	0.9529344	1.0	3018
GOBP_POSITIVE_REGULATION_OF_ERK1_AND_ERK2_CASCADE	239	0.20257492	0.8668004	0.7943806	0.9527729	1.0	7528
GOBP_FACULTATIVE_HETEROCHROMATIN_FORMATION	44	0.2585405	0.8667768	0.67588323	0.95233583	1.0	2220
GOBP_REGULATION_OF_CARDIAC_MUSCLE_CELL_ACTION_POTENTIAL	27	0.29068926	0.86674166	0.64106846	0.9519245	1.0	550
GOBP_TRABECULA_MORPHOGENESIS	57	0.24766505	0.8666209	0.68927443	0.95171607	1.0	1120
GOBP_CARDIAC_MUSCLE_CELL_MEMBRANE_REPOLARIZATION	31	0.27814952	0.86653864	0.6493711	0.95142317	1.0	623
GOBP_POSITIVE_REGULATION_OF_MACROPHAGE_MIGRATION	31	0.2813405	0.8662005	0.64082277	0.9517407	1.0	2664
GOBP_POSITIVE_REGULATION_OF_MUSCLE_CELL_APOPTOTIC_PROCESS	41	0.26279294	0.8660648	0.6894309	0.9515386	1.0	5261
GOBP_GLYCEROLIPID_BIOSYNTHETIC_PROCESS	215	0.20247406	0.8656898	0.76566416	0.9519892	1.0	5596
GOBP_NEGATIVE_REGULATION_OF_PROTEIN_LOCALIZATION_TO_MEMBRANE	37	0.26996642	0.86566603	0.6572848	0.9515432	1.0	2554
GOBP_AMINO_ACID_TRANSPORT	170	0.20889693	0.86565685	0.7729138	0.95106477	1.0	6658
GOBP_SENSORY_ORGAN_MORPHOGENESIS	317	0.19577439	0.86563605	0.7936893	0.95061946	1.0	4742
GOBP_REGULATION_OF_B_CELL_DIFFERENTIATION	39	0.25740373	0.86501783	0.67419356	0.9516504	1.0	5750
GOBP_NEGATIVE_REGULATION_OF_LIPID_BIOSYNTHETIC_PROCESS	66	0.23989287	0.8641802	0.70757574	0.9531615	1.0	2672
GOBP_SEGMENT_SPECIFICATION	20	0.30698657	0.8635832	0.64774626	0.95407563	1.0	670
GOBP_NEGATIVE_REGULATION_OF_SMOOTH_MUSCLE_CONTRACTION	19	0.31244984	0.86355907	0.6455479	0.95362914	1.0	3811
GOBP_REGULATION_OF_CELLULAR_RESPONSE_TO_TRANSFORMING_GROWTH_FACTOR_BETA_STIMULUS	141	0.21407245	0.8632032	0.75	0.9539847	1.0	2561
GOBP_POSITIVE_REGULATION_OF_CATION_TRANSMEMBRANE_TRANSPORT	175	0.2081502	0.8626235	0.7747626	0.9549357	1.0	4139
GOBP_TOLL_LIKE_RECEPTOR_SIGNALING_PATHWAY	66	0.24413869	0.8625894	0.68854964	0.9545294	1.0	5230
GOBP_REGULATION_OF_ERBB_SIGNALING_PATHWAY	69	0.23710936	0.862529	0.71428573	0.9541809	1.0	2654
GOBP_PURINE_NUCLEOSIDE_METABOLIC_PROCESS	33	0.2701108	0.8624049	0.677116	0.953985	1.0	6515
GOBP_PROTEIN_DEPOLYMERIZATION	129	0.21600525	0.86232823	0.7550471	0.9536784	1.0	5444
GOBP_NEGATIVE_REGULATION_OF_HEART_RATE	16	0.32580566	0.8622594	0.66609293	0.9533443	1.0	2237
GOBP_EMBRYONIC_PLACENTA_MORPHOGENESIS	33	0.27761832	0.86196303	0.6837748	0.9535632	1.0	3927
GOBP_BLOOD_VESSEL_REMODELING	61	0.24336198	0.8618016	0.6681957	0.9534483	1.0	3833
GOBP_NEUROTRANSMITTER_REUPTAKE	31	0.2777315	0.8616557	0.6710963	0.9532807	1.0	4285
GOBP_REGULATION_OF_HORMONE_SECRETION	330	0.19391005	0.86163735	0.8361651	0.952829	1.0	4768
GOBP_POLYSACCHARIDE_CATABOLIC_PROCESS	30	0.28309193	0.8611606	0.6474359	0.9534744	1.0	6422
GOBP_LEUKOTRIENE_METABOLIC_PROCESS	23	0.29800496	0.8608053	0.6510501	0.95383406	1.0	2311
GOBP_ATP_TRANSPORT	19	0.30929124	0.8607321	0.66725045	0.9535229	1.0	5558
GOBP_RESPONSE_TO_CADMIUM_ION	39	0.25734988	0.86050135	0.68125	0.95362574	1.0	2468
GOBP_REGULATION_OF_PH	105	0.21966812	0.86039966	0.73669064	0.95339054	1.0	4179
GOBP_REGULATION_OF_AMINO_ACID_TRANSMEMBRANE_TRANSPORT	20	0.30692568	0.8603383	0.68272424	0.9530397	1.0	2505
GOBP_POSITIVE_REGULATION_OF_MUSCLE_CONTRACTION	53	0.24546914	0.8602892	0.68111455	0.9526718	1.0	7160
GOBP_RESPONSE_TO_SALT	341	0.1933615	0.8602095	0.83878785	0.95236886	1.0	6063
GOBP_REGULATION_OF_NUCLEAR_TRANSCRIBED_MRNA_CATABOLIC_PROCESS_DEADENYLATION_DEPENDENT_DECAY	26	0.28662488	0.86004245	0.6357928	0.95227915	1.0	9345
GOBP_REGULATED_EXOCYTOSIS	262	0.19559497	0.85918736	0.8227848	0.95383644	1.0	6379
GOBP_POSITIVE_REGULATION_OF_PEPTIDYL_TYROSINE_PHOSPHORYLATION	184	0.20881738	0.8590786	0.7943925	0.9536044	1.0	4628
GOBP_GASTRULATION_WITH_MOUTH_FORMING_SECOND	37	0.26457733	0.8587768	0.6775194	0.9538163	1.0	4692
GOBP_CAMERA_TYPE_EYE_PHOTORECEPTOR_CELL_DIFFERENTIATION	39	0.26296884	0.8587574	0.6796116	0.95337605	1.0	3622
GOBP_SOMATIC_STEM_CELL_POPULATION_MAINTENANCE	88	0.2273945	0.8585153	0.7007752	0.9534716	1.0	6050
GOBP_REGULATION_OF_POSTSYNAPTIC_NEUROTRANSMITTER_RECEPTOR_INTERNALIZATION	28	0.28023043	0.8584395	0.66611844	0.95316064	1.0	2781
GOBP_CHONDROITIN_SULFATE_PROTEOGLYCAN_BIOSYNTHETIC_PROCESS	22	0.29825684	0.85824066	0.6727273	0.9531458	1.0	911
GOBP_CORONARY_VASCULATURE_DEVELOPMENT	79	0.23273863	0.85821295	0.7172012	0.95272905	1.0	4752
GOBP_REGULATION_OF_CELLULAR_RESPONSE_TO_OXIDATIVE_STRESS	27	0.28322446	0.8577262	0.64735943	0.9533254	1.0	3343
GOBP_HEART_VALVE_DEVELOPMENT	65	0.23989493	0.85747397	0.7084592	0.95345527	1.0	3533
GOBP_POSITIVE_REGULATION_OF_ISOTYPE_SWITCHING	28	0.284301	0.85737723	0.6497623	0.953194	1.0	2030
GOBP_ESTABLISHMENT_OF_EPITHELIAL_CELL_POLARITY	40	0.26742372	0.85732156	0.684375	0.9528376	1.0	4052
GOBP_APOPTOTIC_MITOCHONDRIAL_CHANGES	117	0.21605076	0.8570098	0.75947523	0.95308614	1.0	7386
GOBP_REGULATION_OF_GLYCOGEN_METABOLIC_PROCESS	40	0.26217204	0.8568951	0.6842924	0.9528706	1.0	4999
GOBP_GLANDULAR_EPITHELIAL_CELL_DEVELOPMENT	36	0.26661873	0.8568646	0.68608415	0.9524535	1.0	4928
GOBP_STRIATED_MUSCLE_TISSUE_DEVELOPMENT	300	0.194136	0.85591906	0.8236745	0.95420533	1.0	2524
GOBP_SENSORY_PERCEPTION_OF_MECHANICAL_STIMULUS	263	0.19471303	0.8556023	0.8347826	0.95445734	1.0	4509
GOBP_EPITHELIAL_CELL_FATE_COMMITMENT	17	0.31690013	0.8552321	0.66031194	0.9548203	1.0	6019
GOBP_POSITIVE_REGULATION_OF_LEUKOCYTE_MIGRATION	166	0.20481546	0.85505164	0.78389263	0.9547538	1.0	4912
GOBP_SPERM_DNA_CONDENSATION	18	0.30665565	0.85464615	0.6762712	0.9551846	1.0	683
GOBP_POSITIVE_REGULATION_OF_TRANSFERASE_ACTIVITY	495	0.18606982	0.8544838	0.88990825	0.95504594	1.0	4141
GOBP_RELAXATION_OF_CARDIAC_MUSCLE	16	0.32447883	0.8542867	0.65143824	0.955015	1.0	2593
GOBP_REGULATION_OF_CARBOHYDRATE_METABOLIC_PROCESS	205	0.20080516	0.8542665	0.8044914	0.9545714	1.0	6554
GOBP_GLYCOSIDE_METABOLIC_PROCESS	21	0.3050586	0.854138	0.6595041	0.9543837	1.0	1975
GOBP_GROWTH_HORMONE_SECRETION	22	0.29346296	0.8540346	0.6391231	0.95414406	1.0	7148
GOBP_NEGATIVE_REGULATION_OF_MITOTIC_CELL_CYCLE	237	0.19924103	0.8537374	0.8184111	0.9543561	1.0	4955
GOBP_NEGATIVE_REGULATION_OF_MONOATOMIC_ION_TRANSPORT	157	0.20655052	0.8536915	0.784153	0.9539763	1.0	4762
GOBP_CELLULAR_RESPONSE_TO_STEROID_HORMONE_STIMULUS	179	0.20496394	0.8535254	0.7758152	0.953872	1.0	4285
GOBP_REGULATION_OF_MITOCHONDRION_ORGANIZATION	142	0.21062535	0.8528424	0.7810811	0.9549471	1.0	3596
GOBP_SOMATIC_DIVERSIFICATION_OF_IMMUNOGLOBULINS	70	0.23519067	0.852678	0.71879697	0.9548721	1.0	5571
GOBP_RESPONSE_TO_CHOLESTEROL	28	0.27927196	0.8522052	0.6695353	0.9554904	1.0	5927
GOBP_DEFENSE_RESPONSE_TO_GRAM_NEGATIVE_BACTERIUM	99	0.22168973	0.8517529	0.771223	0.9560492	1.0	4103
GOBP_SINGLE_FERTILIZATION	164	0.20856242	0.851744	0.795082	0.9555895	1.0	4141
GOBP_PROTEIN_LOCALIZATION_TO_CHROMOSOME	110	0.21775126	0.85125667	0.7263889	0.95624727	1.0	4141
GOBP_REGULATION_OF_CELLULAR_RESPONSE_TO_INSULIN_STIMULUS	89	0.22222723	0.8511599	0.7347243	0.9559968	1.0	2915
GOBP_REGULATION_OF_SYNCYTIUM_FORMATION_BY_PLASMA_MEMBRANE_FUSION	35	0.26645723	0.85108465	0.68308705	0.9556859	1.0	7180
GOBP_RESPONSE_TO_CARBOHYDRATE	216	0.19853312	0.85105395	0.81794196	0.95527196	1.0	3691
GOBP_BONE_RESORPTION	81	0.22977373	0.8510319	0.74255955	0.95484686	1.0	6535
GOBP_GAMMA_AMINOBUTYRIC_ACID_SECRETION	19	0.3018111	0.8510138	0.66435987	0.95440215	1.0	5558
GOBP_POSITIVE_REGULATION_OF_SMOOTH_MUSCLE_CELL_PROLIFERATION	115	0.21435758	0.85098904	0.7740113	0.95397353	1.0	3298
GOBP_MYELOID_DENDRITIC_CELL_ACTIVATION	38	0.25425765	0.8498049	0.71100163	0.9561825	1.0	6985
GOBP_POSITIVE_REGULATION_OF_OLIGODENDROCYTE_DIFFERENTIATION	32	0.27641523	0.84959245	0.68630576	0.9561732	1.0	1973
GOBP_MAMMARY_GLAND_ALVEOLUS_DEVELOPMENT	22	0.2948881	0.8493627	0.6742671	0.9562193	1.0	5436
GOBP_NUCLEAR_TRANSCRIBED_MRNA_CATABOLIC_PROCESS_DEADENYLATION_DEPENDENT_DECAY	60	0.2402591	0.84935063	0.7230047	0.9557599	1.0	1323
GOBP_POST_TRANSCRIPTIONAL_GENE_SILENCING	113	0.21580742	0.84863204	0.7723343	0.9569021	1.0	5727
GOBP_RESPONSE_TO_TUMOR_CELL	43	0.25869197	0.8485723	0.6903226	0.9565363	1.0	3372
GOBP_REGULATION_OF_SYNAPTIC_VESICLE_ENDOCYTOSIS	28	0.2796949	0.8485391	0.66721046	0.9561292	1.0	3513
GOBP_NEGATIVE_REGULATION_OF_INTERLEUKIN_10_PRODUCTION	21	0.29309195	0.84845513	0.6633166	0.95584685	1.0	4817
GOBP_EYE_PHOTORECEPTOR_CELL_DIFFERENTIATION	58	0.23706341	0.84739345	0.70464766	0.9577713	1.0	4736
GOBP_INTERNAL_PROTEIN_AMINO_ACID_ACETYLATION	69	0.23131664	0.8473236	0.73952097	0.95744544	1.0	4638
GOBP_REGULATION_OF_LIPOPROTEIN_LIPASE_ACTIVITY	15	0.32772094	0.8469778	0.67525774	0.9577501	1.0	5820
GOBP_NEGATIVE_REGULATION_OF_CALCIUM_ION_TRANSMEMBRANE_TRANSPORTER_ACTIVITY	35	0.25802046	0.8468638	0.70569104	0.95753527	1.0	5692
GOBP_REGULATION_OF_POTASSIUM_ION_TRANSMEMBRANE_TRANSPORTER_ACTIVITY	67	0.23349276	0.8467414	0.72617245	0.95734566	1.0	5089
GOBP_PEPTIDYL_SERINE_MODIFICATION	331	0.18926454	0.84671694	0.85391927	0.95692515	1.0	4755
GOBP_POSITIVE_REGULATION_OF_MONOATOMIC_ION_TRANSPORT	276	0.19341014	0.84632736	0.8393316	0.9573324	1.0	4139
GOBP_AMMONIUM_ION_METABOLIC_PROCESS	26	0.28370363	0.8461366	0.6611296	0.9572871	1.0	6428
GOBP_BONE_REMODELING	108	0.21785647	0.84609723	0.78477305	0.95690215	1.0	6535
[truncated: 614 more rows]

## Sheet: 3dpl+
NAME	SIZE	ES	NES	NOM p-val	FDR q-val	FWER p-val	RANK AT MAX
GOBP_TRANSLATION_AT_SYNAPSE	45	0.6420614	2253253	0.0	0.017384086	0.016	3908
GOBP_RESPONSE_TO_STEROL_DEPLETION	16	0.71753234	20252264	0.0	0.26493052	0.385	2466
GOBP_XENOPHAGY	16	0.7024233	19225066	0.0	0.6476923	0.825	1213
GOBP_POSITIVE_REGULATION_OF_CHEMOKINE_C_X_C_MOTIF_LIGAND_2_PRODUCTION	15	0.7112809	19040928	0.0	0.60728586	0.891	3200
GOBP_CYTOPLASMIC_TRANSLATION	140	0.43270674	18652538	0.0	0.7253443	0.967	3404
GOBP_GONADOTROPIN_SECRETION	18	0.63436985	18316213	0.0054744524	0.8531831	0.99	2717
GOBP_GAMMA_AMINOBUTYRIC_ACID_SECRETION	19	0.6161209	1804952	0.009328358	0.9528056	0.998	2369
GOBP_COPII_COATED_VESICLE_CARGO_LOADING	15	0.66511613	17921224	0.0036764706	0.93810314	0.999	1604
GOBP_ER_NUCLEUS_SIGNALING_PATHWAY	42	0.5131411	17836072	0.003478261	0.90619266	0.999	4610
GOBP_REGULATION_OF_GRANULOCYTE_DIFFERENTIATION	18	0.61464965	17832611	0.014545455	0.8177432	0.999	7150
GOBP_NEGATIVE_REGULATION_OF_NERVOUS_SYSTEM_PROCESS	24	0.5834885	17650467	0.0	0.880996	0.999	359
GOBP_REGULATION_OF_TOLERANCE_INDUCTION	20	0.58858025	17277173	0.0	1.0	1.0	2719
GOBP_FOLIC_ACID_CONTAINING_COMPOUND_METABOLIC_PROCESS	24	0.5601429	17111205	0.014362657	1.0	1.0	2979
GOBP_RIBOSOMAL_LARGE_SUBUNIT_BIOGENESIS	72	0.44105074	16923901	0.00528169	1.0	1.0	6894
GOBP_CELLULAR_OXIDANT_DETOXIFICATION	30	0.52174354	16911381	0.0074211503	1.0	1.0	4008
GOBP_REGULATION_OF_NUCLEAR_TRANSCRIBED_MRNA_POLY_A_TAIL_SHORTENING	15	0.60833377	16782244	0.0256917	1.0	1.0	6609
GOBP_POSITIVE_REGULATION_OF_MACROPHAGE_CYTOKINE_PRODUCTION	29	0.52341026	16755525	0.0075046904	1.0	1.0	2483
GOBP_NEGATIVE_REGULATION_OF_RNA_SPLICING	28	0.5313176	1666676	0.0057034222	1.0	1.0	3892
GOBP_LIPID_DROPLET_ORGANIZATION	35	0.49371973	16589795	0.007380074	1.0	1.0	2766
GOBP_SEROTONIN_SECRETION	18	0.57780737	16510017	0.014842301	1.0	1.0	2410
GOBP_TOLERANCE_INDUCTION	52	0.4518077	16464616	0.01058201	1.0	1.0	3084
GOBP_NEGATIVE_REGULATION_OF_CATECHOLAMINE_SECRETION	19	0.5598478	16463585	0.02255639	1.0	1.0	2060
GOBP_CELLULAR_RESPONSE_TO_BIOTIC_STIMULUS	278	0.3488216	16316375	0.0	1.0	1.0	5020
GOBP_ESTABLISHMENT_OF_PLANAR_POLARITY_INVOLVED_IN_NEURAL_TUBE_CLOSURE	16	0.5884283	16261619	0.017045455	1.0	1.0	5345
GOBP_TETRAHYDROFOLATE_METABOLIC_PROCESS	16	0.5811339	16215246	0.032490976	1.0	1.0	4582
GOBP_NEGATIVE_REGULATION_OF_DNA_DAMAGE_RESPONSE_SIGNAL_TRANSDUCTION_BY_P53_CLASS_MEDIATOR	15	0.59945154	16136866	0.029906543	1.0	1.0	2296
GOBP_POSITIVE_REGULATION_OF_MRNA_PROCESSING	38	0.47359398	16082869	0.028070176	1.0	1.0	2174
GOBP_POSITIVE_REGULATION_OF_RNA_SPLICING	49	0.4401687	16076198	0.015570934	1.0	1.0	3585
GOBP_ANTIGEN_PROCESSING_AND_PRESENTATION_OF_PEPTIDE_OR_POLYSACCHARIDE_ANTIGEN_VIA_MHC_CLASS_II	25	0.5131904	16052865	0.018281536	1.0	1.0	3194
GOBP_VACUOLAR_LOCALIZATION	97	0.39113754	160389	0.0034188034	1.0	1.0	3744
GOBP_CELLULAR_RESPONSE_TO_PH	24	0.51906925	16007553	0.03448276	1.0	1.0	4959
GOBP_ANTIGEN_PROCESSING_AND_PRESENTATION_OF_PEPTIDE_ANTIGEN	68	0.41950858	15968944	0.005319149	1.0	1.0	3194
GOBP_TORC1_SIGNALING	96	0.3909092	15965611	0.0052083335	1.0	1.0	3221
GOBP_PTERIDINE_CONTAINING_COMPOUND_METABOLIC_PROCESS	29	0.49627525	15959961	0.01610018	1.0	1.0	4582
GOBP_NEPHRON_TUBULE_FORMATION	23	0.51901	15945482	0.02946593	1.0	1.0	6412
GOBP_POSITIVE_REGULATION_OF_TYPE_I_INTERFERON_MEDIATED_SIGNALING_PATHWAY	21	0.5483526	1593843	0.021052632	1.0	1.0	2480
GOBP_DOPAMINE_SECRETION	47	0.45155087	15934439	0.02636204	1.0	1.0	2538
GOBP_ENDOTHELIAL_CELL_CHEMOTAXIS	31	0.4840475	15913912	0.030405406	1.0	1.0	1758
GOBP_REGULATION_OF_LYSOSOMAL_LUMEN_PH	21	0.5309154	15846612	0.033088237	1.0	1.0	5664
GOBP_POSITIVE_REGULATION_OF_MYELOID_LEUKOCYTE_DIFFERENTIATION	71	0.41377768	15836833	0.0033500837	1.0	1.0	7150
GOBP_EATING_BEHAVIOR	51	0.43723568	15825939	0.013722127	1.0	1.0	4031
GOBP_CATECHOL_CONTAINING_COMPOUND_BIOSYNTHETIC_PROCESS	27	0.50608087	15797352	0.020072993	1.0	1.0	4008
GOBP_POSITIVE_REGULATION_OF_CHEMOKINE_PRODUCTION	85	0.3910528	15782732	0.008503402	1.0	1.0	5655
GOBP_MATURATION_OF_LSU_RRNA	28	0.49233207	15773135	0.030303031	1.0	1.0	6598
GOBP_PROTEIN_TRIMERIZATION	17	0.5647674	15746299	0.026642984	1.0	1.0	1585
GOBP_DOPAMINE_TRANSPORT	64	0.4111625	15726323	0.0130293155	1.0	1.0	2538
GOBP_POSITIVE_REGULATION_OF_MYELOID_LEUKOCYTE_CYTOKINE_PRODUCTION_INVOLVED_IN_IMMUNE_RESPONSE	40	0.4431765	15654194	0.01831502	1.0	1.0	2483
GOBP_DOPAMINE_BIOSYNTHETIC_PROCESS	16	0.5478936	15647429	0.035185184	1.0	1.0	3342
GOBP_RESPONSE_TO_MOLECULE_OF_BACTERIAL_ORIGIN	345	0.32373324	1561557	0.0	1.0	1.0	5103
GOBP_REGULATION_OF_PODOSOME_ASSEMBLY	16	0.55711305	15569706	0.035315987	1.0	1.0	3712
GOBP_CATECHOLAMINE_TRANSPORT	96	0.3822621	15537941	0.0067001674	1.0	1.0	3045
GOBP_REGULATION_OF_ESTABLISHMENT_OF_PLANAR_POLARITY	43	0.44139618	15516869	0.022184301	1.0	1.0	4759
GOBP_POSITIVE_REGULATION_OF_T_HELPER_CELL_DIFFERENTIATION	21	0.5205301	15501019	0.035906643	1.0	1.0	5655
GOBP_NUCLEAR_BODY_ORGANIZATION	18	0.542553	1548906	0.043726236	1.0	1.0	3875
GOBP_CATECHOLAMINE_SECRETION	78	0.39539844	15466925	0.014975041	1.0	1.0	3045
GOBP_PODOSOME_ASSEMBLY	23	0.50555396	15466446	0.021390375	1.0	1.0	4181
GOBP_PROTEIN_LOCALIZATION_TO_PHAGOPHORE_ASSEMBLY_SITE	16	0.56374705	15437994	0.057301294	1.0	1.0	4257
GOBP_NON_CANONICAL_WNT_SIGNALING_PATHWAY	59	0.41971272	1542723	0.0123893805	1.0	1.0	4768
GOBP_INTRINSIC_APOPTOTIC_SIGNALING_PATHWAY_IN_RESPONSE_TO_DNA_DAMAGE_BY_P53_CLASS_MEDIATOR	44	0.43780437	15405161	0.03275862	1.0	1.0	3864
GOBP_ACTIN_FILAMENT_BASED_TRANSPORT	22	0.50610334	15383693	0.04204753	1.0	1.0	6086
GOBP_RIBOSOMAL_LARGE_SUBUNIT_ASSEMBLY	24	0.50075394	15369183	0.028218694	0.9977294	1.0	7537
GOBP_POSITIVE_REGULATION_OF_CHOLESTEROL_METABOLIC_PROCESS	22	0.5234124	15366945	0.053380784	0.9832314	1.0	3512
GOBP_MACROPHAGE_CYTOKINE_PRODUCTION	51	0.42400822	15357369	0.024475524	0.97441995	1.0	5794
GOBP_REGULATION_OF_SENSORY_PERCEPTION	21	0.50482816	15308746	0.052823316	0.9926845	1.0	2219
GOBP_CELLULAR_RESPONSE_TO_COLD	17	0.5466385	15291396	0.034	0.98957956	1.0	2534
GOBP_REGULATION_OF_MONOCYTE_DIFFERENTIATION	18	0.5378898	15195944	0.04909091	1.0	1.0	3966
GOBP_MYELOID_CELL_ACTIVATION_INVOLVED_IN_IMMUNE_RESPONSE	116	0.36154696	1518501	0.0128410915	1.0	1.0	4308
GOBP_POSITIVE_REGULATION_OF_NEURON_MIGRATION	24	0.49892718	15177145	0.03460838	1.0	1.0	3594
GOBP_POSITIVE_REGULATION_OF_CD4_POSITIVE_ALPHA_BETA_T_CELL_DIFFERENTIATION	33	0.4640112	15118663	0.028673835	1.0	1.0	5655
GOBP_DNA_STRAND_ELONGATION	36	0.45060495	15114026	0.030088495	1.0	1.0	4160
GOBP_HYDROGEN_PEROXIDE_BIOSYNTHETIC_PROCESS	19	0.52589124	15111945	0.054307114	1.0	1.0	4960
GOBP_REGULATION_OF_MYELOID_CELL_DIFFERENTIATION	222	0.33031335	15095967	0.0	1.0	1.0	5123
GOBP_SODIUM_ION_EXPORT_ACROSS_PLASMA_MEMBRANE	15	0.55810076	15070338	0.059160307	1.0	1.0	7476
GOBP_CEREBRAL_CORTEX_RADIALLY_ORIENTED_CELL_MIGRATION	40	0.42634928	15050875	0.027124774	1.0	1.0	4792
GOBP_NEGATIVE_REGULATION_OF_UBIQUITIN_PROTEIN_TRANSFERASE_ACTIVITY	17	0.5371215	150476	0.04664179	1.0	1.0	6894
GOBP_SERTOLI_CELL_DEVELOPMENT	22	0.50479734	15016326	0.040852576	1.0	1.0	642
GOBP_ADULT_HEART_DEVELOPMENT	16	0.5463946	14991727	0.05745063	1.0	1.0	1803
GOBP_MAST_CELL_ACTIVATION	94	0.36647397	14955242	0.018333333	1.0	1.0	3680
GOBP_NEUROTRANSMITTER_METABOLIC_PROCESS	28	0.46906784	14951489	0.05244123	1.0	1.0	6377
GOBP_BRANCHED_CHAIN_AMINO_ACID_METABOLIC_PROCESS	24	0.48545504	14920632	0.045454547	1.0	1.0	1309
GOBP_PROTEIN_K63_LINKED_UBIQUITINATION	63	0.38989407	14898558	0.030927835	1.0	1.0	2245
GOBP_POSITIVE_REGULATION_OF_DOUBLE_STRAND_BREAK_REPAIR_VIA_HOMOLOGOUS_RECOMBINATION	38	0.4352621	14882399	0.03853211	1.0	1.0	3984
GOBP_MONOAMINE_TRANSPORT	115	0.35586596	14877396	0.011456628	1.0	1.0	2538
GOBP_STRESS_GRANULE_ASSEMBLY	32	0.46178234	14864395	0.04553734	1.0	1.0	4414
GOBP_MORPHOGENESIS_OF_AN_EPITHELIAL_BUD	18	0.528003	14861495	0.05283019	1.0	1.0	6951
GOBP_GAMMA_AMINOBUTYRIC_ACID_TRANSPORT	25	0.4772648	14843708	0.043650795	1.0	1.0	2369
GOBP_POSITIVE_REGULATION_OF_STRESS_ACTIVATED_PROTEIN_KINASE_SIGNALING_CASCADE	133	0.3391548	14759982	0.014285714	1.0	1.0	5695
GOBP_SKELETAL_MUSCLE_ACETYLCHOLINE_GATED_CHANNEL_CLUSTERING	15	0.5446819	14755039	0.03954802	1.0	1.0	6727
GOBP_VIRAL_RELEASE_FROM_HOST_CELL	24	0.4798747	14730343	0.044198897	1.0	1.0	1764
GOBP_REGULATION_OF_NON_CANONICAL_WNT_SIGNALING_PATHWAY	26	0.4646445	14710472	0.051282052	1.0	1.0	4602
GOBP_ADIPOSE_TISSUE_DEVELOPMENT	68	0.38448966	14706086	0.032534245	1.0	1.0	3861
GOBP_REGULATION_OF_RNA_SPLICING	180	0.3287329	14665272	0.007824726	1.0	1.0	2548
GOBP_POSITIVE_REGULATION_OF_SMOOTH_MUSCLE_CELL_DIFFERENTIATION	15	0.5322725	14659103	0.06545454	1.0	1.0	2463
GOBP_POLYSACCHARIDE_CATABOLIC_PROCESS	30	0.44609874	14656227	0.06410257	1.0	1.0	2339
GOBP_RESPIRATORY_BURST	30	0.44788587	14642696	0.052158274	1.0	1.0	6989
GOBP_RESPONSE_TO_LEPTIN	19	0.5110573	14624697	0.069518715	1.0	1.0	2517
GOBP_REGULATION_OF_OSSIFICATION	141	0.34101275	14579545	0.016025642	1.0	1.0	5448
GOBP_RESPONSE_TO_AMINO_ACID_STARVATION	54	0.3966592	14555163	0.052173913	1.0	1.0	4529
GOBP_LIPOPOLYSACCHARIDE_MEDIATED_SIGNALING_PATHWAY	56	0.39460018	14551549	0.030195381	1.0	1.0	5103
GOBP_NUCLEOTIDE_BINDING_DOMAIN_LEUCINE_RICH_REPEAT_CONTAINING_RECEPTOR_SIGNALING_PATHWAY	22	0.4740865	14540133	0.07526882	1.0	1.0	5103
GOBP_EXTRACELLULAR_VESICLE_BIOGENESIS	24	0.46682662	14532983	0.049723756	1.0	1.0	1975
GOBP_AMINO_ACID_ACTIVATION	45	0.40636885	14528911	0.041025642	1.0	1.0	698
GOBP_REGULATION_OF_MRNA_PROCESSING	133	0.33322817	14523731	0.010067114	1.0	1.0	2637
GOBP_RESPONSE_TO_COCAINE	43	0.41956162	14519252	0.062184874	1.0	1.0	3794
GOBP_POSITIVE_REGULATION_OF_INTERFERON_ALPHA_PRODUCTION	27	0.455921	1451293	0.05	1.0	1.0	3878
GOBP_POSITIVE_REGULATION_OF_RESPONSE_TO_ENDOPLASMIC_RETICULUM_STRESS	35	0.43193123	14510647	0.044609666	1.0	1.0	4275
GOBP_MYELOID_LEUKOCYTE_CYTOKINE_PRODUCTION	66	0.37591228	14509193	0.04028021	1.0	1.0	2556
GOBP_NEGATIVE_REGULATION_OF_CD4_POSITIVE_ALPHA_BETA_T_CELL_ACTIVATION	36	0.4224491	14493648	0.044014085	1.0	1.0	2776
GOBP_CELLULAR_RESPONSE_TO_GLUCOSE_STARVATION	55	0.38801143	14483716	0.043782838	1.0	1.0	4957
GOBP_POSITIVE_REGULATION_OF_INTRINSIC_APOPTOTIC_SIGNALING_PATHWAY	73	0.37404585	14470843	0.043117743	1.0	1.0	3746
GOBP_NEGATIVE_REGULATION_OF_BIOMINERAL_TISSUE_DEVELOPMENT	26	0.464043	14466105	0.05882353	1.0	1.0	4269
GOBP_NEGATIVE_REGULATION_OF_NF_KAPPAB_TRANSCRIPTION_FACTOR_ACTIVITY	79	0.3655522	14459745	0.037996545	1.0	1.0	5281
GOBP_NEGATIVE_REGULATION_OF_CELL_ACTIVATION	225	0.31170303	14448129	0.00792393	1.0	1.0	4421
GOBP_NEGATIVE_REGULATION_OF_AMINE_TRANSPORT	38	0.4224396	1443912	0.048387095	1.0	1.0	2369
GOBP_B_CELL_APOPTOTIC_PROCESS	33	0.42771202	14433035	0.042628776	1.0	1.0	3142
GOBP_POSITIVE_REGULATION_OF_MUSCLE_TISSUE_DEVELOPMENT	28	0.4541558	14414026	0.078899086	1.0	1.0	4623
GOBP_ENERGY_HOMEOSTASIS	105	0.34331587	14412364	0.017886179	0.99584895	1.0	3861
GOBP_REGULATION_OF_CATECHOLAMINE_METABOLIC_PROCESS	25	0.46551973	14401463	0.05376344	0.9945721	1.0	1338
GOBP_RESPONSE_TO_TYPE_II_INTERFERON	140	0.33532926	14399127	0.013468013	0.98762107	1.0	3946
GOBP_NEGATIVE_REGULATION_OF_TORC1_SIGNALING	39	0.41945451	14394064	0.047016274	0.98270416	1.0	3176
GOBP_CELLULAR_RESPONSE_TO_TYPE_II_INTERFERON	112	0.3487845	14388872	0.01983471	0.97796476	1.0	5138
GOBP_CHRONIC_INFLAMMATORY_RESPONSE	21	0.4895863	14383999	0.07530648	0.97311515	1.0	5103
GOBP_INTRINSIC_APOPTOTIC_SIGNALING_PATHWAY_IN_RESPONSE_TO_DNA_DAMAGE	110	0.3473248	1433614	0.03069467	0.99578434	1.0	3864
GOBP_REGULATION_OF_PLATELET_DERIVED_GROWTH_FACTOR_RECEPTOR_SIGNALING_PATHWAY	24	0.46933484	14318733	0.093474425	0.99836534	1.0	4839
GOBP_FC_RECEPTOR_MEDIATED_STIMULATORY_SIGNALING_PATHWAY	17	0.5070339	14315535	0.08239701	0.99263793	1.0	2517
GOBP_NEGATIVE_REGULATION_OF_MRNA_PROCESSING	24	0.4675264	14288365	0.067857146	1.0	1.0	3690
GOBP_PLASMA_MEMBRANE_REPAIR	30	0.43899384	14279032	0.062615104	1.0	1.0	2538
GOBP_REGULATION_OF_ADIPOSE_TISSUE_DEVELOPMENT	19	0.49274817	14255892	0.09618875	1.0	1.0	4181
GOBP_POSITIVE_REGULATION_OF_P38MAPK_CASCADE	29	0.44403863	14241357	0.065836295	1.0	1.0	7026
GOBP_ANTIGEN_PROCESSING_AND_PRESENTATION_OF_PEPTIDE_ANTIGEN_VIA_MHC_CLASS_I	46	0.40288275	14227921	0.037037037	1.0	1.0	3194
GOBP_BASIC_AMINO_ACID_TRANSPORT	17	0.49985796	14227787	0.07608695	1.0	1.0	5562
GOBP_POSITIVE_REGULATION_OF_INTERFERON_BETA_PRODUCTION	50	0.38768125	14211849	0.053781513	1.0	1.0	2763
GOBP_TRANSLATIONAL_INITIATION	114	0.33861512	14210132	0.02601626	0.99980325	1.0	3528
GOBP_REGULATION_OF_SPINDLE_ASSEMBLY	30	0.4390646	14198946	0.064631954	0.99910414	1.0	6053
GOBP_CELLULAR_RESPONSE_TO_OXYGEN_RADICAL	20	0.48839217	14196193	0.07335907	0.9935165	1.0	4705
GOBP_RESPONSE_TO_COPPER_ION	29	0.4420421	14178829	0.06294964	0.9974512	1.0	5342
GOBP_EMBRYONIC_FORELIMB_MORPHOGENESIS	36	0.4281008	14174094	0.055944055	0.9933106	1.0	4772
GOBP_HEMATOPOIETIC_STEM_CELL_DIFFERENTIATION	38	0.41446906	14160707	0.072916664	0.9946365	1.0	4529
GOBP_ADENYLATE_CYCLASE_MODULATING_G_PROTEIN_COUPLED_RECEPTOR_SIGNALING_PATHWAY	238	0.3094551	14141791	0.004497751	0.99949336	1.0	4138
GOBP_REGULATION_OF_INTRINSIC_APOPTOTIC_SIGNALING_PATHWAY_IN_RESPONSE_TO_DNA_DAMAGE	38	0.40810868	14138385	0.05263158	0.9943456	1.0	4356
GOBP_DENDRITIC_SPINE_MAINTENANCE	28	0.44944954	14137071	0.070689656	0.9880779	1.0	3362
GOBP_NEGATIVE_REGULATION_OF_MRNA_METABOLIC_PROCESS	95	0.34971088	14137017	0.025083613	0.98115	1.0	3690
GOBP_NUCLEAR_TRANSCRIBED_MRNA_POLY_A_TAIL_SHORTENING	27	0.4557649	1413301	0.06306306	0.97666776	1.0	7200
GOBP_REGULATION_OF_MONOCYTE_CHEMOTAXIS	35	0.4220792	14120361	0.07454546	0.9772102	1.0	455
GOBP_REGULATION_OF_NERVOUS_SYSTEM_PROCESS	165	0.31627828	14117218	0.015873017	0.97237706	1.0	3481
GOBP_CARDIAC_RIGHT_VENTRICLE_MORPHOGENESIS	20	0.47873753	14097288	0.084269665	0.97823906	1.0	4706
GOBP_STEROL_BIOSYNTHETIC_PROCESS	64	0.37191844	14085174	0.03885135	0.97898155	1.0	6232
GOBP_REGULATION_OF_ENDOPLASMIC_RETICULUM_STRESS_INDUCED_INTRINSIC_APOPTOTIC_SIGNALING_PATHWAY	31	0.4369219	1407094	0.08992806	0.9809539	1.0	6774
GOBP_FC_RECEPTOR_SIGNALING_PATHWAY	19	0.49179906	14064133	0.09666081	0.97887915	1.0	2517
GOBP_NUCLEUS_ORGANIZATION	140	0.32634097	14059986	0.020344287	0.9748741	1.0	4299
GOBP_PROTEIN_AUTOUBIQUITINATION	77	0.3607729	1405132	0.042031523	0.97383106	1.0	2034
GOBP_CHEMOKINE_C_X_C_MOTIF_LIGAND_2_PRODUCTION	29	0.4473439	1404421	0.061818182	0.97184145	1.0	4580
GOBP_REGULATION_OF_RECEPTOR_CLUSTERING	23	0.4728359	14042932	0.08159393	0.96619236	1.0	3712
GOBP_REGULATION_OF_BEHAVIOR	106	0.33886003	14019467	0.03505843	0.97435033	1.0	2572
GOBP_NEGATIVE_REGULATION_OF_LYMPHOCYTE_ACTIVATION	174	0.31508908	14014736	0.01875	0.97115874	1.0	4421
GOBP_EPIDERMIS_MORPHOGENESIS	44	0.40307656	1399385	0.05942275	0.9775511	1.0	4858
GOBP_FC_GAMMA_RECEPTOR_SIGNALING_PATHWAY	15	0.5137965	13991024	0.093474425	0.972971	1.0	6390
GOBP_RIBONUCLEOPROTEIN_COMPLEX_BIOGENESIS	426	0.28354943	13990381	0.0043668123	0.96710956	1.0	4779
GOBP_RESPONSE_TO_TUMOR_CELL	43	0.39986932	13969342	0.06654676	0.9733035	1.0	1683
GOBP_NEGATIVE_REGULATION_OF_MYELOID_CELL_DIFFERENTIATION	94	0.3418632	13965915	0.03215434	0.9692309	1.0	4796
GOBP_CARDIAC_SEPTUM_MORPHOGENESIS	79	0.3534393	13949091	0.036605656	0.973614	1.0	5345
GOBP_ONE_CARBON_METABOLIC_PROCESS	39	0.40911114	1394582	0.06397306	0.96946275	1.0	2309
GOBP_POSITIVE_REGULATION_OF_TYPE_I_INTERFERON_PRODUCTION	78	0.35159993	13936918	0.05102041	0.9687745	1.0	2354
GOBP_REGULATION_OF_POST_TRANSLATIONAL_PROTEIN_MODIFICATION	282	0.29611662	13917003	0.0061443932	0.9748409	1.0	5103
GOBP_NEGATIVE_REGULATION_OF_MACROAUTOPHAGY	30	0.42590594	13912916	0.0765391	0.971475	1.0	873
GOBP_RESPONSE_TO_MINERALOCORTICOID	18	0.48341116	13910937	0.09683099	0.9669017	1.0	4313
GOBP_AMINO_ACID_CATABOLIC_PROCESS	95	0.34232306	13909585	0.040133778	0.96186143	1.0	1346
GOBP_NON_MEMBRANE_BOUNDED_ORGANELLE_ASSEMBLY	397	0.28503597	13909408	0.0073099416	0.9562141	1.0	4697
GOBP_CHOLESTEROL_STORAGE	29	0.43612054	13897657	0.07706093	0.95737153	1.0	3512
GOBP_STEROID_BIOSYNTHETIC_PROCESS	174	0.3126341	13888593	0.024038462	0.9573149	1.0	4541
GOBP_REGULATION_OF_INTRINSIC_APOPTOTIC_SIGNALING_PATHWAY_IN_RESPONSE_TO_DNA_DAMAGE_BY_P53_CLASS_MEDIATOR	16	0.50838494	13885561	0.093023255	0.953621	1.0	2237
GOBP_POSITIVE_REGULATION_BY_HOST_OF_VIRAL_TRANSCRIPTION	17	0.4863662	13849096	0.10091743	0.96993417	1.0	3055
GOBP_EMBRYONIC_HINDLIMB_MORPHOGENESIS	35	0.41430885	13844464	0.07706093	0.9670869	1.0	1930
GOBP_POSITIVE_REGULATION_OF_MYELOID_CELL_DIFFERENTIATION	109	0.33665124	13843387	0.042833608	0.96233356	1.0	5644
GOBP_AMINE_BIOSYNTHETIC_PROCESS	41	0.40109333	1384048	0.073214285	0.9584658	1.0	4008
GOBP_RESPONSE_TO_STILBENOID	22	0.46957347	13836474	0.09594096	0.95524764	1.0	6156
GOBP_REGULATION_OF_BONE_MINERALIZATION	86	0.34464267	13828585	0.038720537	0.9543719	1.0	5206
GOBP_NEUROTRANSMITTER_GATED_ION_CHANNEL_CLUSTERING	22	0.4609674	13826742	0.087108016	0.9501681	1.0	3578
GOBP_REGULATION_OF_B_CELL_APOPTOTIC_PROCESS	26	0.44349265	13822548	0.07664884	0.9471317	1.0	3142
GOBP_TOR_SIGNALING	174	0.30951172	13822465	0.017944535	0.94189376	1.0	3331
GOBP_RIBOSOME_BIOGENESIS	313	0.28986633	13821748	0.009957326	0.93709284	1.0	4779
GOBP_VIRAL_TRANSCRIPTION	54	0.3652092	13818241	0.05882353	0.9340309	1.0	2313
GOBP_REGULATION_OF_EXECUTION_PHASE_OF_APOPTOSIS	19	0.4715953	13817255	0.09796673	0.92950976	1.0	940
GOBP_REGULATION_OF_ENDOPLASMIC_RETICULUM_UNFOLDED_PROTEIN_RESPONSE	23	0.44950104	13805476	0.093457945	0.9310244	1.0	4275
GOBP_LYMPHOCYTE_HOMEOSTASIS	94	0.33720472	13801891	0.047202796	0.9281012	1.0	6113
GOBP_POSITIVE_REGULATION_OF_ACTIVATED_T_CELL_PROLIFERATION	27	0.43128684	13799036	0.06735751	0.92467076	1.0	7112
GOBP_STEROL_METABOLIC_PROCESS	155	0.31487212	13798966	0.040783033	0.91975474	1.0	5340
GOBP_NEGATIVE_REGULATION_OF_RESPONSE_TO_FOOD	15	0.49647272	1376832	0.108208954	0.9326761	1.0	1307
GOBP_INDOLE_CONTAINING_COMPOUND_METABOLIC_PROCESS	26	0.44168139	13762593	0.10035843	0.93090934	1.0	5479
GOBP_ATRIOVENTRICULAR_VALVE_DEVELOPMENT	30	0.42142168	13761727	0.08035714	0.9264723	1.0	8236
GOBP_RIBOSOMAL_SMALL_SUBUNIT_BIOGENESIS	102	0.33149102	13758632	0.044014085	0.92337924	1.0	4124
GOBP_REGULATION_OF_MICROVILLUS_ORGANIZATION	15	0.508526	13755368	0.09885932	0.92052114	1.0	3421
GOBP_SPLICEOSOMAL_SNRNP_ASSEMBLY	33	0.40687975	1375423	0.07747748	0.91632104	1.0	3401
GOBP_POSITIVE_REGULATION_OF_GLUCONEOGENESIS	25	0.43552968	13753108	0.08901515	0.91215724	1.0	2256
GOBP_CELLULAR_RESPONSE_TO_TOPOLOGICALLY_INCORRECT_PROTEIN	101	0.33477938	13740461	0.04597701	0.91461486	1.0	4610
GOBP_NEGATIVE_REGULATION_OF_CELL_DIVISION	15	0.49822542	13737733	0.10575139	0.911521	1.0	1165
GOBP_AORTA_MORPHOGENESIS	38	0.3961147	13733082	0.071167886	0.90954304	1.0	4169
GOBP_REGULATION_OF_INTRINSIC_APOPTOTIC_SIGNALING_PATHWAY	191	0.30545896	13728551	0.0190779	0.9074574	1.0	4623
GOBP_REGULATION_OF_VASCULAR_ENDOTHELIAL_GROWTH_FACTOR_RECEPTOR_SIGNALING_PATHWAY	33	0.41761312	13725747	0.0882353	0.9043989	1.0	1758
GOBP_REGULATORY_T_CELL_DIFFERENTIATION	44	0.38930628	13717194	0.079225354	0.90451074	1.0	2418
GOBP_RESPONSE_TO_ALKALOID	76	0.34799168	13704101	0.04597701	0.9073554	1.0	3984
GOBP_CELLULAR_RESPONSE_TO_TOXIC_SUBSTANCE	59	0.36935052	13703499	0.069767445	0.9032136	1.0	6991
GOBP_IMMUNE_RESPONSE_TO_TUMOR_CELL	30	0.42887896	13702251	0.11672474	0.8995178	1.0	1683
GOBP_LATE_ENDOSOME_TO_VACUOLE_TRANSPORT	26	0.42958355	13696815	0.10940171	0.8980656	1.0	6053
GOBP_EPITHELIAL_CELL_DIFFERENTIATION_INVOLVED_IN_PROSTATE_GLAND_DEVELOPMENT	15	0.50395924	1368834	0.12267658	0.89830273	1.0	661
GOBP_REGULATION_OF_HEMATOPOIETIC_PROGENITOR_CELL_DIFFERENTIATION	42	0.39858586	13684919	0.09189189	0.89585596	1.0	1013
GOBP_PROTEIN_DNA_COMPLEX_DISASSEMBLY	19	0.4583265	1368015	0.10163339	0.8940897	1.0	2048
GOBP_LATE_ENDOSOME_TO_LYSOSOME_TRANSPORT	19	0.47013497	13677583	0.10233393	0.89114934	1.0	2461
GOBP_REGULATION_OF_MYELOID_LEUKOCYTE_DIFFERENTIATION	144	0.31658018	13669696	0.028892456	0.8908638	1.0	4796
GOBP_INTERFERON_BETA_PRODUCTION	70	0.3549779	13660557	0.072413795	0.8918636	1.0	3382
GOBP_POSITIVE_REGULATION_OF_SKELETAL_MUSCLE_TISSUE_DEVELOPMENT	23	0.44617215	1365695	0.090405904	0.8896137	1.0	4623
GOBP_SODIUM_ION_IMPORT_ACROSS_PLASMA_MEMBRANE	22	0.44259247	13654839	0.122262776	0.88668644	1.0	4601
GOBP_CYTOKINE_PRODUCTION_INVOLVED_IN_INFLAMMATORY_RESPONSE	67	0.35092196	13645048	0.058626465	0.8877736	1.0	5655
GOBP_POSITIVE_REGULATION_OF_NUCLEOTIDE_METABOLIC_PROCESS	25	0.43473524	13632452	0.10431655	0.89056253	1.0	6169
GOBP_MRNA_3_END_PROCESSING	53	0.3706539	13618443	0.06315789	0.89387596	1.0	5438
GOBP_NEGATIVE_REGULATION_OF_COLLAGEN_METABOLIC_PROCESS	19	0.47752434	13607546	0.10093458	0.8955505	1.0	7575
GOBP_INTERFERON_ALPHA_PRODUCTION	35	0.4038636	13596063	0.09314587	0.89775926	1.0	3878
GOBP_REGULATION_OF_BICELLULAR_TIGHT_JUNCTION_ASSEMBLY	24	0.43974346	13593612	0.10332103	0.8950019	1.0	7452
GOBP_POSITIVE_REGULATION_OF_OSTEOCLAST_DIFFERENTIATION	38	0.3983259	13585693	0.09982487	0.8957336	1.0	5491
GOBP_ORGANIC_ACID_TRANSMEMBRANE_TRANSPORT	144	0.31257552	13578604	0.03785489	0.89524955	1.0	5117
GOBP_REGULATION_OF_HEMOPOIESIS	438	0.27567422	13574003	0.0014992504	0.89360565	1.0	5655
GOBP_NEGATIVE_REGULATION_OF_CELL_GROWTH	203	0.300036	13569255	0.022222223	0.8919884	1.0	4895
GOBP_CELLULAR_RESPONSE_TO_EXOGENOUS_DSRNA	15	0.5016885	13558931	0.13483146	0.8935061	1.0	1218
GOBP_POSITIVE_REGULATION_OF_INTERLEUKIN_6_PRODUCTION	111	0.3243516	13556565	0.034305315	0.8907549	1.0	5655
GOBP_REGULATION_OF_FATTY_ACID_BETA_OXIDATION	23	0.443947	13554978	0.113879	0.88762623	1.0	2060
GOBP_PHOSPHATIDYLINOSITOL_DEPHOSPHORYLATION	26	0.43416694	13551677	0.10142349	0.885577	1.0	3434
GOBP_ANTIGEN_PROCESSING_AND_PRESENTATION_OF_EXOGENOUS_ANTIGEN	55	0.36391214	13549021	0.059139784	0.8831364	1.0	3194
GOBP_CELL_CYCLE_G1_S_PHASE_TRANSITION	257	0.29073867	1354697	0.026356589	0.8802963	1.0	2606
GOBP_PROTEIN_LOCALIZATION_TO_CHROMOSOME_CENTROMERIC_REGION	23	0.44695953	13532602	0.101604275	0.88404334	1.0	7841
GOBP_SELECTIVE_AUTOPHAGY	95	0.3303729	13518721	0.04940375	0.88793164	1.0	2256
GOBP_SIGNAL_TRANSDUCTION_BY_P53_CLASS_MEDIATOR	151	0.31300387	13516202	0.051779937	0.88540953	1.0	6594
GOBP_MRNA_POLYADENYLATION	21	0.4528512	13515506	0.1163227	0.8819571	1.0	4914
GOBP_OLIGODENDROCYTE_DEVELOPMENT	48	0.37376845	13513137	0.07118055	0.87960815	1.0	6951
GOBP_REGULATION_OF_DNA_STRAND_ELONGATION	18	0.47008643	13483207	0.1227758	0.89177984	1.0	3425
GOBP_ACROSOME_ASSEMBLY	30	0.42116356	1348016	0.11702128	0.8897254	1.0	1674
GOBP_POSITIVE_REGULATION_OF_HEMOPOIESIS	207	0.29408288	13462102	0.029717682	0.8956845	1.0	5655
GOBP_POSITIVE_REGULATION_OF_CELL_CYCLE_G2_M_PHASE_TRANSITION	32	0.42111853	13458819	0.0942029	0.8937531	1.0	6413
GOBP_POSITIVE_REGULATION_OF_MUSCLE_CELL_DIFFERENTIATION	82	0.33829984	13440095	0.0625	0.9002101	1.0	5403
GOBP_SERTOLI_CELL_DIFFERENTIATION	29	0.42376113	13432488	0.12660551	0.9006409	1.0	642
GOBP_PHOTORECEPTOR_CELL_OUTER_SEGMENT_ORGANIZATION	15	0.49424586	1342149	0.1268116	0.90283865	1.0	1477
GOBP_POSITIVE_REGULATION_OF_NEUROBLAST_PROLIFERATION	44	0.37754726	13403271	0.072463766	0.90897155	1.0	5122
GOBP_REACTIVE_OXYGEN_SPECIES_BIOSYNTHETIC_PROCESS	62	0.35865387	13382535	0.08188153	0.91665155	1.0	5340
GOBP_VESICLE_CARGO_LOADING	25	0.42750144	13367375	0.10326087	0.9209166	1.0	1604
GOBP_CHONDROCYTE_DEVELOPMENT	35	0.39369816	13354759	0.0988806	0.9242178	1.0	5919
GOBP_MYELOID_LEUKOCYTE_MEDIATED_IMMUNITY	147	0.3086014	13343773	0.04901961	0.9263023	1.0	3680
GOBP_REGULATION_OF_MAMMARY_GLAND_EPITHELIAL_CELL_PROLIFERATION	19	0.45784652	13331198	0.12609456	0.92939806	1.0	4457
GOBP_NUCLEOTIDE_BINDING_OLIGOMERIZATION_DOMAIN_CONTAINING_2_SIGNALING_PATHWAY	18	0.46472648	13328656	0.117870726	0.9270508	1.0	5103
GOBP_REGULATION_OF_HEMATOPOIETIC_STEM_CELL_PROLIFERATION	18	0.47611666	13327159	0.1412844	0.9241149	1.0	5345
GOBP_PROSTANOID_BIOSYNTHETIC_PROCESS	31	0.40710273	13324653	0.1005291	0.92176	1.0	3619
GOBP_NEGATIVE_REGULATION_OF_ALPHA_BETA_T_CELL_ACTIVATION	47	0.37372676	13302984	0.107074566	0.9301264	1.0	3559
GOBP_MAST_CELL_ACTIVATION_INVOLVED_IN_IMMUNE_RESPONSE	68	0.340686	13299805	0.07388316	0.92804885	1.0	4308
GOBP_ESTABLISHMENT_OF_SKIN_BARRIER	40	0.38585374	13293794	0.088541664	0.9274947	1.0	3337
GOBP_REGULATION_OF_STRESS_ACTIVATED_PROTEIN_KINASE_SIGNALING_CASCADE	202	0.2944657	13283802	0.03733766	0.9292065	1.0	5695
GOBP_REGULATION_OF_NUCLEOTIDE_EXCISION_REPAIR	29	0.4201993	13282907	0.10806175	0.92607933	1.0	4070
GOBP_REGULATION_OF_EATING_BEHAVIOR	15	0.47526652	1328027	0.13498099	0.9238177	1.0	3504
GOBP_KINETOCHORE_ASSEMBLY	16	0.47786635	13277463	0.11775701	0.9218085	1.0	3749
GOBP_POSITIVE_REGULATION_OF_TOR_SIGNALING	69	0.34843415	13273745	0.08199643	0.9202648	1.0	3866
GOBP_REGULATION_OF_NCRNA_TRANSCRIPTION	93	0.3297858	13259676	0.06688963	0.9245484	1.0	5354
GOBP_NEUTRAL_AMINO_ACID_TRANSPORT	53	0.35857302	13246553	0.107334524	0.928216	1.0	5117
GOBP_CYTOKINETIC_PROCESS	41	0.38768783	13243594	0.10752688	0.9261636	1.0	7595
GOBP_ADENYLATE_CYCLASE_ACTIVATING_G_PROTEIN_COUPLED_RECEPTOR_SIGNALING_PATHWAY	160	0.29795095	13239201	0.046698872	0.92513055	1.0	4089
GOBP_REGULATION_OF_CHROMATIN_ORGANIZATION	50	0.36328828	13227333	0.078947365	0.92813414	1.0	7087
GOBP_REGULATION_OF_PROTEIN_MODIFICATION_BY_SMALL_PROTEIN_CONJUGATION_OR_REMOVAL	238	0.29145676	1322428	0.023510972	0.92618144	1.0	5103
GOBP_POSITIVE_REGULATION_OF_EPIDERMIS_DEVELOPMENT	26	0.42607966	13217928	0.120781526	0.92615795	1.0	3946
GOBP_SYNAPTIC_TRANSMISSION_DOPAMINERGIC	31	0.41158953	13217328	0.110516936	0.9230646	1.0	1781
GOBP_REGULATION_OF_CYCLIN_DEPENDENT_PROTEIN_KINASE_ACTIVITY	74	0.33849612	13216189	0.078947365	0.92022705	1.0	2517
GOBP_HEMATOPOIETIC_STEM_CELL_PROLIFERATION	39	0.3877711	13214747	0.09484193	0.917561	1.0	5613
GOBP_MACROAUTOPHAGY	263	0.28432307	13214341	0.02891933	0.9143639	1.0	2260
GOBP_LEUKOCYTE_HOMEOSTASIS	140	0.30598724	13203626	0.04918033	0.9167348	1.0	6113
GOBP_GOLGI_TO_PLASMA_MEMBRANE_PROTEIN_TRANSPORT	38	0.38793287	13201168	0.104811	0.9147089	1.0	3353
GOBP_NEGATIVE_REGULATION_OF_UBIQUITIN_DEPENDENT_PROTEIN_CATABOLIC_PROCESS	53	0.35697713	13198413	0.094339624	0.9127975	1.0	6047
GOBP_REGULATION_OF_BIOMINERAL_TISSUE_DEVELOPMENT	105	0.31345865	13175201	0.05811966	0.921955	1.0	4995
GOBP_NEGATIVE_REGULATION_OF_LYMPHOCYTE_DIFFERENTIATION	63	0.35298902	1317398	0.07304348	0.9192106	1.0	4368
GOBP_REGULATION_OF_INTRINSIC_APOPTOTIC_SIGNALING_PATHWAY_BY_P53_CLASS_MEDIATOR	36	0.38862845	13146855	0.10726643	0.9303294	1.0	3798
GOBP_LIPID_IMPORT_INTO_CELL	23	0.43776566	13143979	0.13454546	0.9285506	1.0	5340
GOBP_NEGATIVE_REGULATION_OF_SIGNAL_TRANSDUCTION_BY_P53_CLASS_MEDIATOR	33	0.40053406	13122783	0.121996306	0.9367723	1.0	3798
GOBP_G1_TO_G0_TRANSITION	18	0.45534304	131159	0.13224638	0.9370701	1.0	5307
GOBP_POSITIVE_REGULATION_OF_APOPTOTIC_SIGNALING_PATHWAY	177	0.2960785	13099872	0.051863857	0.9422479	1.0	3746
GOBP_SECONDARY_PALATE_DEVELOPMENT	27	0.41199562	13096987	0.114754096	0.9403781	1.0	2606
GOBP_NEGATIVE_REGULATION_OF_VIRAL_LIFE_CYCLE	35	0.39061823	13095478	0.13345195	0.9379012	1.0	3712
GOBP_AXON_ENSHEATHMENT_IN_CENTRAL_NERVOUS_SYSTEM	29	0.39876834	13087907	0.13676731	0.93864524	1.0	5778
GOBP_NEGATIVE_REGULATION_OF_PROTEOLYSIS_INVOLVED_IN_PROTEIN_CATABOLIC_PROCESS	68	0.33976975	13087094	0.077441074	0.9357676	1.0	6047
GOBP_NEGATIVE_REGULATION_OF_PHAGOCYTOSIS	27	0.41277683	13075725	0.12829526	0.93890685	1.0	3246
GOBP_MUSCLE_ORGAN_MORPHOGENESIS	94	0.32123458	13058536	0.07214765	0.94523484	1.0	4706
GOBP_NEGATIVE_REGULATION_OF_AMINO_ACID_TRANSPORT	20	0.44616255	13057011	0.1359404	0.9428381	1.0	2369
GOBP_GLUCOCORTICOID_SECRETION	15	0.46031517	13032137	0.16014235	0.9532261	1.0	2952
GOBP_LEUKOCYTE_PROLIFERATION	409	0.26746437	13032022	0.018465908	0.949973	1.0	4475
GOBP_NEGATIVE_REGULATION_OF_INTRINSIC_APOPTOTIC_SIGNALING_PATHWAY_IN_RESPONSE_TO_DNA_DAMAGE	26	0.42157108	13031771	0.12037037	0.946844	1.0	2237
GOBP_BIOGENIC_AMINE_METABOLIC_PROCESS	107	0.31492376	13028704	0.066022545	0.9452639	1.0	4234
GOBP_MYELOID_LEUKOCYTE_ACTIVATION	274	0.27736402	1302717	0.045588236	0.94286674	1.0	4308
GOBP_ANTIGEN_PROCESSING_AND_PRESENTATION_OF_EXOGENOUS_PEPTIDE_ANTIGEN_VIA_MHC_CLASS_II	19	0.45666495	13019391	0.15145631	0.9437862	1.0	3194
GOBP_NEGATIVE_REGULATION_OF_B_CELL_APOPTOTIC_PROCESS	19	0.44489923	13017733	0.14478764	0.9415251	1.0	3142
GOBP_REGULATION_OF_OSTEOBLAST_PROLIFERATION	31	0.409054	13015989	0.107279696	0.93929994	1.0	5123
GOBP_ESTABLISHMENT_OF_PLANAR_POLARITY_OF_EMBRYONIC_EPITHELIUM	18	0.44975138	13003063	0.16571428	0.9431391	1.0	5345
GOBP_REGULATION_OF_CELL_CYCLE_G1_S_PHASE_TRANSITION	189	0.28995523	12999808	0.034920637	0.94173074	1.0	4070
GOBP_AMINO_ACID_BIOSYNTHETIC_PROCESS	68	0.33804083	12998291	0.11148649	0.9393757	1.0	4823
GOBP_LENS_FIBER_CELL_DEVELOPMENT	15	0.4706703	12994713	0.15047619	0.9381784	1.0	3830
GOBP_PHOSPHATIDYLINOSITOL_PHOSPHATE_BIOSYNTHETIC_PROCESS	54	0.35444674	12988249	0.108256884	0.9384379	1.0	2860
GOBP_MOVEMENT_IN_HOST	119	0.30740434	12984463	0.08085809	0.93738765	1.0	3467
GOBP_NEGATIVE_REGULATION_OF_HUMORAL_IMMUNE_RESPONSE	19	0.44723094	12968663	0.17235188	0.9426945	1.0	1969
GOBP_ALANINE_TRANSPORT	17	0.46231708	12964475	0.16824196	0.9417371	1.0	5117
GOBP_CELLULAR_RESPONSE_TO_COPPER_ION	18	0.45489922	12964	0.14862385	0.93887097	1.0	4732
GOBP_LATE_ENDOSOME_TO_VACUOLE_TRANSPORT_VIA_MULTIVESICULAR_BODY_SORTING_PATHWAY	16	0.46646646	12952746	0.16500995	0.9417755	1.0	4115
GOBP_MITOTIC_CYTOKINETIC_PROCESS	25	0.41722968	12948576	0.14716312	0.9409254	1.0	2037
GOBP_REGULATION_OF_ADENYLATE_CYCLASE_ACTIVATING_G_PROTEIN_COUPLED_RECEPTOR_SIGNALING_PATHWAY	19	0.44324455	12938935	0.16513762	0.9431013	1.0	3923
GOBP_EPITHELIAL_TO_MESENCHYMAL_TRANSITION_INVOLVED_IN_ENDOCARDIAL_CUSHION_FORMATION	18	0.45675594	12932315	0.16134752	0.9436807	1.0	6818
GOBP_INTRINSIC_APOPTOTIC_SIGNALING_PATHWAY_BY_P53_CLASS_MEDIATOR	86	0.328297	12930497	0.09897611	0.94151217	1.0	6594
GOBP_MOTOR_NEURON_MIGRATION	15	0.47497162	12919458	0.15018316	0.9445521	1.0	3638
GOBP_LEUKOCYTE_DEGRANULATION	94	0.31932724	1291939	0.08457711	0.94152355	1.0	3680
GOBP_NEGATIVE_REGULATION_OF_JNK_CASCADE	38	0.37290692	12915817	0.13123845	0.9404046	1.0	4449
GOBP_PROTEIN_COMPLEX_OLIGOMERIZATION	260	0.2757043	12907641	0.051004637	0.94195074	1.0	3470
GOBP_SERINE_FAMILY_AMINO_ACID_BIOSYNTHETIC_PROCESS	16	0.464566	12907188	0.17560074	0.93916464	1.0	321
GOBP_MRNA_TRANSCRIPTION	52	0.35142836	12904447	0.10869565	0.9377164	1.0	4278
GOBP_POSITIVE_REGULATION_OF_POST_TRANSLATIONAL_PROTEIN_MODIFICATION	171	0.2889978	12894382	0.044233806	0.9401804	1.0	5017
GOBP_ASTROCYTE_DEVELOPMENT	37	0.37769488	12893064	0.10869565	0.9379132	1.0	5621
GOBP_FEMALE_GENITALIA_DEVELOPMENT	18	0.45149213	12887216	0.15384616	0.93796957	1.0	884
GOBP_VENTRICULAR_SEPTUM_MORPHOGENESIS	47	0.36583313	12886935	0.12886597	0.9351713	1.0	6978
GOBP_REGULATION_OF_MYOTUBE_DIFFERENTIATION	46	0.36692616	12883277	0.109947644	0.93416154	1.0	4990
GOBP_COLLAGEN_FIBRIL_ORGANIZATION	61	0.34127855	12878622	0.099326596	0.9337801	1.0	5444
GOBP_AUTOPHAGOSOME_MATURATION	53	0.35211515	12874839	0.12411348	0.932866	1.0	6084
GOBP_PROTEIN_KINASE_A_SIGNALING	42	0.3782463	12873062	0.11578947	0.9309274	1.0	5800
GOBP_REGULATION_OF_MACROPHAGE_DIFFERENTIATION	21	0.4390636	12872716	0.15789473	0.9282018	1.0	6863
GOBP_BRANCHED_CHAIN_AMINO_ACID_CATABOLIC_PROCESS	20	0.42401782	12870961	0.13499112	0.9262074	1.0	2518
GOBP_CELLULAR_RESPONSE_TO_EXTRACELLULAR_STIMULUS	263	0.27663988	12867264	0.03550296	0.9253732	1.0	4959
GOBP_POSITIVE_REGULATION_OF_RESPONSE_TO_CYTOKINE_STIMULUS	63	0.3428529	12862707	0.105175294	0.9250909	1.0	3140
GOBP_REGULATION_OF_LEUKOCYTE_DIFFERENTIATION	354	0.2680633	1286081	0.024390243	0.9231782	1.0	5655
GOBP_ORGANISM_EMERGENCE_FROM_PROTECTIVE_STRUCTURE	38	0.3791986	12854117	0.14084508	0.9240509	1.0	5481
GOBP_POSITIVE_THYMIC_T_CELL_SELECTION	16	0.46748826	1285111	0.16666667	0.92281014	1.0	1214
GOBP_POSITIVE_REGULATION_OF_HOMOTYPIC_CELL_CELL_ADHESION	15	0.46973422	12843337	0.17744917	0.9242179	1.0	10014
GOBP_NEGATIVE_REGULATION_OF_ORGANIC_ACID_TRANSPORT	30	0.3995381	12839425	0.14781022	0.9233691	1.0	2369
GOBP_LIPOPROTEIN_BIOSYNTHETIC_PROCESS	102	0.3089922	12828859	0.0990099	0.9262221	1.0	5269
GOBP_MITRAL_VALVE_DEVELOPMENT	15	0.4666097	12817885	0.16513762	0.9292024	1.0	8236
GOBP_REGULATION_OF_TYPE_2_IMMUNE_RESPONSE	34	0.38234252	12804393	0.15053764	0.9333973	1.0	5876
GOBP_HINDLIMB_MORPHOGENESIS	48	0.35610962	12803563	0.12920354	0.9310838	1.0	4623
GOBP_ENGULFMENT_OF_APOPTOTIC_CELL	15	0.46902213	12801328	0.16635513	0.9294762	1.0	5073
GOBP_REGULATION_OF_T_CELL_ACTIVATION	405	0.26188937	12788872	0.019519519	0.9335276	1.0	4421
GOBP_POSITIVE_REGULATION_OF_NON_CANONICAL_NF_KAPPAB_SIGNAL_TRANSDUCTION	70	0.3325492	12786826	0.100869566	0.93181914	1.0	3559
GOBP_PEPTIDYL_ARGININE_MODIFICATION	16	0.45762572	12782041	0.16261682	0.9317078	1.0	6098
GOBP_REGULATION_OF_MEGAKARYOCYTE_DIFFERENTIATION	21	0.42074502	12779369	0.15636364	0.9303161	1.0	2737
GOBP_REGULATION_OF_ORGANELLE_ASSEMBLY	227	0.2762845	12777495	0.06069803	0.92859036	1.0	5345
GOBP_REGULATION_OF_MRNA_METABOLIC_PROCESS	288	0.27065945	1277683	0.0346908	0.9261889	1.0	3585
GOBP_REGULATION_OF_MRNA_SPLICING_VIA_SPLICEOSOME	108	0.31609476	12767171	0.09555189	0.9287237	1.0	2548
GOBP_RESPONSE_TO_STARVATION	202	0.2835574	12765121	0.046801873	0.9270006	1.0	3750
GOBP_B_CELL_HOMEOSTASIS	44	0.36484313	12759548	0.140625	0.927162	1.0	5442
GOBP_NEGATIVE_REGULATION_OF_MEIOTIC_CELL_CYCLE	21	0.4329465	1275923	0.17407407	0.92463785	1.0	6117
GOBP_KERATINOCYTE_MIGRATION	21	0.4363152	12755822	0.15151516	0.9238025	1.0	4651
GOBP_NUCLEOBASE_CONTAINING_COMPOUND_TRANSPORT	196	0.28424138	12753713	0.068217054	0.92230445	1.0	6091
GOBP_CELLULAR_RESPONSE_TO_EXTERNAL_STIMULUS	311	0.27115753	12749155	0.029027576	0.9220283	1.0	4959
GOBP_CHEMOKINE_PRODUCTION	125	0.30121258	12746253	0.07239057	0.92093325	1.0	5655
GOBP_LENS_FIBER_CELL_DIFFERENTIATION	37	0.37003064	12741071	0.13464992	0.92098534	1.0	3830
GOBP_RESPONSE_TO_GROWTH_HORMONE	21	0.42825234	12734096	0.16695353	0.9220704	1.0	6113
GOBP_REGULATION_OF_RESPONSE_TO_FOOD	23	0.41905105	12730364	0.14310646	0.92142373	1.0	1307
GOBP_RESPONSE_TO_CADMIUM_ION	39	0.3685329	12728318	0.1375	0.9199338	1.0	3712
GOBP_REGULATION_OF_ASTROCYTE_DIFFERENTIATION	36	0.37520823	12718971	0.1420765	0.9222382	1.0	8346
GOBP_GLYCEROPHOSPHOLIPID_METABOLIC_PROCESS	271	0.27087656	12718437	0.0408472	0.91993773	1.0	4549
GOBP_INTRINSIC_APOPTOTIC_SIGNALING_PATHWAY	321	0.26776698	12705199	0.026946107	0.92415065	1.0	4675
GOBP_POSITIVE_REGULATION_OF_ACTIN_FILAMENT_POLYMERIZATION	55	0.34743658	12699285	0.13508771	0.9246982	1.0	3404
GOBP_REGULATION_OF_MITOTIC_SPINDLE_ASSEMBLY	20	0.43767616	12691022	0.16666667	0.9266163	1.0	6053
GOBP_POSITIVE_REGULATION_OF_GLIAL_CELL_PROLIFERATION	30	0.4012923	12689716	0.14808044	0.92477334	1.0	5964
GOBP_REGULATION_OF_SKELETAL_MUSCLE_TISSUE_DEVELOPMENT	31	0.3942519	1267868	0.15520282	0.92784566	1.0	5073
GOBP_ICOSANOID_BIOSYNTHETIC_PROCESS	48	0.34936464	12675902	0.13157895	0.9266873	1.0	3633
GOBP_NEGATIVE_REGULATION_OF_HEMOPOIESIS	124	0.30367133	12668687	0.08600337	0.927858	1.0	4982
GOBP_DNA_REPLICATION_INITIATION	33	0.3945213	12667856	0.16151203	0.92568505	1.0	4160
GOBP_CHROMOSOME_SEGREGATION	411	0.25790513	1266777	0.025974026	0.9231836	1.0	3968
GOBP_BONE_MINERALIZATION	136	0.29800037	12665063	0.060708262	0.92204434	1.0	4395
GOBP_REGULATION_OF_IMMUNE_EFFECTOR_PROCESS	442	0.2572703	1266139	0.028089888	0.9213136	1.0	5728
GOBP_AMINE_TRANSPORT	133	0.29537094	12656907	0.08239096	0.9211802	1.0	2538
GOBP_TYPE_II_HYPERSENSITIVITY	28	0.39124152	12651998	0.1554307	0.92123705	1.0	3084
GOBP_SEMINIFEROUS_TUBULE_DEVELOPMENT	21	0.41951802	12649615	0.18065694	0.920026	1.0	3792
GOBP_EPIGENETIC_PROGRAMMING_IN_THE_ZYGOTIC_PRONUCLEI	17	0.43966508	12649069	0.17578125	0.9177677	1.0	3750
GOBP_NEUROBLAST_PROLIFERATION	98	0.30880806	12643044	0.10455312	0.91812605	1.0	4788
GOBP_MAMMARY_GLAND_EPITHELIAL_CELL_PROLIFERATION	32	0.38668913	12641791	0.15248227	0.91631496	1.0	7301
GOBP_REGULATION_OF_AMYLOID_FIBRIL_FORMATION	16	0.46201795	12623718	0.16917293	0.92319846	1.0	3139
GOBP_CELLULAR_RESPONSE_TO_SALT	201	0.27992013	12622892	0.074484944	0.92111945	1.0	4792
GOBP_POSITIVE_REGULATION_OF_GLUCOSE_METABOLIC_PROCESS	54	0.33921304	12621564	0.12784588	0.91934395	1.0	2256
GOBP_POSITIVE_REGULATION_OF_TORC1_SIGNALING	52	0.34679994	12621521	0.13138686	0.9169219	1.0	3866
GOBP_POSITIVE_REGULATION_OF_MIRNA_METABOLIC_PROCESS	59	0.33624405	12619582	0.11764706	0.9154748	1.0	3688
GOBP_PYRIMIDINE_CONTAINING_COMPOUND_CATABOLIC_PROCESS	27	0.4086341	12619351	0.19082569	0.9131994	1.0	4227
GOBP_ADENYLATE_CYCLASE_ACTIVATING_ADRENERGIC_RECEPTOR_SIGNALING_PATHWAY	26	0.40856758	1261885	0.16931216	0.91105926	1.0	3923
GOBP_SEMI_LUNAR_VALVE_DEVELOPMENT	40	0.36844903	12616318	0.14392523	0.90995586	1.0	7645
GOBP_RESPONSE_TO_CHOLESTEROL	28	0.39612174	1260568	0.15449916	0.91284585	1.0	6616
GOBP_CHROMOSOME_LOCALIZATION	113	0.30084804	12605208	0.10299003	0.9107524	1.0	5160
GOBP_POSITIVE_REGULATION_OF_SMALL_MOLECULE_METABOLIC_PROCESS	182	0.28280255	12602355	0.07107438	0.90970147	1.0	6171
GOBP_ORGANIC_HYDROXY_COMPOUND_BIOSYNTHETIC_PROCESS	245	0.27232158	12601606	0.05961252	0.90770245	1.0	4541
GOBP_CIRCADIAN_SLEEP_WAKE_CYCLE	39	0.3712995	12597927	0.13957597	0.90718144	1.0	2339
GOBP_HEART_VALVE_MORPHOGENESIS	54	0.335933	12597253	0.12043796	0.90520597	1.0	6918
GOBP_DETOXIFICATION	71	0.32777706	12590053	0.13490725	0.90667784	1.0	5274
GOBP_NITRIC_OXIDE_MEDIATED_SIGNAL_TRANSDUCTION	30	0.39286914	12589055	0.16578484	0.90480536	1.0	146
GOBP_AMYLOID_FIBRIL_FORMATION	30	0.38456202	12583588	0.15183246	0.9053404	1.0	4116
GOBP_REGULATION_OF_SYNAPTIC_VESICLE_RECYCLING	37	0.3670898	12582796	0.15292096	0.9034477	1.0	2209
GOBP_CARTILAGE_CONDENSATION	21	0.42592242	12582102	0.16756757	0.9015139	1.0	4990
GOBP_PRODUCTION_OF_MOLECULAR_MEDIATOR_INVOLVED_IN_INFLAMMATORY_RESPONSE	103	0.3068447	12581657	0.102608696	0.899436	1.0	5351
GOBP_NEGATIVE_REGULATION_OF_COMPLEMENT_ACTIVATION	15	0.46211195	12577087	0.19125684	0.89933515	1.0	13
GOBP_POSITIVE_REGULATION_OF_LYMPHOCYTE_ACTIVATION	347	0.26099154	12576221	0.03211679	0.89746886	1.0	3190
GOBP_REGULATION_OF_FEEDING_BEHAVIOR	43	0.3633312	1257112	0.14936247	0.8977572	1.0	2369
GOBP_APOPTOTIC_PROCESS_INVOLVED_IN_MORPHOGENESIS	32	0.381845	12565012	0.15957446	0.8985371	1.0	3817
GOBP_POSITIVE_REGULATION_OF_ORGANELLE_ASSEMBLY	87	0.31718266	12541347	0.118965514	0.90814066	1.0	3924
GOBP_AMACRINE_CELL_DIFFERENTIATION	16	0.45216945	12531763	0.16387337	0.9106515	1.0	2370
GOBP_MONOCYTE_CHEMOTAXIS	63	0.3336821	12528278	0.12020906	0.91021836	1.0	2566
GOBP_POSITIVE_REGULATION_OF_NUCLEAR_TRANSCRIBED_MRNA_CATABOLIC_PROCESS_DEADENYLATION_DEPENDENT_DECAY	15	0.4638922	12523254	0.20267686	0.91054016	1.0	1673
GOBP_FILOPODIUM_ASSEMBLY	74	0.3219873	12517312	0.11611785	0.91117424	1.0	2494
GOBP_REGULATION_OF_LEUKOCYTE_PROLIFERATION	305	0.26561168	12513566	0.054054055	0.9107123	1.0	3404
GOBP_POSITIVE_REGULATION_OF_ACTIN_FILAMENT_BUNDLE_ASSEMBLY	68	0.32389393	12504523	0.14436619	0.9131329	1.0	5154
GOBP_MATURATION_OF_SSU_RRNA	47	0.34966287	12503444	0.15870307	0.9113681	1.0	6742
GOBP_RESPONSE_TO_TOXIC_SUBSTANCE	135	0.2886266	12503246	0.09836066	0.9092093	1.0	6991
GOBP_ANATOMICAL_STRUCTURE_REGRESSION	19	0.43639958	12500885	0.18315019	0.90812874	1.0	2469
GOBP_REGULATION_OF_GLYCOGEN_METABOLIC_PROCESS	40	0.36630642	12493682	0.17391305	0.90931255	1.0	1803
GOBP_ACTIN_FILAMENT_SEVERING	17	0.44911844	12472769	0.19961612	0.9175348	1.0	6456
GOBP_REGULATION_OF_HISTONE_MODIFICATION	42	0.3620589	12470796	0.1498195	0.91637146	1.0	3750
GOBP_HORMONE_TRANSPORT	399	0.25601146	12454119	0.038575668	0.9224114	1.0	3525
GOBP_RNA_SPLICING_VIA_TRANSESTERIFICATION_REACTIONS	277	0.2646484	12453531	0.057315234	0.9204693	1.0	3707
GOBP_NEGATIVE_REGULATION_OF_STRESS_ACTIVATED_PROTEIN_KINASE_SIGNALING_CASCADE	47	0.34803796	12452693	0.14113598	0.9186308	1.0	3670
GOBP_POSITIVE_REGULATION_OF_DENDRITIC_SPINE_DEVELOPMENT	65	0.32197687	12451819	0.14162348	0.9167996	1.0	5253
GOBP_REGULATION_OF_SIGNAL_TRANSDUCTION_BY_P53_CLASS_MEDIATOR	83	0.3141955	12451408	0.12714776	0.9148001	1.0	3798
GOBP_INTRACELLULAR_POTASSIUM_ION_HOMEOSTASIS	15	0.44334632	12450187	0.18953069	0.9131847	1.0	5241
GOBP_PHOSPHATIDYLINOSITOL_METABOLIC_PROCESS	146	0.28977022	12446223	0.08760331	0.91296214	1.0	3454
GOBP_MEIOTIC_SPINDLE_ORGANIZATION	22	0.41476887	12442492	0.17934783	0.9126007	1.0	3706
GOBP_RELEASE_OF_CYTOCHROME_C_FROM_MITOCHONDRIA	64	0.33125687	12439325	0.1442623	0.9119682	1.0	4008
GOBP_POSITIVE_REGULATION_OF_NATURAL_KILLER_CELL_MEDIATED_IMMUNITY	60	0.3327888	12435687	0.123188406	0.9116428	1.0	2445
GOBP_NEUROTRANSMITTER_RECEPTOR_INTERNALIZATION	45	0.34762773	12431531	0.14835165	0.91159445	1.0	1979
GOBP_MRNA_PROCESSING	468	0.25235245	1242578	0.029577464	0.91215736	1.0	5478
GOBP_CRANIAL_NERVE_DEVELOPMENT	57	0.33879474	12422415	0.1528777	0.9116415	1.0	3747
GOBP_CATECHOL_CONTAINING_COMPOUND_METABOLIC_PROCESS	64	0.32525247	12417303	0.15063521	0.9119903	1.0	4008
GOBP_NEGATIVE_REGULATION_OF_PROTEASOMAL_UBIQUITIN_DEPENDENT_PROTEIN_CATABOLIC_PROCESS	39	0.35724735	12408746	0.15808171	0.9141339	1.0	5782
GOBP_RIBOSOME_ASSEMBLY	63	0.32667282	12408589	0.13468014	0.9120598	1.0	7537
GOBP_NEGATIVE_REGULATION_OF_LEUKOCYTE_CHEMOTAXIS	17	0.44386318	12401232	0.18903592	0.913558	1.0	7029
GOBP_FATTY_ACID_BETA_OXIDATION	77	0.31615934	12398973	0.14091681	0.91249853	1.0	2518
GOBP_POSITIVE_REGULATION_OF_STEROID_BIOSYNTHETIC_PROCESS	29	0.38337508	12395458	0.16330275	0.91197515	1.0	3346
GOBP_LIPOPROTEIN_METABOLIC_PROCESS	135	0.292984	12391553	0.104761906	0.9117881	1.0	5692
GOBP_CARBOHYDRATE_DERIVATIVE_TRANSPORT	73	0.32174018	12387271	0.12780656	0.91181755	1.0	6935
GOBP_MOLTING_CYCLE	140	0.28269565	12383938	0.0984127	0.9113178	1.0	4858
GOBP_ENDOCYTIC_RECYCLING	88	0.30788946	12383555	0.1239531	0.90938216	1.0	3578
GOBP_GLIAL_CELL_DEVELOPMENT	136	0.2877935	12379311	0.1107595	0.90941316	1.0	5778
GOBP_POSITIVE_REGULATION_OF_TRANSCRIPTION_BY_RNA_POLYMERASE_I	33	0.37706405	12376742	0.17777778	0.9086459	1.0	3612
GOBP_ORGANIC_HYDROXY_COMPOUND_TRANSPORT	313	0.2598825	12374262	0.045655377	0.90775925	1.0	3346
GOBP_MAINTENANCE_OF_PROTEIN_LOCALIZATION_IN_ORGANELLE	44	0.3523215	12370214	0.17826825	0.9077427	1.0	2400
GOBP_BIOLOGICAL_PROCESS_INVOLVED_IN_INTERACTION_WITH_HOST	152	0.28266427	12369452	0.093650796	0.9060406	1.0	3914
GOBP_PHOSPHATIDYLINOSITOL_BIOSYNTHETIC_PROCESS	102	0.30201203	12368075	0.13097073	0.9046864	1.0	3861
GOBP_NEUTROPHIL_CHEMOTAXIS	100	0.30147117	12359593	0.12903225	0.9068622	1.0	2566
GOBP_NEGATIVE_REGULATION_OF_CELLULAR_CATABOLIC_PROCESS	194	0.27315044	12358258	0.079744816	0.9054751	1.0	5499
GOBP_POSITIVE_REGULATION_OF_PROTEIN_MODIFICATION_BY_SMALL_PROTEIN_CONJUGATION_OR_REMOVAL	139	0.28805584	12353864	0.088815786	0.9055439	1.0	5017
GOBP_G_PROTEIN_COUPLED_ACETYLCHOLINE_RECEPTOR_SIGNALING_PATHWAY	21	0.41729388	12352625	0.19746377	0.9040876	1.0	4775
GOBP_REGULATION_OF_FATTY_ACID_OXIDATION	42	0.35324723	12347715	0.16792452	0.9046435	1.0	2358
GOBP_NEGATIVE_REGULATION_OF_GROWTH	261	0.2641069	1234673	0.072115384	0.90306294	1.0	4895
GOBP_GAMMA_DELTA_T_CELL_ACTIVATION	21	0.41432655	1234051	0.18181819	0.9039998	1.0	1363
GOBP_LIPID_STORAGE	100	0.29958868	12336693	0.13136289	0.90383685	1.0	6184
GOBP_REGULATION_OF_CHONDROCYTE_DIFFERENTIATION	55	0.33328483	12336594	0.15411559	0.90187323	1.0	5489
GOBP_ESTABLISHMENT_OF_BLOOD_BRAIN_BARRIER	18	0.43852007	12333251	0.20320855	0.90152377	1.0	5160
GOBP_RESPONSE_TO_TOPOLOGICALLY_INCORRECT_PROTEIN	132	0.28995472	12331823	0.105	0.9001853	1.0	4957
GOBP_RRNA_METABOLIC_PROCESS	241	0.26625586	12322904	0.075038284	0.9025669	1.0	5608
GOBP_B_CELL_PROLIFERATION	112	0.29126742	123221	0.11564626	0.9009609	1.0	3878
GOBP_INTRACELLULAR_GLUCOSE_HOMEOSTASIS	170	0.2761201	12319843	0.088188976	0.90008724	1.0	3139
GOBP_PYRIMIDINE_DEOXYRIBONUCLEOSIDE_MONOPHOSPHATE_METABOLIC_PROCESS	15	0.45220122	12319409	0.1940594	0.89827996	1.0	1798
GOBP_REGULATION_OF_MYELINATION	62	0.3293656	12319182	0.1522124	0.89643294	1.0	2760
GOBP_POSITIVE_REGULATION_OF_CHONDROCYTE_DIFFERENTIATION	22	0.4087454	1231183	0.1943958	0.89788127	1.0	5489
GOBP_REGULATION_OF_TRANSCRIPTION_BY_RNA_POLYMERASE_I	45	0.35134393	12307299	0.15384616	0.8981286	1.0	3612
GOBP_STRESS_ACTIVATED_PROTEIN_KINASE_SIGNALING_CASCADE	254	0.26333654	12302521	0.07078313	0.8985252	1.0	5695
GOBP_CRANIAL_NERVE_MORPHOGENESIS	31	0.38138255	12294768	0.16815743	0.9001145	1.0	933
GOBP_ORGANIC_ACID_CATABOLIC_PROCESS	239	0.26253876	12293326	0.07890744	0.8988468	1.0	3512
GOBP_RIBOSOMAL_SMALL_SUBUNIT_ASSEMBLY	20	0.41943046	12288718	0.19257951	0.89913166	1.0	6362
GOBP_T_CELL_PROLIFERATION	266	0.26160675	12280401	0.08024691	0.9010884	1.0	4731
GOBP_MORPHOGENESIS_OF_EMBRYONIC_EPITHELIUM	187	0.27334133	12278478	0.08242613	0.8999752	1.0	4706
GOBP_REGULATION_OF_HISTONE_METHYLATION	20	0.4153119	12262969	0.2014652	0.9057503	1.0	3278
GOBP_TRANSEPITHELIAL_TRANSPORT	34	0.36600935	1224856	0.16974169	0.9107522	1.0	4084
GOBP_CELLULAR_RESPONSE_TO_INTERLEUKIN_1	81	0.31299463	12247229	0.12241379	0.9094231	1.0	4421
GOBP_REGULATION_OF_HETEROCHROMATIN_ORGANIZATION	21	0.41247833	12246894	0.19136961	0.90763724	1.0	5721
GOBP_DOPAMINE_METABOLIC_PROCESS	48	0.34589994	12239234	0.15957446	0.9093187	1.0	4008
GOBP_POSITIVE_REGULATION_OF_OSSIFICATION	64	0.3202593	1223917	0.15762712	0.9074011	1.0	5345
GOBP_POSITIVE_REGULATION_OF_CELL_SUBSTRATE_JUNCTION_ORGANIZATION	35	0.37042356	12238272	0.19099098	0.9058479	1.0	3751
GOBP_VIRION_ASSEMBLY	26	0.39152145	12236351	0.16812609	0.9048784	1.0	1764
GOBP_AMINO_ACID_TRANSPORT	170	0.27644303	12234161	0.0862069	0.90407765	1.0	4686
GOBP_CENTRIOLE_ASSEMBLY	47	0.3459747	12224286	0.17957747	0.906813	1.0	5962
GOBP_CHROMATIN_REMODELING	466	0.24821799	12224073	0.040520985	0.90501744	1.0	4308
GOBP_POSITIVE_REGULATION_OF_CD4_POSITIVE_ALPHA_BETA_T_CELL_ACTIVATION	45	0.34716752	12223773	0.16521738	0.90322953	1.0	6949
GOBP_CELLULAR_RESPONSE_TO_PEPTIDE	343	0.2547758	12223365	0.069970846	0.90151817	1.0	3482
GOBP_RNA_SPLICING	421	0.24974215	12215781	0.04136947	0.9032221	1.0	3987
GOBP_REGULATION_OF_LYMPHOCYTE_DIFFERENTIATION	225	0.2649063	12212292	0.08936826	0.90297806	1.0	4368
GOBP_REGULATION_OF_VIRAL_PROCESS	169	0.27594322	12212273	0.1127451	0.90109354	1.0	5721
GOBP_BILE_ACID_BIOSYNTHETIC_PROCESS	32	0.3663801	12208865	0.19965278	0.90091157	1.0	3512
GOBP_REGULATION_OF_STEROID_BIOSYNTHETIC_PROCESS	92	0.30308062	12203004	0.15359478	0.9019061	1.0	4541
GOBP_RECEPTOR_CATABOLIC_PROCESS	30	0.37249053	12200317	0.20287253	0.9014165	1.0	1543
GOBP_INTRACELLULAR_PH_REDUCTION	46	0.34588587	12197698	0.17550275	0.9008874	1.0	5562
GOBP_ANTIGEN_PROCESSING_AND_PRESENTATION	118	0.29329905	12196869	0.12913387	0.8994503	1.0	3196
GOBP_KINETOCHORE_ORGANIZATION	20	0.4095639	12192851	0.22328244	0.89949274	1.0	3749
GOBP_OSTEOBLAST_PROLIFERATION	37	0.3554943	12190325	0.16134752	0.89894617	1.0	5123
GOBP_POSITIVE_REGULATION_OF_DEVELOPMENTAL_GROWTH	220	0.26588124	12190186	0.09118541	0.8971681	1.0	5656
GOBP_ENDOCRINE_HORMONE_SECRETION	71	0.32167578	1218584	0.13770492	0.897418	1.0	4035
GOBP_NEGATIVE_REGULATION_OF_TYPE_2_IMMUNE_RESPONSE	15	0.44025308	12185072	0.22671354	0.89592445	1.0	5473
GOBP_FEMALE_MEIOTIC_NUCLEAR_DIVISION	45	0.33991548	12184545	0.1764706	0.8943217	1.0	3706
GOBP_TYPE_2_IMMUNE_RESPONSE	50	0.33690485	12181091	0.17369309	0.8940858	1.0	2580
GOBP_CARDIAC_SEPTUM_DEVELOPMENT	123	0.28551853	12179525	0.12603648	0.8930179	1.0	4895
GOBP_NEGATIVE_REGULATION_OF_MUSCLE_HYPERTROPHY	38	0.36066654	12178597	0.19546248	0.89168036	1.0	4295
GOBP_PROTEIN_HOMOOLIGOMERIZATION	189	0.2731597	12176678	0.09133858	0.8907927	1.0	4354
GOBP_NEGATIVE_REGULATION_OF_SMOOTH_MUSCLE_CELL_PROLIFERATION	72	0.31579176	12172602	0.14634146	0.89078796	1.0	5151
GOBP_LOCOMOTORY_EXPLORATION_BEHAVIOR	21	0.4084928	12169247	0.21346153	0.8905791	1.0	4763
GOBP_UNSATURATED_FATTY_ACID_BIOSYNTHETIC_PROCESS	42	0.3519908	12168212	0.16323024	0.889233	1.0	3619
GOBP_PEPTIDE_TRANSPORT	335	0.2540869	12167296	0.06916427	0.88789266	1.0	3504
GOBP_REGULATION_OF_EXOSOMAL_SECRETION	17	0.4258459	12165619	0.2015504	0.88694245	1.0	1975
GOBP_CEREBRAL_CORTEX_CELL_MIGRATION	54	0.3315006	1216436	0.15845071	0.8857891	1.0	4792
GOBP_POSITIVE_REGULATION_OF_MITOTIC_CELL_CYCLE	128	0.28497216	12163713	0.13157895	0.88429564	1.0	3199
GOBP_CELLULAR_RESPONSE_TO_UNFOLDED_PROTEIN	81	0.3065842	12160918	0.13682432	0.8838054	1.0	5370
GOBP_REGULATION_OF_MUSCLE_CELL_DIFFERENTIATION	162	0.27529517	12157562	0.1014975	0.88367426	1.0	5403
GOBP_C21_STEROID_HORMONE_METABOLIC_PROCESS	42	0.34920785	12155895	0.19813085	0.8827273	1.0	4313
GOBP_REGULATION_OF_MITOPHAGY	17	0.4320901	1215447	0.21649484	0.8816382	1.0	6890
GOBP_RRNA_MODIFICATION	29	0.37914968	12152017	0.17572464	0.88096076	1.0	5528
GOBP_INTERLEUKIN_6_PRODUCTION	179	0.27440315	12149677	0.1097561	0.88023967	1.0	5655
GOBP_MICROTUBULE_DEPOLYMERIZATION	58	0.3231331	12149051	0.17818181	0.8788038	1.0	4402
GOBP_POSITIVE_REGULATION_OF_PROTEIN_SUMOYLATION	15	0.44097498	12148895	0.19626169	0.8771316	1.0	5871
GOBP_TRANSCRIPTION_BY_RNA_POLYMERASE_I	64	0.3191717	1214607	0.16216215	0.87677515	1.0	3921
GOBP_REGULATION_OF_PEPTIDE_TRANSPORT	267	0.26099935	12144628	0.08446456	0.8757424	1.0	3482
GOBP_PROTON_TRANSPORTING_TWO_SECTOR_ATPASE_COMPLEX_ASSEMBLY	16	0.43276998	12140675	0.19318181	0.87589437	1.0	4369
GOBP_POSITIVE_REGULATION_OF_NEUROGENESIS	322	0.25626191	1213885	0.078431375	0.8750643	1.0	5345
GOBP_RESPONSE_TO_EXTRACELLULAR_STIMULUS	448	0.24827708	12137636	0.036061026	0.87393016	1.0	4990
GOBP_FATTY_ACID_TRANSMEMBRANE_TRANSPORT	17	0.43084812	12133447	0.20181818	0.87422246	1.0	4891
GOBP_INTRACELLULAR_LIPID_TRANSPORT	43	0.34697646	12130262	0.18987341	0.8739969	1.0	6116
GOBP_VENTRICULAR_CARDIAC_MUSCLE_CELL_DIFFERENTIATION	18	0.4130598	12126057	0.21845575	0.8742856	1.0	2310
GOBP_PROTEIN_RNA_COMPLEX_ORGANIZATION	174	0.27264884	12121993	0.1092437	0.8743619	1.0	6238
GOBP_REGULATION_OF_LIPOPROTEIN_METABOLIC_PROCESS	19	0.41435006	12111987	0.1978022	0.8773603	1.0	5123
GOBP_INTRINSIC_APOPTOTIC_SIGNALING_PATHWAY_IN_RESPONSE_TO_ENDOPLASMIC_RETICULUM_STRESS	66	0.3139134	12102205	0.17235495	0.88017225	1.0	5640
GOBP_POSITIVE_REGULATION_OF_LEUKOCYTE_PROLIFERATION	194	0.2668143	12100568	0.09800919	0.8792363	1.0	3404
GOBP_TISSUE_REGENERATION	73	0.31281435	12097534	0.17495711	0.8789152	1.0	1958
GOBP_NEGATIVE_REGULATION_OF_CATABOLIC_PROCESS	344	0.25313997	12093782	0.08928572	0.87894535	1.0	5499
GOBP_POSITIVE_REGULATION_OF_GROWTH	310	0.25212112	12088346	0.080763586	0.87974536	1.0	5656
GOBP_REGULATION_OF_EXTRACELLULAR_MATRIX_ORGANIZATION	62	0.31859767	12087857	0.17766498	0.87825906	1.0	5655
GOBP_POSITIVE_REGULATION_OF_STEROID_METABOLIC_PROCESS	39	0.3523712	12083366	0.2032967	0.8788135	1.0	3512
GOBP_NEGATIVE_REGULATION_OF_CHOLESTEROL_STORAGE	16	0.4404745	12079532	0.2236842	0.87884134	1.0	6171
GOBP_NEGATIVE_REGULATION_OF_CELL_KILLING	57	0.32470182	1207698	0.18609023	0.87831527	1.0	3084
GOBP_POSITIVE_REGULATION_OF_DOUBLE_STRAND_BREAK_REPAIR	84	0.30105963	12057929	0.14705883	0.88564545	1.0	6145
GOBP_MUSCLE_CELL_CELLULAR_HOMEOSTASIS	27	0.3852131	1205137	0.209009	0.8871571	1.0	1780
GOBP_ARGININE_METABOLIC_PROCESS	19	0.42485476	12049643	0.21302816	0.8862955	1.0	162
GOBP_NEGATIVE_REGULATION_OF_CELLULAR_RESPONSE_TO_INSULIN_STIMULUS	49	0.33136633	12042297	0.17235188	0.8879719	1.0	3404
GOBP_POSITIVE_REGULATION_OF_AXONOGENESIS	101	0.29010886	12039381	0.16323024	0.8877776	1.0	4964
GOBP_POSITIVE_REGULATION_OF_LEUKOCYTE_CELL_CELL_ADHESION	293	0.25108907	12030178	0.07132243	0.89041054	1.0	3190
GOBP_REGULATION_OF_TRANSLATIONAL_INITIATION	65	0.32149255	12024502	0.17495711	0.8914328	1.0	3528
GOBP_NEGATIVE_REGULATION_OF_ALPHA_BETA_T_CELL_PROLIFERATION	16	0.4363598	12012788	0.24723247	0.89504147	1.0	3128
GOBP_REGULATION_OF_HUMORAL_IMMUNE_RESPONSE	53	0.32323587	12011147	0.18537416	0.89413583	1.0	6185
GOBP_POSITIVE_REGULATION_OF_DNA_RECOMBINATION	70	0.31051913	12010053	0.1842546	0.8929969	1.0	6307
GOBP_REGULATION_OF_HORMONE_SECRETION	330	0.2514363	12008198	0.078986585	0.8922098	1.0	3525
GOBP_CENTROMERE_COMPLEX_ASSEMBLY	27	0.379743	12006719	0.22994652	0.89121157	1.0	3749
GOBP_NEGATIVE_REGULATION_OF_DNA_REPLICATION	22	0.4006835	12003567	0.21206582	0.89099306	1.0	1049
GOBP_CHROMOSOME_SEPARATION	83	0.30431947	11994455	0.15397924	0.8937193	1.0	3103
GOBP_ACTIN_FILAMENT_ORGANIZATION	465	0.2423781	11992209	0.053370785	0.89309853	1.0	4246
GOBP_TELENCEPHALON_GLIAL_CELL_MIGRATION	28	0.3760846	11990411	0.21062271	0.89233613	1.0	4792
GOBP_SKELETAL_MUSCLE_CELL_DIFFERENTIATION	90	0.29299718	11988695	0.14789917	0.89151746	1.0	5469
GOBP_REGULATION_OF_GLUCONEOGENESIS	55	0.32469016	1198447	0.19730185	0.89187425	1.0	5655
GOBP_EMBRYONIC_SKELETAL_JOINT_DEVELOPMENT	16	0.43582845	11982744	0.22047244	0.89104414	1.0	2995
GOBP_REGULATION_OF_CHOLESTEROL_BIOSYNTHETIC_PROCESS	21	0.40998998	11979938	0.24304268	0.89062065	1.0	4541
GOBP_INTRACELLULAR_STEROL_TRANSPORT	33	0.35619357	11978469	0.21946903	0.8896852	1.0	6116
GOBP_CELLULAR_RESPONSE_TO_INSULIN_STIMULUS	217	0.2596611	11976572	0.108728945	0.8890254	1.0	3482
GOBP_POSITIVE_REGULATION_OF_TRANSLATIONAL_INITIATION	23	0.40167013	11971183	0.22898032	0.88998115	1.0	3406
GOBP_MOLTING_CYCLE_PROCESS	121	0.28363594	1196418	0.14262562	0.89166135	1.0	4858
GOBP_N_TERMINAL_PROTEIN_AMINO_ACID_ACETYLATION	16	0.42947465	1196356	0.23119266	0.89034504	1.0	5687
GOBP_NICOTINAMIDE_NUCLEOTIDE_BIOSYNTHETIC_PROCESS	16	0.43728587	11963316	0.23497267	0.888865	1.0	9925
GOBP_POSITIVE_REGULATION_OF_GLIOGENESIS	90	0.29534283	1196133	0.15371901	0.8882353	1.0	6130
GOBP_POSITIVE_REGULATION_OF_NEURAL_PRECURSOR_CELL_PROLIFERATION	83	0.30137292	11960828	0.15646258	0.8869141	1.0	5122
GOBP_RNA_3_END_PROCESSING	96	0.29863378	11953131	0.15721232	0.88883877	1.0	5438
GOBP_REGULATION_OF_INSULIN_SECRETION	217	0.26314718	11951959	0.11235955	0.8878114	1.0	3482
GOBP_NEGATIVE_REGULATION_OF_CD4_POSITIVE_ALPHA_BETA_T_CELL_DIFFERENTIATION	25	0.38732123	11947888	0.22071308	0.88821375	1.0	3559
GOBP_REGULATION_OF_PROTEIN_SUMOYLATION	25	0.38992876	1194668	0.22486289	0.88720125	1.0	5871
GOBP_VENTRICULAR_TRABECULA_MYOCARDIUM_MORPHOGENESIS	17	0.42872906	11945571	0.23809524	0.8861682	1.0	3754
GOBP_POSITIVE_REGULATION_OF_VOLTAGE_GATED_POTASSIUM_CHANNEL_ACTIVITY	16	0.4236389	11934816	0.22905028	0.8894968	1.0	6916
GOBP_NEGATIVE_REGULATION_OF_BONE_MINERALIZATION	19	0.41602534	11930721	0.23352166	0.88981694	1.0	8475
GOBP_POSITIVE_REGULATION_OF_MULTICELLULAR_ORGANISM_GROWTH	42	0.34081593	11928133	0.20577617	0.8893788	1.0	3525
GOBP_GLUTAMINE_FAMILY_AMINO_ACID_BIOSYNTHETIC_PROCESS	15	0.43743202	11924514	0.23616236	0.8894579	1.0	8648
GOBP_CELLULAR_SENESCENCE	89	0.2958171	11919695	0.16778524	0.8900489	1.0	2517
GOBP_NEGATIVE_REGULATION_OF_BLOOD_PRESSURE	67	0.31010595	11917576	0.18717505	0.889464	1.0	4896
GOBP_ENDOSOME_TO_LYSOSOME_TRANSPORT	69	0.31458378	11914184	0.17667238	0.88945013	1.0	5340
GOBP_REGULATION_OF_DNA_REPAIR	209	0.2618282	11912271	0.10060976	0.8887659	1.0	4925
GOBP_REGULATION_OF_SYNAPSE_MATURATION	23	0.39492902	11909014	0.22924188	0.888721	1.0	4495
GOBP_PHOSPHATIDYLCHOLINE_METABOLIC_PROCESS	61	0.31774917	11904533	0.19064125	0.8891879	1.0	5088
GOBP_KERATINOCYTE_DEVELOPMENT	17	0.4215772	11885599	0.25228518	0.8964767	1.0	4116
GOBP_GLYCOSYL_COMPOUND_CATABOLIC_PROCESS	28	0.37427208	11883883	0.22545454	0.8957148	1.0	3686
GOBP_REGULATION_OF_HEAT_GENERATION	16	0.42628503	11883757	0.2514507	0.89421433	1.0	2060
GOBP_REGULATION_OF_CD4_POSITIVE_ALPHA_BETA_T_CELL_DIFFERENTIATION	57	0.32275492	11880976	0.21136767	0.8939583	1.0	5655
GOBP_RESPIRATORY_SYSTEM_DEVELOPMENT	266	0.2521268	1187935	0.113905326	0.8931708	1.0	5520
GOBP_NEGATIVE_REGULATION_OF_SMOOTHENED_SIGNALING_PATHWAY	40	0.34548452	11877018	0.20689656	0.8927238	1.0	4077
GOBP_CELL_CELL_SIGNALING_BY_WNT	454	0.24100065	11871803	0.06696428	0.89364576	1.0	5183
GOBP_VACUOLAR_ACIDIFICATION	25	0.37913615	1186559	0.21252371	0.8949893	1.0	5562
GOBP_COLLAGEN_CATABOLIC_PROCESS	40	0.34385377	11856681	0.21043165	0.89765894	1.0	5757
GOBP_REGULATION_OF_PROTEIN_LOCALIZATION_TO_ENDOSOME	15	0.43633923	11853039	0.23507462	0.89783895	1.0	3029
GOBP_CELLULAR_RESPONSE_TO_CHOLESTEROL	22	0.39195928	11851761	0.23146474	0.89685196	1.0	6171
GOBP_RNA_LOCALIZATION	168	0.26718995	11850591	0.13435115	0.8958237	1.0	4967
GOBP_NEGATIVE_REGULATION_OF_LIPID_LOCALIZATION	60	0.312976	11848487	0.18608414	0.89527607	1.0	6171
GOBP_MRNA_TRANSPORT	111	0.28509846	11847976	0.16390729	0.8939788	1.0	4293
GOBP_NEGATIVE_REGULATION_OF_SYSTEMIC_ARTERIAL_BLOOD_PRESSURE	31	0.35683075	11846427	0.21824686	0.8931711	1.0	4896
GOBP_POSITIVE_REGULATION_OF_INTERLEUKIN_1_BETA_PRODUCTION	58	0.31834888	11845788	0.19137931	0.8919008	1.0	5794
GOBP_NEGATIVE_REGULATION_OF_LEUKOCYTE_CELL_CELL_ADHESION	151	0.2736186	11844418	0.15397082	0.89100873	1.0	4421
GOBP_REGULATION_OF_AMINE_METABOLIC_PROCESS	39	0.34292734	11843561	0.20433997	0.8898708	1.0	6173
GOBP_ACID_SECRETION	57	0.32005173	11843224	0.19217081	0.8885174	1.0	2369
GOBP_REGULATION_OF_FILOPODIUM_ASSEMBLY	56	0.32824382	118425	0.18487395	0.8873559	1.0	2494
GOBP_AORTA_DEVELOPMENT	73	0.3092425	11842349	0.185567	0.8859296	1.0	4475
GOBP_REGULATION_OF_PROTEIN_TARGETING_TO_MITOCHONDRION	21	0.39551723	11841234	0.22810219	0.8849618	1.0	2766
GOBP_SPERM_DNA_CONDENSATION	18	0.41534853	11837115	0.24905661	0.8854129	1.0	286
GOBP_NEGATIVE_REGULATION_OF_SMALL_MOLECULE_METABOLIC_PROCESS	118	0.27885267	1182818	0.17166667	0.88802755	1.0	4965
GOBP_TRANSFORMING_GROWTH_FACTOR_BETA_PRODUCTION	42	0.34002438	11827732	0.21763602	0.88672495	1.0	4627
GOBP_VESICLE_MEDIATED_TRANSPORT_TO_THE_PLASMA_MEMBRANE	153	0.27259243	11826885	0.16425121	0.88563836	1.0	3699
GOBP_POSITIVE_REGULATION_OF_HORMONE_SECRETION	189	0.2630572	11826009	0.1550152	0.8845516	1.0	4035
GOBP_VESICLE_TARGETING_TO_FROM_OR_WITHIN_GOLGI	29	0.365154	11825422	0.23260073	0.8833499	1.0	4182
GOBP_REGULATION_OF_CELL_SHAPE	142	0.27271035	11819073	0.1473851	0.88469356	1.0	4491
GOBP_POSITIVE_REGULATION_OF_CYCLIN_DEPENDENT_PROTEIN_KINASE_ACTIVITY	25	0.38015658	11816632	0.25089607	0.8843791	1.0	4212
GOBP_RESPONSE_TO_INSULIN	258	0.25532916	11813389	0.11702128	0.8844377	1.0	3504
GOBP_HYPOTHALAMUS_DEVELOPMENT	25	0.38268882	11813127	0.23623446	0.8831023	1.0	1801
GOBP_REGULATION_OF_JNK_CASCADE	145	0.2748387	11808504	0.1345515	0.883766	1.0	5695
GOBP_RESPONSE_TO_STEROID_HORMONE	244	0.2511837	11807134	0.118644066	0.8828787	1.0	4417
GOBP_GRANULOCYTE_DIFFERENTIATION	45	0.3309409	11798565	0.22321428	0.8852267	1.0	5644
GOBP_ORGANIC_HYDROXY_COMPOUND_CATABOLIC_PROCESS	56	0.3184054	11794624	0.18398637	0.8856549	1.0	1584
GOBP_RESPONSE_TO_ACETYLCHOLINE	47	0.3347367	11793047	0.2013889	0.88495356	1.0	4380
GOBP_POSITIVE_REGULATION_OF_B_CELL_PROLIFERATION	46	0.3278175	11787665	0.2292769	0.8860536	1.0	1941
GOBP_ORGANIC_ACID_TRANSPORT	362	0.24585053	11784905	0.11851852	0.88582164	1.0	4686
GOBP_PURINE_CONTAINING_COMPOUND_TRANSMEMBRANE_TRANSPORT	24	0.38413832	11783493	0.2264151	0.8850217	1.0	6890
GOBP_ADENOHYPOPHYSIS_DEVELOPMENT	16	0.42318484	11779807	0.25581396	0.8852481	1.0	2470
GOBP_REGULATION_OF_PROTEIN_CATABOLIC_PROCESS	363	0.24375708	11778728	0.100890204	0.884252	1.0	4661
GOBP_TYPE_II_INTERFERON_PRODUCTION	136	0.27220044	11778547	0.14453782	0.882868	1.0	3382
GOBP_REGULATION_OF_PHAGOCYTOSIS	120	0.28554612	11778066	0.19532554	0.88163394	1.0	6234
GOBP_REGULATION_OF_VACUOLE_ORGANIZATION	55	0.32503968	11768402	0.22891566	0.8845733	1.0	5296
GOBP_PROSTANOID_METABOLIC_PROCESS	55	0.31910822	11765724	0.19270833	0.884469	1.0	3973
GOBP_TOLL_LIKE_RECEPTOR_4_SIGNALING_PATHWAY	57	0.3158458	11762872	0.20103987	0.8843009	1.0	4169
GOBP_REGULATION_OF_NUCLEOTIDE_METABOLIC_PROCESS	52	0.32188445	11762636	0.2176259	0.8829823	1.0	6176
GOBP_REGULATION_OF_CD4_POSITIVE_ALPHA_BETA_T_CELL_ACTIVATION	82	0.3002899	11761862	0.19292036	0.8818934	1.0	5779
GOBP_PHOSPHOLIPID_METABOLIC_PROCESS	358	0.24188465	1176011	0.11160714	0.881209	1.0	4549
GOBP_PRESYNAPTIC_ENDOCYTOSIS	80	0.29749557	11759266	0.1840796	0.8801595	1.0	3424
GOBP_B_CELL_ACTIVATION	295	0.2481075	11754645	0.11988304	0.88086843	1.0	3670
GOBP_VACUOLE_ORGANIZATION	217	0.25872967	11748717	0.12539683	0.882106	1.0	5340
GOBP_FORELIMB_MORPHOGENESIS	47	0.33388752	11747972	0.23297492	0.8810003	1.0	4772
GOBP_TYPE_I_INTERFERON_PRODUCTION	130	0.27577606	11745734	0.17447495	0.8806727	1.0	4074
GOBP_REGULATION_OF_T_CELL_DIFFERENTIATION_IN_THYMUS	31	0.35903904	11743665	0.2297794	0.8802074	1.0	4368
GOBP_REGULATION_OF_DOUBLE_STRAND_BREAK_REPAIR	129	0.2756876	11741681	0.1638796	0.8796956	1.0	6145
GOBP_HEMATOPOIETIC_PROGENITOR_CELL_DIFFERENTIATION	180	0.2647291	11741256	0.15323855	0.8784558	1.0	4684
GOBP_SKIN_EPIDERMIS_DEVELOPMENT	160	0.2712162	11738766	0.14821124	0.8781196	1.0	4858
GOBP_TRANSCRIPTION_PREINITIATION_COMPLEX_ASSEMBLY	65	0.30561653	11738453	0.20200334	0.8768672	1.0	4278
GOBP_NEGATIVE_REGULATION_OF_MAPK_CASCADE	181	0.26062426	11735616	0.16329966	0.87676126	1.0	4549
GOBP_MODIFIED_AMINO_ACID_TRANSPORT	47	0.3241751	11726289	0.20070423	0.8795208	1.0	4467
GOBP_ALPHA_AMINO_ACID_CATABOLIC_PROCESS	76	0.30393264	11725386	0.19732441	0.8785466	1.0	3101
GOBP_OSTEOBLAST_DEVELOPMENT	18	0.4099707	11724331	0.23376623	0.87763864	1.0	7519
GOBP_CARBOHYDRATE_HOMEOSTASIS	292	0.24685517	1172394	0.10906298	0.8764342	1.0	3346
GOBP_POSITIVE_REGULATION_OF_PROTEIN_UBIQUITINATION	114	0.27799508	11723435	0.17665616	0.8752827	1.0	5017
GOBP_SYNAPTIC_VESICLE_RECYCLING	89	0.2980829	11721464	0.2043919	0.87480557	1.0	3424
GOBP_NEGATIVE_REGULATION_OF_WNT_SIGNALING_PATHWAY	170	0.26459667	11712366	0.14551084	0.8775228	1.0	4726
GOBP_INSULIN_SECRETION	258	0.2520858	1171217	0.11764706	0.876226	1.0	3504
GOBP_POSITIVE_REGULATION_OF_EPIDERMAL_CELL_DIFFERENTIATION	22	0.38562152	11708007	0.2354049	0.8767419	1.0	2284
GOBP_POSITIVE_REGULATION_OF_TRANSCRIPTION_ELONGATION_BY_RNA_POLYMERASE_II	52	0.31685594	11707215	0.21428572	0.87567776	1.0	3963
GOBP_EXIT_FROM_MITOSIS	27	0.3714658	1170103	0.227758	0.87716734	1.0	766
GOBP_PROSTATE_GLAND_DEVELOPMENT	53	0.32419172	11693897	0.22495274	0.8790466	1.0	6951
GOBP_NEGATIVE_REGULATION_OF_MYOBLAST_DIFFERENTIATION	33	0.35578126	11690097	0.24156305	0.8793168	1.0	4183
GOBP_LIPID_MODIFICATION	202	0.25768757	11682973	0.1484375	0.8810458	1.0	2788
GOBP_POSITIVE_REGULATION_OF_INFLAMMASOME_MEDIATED_SIGNALING_PATHWAY	24	0.37567982	11680813	0.24329159	0.88066	1.0	2354
GOBP_REGULATION_OF_SYNAPTIC_VESICLE_ENDOCYTOSIS	28	0.36645022	11680291	0.24385965	0.8795205	1.0	1787
GOBP_NEGATIVE_REGULATION_OF_AUTOPHAGY	80	0.30065632	11678919	0.2027027	0.8787333	1.0	5628
GOBP_NEGATIVE_REGULATION_OF_CELL_FATE_COMMITMENT	15	0.42034552	11678332	0.26666668	0.87762845	1.0	2776
GOBP_NEGATIVE_REGULATION_OF_AMIDE_METABOLIC_PROCESS	225	0.2552307	11673778	0.14545454	0.8783154	1.0	3633
GOBP_MEMBRANE_BIOGENESIS	60	0.30741492	11672963	0.22033899	0.877347	1.0	1787
GOBP_POSITIVE_REGULATION_OF_CYTOSKELETON_ORGANIZATION	193	0.2594029	11671339	0.14951769	0.8767128	1.0	4212
GOBP_CD8_POSITIVE_ALPHA_BETA_T_CELL_DIFFERENTIATION	21	0.39568907	11669772	0.24768947	0.87600595	1.0	3166
GOBP_GLYCEROPHOSPHOLIPID_BIOSYNTHETIC_PROCESS	166	0.2634552	11668031	0.16062993	0.8754171	1.0	5619
GOBP_PRESYNAPTIC_MODULATION_OF_CHEMICAL_SYNAPTIC_TRANSMISSION	61	0.31633875	11667073	0.21863799	0.874476	1.0	3790
GOBP_PROTEIN_ACYLATION	156	0.2668274	11666605	0.17457886	0.873363	1.0	4932
GOBP_REGULATION_OF_FEAR_RESPONSE	15	0.4347928	11666474	0.2762431	0.8720702	1.0	3453
GOBP_APOPTOTIC_PROCESS_INVOLVED_IN_DEVELOPMENT	45	0.33413598	1166445	0.2172352	0.8716365	1.0	5073
GOBP_POSITIVE_REGULATION_OF_SECRETION	424	0.23862752	11662195	0.091937765	0.8712328	1.0	4922
GOBP_REGULATION_OF_MUSCLE_TISSUE_DEVELOPMENT	56	0.31310856	11661961	0.19763513	0.8700247	1.0	5073
GOBP_NERVOUS_SYSTEM_PROCESS_INVOLVED_IN_REGULATION_OF_SYSTEMIC_ARTERIAL_BLOOD_PRESSURE	22	0.38983467	11660452	0.2567812	0.86938244	1.0	4896
GOBP_LYSOSOMAL_MEMBRANE_ORGANIZATION	15	0.42375556	11660086	0.2434457	0.8682333	1.0	1764
GOBP_RESPONSE_TO_STEROL	34	0.35053596	11657735	0.24193548	0.86797935	1.0	6616
GOBP_NEGATIVE_REGULATION_OF_IMMUNE_EFFECTOR_PROCESS	164	0.26447442	11656408	0.17322835	0.8672759	1.0	4830
GOBP_RESPONSE_TO_HEAT	88	0.28416413	11653836	0.18968385	0.8670594	1.0	4896
GOBP_REGULATION_OF_AUTOPHAGOSOME_ASSEMBLY	45	0.33470017	11652015	0.22780569	0.86650187	1.0	3705
GOBP_RENAL_SYSTEM_PROCESS	128	0.2737618	11650572	0.1824	0.8657706	1.0	5562
GOBP_REGULATION_OF_ACTIVATED_T_CELL_PROLIFERATION	44	0.33266398	11650445	0.2140351	0.86453795	1.0	2710
GOBP_INSULIN_RECEPTOR_SIGNALING_PATHWAY	137	0.2722484	11648606	0.18106312	0.864082	1.0	3404
GOBP_EPIGENETIC_REGULATION_OF_GENE_EXPRESSION	217	0.25310975	11648028	0.13809524	0.8630309	1.0	4728
GOBP_POSITIVE_REGULATION_OF_VIRAL_PROCESS	65	0.3080044	11640755	0.22654867	0.86496234	1.0	1574
GOBP_REGULATION_OF_MIRNA_METABOLIC_PROCESS	85	0.2949316	11638061	0.1895093	0.86491305	1.0	4960
GOBP_REGULATION_OF_TRANSLATION_IN_RESPONSE_TO_STRESS	24	0.37778002	1163702	0.25836432	0.864079	1.0	4779
GOBP_SLEEP	36	0.3413678	1162554	0.24682395	0.8678486	1.0	2339
GOBP_POSITIVE_REGULATION_OF_FILOPODIUM_ASSEMBLY	35	0.34606087	11624993	0.24953096	0.8667915	1.0	2439
GOBP_POSITIVE_REGULATION_OF_IMMUNE_EFFECTOR_PROCESS	299	0.24581178	11624379	0.108029194	0.8658031	1.0	4974
GOBP_REGULATION_OF_AMIDE_METABOLIC_PROCESS	459	0.23660022	11623509	0.08928572	0.86489373	1.0	4308
GOBP_HEAT_GENERATION	23	0.3816209	1161975	0.2597865	0.86524683	1.0	7015
GOBP_REGULATION_OF_CARBOHYDRATE_CATABOLIC_PROCESS	72	0.2998283	1161866	0.20572451	0.8644795	1.0	4639
GOBP_INNER_CELL_MASS_CELL_PROLIFERATION	17	0.410847	11615448	0.24859813	0.864601	1.0	7509
GOBP_NEGATIVE_REGULATION_OF_LEUKOCYTE_PROLIFERATION	104	0.28181276	1161536	0.18387097	0.8633822	1.0	4421
GOBP_CONNECTIVE_TISSUE_DEVELOPMENT	312	0.24417223	11608821	0.11981567	0.86501306	1.0	5533
GOBP_PULMONARY_VALVE_DEVELOPMENT	23	0.38419655	11608673	0.25905797	0.863807	1.0	4895
GOBP_PHOSPHOLIPID_DEPHOSPHORYLATION	40	0.33671972	11607084	0.24912892	0.8632555	1.0	2517
GOBP_NUCLEOSIDE_CATABOLIC_PROCESS	20	0.3861625	11604604	0.260788	0.863008	1.0	2042
GOBP_RETINAL_ROD_CELL_DIFFERENTIATION	21	0.39356977	11603277	0.24319066	0.86236346	1.0	5728
GOBP_AMINE_METABOLIC_PROCESS	127	0.27130014	11594225	0.18624161	0.8650065	1.0	4234
GOBP_T_CELL_DIFFERENTIATION	333	0.2440099	11593969	0.11620795	0.8638456	1.0	5195
GOBP_LYTIC_VACUOLE_ORGANIZATION	98	0.28013128	11591605	0.18679549	0.86367154	1.0	5664
GOBP_POSITIVE_REGULATION_OF_OSTEOBLAST_DIFFERENTIATION	75	0.299657	11590961	0.20655738	0.8627034	1.0	5657
GOBP_ACTIVATION_OF_CYSTEINE_TYPE_ENDOPEPTIDASE_ACTIVITY	15	0.42000255	11590275	0.26024956	0.8617701	1.0	2483
GOBP_INTERMEDIATE_FILAMENT_ORGANIZATION	73	0.29617032	11588645	0.20613287	0.8612574	1.0	4427
GOBP_REGULATION_OF_WNT_SIGNALING_PATHWAY	323	0.24231555	1158787	0.10714286	0.8603616	1.0	4775
GOBP_VESICLE_BUDDING_FROM_MEMBRANE	76	0.29948327	11586504	0.21302816	0.8596938	1.0	4395
GOBP_EXTRINSIC_APOPTOTIC_SIGNALING_PATHWAY	237	0.25142017	11584654	0.15074627	0.859266	1.0	3746
GOBP_NEUTROPHIL_MIGRATION	127	0.27342507	11577485	0.19430485	0.86116123	1.0	2566
GOBP_NEGATIVE_REGULATION_OF_NUCLEAR_DIVISION	68	0.30074432	11573651	0.22644629	0.8616899	1.0	5663
GOBP_WATER_SOLUBLE_VITAMIN_METABOLIC_PROCESS	47	0.3307808	11573056	0.24593128	0.86071604	1.0	3858
GOBP_CEREBRAL_CORTEX_NEURON_DIFFERENTIATION	28	0.36068374	11571294	0.23392858	0.8601889	1.0	1818
GOBP_THYROID_GLAND_DEVELOPMENT	34	0.34973016	1156817	0.24199288	0.8603291	1.0	3864
GOBP_POSITIVE_REGULATION_OF_TELOMERE_MAINTENANCE_IN_RESPONSE_TO_DNA_DAMAGE	15	0.42150405	11566602	0.26195028	0.8597863	1.0	7268
GOBP_RIBOSOMAL_SUBUNIT_EXPORT_FROM_NUCLEUS	17	0.41093054	11565669	0.26775956	0.8589916	1.0	4779
GOBP_REGULATION_OF_CHOLESTEROL_METABOLIC_PROCESS	46	0.3290272	11565247	0.24514991	0.85796165	1.0	4541
GOBP_RENAL_WATER_HOMEOSTASIS	17	0.41641492	11562365	0.26220614	0.8579884	1.0	6600
GOBP_CD8_POSITIVE_ALPHA_BETA_T_CELL_ACTIVATION	54	0.3143024	11554567	0.23916811	0.8601146	1.0	3166
GOBP_CLATHRIN_DEPENDENT_ENDOCYTOSIS	48	0.32446626	11552458	0.22916667	0.8598312	1.0	3423
GOBP_VISUAL_BEHAVIOR	81	0.29312074	11545776	0.20847458	0.86149096	1.0	2215
GOBP_RESPONSE_TO_AXON_INJURY	74	0.2971206	1154405	0.22948074	0.8610071	1.0	5757
GOBP_REGULATION_OF_VIRAL_LIFE_CYCLE	143	0.2680057	11542463	0.18710692	0.86047035	1.0	4663
GOBP_AUTOPHAGOSOME_ORGANIZATION	119	0.27322423	11538981	0.18469217	0.8607551	1.0	3840
GOBP_AMINO_ACID_TRANSMEMBRANE_TRANSPORT	99	0.2830699	11538805	0.207483	0.85962415	1.0	5117
GOBP_RESPONSE_TO_OXYGEN_RADICAL	24	0.3745472	1153792	0.24677716	0.85883546	1.0	4705
GOBP_POSITIVE_REGULATION_OF_MYOBLAST_PROLIFERATION	18	0.40574053	11536553	0.26443204	0.8581709	1.0	2215
GOBP_REGULATION_OF_B_CELL_PROLIFERATION	70	0.29880956	1153064	0.22340426	0.8596116	1.0	3382
GOBP_GLIOGENESIS	390	0.23660383	11526898	0.121522695	0.86003566	1.0	6148
GOBP_REGULATION_OF_CARTILAGE_DEVELOPMENT	73	0.29977024	11523848	0.20812182	0.860184	1.0	5615
GOBP_PROTEIN_DNA_COMPLEX_ASSEMBLY	170	0.25957897	11522639	0.16805324	0.8595247	1.0	3931
GOBP_PROTEIN_DEPOLYMERIZATION	129	0.27065688	11522251	0.20292208	0.85850316	1.0	4106
GOBP_RESPONSE_TO_CORTICOSTEROID	104	0.27995643	11522211	0.18076286	0.85733193	1.0	3482
GOBP_REGULATION_OF_MYOBLAST_PROLIFERATION	23	0.38473535	11520815	0.2797075	0.8567207	1.0	2215
GOBP_PROTEIN_LOCALIZATION_TO_CHROMATIN	45	0.32328585	11519785	0.24131945	0.8560008	1.0	7150
GOBP_REGULATION_OF_DENDRITE_MORPHOGENESIS	97	0.2810042	11517913	0.1983471	0.8556387	1.0	3530
GOBP_COPPER_ION_TRANSPORT	16	0.41904458	11517242	0.2942346	0.8547096	1.0	4008
GOBP_HETEROCHROMATIN_ORGANIZATION	94	0.28745115	11515455	0.18438539	0.85432005	1.0	2965
GOBP_DOPAMINERGIC_NEURON_DIFFERENTIATION	47	0.32376707	11515148	0.22782609	0.8532809	1.0	5493
GOBP_POSITIVE_REGULATION_OF_FATTY_ACID_OXIDATION	22	0.38374746	1151299	0.27985075	0.85299194	1.0	1603
GOBP_POSITIVE_REGULATION_OF_STRIATED_MUSCLE_CELL_DIFFERENTIATION	59	0.30950907	11504698	0.22024867	0.8554336	1.0	5403
GOBP_REGULATION_OF_WNT_SIGNALING_PATHWAY_PLANAR_CELL_POLARITY_PATHWAY	15	0.41693223	11503769	0.2800752	0.85465354	1.0	6815
GOBP_DEFENSE_RESPONSE_TO_BACTERIUM	371	0.2391698	11503669	0.13105413	0.85352904	1.0	5454
GOBP_RESPONSE_TO_LIGHT_STIMULUS	326	0.242124	11503549	0.1402985	0.85241467	1.0	3921
GOBP_MODULATION_BY_SYMBIONT_OF_ENTRY_INTO_HOST	54	0.31194264	11500756	0.24444444	0.8524042	1.0	3712
GOBP_LIMBIC_SYSTEM_DEVELOPMENT	117	0.2722538	11496942	0.19572368	0.85285246	1.0	3702
GOBP_RNA_CAPPING	27	0.36788687	11492394	0.2725632	0.8536134	1.0	5291
GOBP_POSITIVE_REGULATION_OF_TYPE_II_INTERFERON_PRODUCTION	81	0.29083228	11492097	0.21753794	0.85260445	1.0	4760
GOBP_EPITHELIAL_CELL_CELL_ADHESION	16	0.41577536	11492089	0.27171904	0.8514489	1.0	312
GOBP_NATURAL_KILLER_CELL_ACTIVATION	124	0.26984313	11487292	0.19604613	0.8523705	1.0	2710
GOBP_RESPONSE_TO_ZINC_ION	38	0.34078798	11483341	0.25309736	0.85290873	1.0	5479
GOBP_ASTROCYTE_DIFFERENTIATION	92	0.2865569	11477824	0.21006945	0.85416234	1.0	6951
GOBP_INTERLEUKIN_1_BETA_PRODUCTION	100	0.27772427	11474983	0.234375	0.85420316	1.0	5794
GOBP_VESICLE_MEDIATED_TRANSPORT_IN_SYNAPSE	267	0.24543777	11474769	0.15653495	0.85313255	1.0	4627
GOBP_REGULATION_OF_CELL_GROWTH	444	0.23376158	11474612	0.114893615	0.8520576	1.0	4964
GOBP_NEGATIVE_REGULATION_OF_PROTEASOMAL_PROTEIN_CATABOLIC_PROCESS	52	0.3158841	11474452	0.2517361	0.8509767	1.0	5782
GOBP_RESPONSE_TO_SALT	341	0.24240416	11472166	0.13913043	0.8507574	1.0	4495
GOBP_MITOTIC_G1_S_TRANSITION_CHECKPOINT_SIGNALING	25	0.3700356	1147194	0.2795699	0.8497088	1.0	964
GOBP_BIOMINERAL_TISSUE_DEVELOPMENT	183	0.25515988	11459548	0.184375	0.8536806	1.0	4421
GOBP_NEGATIVE_REGULATION_OF_LYMPHOCYTE_APOPTOTIC_PROCESS	48	0.32351917	11458203	0.24514991	0.8531303	1.0	3190
GOBP_LIPID_HOMEOSTASIS	181	0.255013	11457585	0.18373984	0.85224086	1.0	3512
GOBP_MYOTUBE_DIFFERENTIATION	143	0.2642034	11455913	0.19095477	0.8518093	1.0	5119
GOBP_CELLULAR_MODIFIED_AMINO_ACID_METABOLIC_PROCESS	123	0.26990724	11451387	0.18932039	0.85253274	1.0	3917
GOBP_REGULATION_OF_NEURAL_PRECURSOR_CELL_PROLIFERATION	136	0.26588157	11451355	0.1984	0.85141623	1.0	3421
GOBP_EXTRACELLULAR_MATRIX_ASSEMBLY	45	0.31732452	11451339	0.24416517	0.8502854	1.0	4594
GOBP_SPINDLE_CHECKPOINT_SIGNALING	52	0.3181725	11449413	0.24028268	0.8499455	1.0	3103
GOBP_PROTEIN_LOCALIZATION_TO_CELL_SURFACE	72	0.2941976	11446481	0.2089041	0.8500713	1.0	1939
GOBP_INTERLEUKIN_1_MEDIATED_SIGNALING_PATHWAY	27	0.35707018	11446	0.25795054	0.84915173	1.0	7452
GOBP_VASCULAR_ENDOTHELIAL_GROWTH_FACTOR_RECEPTOR_SIGNALING_PATHWAY	51	0.31922796	11443797	0.25925925	0.84901184	1.0	1758
GOBP_REGULATION_OF_NON_CANONICAL_NF_KAPPAB_SIGNAL_TRANSDUCTION	100	0.27819613	11441329	0.21103896	0.8490204	1.0	3670
GOBP_POSITIVE_REGULATION_OF_CYTOKINE_PRODUCTION_INVOLVED_IN_INFLAMMATORY_RESPONSE	28	0.35887775	1143769	0.2595978	0.8494079	1.0	5655
GOBP_POSITIVE_REGULATION_OF_AXON_EXTENSION	55	0.3113811	11433103	0.2408377	0.8502037	1.0	4964
GOBP_POSTSYNAPTIC_MEMBRANE_ORGANIZATION	48	0.31705025	11430863	0.25952813	0.8500706	1.0	2811
GOBP_NEGATIVE_REGULATION_OF_MULTICELLULAR_ORGANISM_GROWTH	17	0.40877274	11428739	0.27447218	0.84987366	1.0	4062
GOBP_REGULATION_OF_NON_MOTILE_CILIUM_ASSEMBLY	17	0.40710944	11428124	0.28442028	0.8490213	1.0	2105
GOBP_SEROTONIN_TRANSPORT	31	0.35298622	11424054	0.27972028	0.8495427	1.0	2410
GOBP_POSITIVE_REGULATION_OF_CYTOKINE_PRODUCTION_INVOLVED_IN_IMMUNE_RESPONSE	108	0.2750305	11420201	0.1969178	0.85004234	1.0	2710
GOBP_NEGATIVE_REGULATION_OF_RELEASE_OF_CYTOCHROME_C_FROM_MITOCHONDRIA	22	0.37510902	11417807	0.26344085	0.849922	1.0	1124
GOBP_RESPONSE_TO_INTERLEUKIN_1	96	0.27943826	11416965	0.23178808	0.8491543	1.0	4465
GOBP_RESPONSE_TO_ELECTRICAL_STIMULUS	23	0.37874547	11416671	0.28793773	0.8481718	1.0	4395
GOBP_ORGANIC_ANION_TRANSPORT	432	0.23316765	11415892	0.13391557	0.8473982	1.0	4686
GOBP_AMINO_ACID_METABOLIC_PROCESS	269	0.24162467	11415601	0.15568863	0.8464323	1.0	5311
GOBP_RIBONUCLEOSIDE_CATABOLIC_PROCESS	15	0.4155258	1141336	0.30224526	0.8462662	1.0	2042
GOBP_PULMONARY_VALVE_MORPHOGENESIS	19	0.39356875	11413276	0.2753623	0.84519255	1.0	3112
GOBP_NEGATIVE_REGULATION_OF_PROTEIN_UBIQUITINATION	76	0.29119086	11403352	0.2318339	0.84817696	1.0	3455
GOBP_REGULATION_OF_B_CELL_ACTIVATION	140	0.26424673	114024	0.18819776	0.8474663	1.0	3382
GOBP_NUCLEAR_TRANSCRIBED_MRNA_CATABOLIC_PROCESS_EXONUCLEOLYTIC	16	0.40784112	11400672	0.2781955	0.84710664	1.0	1470
GOBP_STRESS_FIBER_ASSEMBLY	117	0.2671208	11396669	0.20065789	0.84766346	1.0	4246
GOBP_MYELOID_CELL_APOPTOTIC_PROCESS	46	0.32351363	1139627	0.25451264	0.84676015	1.0	6113
GOBP_ESTABLISHMENT_OF_RNA_LOCALIZATION	143	0.26429912	1139004	0.20938024	0.8483251	1.0	5955
GOBP_LEUKOCYTE_MEDIATED_IMMUNITY	481	0.23099124	11389749	0.12059621	0.84733003	1.0	4395
GOBP_I_KAPPAB_PHOSPHORYLATION	19	0.39012864	11389265	0.27992633	0.84642226	1.0	2354
GOBP_RENAL_SYSTEM_PROCESS_INVOLVED_IN_REGULATION_OF_BLOOD_VOLUME	16	0.40961173	11384763	0.3025048	0.8472531	1.0	1688
GOBP_MAMMARY_GLAND_DEVELOPMENT	161	0.25934416	11383286	0.20095694	0.84677887	1.0	4602
GOBP_NEGATIVE_REGULATION_OF_INTRINSIC_APOPTOTIC_SIGNALING_PATHWAY	107	0.2725781	11378242	0.21963394	0.84769094	1.0	4623
GOBP_HYALURONAN_CATABOLIC_PROCESS	19	0.39412302	11375965	0.29307282	0.84757084	1.0	1412
GOBP_PROTEIN_LOCALIZATION_TO_GOLGI_APPARATUS	30	0.3514286	11374257	0.25905797	0.8472102	1.0	1491
GOBP_ESTABLISHMENT_OF_CELL_POLARITY	163	0.25867736	11371678	0.18578352	0.84714055	1.0	3774
GOBP_POSITIVE_REGULATION_OF_WOUND_HEALING	62	0.30077922	11368798	0.24077329	0.84732354	1.0	1201
GOBP_POSTSYNAPTIC_SIGNAL_TRANSDUCTION	60	0.3048339	11367823	0.2529511	0.84666276	1.0	4960
GOBP_AROMATIC_AMINO_ACID_FAMILY_CATABOLIC_PROCESS	15	0.4199633	11365237	0.31047618	0.84668314	1.0	4234
GOBP_POSITIVE_REGULATION_OF_MYOTUBE_DIFFERENTIATION	15	0.42458782	11363176	0.3097826	0.8464861	1.0	5910
GOBP_POSITIVE_REGULATION_OF_INSULIN_SECRETION	113	0.27105916	11355885	0.21518987	0.84833735	1.0	3482
GOBP_PYRIDINE_CONTAINING_COMPOUND_BIOSYNTHETIC_PROCESS	23	0.3688561	11352829	0.27850467	0.84854084	1.0	9925
GOBP_RESPONSE_TO_PEPTIDE	455	0.23005408	11350882	0.115384616	0.8483419	1.0	3525
GOBP_VENTRICULAR_SEPTUM_DEVELOPMENT	82	0.28187886	11346353	0.24212272	0.84915745	1.0	4895
GOBP_GAS_TRANSPORT	18	0.4018275	1134512	0.2733945	0.848628	1.0	5491
GOBP_PROTEIN_METHYLATION	103	0.27423847	11344883	0.21943049	0.84767795	1.0	6492
GOBP_REGULATION_OF_VESICLE_FUSION	32	0.34134534	11340109	0.2976827	0.8486447	1.0	2710
GOBP_POSITIVE_REGULATION_OF_DNA_REPAIR	130	0.26822546	1133965	0.23013245	0.8477724	1.0	6214
GOBP_PROTEIN_CONTAINING_COMPLEX_DISASSEMBLY	246	0.2453268	11333805	0.1826484	0.8491803	1.0	3594
GOBP_BIOLOGICAL_PROCESS_INVOLVED_IN_INTRASPECIES_INTERACTION_BETWEEN_ORGANISMS	64	0.29467458	11329942	0.25760287	0.8497137	1.0	1397
GOBP_NUCLEOLUS_ORGANIZATION	17	0.40418568	11327633	0.30876493	0.8496627	1.0	4060
GOBP_LIPOPROTEIN_CATABOLIC_PROCESS	17	0.4056636	11323789	0.3135436	0.85018045	1.0	3059
GOBP_ESTABLISHMENT_OF_TISSUE_POLARITY	65	0.30199593	11319906	0.2585034	0.8507581	1.0	4759
GOBP_MIDBRAIN_DEVELOPMENT	49	0.31793666	11319734	0.27036396	0.8497527	1.0	4759
GOBP_JNK_CASCADE	174	0.25641426	11317456	0.19016394	0.84961843	1.0	3670
GOBP_HEART_VALVE_DEVELOPMENT	65	0.29798266	11316146	0.24448217	0.84905523	1.0	6978
GOBP_INNATE_IMMUNE_RESPONSE_ACTIVATING_CELL_SURFACE_RECEPTOR_SIGNALING_PATHWAY	81	0.28493857	11313902	0.22695035	0.84889054	1.0	5103
GOBP_NEGATIVE_REGULATION_OF_DNA_BINDING	49	0.3120638	11306897	0.2456446	0.8507751	1.0	4148
GOBP_REGULATION_OF_RESPONSE_TO_ENDOPLASMIC_RETICULUM_STRESS	77	0.28850567	11305441	0.23508772	0.8503493	1.0	4523
GOBP_RESPONSE_TO_DIETARY_EXCESS	43	0.32397792	11304814	0.2643885	0.8495777	1.0	6130
GOBP_FAT_CELL_DIFFERENTIATION	263	0.2415078	11303871	0.18322982	0.8489035	1.0	4800
GOBP_POSITIVE_REGULATION_OF_ACUTE_INFLAMMATORY_RESPONSE_TO_ANTIGENIC_STIMULUS	33	0.3448418	11299994	0.28363636	0.8494129	1.0	3084
GOBP_REGULATION_OF_AUTOPHAGY_OF_MITOCHONDRION	30	0.3481728	11296872	0.2833638	0.84969157	1.0	7283
GOBP_GLYCEROLIPID_METABOLIC_PROCESS	376	0.23389028	1129327	0.15926494	0.8500499	1.0	5717
GOBP_MIRNA_METABOLIC_PROCESS	100	0.27678427	11293105	0.25641027	0.8490806	1.0	4970
GOBP_NEGATIVE_REGULATION_OF_ALPHA_BETA_T_CELL_DIFFERENTIATION	30	0.34701067	11291305	0.26770294	0.84877807	1.0	3559
GOBP_NEGATIVE_REGULATION_OF_ASTROCYTE_DIFFERENTIATION	20	0.39046207	11291258	0.31598514	0.8477567	1.0	8235
GOBP_NEGATIVE_REGULATION_OF_B_CELL_ACTIVATION	37	0.3299068	11288952	0.26190478	0.847664	1.0	3128
GOBP_NEGATIVE_REGULATION_OF_VIRAL_PROCESS	99	0.27596298	11287562	0.24592833	0.84719026	1.0	4877
GOBP_AMMONIUM_ION_METABOLIC_PROCESS	26	0.35904196	1128603	0.28947368	0.84677976	1.0	4008
GOBP_REGULATION_OF_NEUROTRANSMITTER_RECEPTOR_ACTIVITY	67	0.2956339	1128531	0.2504259	0.8460649	1.0	2224
GOBP_DETECTION_OF_LIGHT_STIMULUS	54	0.3037912	11284255	0.24390244	0.8454555	1.0	5259
GOBP_SMAD_PROTEIN_SIGNAL_TRANSDUCTION	89	0.2807253	11282668	0.23076923	0.8450824	1.0	6266
GOBP_REGULATION_OF_VOLTAGE_GATED_CALCIUM_CHANNEL_ACTIVITY	43	0.32003692	11274576	0.2792321	0.847456	1.0	3790
GOBP_BIOLOGICAL_PROCESS_INVOLVED_IN_SYMBIOTIC_INTERACTION	252	0.24372873	11271977	0.19119878	0.8474982	1.0	4056
GOBP_MRNA_METHYLATION	17	0.3944565	11270943	0.30612245	0.846955	1.0	2937
GOBP_LIPID_EXPORT_FROM_CELL	59	0.30194083	11270362	0.25182483	0.84614986	1.0	4612
GOBP_REGULATION_OF_NEURON_MATURATION	17	0.39959028	11269846	0.320442	0.84535074	1.0	4208
GOBP_REGULATION_OF_STRIATED_MUSCLE_CELL_DIFFERENTIATION	108	0.2726859	11267421	0.23548922	0.8453217	1.0	4990
GOBP_GLIAL_CELL_DIFFERENTIATION	285	0.23937301	11264285	0.17894737	0.84555435	1.0	6148
GOBP_NEGATIVE_REGULATION_OF_CARTILAGE_DEVELOPMENT	33	0.33794993	11259866	0.281362	0.8463596	1.0	6818
GOBP_HAIR_CYCLE_PHASE	22	0.37506166	1125897	0.30286738	0.8457287	1.0	5345
GOBP_VIRAL_LIFE_CYCLE	236	0.2449095	11256177	0.1984375	0.84583724	1.0	3276
GOBP_MEIOTIC_CHROMOSOME_SEGREGATION	97	0.27169883	11251895	0.23966943	0.8466138	1.0	3860
GOBP_MITOTIC_CELL_CYCLE_PHASE_TRANSITION	444	0.230092	11251467	0.15164521	0.8457464	1.0	3199
GOBP_CELLULAR_RESPONSE_TO_HYPOXIA	115	0.2628976	11250865	0.22772278	0.844936	1.0	3892
GOBP_HIPPOCAMPUS_DEVELOPMENT	86	0.2794209	11250625	0.22712418	0.8440138	1.0	3702
GOBP_HYPERSENSITIVITY	38	0.33332148	11243386	0.26608697	0.84598666	1.0	3084
GOBP_REGULATION_OF_RETINOIC_ACID_RECEPTOR_SIGNALING_PATHWAY	18	0.39236942	11240394	0.3016158	0.8462371	1.0	1431
GOBP_INTRINSIC_APOPTOTIC_SIGNALING_PATHWAY_IN_RESPONSE_TO_OXIDATIVE_STRESS	57	0.30492404	11235343	0.2635135	0.8472102	1.0	3792
GOBP_NEGATIVE_REGULATION_OF_T_CELL_PROLIFERATION	81	0.28349593	11233393	0.24070796	0.8469667	1.0	4421
GOBP_NEGATIVE_REGULATION_OF_LEUKOCYTE_MEDIATED_IMMUNITY	97	0.27665117	11231575	0.23143351	0.84669155	1.0	3634
GOBP_REGULATION_OF_GLIOGENESIS	140	0.2618616	11231059	0.22222222	0.8458695	1.0	6130
GOBP_NEGATIVE_REGULATION_OF_DNA_BINDING_TRANSCRIPTION_FACTOR_ACTIVITY	165	0.25423995	11231008	0.2353896	0.84488815	1.0	5281
GOBP_REGULATION_OF_RESPONSE_TO_CYTOKINE_STIMULUS	152	0.2580113	11228738	0.21797004	0.8447758	1.0	4810
GOBP_ANTERIOR_POSTERIOR_PATTERN_SPECIFICATION	240	0.24271823	11228181	0.2030303	0.84401083	1.0	6439
GOBP_ORGANIC_CYCLIC_COMPOUND_CATABOLIC_PROCESS	474	0.22740312	11227113	0.16666667	0.84346956	1.0	4258
GOBP_EXTRACELLULAR_MATRIX_DISASSEMBLY	37	0.33569258	11221431	0.28880867	0.84471035	1.0	2556
GOBP_IONOTROPIC_GLUTAMATE_RECEPTOR_SIGNALING_PATHWAY	19	0.39007202	11218395	0.29662523	0.8450198	1.0	1971
GOBP_METAPHASE_CHROMOSOME_ALIGNMENT	92	0.27882287	11217792	0.24247226	0.8442372	1.0	4402
GOBP_REGULATION_OF_PRODUCTION_OF_MOLECULAR_MEDIATOR_OF_IMMUNE_RESPONSE	224	0.24459627	11215285	0.2232416	0.8443018	1.0	5900
GOBP_PROTEIN_ACETYLATION	114	0.26480752	11214619	0.22345483	0.8435772	1.0	4863
GOBP_FATTY_ACID_CATABOLIC_PROCESS	109	0.2691692	112132	0.23076923	0.84318376	1.0	5145
GOBP_REGULATION_OF_VASCULATURE_DEVELOPMENT	304	0.23696193	11212518	0.18454936	0.8424673	1.0	5493
GOBP_NEGATIVE_REGULATION_OF_GENE_EXPRESSION_EPIGENETIC	112	0.27177852	1121133	0.26547232	0.84193707	1.0	4728
GOBP_POSITIVE_REGULATION_OF_NUCLEOTIDE_BIOSYNTHETIC_PROCESS	20	0.38180545	11206968	0.30782917	0.8427069	1.0	6169
GOBP_MULTIVESICULAR_BODY_ORGANIZATION	15	0.41413036	1120552	0.3123878	0.8423498	1.0	1764
GOBP_PROTEIN_SUMOYLATION	43	0.3221151	11204947	0.27304965	0.8415906	1.0	8073
GOBP_RESPONSE_TO_MISFOLDED_PROTEIN	24	0.36627147	11202782	0.32389382	0.8414941	1.0	4129
GOBP_NEGATIVE_REGULATION_OF_GLYCOPROTEIN_METABOLIC_PROCESS	16	0.39389634	11201422	0.3	0.84108466	1.0	2522
GOBP_HORMONE_MEDIATED_SIGNALING_PATHWAY	166	0.25502744	11201135	0.22065727	0.8402049	1.0	4781
GOBP_NCRNA_PROCESSING	404	0.22999084	11199118	0.19005848	0.8400121	1.0	5528
GOBP_POSITIVE_REGULATION_OF_NERVOUS_SYSTEM_DEVELOPMENT	384	0.23311701	11196526	0.17138599	0.8401107	1.0	4964
GOBP_POSITIVE_REGULATION_OF_CELL_GROWTH_INVOLVED_IN_CARDIAC_MUSCLE_CELL_DEVELOPMENT	18	0.39257643	111924	0.3068783	0.84080243	1.0	3707
GOBP_NEGATIVE_REGULATION_OF_REPRODUCTIVE_PROCESS	78	0.2895861	11190234	0.2733686	0.84073037	1.0	6312
GOBP_POSITIVE_REGULATION_OF_CYSTEINE_TYPE_ENDOPEPTIDASE_ACTIVITY	145	0.25983524	11189082	0.21518987	0.8401611	1.0	3880
GOBP_NEGATIVE_REGULATION_OF_GLUCONEOGENESIS	20	0.38331392	11187176	0.2709091	0.83995694	1.0	5655
GOBP_LONG_CHAIN_FATTY_ACID_IMPORT_INTO_CELL	18	0.38137618	11183168	0.30499077	0.84069353	1.0	4680
GOBP_NUCLEAR_MEMBRANE_REASSEMBLY	20	0.3863635	11182101	0.31040892	0.8401658	1.0	5160
GOBP_PROTEIN_LOCALIZATION_TO_ENDOSOME	28	0.35403228	11181101	0.3056058	0.83963144	1.0	3411
GOBP_POLY_A_PLUS_MRNA_EXPORT_FROM_NUCLEUS	24	0.36306006	11174179	0.2908438	0.84143543	1.0	5955
GOBP_REGULATED_EXOCYTOSIS	262	0.23808882	11167364	0.18898809	0.84322166	1.0	3741
GOBP_DNA_TEMPLATED_TRANSCRIPTION_ELONGATION	114	0.2644597	1116694	0.2560778	0.8424261	1.0	4107
GOBP_POSITIVE_REGULATION_OF_BEHAVIOR	41	0.32368276	11165224	0.27304348	0.8422212	1.0	1995
GOBP_IMMUNE_RESPONSE_REGULATING_CELL_SURFACE_RECEPTOR_SIGNALING_PATHWAY	283	0.23759544	11164138	0.20579268	0.8417151	1.0	4368
GOBP_POSITIVE_REGULATION_OF_PROTEIN_SECRETION	182	0.25048214	11159655	0.22022839	0.8425206	1.0	4841
GOBP_NEGATIVE_REGULATION_OF_OSSIFICATION	46	0.3194947	11153976	0.2914573	0.84384954	1.0	4896
GOBP_MORPHOGENESIS_OF_AN_EPITHELIAL_FOLD	29	0.3524714	11153198	0.30973452	0.84320027	1.0	6951
GOBP_REGULATION_OF_NEUROGENESIS	486	0.2246508	11151218	0.16411683	0.8429923	1.0	4964
GOBP_NUCLEAR_ENVELOPE_ORGANIZATION	49	0.3112828	1115107	0.28218696	0.8420879	1.0	6316
GOBP_CYTOKINE_PRODUCTION_INVOLVED_IN_IMMUNE_RESPONSE	173	0.25053784	11145115	0.22257552	0.84352404	1.0	3382
GOBP_LACTATION	58	0.30065265	11141657	0.28055078	0.8439377	1.0	3551
GOBP_RRNA_METHYLATION	20	0.37320623	11140219	0.31477928	0.8435201	1.0	5528
GOBP_DNA_DOUBLE_STRAND_BREAK_PROCESSING	19	0.38140634	11138196	0.3130755	0.84341186	1.0	5373
GOBP_NEGATIVE_REGULATION_OF_CALCIUM_ION_TRANSPORT	76	0.2843529	11137275	0.27366608	0.8428285	1.0	5627
GOBP_REGULATION_OF_TELOMERE_MAINTENANCE_IN_RESPONSE_TO_DNA_DAMAGE	20	0.37396842	11134578	0.30514705	0.8429088	1.0	3425
GOBP_REGULATION_OF_PROTEIN_SECRETION	323	0.23454043	11132941	0.18816389	0.8426553	1.0	4841
GOBP_SKELETAL_MUSCLE_SATELLITE_CELL_PROLIFERATION	19	0.38925114	11132112	0.29616088	0.84207195	1.0	2416
GOBP_POSITIVE_REGULATION_OF_CARTILAGE_DEVELOPMENT	32	0.33699885	11130764	0.27827647	0.84166896	1.0	5615
GOBP_CELL_ACTIVATION_INVOLVED_IN_IMMUNE_RESPONSE	320	0.23346813	11128901	0.21167883	0.8414887	1.0	4368
GOBP_POSITIVE_REGULATION_OF_INTERLEUKIN_1_PRODUCTION	68	0.29055157	1112439	0.27474403	0.84241676	1.0	5794
GOBP_SMOOTHENED_SIGNALING_PATHWAY_INVOLVED_IN_DORSAL_VENTRAL_NEURAL_TUBE_PATTERNING	16	0.4021683	11122191	0.3078394	0.84238285	1.0	2646
GOBP_RESPONSE_TO_INTERLEUKIN_17	26	0.35603335	11119206	0.2843866	0.8426065	1.0	5655
GOBP_ACTIVATION_OF_CYSTEINE_TYPE_ENDOPEPTIDASE_ACTIVITY_INVOLVED_IN_APOPTOTIC_PROCESS	76	0.28296655	11115831	0.278157	0.84301525	1.0	4858
GOBP_REGULATION_OF_MULTICELLULAR_ORGANISM_GROWTH	88	0.2728591	11112269	0.26020408	0.84350836	1.0	4181
GOBP_POSITIVE_REGULATION_OF_MITOCHONDRION_ORGANIZATION	76	0.2801126	11108296	0.26573426	0.8440942	1.0	5002
GOBP_GLUTAMINE_FAMILY_AMINO_ACID_CATABOLIC_PROCESS	23	0.36414465	11106119	0.31509435	0.8439899	1.0	761
GOBP_NEGATIVE_REGULATION_OF_TOR_SIGNALING	73	0.28410697	11105655	0.26324788	0.843235	1.0	3331
GOBP_POSITIVE_REGULATION_OF_CELL_GROWTH	197	0.24589366	11105477	0.22644377	0.8423662	1.0	4964
GOBP_NEGATIVE_REGULATION_OF_B_CELL_MEDIATED_IMMUNITY	15	0.4033997	11102964	0.3275563	0.84242797	1.0	4170
GOBP_PROCESS_UTILIZING_AUTOPHAGIC_MECHANISM	490	0.22366919	1110265	0.1764706	0.8416239	1.0	4549
GOBP_CELLULAR_RESPONSE_TO_CARBOHYDRATE_STIMULUS	163	0.2521988	11100615	0.2328125	0.8414939	1.0	3482
GOBP_RESPONSE_TO_HYDROGEN_PEROXIDE	92	0.27329865	11099174	0.25042018	0.8410944	1.0	5944
GOBP_NEGATIVE_REGULATION_OF_CHONDROCYTE_DIFFERENTIATION	26	0.3511068	11093943	0.2985348	0.8422882	1.0	5272
GOBP_MEIOSIS_I_CELL_CYCLE_PROCESS	134	0.25663075	11092355	0.22061191	0.84198487	1.0	3860
GOBP_SYNAPTIC_VESICLE_MATURATION	28	0.3533893	11089174	0.3130755	0.8423945	1.0	5186
GOBP_REGULATION_OF_SPINDLE_ORGANIZATION	44	0.31542084	11083378	0.29202038	0.8438772	1.0	6245
GOBP_PROTEIN_LOCALIZATION_TO_EXTRACELLULAR_REGION	428	0.22517541	11077327	0.18476728	0.8453069	1.0	4841
GOBP_REGULATION_OF_TYPE_I_INTERFERON_MEDIATED_SIGNALING_PATHWAY	46	0.31118166	11073081	0.28965518	0.84603226	1.0	4810
GOBP_REGULATION_OF_SYSTEMIC_ARTERIAL_BLOOD_PRESSURE	126	0.2599069	11069804	0.27317882	0.84641194	1.0	4896
GOBP_GLYCEROL_METABOLIC_PROCESS	21	0.3756283	11066275	0.3365019	0.8468599	1.0	96
GOBP_POSITIVE_REGULATION_OF_HISTONE_METHYLATION	17	0.4010065	11065619	0.3339416	0.846179	1.0	3278
GOBP_REGULATION_OF_LEUKOCYTE_MEDIATED_IMMUNITY	286	0.2336826	1106405	0.22463769	0.8458529	1.0	4974
GOBP_POSITIVE_REGULATION_OF_VASCULATURE_DEVELOPMENT	177	0.25001782	11061187	0.23137876	0.84609705	1.0	5994
GOBP_EXPORT_ACROSS_PLASMA_MEMBRANE	71	0.28649926	11060286	0.2932862	0.84553796	1.0	5274
GOBP_TUBE_FORMATION	181	0.2487904	11054343	0.22903226	0.84696454	1.0	4706
GOBP_REGULATION_OF_CELL_CYCLE_PHASE_TRANSITION	433	0.22489078	11051699	0.19886364	0.8471407	1.0	5663
GOBP_REGULATION_OF_CHOLESTEROL_STORAGE	23	0.36440453	11049278	0.31123388	0.84722406	1.0	4523
GOBP_EMBRYONIC_BRAIN_DEVELOPMENT	25	0.35138512	11044376	0.3127413	0.8483559	1.0	7517
GOBP_CYTOSOLIC_PATTERN_RECOGNITION_RECEPTOR_SIGNALING_PATHWAY	149	0.25235042	11041951	0.2432	0.84844416	1.0	3140
GOBP_POSITIVE_REGULATION_OF_NERVOUS_SYSTEM_PROCESS	51	0.3017241	11041338	0.27522936	0.8477644	1.0	2760
GOBP_REGULATION_OF_DEFENSE_RESPONSE_TO_VIRUS_BY_HOST	45	0.305452	11040065	0.3118644	0.8473625	1.0	5394
GOBP_NEURON_PROJECTION_ORGANIZATION	116	0.26215696	11033992	0.26564884	0.8488377	1.0	3362
GOBP_NEGATIVE_REGULATION_OF_NON_CANONICAL_NF_KAPPAB_SIGNAL_TRANSDUCTION	28	0.34770975	110327	0.33452594	0.84841347	1.0	3970
GOBP_AMINOGLYCAN_CATABOLIC_PROCESS	40	0.31725305	11031363	0.31282952	0.8480098	1.0	2440
GOBP_REGULATION_OF_ACUTE_INFLAMMATORY_RESPONSE_TO_ANTIGENIC_STIMULUS	42	0.3218556	11026708	0.30783242	0.8488959	1.0	3084
GOBP_REGULATION_OF_SMOOTH_MUSCLE_CELL_DIFFERENTIATION	33	0.33317447	11020707	0.3	0.85037655	1.0	986
GOBP_REGULATION_OF_NUCLEOTIDE_BIOSYNTHETIC_PROCESS	35	0.33094904	11019732	0.31657356	0.8498138	1.0	6176
GOBP_METANEPHRIC_NEPHRON_EPITHELIUM_DEVELOPMENT	20	0.37493792	11016744	0.32588455	0.8501106	1.0	1445
GOBP_REGULATION_OF_MUSCLE_HYPERTROPHY	83	0.28100428	11014935	0.2854758	0.8499331	1.0	3923
GOBP_REGULATION_OF_SMALL_MOLECULE_METABOLIC_PROCESS	378	0.2279532	11011661	0.19859155	0.8503478	1.0	4965
GOBP_CELL_CHEMOTAXIS	319	0.23203939	11011093	0.21875	0.849682	1.0	3200
GOBP_MONOCARBOXYLIC_ACID_CATABOLIC_PROCESS	138	0.25598365	11010695	0.24213837	0.8489244	1.0	3512
GOBP_SEQUESTERING_OF_METAL_ION	16	0.3912048	1100963	0.3202847	0.84839374	1.0	4169
GOBP_RESPONSE_TO_COLD	45	0.30815536	11008561	0.30217028	0.8478877	1.0	3415
GOBP_MACROMOLECULE_METHYLATION	210	0.24040963	11003672	0.23622048	0.8489095	1.0	6492
GOBP_REGULATION_OF_PRESYNAPTIC_CYTOSOLIC_CALCIUM_ION_CONCENTRATION	21	0.37264305	11002727	0.29787233	0.84837204	1.0	2128
GOBP_RESPONSE_TO_INTERLEUKIN_4	35	0.32668862	10995321	0.32089552	0.85043234	1.0	2798
GOBP_CELLULAR_RESPONSE_TO_OXYGEN_LEVELS	147	0.24970765	10993663	0.25326797	0.8501732	1.0	3892
GOBP_REGULATION_OF_OXIDATIVE_STRESS_INDUCED_INTRINSIC_APOPTOTIC_SIGNALING_PATHWAY	37	0.3218914	10993322	0.31228667	0.8493943	1.0	3792
GOBP_POSITIVE_REGULATION_OF_PEPTIDE_SECRETION	151	0.25112978	10991229	0.2746365	0.84932107	1.0	3482
GOBP_POSITIVE_REGULATION_OF_VIRAL_LIFE_CYCLE	28	0.35001668	10981839	0.33215547	0.8520623	1.0	325
GOBP_ENDOSOMAL_TRANSPORT	236	0.23904864	10980898	0.2576419	0.85149866	1.0	3435
GOBP_POSITIVE_REGULATION_OF_CELL_ACTIVATION	431	0.22477159	10978453	0.19662921	0.8515674	1.0	3190
GOBP_PROTEIN_LOCALIZATION_TO_CONDENSED_CHROMOSOME	16	0.39312407	10976049	0.33271718	0.85155976	1.0	7841
GOBP_NEGATIVE_REGULATION_OF_CELL_CELL_ADHESION	207	0.24173182	1097581	0.24423963	0.8507579	1.0	6007
GOBP_REGULATION_OF_PROTEIN_STABILITY	309	0.23041227	10974579	0.21906117	0.85032755	1.0	4839
GOBP_REGULATION_OF_DEFENSE_RESPONSE_TO_VIRUS	100	0.26431623	1097266	0.25605536	0.85018814	1.0	5394
GOBP_CELLULAR_COMPONENT_DISASSEMBLY	459	0.22406995	1096859	0.20087336	0.85089415	1.0	3712
GOBP_REGULATION_OF_T_CELL_PROLIFERATION	223	0.24053062	1096839	0.25267994	0.850077	1.0	3404
GOBP_SYNAPTIC_TRANSMISSION_CHOLINERGIC	32	0.32789367	10963967	0.32085562	0.8509719	1.0	2811
GOBP_REGULATION_OF_DNA_TEMPLATED_TRANSCRIPTION_IN_RESPONSE_TO_STRESS	42	0.31613863	10963085	0.31166667	0.85041445	1.0	4421
GOBP_POSITIVE_REGULATION_OF_DIGESTIVE_SYSTEM_PROCESS	17	0.39457208	10962877	0.35074627	0.8496071	1.0	4523
GOBP_PYRIMIDINE_DEOXYRIBONUCLEOTIDE_METABOLIC_PROCESS	20	0.37212247	10961255	0.3621908	0.8493159	1.0	4200
GOBP_DEFENSE_RESPONSE_TO_GRAM_POSITIVE_BACTERIUM	161	0.2483907	10957608	0.28617886	0.8498641	1.0	5351
GOBP_POSITIVE_REGULATION_OF_CAMP_MEDIATED_SIGNALING	29	0.3362329	10956208	0.32635254	0.8495326	1.0	1701
GOBP_REGULATION_OF_UBIQUITIN_PROTEIN_TRANSFERASE_ACTIVITY	42	0.31745946	10954577	0.29241878	0.84930533	1.0	2966
GOBP_MIRNA_TRANSCRIPTION	75	0.280862	10952276	0.29421768	0.8493651	1.0	4960
GOBP_ESTABLISHMENT_OF_ORGANELLE_LOCALIZATION	482	0.22071297	10951717	0.21225071	0.84869355	1.0	4402
GOBP_POSITIVE_REGULATION_OF_UBIQUITIN_PROTEIN_TRANSFERASE_ACTIVITY	20	0.37213343	10943086	0.36120996	0.8512725	1.0	2517
GOBP_MUSCLE_ORGAN_DEVELOPMENT	367	0.22626483	10941026	0.21789321	0.85118157	1.0	5556
GOBP_REGULATION_OF_GLYCOGEN_BIOSYNTHETIC_PROCESS	32	0.33531103	10940275	0.32899627	0.8505832	1.0	1779
GOBP_RESPONSE_TO_OXYGEN_LEVELS	292	0.23180316	10939068	0.22188905	0.8501368	1.0	4208
GOBP_CELLULAR_RESPONSE_TO_HEAT	50	0.29827526	10931826	0.3140351	0.8520292	1.0	4471
GOBP_POSITIVE_REGULATION_OF_CELL_CYCLE_G1_S_PHASE_TRANSITION	59	0.29307455	10930785	0.30120483	0.8515343	1.0	3199
GOBP_REGULATION_OF_ENDOCRINE_PROCESS	56	0.29829806	10928823	0.28546712	0.851505	1.0	3946
GOBP_POSITIVE_REGULATION_OF_VIRAL_GENOME_REPLICATION	27	0.34574318	10927919	0.34814814	0.85096455	1.0	2651
GOBP_POSTSYNAPTIC_NEUROTRANSMITTER_RECEPTOR_INTERNALIZATION	38	0.32308918	109266	0.30122593	0.85059714	1.0	4185
GOBP_T_HELPER_2_CELL_DIFFERENTIATION	21	0.356946	10926167	0.3276515	0.84989655	1.0	5655
GOBP_REGULATION_OF_CELL_CYCLE_CHECKPOINT	48	0.30563533	10925664	0.2956989	0.84919703	1.0	3968
GOBP_FATTY_ACID_TRANSPORT	112	0.25967863	10924141	0.28689885	0.8489169	1.0	4891
GOBP_VIRAL_PROCESS	309	0.231655	10923948	0.23323171	0.8481268	1.0	5636
GOBP_GRANULOCYTE_ACTIVATION	51	0.30450767	10916516	0.31607142	0.85014904	1.0	4111
GOBP_POSITIVE_REGULATION_OF_OSTEOBLAST_PROLIFERATION	15	0.39933196	10915464	0.34971645	0.84969306	1.0	5123
GOBP_MUSCLE_ADAPTATION	133	0.2551562	10912693	0.27563027	0.84989756	1.0	4295
GOBP_MIDDLE_EAR_MORPHOGENESIS	26	0.34720135	10911691	0.3266055	0.8494131	1.0	3207
GOBP_POSITIVE_REGULATION_OF_NF_KAPPAB_TRANSCRIPTION_FACTOR_ACTIVITY	149	0.24974696	10910739	0.26904377	0.84888935	1.0	5621
GOBP_RELAXATION_OF_CARDIAC_MUSCLE	16	0.39694366	10903457	0.34874758	0.8508221	1.0	4295
GOBP_SEMAPHORIN_PLEXIN_SIGNALING_PATHWAY_INVOLVED_IN_NEURON_PROJECTION_GUIDANCE	17	0.38507992	109028	0.33992806	0.85020626	1.0	2178
GOBP_SIGNAL_TRANSDUCTION_INVOLVED_IN_REGULATION_OF_GENE_EXPRESSION	27	0.35004222	10902427	0.3405018	0.8494858	1.0	3792
GOBP_T_CELL_DIFFERENTIATION_IN_THYMUS	106	0.26180872	10900667	0.28877887	0.8493419	1.0	6967
GOBP_POSITIVE_REGULATION_OF_MITOTIC_CELL_CYCLE_PHASE_TRANSITION	94	0.26601592	10899477	0.30066445	0.848937	1.0	3199
GOBP_REGULATION_OF_DOUBLE_STRAND_BREAK_REPAIR_VIA_HOMOLOGOUS_RECOMBINATION	72	0.28078625	10898492	0.329806	0.8484714	1.0	4144
GOBP_REGULATION_OF_RESPIRATORY_BURST	17	0.38655713	1089275	0.33989266	0.8498344	1.0	6989
GOBP_PHOSPHATIDYLCHOLINE_BIOSYNTHETIC_PROCESS	20	0.37592676	10889598	0.3321234	0.8501753	1.0	4815
GOBP_POSITIVE_REGULATION_OF_TUMOR_NECROSIS_FACTOR_SUPERFAMILY_CYTOKINE_PRODUCTION	141	0.25056502	10888069	0.29333332	0.84994775	1.0	4495
GOBP_ORGANIC_ACID_BIOSYNTHETIC_PROCESS	316	0.2281014	10886037	0.235474	0.849921	1.0	4965
GOBP_NATURAL_KILLER_CELL_DIFFERENTIATION	35	0.32050315	1088388	0.315508	0.84989494	1.0	2710
GOBP_T_HELPER_1_CELL_DIFFERENTIATION	28	0.33512345	10881336	0.33086875	0.8500285	1.0	2580
GOBP_INTERMEDIATE_FILAMENT_BASED_PROCESS	94	0.27133957	10877779	0.3087028	0.8505399	1.0	4512
GOBP_COPULATION	22	0.35967192	10875086	0.33272728	0.85073876	1.0	4519
GOBP_NEGATIVE_REGULATION_OF_T_CELL_MEDIATED_IMMUNITY	24	0.35374397	10873562	0.3363472	0.85047036	1.0	2710
GOBP_REGULATION_OF_SYNCYTIUM_FORMATION_BY_PLASMA_MEMBRANE_FUSION	35	0.32453743	1086967	0.3453888	0.8511874	1.0	5253
GOBP_POSITIVE_REGULATION_OF_PHAGOCYTOSIS	86	0.27418354	10868293	0.30224526	0.8508472	1.0	6390
GOBP_LYMPHOCYTE_APOPTOTIC_PROCESS	99	0.26857644	10867587	0.29256198	0.8502997	1.0	5345
GOBP_NEGATIVE_REGULATION_OF_POST_TRANSLATIONAL_PROTEIN_MODIFICATION	93	0.26872078	10864946	0.2792642	0.8504522	1.0	4623
GOBP_RESPONSE_TO_CARBOHYDRATE	216	0.23585428	10864801	0.25686592	0.8496424	1.0	3482
GOBP_GROWTH_HORMONE_SECRETION	22	0.3622864	10864751	0.33571428	0.8488023	1.0	547
GOBP_DOUBLE_STRAND_BREAK_REPAIR	291	0.22797534	10861855	0.22189349	0.84905934	1.0	5662
GOBP_LENS_DEVELOPMENT_IN_CAMERA_TYPE_EYE	90	0.27034497	10858299	0.29139072	0.84955335	1.0	5085
GOBP_POSITIVE_REGULATION_OF_CELL_MORPHOGENESIS	65	0.2856999	10858144	0.3051724	0.84876275	1.0	3619
GOBP_POSITIVE_REGULATION_OF_DNA_TEMPLATED_TRANSCRIPTION_ELONGATION	64	0.28593853	10850627	0.31428573	0.8508612	1.0	4042
GOBP_RESPONSE_TO_PH	44	0.31169105	10850444	0.3413793	0.85006875	1.0	1939
GOBP_RESPONSE_TO_PAIN	46	0.30426767	10847999	0.32517484	0.85013443	1.0	2719
GOBP_CELLULAR_RESPONSE_TO_STEROL	28	0.34486055	10847502	0.33901516	0.8494697	1.0	6171
GOBP_REGULATION_OF_DNA_BINDING_TRANSCRIPTION_FACTOR_ACTIVITY	425	0.22152205	10846751	0.22794117	0.84889054	1.0	5144
GOBP_CD40_SIGNALING_PATHWAY	17	0.3850445	10841398	0.34311926	0.8500713	1.0	3139
GOBP_SYNAPSE_MATURATION	39	0.3173348	10839405	0.3432282	0.85000664	1.0	4495
GOBP_GLYCOLIPID_CATABOLIC_PROCESS	16	0.38001752	10837508	0.3562387	0.84989417	1.0	3159
GOBP_POST_FERTILIZATION_EPIGENETIC_REGULATION_OF_GENE_EXPRESSION	22	0.36297467	10834513	0.34799236	0.85018253	1.0	4597
GOBP_POSITIVE_REGULATION_OF_CELL_CYCLE_PHASE_TRANSITION	117	0.25956038	10834088	0.302589	0.8494972	1.0	6808
GOBP_CELLULAR_RESPONSE_TO_STEROID_HORMONE_STIMULUS	179	0.24258442	10832298	0.26929134	0.8493602	1.0	4417
GOBP_NEGATIVE_REGULATION_OF_SMAD_PROTEIN_SIGNAL_TRANSDUCTION	15	0.3949647	10830331	0.35150376	0.8493157	1.0	6130
GOBP_TRANSCRIPTION_ELONGATION_BY_RNA_POLYMERASE_II	95	0.26579338	10828935	0.3133117	0.84904444	1.0	4107
GOBP_ROOF_OF_MOUTH_DEVELOPMENT	100	0.26396433	10824082	0.294702	0.85007334	1.0	5389
GOBP_NEGATIVE_REGULATION_OF_MYELOID_LEUKOCYTE_DIFFERENTIATION	60	0.28904232	1082238	0.32337433	0.8499222	1.0	4796
GOBP_SUPEROXIDE_METABOLIC_PROCESS	69	0.27880764	10816635	0.30018082	0.85138905	1.0	4419
GOBP_REGULATION_OF_SMAD_PROTEIN_SIGNAL_TRANSDUCTION	46	0.29765058	10812566	0.30935252	0.85218084	1.0	6130
GOBP_REGULATION_OF_MEIOTIC_CELL_CYCLE	58	0.28870538	10811746	0.34046346	0.8516483	1.0	6312
GOBP_REGULATION_OF_RELEASE_OF_CYTOCHROME_C_FROM_MITOCHONDRIA	50	0.30600756	10810202	0.32596686	0.8513772	1.0	3743
GOBP_RNA_METHYLATION	74	0.27859065	10808682	0.2987013	0.85115206	1.0	5690
GOBP_NEGATIVE_REGULATION_OF_INTRACELLULAR_TRANSPORT	68	0.28397214	10808272	0.32258064	0.8504666	1.0	4255
GOBP_REGULATION_OF_LYMPHOCYTE_APOPTOTIC_PROCESS	75	0.27617195	10808084	0.34320557	0.84970486	1.0	3502
GOBP_REGULATION_OF_ESTABLISHMENT_OF_PROTEIN_LOCALIZATION_TO_MITOCHONDRION	26	0.35082033	10804951	0.34246576	0.8500645	1.0	2766
GOBP_REGULATION_OF_CIRCADIAN_RHYTHM	126	0.25318637	10804877	0.27366608	0.8492548	1.0	2766
GOBP_OSSIFICATION	445	0.21921954	10804738	0.23571429	0.8484792	1.0	5657
GOBP_CARDIAC_MUSCLE_ADAPTATION	31	0.3293675	10802034	0.34488735	0.8487194	1.0	7112
GOBP_REGULATION_OF_MUSCLE_ADAPTATION	106	0.26182058	1080178	0.31928688	0.84799707	1.0	4295
GOBP_REGULATION_OF_SKELETAL_MUSCLE_CELL_PROLIFERATION	16	0.38928643	10800763	0.34432235	0.8475563	1.0	1703
GOBP_ENDOSOME_ORGANIZATION	67	0.28492042	10797067	0.30689654	0.8481206	1.0	1764
GOBP_NEUROMUSCULAR_SYNAPTIC_TRANSMISSION	33	0.32186446	1079689	0.32612613	0.8473691	1.0	4422
GOBP_NEGATIVE_REGULATION_OF_LIPID_STORAGE	29	0.34269267	10795454	0.3537906	0.8470975	1.0	6171
GOBP_NEURAL_PRECURSOR_CELL_PROLIFERATION	224	0.23603633	10789597	0.25718608	0.848553	1.0	3627
GOBP_POSITIVE_T_CELL_SELECTION	40	0.3153966	10789164	0.3302239	0.84789705	1.0	5655
GOBP_PRIMARY_NEURAL_TUBE_FORMATION	119	0.253384	1078874	0.3047776	0.8472293	1.0	4602
GOBP_RETINOIC_ACID_RECEPTOR_SIGNALING_PATHWAY	36	0.3182126	10785941	0.34701493	0.8474795	1.0	6234
GOBP_POSITIVE_REGULATION_OF_GRANULOCYTE_CHEMOTAXIS	30	0.33082098	10785145	0.34423077	0.84694916	1.0	1855
GOBP_MRNA_CATABOLIC_PROCESS	237	0.23433344	10783292	0.27659574	0.84686005	1.0	4258
GOBP_CIRCADIAN_SLEEP_WAKE_CYCLE_PROCESS	34	0.3190796	10782253	0.32637572	0.8464409	1.0	2339
GOBP_NEGATIVE_REGULATION_OF_ERBB_SIGNALING_PATHWAY	32	0.3318456	10777049	0.3199269	0.84757364	1.0	4275
GOBP_CELLULAR_NITROGEN_COMPOUND_CATABOLIC_PROCESS	431	0.22050945	10772367	0.24821684	0.84860295	1.0	4258
GOBP_DETECTION_OF_VISIBLE_LIGHT	33	0.32682645	10772173	0.3368984	0.8478787	1.0	5218
GOBP_REGULATION_OF_LIPID_METABOLIC_PROCESS	383	0.22240543	10767484	0.24517088	0.84892285	1.0	4965
GOBP_CHONDROCYTE_DIFFERENTIATION	124	0.25258794	10767081	0.29623568	0.84826016	1.0	5489
GOBP_REGULATION_OF_BLOOD_PRESSURE	218	0.23420942	10763688	0.29110107	0.84872806	1.0	4896
GOBP_POSITIVE_REGULATION_OF_RESPONSE_TO_BIOTIC_STIMULUS	398	0.22041287	10758675	0.26	0.84988713	1.0	2763
GOBP_MYELOID_LEUKOCYTE_MIGRATION	241	0.23148385	10758182	0.26969698	0.8492538	1.0	2041
GOBP_CELL_AGGREGATION	26	0.34569684	10753527	0.3625	0.85022515	1.0	4990
GOBP_REGULATION_OF_P38MAPK_CASCADE	43	0.30721158	10750369	0.33579335	0.85057837	1.0	4882
GOBP_PROTEIN_FOLDING	167	0.24421783	10749562	0.31904763	0.85007256	1.0	4539
GOBP_REGULATION_OF_ERYTHROCYTE_DIFFERENTIATION	47	0.30017895	10744103	0.34751773	0.8513916	1.0	6408
GOBP_IMMUNE_RESPONSE_REGULATING_SIGNALING_PATHWAY	437	0.21964535	10743742	0.26248217	0.850707	1.0	4388
GOBP_ALPHA_BETA_T_CELL_PROLIFERATION	77	0.27518162	10740684	0.31028667	0.8510285	1.0	3140
GOBP_ALCOHOL_BIOSYNTHETIC_PROCESS	143	0.24843034	1073841	0.281198	0.8510798	1.0	5340
GOBP_STEROID_METABOLIC_PROCESS	340	0.2224	10734121	0.25697502	0.851923	1.0	3525
GOBP_SULFUR_AMINO_ACID_BIOSYNTHETIC_PROCESS	15	0.3987411	10732746	0.3457249	0.8515984	1.0	4354
GOBP_REGULATION_OF_AUTOPHAGY	291	0.2270363	10732143	0.27312776	0.8510388	1.0	3808
GOBP_P_BODY_ASSEMBLY	19	0.3655734	10730677	0.36263737	0.85081476	1.0	7258
GOBP_INTRACELLULAR_RECEPTOR_SIGNALING_PATHWAY	325	0.22659735	10729946	0.25834543	0.85029644	1.0	3382
GOBP_NEGATIVE_REGULATION_OF_MRNA_CATABOLIC_PROCESS	72	0.27915445	10729192	0.32460734	0.8497779	1.0	4258
GOBP_POSITIVE_REGULATION_OF_BLOOD_VESSEL_ENDOTHELIAL_CELL_MIGRATION	58	0.289225	10727453	0.3310811	0.8496204	1.0	1758
GOBP_HOMOLOGOUS_CHROMOSOME_PAIRING_AT_MEIOSIS	54	0.2927741	1072712	0.33680555	0.8489335	1.0	3860
GOBP_DETECTION_OF_TEMPERATURE_STIMULUS_INVOLVED_IN_SENSORY_PERCEPTION_OF_PAIN	22	0.352043	10724269	0.3545966	0.84921336	1.0	4896
GOBP_MICROVILLUS_ORGANIZATION	27	0.33812767	10722888	0.34414414	0.84889823	1.0	3421
GOBP_MITOCHONDRIAL_DNA_REPLICATION	16	0.3842273	10721316	0.35150376	0.84872705	1.0	923
GOBP_SMOOTH_MUSCLE_CELL_PROLIFERATION	199	0.2345968	10721164	0.27145085	0.84798545	1.0	5892
GOBP_POSITIVE_REGULATION_OF_TRANSFORMING_GROWTH_FACTOR_BETA_PRODUCTION	21	0.36011952	10719787	0.38214287	0.8477258	1.0	4627
GOBP_ENTRY_INTO_HOST	99	0.26195598	10716377	0.32659933	0.84815645	1.0	3712
GOBP_RNA_CATABOLIC_PROCESS	283	0.23064151	10715722	0.28485757	0.8476126	1.0	3763
GOBP_REGULATION_OF_MYELOID_LEUKOCYTE_MEDIATED_IMMUNITY	92	0.26352108	10715418	0.30795848	0.84695095	1.0	3680
GOBP_STEROL_HOMEOSTASIS	102	0.2579402	10713973	0.3169572	0.8467403	1.0	5692
GOBP_RIBONUCLEOSIDE_METABOLIC_PROCESS	33	0.32547694	10711402	0.33212996	0.84690696	1.0	2042
GOBP_NEGATIVE_T_CELL_SELECTION	15	0.39309466	10706327	0.3505535	0.84799457	1.0	32
GOBP_LYMPHOCYTE_MEDIATED_IMMUNITY	364	0.22058275	10701547	0.28257686	0.84897524	1.0	4974
GOBP_NEGATIVE_REGULATION_OF_LIPID_TRANSPORT	35	0.31707394	10698171	0.35149384	0.8494644	1.0	2980
GOBP_CELLULAR_RESPONSE_TO_LIGHT_STIMULUS	114	0.25529802	10697923	0.33825943	0.8487674	1.0	3837
GOBP_REGULATION_OF_TRANSLATIONAL_INITIATION_IN_RESPONSE_TO_STRESS	15	0.39668566	10692655	0.3586338	0.84998095	1.0	3404
GOBP_REGULATION_OF_TUMOR_NECROSIS_FACTOR_MEDIATED_SIGNALING_PATHWAY	41	0.30507386	10692505	0.3390476	0.84925354	1.0	4796
GOBP_MYOBLAST_PROLIFERATION	28	0.3397327	10687709	0.34380776	0.85030854	1.0	5073
GOBP_PYRIMIDINE_CONTAINING_COMPOUND_METABOLIC_PROCESS	63	0.2789629	1068724	0.34904015	0.8497024	1.0	3414
GOBP_APPENDAGE_DEVELOPMENT	207	0.23284443	10672593	0.29237947	0.85434705	1.0	4895
GOBP_REGULATION_OF_CELL_MORPHOGENESIS	273	0.22756062	1067247	0.30107528	0.85360515	1.0	4525
GOBP_ENDOPLASMIC_RETICULUM_UNFOLDED_PROTEIN_RESPONSE	68	0.2805617	10671693	0.3415929	0.8531164	1.0	5370
GOBP_POSITIVE_REGULATION_OF_PLASMA_MEMBRANE_BOUNDED_CELL_PROJECTION_ASSEMBLY	115	0.25643831	10671277	0.31711408	0.8524789	1.0	4792
GOBP_CD4_POSITIVE_ALPHA_BETA_T_CELL_ACTIVATION	132	0.25050795	10670999	0.32427844	0.85178965	1.0	5779
GOBP_SPROUTING_ANGIOGENESIS	131	0.25077748	10670682	0.32847896	0.8511301	1.0	1551
GOBP_NUCLEAR_CHROMOSOME_SEGREGATION	307	0.22505261	10665419	0.29848486	0.852357	1.0	3866
GOBP_REGULATION_OF_CHROMOSOME_ORGANIZATION	241	0.23146099	10665	0.290625	0.85172856	1.0	2966
GOBP_NEGATIVE_REGULATION_OF_TRANSMEMBRANE_RECEPTOR_PROTEIN_SERINE_THREONINE_KINASE_SIGNALING_PATHWAY	147	0.24709149	10664632	0.31378764	0.85108304	1.0	4684
GOBP_B_CELL_MEDIATED_IMMUNITY	194	0.23618966	10662128	0.299843	0.85127187	1.0	4215
GOBP_REGULATION_OF_KERATINOCYTE_MIGRATION	15	0.39906934	10655867	0.38790035	0.85294926	1.0	4427
GOBP_MODULATION_OF_EXCITATORY_POSTSYNAPTIC_POTENTIAL	63	0.2775554	10648676	0.3611111	0.8548605	1.0	3790
GOBP_NATURAL_KILLER_CELL_CYTOKINE_PRODUCTION	30	0.32784677	10647244	0.35873607	0.85463756	1.0	3084
GOBP_RESPONSE_TO_UNFOLDED_PROTEIN	110	0.25555548	10646564	0.34170854	0.8541187	1.0	4957
GOBP_HYDROGEN_PEROXIDE_METABOLIC_PROCESS	55	0.2896656	10646005	0.34053156	0.85353935	1.0	4149
GOBP_HOMOTYPIC_CELL_CELL_ADHESION	84	0.26576456	1064476	0.32148626	0.8532361	1.0	6863
GOBP_COCHLEA_DEVELOPMENT	50	0.28517777	10637602	0.33274648	0.8551902	1.0	1572
GOBP_MITOCHONDRIAL_GENOME_MAINTENANCE	36	0.31683648	10633088	0.34183672	0.856127	1.0	1121
GOBP_POSITIVE_REGULATION_OF_LYMPHOCYTE_DIFFERENTIATION	139	0.24923083	10630449	0.31428573	0.85635096	1.0	3190
GOBP_STRIATED_MUSCLE_ADAPTATION	53	0.2921485	10629369	0.35869566	0.85597336	1.0	3923
GOBP_CENTROSOME_DUPLICATION	75	0.27134916	10628874	0.35198557	0.855396	1.0	2104
GOBP_POSITIVE_REGULATION_OF_LIPID_CATABOLIC_PROCESS	32	0.3214307	10624996	0.35634327	0.8560401	1.0	2494
GOBP_ATTACHMENT_OF_SPINDLE_MICROTUBULES_TO_KINETOCHORE	46	0.30042395	10624896	0.36555362	0.8552983	1.0	3719
GOBP_LENS_MORPHOGENESIS_IN_CAMERA_TYPE_EYE	28	0.33431134	10624716	0.3688213	0.8545942	1.0	5085
GOBP_PROGESTERONE_METABOLIC_PROCESS	19	0.3646012	10623808	0.36431226	0.8541701	1.0	3001
GOBP_GOLGI_LOCALIZATION	15	0.3914252	10622336	0.3614679	0.8539572	1.0	2851
GOBP_PHAGOCYTOSIS	232	0.23164508	10620401	0.32591414	0.85385907	1.0	5664
GOBP_ACTIN_FILAMENT_BUNDLE_ORGANIZATION	179	0.23982681	10620308	0.33438987	0.8531225	1.0	4246
GOBP_INTERFERON_MEDIATED_SIGNALING_PATHWAY	82	0.26644453	10619441	0.3378608	0.85264635	1.0	6130
GOBP_DE_NOVO_PROTEIN_FOLDING	37	0.311064	10617745	0.3631579	0.85250276	1.0	6274
GOBP_REGULATION_OF_LOW_DENSITY_LIPOPROTEIN_PARTICLE_CLEARANCE	15	0.38875815	1061418	0.3952569	0.8530579	1.0	4215
GOBP_REGULATION_OF_DNA_TEMPLATED_TRANSCRIPTION_INITIATION	85	0.2657813	10609092	0.35304055	0.8541922	1.0	4473
GOBP_MIDBODY_ABSCISSION	16	0.37839946	10608468	0.40619308	0.8536447	1.0	1764
GOBP_RESCUE_OF_STALLED_RIBOSOME	30	0.33036503	10607855	0.3639775	0.85309625	1.0	1306
GOBP_MEMBRANE_REPOLARIZATION	48	0.29887053	1060655	0.34954956	0.85278654	1.0	5044
GOBP_NEGATIVE_REGULATION_OF_CELL_CYCLE_G1_S_PHASE_TRANSITION	73	0.27254492	10605949	0.37308347	0.8522562	1.0	4802
GOBP_REGULATION_OF_SPINDLE_CHECKPOINT	22	0.3575506	10602412	0.37338263	0.852802	1.0	3968
GOBP_REGULATION_OF_ALPHA_BETA_T_CELL_ACTIVATION	146	0.24358605	1060013	0.31780365	0.8528774	1.0	3181
GOBP_REGULATION_OF_BIOLOGICAL_PROCESS_INVOLVED_IN_SYMBIOTIC_INTERACTION	64	0.28020337	10594393	0.3653846	0.85425127	1.0	3712
GOBP_REGULATION_OF_DNA_RECOMBINATION	132	0.24939993	10590371	0.34551495	0.85496724	1.0	4844
GOBP_CERAMIDE_BIOSYNTHETIC_PROCESS	68	0.2781426	10583757	0.3444056	0.8566796	1.0	2724
GOBP_NEGATIVE_REGULATION_OF_MYELOID_CELL_APOPTOTIC_PROCESS	24	0.3425165	10583397	0.37148216	0.85605276	1.0	3680
GOBP_REGULATION_OF_CELLULAR_KETONE_METABOLIC_PROCESS	165	0.2384689	10582486	0.3219512	0.8556145	1.0	2664
GOBP_ENDOCRINE_PROCESS	111	0.255433	10581319	0.34557596	0.85530317	1.0	4149
GOBP_SKELETAL_MUSCLE_CONTRACTION	43	0.2984871	10574883	0.3626571	0.8568932	1.0	1748
GOBP_POSITIVE_REGULATION_OF_INTERLEUKIN_8_PRODUCTION	58	0.28718868	10572219	0.36851212	0.8571026	1.0	5900
GOBP_REGULATION_OF_CELLULAR_RESPONSE_TO_INSULIN_STIMULUS	89	0.26569358	10571754	0.3413793	0.85651726	1.0	3404
GOBP_MORPHOGENESIS_OF_A_POLARIZED_EPITHELIUM	90	0.26226434	10570643	0.3523654	0.8561713	1.0	4759
GOBP_NEUTROPHIL_HOMEOSTASIS	32	0.32186934	1056735	0.37634408	0.8566066	1.0	901
GOBP_CELLULAR_RESPONSE_TO_ZINC_ION	16	0.37939143	10567065	0.3747646	0.85596293	1.0	5479
GOBP_NEGATIVE_REGULATION_OF_CELL_ADHESION	313	0.22265182	10559182	0.3001464	0.8580797	1.0	5757
GOBP_AMIDE_TRANSPORT	426	0.21549888	10558785	0.3005698	0.85748523	1.0	3546
GOBP_REGULATION_OF_T_CELL_MEDIATED_CYTOTOXICITY	56	0.28148362	10553962	0.34408602	0.85851604	1.0	3084
GOBP_NUCLEOTIDE_EXCISION_REPAIR	78	0.26528916	10550472	0.35231316	0.85908055	1.0	2072
GOBP_REACTIVE_OXYGEN_SPECIES_METABOLIC_PROCESS	248	0.22623475	10550424	0.3298969	0.85834247	1.0	5072
GOBP_REGULATION_OF_ADAPTIVE_IMMUNE_RESPONSE	231	0.22810239	10549716	0.31950846	0.85785323	1.0	3139
GOBP_REGULATION_OF_CALCIUM_ION_TRANSPORT	295	0.2233211	10549628	0.32326284	0.85713	1.0	6303
GOBP_MACROPHAGE_ACTIVATION_INVOLVED_IN_IMMUNE_RESPONSE	21	0.35046774	10546405	0.3680431	0.8575596	1.0	4111
GOBP_POSITIVE_REGULATION_OF_G_PROTEIN_COUPLED_RECEPTOR_SIGNALING_PATHWAY	32	0.32179546	10543097	0.35472974	0.85804456	1.0	7040
GOBP_POSITIVE_REGULATION_OF_MRNA_METABOLIC_PROCESS	134	0.24720742	10542363	0.33554816	0.8575623	1.0	3932
GOBP_ANDROGEN_METABOLIC_PROCESS	28	0.33884957	10540547	0.3465704	0.8574805	1.0	7169
GOBP_INNATE_IMMUNE_RESPONSE_ACTIVATING_SIGNALING_PATHWAY	241	0.2282938	10540376	0.3354232	0.8567913	1.0	3140
GOBP_MEIOTIC_CELL_CYCLE_PROCESS	230	0.2295586	1053606	0.32707354	0.8576211	1.0	3860
GOBP_POSITIVE_REGULATION_OF_VASCULAR_PERMEABILITY	21	0.35845214	10534192	0.3831283	0.8575948	1.0	4341
GOBP_CELLULAR_RESPONSE_TO_VIRUS	47	0.2937027	10528696	0.35849056	0.8589544	1.0	3545
GOBP_CELLULAR_RESPONSE_TO_DSRNA	21	0.3555056	10525086	0.3888889	0.85959625	1.0	1218
GOBP_LEUKOCYTE_CELL_CELL_ADHESION	434	0.21653022	10523351	0.3134978	0.8595243	1.0	3324
GOBP_POSITIVE_REGULATION_OF_PROTEIN_CATABOLIC_PROCESS	205	0.23058149	105232	0.3469388	0.858832	1.0	4624
GOBP_GLAND_DEVELOPMENT	481	0.21152864	10521346	0.2905028	0.8587817	1.0	4623
GOBP_STEROID_CATABOLIC_PROCESS	23	0.34571543	10519131	0.3913824	0.858855	1.0	6844
GOBP_REGULATION_OF_LIPOPROTEIN_PARTICLE_CLEARANCE	22	0.353188	10517826	0.39781022	0.8585827	1.0	8647
GOBP_BINDING_OF_SPERM_TO_ZONA_PELLUCIDA	49	0.2934002	10511109	0.35964912	0.86048007	1.0	2526
GOBP_CELLULAR_RESPONSE_TO_ARSENIC_CONTAINING_SUBSTANCE	17	0.37091327	1051052	0.39130434	0.85995454	1.0	3634
GOBP_ENDONUCLEOLYTIC_CLEAVAGE_OF_TRICISTRONIC_RRNA_TRANSCRIPT_SSU_RRNA_5_8S_RRNA_LSU_RRNA	16	0.37630638	10509458	0.38941398	0.8596382	1.0	5291
GOBP_MONOCARBOXYLIC_ACID_BIOSYNTHETIC_PROCESS	224	0.22558218	10509126	0.32	0.85900855	1.0	2933
GOBP_NEGATIVE_REGULATION_OF_TRANSLATIONAL_INITIATION	19	0.36356196	10505236	0.3806104	0.85975045	1.0	1376
GOBP_SMALL_MOLECULE_CATABOLIC_PROCESS	344	0.2196104	10502981	0.31478772	0.8599075	1.0	2518
GOBP_PROXIMAL_DISTAL_PATTERN_FORMATION	37	0.31001058	10497597	0.36581197	0.86117566	1.0	6419
GOBP_INFLAMMATORY_CELL_APOPTOTIC_PROCESS	28	0.3262223	10496467	0.36283186	0.8608548	1.0	6649
GOBP_NEUTROPHIL_EXTRAVASATION	15	0.3856207	10495744	0.38165137	0.8603846	1.0	9404
GOBP_POSITIVE_REGULATION_OF_ICOSANOID_SECRETION	21	0.34968162	1049525	0.39033458	0.8598366	1.0	5637
GOBP_NEGATIVE_REGULATION_OF_PEPTIDASE_ACTIVITY	243	0.22501554	10491464	0.31472868	0.86045295	1.0	4954
GOBP_PHENOL_CONTAINING_COMPOUND_BIOSYNTHETIC_PROCESS	54	0.28699285	10485909	0.36015326	0.8617229	1.0	3342
GOBP_POSITIVE_REGULATION_OF_JNK_CASCADE	96	0.26201728	10485471	0.3631757	0.86114854	1.0	5695
GOBP_RESPONSE_TO_NICOTINE	33	0.31445128	10475181	0.40467626	0.8642107	1.0	4031
GOBP_ENDOSOME_TO_LYSOSOME_TRANSPORT_VIA_MULTIVESICULAR_BODY_SORTING_PATHWAY	16	0.3813483	10473038	0.40943396	0.8642649	1.0	1764
GOBP_POSITIVE_REGULATION_OF_CELL_PROJECTION_ORGANIZATION	452	0.21257235	10466527	0.31593794	0.86598265	1.0	5345
GOBP_REGULATION_OF_APOPTOTIC_SIGNALING_PATHWAY	431	0.21294199	10466012	0.31791046	0.8654095	1.0	3798
GOBP_ALDITOL_METABOLIC_PROCESS	25	0.3355288	10464711	0.36429873	0.8651351	1.0	96
GOBP_ESTABLISHMENT_OF_PROTEIN_LOCALIZATION_TO_PLASMA_MEMBRANE	67	0.27228305	10463554	0.37261698	0.86481893	1.0	3911
GOBP_REGULATION_OF_T_HELPER_CELL_DIFFERENTIATION	42	0.29710194	10463367	0.37279153	0.8641351	1.0	5655
GOBP_POSITIVE_REGULATION_OF_CELL_CELL_ADHESION	344	0.21810257	10462445	0.33532935	0.8637327	1.0	3190
GOBP_PYRIMIDINE_NUCLEOTIDE_CATABOLIC_PROCESS	15	0.38846743	10462035	0.40618956	0.86315703	1.0	4227
GOBP_BONE_REMODELING	108	0.2559362	10461463	0.37662336	0.8626472	1.0	4623
GOBP_CYTOPLASM_ORGANIZATION	17	0.37389952	10460624	0.3960217	0.8621973	1.0	4640
GOBP_REGULATION_OF_INTEGRIN_MEDIATED_SIGNALING_PATHWAY	22	0.34530994	10459938	0.3874046	0.86169064	1.0	3120
GOBP_NEGATIVE_REGULATION_OF_PROTEOLYSIS	344	0.21698451	10457937	0.32803467	0.86168784	1.0	6095
GOBP_NEGATIVE_REGULATION_OF_VIRAL_TRANSCRIPTION	18	0.3703804	10457469	0.4020443	0.8611498	1.0	728
GOBP_FEEDING_BEHAVIOR	131	0.24251476	10450238	0.34747145	0.8630901	1.0	2658
GOBP_POSITIVE_REGULATION_OF_MONOCYTE_CHEMOTAXIS	27	0.33868504	10448573	0.3915344	0.8629723	1.0	1493
GOBP_REGULATION_OF_ENDOPEPTIDASE_ACTIVITY	344	0.2181191	10448539	0.32896653	0.86225414	1.0	4960
GOBP_PROTEIN_TETRAMERIZATION	86	0.25932336	10442955	0.36162987	0.8635144	1.0	3414
GOBP_RESPONSE_TO_VIRUS	368	0.21531694	10441236	0.31336406	0.86340284	1.0	5103
GOBP_NEGATIVE_REGULATION_OF_INTRINSIC_APOPTOTIC_SIGNALING_PATHWAY_BY_P53_CLASS_MEDIATOR	22	0.34499258	10440286	0.38262478	0.8630358	1.0	6461
GOBP_POSITIVE_REGULATION_OF_PRODUCTION_OF_MOLECULAR_MEDIATOR_OF_IMMUNE_RESPONSE	161	0.2363411	10436273	0.36497545	0.86371994	1.0	2483
GOBP_RAB_PROTEIN_SIGNAL_TRANSDUCTION	19	0.3531495	10435274	0.39889705	0.8633647	1.0	4033
GOBP_REGULATION_OF_DNA_TEMPLATED_TRANSCRIPTION_ELONGATION	85	0.26169235	10432913	0.3779264	0.86349267	1.0	4042
GOBP_GLYCEROPHOSPHOLIPID_CATABOLIC_PROCESS	34	0.30900672	10432193	0.358047	0.863036	1.0	2639
GOBP_NEGATIVE_REGULATION_OF_CALCIUM_MEDIATED_SIGNALING	22	0.35456297	10431927	0.41906476	0.8624131	1.0	3923
GOBP_NUCLEOTIDE_TRANSPORT	36	0.3081177	10430821	0.38764045	0.8620998	1.0	5231
GOBP_HEMATOPOIETIC_STEM_CELL_HOMEOSTASIS	29	0.32076108	10427197	0.38262478	0.86269194	1.0	702
GOBP_SENSORY_PERCEPTION_OF_PAIN	93	0.26024073	10426087	0.3874598	0.8623975	1.0	4896
GOBP_POSITIVE_REGULATION_OF_TYPE_2_IMMUNE_RESPONSE	18	0.37093982	1042497	0.39513108	0.86209416	1.0	5876
GOBP_NEGATIVE_REGULATION_OF_STEROID_METABOLIC_PROCESS	27	0.33336917	10424532	0.39513108	0.8615216	1.0	4541
GOBP_LUNG_ALVEOLUS_DEVELOPMENT	67	0.27510017	10424117	0.3811966	0.8609555	1.0	4895
GOBP_PHOSPHOLIPID_BIOSYNTHETIC_PROCESS	221	0.2279054	10421755	0.35625	0.8611239	1.0	5877
GOBP_MITOTIC_SISTER_CHROMATID_SEPARATION	61	0.27438673	104203	0.4	0.8609448	1.0	3008
GOBP_MULTICELLULAR_ORGANISM_GROWTH	223	0.22650172	10420073	0.36070853	0.8602971	1.0	4379
GOBP_POSITIVE_REGULATION_OF_GLYCOGEN_METABOLIC_PROCESS	21	0.3485041	10414293	0.4157088	0.86164933	1.0	1803
GOBP_EMBRYO_IMPLANTATION	70	0.2696207	10411423	0.39898133	0.86201656	1.0	6504
GOBP_COLLAGEN_METABOLIC_PROCESS	123	0.24484688	10409572	0.3670473	0.86194634	1.0	6419
GOBP_REGULATION_OF_NEURON_MIGRATION	58	0.27760515	10409255	0.3838384	0.86135966	1.0	3640
GOBP_REGULATION_OF_NATURAL_KILLER_CELL_ACTIVATION	74	0.26873764	10408508	0.3825944	0.8609009	1.0	2445
GOBP_TRACHEA_DEVELOPMENT	22	0.35555327	10401897	0.38652483	0.8626706	1.0	7640
GOBP_REGULATION_OF_MITOTIC_SISTER_CHROMATID_SEGREGATION	56	0.28043967	10399712	0.39737275	0.8627823	1.0	2966
GOBP_CELLULAR_RESPONSE_TO_ESTROGEN_STIMULUS	27	0.32999298	1039915	0.39856374	0.86228335	1.0	4413
GOBP_GLUCAN_BIOSYNTHETIC_PROCESS	48	0.2838923	10394187	0.3773585	0.8633904	1.0	2225
GOBP_ADENYLATE_CYCLASE_INHIBITING_G_PROTEIN_COUPLED_RECEPTOR_SIGNALING_PATHWAY	74	0.26869154	10386611	0.36638656	0.86541164	1.0	2082
GOBP_NEGATIVE_REGULATION_OF_PROTEIN_CATABOLIC_PROCESS	114	0.25137112	10386267	0.38273615	0.86482143	1.0	5479
GOBP_REGULATION_OF_MITOTIC_CELL_CYCLE_PHASE_TRANSITION	335	0.21491022	10385317	0.34513274	0.8644339	1.0	4144
GOBP_DRINKING_BEHAVIOR	17	0.3694733	10383079	0.41981983	0.8645332	1.0	4519
GOBP_DEVELOPMENT_OF_PRIMARY_MALE_SEXUAL_CHARACTERISTICS	146	0.23580407	1038253	0.36466774	0.8640265	1.0	3792
GOBP_REGULATION_OF_RENAL_SYSTEM_PROCESS	23	0.33891627	1037939	0.42190304	0.8645	1.0	1688
GOBP_NUCLEAR_PORE_ORGANIZATION	15	0.3760004	10375901	0.42610365	0.8650799	1.0	5592
GOBP_AORTIC_VALVE_DEVELOPMENT	34	0.31417558	10373414	0.40183488	0.86529493	1.0	7645
GOBP_PROTEASOME_MEDIATED_UBIQUITIN_DEPENDENT_PROTEIN_CATABOLIC_PROCESS	437	0.21121775	10373076	0.33425796	0.8647188	1.0	4311
GOBP_LIPID_OXIDATION	121	0.24909244	10372101	0.38190955	0.8643698	1.0	2788
GOBP_POSITIVE_REGULATION_OF_BONE_MINERALIZATION	47	0.29260027	10371374	0.3930435	0.8639321	1.0	6818
GOBP_CELL_CYCLE_CHECKPOINT_SIGNALING	194	0.22625601	10368747	0.3607306	0.8641586	1.0	5663
GOBP_REGULATION_OF_PEPTIDASE_ACTIVITY	438	0.21003851	10365753	0.3319027	0.86453027	1.0	4960
GOBP_REGULATION_OF_CALCIUM_ION_TRANSMEMBRANE_TRANSPORT	201	0.22973049	10363888	0.3881064	0.8644675	1.0	6297
GOBP_RESPONSE_TO_MURAMYL_DIPEPTIDE	21	0.35208115	10362061	0.4043716	0.8644253	1.0	5103
GOBP_CORTICOSTEROID_HORMONE_SECRETION	23	0.3407789	10361983	0.40035275	0.8637512	1.0	3120
GOBP_NEGATIVE_REGULATION_OF_DNA_METABOLIC_PROCESS	142	0.23874553	10359952	0.36038962	0.8637856	1.0	4895
GOBP_VERY_LONG_CHAIN_FATTY_ACID_METABOLIC_PROCESS	35	0.31246	10358593	0.403255	0.8635804	1.0	4891
GOBP_EOSINOPHIL_CHEMOTAXIS	22	0.34353215	10357866	0.3778966	0.86311305	1.0	2566
GOBP_PROTEIN_DEMETHYLATION	17	0.36472392	10354786	0.39421338	0.8636197	1.0	1968
GOBP_AUTONOMIC_NERVOUS_SYSTEM_DEVELOPMENT	49	0.28535718	10351728	0.38178635	0.8640585	1.0	5473
GOBP_ISOTYPE_SWITCHING_TO_IGG_ISOTYPES	18	0.3604521	10349994	0.4228675	0.8639767	1.0	4760
GOBP_PEPTIDYL_LYSINE_MODIFICATION	221	0.22646956	1034954	0.36702955	0.8634415	1.0	6411
GOBP_DENDRITIC_SPINE_DEVELOPMENT	133	0.2430528	10346923	0.3909396	0.86366856	1.0	3285
GOBP_CELLULAR_RESPONSE_TO_ABIOTIC_STIMULUS	314	0.21726154	10346414	0.34457478	0.86315477	1.0	4076
GOBP_POSITIVE_REGULATION_OF_CELL_MATRIX_ADHESION	64	0.27375707	10343921	0.41030195	0.86343986	1.0	3751
GOBP_REGULATION_OF_INSULIN_RECEPTOR_SIGNALING_PATHWAY	82	0.2634326	1033946	0.37132987	0.86438066	1.0	3404
GOBP_NEGATIVE_REGULATION_OF_RNA_CATABOLIC_PROCESS	86	0.25898522	10338303	0.38006756	0.86408883	1.0	4811
GOBP_MULTI_MULTICELLULAR_ORGANISM_PROCESS	199	0.22974418	10329553	0.38354036	0.8666157	1.0	6504
GOBP_MITOCHONDRIAL_DNA_METABOLIC_PROCESS	26	0.3312328	10328741	0.418018	0.86620736	1.0	923
GOBP_RESPONSE_TO_ANTIBIOTIC	35	0.30789718	10327312	0.41512915	0.8659726	1.0	4082
GOBP_CIRCADIAN_SLEEP_WAKE_CYCLE_NON_REM_SLEEP	16	0.37621522	10327125	0.3892989	0.8653313	1.0	597
GOBP_RECOMBINATIONAL_REPAIR	167	0.23184794	10325611	0.35974643	0.86515826	1.0	5373
GOBP_RESPONSE_TO_LEUKEMIA_INHIBITORY_FACTOR	220	0.22609732	10325089	0.35759494	0.86464953	1.0	4646
GOBP_ASPARTATE_TRANSMEMBRANE_TRANSPORT	20	0.35856017	10324471	0.4018182	0.86416364	1.0	4357
GOBP_SKELETAL_MUSCLE_ORGAN_DEVELOPMENT	214	0.22761981	1032392	0.3900156	0.86367273	1.0	5556
GOBP_REGULATION_OF_LYMPHOCYTE_MEDIATED_IMMUNITY	215	0.2257825	10323057	0.39164087	0.86328745	1.0	3139
GOBP_DOPAMINE_RECEPTOR_SIGNALING_PATHWAY	39	0.2921338	1032085	0.4021164	0.8633828	1.0	7587
GOBP_REGULATION_OF_PLASMINOGEN_ACTIVATION	16	0.3733851	10318967	0.42056075	0.8633563	1.0	7762
GOBP_POSITIVE_REGULATION_OF_PROTEIN_CONTAINING_COMPLEX_ASSEMBLY	210	0.2310507	10316439	0.36290324	0.8636054	1.0	3753
GOBP_REGULATION_OF_CANONICAL_WNT_SIGNALING_PATHWAY	249	0.22155789	10313439	0.38674885	0.86400753	1.0	4775
GOBP_POSITIVE_REGULATION_OF_STEROID_HORMONE_SECRETION	16	0.37355125	10313232	0.4317757	0.86338973	1.0	3120
GOBP_REPRODUCTIVE_BEHAVIOR	61	0.27311742	10313148	0.3864043	0.8627292	1.0	4775
GOBP_MULTICELLULAR_ORGANISMAL_LEVEL_WATER_HOMEOSTASIS	27	0.32520613	10306523	0.39439252	0.8644272	1.0	4056
GOBP_CLATHRIN_COAT_ASSEMBLY	19	0.35502365	10304798	0.41729322	0.8643958	1.0	4839
GOBP_TROPHOBLAST_GIANT_CELL_DIFFERENTIATION	19	0.36133283	10303534	0.3958724	0.86415154	1.0	5506
GOBP_NATURAL_KILLER_CELL_MEDIATED_IMMUNITY	110	0.25122	10303453	0.38699186	0.86348903	1.0	3084
GOBP_HEMOGLOBIN_METABOLIC_PROCESS	22	0.3443312	10296588	0.39632106	0.8652137	1.0	2502
GOBP_EYE_PHOTORECEPTOR_CELL_DIFFERENTIATION	58	0.27776495	10294253	0.40459365	0.8654208	1.0	5027
GOBP_INSULIN_SECRETION_INVOLVED_IN_CELLULAR_RESPONSE_TO_GLUCOSE_STIMULUS	98	0.25362077	10292367	0.369028	0.8654296	1.0	3053
GOBP_PATTERN_SPECIFICATION_PROCESS	497	0.20700315	102891	0.3739612	0.8659479	1.0	6632
GOBP_MUSCLE_CELL_PROLIFERATION	276	0.21940473	10284169	0.3970588	0.8671236	1.0	5151
GOBP_NOREPINEPHRINE_TRANSPORT	31	0.3118446	10280035	0.4174397	0.86796325	1.0	5368
GOBP_PITUITARY_GLAND_DEVELOPMENT	39	0.2952004	10279002	0.3951049	0.86765075	1.0	7151
GOBP_N_TERMINAL_PROTEIN_AMINO_ACID_MODIFICATION	26	0.32637113	10276434	0.42218247	0.86793715	1.0	4932
GOBP_REGULATION_OF_TOLL_LIKE_RECEPTOR_4_SIGNALING_PATHWAY	25	0.32687744	10276426	0.41682243	0.86725056	1.0	3139
GOBP_REGULATION_OF_SISTER_CHROMATID_SEGREGATION	104	0.24949203	10275031	0.38644066	0.86703783	1.0	3103
GOBP_RESPONSE_TO_METAL_ION	318	0.21424831	1027275	0.36467236	0.8672015	1.0	4931
GOBP_ARTERY_DEVELOPMENT	120	0.2427521	10270838	0.3824	0.8672094	1.0	4895
GOBP_CELLULAR_RESPONSE_TO_UV	93	0.2554257	10269047	0.4130809	0.8671942	1.0	1592
GOBP_ANTIGEN_PROCESSING_AND_PRESENTATION_OF_EXOGENOUS_PEPTIDE_ANTIGEN_VIA_MHC_CLASS_IB	26	0.32634196	10263819	0.41410488	0.8683686	1.0	3084
GOBP_POSITIVE_REGULATION_OF_RELEASE_OF_CYTOCHROME_C_FROM_MITOCHONDRIA	28	0.31829342	10262938	0.41379312	0.86800146	1.0	3679
GOBP_IMMUNE_SYSTEM_DEVELOPMENT	247	0.22248498	10260066	0.3895899	0.8683369	1.0	3878
GOBP_SPERMATID_DIFFERENTIATION	242	0.21987833	10259359	0.38130563	0.8679009	1.0	5813
GOBP_REGULATION_OF_POLYSACCHARIDE_METABOLIC_PROCESS	49	0.28258392	10259025	0.39335665	0.8673292	1.0	1803
GOBP_REGULATION_OF_CELLULAR_RESPONSE_TO_GROWTH_FACTOR_STIMULUS	319	0.21365744	10243897	0.40620384	0.872071	1.0	4684
GOBP_PROTEIN_QUALITY_CONTROL_FOR_MISFOLDED_OR_INCOMPLETELY_SYNTHESIZED_PROTEINS	28	0.31160882	10242562	0.40582526	0.87186664	1.0	3866
GOBP_POSITIVE_REGULATION_OF_NOTCH_SIGNALING_PATHWAY	44	0.29534572	10240238	0.41584158	0.87205034	1.0	2556
GOBP_PROTEIN_POLYUBIQUITINATION	245	0.21874487	1023911	0.40712073	0.8717631	1.0	4174
GOBP_POSITIVE_REGULATION_OF_INSULIN_SECRETION_INVOLVED_IN_CELLULAR_RESPONSE_TO_GLUCOSE_STIMULUS	48	0.2896914	10237745	0.39431617	0.8715838	1.0	3346
GOBP_NEGATIVE_REGULATION_OF_TYPE_II_INTERFERON_PRODUCTION	41	0.29183263	10237534	0.4028777	0.8709824	1.0	3140
GOBP_MATING_BEHAVIOR	48	0.28680894	10236815	0.4288225	0.87058526	1.0	4519
GOBP_NEURON_MIGRATION	207	0.22373265	10236554	0.39379844	0.86999065	1.0	3652
GOBP_EPHRIN_RECEPTOR_SIGNALING_PATHWAY	38	0.29531267	10225343	0.4120603	0.87332934	1.0	3830
GOBP_DNA_DAMAGE_RESPONSE_SIGNAL_TRANSDUCTION_BY_P53_CLASS_MEDIATOR	68	0.2649205	10224062	0.44247788	0.8730784	1.0	4779
GOBP_CYTOKINE_MEDIATED_SIGNALING_PATHWAY	431	0.21033543	10222102	0.38252148	0.8731028	1.0	5351
GOBP_RESPONSE_TO_HEPATOCYTE_GROWTH_FACTOR	17	0.36535087	10220883	0.442029	0.87283164	1.0	7292
GOBP_PURINE_NUCLEOTIDE_TRANSPORT	31	0.31653777	1021981	0.42175573	0.8725281	1.0	6890
GOBP_ENDOCARDIAL_CUSHION_FORMATION	31	0.31401715	1021733	0.4491682	0.8727592	1.0	8236
GOBP_NEGATIVE_REGULATION_OF_MITOCHONDRION_ORGANIZATION	53	0.27823746	10214429	0.43362832	0.87312394	1.0	1124
GOBP_ANATOMICAL_STRUCTURE_ARRANGEMENT	21	0.3402029	10214405	0.44074073	0.87245333	1.0	597
GOBP_MYELIN_MAINTENANCE	18	0.36222002	10211296	0.4365942	0.8729048	1.0	5778
GOBP_GRANULOCYTE_CHEMOTAXIS	125	0.24197376	10209758	0.41990668	0.8727506	1.0	1855
GOBP_RNA_5_END_PROCESSING	19	0.35146698	10207523	0.42115384	0.8728837	1.0	2746
GOBP_EXTRACELLULAR_STRUCTURE_ORGANIZATION	324	0.21415052	10205765	0.3961136	0.87280464	1.0	5682
GOBP_LAMELLIPODIUM_ORGANIZATION	91	0.24983566	10200729	0.4031142	0.8738772	1.0	5988
GOBP_REGULATION_OF_CENTROSOME_DUPLICATION	46	0.290833	10194813	0.43609023	0.8753853	1.0	6053
GOBP_CANONICAL_WNT_SIGNALING_PATHWAY	303	0.21463755	10194775	0.398827	0.874721	1.0	5165
GOBP_POSITIVE_REGULATION_OF_TRANSFERASE_ACTIVITY	495	0.20596825	101932	0.3775216	0.8746219	1.0	4796
GOBP_NEGATIVE_REGULATION_OF_INTRACELLULAR_PROTEIN_TRANSPORT	48	0.28297415	10191752	0.41860464	0.87447363	1.0	1565
GOBP_OLFACTORY_BEHAVIOR	15	0.3742346	10189915	0.4364641	0.8744407	1.0	4051
GOBP_VESICLE_ORGANIZATION	351	0.21146475	1018974	0.40767047	0.8738202	1.0	4525
GOBP_POSITIVE_REGULATION_OF_KINASE_ACTIVITY	414	0.20704785	1018824	0.4002849	0.87369484	1.0	5628
GOBP_NUCLEOBASE_METABOLIC_PROCESS	41	0.29039523	10187796	0.43003413	0.8731768	1.0	2474
GOBP_POSITIVE_REGULATION_OF_RESPONSE_TO_WOUNDING	78	0.26060483	10182614	0.40314135	0.8743299	1.0	1201
GOBP_RESPONSE_TO_ARSENIC_CONTAINING_SUBSTANCE	26	0.3280039	10182	0.42181817	0.8738754	1.0	4364
GOBP_GRANULOCYTE_MACROPHAGE_COLONY_STIMULATING_FACTOR_PRODUCTION	17	0.36547855	10181874	0.44941634	0.8732572	1.0	3382
GOBP_APOPTOTIC_MITOCHONDRIAL_CHANGES	117	0.24072355	10177667	0.41396105	0.87406707	1.0	4008
GOBP_HOMEOSTASIS_OF_NUMBER_OF_CELLS	390	0.21038763	10176066	0.44113263	0.8739791	1.0	5467
GOBP_POSITIVE_REGULATION_OF_ALPHA_BETA_T_CELL_DIFFERENTIATION	53	0.2782579	10175688	0.4100346	0.87343585	1.0	5779
GOBP_MEMORY	164	0.22807308	10162835	0.41666666	0.87743914	1.0	3329
GOBP_NUCLEAR_EXPORT	166	0.23140745	10162762	0.41731066	0.87679195	1.0	2544
GOBP_POSITIVE_REGULATION_OF_VOLTAGE_GATED_CALCIUM_CHANNEL_ACTIVITY	15	0.3691461	1015857	0.42882884	0.877611	1.0	36
GOBP_NEGATIVE_REGULATION_OF_IMMUNE_RESPONSE	232	0.22093059	10157392	0.384375	0.8773783	1.0	4830
GOBP_REGULATION_OF_STEROID_METABOLIC_PROCESS	119	0.24195156	10155717	0.42114386	0.8773058	1.0	4313
GOBP_METANEPHRIC_NEPHRON_DEVELOPMENT	38	0.2956762	10152875	0.42196533	0.8776222	1.0	4796
GOBP_REGULATION_OF_AXONOGENESIS	186	0.2265111	1015283	0.4283489	0.8769697	1.0	4964
GOBP_ESTABLISHMENT_OR_MAINTENANCE_OF_MONOPOLAR_CELL_POLARITY	26	0.32628727	10151349	0.43533698	0.87685966	1.0	3305
GOBP_NEGATIVE_REGULATION_OF_SECRETION	209	0.22512014	10145203	0.42194745	0.8784391	1.0	3412
GOBP_POST_TRANSLATIONAL_PROTEIN_TARGETING_TO_ENDOPLASMIC_RETICULUM_MEMBRANE	19	0.3546498	10145048	0.4504673	0.87782896	1.0	7274
GOBP_RESPONSE_TO_VITAMIN	35	0.30887115	10144262	0.43703705	0.8774689	1.0	4602
GOBP_METAPHASE_ANAPHASE_TRANSITION_OF_CELL_CYCLE	96	0.24860379	10142475	0.42857143	0.8774577	1.0	3103
GOBP_NEGATIVE_REGULATION_OF_CALCIUM_ION_TRANSMEMBRANE_TRANSPORT	58	0.27409577	10140494	0.41996557	0.8775327	1.0	6297
GOBP_REGULATION_OF_CYSTEINE_TYPE_ENDOPEPTIDASE_ACTIVITY	234	0.21949838	10138053	0.40998486	0.8777408	1.0	3880
GOBP_CARDIAC_EPITHELIAL_TO_MESENCHYMAL_TRANSITION	36	0.3080107	10132213	0.45090908	0.8791377	1.0	6109
GOBP_POSITIVE_REGULATION_OF_CANONICAL_WNT_SIGNALING_PATHWAY	108	0.24503492	10128263	0.41254124	0.87984616	1.0	4627
GOBP_ENDOLYSOSOMAL_TOLL_LIKE_RECEPTOR_SIGNALING_PATHWAY	51	0.28239915	1012791	0.4358108	0.8792965	1.0	5219
GOBP_BONE_CELL_DEVELOPMENT	18	0.35635787	10127697	0.47940075	0.87870324	1.0	1079
GOBP_PROGRAMMED_CELL_DEATH_IN_RESPONSE_TO_REACTIVE_OXYGEN_SPECIES	18	0.35748172	10126922	0.43453512	0.87831634	1.0	3055
GOBP_SKELETAL_MUSCLE_TISSUE_REGENERATION	49	0.281311	1012559	0.42906573	0.8781687	1.0	3273
GOBP_OVULATION	22	0.33731437	10125275	0.42039356	0.8776226	1.0	4074
GOBP_MATURATION_OF_SSU_RRNA_FROM_TRICISTRONIC_RRNA_TRANSCRIPT_SSU_RRNA_5_8S_RRNA_LSU_RRNA	33	0.3074346	10123181	0.44699648	0.8777197	1.0	5505
GOBP_CAMERA_TYPE_EYE_PHOTORECEPTOR_CELL_DIFFERENTIATION	39	0.29441604	10121353	0.44312394	0.8777019	1.0	5027
GOBP_PARASYMPATHETIC_NERVOUS_SYSTEM_DEVELOPMENT	22	0.34396514	10120993	0.4471243	0.87717724	1.0	3709
GOBP_REGULATION_OF_DEVELOPMENTAL_GROWTH	403	0.2069856	10113608	0.40941513	0.87913835	1.0	4990
GOBP_POSITIVE_REGULATION_OF_REGULATORY_T_CELL_DIFFERENTIATION	23	0.33284566	10110635	0.4337979	0.87952006	1.0	2418
GOBP_REGENERATION	163	0.22846475	10106404	0.4262561	0.8803342	1.0	4851
GOBP_REGULATION_OF_VIRAL_TRANSCRIPTION	25	0.32854208	10105554	0.42778793	0.87998664	1.0	1512
GOBP_REGULATION_OF_MYELOID_CELL_APOPTOTIC_PROCESS	38	0.29650542	10104238	0.4293381	0.8797613	1.0	4904
GOBP_ANTIVIRAL_INNATE_IMMUNE_RESPONSE	52	0.27284387	1010193	0.44112477	0.8799458	1.0	4987
GOBP_CELLULAR_LIPID_CATABOLIC_PROCESS	232	0.2187566	10100583	0.4200627	0.8797555	1.0	3627
GOBP_MAINTENANCE_OF_CELL_NUMBER	214	0.22053897	10100547	0.44067797	0.8791113	1.0	3306
GOBP_INTERSTRAND_CROSS_LINK_REPAIR	31	0.30726746	10100055	0.44444445	0.8786321	1.0	5174
GOBP_REGULATION_OF_CD8_POSITIVE_ALPHA_BETA_T_CELL_ACTIVATION	42	0.29004934	10099535	0.41278064	0.8781665	1.0	3084
GOBP_INTEGRATED_STRESS_RESPONSE_SIGNALING	21	0.34392467	10097053	0.45309734	0.8783572	1.0	4610
GOBP_SPERM_EGG_RECOGNITION	60	0.27121046	10096459	0.4084249	0.87791777	1.0	2797
GOBP_GLOMERULAR_EPITHELIUM_DEVELOPMENT	19	0.34559909	1009424	0.4438406	0.8780343	1.0	2703
GOBP_INTERLEUKIN_1_PRODUCTION	118	0.2379472	10088916	0.43507588	0.87923163	1.0	5794
GOBP_REGULATION_OF_B_CELL_MEDIATED_IMMUNITY	89	0.2510745	100886	0.41821247	0.8786854	1.0	3139
GOBP_BARBED_END_ACTIN_FILAMENT_CAPPING	28	0.31878948	10085292	0.44741532	0.8791212	1.0	6699
GOBP_UROGENITAL_SYSTEM_DEVELOPMENT	68	0.26406032	10084523	0.43117744	0.8787526	1.0	6951
GOBP_NADPH_REGENERATION	23	0.33109418	10084147	0.43037975	0.87824553	1.0	1341
GOBP_PYRIDINE_NUCLEOTIDE_BIOSYNTHETIC_PROCESS	19	0.34664342	10080924	0.4351852	0.8787241	1.0	9925
GOBP_NCRNA_TRANSCRIPTION	137	0.23232177	10077747	0.42449665	0.8791858	1.0	4960
GOBP_NEGATIVE_REGULATION_OF_INTRACELLULAR_ESTROGEN_RECEPTOR_SIGNALING_PATHWAY	15	0.3720538	10077507	0.4283054	0.8786403	1.0	3754
GOBP_NEGATIVE_REGULATION_OF_LEUKOCYTE_MIGRATION	45	0.29144666	10074747	0.4275862	0.87902355	1.0	5001
GOBP_REGULATION_OF_T_CELL_MEDIATED_IMMUNITY	109	0.24327993	10070859	0.45634267	0.8797539	1.0	3084
GOBP_GLUCOSE_6_PHOSPHATE_METABOLIC_PROCESS	30	0.3149866	1006957	0.44765344	0.8795661	1.0	2675
GOBP_PHOSPHOLIPID_HOMEOSTASIS	16	0.36292168	100678	0.43818182	0.87955415	1.0	6065
GOBP_TRNA_METABOLIC_PROCESS	178	0.22880591	1006284	0.42170542	0.8806482	1.0	1083
GOBP_REGULATION_OF_COMPLEMENT_ACTIVATION	25	0.3286888	10060414	0.46040517	0.8808359	1.0	13
GOBP_NEGATIVE_REGULATION_OF_ENDOPLASMIC_RETICULUM_STRESS_INDUCED_INTRINSIC_APOPTOTIC_SIGNALING_PATHWAY	19	0.3483318	10059199	0.43326885	0.8806101	1.0	7510
GOBP_SPHINGOLIPID_BIOSYNTHETIC_PROCESS	97	0.24615057	10058591	0.44651952	0.880185	1.0	4643
GOBP_DENDRITE_DEVELOPMENT	321	0.21053408	1005773	0.43712574	0.8798243	1.0	5027
GOBP_POST_ANAL_TAIL_MORPHOGENESIS	28	0.31692737	10055702	0.44684684	0.8799201	1.0	5345
GOBP_ANTIGEN_PROCESSING_AND_PRESENTATION_OF_ENDOGENOUS_ANTIGEN	40	0.29209775	10048779	0.41095892	0.88168293	1.0	3084
GOBP_SYMPATHETIC_NERVOUS_SYSTEM_DEVELOPMENT	24	0.32778305	10047566	0.4540636	0.8814224	1.0	5251
GOBP_REVERSE_CHOLESTEROL_TRANSPORT	20	0.34726924	1004699	0.44505495	0.8809746	1.0	6171
GOBP_POSITIVE_REGULATION_OF_PEPTIDYL_TYROSINE_PHOSPHORYLATION	184	0.22456259	10045651	0.44517186	0.88077825	1.0	4269
GOBP_SPINDLE_ASSEMBLY	123	0.2352543	10044028	0.44375962	0.88069606	1.0	3719
GOBP_REGULATION_OF_VASCULAR_PERMEABILITY	48	0.28009406	1004243	0.45155394	0.88058263	1.0	4771
GOBP_MEMBRANE_LIPID_BIOSYNTHETIC_PROCESS	134	0.23365283	10041225	0.4600639	0.88037795	1.0	4643
GOBP_NEURON_CELLULAR_HOMEOSTASIS	73	0.2568607	10038886	0.44741532	0.8805255	1.0	6094
GOBP_PYRIMIDINE_NUCLEOSIDE_MONOPHOSPHATE_METABOLIC_PROCESS	21	0.343316	1003599	0.4477612	0.8808945	1.0	1798
GOBP_REGULATION_OF_HIPPO_SIGNALING	22	0.3410624	10032955	0.45173746	0.88128656	1.0	3136
GOBP_REGULATION_OF_VIRAL_GENOME_REPLICATION	83	0.25476685	10031472	0.43719414	0.8811868	1.0	6066
GOBP_CATECHOLAMINE_UPTAKE	18	0.34842545	10030446	0.43762377	0.8809128	1.0	1781
GOBP_POSITIVE_REGULATION_OF_T_CELL_PROLIFERATION	136	0.23335509	10018241	0.4290375	0.8846113	1.0	3140
GOBP_NEURAL_NUCLEUS_DEVELOPMENT	26	0.3256969	10017943	0.4522059	0.8840646	1.0	3652
GOBP_REGULATION_OF_TRANSMEMBRANE_RECEPTOR_PROTEIN_SERINE_THREONINE_KINASE_SIGNALING_PATHWAY	259	0.21299371	10017108	0.45076925	0.8837339	1.0	4800
GOBP_MYELOID_CELL_DIFFERENTIATION	461	0.20133431	10015656	0.43411928	0.8835814	1.0	6274
GOBP_T_CELL_RECEPTOR_SIGNALING_PATHWAY	135	0.23058958	10015318	0.4657763	0.8830611	1.0	3803
GOBP_POSITIVE_REGULATION_OF_CARBOHYDRATE_METABOLIC_PROCESS	94	0.24977313	10014817	0.44798657	0.88259953	1.0	2256
GOBP_DNA_RECOMBINATION	322	0.20942596	10012931	0.43818465	0.88261014	1.0	5454
GOBP_PROTEIN_DEUBIQUITINATION	105	0.24516335	10012928	0.4395797	0.88197064	1.0	3064
GOBP_REGULATION_OF_MUSCLE_SYSTEM_PROCESS	260	0.21334113	10011623	0.4643399	0.8817693	1.0	4295
GOBP_EXCRETION	32	0.30710876	10009924	0.45387453	0.8817127	1.0	5562
GOBP_DETECTION_OF_LIGHT_STIMULUS_INVOLVED_IN_SENSORY_PERCEPTION	24	0.32763073	10003415	0.45506692	0.88331294	1.0	5218
GOBP_NEGATIVE_REGULATION_OF_PEPTIDYL_SERINE_PHOSPHORYLATION	30	0.30705616	10002731	0.44802868	0.88291806	1.0	3751
GOBP_REGULATION_OF_AMPA_RECEPTOR_ACTIVITY	26	0.3240663	0.9997599	0.44444445	0.8840477	1.0	2224
GOBP_MITOTIC_SISTER_CHROMATID_COHESION	26	0.31649503	0.9994839	0.43494424	0.88432467	1.0	5486
GOBP_CELL_SURFACE_PATTERN_RECOGNITION_RECEPTOR_SIGNALING_PATHWAY	69	0.2558085	0.9994235	0.47431508	0.88390106	1.0	5103
GOBP_CHAPERONE_MEDIATED_PROTEIN_COMPLEX_ASSEMBLY	18	0.34363726	0.9994075	0.46875	0.88331926	1.0	2581
GOBP_REGULATION_OF_MAST_CELL_ACTIVATION_INVOLVED_IN_IMMUNE_RESPONSE	39	0.28840417	0.9988319	0.4469178	0.8846846	1.0	4308
GOBP_HEART_VALVE_FORMATION	15	0.36578706	0.9986003	0.4743833	0.8848595	1.0	8236
GOBP_MYELOID_CELL_HOMEOSTASIS	208	0.21871014	0.998352	0.45482388	0.8850876	1.0	6890
GOBP_REGULATION_OF_EPIDERMAL_GROWTH_FACTOR_ACTIVATED_RECEPTOR_ACTIVITY	22	0.3365806	0.9982319	0.47217235	0.8848681	1.0	3732
GOBP_ASSOCIATIVE_LEARNING	122	0.23323908	0.99812466	0.44151565	0.8846017	1.0	4051
GOBP_MEMBRANE_INVAGINATION	76	0.25162622	0.9974749	0.4658494	0.88618046	1.0	7595
GOBP_NEGATIVE_REGULATION_OF_FAT_CELL_DIFFERENTIATION	60	0.2661555	0.99728453	0.4490161	0.8862073	1.0	4796
GOBP_ACTOMYOSIN_STRUCTURE_ORGANIZATION	217	0.21969311	0.9971931	0.4899225	0.8858853	1.0	4246
GOBP_NEGATIVE_REGULATION_OF_VOLTAGE_GATED_CALCIUM_CHANNEL_ACTIVITY	18	0.34769785	0.9971856	0.4775281	0.8852755	1.0	7515
GOBP_STEROID_HORMONE_MEDIATED_SIGNALING_PATHWAY	121	0.23779367	0.99695253	0.459069	0.88540816	1.0	4417
GOBP_MITOTIC_INTRA_S_DNA_DAMAGE_CHECKPOINT_SIGNALING	15	0.36157897	0.9962996	0.4779412	0.88701624	1.0	3781
GOBP_PHENOL_CONTAINING_COMPOUND_METABOLIC_PROCESS	129	0.23387827	0.99623924	0.46044305	0.8865921	1.0	3342
GOBP_GASTRULATION_WITH_MOUTH_FORMING_SECOND	37	0.2881893	0.9960377	0.45974955	0.88666564	1.0	7168
GOBP_FEMALE_PREGNANCY	166	0.2264916	0.99579394	0.48194662	0.8869027	1.0	6504
GOBP_RHYTHMIC_BEHAVIOR	68	0.2608961	0.99579304	0.4694915	0.8862728	1.0	3001
GOBP_MEGAKARYOCYTE_DIFFERENTIATION	50	0.27504396	0.99545574	0.46263346	0.88683784	1.0	5085
GOBP_LEUKOCYTE_CHEMOTAXIS	229	0.21502903	0.9952641	0.44270015	0.8869014	1.0	1855
GOBP_ACUTE_INFLAMMATORY_RESPONSE_TO_ANTIGENIC_STIMULUS	53	0.2689569	0.9952607	0.4568528	0.88628215	1.0	3330
GOBP_NEGATIVE_REGULATION_OF_CELL_DEVELOPMENT	317	0.20829801	0.99515676	0.4722222	0.8860277	1.0	2776
GOBP_REGULATION_OF_NATURAL_KILLER_CELL_MEDIATED_IMMUNITY	85	0.25285512	0.994981	0.45547944	0.8859909	1.0	4969
GOBP_LEUKOCYTE_APOPTOTIC_PROCESS	136	0.23310576	0.9949564	0.4749596	0.88545704	1.0	6113
GOBP_REGULATION_OF_CENTROSOME_CYCLE	55	0.27117392	0.9949018	0.4450262	0.8850298	1.0	2104
GOBP_NEGATIVE_REGULATION_OF_ORGANELLE_ASSEMBLY	45	0.28059042	0.9946446	0.45601436	0.8852913	1.0	3594
GOBP_MONOCYTE_DIFFERENTIATION	30	0.30573955	0.99461675	0.46972477	0.8847517	1.0	3966
GOBP_NEGATIVE_REGULATION_OF_LEUKOCYTE_APOPTOTIC_PROCESS	69	0.25819078	0.99461275	0.4767025	0.8841456	1.0	3190
GOBP_RESPONSE_TO_ETHANOL	77	0.24989404	0.9945827	0.46153846	0.883624	1.0	3284
GOBP_PONS_DEVELOPMENT	15	0.36764058	0.994562	0.46641076	0.88307357	1.0	3545
GOBP_CARBOHYDRATE_DERIVATIVE_CATABOLIC_PROCESS	163	0.22673802	0.9945014	0.4894309	0.8826454	1.0	2730
GOBP_REGULATION_OF_PROTEOLYSIS_INVOLVED_IN_PROTEIN_CATABOLIC_PROCESS	225	0.2159887	0.9941595	0.4628483	0.8831688	1.0	4897
GOBP_RELAXATION_OF_MUSCLE	36	0.29297778	0.9940335	0.4786642	0.88299745	1.0	4295
GOBP_PHOSPHATIDYLETHANOLAMINE_METABOLIC_PROCESS	26	0.31973836	0.9939249	0.4442446	0.88275474	1.0	4133
GOBP_POSTSYNAPTIC_ACTIN_CYTOSKELETON_ORGANIZATION	23	0.32889193	0.9936827	0.43933824	0.8830009	1.0	5672
GOBP_RESPONSE_TO_DSRNA	56	0.27119693	0.99358886	0.43463498	0.88268447	1.0	5394
GOBP_NEGATIVE_REGULATION_OF_CALCIUM_ION_TRANSMEMBRANE_TRANSPORTER_ACTIVITY	35	0.29384893	0.9935585	0.46350366	0.88217044	1.0	5627
GOBP_POSITIVE_REGULATION_OF_LAMELLIPODIUM_ASSEMBLY	30	0.30852523	0.9934132	0.47122303	0.8820457	1.0	2001
GOBP_SKIN_DEVELOPMENT	331	0.20717801	0.993413	0.47965115	0.88142926	1.0	4898
GOBP_REGULATION_OF_PROTEIN_SERINE_THREONINE_KINASE_ACTIVITY	339	0.20752929	0.9933026	0.48311308	0.8811725	1.0	5674
GOBP_ORGANELLE_FISSION	491	0.20059925	0.9932507	0.4650838	0.8807419	1.0	5675
GOBP_RESPONSE_TO_ALCOHOL	219	0.21530692	0.9929342	0.45878693	0.8811934	1.0	5102
GOBP_POSITIVE_REGULATION_OF_TRANSCRIPTION_FROM_RNA_POLYMERASE_II_PROMOTER_INVOLVED_IN_CELLULAR_RESPONSE_TO_CHEMICAL_STIMULUS	16	0.3537115	0.99283516	0.45920303	0.88087523	1.0	3656
GOBP_POSITIVE_REGULATION_OF_MYELINATION	26	0.31842458	0.9928139	0.4619469	0.880334	1.0	2760
GOBP_PLACENTA_DEVELOPMENT	184	0.21967483	0.99248636	0.45904174	0.88085586	1.0	5971
GOBP_ANTIGEN_RECEPTOR_MEDIATED_SIGNALING_PATHWAY	175	0.2215375	0.99234414	0.46645367	0.8807425	1.0	3803
GOBP_RESPONSE_TO_ENDOPLASMIC_RETICULUM_STRESS	260	0.21356079	0.9923235	0.4737631	0.8802072	1.0	4649
GOBP_POSITIVE_REGULATION_OF_CELL_JUNCTION_ASSEMBLY	128	0.23507896	0.9919631	0.4657763	0.8808202	1.0	5482
GOBP_LAMELLIPODIUM_ASSEMBLY	72	0.25717092	0.9910311	0.45233968	0.8833942	1.0	4792
GOBP_POSITIVE_REGULATION_OF_ALPHA_BETA_T_CELL_ACTIVATION	100	0.24189694	0.9909234	0.46633825	0.88313824	1.0	3181
GOBP_POSITIVE_REGULATION_OF_FATTY_ACID_TRANSPORT	25	0.32365426	0.9908769	0.4501845	0.8826829	1.0	5637
GOBP_EXOCYTOSIS	389	0.20461047	0.99084115	0.4797601	0.88218284	1.0	3794
GOBP_G_PROTEIN_COUPLED_RECEPTOR_SIGNALING_PATHWAY_COUPLED_TO_CYCLIC_NUCLEOTIDE_SECOND_MESSENGER	34	0.29642835	0.99071574	0.469459	0.8819862	1.0	3902
GOBP_EMBRYONIC_APPENDAGE_MORPHOGENESIS	142	0.23010886	0.9903801	0.47420964	0.8825114	1.0	3709
GOBP_RESPONSE_TO_CHEMOKINE	79	0.25271326	0.9901512	0.47972974	0.88266104	1.0	4475
GOBP_OUTFLOW_TRACT_SEPTUM_MORPHOGENESIS	28	0.30986115	0.9898124	0.45294118	0.8832183	1.0	3112
GOBP_ENERGY_RESERVE_METABOLIC_PROCESS	93	0.24504843	0.9895994	0.4488735	0.8832909	1.0	5333
GOBP_DNA_TEMPLATED_TRANSCRIPTION_INITIATION	135	0.23097375	0.9893003	0.48407644	0.88370895	1.0	3711
GOBP_CELL_CELL_JUNCTION_ORGANIZATION	222	0.21465325	0.9889579	0.4811784	0.8842852	1.0	3830
GOBP_RESPONSE_TO_ORGANOPHOSPHORUS	96	0.24348709	0.9888154	0.45198676	0.884151	1.0	4796
GOBP_REGULATION_OF_PEPTIDYL_TYROSINE_PHOSPHORYLATION	260	0.21228307	0.98867375	0.48012233	0.8840227	1.0	4366
GOBP_SINGLE_FERTILIZATION	164	0.22559461	0.98859745	0.49920508	0.88366187	1.0	2797
GOBP_REGULATION_OF_NEUTROPHIL_CHEMOTAXIS	36	0.29417375	0.9885322	0.48214287	0.88325554	1.0	1855
GOBP_NEGATIVE_REGULATION_OF_GTPASE_ACTIVITY	31	0.30643082	0.98812914	0.47719297	0.8840499	1.0	2050
GOBP_CARDIAC_CHAMBER_MORPHOGENESIS	145	0.22777262	0.9880763	0.48291925	0.8836106	1.0	4895
GOBP_MEDIUM_CHAIN_FATTY_ACID_METABOLIC_PROCESS	23	0.32496846	0.9878658	0.4754386	0.88369	1.0	3512
GOBP_CELLULAR_RESPONSE_TO_ESTRADIOL_STIMULUS	24	0.3252656	0.9876556	0.46453902	0.8838378	1.0	2168
GOBP_POSITIVE_REGULATION_OF_SUBSTRATE_ADHESION_DEPENDENT_CELL_SPREADING	41	0.28316632	0.9870831	0.48426574	0.8851604	1.0	5123
GOBP_MRNA_EXPORT_FROM_NUCLEUS	64	0.26085967	0.9870651	0.48330405	0.88461584	1.0	3968
GOBP_METHYLATION	266	0.21055532	0.9868196	0.4864865	0.8848443	1.0	6492
GOBP_POSITIVE_REGULATION_OF_DEFENSE_RESPONSE	498	0.19850028	0.9868141	0.49201742	0.8842559	1.0	2763
GOBP_NEGATIVE_REGULATION_OF_ENDOPEPTIDASE_ACTIVITY	173	0.22128136	0.98657197	0.47564936	0.8844607	1.0	4954
GOBP_NEPHRIC_DUCT_DEVELOPMENT	15	0.36368287	0.98648256	0.46745563	0.8841227	1.0	1572
GOBP_ANTIGEN_PROCESSING_AND_PRESENTATION_VIA_MHC_CLASS_IB	37	0.29078412	0.9863689	0.4621072	0.8839082	1.0	3084
GOBP_POSITIVE_REGULATION_OF_ERK1_AND_ERK2_CASCADE	239	0.2132572	0.98624223	0.47648904	0.8837201	1.0	4542
GOBP_REGULATION_OF_DNA_METHYLATION_DEPENDENT_HETEROCHROMATIN_FORMATION	16	0.35392627	0.9861054	0.47201493	0.88354594	1.0	5721
GOBP_REGULATION_OF_DNA_BINDING	121	0.23078875	0.98566455	0.48626816	0.8845031	1.0	4706
GOBP_PHOTORECEPTOR_CELL_DIFFERENTIATION	81	0.24931663	0.98551023	0.5	0.88442284	1.0	5027
GOBP_ALPHA_BETA_T_CELL_ACTIVATION	218	0.21769767	0.98527384	0.49462366	0.8846694	1.0	3181
GOBP_CELLULAR_RESPONSE_TO_LEPTIN_STIMULUS	16	0.3657438	0.98513126	0.48007247	0.88458353	1.0	2517
GOBP_POSITIVE_REGULATION_OF_LIPID_METABOLIC_PROCESS	176	0.22051312	0.9847667	0.49839744	0.88522243	1.0	3619
GOBP_ATRIAL_SEPTUM_MORPHOGENESIS	17	0.34693217	0.98468065	0.48990825	0.884904	1.0	4895
GOBP_GLYCOSAMINOGLYCAN_CATABOLIC_PROCESS	31	0.3013288	0.98460525	0.48076922	0.88453734	1.0	1412
GOBP_REGULATION_OF_STEM_CELL_POPULATION_MAINTENANCE	74	0.25193927	0.9845762	0.46864685	0.88403964	1.0	3047
GOBP_TRANSLATIONAL_ELONGATION	70	0.25223213	0.98434216	0.46003553	0.88424623	1.0	5605
GOBP_RESPONSE_TO_DECREASED_OXYGEN_LEVELS	247	0.21006158	0.9838911	0.4857997	0.88519144	1.0	4178
GOBP_NEGATIVE_REGULATION_OF_ENDOCYTOSIS	72	0.24889086	0.9838663	0.4862543	0.88467646	1.0	3423
GOBP_CELLULAR_KETONE_METABOLIC_PROCESS	246	0.21123783	0.98379415	0.4889217	0.8843166	1.0	2664
GOBP_REGULATION_OF_B_CELL_RECEPTOR_SIGNALING_PATHWAY	17	0.3409864	0.98377126	0.44945848	0.88379294	1.0	1895
GOBP_METANEPHRIC_EPITHELIUM_DEVELOPMENT	25	0.31336495	0.9835426	0.48387095	0.88395846	1.0	1445
GOBP_REGULATION_OF_MRNA_CATABOLIC_PROCESS	177	0.22054052	0.9834216	0.5126984	0.88373935	1.0	4258
GOBP_AXONAL_FASCICULATION	24	0.32628927	0.9833659	0.5036232	0.8833136	1.0	5345
GOBP_POSITIVE_REGULATION_OF_CANONICAL_NF_KAPPAB_SIGNAL_TRANSDUCTION	132	0.23216972	0.98319894	0.4814815	0.883287	1.0	4796
GOBP_DENDRITE_MORPHOGENESIS	190	0.21919021	0.9831859	0.50995404	0.88274264	1.0	4085
GOBP_REGULATION_OF_LIPID_CATABOLIC_PROCESS	70	0.25498325	0.98307765	0.4678261	0.8825083	1.0	2766
GOBP_FIBROBLAST_MIGRATION	74	0.25134006	0.98306066	0.48096886	0.88197076	1.0	1539
GOBP_REGULATION_OF_CARBOHYDRATE_BIOSYNTHETIC_PROCESS	112	0.2351009	0.98299944	0.48965517	0.8815816	1.0	2256
GOBP_REGULATION_OF_INFLAMMATORY_RESPONSE_TO_ANTIGENIC_STIMULUS	59	0.26471403	0.98271644	0.48943663	0.88195556	1.0	3195
GOBP_INTERLEUKIN_8_PRODUCTION	76	0.25135273	0.9826599	0.50423014	0.88154024	1.0	5655
GOBP_FOCAL_ADHESION_ASSEMBLY	87	0.2479819	0.9825265	0.45728642	0.88139385	1.0	3815
GOBP_REGULATION_OF_RECEPTOR_SIGNALING_PATHWAY_VIA_STAT	135	0.22916594	0.9824953	0.48085758	0.8808907	1.0	4377
GOBP_PURINE_RIBONUCLEOSIDE_METABOLIC_PROCESS	27	0.30994478	0.9822321	0.47802198	0.88120633	1.0	2042
GOBP_DEFENSE_RESPONSE_TO_SYMBIONT	314	0.20655176	0.9819626	0.5060606	0.88151324	1.0	5103
GOBP_REGULATION_OF_LACTATION	26	0.31751475	0.9819141	0.5090253	0.88108206	1.0	4216
GOBP_REGULATION_OF_RNA_STABILITY	174	0.2191803	0.9818246	0.4873817	0.88080853	1.0	4258
GOBP_ICOSANOID_METABOLIC_PROCESS	136	0.22642547	0.981814	0.48604268	0.8802529	1.0	4467
GOBP_RECEPTOR_MEDIATED_ENDOCYTOSIS	271	0.20882434	0.98152065	0.5346386	0.88060874	1.0	3423
GOBP_RESPONSE_TO_RADIATION	430	0.20013939	0.9812089	0.5057143	0.8810997	1.0	3921
GOBP_REGULATION_OF_SUPRAMOLECULAR_FIBER_ORGANIZATION	386	0.20117745	0.98115885	0.49283668	0.8806962	1.0	4246
GOBP_RNA_EXPORT_FROM_NUCLEUS	84	0.24890861	0.9811441	0.47627118	0.88015366	1.0	3968
GOBP_HORMONE_METABOLIC_PROCESS	235	0.21264821	0.98108923	0.50674665	0.8797525	1.0	3405
GOBP_REGULATION_OF_CELL_SUBSTRATE_JUNCTION_ORGANIZATION	69	0.2593309	0.9810641	0.4890388	0.87923956	1.0	6876
GOBP_PROTEIN_LOCALIZATION_TO_CELL_CELL_JUNCTION	24	0.31720263	0.98087966	0.48983365	0.879279	1.0	6822
GOBP_CARDIAC_CHAMBER_DEVELOPMENT	193	0.21730913	0.9806935	0.47819313	0.87931114	1.0	4978
GOBP_POST_TRANSCRIPTIONAL_GENE_SILENCING	113	0.23376486	0.9804755	0.50584304	0.8794298	1.0	2381
GOBP_REGULATION_OF_PROTEASOMAL_PROTEIN_CATABOLIC_PROCESS	189	0.21746802	0.9802459	0.4751204	0.8796196	1.0	4620
GOBP_ODONTOGENESIS	129	0.22636265	0.9800148	0.4804754	0.8798201	1.0	4995
GOBP_NEGATIVE_REGULATION_OF_AXON_REGENERATION	15	0.3598066	0.9796967	0.4691358	0.8802974	1.0	8243
GOBP_SECRETORY_GRANULE_ORGANIZATION	66	0.252983	0.97955906	0.47217235	0.88018644	1.0	5249
GOBP_CDC42_PROTEIN_SIGNAL_TRANSDUCTION	16	0.35594422	0.9795275	0.50086653	0.87971073	1.0	5249
GOBP_INTRACELLULAR_IRON_ION_HOMEOSTASIS	72	0.25272313	0.9794496	0.4633731	0.8793834	1.0	4169
GOBP_NON_CANONICAL_NF_KAPPAB_SIGNAL_TRANSDUCTION	122	0.2331113	0.97942555	0.49582636	0.8788932	1.0	5165
GOBP_TRANSMEMBRANE_RECEPTOR_PROTEIN_SERINE_THREONINE_KINASE_SIGNALING_PATHWAY	391	0.20243026	0.9792513	0.5363372	0.87889504	1.0	5225
GOBP_CEREBELLAR_CORTEX_FORMATION	33	0.29617432	0.97856146	0.46746576	0.88058853	1.0	2199
GOBP_SYNAPTIC_VESICLE_EXOCYTOSIS	113	0.23597604	0.97822905	0.4928	0.8811191	1.0	4525
GOBP_NEGATIVE_REGULATION_OF_INTRACELLULAR_STEROID_HORMONE_RECEPTOR_SIGNALING_PATHWAY	39	0.2856711	0.9782265	0.4850088	0.88054675	1.0	5159
GOBP_PHAGOCYTOSIS_RECOGNITION	28	0.31378832	0.97797453	0.49440297	0.88076895	1.0	5073
GOBP_NUCLEIC_ACID_PHOSPHODIESTER_BOND_HYDROLYSIS	21	0.32958362	0.97765845	0.4903339	0.88125366	1.0	487
GOBP_POSITIVE_REGULATION_OF_CELLULAR_CATABOLIC_PROCESS	333	0.20514178	0.9774547	0.51560175	0.881317	1.0	3744
GOBP_NUCLEOBASE_CONTAINING_SMALL_MOLECULE_CATABOLIC_PROCESS	24	0.31790113	0.9773183	0.48217636	0.88119966	1.0	4227
GOBP_SKELETAL_MUSCLE_CELL_PROLIFERATION	24	0.32083365	0.9766792	0.4936479	0.8827118	1.0	2416
GOBP_RESPONSE_TO_FOOD	40	0.28010592	0.97641593	0.4857143	0.8829938	1.0	4743
GOBP_PROTEIN_STABILIZATION	196	0.21564153	0.9761718	0.4992248	0.8831874	1.0	5871
GOBP_PIGMENT_GRANULE_LOCALIZATION	21	0.32255778	0.97607166	0.49694502	0.8829252	1.0	3287
GOBP_NEGATIVE_REGULATION_OF_TISSUE_REMODELING	29	0.30376396	0.9757996	0.5	0.8832584	1.0	7025
GOBP_REGULATION_OF_ACTOMYOSIN_STRUCTURE_ORGANIZATION	112	0.23373461	0.9756993	0.5047771	0.88299817	1.0	4246
GOBP_ACTIVATED_T_CELL_PROLIFERATION	53	0.2674802	0.97539765	0.4921191	0.8834605	1.0	3236
GOBP_REGULATION_OF_SYNAPTIC_VESICLE_MEMBRANE_ORGANIZATION	18	0.33499318	0.97407156	0.48727274	0.88732326	1.0	2538
GOBP_NUCLEOSOME_ORGANIZATION	81	0.24713837	0.97398424	0.503367	0.88700753	1.0	3783
GOBP_T_CELL_HOMEOSTASIS	54	0.2657688	0.97378856	0.5017241	0.8870381	1.0	6623
GOBP_STEM_CELL_PROLIFERATION	136	0.22743827	0.97344995	0.49078727	0.887559	1.0	4982
GOBP_SPHINGOLIPID_METABOLIC_PROCESS	142	0.22571398	0.9734001	0.511076	0.88716584	1.0	4834
GOBP_MONOCARBOXYLIC_ACID_TRANSPORT	177	0.21774703	0.97335786	0.5142405	0.8867314	1.0	4680
GOBP_CD4_POSITIVE_OR_CD8_POSITIVE_ALPHA_BETA_T_CELL_LINEAGE_COMMITMENT	24	0.31870046	0.9732736	0.46851853	0.8864213	1.0	3670
GOBP_STEROID_HORMONE_SECRETION	34	0.29114133	0.9724054	0.49720672	0.8888384	1.0	3120
GOBP_CELLULAR_RESPONSE_TO_ACID_CHEMICAL	145	0.22194278	0.97197473	0.5182119	0.8896312	1.0	2511
GOBP_NEGATIVE_REGULATION_OF_MONONUCLEAR_CELL_MIGRATION	19	0.33204144	0.97123635	0.48833033	0.8915118	1.0	4760
GOBP_NEGATIVE_REGULATION_OF_CELL_CYCLE	384	0.19961154	0.97121286	0.54272866	0.8910036	1.0	5674
GOBP_POSITIVE_REGULATION_OF_EPITHELIAL_CELL_MIGRATION	161	0.22330289	0.97062033	0.50816995	0.8924241	1.0	4553
GOBP_POSITIVE_REGULATION_OF_LIPID_TRANSPORT	102	0.23672211	0.97061455	0.50427353	0.8918655	1.0	4796
GOBP_REGULATION_OF_RESPONSE_TO_EXTRACELLULAR_STIMULUS	37	0.28638983	0.97047704	0.4964539	0.8917188	1.0	3946
GOBP_NEGATIVE_REGULATION_OF_EPITHELIAL_TO_MESENCHYMAL_TRANSITION	36	0.2808957	0.970475	0.4871795	0.89114654	1.0	7372
GOBP_SENSORY_PERCEPTION_OF_LIGHT_STIMULUS	161	0.2237071	0.97034085	0.5110063	0.8910149	1.0	3916
GOBP_COMPLEMENT_ACTIVATION	56	0.26317862	0.97034043	0.494863	0.890436	1.0	6381
GOBP_REGULATION_OF_KETONE_BIOSYNTHETIC_PROCESS	24	0.3282302	0.9698507	0.5047985	0.89149535	1.0	3525
GOBP_UNSATURATED_FATTY_ACID_METABOLIC_PROCESS	130	0.22926493	0.96918654	0.51960784	0.8931051	1.0	5145
GOBP_REGULATION_OF_PROTEIN_CONTAINING_COMPLEX_ASSEMBLY	428	0.19899906	0.9688702	0.57377046	0.8936265	1.0	3794
GOBP_C4_DICARBOXYLATE_TRANSPORT	28	0.3046204	0.9688192	0.4918033	0.8932089	1.0	4357
GOBP_REGULATION_OF_CELL_CYCLE_G2_M_PHASE_TRANSITION	119	0.22936803	0.96876395	0.49915683	0.8928088	1.0	6413
GOBP_CELL_CELL_RECOGNITION	79	0.24654272	0.9684945	0.53001714	0.89314544	1.0	2797
GOBP_POSITIVE_REGULATION_OF_DEFENSE_RESPONSE_TO_VIRUS_BY_HOST	33	0.29694852	0.9684511	0.49537894	0.8926958	1.0	1218
GOBP_CD4_POSITIVE_ALPHA_BETA_T_CELL_DIFFERENTIATION	100	0.23535022	0.9683111	0.5091514	0.8925781	1.0	5669
GOBP_APICAL_JUNCTION_ASSEMBLY	88	0.24379605	0.96808213	0.5325132	0.892735	1.0	2069
GOBP_RESPONSE_TO_TYPE_I_INTERFERON	72	0.24841148	0.96807694	0.51652175	0.8921748	1.0	6066
GOBP_REGULATION_OF_POSTSYNAPTIC_NEUROTRANSMITTER_RECEPTOR_ACTIVITY	18	0.3416408	0.96804094	0.5260323	0.8917066	1.0	1878
GOBP_NEGATIVE_REGULATION_OF_ESTABLISHMENT_OF_PROTEIN_LOCALIZATION	154	0.22232527	0.96781874	0.5090016	0.89189494	1.0	2502
GOBP_SMOOTH_MUSCLE_CELL_DIFFERENTIATION	81	0.24929245	0.96758974	0.5059423	0.8920822	1.0	1044
GOBP_OSTEOBLAST_DIFFERENTIATION	221	0.21200769	0.96754354	0.54070663	0.8916682	1.0	5657
GOBP_NEGATIVE_REGULATION_OF_CHROMOSOME_ORGANIZATION	96	0.2367836	0.9674345	0.5132013	0.8914575	1.0	2966
GOBP_PURINE_NUCLEOBASE_METABOLIC_PROCESS	23	0.31774074	0.9672354	0.50735295	0.8915224	1.0	2042
GOBP_REGULATION_OF_DENDRITE_DEVELOPMENT	142	0.22558887	0.9671601	0.5291181	0.8912085	1.0	4542
GOBP_PROTEIN_LOCALIZATION_TO_CHROMOSOME	110	0.2306159	0.966932	0.5138211	0.8913293	1.0	7657
GOBP_NEGATIVE_REGULATION_OF_PROTEIN_MODIFICATION_PROCESS	460	0.19530043	0.96682066	0.5598886	0.8911252	1.0	5695
GOBP_POSITIVE_REGULATION_OF_PEPTIDASE_ACTIVITY	190	0.21580501	0.9667119	0.5322835	0.8909231	1.0	3880
GOBP_DECIDUALIZATION	25	0.3164834	0.9661097	0.49911505	0.89239717	1.0	1755
GOBP_REGULATION_OF_MITOCHONDRIAL_MEMBRANE_PERMEABILITY_INVOLVED_IN_APOPTOTIC_PROCESS	43	0.2774655	0.9659617	0.4910072	0.89233094	1.0	6890
GOBP_POSITIVE_REGULATION_OF_STRIATED_MUSCLE_CELL_APOPTOTIC_PROCESS	27	0.3129044	0.9655619	0.49142858	0.89306545	1.0	2517
GOBP_BODY_FLUID_SECRETION	115	0.22938487	0.9653954	0.5130719	0.89303714	1.0	2755
GOBP_REGULATION_OF_CELL_PROJECTION_ASSEMBLY	212	0.21320009	0.96511483	0.54858935	0.8933774	1.0	3849
GOBP_GRANULOCYTE_MIGRATION	156	0.22139719	0.9651146	0.53269535	0.89280665	1.0	2710
GOBP_DEVELOPMENT_OF_PRIMARY_SEXUAL_CHARACTERISTICS	253	0.20818116	0.9650013	0.54285717	0.8925794	1.0	4193
GOBP_POSITIVE_REGULATION_OF_AUTOPHAGY	152	0.22275905	0.96483815	0.548552	0.8925302	1.0	3744
GOBP_RESPONSE_TO_ACID_CHEMICAL	168	0.21812013	0.9647427	0.55058044	0.89225686	1.0	4008
GOBP_EPITHELIAL_TO_MESENCHYMAL_TRANSITION	165	0.21663699	0.9645941	0.5482866	0.8921641	1.0	5835
GOBP_RENAL_SYSTEM_PROCESS_INVOLVED_IN_REGULATION_OF_SYSTEMIC_ARTERIAL_BLOOD_PRESSURE	28	0.30138844	0.9642379	0.51675487	0.8927225	1.0	1688
GOBP_REGULATION_OF_INFLAMMATORY_RESPONSE	394	0.19831887	0.964231	0.5676056	0.8921771	1.0	6238
GOBP_TAXIS	447	0.19509797	0.9638913	0.5655376	0.8927122	1.0	3541
GOBP_REGULATION_OF_GLIAL_CELL_PROLIFERATION	56	0.2623464	0.96342367	0.5392321	0.89366496	1.0	5964
GOBP_REGULATION_OF_CAMP_MEDIATED_SIGNALING	47	0.26953486	0.9631175	0.5104895	0.8941497	1.0	2572
GOBP_INTRACELLULAR_SODIUM_ION_HOMEOSTASIS	27	0.30724755	0.9628659	0.51119405	0.8944015	1.0	5644
GOBP_REGULATION_OF_GLUCOSE_METABOLIC_PROCESS	115	0.23044954	0.96281636	0.50239235	0.8939847	1.0	2256
GOBP_REPRODUCTIVE_SYSTEM_DEVELOPMENT	337	0.20063852	0.96267265	0.58393115	0.89386	1.0	4624
GOBP_CERAMIDE_METABOLIC_PROCESS	99	0.23566817	0.9622208	0.5283333	0.89475733	1.0	4834
GOBP_POSITIVE_REGULATION_OF_RECEPTOR_SIGNALING_PATHWAY_VIA_STAT	72	0.2493069	0.9621036	0.52068967	0.8945776	1.0	3551
GOBP_ATP_TRANSPORT	19	0.3336274	0.96209496	0.5231054	0.89404446	1.0	4995
GOBP_POSTSYNAPSE_ORGANIZATION	250	0.20765476	0.9617554	0.55982274	0.89458805	1.0	3640
GOBP_IMPORT_ACROSS_PLASMA_MEMBRANE	207	0.21273205	0.9617455	0.56101424	0.89405894	1.0	4686
GOBP_WHITE_FAT_CELL_DIFFERENTIATION	23	0.31159243	0.961663	0.5120148	0.8937414	1.0	8776
GOBP_POSITIVE_REGULATION_OF_EPITHELIAL_CELL_DIFFERENTIATION	62	0.25829342	0.9613846	0.51666665	0.89407796	1.0	4812
GOBP_MUSCLE_TISSUE_DEVELOPMENT	495	0.19272287	0.96117365	0.5766621	0.8942073	1.0	4990
GOBP_NUCLEOTIDE_TRANSMEMBRANE_TRANSPORT	21	0.3215644	0.96104026	0.50639856	0.89407	1.0	7312
GOBP_NEGATIVE_REGULATION_OF_T_HELPER_CELL_DIFFERENTIATION	21	0.326314	0.96099526	0.5028791	0.8936609	1.0	5473
GOBP_REGULATION_OF_GLIAL_CELL_DIFFERENTIATION	95	0.23643893	0.960807	0.5199336	0.8936969	1.0	6130
GOBP_RESPONSE_TO_UV	155	0.2205582	0.9607991	0.5681063	0.8931544	1.0	3921
GOBP_MULTIVESICULAR_BODY_SORTING_PATHWAY	34	0.28658125	0.9605832	0.51760566	0.8932412	1.0	6053
GOBP_FATTY_ACID_BIOSYNTHETIC_PROCESS	158	0.22152464	0.9605309	0.5613208	0.89284617	1.0	5088
GOBP_REGULATION_OF_BINDING	394	0.19665104	0.9600041	0.58744395	0.8939416	1.0	4839
GOBP_AMYLOID_PRECURSOR_PROTEIN_METABOLIC_PROCESS	76	0.24779324	0.95997304	0.53608245	0.8934827	1.0	3346
GOBP_POSITIVE_REGULATION_OF_SYNCYTIUM_FORMATION_BY_PLASMA_MEMBRANE_FUSION	27	0.30414432	0.9598427	0.509839	0.89333916	1.0	5253
GOBP_MACROPHAGE_DIFFERENTIATION	60	0.25493258	0.9596086	0.5154639	0.8936035	1.0	6866
GOBP_POSITIVE_REGULATION_OF_ORGAN_GROWTH	64	0.2510234	0.95923877	0.5618557	0.89426875	1.0	5656
GOBP_POSITIVE_REGULATION_OF_MUSCLE_CELL_APOPTOTIC_PROCESS	41	0.27432683	0.95905256	0.5063291	0.8942994	1.0	2517
GOBP_REGULATION_OF_FIBROBLAST_MIGRATION	52	0.2672376	0.9588929	0.5105634	0.89426404	1.0	5800
GOBP_SERINE_FAMILY_AMINO_ACID_METABOLIC_PROCESS	36	0.28028217	0.95887226	0.50088495	0.89376396	1.0	2171
GOBP_NEGATIVE_REGULATION_OF_CYCLIN_DEPENDENT_PROTEIN_KINASE_ACTIVITY	27	0.30294603	0.9586518	0.482243	0.89392376	1.0	5871
GOBP_EXTRINSIC_APOPTOTIC_SIGNALING_PATHWAY_VIA_DEATH_DOMAIN_RECEPTORS	82	0.24231674	0.9585945	0.53594774	0.8935555	1.0	4076
GOBP_TYPE_B_PANCREATIC_CELL_PROLIFERATION	39	0.27441642	0.9583097	0.5231911	0.89395595	1.0	2421
GOBP_REGULATION_OF_PROTEIN_LOCALIZATION_TO_PLASMA_MEMBRANE	119	0.22405948	0.9582275	0.54745764	0.89367473	1.0	3923
GOBP_CELLULAR_RESPONSE_TO_GLUCOCORTICOID_STIMULUS	48	0.26076064	0.9581057	0.5245614	0.89349174	1.0	2082
GOBP_BLOOD_VESSEL_ENDOTHELIAL_CELL_PROLIFERATION_INVOLVED_IN_SPROUTING_ANGIOGENESIS	23	0.31369925	0.9579384	0.52724075	0.8934426	1.0	7330
GOBP_EMBRYONIC_SKELETAL_SYSTEM_MORPHOGENESIS	109	0.23062724	0.95792955	0.55480605	0.8929084	1.0	3709
GOBP_NEGATIVE_REGULATION_OF_RHO_PROTEIN_SIGNAL_TRANSDUCTION	25	0.31432238	0.95786875	0.50447226	0.8925785	1.0	4575
GOBP_REGULATION_OF_MITOCHONDRION_ORGANIZATION	142	0.21964268	0.9578172	0.53583616	0.8921869	1.0	5002
GOBP_PSEUDOPODIUM_ORGANIZATION	16	0.34679112	0.9576218	0.5	0.89225006	1.0	3160
GOBP_CD4_POSITIVE_ALPHA_BETA_T_CELL_PROLIFERATION	28	0.3026916	0.9572034	0.52669036	0.8930382	1.0	3140
GOBP_NEGATIVE_REGULATION_OF_CELLULAR_RESPONSE_TO_GROWTH_FACTOR_STIMULUS	105	0.23112166	0.95703447	0.53807104	0.89302593	1.0	6352
GOBP_T_CELL_MEDIATED_CYTOTOXICITY	69	0.24755885	0.956951	0.5519031	0.8927724	1.0	1688
GOBP_POSITIVE_REGULATION_OF_INTERLEUKIN_17_PRODUCTION	27	0.3024133	0.9567866	0.5052817	0.89277047	1.0	692
GOBP_NEGATIVE_REGULATION_OF_ANOIKIS	15	0.35834858	0.9566441	0.51606804	0.8927064	1.0	5628
GOBP_MAMMARY_GLAND_EPITHELIUM_DEVELOPMENT	77	0.24484402	0.95657504	0.52047783	0.8923699	1.0	4602
GOBP_NEGATIVE_REGULATION_OF_TRANSFORMING_GROWTH_FACTOR_BETA_RECEPTOR_SIGNALING_PATHWAY	94	0.23407298	0.9564904	0.54695225	0.89207774	1.0	4609
GOBP_ACTIVATION_OF_INNATE_IMMUNE_RESPONSE	273	0.20380245	0.95617694	0.5530303	0.8925012	1.0	3140
GOBP_REGULATION_OF_HAIR_CYCLE	31	0.28779373	0.95607084	0.510453	0.89229333	1.0	5345
GOBP_NEUROMUSCULAR_PROCESS_CONTROLLING_BALANCE	70	0.24353209	0.95591444	0.5283993	0.8922578	1.0	3747
GOBP_GLYCINE_METABOLIC_PROCESS	15	0.35545647	0.95575094	0.5081081	0.89220136	1.0	49
GOBP_ALCOHOL_METABOLIC_PROCESS	349	0.20050889	0.95556307	0.58439714	0.8922531	1.0	5340
GOBP_CARDIAC_CONDUCTION	67	0.25021702	0.95551556	0.52566373	0.8918529	1.0	1121
GOBP_POSITIVE_REGULATION_OF_MITOCHONDRIAL_FISSION	22	0.31660527	0.9552773	0.53475934	0.8920585	1.0	4810
GOBP_NEGATIVE_REGULATION_OF_CANONICAL_WNT_SIGNALING_PATHWAY	134	0.221697	0.9552397	0.5482815	0.8916319	1.0	4726
GOBP_EMBRYONIC_PATTERN_SPECIFICATION	84	0.23942651	0.9546518	0.5262295	0.89297557	1.0	7032
GOBP_REGULATION_OF_ACTIN_FILAMENT_BUNDLE_ASSEMBLY	114	0.22672608	0.95457184	0.5423198	0.8926756	1.0	4246
GOBP_TRANSFORMING_GROWTH_FACTOR_BETA_RECEPTOR_SIGNALING_PATHWAY	204	0.21039447	0.95453703	0.55657494	0.89223546	1.0	3940
GOBP_NEGATIVE_REGULATION_OF_CARBOHYDRATE_METABOLIC_PROCESS	62	0.25090545	0.95452493	0.5397631	0.89172286	1.0	5655
GOBP_MICROTUBULE_POLYMERIZATION_OR_DEPOLYMERIZATION	133	0.22372656	0.95447725	0.5695793	0.8913326	1.0	3594
GOBP_ENSHEATHMENT_OF_NEURONS	184	0.21356505	0.9540453	0.5680751	0.8921266	1.0	5558
GOBP_SIGNAL_TRANSDUCTION_IN_RESPONSE_TO_DNA_DAMAGE	179	0.21227308	0.9540141	0.5641026	0.8916876	1.0	5643
GOBP_REGULATION_OF_ACTIN_FILAMENT_ORGANIZATION	275	0.20229948	0.9540074	0.5791045	0.8911638	1.0	4246
GOBP_CALMODULIN_DEPENDENT_KINASE_SIGNALING_PATHWAY	15	0.3565395	0.9538191	0.49333334	0.89123607	1.0	3140
GOBP_SENSORY_SYSTEM_DEVELOPMENT	422	0.1943855	0.9537873	0.6142857	0.8908041	1.0	5296
GOBP_CORTICAL_CYTOSKELETON_ORGANIZATION	53	0.25986007	0.95354223	0.52495694	0.891052	1.0	3029
GOBP_LIPID_CATABOLIC_PROCESS	341	0.19945875	0.953259	0.5934718	0.89144105	1.0	4494
GOBP_FOREBRAIN_CELL_MIGRATION	71	0.245245	0.9531958	0.5199336	0.89110607	1.0	4792
GOBP_OLIGOSACCHARIDE_CATABOLIC_PROCESS	17	0.344101	0.9526224	0.5107143	0.89242566	1.0	1789
GOBP_P38MAPK_CASCADE	57	0.25929895	0.95245546	0.549195	0.89241004	1.0	5695
GOBP_POSITIVE_REGULATION_OF_ESTABLISHMENT_OF_PROTEIN_LOCALIZATION	353	0.19793639	0.95231545	0.5982009	0.89233977	1.0	4841
GOBP_RESPONSE_TO_PURINE_CONTAINING_COMPOUND	113	0.22869225	0.9514649	0.5460751	0.8945736	1.0	5104
GOBP_REGULATION_OF_LAMELLIPODIUM_ASSEMBLY	41	0.27163833	0.9512599	0.50877196	0.8946804	1.0	2001
GOBP_NEGATIVE_REGULATION_OF_VASCULATURE_DEVELOPMENT	110	0.22583178	0.9512019	0.5613748	0.89434314	1.0	4900
GOBP_ORGANELLE_MEMBRANE_FUSION	125	0.22250232	0.9510948	0.55233496	0.89414066	1.0	2710
GOBP_GPI_ANCHOR_METABOLIC_PROCESS	35	0.2794601	0.95109457	0.5408922	0.8935983	1.0	3454
GOBP_SKELETAL_SYSTEM_MORPHOGENESIS	265	0.2034927	0.9509807	0.5912519	0.89343107	1.0	5471
GOBP_POSITIVE_REGULATION_OF_INFLAMMATORY_RESPONSE_TO_ANTIGENIC_STIMULUS	39	0.27807072	0.95070547	0.5235405	0.89378715	1.0	3084
GOBP_RETROTRANSPOSON_SILENCING_BY_HETEROCHROMATIN_FORMATION	15	0.34567335	0.95024943	0.51486987	0.8947047	1.0	4698
GOBP_CELL_KILLING	252	0.2055314	0.94954914	0.5834609	0.8964052	1.0	3502
GOBP_CARTILAGE_DEVELOPMENT	222	0.2077188	0.94890857	0.5981595	0.89784175	1.0	5779
GOBP_POSITIVE_REGULATION_OF_PROTEIN_SERINE_THREONINE_KINASE_ACTIVITY	201	0.21021412	0.94873625	0.6012461	0.8978511	1.0	5621
GOBP_POSITIVE_REGULATION_OF_CYCLASE_ACTIVITY	39	0.27284628	0.94870555	0.51943463	0.8974034	1.0	7465
GOBP_REGULATION_OF_GENERATION_OF_PRECURSOR_METABOLITES_AND_ENERGY	158	0.21662425	0.9486977	0.57878315	0.89688736	1.0	4660
GOBP_PROTECTION_FROM_NATURAL_KILLER_CELL_MEDIATED_CYTOTOXICITY	32	0.2895292	0.94863164	0.5277778	0.89655465	1.0	4670
GOBP_NEGATIVE_REGULATION_OF_G_PROTEIN_COUPLED_RECEPTOR_SIGNALING_PATHWAY	62	0.25244018	0.9484164	0.5184534	0.89668655	1.0	7112
GOBP_SYNAPTONEMAL_COMPLEX_ORGANIZATION	28	0.29857484	0.94786656	0.5410714	0.89787495	1.0	5648
GOBP_DIENCEPHALON_DEVELOPMENT	76	0.24272554	0.9473286	0.5580986	0.89900875	1.0	4623
GOBP_REGULATION_OF_OSTEOCLAST_DIFFERENTIATION	89	0.23426746	0.94666696	0.5579832	0.90048546	1.0	5491
GOBP_NEGATIVE_REGULATION_OF_INTERLEUKIN_2_PRODUCTION	26	0.30595538	0.94651717	0.5324232	0.9004187	1.0	5499
GOBP_MYOBLAST_FUSION	51	0.25931388	0.9464448	0.5319927	0.90011823	1.0	5119
GOBP_REGULATION_OF_INNATE_IMMUNE_RESPONSE	456	0.19178769	0.9463074	0.65179855	0.9000298	1.0	3140
GOBP_MRNA_MODIFICATION	35	0.28582326	0.94621587	0.5317164	0.8997788	1.0	5227
GOBP_RESPONSE_TO_UV_B	22	0.31242064	0.94563746	0.55315316	0.9010317	1.0	3142
GOBP_MUSCLE_CELL_DIFFERENTIATION	461	0.19237249	0.9456343	0.6427526	0.90049934	1.0	5119
GOBP_REGULATION_OF_FATTY_ACID_METABOLIC_PROCESS	107	0.22667642	0.94557536	0.5587248	0.90014315	1.0	2358
GOBP_TIGHT_JUNCTION_ORGANIZATION	92	0.2363949	0.9453179	0.5599343	0.9003565	1.0	2210
GOBP_VENTRICULAR_SYSTEM_DEVELOPMENT	38	0.280766	0.94524974	0.55793226	0.90002507	1.0	4728
GOBP_RECEPTOR_SIGNALING_PATHWAY_VIA_STAT	204	0.20885076	0.9450696	0.58215964	0.9000722	1.0	4377
GOBP_REGULATION_OF_DNA_REPLICATION	122	0.223283	0.9450382	0.5800933	0.8996276	1.0	5655
GOBP_APPENDAGE_MORPHOGENESIS	175	0.21241006	0.9450034	0.6118211	0.8991975	1.0	3709
GOBP_PHAGOSOME_MATURATION	29	0.29464883	0.9449245	0.5306859	0.89890337	1.0	2890
GOBP_POSITIVE_REGULATION_OF_DNA_BINDING_TRANSCRIPTION_FACTOR_ACTIVITY	262	0.2029455	0.9447564	0.6210526	0.89889556	1.0	5689
GOBP_ENDOCARDIAL_CUSHION_MORPHOGENESIS	42	0.2674216	0.94472677	0.53429604	0.8984631	1.0	6978
GOBP_REGULATION_OF_CELL_JUNCTION_ASSEMBLY	244	0.2046391	0.94456184	0.59401	0.89844537	1.0	7010
GOBP_CELLULAR_RESPONSE_TO_LIPOPROTEIN_PARTICLE_STIMULUS	40	0.27629524	0.9441846	0.5441176	0.899119	1.0	6171
GOBP_NUCLEOPHAGY	19	0.32212833	0.9441768	0.53274333	0.89860344	1.0	3705
GOBP_NEURON_INTRINSIC_APOPTOTIC_SIGNALING_PATHWAY_IN_RESPONSE_TO_OXIDATIVE_STRESS	20	0.32410637	0.94398177	0.521978	0.89864916	1.0	8153
GOBP_EAR_DEVELOPMENT	255	0.20134903	0.9428187	0.625387	0.90174776	1.0	3709
GOBP_TISSUE_HOMEOSTASIS	279	0.2004912	0.94277644	0.6298984	0.901339	1.0	5491
GOBP_CELLULAR_RESPONSE_TO_METAL_ION	186	0.21285278	0.9418497	0.5889571	0.9037759	1.0	4931
GOBP_POSITIVE_REGULATION_OF_FATTY_ACID_METABOLIC_PROCESS	49	0.26474857	0.94155043	0.5392857	0.9041816	1.0	1603
GOBP_BONE_MORPHOGENESIS	112	0.228163	0.94118524	0.5780731	0.90476656	1.0	3709
GOBP_DEPHOSPHORYLATION	326	0.1982821	0.94107383	0.62608695	0.90458363	1.0	3562
GOBP_ALPHA_BETA_T_CELL_LINEAGE_COMMITMENT	22	0.31852624	0.9410023	0.5294118	0.90427333	1.0	3142
GOBP_DEMETHYLATION	54	0.2555706	0.9406927	0.5432937	0.90470594	1.0	6353
GOBP_EAR_MORPHOGENESIS	146	0.21693613	0.94065505	0.57512116	0.9042956	1.0	4206
GOBP_CORTICAL_ACTIN_CYTOSKELETON_ORGANIZATION	42	0.27039206	0.9405232	0.5418182	0.9041548	1.0	3549
GOBP_ISOPRENOID_BIOSYNTHETIC_PROCESS	40	0.27539605	0.9404485	0.5273973	0.9038641	1.0	5218
GOBP_REGULATION_OF_MACROPHAGE_ACTIVATION	58	0.25187948	0.94042605	0.559292	0.90341365	1.0	4420
GOBP_POSITIVE_REGULATION_OF_MACROPHAGE_ACTIVATION	29	0.2939011	0.94034517	0.54615384	0.903129	1.0	3878
GOBP_STRIATED_MUSCLE_CELL_DIFFERENTIATION	343	0.1968544	0.9402089	0.6325926	0.9030219	1.0	5403
GOBP_SMOOTH_MUSCLE_CONTRACTION	119	0.22478542	0.940035	0.58784896	0.9030231	1.0	4056
GOBP_LYMPHOCYTE_CHEMOTAXIS	54	0.2539857	0.93978214	0.5566836	0.90327096	1.0	3130
GOBP_BEHAVIORAL_RESPONSE_TO_COCAINE	20	0.31935158	0.93967944	0.556338	0.9030585	1.0	3790
GOBP_T_CELL_APOPTOTIC_PROCESS	68	0.24278885	0.9395716	0.6028369	0.90286213	1.0	6065
GOBP_REGULATION_OF_EPIDERMIS_DEVELOPMENT	65	0.24830674	0.9395314	0.5507745	0.9024569	1.0	2556
GOBP_POSITIVE_CHEMOTAXIS	44	0.26579857	0.93945247	0.54545456	0.90217584	1.0	2410
GOBP_POSITIVE_REGULATION_OF_CELL_CYCLE	355	0.19388027	0.9392027	0.6346434	0.90241927	1.0	3995
GOBP_REGULATION_OF_POSTSYNAPTIC_NEUROTRANSMITTER_RECEPTOR_INTERNALIZATION	28	0.29712766	0.9389595	0.5529412	0.9026223	1.0	4185
GOBP_VESICLE_COATING	33	0.28153297	0.9389567	0.54761904	0.90209717	1.0	4347
GOBP_DNA_INTEGRITY_CHECKPOINT_SIGNALING	126	0.2201519	0.9387983	0.5791191	0.9020652	1.0	5643
GOBP_ODONTOGENESIS_OF_DENTIN_CONTAINING_TOOTH	94	0.23019768	0.93851125	0.5704698	0.9024012	1.0	4858
GOBP_POSITIVE_REGULATION_OF_TRANSCRIPTION_FROM_RNA_POLYMERASE_II_PROMOTER_IN_RESPONSE_TO_STRESS	20	0.321277	0.93843037	0.5191638	0.902137	1.0	1145
GOBP_MONONUCLEAR_CELL_MIGRATION	189	0.21027897	0.9382745	0.61084527	0.9020954	1.0	3200
GOBP_REGULATION_OF_LEUKOCYTE_APOPTOTIC_PROCESS	107	0.22598416	0.9382201	0.5770492	0.9017281	1.0	4731
GOBP_RUFFLE_ORGANIZATION	54	0.2537165	0.93801177	0.5584192	0.90182394	1.0	2146
GOBP_TUMOR_NECROSIS_FACTOR_MEDIATED_SIGNALING_PATHWAY	82	0.2361848	0.9379458	0.5774135	0.9015051	1.0	4796
GOBP_NEGATIVE_REGULATION_OF_OXIDATIVE_STRESS_INDUCED_INTRINSIC_APOPTOTIC_SIGNALING_PATHWAY	25	0.29956043	0.93772095	0.56395346	0.90167665	1.0	4623
GOBP_LYSOSOMAL_TRANSPORT	123	0.21964599	0.9374453	0.5813953	0.9019654	1.0	1764
GOBP_RESPONSE_TO_REACTIVE_OXYGEN_SPECIES	195	0.20710576	0.93736243	0.6159639	0.9016964	1.0	4150
GOBP_POSITIVE_REGULATION_OF_EPITHELIAL_CELL_PROLIFERATION	231	0.20542336	0.93733907	0.59720063	0.9012453	1.0	5520
GOBP_NEGATIVE_REGULATION_OF_TRANSCRIPTION_REGULATORY_REGION_DNA_BINDING	17	0.33013296	0.93648434	0.5471698	0.9033357	1.0	4706
GOBP_ESTROGEN_METABOLIC_PROCESS	34	0.28120095	0.93613064	0.56102	0.90386266	1.0	2152
GOBP_LIVER_MORPHOGENESIS	36	0.2734921	0.9357777	0.53901994	0.90442276	1.0	5871
GOBP_POSITIVE_REGULATION_OF_AMIDE_METABOLIC_PROCESS	167	0.2122434	0.9357739	0.6086262	0.90390676	1.0	3406
GOBP_REGULATION_OF_CILIUM_ASSEMBLY	76	0.23655517	0.9354428	0.5820643	0.9043903	1.0	5878
GOBP_NEGATIVE_REGULATION_OF_CELL_CYCLE_PROCESS	299	0.19689284	0.934868	0.64525545	0.9056152	1.0	5663
GOBP_TYPE_II_INTERFERON_MEDIATED_SIGNALING_PATHWAY	22	0.3128047	0.93423694	0.54044116	0.90706265	1.0	5074
GOBP_ENDOPLASMIC_RETICULUM_TO_GOLGI_VESICLE_MEDIATED_TRANSPORT	122	0.2214386	0.93417966	0.61661345	0.9067137	1.0	4347
GOBP_POSITIVE_REGULATION_OF_TRANSLATION	137	0.21602729	0.9340948	0.615257	0.9064201	1.0	3406
GOBP_MODULATION_BY_HOST_OF_SYMBIONT_PROCESS	81	0.23461857	0.9337404	0.5817875	0.90697616	1.0	473
GOBP_LEUKOCYTE_MEDIATED_CYTOTOXICITY	166	0.21399122	0.9333902	0.5691824	0.9075088	1.0	4969
GOBP_NUCLEOSOME_ASSEMBLY	64	0.24499428	0.93302673	0.5827586	0.90807414	1.0	7059
GOBP_PRIMARY_AMINO_COMPOUND_METABOLIC_PROCESS	18	0.32541955	0.9329839	0.5529623	0.9076807	1.0	4008
GOBP_INTERLEUKIN_4_PRODUCTION	64	0.24205215	0.9329047	0.56891024	0.90740174	1.0	3181
GOBP_CELLULAR_RESPONSE_TO_MECHANICAL_STIMULUS	49	0.2599127	0.9328068	0.5745063	0.9072077	1.0	3406
GOBP_NEGATIVE_REGULATION_OF_MIRNA_METABOLIC_PROCESS	31	0.28943703	0.9327852	0.568873	0.90675676	1.0	4931
GOBP_REGULATION_OF_CANONICAL_NF_KAPPAB_SIGNAL_TRANSDUCTION	199	0.20375767	0.9327775	0.60912055	0.90625644	1.0	5464
GOBP_POSITIVE_REGULATION_OF_NEUTROPHIL_MIGRATION	41	0.2662736	0.9326226	0.55202824	0.90621936	1.0	1855
GOBP_THYMIC_T_CELL_SELECTION	27	0.29845318	0.9324499	0.5368043	0.90621614	1.0	1214
GOBP_POSITIVE_REGULATION_OF_PROTEIN_LOCALIZATION_TO_MEMBRANE	114	0.22206697	0.93244296	0.6252101	0.90571046	1.0	3975
GOBP_POSITIVE_REGULATION_OF_ADAPTIVE_IMMUNE_RESPONSE	153	0.21431915	0.9323749	0.625	0.9053854	1.0	3139
GOBP_DIOL_METABOLIC_PROCESS	30	0.28780076	0.9323318	0.5415929	0.904989	1.0	6032
GOBP_POSITIVE_REGULATION_OF_B_CELL_ACTIVATION	87	0.23185505	0.9322762	0.5953565	0.9046286	1.0	2301
GOBP_NEURAL_TUBE_FORMATION	132	0.22117959	0.9319508	0.60661155	0.90510964	1.0	4602
GOBP_NEGATIVE_REGULATION_OF_HYDROLASE_ACTIVITY	342	0.1949674	0.93184835	0.6632653	0.9048977	1.0	4954
GOBP_PROTEIN_LOCALIZATION_TO_MICROTUBULE	19	0.31312513	0.9317532	0.5486111	0.90466475	1.0	1983
GOBP_LEARNING	191	0.20787665	0.93166935	0.6232339	0.90438074	1.0	2572
GOBP_OLEFINIC_COMPOUND_BIOSYNTHETIC_PROCESS	29	0.28778005	0.93154126	0.55985916	0.90425813	1.0	3525
GOBP_TUMOR_NECROSIS_FACTOR_SUPERFAMILY_CYTOKINE_PRODUCTION	222	0.20477201	0.9313921	0.6242038	0.90417016	1.0	5828
GOBP_CELLULAR_RESPONSE_TO_RADIATION	175	0.20927657	0.93135947	0.6388013	0.90375674	1.0	4076
GOBP_POSITIVE_REGULATION_OF_SMAD_PROTEIN_SIGNAL_TRANSDUCTION	27	0.29298913	0.93112445	0.56	0.9039402	1.0	8101
GOBP_CELLULAR_RESPONSE_TO_CORTICOSTEROID_STIMULUS	58	0.2481946	0.9303286	0.5846154	0.9057988	1.0	2082
GOBP_COPII_COATED_VESICLE_BUDDING	36	0.27937117	0.9300592	0.5694444	0.9060462	1.0	4182
GOBP_TRNA_METHYLATION	39	0.2737762	0.92992187	0.5571688	0.905924	1.0	6281
GOBP_RESPONSE_TO_PLATELET_DERIVED_GROWTH_FACTOR	23	0.30695862	0.9298872	0.5504762	0.90550524	1.0	6664
GOBP_REGULATION_OF_APPETITE	27	0.29841518	0.9294736	0.55116695	0.90621865	1.0	1544
GOBP_POSITIVE_REGULATION_OF_WNT_SIGNALING_PATHWAY	141	0.21841449	0.9293131	0.62096775	0.90619236	1.0	5361
GOBP_CHROMOSOME_ORGANIZATION_INVOLVED_IN_MEIOTIC_CELL_CYCLE	69	0.23969007	0.9288858	0.5470086	0.90699565	1.0	3860
GOBP_REGULATION_OF_CELL_DIVISION	185	0.20954871	0.9288132	0.6330275	0.9066863	1.0	3995
GOBP_NOTCH_SIGNALING_PATHWAY	184	0.20876925	0.928806	0.66190475	0.90618813	1.0	5403
GOBP_REGULATION_OF_MICROTUBULE_CYTOSKELETON_ORGANIZATION	157	0.20854707	0.92867434	0.59637564	0.90604943	1.0	5840
GOBP_REGULATION_OF_EXTRINSIC_APOPTOTIC_SIGNALING_PATHWAY	168	0.21175008	0.92839026	0.6078125	0.9063944	1.0	3746
GOBP_UTERUS_DEVELOPMENT	27	0.2955179	0.92825	0.55452865	0.9063068	1.0	6205
GOBP_POSITIVE_REGULATION_OF_MACROAUTOPHAGY	77	0.23806727	0.9282367	0.60655737	0.90582716	1.0	7230
GOBP_CELLULAR_COMPONENT_MAINTENANCE	85	0.23377584	0.92818594	0.61928105	0.9054599	1.0	6012
GOBP_GOLGI_TO_PLASMA_MEMBRANE_TRANSPORT	58	0.2530644	0.9281715	0.59965926	0.9049929	1.0	3508
GOBP_REGULATION_OF_PH	105	0.22620568	0.9278995	0.6202946	0.90530264	1.0	5664
GOBP_INFLAMMASOME_MEDIATED_SIGNALING_PATHWAY	46	0.25854167	0.92788273	0.588551	0.90482897	1.0	3140
GOBP_REGULATION_OF_MYOBLAST_DIFFERENTIATION	87	0.23382272	0.92774403	0.59560066	0.90474033	1.0	5119
GOBP_NATURAL_KILLER_CELL_PROLIFERATION	38	0.26869312	0.9276895	0.569395	0.9043739	1.0	3084
GOBP_MITOTIC_METAPHASE_CHROMOSOME_ALIGNMENT	54	0.2524875	0.9276311	0.57166946	0.9040436	1.0	5496
GOBP_POTASSIUM_ION_TRANSPORT	248	0.20079859	0.92752284	0.64467764	0.9038816	1.0	5365
GOBP_POSITIVE_REGULATION_OF_JUN_KINASE_ACTIVITY	56	0.2482669	0.9271785	0.5628227	0.9043971	1.0	1891
GOBP_RENAL_FILTRATION	30	0.2875712	0.9271386	0.54480284	0.90400285	1.0	5436
GOBP_CELL_RECOGNITION	155	0.21125971	0.92692393	0.6183575	0.90414256	1.0	5345
GOBP_RESPONSE_TO_DOPAMINE	55	0.25593853	0.9268318	0.6017391	0.90389264	1.0	8412
GOBP_NEPHRON_EPITHELIUM_DEVELOPMENT	121	0.21594843	0.9267429	0.6125402	0.9036556	1.0	3186
GOBP_LEUKOTRIENE_METABOLIC_PROCESS	23	0.30298483	0.9265741	0.5809859	0.9036314	1.0	5777
GOBP_INNERVATION	32	0.28292733	0.9262953	0.57876104	0.9039451	1.0	2334
GOBP_ARP2_3_COMPLEX_MEDIATED_ACTIN_NUCLEATION	43	0.26437852	0.92556846	0.5893805	0.90561634	1.0	1949
GOBP_CELL_SURFACE_RECEPTOR_SIGNALING_PATHWAY_INVOLVED_IN_HEART_DEVELOPMENT	23	0.31117827	0.92550266	0.55078125	0.90529835	1.0	5345
GOBP_GLYCEROLIPID_BIOSYNTHETIC_PROCESS	215	0.20212252	0.92544705	0.6480892	0.90494883	1.0	5877
GOBP_POSITIVE_REGULATION_OF_DNA_TEMPLATED_TRANSCRIPTION_INITIATION	74	0.2357085	0.925125	0.5882353	0.9053969	1.0	4473
GOBP_REGULATION_OF_NATURAL_KILLER_CELL_DIFFERENTIATION	19	0.32546163	0.9249533	0.55725193	0.9053939	1.0	2185
GOBP_POSITIVE_REGULATION_OF_ORGANIC_ACID_TRANSPORT	58	0.25171998	0.9247113	0.5865052	0.90562874	1.0	5637
GOBP_ANAGEN	16	0.33440793	0.92446	0.56949806	0.9058862	1.0	5345
GOBP_REGULATION_OF_PROTEIN_BINDING	223	0.19902015	0.9243603	0.6593407	0.90567255	1.0	5356
GOBP_POSITIVE_REGULATION_OF_BLOOD_PRESSURE	56	0.25048432	0.9238472	0.58380413	0.90669847	1.0	4778
GOBP_CELL_DIFFERENTIATION_INVOLVED_IN_METANEPHROS_DEVELOPMENT	22	0.30653876	0.92382294	0.5521024	0.9062476	1.0	4796
GOBP_REGULATION_OF_ISOTYPE_SWITCHING	37	0.27641335	0.9238032	0.546595	0.90578747	1.0	2418
GOBP_SUBSTRATE_ADHESION_DEPENDENT_CELL_SPREADING	102	0.22412238	0.923577	0.60784316	0.9059773	1.0	5803
GOBP_TRIPARTITE_REGIONAL_SUBDIVISION	19	0.30998042	0.9227831	0.59195405	0.90785116	1.0	6784
GOBP_RETINA_DEVELOPMENT_IN_CAMERA_TYPE_EYE	177	0.20589896	0.92275393	0.63486844	0.90742224	1.0	5218
GOBP_URETER_DEVELOPMENT	20	0.31140685	0.92260444	0.559415	0.90737283	1.0	1959
GOBP_VIRAL_GENE_EXPRESSION	74	0.23851462	0.922517	0.5777778	0.9071099	1.0	1819
GOBP_NUCLEOSIDE_METABOLIC_PROCESS	48	0.25713792	0.92247725	0.5750422	0.9067266	1.0	3725
GOBP_CELLULAR_PIGMENTATION	57	0.24665375	0.9224699	0.6066434	0.9062427	1.0	5003
GOBP_DNA_REPLICATION_CHECKPOINT_SIGNALING	16	0.33111036	0.92184556	0.5795678	0.90756005	1.0	2659
GOBP_POSITIVE_REGULATION_OF_CYTOSOLIC_CALCIUM_ION_CONCENTRATION	199	0.20485313	0.9218291	0.64535767	0.90709573	1.0	4602
GOBP_CANONICAL_NF_KAPPAB_SIGNAL_TRANSDUCTION	239	0.20058736	0.92163634	0.68304276	0.9071391	1.0	3236
GOBP_POSITIVE_REGULATION_OF_PROTEIN_POLYMERIZATION	91	0.22949734	0.9215472	0.5792079	0.90690607	1.0	3404
GOBP_REGULATION_OF_CELL_MATURATION	32	0.27856556	0.92125607	0.5724382	0.90727836	1.0	4722
GOBP_MAMMARY_GLAND_MORPHOGENESIS	60	0.24638186	0.9211098	0.5945946	0.9072201	1.0	7301
GOBP_RESPONSE_TO_ATP	31	0.27587622	0.92096514	0.5842294	0.90715677	1.0	5896
GOBP_NEGATIVE_REGULATION_OF_ADAPTIVE_IMMUNE_RESPONSE	59	0.24465206	0.9206429	0.5917667	0.90757334	1.0	4760
GOBP_CELL_DIFFERENTIATION_IN_HINDBRAIN	31	0.2846328	0.92049646	0.5661765	0.90752286	1.0	2470
GOBP_RESPONSE_TO_X_RAY	26	0.2951848	0.92041945	0.5580986	0.9072662	1.0	771
GOBP_DOSAGE_COMPENSATION	34	0.27973822	0.9203871	0.59511346	0.906848	1.0	3554
GOBP_POSITIVE_REGULATION_OF_ENDOTHELIAL_CELL_MIGRATION	110	0.2239257	0.9203821	0.6256	0.90636164	1.0	4553
GOBP_EOSINOPHIL_MIGRATION	26	0.29308566	0.92032814	0.55615944	0.90600926	1.0	2566
GOBP_CHONDROCYTE_PROLIFERATION	27	0.29518393	0.92027277	0.56962025	0.9056692	1.0	5489
GOBP_MEMBRANE_LIPID_METABOLIC_PROCESS	187	0.20700283	0.9201188	0.67018074	0.90563005	1.0	4834
GOBP_FEMALE_GAMETE_GENERATION	176	0.20630196	0.91993314	0.65576327	0.9056825	1.0	4655
GOBP_MAST_CELL_MIGRATION	17	0.3279735	0.919886	0.5513308	0.9053185	1.0	496
GOBP_POSITIVE_REGULATION_OF_CALCIUM_ION_TRANSPORT	150	0.20946018	0.9195233	0.6512	0.90588826	1.0	4542
GOBP_SEGMENTATION	119	0.21699162	0.91895384	0.6393443	0.90706456	1.0	5345
GOBP_MACROPHAGE_ACTIVATION	110	0.22062968	0.9188537	0.63931626	0.90684366	1.0	4544
GOBP_PHOSPHATIDYLSERINE_METABOLIC_PROCESS	21	0.30851588	0.9185015	0.5895522	0.9073972	1.0	3731
GOBP_NEGATIVE_REGULATION_OF_DNA_REPAIR	33	0.27754933	0.9184976	0.5813559	0.90690655	1.0	4847
GOBP_REGULATION_OF_AMINO_ACID_TRANSPORT	57	0.2449507	0.91844803	0.59836066	0.9065359	1.0	2474
GOBP_BROWN_FAT_CELL_DIFFERENTIATION	62	0.24311167	0.91838294	0.61913043	0.9062224	1.0	4990
GOBP_POSITIVE_REGULATION_OF_DNA_METABOLIC_PROCESS	315	0.19348618	0.9183678	0.67847025	0.9057681	1.0	6145
GOBP_DIET_INDUCED_THERMOGENESIS	16	0.32956544	0.91832536	0.56296295	0.90541613	1.0	3504
GOBP_NEGATIVE_REGULATION_OF_PHOSPHATIDYLINOSITOL_3_KINASE_PROTEIN_KINASE_B_SIGNAL_TRANSDUCTION	57	0.24895006	0.9182693	0.58305645	0.90508807	1.0	3830
GOBP_GENITALIA_MORPHOGENESIS	17	0.32567963	0.91788334	0.5740741	0.90570325	1.0	4623
GOBP_NUCLEAR_TRANSPORT	347	0.19019233	0.91760725	0.7167883	0.9060297	1.0	4990
GOBP_DETECTION_OF_STIMULUS_INVOLVED_IN_SENSORY_PERCEPTION_OF_PAIN	39	0.26298854	0.91742176	0.60296845	0.9060966	1.0	4896
GOBP_REGULATION_OF_T_CELL_CHEMOTAXIS	16	0.33542758	0.91668236	0.5509839	0.90776354	1.0	338
GOBP_MITOTIC_CYTOKINESIS	81	0.23081999	0.91662025	0.64379084	0.9074297	1.0	4798
GOBP_POSITIVE_REGULATION_OF_NATURAL_KILLER_CELL_ACTIVATION	52	0.24942395	0.9165359	0.5856905	0.9071641	1.0	3084
GOBP_INORGANIC_ION_IMPORT_ACROSS_PLASMA_MEMBRANE	125	0.21346585	0.91646093	0.62624586	0.9068775	1.0	4642
GOBP_ANTIBACTERIAL_HUMORAL_RESPONSE	95	0.2291082	0.91633385	0.61028194	0.9067464	1.0	4512
GOBP_NEGATIVE_REGULATION_OF_T_CELL_APOPTOTIC_PROCESS	30	0.280894	0.9159127	0.58076227	0.90749377	1.0	6065
GOBP_RESPONSE_TO_BMP	175	0.20840321	0.9158241	0.64912283	0.9072474	1.0	5572
GOBP_REGULATION_OF_SUBSTRATE_ADHESION_DEPENDENT_CELL_SPREADING	59	0.2479979	0.9153073	0.57679737	0.9082982	1.0	5801
GOBP_NEGATIVE_REGULATION_OF_LIPID_BIOSYNTHETIC_PROCESS	66	0.23940986	0.91515607	0.5893805	0.90824616	1.0	4815
GOBP_NEGATIVE_REGULATION_OF_INFLAMMATORY_RESPONSE	166	0.20803894	0.9149632	0.6644737	0.908314	1.0	5464
GOBP_REGULATION_OF_CELL_CELL_ADHESION_MEDIATED_BY_CADHERIN	17	0.3244079	0.9148827	0.56981134	0.9080433	1.0	5833
GOBP_REGULATION_OF_DENDRITIC_SPINE_DEVELOPMENT	85	0.22650161	0.91445017	0.6270903	0.90882725	1.0	6456
GOBP_NEGATIVE_REGULATION_OF_INTERLEUKIN_6_PRODUCTION	52	0.2515156	0.91369516	0.60301507	0.91051316	1.0	2710
GOBP_POSITIVE_REGULATION_OF_PROTEIN_LOCALIZATION_TO_CELL_PERIPHERY	75	0.23387723	0.9135644	0.62477875	0.9104147	1.0	3923
GOBP_GOLGI_VESICLE_TRANSPORT	277	0.19540237	0.91314846	0.7223881	0.91113776	1.0	4947
GOBP_ESTABLISHMENT_OF_EPITHELIAL_CELL_POLARITY	40	0.26341528	0.91298676	0.5796064	0.9111115	1.0	3034
GOBP_EMBRYONIC_DIGIT_MORPHOGENESIS	70	0.24088384	0.9128541	0.6067019	0.91099036	1.0	2469
GOBP_REGULATION_OF_INTERLEUKIN_4_PRODUCTION	56	0.25023368	0.9128001	0.5881356	0.9106414	1.0	3181
GOBP_HOMOLOGOUS_CHROMOSOME_SEGREGATION	68	0.23955527	0.91227573	0.6115843	0.9116192	1.0	3860
GOBP_MITOTIC_CELL_CYCLE_CHECKPOINT_SIGNALING	148	0.20989738	0.9119997	0.67601246	0.9119266	1.0	5663
GOBP_SISTER_CHROMATID_SEGREGATION	216	0.19743547	0.9118753	0.6854962	0.91177136	1.0	6122
GOBP_REGULATION_OF_PROTEIN_LOCALIZATION_TO_CELL_SURFACE	44	0.25953966	0.91182333	0.58500916	0.9114192	1.0	1939
GOBP_RETINA_HOMEOSTASIS	59	0.24263594	0.91177076	0.6131757	0.91107124	1.0	2130
GOBP_CONVERGENT_EXTENSION	16	0.32752973	0.91161203	0.57973737	0.911007	1.0	5345
GOBP_GLYCOSYL_COMPOUND_METABOLIC_PROCESS	74	0.2320115	0.91156137	0.6284722	0.9106479	1.0	3725
GOBP_REGULATION_OF_NUCLEAR_DIVISION	148	0.2076467	0.91109174	0.6771653	0.9115133	1.0	5663
GOBP_LAYER_FORMATION_IN_CEREBRAL_CORTEX	16	0.32206997	0.91067106	0.57815444	0.9121905	1.0	4623
GOBP_POSITIVE_REGULATION_OF_GLIAL_CELL_DIFFERENTIATION	55	0.24730903	0.91003853	0.63237774	0.9135199	1.0	6361
GOBP_REGULATION_OF_NEUROBLAST_PROLIFERATION	66	0.24277814	0.9093312	0.63084924	0.9151206	1.0	4623
GOBP_RNA_MODIFICATION	151	0.20778437	0.90823764	0.647343	0.91767085	1.0	5528
GOBP_REGULATION_OF_METAL_ION_TRANSPORT	460	0.1835971	0.90793866	0.75284094	0.9180287	1.0	5669
GOBP_REGULATION_OF_ACTIN_FILAMENT_BASED_PROCESS	394	0.1867392	0.90785855	0.74561405	0.9177791	1.0	4253
GOBP_NEGATIVE_REGULATION_OF_ORGANELLE_ORGANIZATION	377	0.18932782	0.90775156	0.75722545	0.9176159	1.0	4148
GOBP_CARDIAC_VENTRICLE_DEVELOPMENT	146	0.2092528	0.9075505	0.67828846	0.91769874	1.0	4978
GOBP_PRODUCTION_OF_MOLECULAR_MEDIATOR_OF_IMMUNE_RESPONSE	340	0.19088043	0.9074682	0.7281977	0.91743743	1.0	5464
GOBP_INTESTINAL_LIPID_ABSORPTION	22	0.30277976	0.90731883	0.58801496	0.9173756	1.0	2980
GOBP_RESPONSE_TO_KETONE	177	0.20397183	0.90722126	0.6645367	0.9171658	1.0	4784
GOBP_REGULATION_OF_LIPID_TRANSPORT	156	0.20918515	0.9064559	0.66019416	0.9188497	1.0	4796
GOBP_REGULATION_OF_ORGAN_GROWTH	125	0.21056853	0.9064291	0.67676765	0.91843235	1.0	5779
GOBP_FOREBRAIN_DEVELOPMENT	417	0.18531744	0.9062407	0.7655786	0.9185124	1.0	4792
GOBP_GLUTAMATERGIC_NEURON_DIFFERENTIATION	27	0.28663743	0.90550363	0.5745063	0.92015064	1.0	6148
GOBP_REGULATION_OF_HEART_GROWTH	92	0.22379218	0.9054107	0.63743675	0.9199196	1.0	3794
GOBP_T_CELL_SELECTION	55	0.24409135	0.90508574	0.6296296	0.920381	1.0	5176
GOBP_THYMOCYTE_APOPTOTIC_PROCESS	26	0.2874194	0.9049113	0.58093524	0.92037654	1.0	1112
GOBP_REGULATION_OF_EPITHELIAL_TO_MESENCHYMAL_TRANSITION	102	0.21969599	0.904634	0.66192734	0.92066544	1.0	7498
GOBP_REGULATION_OF_STEM_CELL_PROLIFERATION	102	0.22059439	0.90451	0.66993463	0.9205399	1.0	5345
GOBP_RESPONSE_TO_FIBROBLAST_GROWTH_FACTOR	100	0.22298494	0.9043348	0.66065574	0.92055386	1.0	4076
GOBP_REGULATION_OF_CELLULAR_RESPONSE_TO_TRANSFORMING_GROWTH_FACTOR_BETA_STIMULUS	141	0.2107483	0.9043037	0.6645367	0.9201387	1.0	3940
GOBP_REGULATION_OF_GLIAL_CELL_APOPTOTIC_PROCESS	15	0.33038422	0.90394974	0.56981134	0.920647	1.0	3305
GOBP_REGULATION_OF_STEM_CELL_DIFFERENTIATION	84	0.22625484	0.90364945	0.6771005	0.92095244	1.0	3612
GOBP_POSITIVE_REGULATION_OF_ACUTE_INFLAMMATORY_RESPONSE	52	0.24833912	0.90345883	0.6358885	0.9209823	1.0	3084
GOBP_REGULATION_OF_CGMP_MEDIATED_SIGNALING	15	0.32739544	0.9034341	0.5870736	0.92055637	1.0	7330
GOBP_EMBRYONIC_SKELETAL_SYSTEM_DEVELOPMENT	147	0.20712498	0.9031607	0.6878981	0.9208397	1.0	6109
GOBP_MUSCLE_CELL_DEVELOPMENT	232	0.19664003	0.9031087	0.7042683	0.9204991	1.0	3158
GOBP_LIPID_DIGESTION	20	0.3085517	0.9031043	0.6049822	0.9200214	1.0	5692
GOBP_REGULATION_OF_PROTEIN_TARGETING	58	0.24362628	0.90293413	0.63931626	0.9200215	1.0	1408
GOBP_PHARYNGEAL_SYSTEM_DEVELOPMENT	32	0.27209648	0.9029189	0.5996377	0.9195694	1.0	6818
GOBP_REGULATION_OF_LIPID_BIOSYNTHETIC_PROCESS	216	0.19850786	0.9028329	0.7258567	0.91930366	1.0	4892
GOBP_REGULATION_OF_ENDOCYTOSIS	335	0.18839902	0.9024221	0.7417417	0.91999704	1.0	5628
GOBP_POSITIVE_REGULATION_OF_AMINO_ACID_TRANSPORT	33	0.27184433	0.9022944	0.6013986	0.91987014	1.0	2474
GOBP_POSITIVE_REGULATION_OF_MICROTUBULE_POLYMERIZATION_OR_DEPOLYMERIZATION	35	0.2670616	0.9021978	0.5944954	0.9196577	1.0	1901
GOBP_TISSUE_MIGRATION	329	0.18796574	0.902	0.74452555	0.9197558	1.0	5803
GOBP_REGULATION_OF_SMOOTH_MUSCLE_CONTRACTION	69	0.23235092	0.9017847	0.6551155	0.9198209	1.0	4519
GOBP_REGULATION_OF_CELL_GROWTH_INVOLVED_IN_CARDIAC_MUSCLE_CELL_DEVELOPMENT	34	0.27033883	0.9009278	0.6118068	0.9217203	1.0	4295
GOBP_REGULATION_OF_CELLULAR_SENESCENCE	47	0.25260225	0.90040493	0.61202186	0.92268497	1.0	2517
GOBP_PLASMA_LIPOPROTEIN_PARTICLE_ASSEMBLY	21	0.3030408	0.90024316	0.57884973	0.92265177	1.0	2018
GOBP_POSITIVE_REGULATION_OF_CELL_MIGRATION_INVOLVED_IN_SPROUTING_ANGIOGENESIS	21	0.30668426	0.9000929	0.6	0.9225856	1.0	4542
GOBP_ENDODERMAL_CELL_FATE_COMMITMENT	15	0.33426443	0.89993304	0.59695816	0.92254275	1.0	4623
GOBP_NEGATIVE_REGULATION_OF_BINDING	164	0.20265277	0.8998577	0.71224165	0.9222577	1.0	4796
GOBP_ERK1_AND_ERK2_CASCADE	364	0.18600155	0.89966875	0.76099706	0.9223111	1.0	4542
GOBP_POSITIVE_REGULATION_OF_RESPONSE_TO_TUMOR_CELL	19	0.31337738	0.8994039	0.6070796	0.92256325	1.0	1683
GOBP_DENTATE_GYRUS_DEVELOPMENT	27	0.28762057	0.89923286	0.6241135	0.9225553	1.0	3011
GOBP_GLIAL_CELL_APOPTOTIC_PROCESS	20	0.30532822	0.8985954	0.5923913	0.92382526	1.0	3305
GOBP_RUFFLE_ASSEMBLY	43	0.2559157	0.8985485	0.60831887	0.92346644	1.0	1787
GOBP_REGULATION_OF_LEUKOCYTE_DEGRANULATION	55	0.24370159	0.8979544	0.64776635	0.92463726	1.0	3680
GOBP_ACUTE_PHASE_RESPONSE	44	0.2560001	0.8978423	0.6261343	0.9244538	1.0	6095
GOBP_PROTEIN_CATABOLIC_PROCESS_IN_THE_VACUOLE	22	0.29746443	0.8978293	0.60227275	0.92399687	1.0	2146
GOBP_POSITIVE_REGULATION_OF_HEART_GROWTH	51	0.2491795	0.8966317	0.6256881	0.92680436	1.0	3794
GOBP_MONOSACCHARIDE_BIOSYNTHETIC_PROCESS	104	0.2178693	0.8966064	0.6764706	0.9263828	1.0	6287
GOBP_GANGLIOSIDE_BIOSYNTHETIC_PROCESS	17	0.32119626	0.8965652	0.5897436	0.9260024	1.0	3378
GOBP_WOUND_HEALING_SPREADING_OF_EPIDERMAL_CELLS	20	0.30246088	0.89646846	0.62406015	0.9257796	1.0	4651
GOBP_PEPTIDYL_TYROSINE_MODIFICATION	317	0.18921433	0.89619905	0.7565598	0.92603016	1.0	4275
GOBP_MYELIN_ASSEMBLY	26	0.2846013	0.8961155	0.60925925	0.925754	1.0	3976
GOBP_ACTIVIN_RECEPTOR_SIGNALING_PATHWAY	46	0.25713426	0.8958567	0.62654865	0.92597497	1.0	5206
GOBP_T_HELPER_1_TYPE_IMMUNE_RESPONSE	53	0.2427312	0.89513177	0.6291161	0.92749566	1.0	2710
GOBP_BLASTOCYST_DEVELOPMENT	158	0.20418751	0.89499104	0.696124	0.92739743	1.0	6122
GOBP_ACTIN_NUCLEATION	57	0.23667783	0.89453083	0.6287744	0.9281874	1.0	5154
GOBP_POSITIVE_REGULATION_OF_SYNAPTIC_TRANSMISSION_GLUTAMATERGIC	42	0.2559211	0.894057	0.63454545	0.9290241	1.0	2224
GOBP_POSITIVE_REGULATION_OF_MEMBRANE_PERMEABILITY	43	0.2517564	0.8939242	0.6421053	0.92890155	1.0	6890
GOBP_CORONARY_VASCULATURE_DEVELOPMENT	79	0.22488536	0.8933902	0.6551126	0.9298489	1.0	1604
GOBP_VESICLE_MEDIATED_TRANSPORT_BETWEEN_ENDOSOMAL_COMPARTMENTS	46	0.2503774	0.8933388	0.6541738	0.92950046	1.0	3120
GOBP_REGULATION_OF_FAT_CELL_DIFFERENTIATION	150	0.2052649	0.89315474	0.7377567	0.92950684	1.0	5345
GOBP_SOMATIC_DIVERSIFICATION_OF_IMMUNOGLOBULINS_INVOLVED_IN_IMMUNE_RESPONSE	55	0.24048404	0.89306545	0.65523463	0.9292705	1.0	7192
GOBP_POSITIVE_REGULATION_OF_CELL_KILLING	99	0.21637213	0.8927686	0.6603476	0.92961645	1.0	4969
GOBP_SPHINGOID_METABOLIC_PROCESS	22	0.29741907	0.8925622	0.59884834	0.92970955	1.0	4494
GOBP_POSITIVE_REGULATION_OF_MACROPHAGE_DIFFERENTIATION	15	0.33511114	0.89239115	0.5897921	0.92969865	1.0	6863
GOBP_POSITIVE_REGULATION_OF_LONG_TERM_SYNAPTIC_POTENTIATION	32	0.26942798	0.8921857	0.6392294	0.9297589	1.0	3525
GOBP_CHAPERONE_MEDIATED_PROTEIN_FOLDING	63	0.23907015	0.89190656	0.6527546	0.9300251	1.0	5507
GOBP_ALTERNATIVE_MRNA_SPLICING_VIA_SPLICEOSOME	75	0.22805716	0.8918904	0.6507666	0.929588	1.0	2876
GOBP_OLIGODENDROCYTE_DIFFERENTIATION	119	0.21203896	0.8915926	0.6878049	0.9298943	1.0	4892
GOBP_NEURAL_TUBE_PATTERNING	52	0.2475259	0.8915386	0.639399	0.9295666	1.0	4627
GOBP_TOLL_LIKE_RECEPTOR_SIGNALING_PATHWAY	66	0.23653887	0.89143723	0.64842457	0.9293681	1.0	2355
GOBP_REGULATION_OF_SKELETAL_MUSCLE_ADAPTATION	15	0.32466936	0.89134264	0.59884834	0.9291482	1.0	1748
GOBP_MUSCLE_SYSTEM_PROCESS	439	0.18215227	0.89122164	0.8127786	0.9289994	1.0	6028
GOBP_VITAMIN_TRANSPORT	46	0.25496858	0.8909991	0.6401384	0.9291147	1.0	6318
GOBP_WOUND_HEALING	368	0.18522239	0.89092016	0.77679884	0.9288547	1.0	5728
GOBP_AXON_REGENERATION	54	0.23941357	0.89085764	0.6487889	0.9285443	1.0	4729
GOBP_FOREBRAIN_MORPHOGENESIS	18	0.30452174	0.8908525	0.6	0.9280748	1.0	5674
GOBP_REGULATION_OF_TRANSMISSION_OF_NERVE_IMPULSE	27	0.285889	0.89061785	0.6119403	0.9282508	1.0	344
GOBP_NEGATIVE_REGULATION_OF_PHOSPHORUS_METABOLIC_PROCESS	420	0.18056996	0.8901356	0.82546496	0.92906487	1.0	5695
GOBP_NEGATIVE_REGULATION_OF_NEURON_PROJECTION_DEVELOPMENT	165	0.20013604	0.8898443	0.741433	0.929379	1.0	3120
GOBP_CELL_SUBSTRATE_JUNCTION_ORGANIZATION	105	0.21466832	0.88968664	0.6781609	0.9293245	1.0	3887
GOBP_NEGATIVE_REGULATION_OF_NATURAL_KILLER_CELL_MEDIATED_IMMUNITY	47	0.24980848	0.88931745	0.6207483	0.929832	1.0	3084
GOBP_MACROPHAGE_MIGRATION	67	0.235251	0.8880271	0.67075306	0.9328345	1.0	3387
GOBP_SEX_DIFFERENTIATION	317	0.18586226	0.8879179	0.80640465	0.9326683	1.0	4624
GOBP_REGULATION_OF_NOTCH_SIGNALING_PATHWAY	91	0.21787205	0.88684887	0.7008547	0.9351096	1.0	2556
GOBP_AMINO_SUGAR_CATABOLIC_PROCESS	19	0.30185643	0.8867627	0.5896488	0.93486184	1.0	2440
GOBP_REGULATION_OF_CELL_MATRIX_ADHESION	126	0.20801212	0.88644326	0.71166664	0.93526024	1.0	3815
GOBP_REGULATION_OF_MYOBLAST_FUSION	25	0.28667158	0.88632184	0.6139706	0.9350936	1.0	5119
GOBP_TRANSCRIPTION_INITIATION_AT_RNA_POLYMERASE_II_PROMOTER	98	0.215945	0.8861478	0.7090909	0.9350933	1.0	3931
GOBP_NEGATIVE_REGULATION_OF_VIRAL_GENOME_REPLICATION	54	0.24070647	0.88607854	0.6420863	0.93481207	1.0	4597
GOBP_REGULATION_OF_HAIR_FOLLICLE_DEVELOPMENT	21	0.29641074	0.8859263	0.63603604	0.9347339	1.0	5345
GOBP_NEGATIVE_REGULATION_OF_DEFENSE_RESPONSE	317	0.18579707	0.88590384	0.8038922	0.9343158	1.0	4960
GOBP_POSITIVE_REGULATION_OF_CHROMOSOME_ORGANIZATION	106	0.21207269	0.8857616	0.6910569	0.9342594	1.0	6674
GOBP_HISTONE_METHYLATION	53	0.24690877	0.88563716	0.66227347	0.9341024	1.0	5726
GOBP_SKELETAL_MUSCLE_ADAPTATION	23	0.2928246	0.8850389	0.6136784	0.93528605	1.0	1748
GOBP_ENDOTHELIAL_CELL_MIGRATION	229	0.19229393	0.8850249	0.77511245	0.93484885	1.0	5689
GOBP_OLIGOSACCHARIDE_METABOLIC_PROCESS	52	0.24641034	0.8849843	0.6794425	0.9344786	1.0	2368
GOBP_MUSCLE_HYPERTROPHY	121	0.21056049	0.8843015	0.71819645	0.9358412	1.0	4295
GOBP_POSITIVE_REGULATION_BY_HOST_OF_VIRAL_PROCESS	22	0.29957056	0.88408995	0.6252285	0.9359257	1.0	201
GOBP_SPINDLE_LOCALIZATION	62	0.23374662	0.8838625	0.68251276	0.9360763	1.0	3719
GOBP_REGULATION_OF_CELL_KILLING	141	0.20360899	0.8838463	0.725	0.9356413	1.0	4969
GOBP_INTERLEUKIN_10_PRODUCTION	66	0.22920008	0.8833065	0.6818182	0.9365723	1.0	5655
GOBP_NEGATIVE_REGULATION_OF_MUSCLE_CONTRACTION	30	0.27601063	0.88329256	0.6193896	0.93613297	1.0	4896
GOBP_DNA_DAMAGE_RESPONSE_SIGNAL_TRANSDUCTION_RESULTING_IN_TRANSCRIPTION	20	0.30303383	0.8832269	0.6142322	0.93582207	1.0	4675
GOBP_REGULATION_OF_ENDOCYTIC_RECYCLING	22	0.29629445	0.8830949	0.62589926	0.9357041	1.0	3911
GOBP_CELLULAR_RESPONSE_TO_ALKALOID	29	0.2753299	0.88295853	0.6279492	0.9355785	1.0	6220
GOBP_REGULATION_OF_TELOMERE_MAINTENANCE	96	0.21661039	0.88288516	0.6934189	0.9352779	1.0	1593
GOBP_POSITIVE_REGULATION_OF_SYNAPTIC_TRANSMISSION_GABAERGIC	20	0.30466545	0.8828413	0.6222628	0.9349165	1.0	1926
GOBP_NEGATIVE_REGULATION_OF_CELLULAR_SENESCENCE	24	0.28735578	0.8825081	0.6278626	0.9353174	1.0	2517
GOBP_POSITIVE_REGULATION_OF_EPITHELIAL_TO_MESENCHYMAL_TRANSITION	54	0.2421392	0.8823602	0.6469595	0.9352418	1.0	8278
GOBP_RESPONSE_TO_INTERLEUKIN_7	18	0.30968165	0.88209784	0.6257198	0.93546563	1.0	5801
GOBP_INTRACELLULAR_ESTROGEN_RECEPTOR_SIGNALING_PATHWAY	50	0.24611378	0.8820078	0.65346533	0.9352156	1.0	4214
GOBP_SKIN_MORPHOGENESIS	15	0.3246264	0.8818596	0.61538464	0.93514246	1.0	4825
GOBP_MULTICELLULAR_ORGANISMAL_RESPONSE_TO_STRESS	120	0.20813224	0.8817842	0.7188552	0.9348617	1.0	3794
GOBP_CELL_CELL_JUNCTION_ASSEMBLY	159	0.19893387	0.88168347	0.73151124	0.93461835	1.0	2885
GOBP_SPERMATID_NUCLEUS_DIFFERENTIATION	30	0.2745412	0.88152623	0.6179775	0.93455356	1.0	6041
GOBP_REGULATION_OF_ANIMAL_ORGAN_MORPHOGENESIS	134	0.20678128	0.8814697	0.72212976	0.9342166	1.0	5345
GOBP_ORGANELLE_INHERITANCE	15	0.3250175	0.88146675	0.5905797	0.9337488	1.0	2851
GOBP_ENTRAINMENT_OF_CIRCADIAN_CLOCK	27	0.27526656	0.8814071	0.6313933	0.9334579	1.0	2256
GOBP_POSITIVE_REGULATION_OF_BLOOD_CIRCULATION	45	0.2498474	0.881362	0.67652494	0.93311626	1.0	4295
GOBP_REGULATION_OF_DELAYED_RECTIFIER_POTASSIUM_CHANNEL_ACTIVITY	19	0.30272275	0.8812707	0.63949275	0.9328662	1.0	5365
GOBP_EYE_PHOTORECEPTOR_CELL_DEVELOPMENT	42	0.24988456	0.88050735	0.6400709	0.9343359	1.0	4503
GOBP_PHOTORECEPTOR_CELL_DEVELOPMENT	62	0.23872058	0.88048106	0.64928055	0.9339198	1.0	4503
GOBP_ECTODERM_DEVELOPMENT	18	0.3086834	0.88034856	0.6252285	0.9337839	1.0	7683
GOBP_AMYLOID_PRECURSOR_PROTEIN_CATABOLIC_PROCESS	60	0.23351361	0.88015634	0.67278796	0.9337957	1.0	3346
GOBP_PROTEIN_LOCALIZATION_TO_PLASMA_MEMBRANE	312	0.18324992	0.8800589	0.8333333	0.9335689	1.0	4051
GOBP_ADRENERGIC_RECEPTOR_SIGNALING_PATHWAY	32	0.26843947	0.88000506	0.6178011	0.93323797	1.0	4295
GOBP_MESENCHYME_MORPHOGENESIS	59	0.23058598	0.87997603	0.6780239	0.9328365	1.0	8300
GOBP_TRANSCRIPTION_INITIATION_COUPLED_CHROMATIN_REMODELING	42	0.25489187	0.8799464	0.6648936	0.932434	1.0	4308
GOBP_PROTEIN_PALMITOYLATION	33	0.26615927	0.8799448	0.62234044	0.9319656	1.0	5107
GOBP_SOMATIC_STEM_CELL_DIVISION	15	0.32064465	0.8799266	0.6	0.93154776	1.0	5871
GOBP_SOMITOGENESIS	77	0.22658011	0.8795255	0.7035775	0.9321266	1.0	4980
GOBP_MULTICELLULAR_ORGANISMAL_MOVEMENT	61	0.2361171	0.8792021	0.6530249	0.93249136	1.0	3864
GOBP_CARDIAC_CELL_DEVELOPMENT	120	0.20982516	0.87918353	0.70388347	0.9320685	1.0	2571
GOBP_PALLIUM_DEVELOPMENT	179	0.19794424	0.8791292	0.7664122	0.93172044	1.0	4853
GOBP_CELLULAR_RESPONSE_TO_VASCULAR_ENDOTHELIAL_GROWTH_FACTOR_STIMULUS	60	0.23272063	0.87911767	0.68085104	0.93127793	1.0	5493
GOBP_DEOXYRIBONUCLEOSIDE_MONOPHOSPHATE_METABOLIC_PROCESS	30	0.2673992	0.8790609	0.6596958	0.930957	1.0	2042
GOBP_VITAMIN_TRANSMEMBRANE_TRANSPORT	20	0.30091995	0.87867224	0.6132597	0.931524	1.0	4611
GOBP_POSITIVE_REGULATION_OF_LYASE_ACTIVITY	40	0.25072727	0.8785909	0.65217394	0.93125534	1.0	7139
GOBP_NEGATIVE_REGULATION_OF_PHOSPHORYLATION	363	0.18129584	0.87819916	0.8318841	0.9317952	1.0	5695
GOBP_T_CELL_ACTIVATION_INVOLVED_IN_IMMUNE_RESPONSE	122	0.20841706	0.87810785	0.73399013	0.9315617	1.0	2776
GOBP_POSITIVE_REGULATION_OF_LIPID_LOCALIZATION	125	0.20726553	0.87785953	0.7524917	0.9317312	1.0	6184
GOBP_NOTOCHORD_DEVELOPMENT	25	0.28502697	0.877846	0.6163873	0.93130183	1.0	6419
GOBP_POSITIVE_REGULATION_OF_ERAD_PATHWAY	18	0.30343932	0.8778098	0.6179578	0.9309202	1.0	359
GOBP_NOSE_DEVELOPMENT	16	0.32473674	0.8772854	0.6315789	0.9317933	1.0	933
GOBP_POSITIVE_REGULATION_OF_G1_S_TRANSITION_OF_MITOTIC_CELL_CYCLE	45	0.24708371	0.8767518	0.6563071	0.9326872	1.0	3199
GOBP_INNER_EAR_MORPHOGENESIS	122	0.20639026	0.87668645	0.71405226	0.93237853	1.0	3709
GOBP_REGULATION_OF_MAST_CELL_ACTIVATION	57	0.23645209	0.87651825	0.6940171	0.9323468	1.0	3680
GOBP_CALCIUM_ION_TRANSPORT	459	0.17712657	0.87635845	0.8806818	0.9322804	1.0	4561
GOBP_REGULATION_OF_HISTONE_ACETYLATION	20	0.2956634	0.87614685	0.626151	0.9323572	1.0	3149
[truncated: 709 more rows]

## Sheet: 7dpl+
NAME	SIZE	ES	NES	NOM p-val	FDR q-val	FWER p-val	RANK AT MAX
GOBP_TRANSLATION_AT_SYNAPSE	45	0.60171825	21114244	0.0	0.086431794	0.085	3057
GOBP_CYTOPLASMIC_TRANSLATION	140	0.4560037	19237119	0.0	0.64218676	0.754	5499
GOBP_ANTIGEN_PROCESSING_AND_PRESENTATION_OF_EXOGENOUS_PEPTIDE_ANTIGEN_VIA_MHC_CLASS_II	19	0.64907014	18878813	0.0	0.66396654	0.891	2977
GOBP_POSITIVE_REGULATION_OF_MYELOID_LEUKOCYTE_DIFFERENTIATION	71	0.49030292	18560683	0.0	0.71774495	0.959	5229
GOBP_NEGATIVE_REGULATION_OF_LYMPHOCYTE_ACTIVATION	174	0.418378	18374757	0.0	0.7078246	0.98	5059
GOBP_FOLIC_ACID_CONTAINING_COMPOUND_METABOLIC_PROCESS	24	0.6107824	18337828	0.005119454	0.61542845	0.984	3411
GOBP_PYRIMIDINE_DEOXYRIBONUCLEOSIDE_MONOPHOSPHATE_METABOLIC_PROCESS	15	0.6525278	17857785	0.0034542314	0.88002324	0.999	1226
GOBP_XENOPHAGY	16	0.65456516	17835292	0.005226481	0.7893492	0.999	1425
GOBP_ANTIGEN_PROCESSING_AND_PRESENTATION_OF_PEPTIDE_OR_POLYSACCHARIDE_ANTIGEN_VIA_MHC_CLASS_II	25	0.5838189	1765972	0.005181347	0.8364555	0.999	2977
GOBP_NEGATIVE_REGULATION_OF_CELL_ACTIVATION	225	0.3908274	17615379	0.0	0.78461593	1.0	5362
GOBP_REGULATION_OF_MYELOID_LEUKOCYTE_DIFFERENTIATION	144	0.40721238	17503605	0.0	0.79125035	1.0	5650
GOBP_NEGATIVE_REGULATION_OF_LYMPHOCYTE_DIFFERENTIATION	63	0.46709424	17428246	0.0015479876	0.7808167	1.0	5984
GOBP_COLLAGEN_FIBRIL_ORGANIZATION	61	0.46507746	17388011	0.0016313214	0.74998295	1.0	4508
GOBP_REGULATION_OF_GRANULOCYTE_DIFFERENTIATION	18	0.6040785	17361742	0.010118044	0.71353906	1.0	1594
GOBP_EPITHELIAL_TO_MESENCHYMAL_TRANSITION_INVOLVED_IN_ENDOCARDIAL_CUSHION_FORMATION	18	0.60256034	17200196	0.006756757	0.77275836	1.0	7621
GOBP_NEGATIVE_REGULATION_OF_MYOBLAST_DIFFERENTIATION	33	0.5286192	17199612	0.0049423394	0.72481656	1.0	2923
GOBP_POSITIVE_REGULATION_OF_CHEMOKINE_C_X_C_MOTIF_LIGAND_2_PRODUCTION	15	0.63675845	17010632	0.0102214655	0.8174437	1.0	2923
GOBP_NEPHRON_TUBULE_FORMATION	23	0.568896	16945225	0.008445946	0.8197423	1.0	5224
GOBP_NEGATIVE_REGULATION_OF_HEMOPOIESIS	124	0.40626276	16894377	0.0	0.8133092	1.0	6128
GOBP_REGULATION_OF_BONE_MINERALIZATION	86	0.42846897	16835966	0.0	0.8139833	1.0	6288
GOBP_TYPE_2_IMMUNE_RESPONSE	50	0.4679689	16793962	0.0015625	0.8063155	1.0	4836
GOBP_CELLULAR_RESPONSE_TO_BIOTIC_STIMULUS	278	0.36402538	16718731	0.0	0.8242678	1.0	3988
GOBP_PTERIDINE_CONTAINING_COMPOUND_METABOLIC_PROCESS	29	0.52705383	16685975	0.009569378	0.8126942	1.0	3411
GOBP_POSITIVE_REGULATION_OF_CD4_POSITIVE_ALPHA_BETA_T_CELL_DIFFERENTIATION	33	0.51172626	16614444	0.012903226	0.82833433	1.0	7616
GOBP_NEGATIVE_REGULATION_OF_TYPE_2_IMMUNE_RESPONSE	15	0.62080246	16563196	0.017889088	0.83186877	1.0	3375
GOBP_NEGATIVE_REGULATION_OF_BONE_MINERALIZATION	19	0.5710221	16525856	0.020833334	0.82488984	1.0	5373
GOBP_NEGATIVE_REGULATION_OF_LEUKOCYTE_CELL_CELL_ADHESION	151	0.3835449	16462402	0.0	0.8413364	1.0	5984
GOBP_TROPHOBLAST_GIANT_CELL_DIFFERENTIATION	19	0.58167917	16447247	0.021775544	0.82188493	1.0	2736
GOBP_PYRIMIDINE_DEOXYRIBONUCLEOTIDE_METABOLIC_PROCESS	20	0.56483936	16355141	0.012544803	0.8599504	1.0	1226
GOBP_SPERM_DNA_CONDENSATION	18	0.5751783	16296337	0.023931624	0.877126	1.0	2699
GOBP_POSITIVE_REGULATION_OF_T_HELPER_CELL_DIFFERENTIATION	21	0.5567687	16273578	0.021238938	0.86539257	1.0	5650
GOBP_CHRONIC_INFLAMMATORY_RESPONSE	21	0.55468655	1626343	0.018092105	0.8454605	1.0	5203
GOBP_PROTEIN_HYDROXYLATION	27	0.5164912	1622843	0.020477816	0.84416175	1.0	3679
GOBP_AMACRINE_CELL_DIFFERENTIATION	16	0.5875885	16209193	0.024955437	0.83310807	1.0	2242
GOBP_NEGATIVE_REGULATION_OF_T_CELL_MEDIATED_IMMUNITY	24	0.525549	16203766	0.013675214	0.81344557	1.0	5362
GOBP_REGULATION_OF_TYPE_2_IMMUNE_RESPONSE	34	0.4946697	1619617	0.024390243	0.796029	1.0	5984
GOBP_KERATINOCYTE_MIGRATION	21	0.5524626	16193898	0.018998273	0.7760795	1.0	4217
GOBP_REGULATION_OF_NON_CANONICAL_WNT_SIGNALING_PATHWAY	26	0.52684027	16189829	0.019736841	0.7583075	1.0	3345
GOBP_GRANULOCYTE_DIFFERENTIATION	45	0.4527701	16156698	0.015822785	0.7584815	1.0	6608
GOBP_TETRAHYDROFOLATE_METABOLIC_PROCESS	16	0.58410925	16150494	0.012367492	0.7432229	1.0	3411
GOBP_REGULATION_OF_PODOSOME_ASSEMBLY	16	0.5985736	1612509	0.02233677	0.7417128	1.0	2923
GOBP_REGULATION_OF_MYELOID_CELL_DIFFERENTIATION	222	0.35707384	1610334	0.0	0.7370832	1.0	5736
GOBP_NEGATIVE_REGULATION_OF_BIOMINERAL_TISSUE_DEVELOPMENT	26	0.50785345	16092633	0.025906736	0.7266042	1.0	5373
GOBP_RESPONSE_TO_TYPE_II_INTERFERON	140	0.3815939	16065094	0.0014265336	0.726188	1.0	3514
GOBP_CELL_DIFFERENTIATION_INVOLVED_IN_EMBRYONIC_PLACENTA_DEVELOPMENT	33	0.48929998	16057091	0.024958402	0.7146393	1.0	2736
GOBP_REGULATION_OF_BIOMINERAL_TISSUE_DEVELOPMENT	105	0.39542317	16053557	0.006006006	0.7013879	1.0	6288
GOBP_POSITIVE_REGULATION_OF_MULTICELLULAR_ORGANISM_GROWTH	42	0.46333715	16042029	0.016155088	0.6927304	1.0	5660
GOBP_RESPONSE_TO_MOLECULE_OF_BACTERIAL_ORIGIN	345	0.34141007	1599695	0.0	0.70401365	1.0	5439
GOBP_POSITIVE_REGULATION_OF_EPIDERMIS_DEVELOPMENT	26	0.5023755	15975615	0.023489933	0.7017347	1.0	7677
GOBP_NEGATIVE_REGULATION_OF_ALPHA_BETA_T_CELL_ACTIVATION	47	0.45600492	15952382	0.016641453	0.7005109	1.0	5021
GOBP_LEUKOCYTE_HOMEOSTASIS	140	0.37943864	15945122	0.0	0.6904536	1.0	5543
GOBP_POSITIVE_REGULATION_OF_ACTIVATED_T_CELL_PROLIFERATION	27	0.5129798	15930575	0.022375215	0.6845961	1.0	5543
GOBP_CELLULAR_RESPONSE_TO_TYPE_II_INTERFERON	112	0.3890081	15898564	0.002945508	0.687991	1.0	3514
GOBP_NEUROENDOCRINE_CELL_DIFFERENTIATION	16	0.5791202	15896769	0.026929982	0.6764094	1.0	4850
GOBP_POSITIVE_REGULATION_OF_P38MAPK_CASCADE	29	0.4967558	15896351	0.030508475	0.66442114	1.0	6265
GOBP_SERTOLI_CELL_DEVELOPMENT	22	0.53191465	15888044	0.033557046	0.6565484	1.0	735
GOBP_NON_CANONICAL_WNT_SIGNALING_PATHWAY	59	0.4330572	15885841	0.011887073	0.6458771	1.0	3345
GOBP_SIGNAL_TRANSDUCTION_INVOLVED_IN_REGULATION_OF_GENE_EXPRESSION	27	0.50997615	15857459	0.019197207	0.6491917	1.0	3473
GOBP_FC_GAMMA_RECEPTOR_SIGNALING_PATHWAY	15	0.5775396	15841429	0.022727273	0.6472827	1.0	3846
GOBP_PROTEIN_K63_LINKED_UBIQUITINATION	63	0.4202708	1582758	0.015723271	0.6438263	1.0	4716
GOBP_REGULATION_OF_CD4_POSITIVE_ALPHA_BETA_T_CELL_DIFFERENTIATION	57	0.43755183	15822843	0.010802469	0.6356453	1.0	8319
GOBP_NEGATIVE_REGULATION_OF_CD4_POSITIVE_ALPHA_BETA_T_CELL_ACTIVATION	36	0.47703058	15808339	0.011437909	0.6325428	1.0	5021
GOBP_ORGANIC_ACID_TRANSMEMBRANE_TRANSPORT	144	0.37252977	1575007	0.0014245014	0.65239346	1.0	7354
GOBP_REGULATION_OF_MONOCYTE_DIFFERENTIATION	18	0.5583912	1574658	0.03387097	0.6437544	1.0	1518
GOBP_ENDOCARDIAL_CUSHION_MORPHOGENESIS	42	0.45351887	15732423	0.011494253	0.6410994	1.0	7863
GOBP_KERATINIZATION	57	0.42706358	15730538	0.015432099	0.6324479	1.0	4644
GOBP_EPIDERMIS_MORPHOGENESIS	44	0.44738853	15705967	0.026402641	0.63466054	1.0	4217
GOBP_POSITIVE_REGULATION_OF_INTRINSIC_APOPTOTIC_SIGNALING_PATHWAY	73	0.40750983	15687509	0.011111111	0.6344084	1.0	5203
GOBP_REGULATION_OF_LEUKOCYTE_DIFFERENTIATION	354	0.33488297	15687041	0.0	0.62550265	1.0	6165
GOBP_NEGATIVE_REGULATION_OF_MYELOID_CELL_DIFFERENTIATION	94	0.3910302	15670733	0.0059790732	0.6243294	1.0	5650
GOBP_NEGATIVE_REGULATION_OF_CELL_CELL_ADHESION	207	0.35138163	15643349	0.0	0.62866074	1.0	5362
GOBP_LYMPHOCYTE_HOMEOSTASIS	94	0.39188462	15617685	0.006042296	0.6325899	1.0	5543
GOBP_APOPTOTIC_PROCESS_INVOLVED_IN_DEVELOPMENT	45	0.4486373	15611824	0.018927446	0.62684757	1.0	7301
GOBP_ANTIGEN_PROCESSING_AND_PRESENTATION_OF_PEPTIDE_ANTIGEN	68	0.4164059	15574915	0.013867488	0.6363727	1.0	3994
GOBP_BASIC_AMINO_ACID_TRANSPORT	17	0.54355776	15549423	0.033928573	0.63978803	1.0	8281
GOBP_REGULATION_OF_OSSIFICATION	141	0.36402678	15528901	0.004	0.6408731	1.0	6288
GOBP_MESENCHYME_MORPHOGENESIS	59	0.41459262	15527631	0.01857585	0.6331282	1.0	7863
GOBP_EMBRYONIC_SKELETAL_JOINT_DEVELOPMENT	16	0.5552546	15518785	0.036082473	0.62919396	1.0	4050
GOBP_NEGATIVE_REGULATION_OF_IMMUNE_EFFECTOR_PROCESS	164	0.36219212	15518334	0.0028653296	0.6213623	1.0	5362
GOBP_GAMMA_DELTA_T_CELL_ACTIVATION	21	0.5182355	15511407	0.040783033	0.6171854	1.0	2733
GOBP_PYRIMIDINE_NUCLEOTIDE_CATABOLIC_PROCESS	15	0.5672728	15471928	0.046712805	0.6287963	1.0	2002
GOBP_B_CELL_HOMEOSTASIS	44	0.44564122	15414529	0.019672131	0.64789855	1.0	5527
GOBP_REGULATION_OF_CD4_POSITIVE_ALPHA_BETA_T_CELL_ACTIVATION	82	0.39251214	15408814	0.008941878	0.6430723	1.0	5984
GOBP_NEUTROPHIL_HOMEOSTASIS	32	0.47315198	15360681	0.039800994	0.65969574	1.0	5693
GOBP_RESPONSE_TO_LEPTIN	19	0.5329433	1535576	0.03259005	0.6543339	1.0	3925
GOBP_CARDIAC_RIGHT_VENTRICLE_MORPHOGENESIS	20	0.5294775	15307622	0.024390243	0.67012393	1.0	3933
GOBP_REGULATION_OF_SENSORY_PERCEPTION	21	0.51062137	15292057	0.030508475	0.66977036	1.0	4793
GOBP_CEREBRAL_CORTEX_RADIALLY_ORIENTED_CELL_MIGRATION	40	0.44142637	15291026	0.029605264	0.6626121	1.0	8879
GOBP_C21_STEROID_HORMONE_METABOLIC_PROCESS	42	0.43947998	15286456	0.024960998	0.6573201	1.0	2363
GOBP_C4_DICARBOXYLATE_TRANSPORT	28	0.4774747	15254028	0.026578072	0.66549563	1.0	7155
GOBP_CELLULAR_RESPONSE_TO_EXOGENOUS_DSRNA	15	0.5699284	15252734	0.040677965	0.65874326	1.0	5225
GOBP_NEGATIVE_REGULATION_OF_T_CELL_PROLIFERATION	81	0.3938228	15231533	0.014409222	0.66170543	1.0	5689
GOBP_REGULATION_OF_HEMOPOIESIS	438	0.31662026	15226701	0.0	0.65700567	1.0	5471
GOBP_RESPONSE_TO_STEROL_DEPLETION	16	0.5618453	15199416	0.032626428	0.66304106	1.0	2289
GOBP_CARDIAC_SEPTUM_MORPHOGENESIS	79	0.3984681	15181202	0.012102874	0.6644806	1.0	6064
GOBP_ER_NUCLEUS_SIGNALING_PATHWAY	42	0.43785492	15128462	0.029126214	0.683724	1.0	6381
GOBP_RIBOSOMAL_LARGE_SUBUNIT_ASSEMBLY	24	0.5066806	15076795	0.03972366	0.70176756	1.0	6486
GOBP_ASPARTATE_TRANSMEMBRANE_TRANSPORT	20	0.52274424	15064876	0.043706294	0.70057946	1.0	7155
GOBP_POSITIVE_REGULATION_OF_STRESS_ACTIVATED_PROTEIN_KINASE_SIGNALING_CASCADE	133	0.35628563	15052946	0.0028985508	0.69972706	1.0	4633
GOBP_POSITIVE_REGULATION_OF_MYELOID_CELL_DIFFERENTIATION	109	0.37217608	15048451	0.010590015	0.69490147	1.0	5439
GOBP_CD8_POSITIVE_ALPHA_BETA_T_CELL_DIFFERENTIATION	21	0.52043813	15044364	0.03780069	0.6900945	1.0	7074
[truncated: 2,516 more rows]

## Sheet: 14dpl+
NAME	SIZE	ES	NES	NOM p-val	FDR q-val	FWER p-val	RANK AT MAX
[truncated: 2,950 more rows]

## Sheet: 28dpl+
NAME	SIZE	ES	NES	NOM p-val	FDR q-val	FWER p-val	RANK AT MAX
[truncated: 2,831 more rows]

[truncated: 5 more sheets: 1dpl-, 3dpl-, 7dpl-, 14dpl-, 28dpl-]
