# Supplementary material for: Spatiotemporal patterns of gene expression changes in the mouse dentate gyrus following entorhinal denervation
Source: Front Mol Neurosci. 2026 May 19;19:1758390. doi: 10.3389/fnmol.2026.1758390 (PMC13226496; doi:10.3389/fnmol.2026.1758390)
Supplement: Supplementary file 8 [file Table_6.xlsx]

## Sheet: 1dpl+
NAME	SIZE	ES	NES	NOM p-val	FDR q-val	FWER p-val	RANK AT MAX
GOMF_TRANSLATION_REPRESSOR_ACTIVITY	32	0.64207345	20227475	0.0	0.16416344	0.163	2387
GOMF_MRNA_5_UTR_BINDING	25	0.60544616	18273637	0.0032258064	0.6489495	0.754	3371
GOMF_BH_DOMAIN_BINDING	15	0.6432787	16532813	0.024305556	1.0	0.998	2528
GOMF_TAU_PROTEIN_KINASE_ACTIVITY	16	0.6090913	16279792	0.019769358	1.0	0.999	8687
GOMF_FRIZZLED_BINDING	42	0.48861173	16058842	0.021103896	1.0	1.0	4757
GOMF_TRANSLATION_REGULATOR_ACTIVITY	131	0.3985685	1604261	0.0040214476	1.0	1.0	3326
GOMF_POTASSIUM_ION_LEAK_CHANNEL_ACTIVITY	15	0.6090365	15818866	0.024137931	1.0	1.0	2904
GOMF_TRANSLATION_INITIATION_FACTOR_BINDING	37	0.476287	15681332	0.029605264	1.0	1.0	3779
GOMF_NOTCH_BINDING	25	0.5252798	15657809	0.033898305	1.0	1.0	4553
GOMF_CALCIUM_DEPENDENT_PHOSPHOLIPASE_A2_ACTIVITY	16	0.5923616	15645533	0.044293016	1.0	1.0	5459
GOMF_STRUCTURAL_CONSTITUENT_OF_RIBOSOME	157	0.3807907	1564366	0.0013315579	0.9907657	1.0	4636
GOMF_THREONINE_TYPE_PEPTIDASE_ACTIVITY	15	0.59531313	1552909	0.03505843	0.9923175	1.0	3384
GOMF_MODIFIED_AMINO_ACID_TRANSMEMBRANE_TRANSPORTER_ACTIVITY	39	0.46242848	15243496	0.0416	1.0	1.0	6489
GOMF_DNA_BINDING_BENDING	16	0.5807544	15239296	0.043771043	1.0	1.0	4081
GOMF_BASAL_TRANSCRIPTION_MACHINERY_BINDING	62	0.42162785	1516484	0.025954198	1.0	1.0	5177
GOMF_HISTONE_KINASE_ACTIVITY	24	0.5082544	1516243	0.049833886	0.955982	1.0	1879
GOMF_TRANSFORMING_GROWTH_FACTOR_BETA_BINDING	24	0.51261187	15152587	0.04809287	0.90693784	1.0	806
GOMF_PHOSPHATIDYLINOSITOL_PHOSPHATE_PHOSPHATASE_ACTIVITY	27	0.49493417	14962269	0.050251257	0.9737875	1.0	1472
GOMF_NITRIC_OXIDE_SYNTHASE_BINDING	22	0.5133229	14959818	0.054867256	0.9242184	1.0	3307
GOMF_CD8_RECEPTOR_BINDING	19	0.53852457	14760324	0.052715655	1.0	1.0	1619
GOMF_ORGANIC_ACID_SODIUM_SYMPORTER_ACTIVITY	37	0.4530446	14692456	0.050535988	0.99939144	1.0	6586
GOMF_ATP_DEPENDENT_ACTIVITY_ACTING_ON_RNA	73	0.3997214	14687426	0.04387292	0.9571389	1.0	3229
GOMF_HISTONE_H4_ACETYLTRANSFERASE_ACTIVITY	23	0.5054035	14672672	0.071047954	0.92309487	1.0	2141
GOMF_SINGLE_STRANDED_RNA_BINDING	97	0.38155106	14625337	0.01724138	0.9126023	1.0	3502
GOMF_BASIC_AMINO_ACID_TRANSMEMBRANE_TRANSPORTER_ACTIVITY	19	0.5312097	14591056	0.07337884	0.89470047	1.0	2985
GOMF_SIGNALING_ADAPTOR_ACTIVITY	88	0.3878324	1453626	0.03473227	0.8910291	1.0	4665
GOMF_NARROW_PORE_CHANNEL_ACTIVITY	18	0.52577347	14499055	0.078125	0.8791249	1.0	2904
GOMF_BETA_2_MICROGLOBULIN_BINDING	26	0.4782947	14399215	0.08225807	0.90540975	1.0	1639
GOMF_SECONDARY_ACTIVE_MONOCARBOXYLATE_TRANSMEMBRANE_TRANSPORTER_ACTIVITY	17	0.53330284	14394411	0.072881356	0.8768396	1.0	2690
GOMF_PROTEIN_PHOSPHATASE_1_BINDING	30	0.46828753	1424974	0.05785124	0.92606497	1.0	4934
GOMF_DIPEPTIDASE_ACTIVITY	17	0.5228241	14053422	0.085217394	1.0	1.0	2380
GOMF_PROTEIN_PHOSPHATASE_BINDING	182	0.3363066	14035655	0.025	0.9922717	1.0	5037
GOMF_RNA_CAP_BINDING	16	0.53003347	14018283	0.09417808	0.9709468	1.0	1607
GOMF_CHEMOATTRACTANT_ACTIVITY	42	0.4208342	13931631	0.0719755	0.992875	1.0	4410
GOMF_NEUROTRANSMITTER_TRANSMEMBRANE_TRANSPORTER_ACTIVITY	19	0.4965008	13894933	0.08596491	0.9863485	1.0	1887
GOMF_RRNA_BINDING	70	0.38100174	13886012	0.05706134	0.96419615	1.0	4176
GOMF_NUCLEOTIDASE_ACTIVITY	17	0.50786537	13869594	0.10277325	0.9481131	1.0	5337
GOMF_SOLUTE_SODIUM_SYMPORTER_ACTIVITY	80	0.3693097	13864325	0.05882353	0.9264121	1.0	6586
GOMF_POLY_A_BINDING	30	0.44788316	13835763	0.07553366	0.9177596	1.0	3061
GOMF_T_CELL_RECEPTOR_BINDING	34	0.4361046	13833864	0.09250399	0.8959418	1.0	1639
GOMF_RIBOSOMAL_LARGE_SUBUNIT_BINDING	15	0.5159992	13744476	0.107826084	0.9191209	1.0	6211
GOMF_PROTEIN_SERINE_THREONINE_KINASE_BINDING	21	0.48073602	13697082	0.10066006	0.92252314	1.0	3017
GOMF_CHROMATIN_PROTEIN_ADAPTOR_ACTIVITY	17	0.49994746	13683105	0.11594203	0.90900517	1.0	1169
GOMF_DAMAGED_DNA_BINDING	63	0.37591702	13600305	0.06422018	0.9323606	1.0	4077
GOMF_POLY_PURINE_TRACT_BINDING	38	0.42093408	13576279	0.102819234	0.92461133	1.0	3215
GOMF_SIGNALING_RECEPTOR_COMPLEX_ADAPTOR_ACTIVITY	39	0.41610724	13553628	0.1	0.9163131	1.0	2458
GOMF_RNA_POLYMERASE_BINDING	60	0.38310972	13519906	0.06896552	0.9145721	1.0	5029
GOMF_RNA_POLYMERASE_II_GENERAL_TRANSCRIPTION_INITIATION_FACTOR_ACTIVITY	36	0.41898432	13502095	0.09283388	0.905157	1.0	5664
GOMF_POLYSACCHARIDE_BINDING	28	0.44271153	13435574	0.12392427	0.92135555	1.0	6427
GOMF_G_PROTEIN_COUPLED_AMINE_RECEPTOR_ACTIVITY	45	0.3971449	13300072	0.1007752	0.9759932	1.0	3833
GOMF_PHOSPHOTRANSFERASE_ACTIVITY_FOR_OTHER_SUBSTITUTED_PHOSPHATE_GROUPS	21	0.46207148	1326887	0.13527398	0.9743132	1.0	5719
GOMF_DELAYED_RECTIFIER_POTASSIUM_CHANNEL_ACTIVITY	26	0.43164316	13257732	0.125817	0.9615026	1.0	5097
GOMF_ACETYLCHOLINE_RECEPTOR_ACTIVITY	19	0.47935566	13233563	0.1300813	0.95601684	1.0	4238
GOMF_FAD_BINDING	45	0.388665	13192061	0.10031348	0.96006477	1.0	5183
GOMF_TRANSLATION_REGULATOR_ACTIVITY_NUCLEIC_ACID_BINDING	99	0.3454818	13190612	0.059766766	0.94348085	1.0	3326
GOMF_LIGASE_ACTIVITY_FORMING_CARBON_OXYGEN_BONDS	41	0.40169594	13189391	0.10223642	0.92725855	1.0	4279
GOMF_RIBONUCLEOPROTEIN_COMPLEX_BINDING	181	0.31495398	1318524	0.05040872	0.9131409	1.0	5285
GOMF_POLY_PYRIMIDINE_TRACT_BINDING	32	0.42362908	13168952	0.122689076	0.90568596	1.0	3409
GOMF_RETINAL_BINDING	18	0.48527244	13165038	0.15268457	0.89230704	1.0	5294
GOMF_SERINE_TYPE_ENDOPEPTIDASE_INHIBITOR_ACTIVITY	123	0.33121732	13146151	0.06497175	0.88618916	1.0	4484
GOMF_EXONUCLEASE_ACTIVITY	76	0.35216147	13116926	0.08011869	0.8861567	1.0	4822
GOMF_MRNA_3_UTR_BINDING	111	0.33288437	13102916	0.06442167	0.8784444	1.0	3576
GOMF_RNA_POLYMERASE_CORE_ENZYME_BINDING	40	0.39916632	13099117	0.1155624	0.866397	1.0	5012
GOMF_PROLACTIN_RECEPTOR_BINDING	26	0.43012416	13079904	0.1299342	0.8619384	1.0	3228
GOMF_PEPTIDE_LYSINE_N_ACETYLTRANSFERASE_ACTIVITY	45	0.38504368	13065847	0.10445469	0.8550753	1.0	4759
GOMF_AMINE_BINDING	18	0.4714629	13041373	0.17880794	0.8535317	1.0	3450
GOMF_OXIDOREDUCTASE_ACTIVITY_ACTING_ON_NAD_P_H_OXYGEN_AS_ACCEPTOR	15	0.5034418	13031734	0.16917923	0.8454819	1.0	4971
GOMF_MRNA_BINDING	338	0.2924139	12953037	0.025454545	0.8694679	1.0	3727
GOMF_E_BOX_BINDING	58	0.36855122	12864093	0.118618615	0.89874876	1.0	2260
GOMF_CYCLIN_DEPENDENT_PROTEIN_SERINE_THREONINE_KINASE_ACTIVATOR_ACTIVITY	15	0.4924343	12852297	0.16435987	0.89235145	1.0	1038
GOMF_CYTOKINE_BINDING	142	0.31706768	12850469	0.08677686	0.88060665	1.0	6773
GOMF_2_IRON_2_SULFUR_CLUSTER_BINDING	25	0.4245453	12822886	0.15031646	0.8809025	1.0	2332
GOMF_CYTOKINE_RECEPTOR_ACTIVITY	94	0.33606166	12812463	0.08806818	0.87379545	1.0	4291
GOMF_C_C_CHEMOKINE_BINDING	25	0.4350814	12811556	0.15304348	0.8624457	1.0	7570
GOMF_AMINO_ACID_TRANSMEMBRANE_TRANSPORTER_ACTIVITY	90	0.33680847	12795537	0.09855072	0.8578657	1.0	6658
GOMF_RECEPTOR_TYROSINE_KINASE_BINDING	82	0.33889893	12786335	0.11255411	0.8506837	1.0	5385
GOMF_TAP_BINDING	19	0.4622127	12749532	0.15789473	0.8562195	1.0	1619
GOMF_P53_BINDING	75	0.34211907	12725708	0.12536873	0.8557638	1.0	5947
GOMF_IMMUNE_RECEPTOR_ACTIVITY	132	0.3138327	12722178	0.08882907	0.8464696	1.0	4291
GOMF_EXONUCLEASE_ACTIVITY_ACTIVE_WITH_EITHER_RIBO_OR_DEOXYRIBONUCLEIC_ACIDS_AND_PRODUCING_5_PHOSPHOMONOESTERS	53	0.36894673	12671646	0.13043478	0.8592047	1.0	4271
GOMF_PEPTIDE_N_ACETYLTRANSFERASE_ACTIVITY	50	0.3687388	126596	0.14171974	0.85368353	1.0	4759
GOMF_PROTEIN_MACROMOLECULE_ADAPTOR_ACTIVITY	417	0.27723867	12645952	0.03341289	0.84971374	1.0	4744
GOMF_AMIDE_TRANSMEMBRANE_TRANSPORTER_ACTIVITY	50	0.3719443	12608492	0.15407854	0.8566362	1.0	6547
GOMF_TRANSMEMBRANE_RECEPTOR_PROTEIN_SERINE_THREONINE_KINASE_ACTIVITY	17	0.46998525	12607157	0.18666667	0.8470322	1.0	8783
GOMF_GENERAL_TRANSCRIPTION_INITIATION_FACTOR_BINDING	61	0.3555933	12592703	0.13960546	0.84384036	1.0	5177
GOMF_MHC_PROTEIN_COMPLEX_BINDING	21	0.43716025	12588394	0.18433931	0.8358694	1.0	3676
GOMF_RNA_EXONUCLEASE_ACTIVITY	34	0.39612004	12572105	0.15562403	0.83355796	1.0	4176
GOMF_PHOSPHATIDYLINOSITOL_KINASE_ACTIVITY	24	0.4276505	1256612	0.17591125	0.82668775	1.0	2593
GOMF_PHOSPHATASE_BINDING	234	0.2931053	12554069	0.06266318	0.8228199	1.0	5037
GOMF_EXTRACELLULAR_MATRIX_STRUCTURAL_CONSTITUENT	144	0.30907413	12547373	0.10629371	0.8169944	1.0	3763
GOMF_SOLUTE_MONOATOMIC_CATION_SYMPORTER_ACTIVITY	112	0.3208393	12532905	0.09517045	0.81407994	1.0	3150
GOMF_NATURAL_KILLER_CELL_LECTIN_LIKE_RECEPTOR_BINDING	34	0.3981012	12521269	0.14940578	0.8104026	1.0	2394
GOMF_HORMONE_RECEPTOR_BINDING	29	0.40937918	12488164	0.17721519	0.8158843	1.0	7725
GOMF_PEPTIDE_HORMONE_RECEPTOR_BINDING	20	0.4440226	12467302	0.1701389	0.8161035	1.0	6836
GOMF_RIBOSOME_BINDING	112	0.31978014	12445741	0.1084507	0.81637365	1.0	5285
GOMF_NUCLEOTIDE_RECEPTOR_ACTIVITY	18	0.45770076	12414701	0.19757366	0.82085896	1.0	5558
GOMF_ICOSANOID_RECEPTOR_ACTIVITY	16	0.47229996	12384187	0.20525451	0.8246941	1.0	147
GOMF_BHLH_TRANSCRIPTION_FACTOR_BINDING	37	0.38111666	12321643	0.16692427	0.8429036	1.0	7495
GOMF_OXIDOREDUCTASE_ACTIVITY_ACTING_ON_THE_CH_NH2_GROUP_OF_DONORS	24	0.4227437	12300293	0.19512194	0.84379816	1.0	5415
GOMF_PURINE_RIBONUCLEOTIDE_TRANSMEMBRANE_TRANSPORTER_ACTIVITY	22	0.42613855	1229485	0.19865319	0.83778155	1.0	5268
GOMF_ACETYLTRANSFERASE_ACTIVITY	99	0.318598	12248582	0.13739377	0.8489991	1.0	4759
GOMF_5_3_EXONUCLEASE_ACTIVITY	19	0.44076928	12233095	0.22994652	0.84757805	1.0	4478
GOMF_ADENYLYLTRANSFERASE_ACTIVITY	37	0.3788614	12224365	0.192	0.8432892	1.0	3412
GOMF_PHOSPHATIDYLINOSITOL_3_4_BISPHOSPHATE_BINDING	30	0.38715792	1220923	0.18048781	0.84132344	1.0	4971
GOMF_OLIGOSACCHARIDE_BINDING	18	0.44077468	12187176	0.2170139	0.84235924	1.0	4876
GOMF_ORGANIC_ACID_TRANSMEMBRANE_TRANSPORTER_ACTIVITY	173	0.29342332	12181998	0.124497995	0.8365498	1.0	3200
GOMF_CATALYTIC_ACTIVITY_ACTING_ON_RNA	379	0.2712476	12131137	0.07628129	0.84974766	1.0	5894
GOMF_CYCLIN_BINDING	34	0.37421054	12107731	0.20458265	0.85190594	1.0	4916
GOMF_CHEMOKINE_BINDING	34	0.37786365	12104015	0.2	0.8454102	1.0	4291
GOMF_OXIDOREDUCTASE_ACTIVITY_ACTING_ON_METAL_IONS	17	0.44319263	12097992	0.23280424	0.8404106	1.0	3071
GOMF_MOLECULAR_CONDENSATE_SCAFFOLD_ACTIVITY	31	0.38867664	12031657	0.2082019	0.8609359	1.0	1910
GOMF_DISORDERED_DOMAIN_SPECIFIC_BINDING	33	0.3830134	12008548	0.2156197	0.8632255	1.0	5671
GOMF_NUCLEOSOME_BINDING	49	0.35743055	12001455	0.19617225	0.8588696	1.0	3094
GOMF_LIPID_TRANSFER_ACTIVITY	50	0.34506547	11966227	0.20757575	0.8669886	1.0	4112
GOMF_HISTONE_METHYLTRANSFERASE_ACTIVITY	56	0.33803117	11945717	0.20535715	0.8682334	1.0	2111
GOMF_NUCLEOBASE_CONTAINING_COMPOUND_TRANSMEMBRANE_TRANSPORTER_ACTIVITY	54	0.34685507	11942822	0.20826952	0.861941	1.0	5280
GOMF_HISTONE_H4_METHYLTRANSFERASE_ACTIVITY	15	0.458318	11910456	0.2414966	0.86768043	1.0	1503
GOMF_L_AMINO_ACID_TRANSMEMBRANE_TRANSPORTER_ACTIVITY	70	0.33092046	11909633	0.18914956	0.8606929	1.0	6538
GOMF_NADPLUS_ADP_RIBOSYLTRANSFERASE_ACTIVITY	23	0.40198126	11902558	0.21658206	0.85650885	1.0	1457
GOMF_HORMONE_ACTIVITY	133	0.29741433	11881031	0.17255434	0.85819393	1.0	4234
GOMF_EXTRACELLULAR_MATRIX_STRUCTURAL_CONSTITUENT_CONFERRING_TENSILE_STRENGTH	45	0.3555684	11878046	0.21705426	0.8523545	1.0	7472
GOMF_SYMPORTER_ACTIVITY	149	0.28975713	1186976	0.15587847	0.84867734	1.0	3200
GOMF_DYNEIN_LIGHT_INTERMEDIATE_CHAIN_BINDING	22	0.406758	11866395	0.22644629	0.84307384	1.0	2410
GOMF_PHOSPHOLIPASE_A2_ACTIVITY	34	0.37772247	11856387	0.22704507	0.840228	1.0	5459
GOMF_3_5_EXONUCLEASE_ACTIVITY	48	0.35363165	11842957	0.20647149	0.8390182	1.0	4271
GOMF_VOLTAGE_GATED_MONOATOMIC_ANION_CHANNEL_ACTIVITY	16	0.43825495	1183937	0.2670157	0.8336619	1.0	4419
GOMF_G_PROTEIN_ALPHA_SUBUNIT_BINDING	42	0.35964572	11830181	0.22546013	0.8308481	1.0	5080
GOMF_OXIDOREDUCTASE_ACTIVITY_ACTING_ON_THE_CH_NH_GROUP_OF_DONORS	29	0.3810026	11826217	0.24363057	0.82593524	1.0	3372
GOMF_ISOPRENOID_BINDING	36	0.36924475	11818763	0.22392638	0.8226738	1.0	4491
GOMF_UBIQUITIN_LIKE_PROTEIN_CONJUGATING_ENZYME_BINDING	42	0.35349023	11768675	0.22916667	0.8358908	1.0	4802
GOMF_SEROTONIN_RECEPTOR_ACTIVITY	24	0.3997001	11739143	0.24271844	0.84111357	1.0	3450
GOMF_TYPE_I_INTERFERON_RECEPTOR_BINDING	16	0.43535236	11717486	0.2585034	0.84417284	1.0	7104
GOMF_PROTEIN_PHOSPHORYLATED_AMINO_ACID_BINDING	64	0.32279158	11717086	0.21906117	0.8379887	1.0	5015
GOMF_CARBOHYDRATE_DERIVATIVE_TRANSMEMBRANE_TRANSPORTER_ACTIVITY	56	0.3388365	11695957	0.21875	0.84031284	1.0	5280
GOMF_ALANINE_TRANSMEMBRANE_TRANSPORTER_ACTIVITY	16	0.44336858	11674178	0.25951558	0.84269017	1.0	7347
GOMF_LIPOPOLYSACCHARIDE_BINDING	39	0.3586456	11672418	0.24256651	0.8372169	1.0	4230
GOMF_SEQUENCE_SPECIFIC_MRNA_BINDING	16	0.43155637	11668947	0.2636816	0.83238	1.0	3371
GOMF_FIBROBLAST_GROWTH_FACTOR_BINDING	26	0.3960697	11667432	0.23252033	0.82695657	1.0	3564
GOMF_SOLUTE_POTASSIUM_ANTIPORTER_ACTIVITY	18	0.43131632	1166487	0.2719449	0.82203966	1.0	293
GOMF_PHOSPHATASE_ACTIVITY	260	0.26851353	11577002	0.15355805	0.85090643	1.0	6131
GOMF_COMPLEMENT_BINDING	27	0.3822524	11554602	0.25827813	0.85376817	1.0	5566
GOMF_PDZ_DOMAIN_BINDING	122	0.29100677	11529248	0.20891365	0.8582656	1.0	3863
GOMF_MITOGEN_ACTIVATED_PROTEIN_KINASE_KINASE_BINDING	20	0.4092158	11508845	0.2685811	0.86033076	1.0	4465
GOMF_TRANSLATION_FACTOR_ACTIVITY_RNA_BINDING	80	0.3063927	11488682	0.23122239	0.8627627	1.0	6009
GOMF_GAMMA_TUBULIN_BINDING	35	0.36148277	11472117	0.27941176	0.86285263	1.0	3628
GOMF_SULFUR_COMPOUND_TRANSMEMBRANE_TRANSPORTER_ACTIVITY	55	0.32952031	11445967	0.25301206	0.86778194	1.0	6715
GOMF_MINUS_END_DIRECTED_MICROTUBULE_MOTOR_ACTIVITY	19	0.41126516	11418651	0.29411766	0.87268764	1.0	3442
GOMF_HELICASE_ACTIVITY	149	0.2769792	11397593	0.22160664	0.8750987	1.0	3847
GOMF_RNA_POLYMERASE_II_GENERAL_TRANSCRIPTION_INITIATION_FACTOR_BINDING	26	0.37760562	1139362	0.2852349	0.8708666	1.0	5177
GOMF_SINGLE_STRANDED_DNA_HELICASE_ACTIVITY	23	0.38700438	11390206	0.2834507	0.8662678	1.0	1980
GOMF_OUTWARD_RECTIFIER_POTASSIUM_CHANNEL_ACTIVITY	26	0.3811909	11380682	0.29885057	0.8643177	1.0	2904
GOMF_SOLUTE_PROTON_SYMPORTER_ACTIVITY	19	0.40921608	11380424	0.3030303	0.8586808	1.0	3645
GOMF_UBIQUITIN_LIKE_PROTEIN_LIGASE_ACTIVITY	353	0.25485584	11371398	0.18453865	0.8565737	1.0	6193
GOMF_CULLIN_FAMILY_PROTEIN_BINDING	27	0.37656316	11357461	0.288	0.85628814	1.0	4545
GOMF_S100_PROTEIN_BINDING	15	0.4281049	11334794	0.31958762	0.8594093	1.0	7210
GOMF_MONOCARBOXYLIC_ACID_TRANSMEMBRANE_TRANSPORTER_ACTIVITY	66	0.3136334	11323196	0.26086956	0.85813236	1.0	3200
GOMF_PEROXISOME_PROLIFERATOR_ACTIVATED_RECEPTOR_BINDING	21	0.40531856	11321642	0.3013468	0.8532788	1.0	3149
GOMF_ORGANIC_ANION_TRANSMEMBRANE_TRANSPORTER_ACTIVITY	247	0.26105165	11312364	0.20549738	0.85142076	1.0	6658
GOMF_LRR_DOMAIN_BINDING	20	0.39641926	11310256	0.28956228	0.84694153	1.0	4068
GOMF_CATALYTIC_ACTIVITY_ACTING_ON_A_TRNA	129	0.28247437	11308227	0.24229692	0.84256124	1.0	3590
GOMF_SODIUM_ION_TRANSMEMBRANE_TRANSPORTER_ACTIVITY	159	0.2726979	11294746	0.2293956	0.8423625	1.0	3150
GOMF_METAL_CATION_PROTON_ANTIPORTER_ACTIVITY	24	0.39443406	11287007	0.30406505	0.84005105	1.0	986
GOMF_ACYLTRANSFERASE_ACTIVITY_TRANSFERRING_GROUPS_OTHER_THAN_AMINO_ACYL_GROUPS	226	0.26433122	1127998	0.18043202	0.83748895	1.0	4643
GOMF_AMINO_ACID_BINDING	68	0.31464115	11267937	0.2640118	0.8368899	1.0	3734
GOMF_CALCIUM_DEPENDENT_PROTEIN_KINASE_ACTIVITY	24	0.3814088	11260535	0.30217028	0.83469117	1.0	4048
GOMF_NEUTRAL_L_AMINO_ACID_TRANSMEMBRANE_TRANSPORTER_ACTIVITY	45	0.33140895	11250898	0.28921568	0.83322054	1.0	6865
GOMF_FATTY_ACID_LIGASE_ACTIVITY	21	0.39494872	11248782	0.30574325	0.8290953	1.0	2880
GOMF_PRENYLTRANSFERASE_ACTIVITY	15	0.43622583	1122683	0.32154882	0.83241314	1.0	6860
GOMF_HISTONE_MODIFYING_ACTIVITY	192	0.2682106	11209654	0.216	0.8339315	1.0	2448
GOMF_PENTOSYLTRANSFERASE_ACTIVITY	51	0.3259794	11201391	0.2868217	0.83190215	1.0	2102
GOMF_PHOSPHOPROTEIN_BINDING	112	0.28911635	11191751	0.24242425	0.830478	1.0	3958
GOMF_DNA_HELICASE_ACTIVITY	55	0.31948528	11175823	0.2863777	0.8315688	1.0	5046
GOMF_TRANSLATION_INITIATION_FACTOR_ACTIVITY	51	0.32581788	11175064	0.2728732	0.827097	1.0	2587
GOMF_OXIDOREDUCTASE_ACTIVITY_ACTING_ON_THE_CH_NH_GROUP_OF_DONORS_NAD_OR_NADP_AS_ACCEPTOR	16	0.4253129	11172845	0.3147208	0.82314974	1.0	2696
GOMF_AMINOACYLTRANSFERASE_ACTIVITY	461	0.24410474	11130879	0.19552414	0.83343345	1.0	6216
GOMF_N_ACYLTRANSFERASE_ACTIVITY	95	0.29335278	11092613	0.27971014	0.84292555	1.0	2503
GOMF_PHOSPHATIDYLINOSITOL_BINDING	292	0.24962957	11061841	0.22850123	0.8498684	1.0	4448
GOMF_STEROL_TRANSFER_ACTIVITY	22	0.37814578	11012883	0.31365937	0.86389667	1.0	4112
GOMF_ENDOPEPTIDASE_ACTIVATOR_ACTIVITY	16	0.41936502	11009799	0.34369603	0.8601564	1.0	5445
GOMF_L_ASCORBIC_ACID_BINDING	19	0.39321145	11004462	0.33387887	0.8572445	1.0	1657
GOMF_SECONDARY_ACTIVE_TRANSMEMBRANE_TRANSPORTER_ACTIVITY	286	0.24774809	10974761	0.2325	0.8638712	1.0	3297
GOMF_PROLINE_RICH_REGION_BINDING	20	0.38724542	10971653	0.34032258	0.8603724	1.0	2371
GOMF_MONOATOMIC_ANION_SODIUM_SYMPORTER_ACTIVITY	19	0.40274996	10957081	0.35016286	0.86102366	1.0	2909
GOMF_CYCLIN_DEPENDENT_PROTEIN_KINASE_ACTIVITY	29	0.36404395	10956826	0.31451613	0.8564723	1.0	3395
GOMF_MHC_PROTEIN_BINDING	52	0.31859913	10954536	0.3271605	0.85260814	1.0	3676
GOMF_SH3_DOMAIN_BINDING	128	0.27410462	1095096	0.28612304	0.84915805	1.0	3806
GOMF_INOSITOL_PHOSPHATE_PHOSPHATASE_ACTIVITY	18	0.3997386	10931969	0.3402778	0.85160565	1.0	1000
GOMF_PURINE_NUCLEOTIDE_TRANSMEMBRANE_TRANSPORTER_ACTIVITY	26	0.37247205	10931274	0.3305369	0.8473224	1.0	5268
GOMF_PROTEIN_SERINE_THREONINE_KINASE_ACTIVITY	430	0.24112928	10915611	0.2187858	0.8487789	1.0	5258
GOMF_NEUROPEPTIDE_RECEPTOR_BINDING	35	0.34050798	10897868	0.33774835	0.8503832	1.0	7235
GOMF_PATTERN_RECOGNITION_RECEPTOR_ACTIVITY	38	0.3416603	10897224	0.32861635	0.84617275	1.0	5310
GOMF_O_ACYLTRANSFERASE_ACTIVITY	55	0.31296378	10896155	0.31054977	0.842095	1.0	4197
GOMF_PROTEIN_PHOSPHATASE_2A_BINDING	38	0.33943102	1088036	0.338558	0.8433476	1.0	3779
GOMF_ANTIGEN_BINDING	107	0.27968383	10840667	0.31676137	0.85322773	1.0	5743
GOMF_N_METHYLTRANSFERASE_ACTIVITY	91	0.28527898	10838135	0.30858806	0.8497085	1.0	2919
GOMF_CARGO_ADAPTOR_ACTIVITY	20	0.3862923	1082501	0.36815068	0.85010064	1.0	4046
GOMF_CARBOHYDRATE_BINDING	278	0.24425437	10797102	0.26733923	0.85589635	1.0	5489
GOMF_CYCLIN_DEPENDENT_PROTEIN_SERINE_THREONINE_KINASE_REGULATOR_ACTIVITY	47	0.3193645	10788151	0.3266564	0.8545875	1.0	2281
GOMF_NUCLEOTIDE_TRANSMEMBRANE_TRANSPORTER_ACTIVITY	29	0.3526416	10774732	0.35313	0.85476434	1.0	5268
GOMF_AMINO_ACID_SODIUM_SYMPORTER_ACTIVITY	24	0.36971647	10759127	0.3737705	0.8559262	1.0	6538
GOMF_PROMOTER_SPECIFIC_CHROMATIN_BINDING	78	0.29103127	1075769	0.3195435	0.8521421	1.0	5846
GOMF_ORGANIC_CATION_TRANSMEMBRANE_TRANSPORTER_ACTIVITY	39	0.3245597	10742472	0.35060975	0.85328853	1.0	2189
GOMF_TRNA_METHYLTRANSFERASE_ACTIVITY	32	0.34267393	10732609	0.36451614	0.8523561	1.0	3336
GOMF_PEPTIDOGLYCAN_MURALYTIC_ACTIVITY	15	0.40768024	10711254	0.383821	0.85568035	1.0	7945
GOMF_OXIDOREDUCTASE_ACTIVITY_ACTING_ON_NAD_P_H	67	0.2982161	10707997	0.32213742	0.85273176	1.0	2756
GOMF_NEUROTRANSMITTER_RECEPTOR_REGULATOR_ACTIVITY	26	0.35636586	10704134	0.3604651	0.8499051	1.0	5820
GOMF_PROTEIN_TYROSINE_KINASE_BINDING	126	0.26750195	10698469	0.33049646	0.847804	1.0	5426
GOMF_CHEMOKINE_RECEPTOR_BINDING	77	0.28631184	1068847	0.33383012	0.847272	1.0	5818
GOMF_RNA_POLYMERASE_II_SPECIFIC_DNA_BINDING_TRANSCRIPTION_FACTOR_BINDING	375	0.23947102	10674825	0.28263474	0.8479486	1.0	5932
GOMF_CYTOKINE_ACTIVITY	218	0.2506476	1066406	0.31893265	0.84763485	1.0	4796
GOMF_S_ACYLTRANSFERASE_ACTIVITY	30	0.34093577	10655464	0.39144737	0.8466166	1.0	4643
GOMF_BETA_CATENIN_BINDING	96	0.2797752	10648481	0.3275862	0.84519714	1.0	3668
GOMF_NUCLEAR_RECEPTOR_COACTIVATOR_ACTIVITY	52	0.30722195	10641142	0.34087482	0.8437089	1.0	4014
GOMF_CXCR_CHEMOKINE_RECEPTOR_BINDING	15	0.4037987	10629511	0.4	0.84363216	1.0	208
GOMF_ENDOPEPTIDASE_REGULATOR_ACTIVITY	203	0.25124842	1062284	0.32258064	0.8420955	1.0	4656
GOMF_NEUROPEPTIDE_BINDING	39	0.32674244	10618063	0.35545024	0.83956313	1.0	6682
GOMF_PHOSPHATIDYLINOSITOL_3_PHOSPHATE_BINDING	47	0.3086038	10596641	0.3956044	0.8430684	1.0	6297
GOMF_QUATERNARY_AMMONIUM_GROUP_BINDING	53	0.31049064	1059626	0.3488372	0.8393488	1.0	4270
GOMF_VOLTAGE_GATED_CHANNEL_ACTIVITY	198	0.2502328	10589501	0.32677165	0.83787656	1.0	4110
GOMF_PEPTIDE_ANTIGEN_BINDING	55	0.3052875	10587521	0.3806078	0.834732	1.0	7929
GOMF_ENZYME_SUBSTRATE_ADAPTOR_ACTIVITY	75	0.28865716	10554273	0.36127168	0.84186524	1.0	4545
GOMF_TRANSCRIPTION_COACTIVATOR_BINDING	55	0.29872817	10540906	0.36826348	0.84270555	1.0	2926
GOMF_MAP_KINASE_PHOSPHATASE_ACTIVITY	18	0.3822865	10532976	0.39108062	0.8413496	1.0	5255
GOMF_CARGO_RECEPTOR_ACTIVITY	82	0.27934292	1051838	0.3347826	0.8425773	1.0	3179
GOMF_NADPLUS_PROTEIN_ADP_RIBOSYLTRANSFERASE_ACTIVITY	25	0.35005885	1051807	0.3965812	0.8388825	1.0	1457
GOMF_CARBOXYLIC_ESTER_HYDROLASE_ACTIVITY	160	0.2574954	10509664	0.375	0.8380703	1.0	5469
GOMF_DIOXYGENASE_ACTIVITY	93	0.2735268	10502429	0.37925926	0.8368489	1.0	2220
GOMF_ENDONUCLEASE_ACTIVITY	118	0.26461303	10481619	0.36199722	0.8402342	1.0	5872
GOMF_DNA_DAMAGE_SENSOR_ACTIVITY	17	0.3862913	10474058	0.4021164	0.83914864	1.0	1439
GOMF_UBIQUITIN_PROTEIN_TRANSFERASE_REGULATOR_ACTIVITY	28	0.34704503	1045635	0.3835846	0.8412559	1.0	1831
GOMF_PHOSPHATIDYLCHOLINE_BINDING	28	0.3489921	10431298	0.39899832	0.8460635	1.0	4270
GOMF_ACETYLCHOLINE_GATED_MONOATOMIC_CATION_SELECTIVE_CHANNEL_ACTIVITY	18	0.3858085	10412631	0.3919355	0.848735	1.0	3511
GOMF_GENERAL_TRANSCRIPTION_INITIATION_FACTOR_ACTIVITY	48	0.30091408	10391189	0.4025157	0.85200095	1.0	5664
GOMF_PROTEIN_TYROSINE_SERINE_THREONINE_PHOSPHATASE_ACTIVITY	41	0.3109998	10369489	0.37846655	0.85545236	1.0	5255
GOMF_GTPASE_ACTIVITY	295	0.23567979	10348452	0.36771846	0.8589114	1.0	6573
GOMF_GDP_BINDING	78	0.27924854	10346186	0.40358743	0.85596246	1.0	1943
GOMF_VITAMIN_TRANSMEMBRANE_TRANSPORTER_ACTIVITY	33	0.326558	10327265	0.3949447	0.8585096	1.0	7353
GOMF_ACTIVE_MONOATOMIC_ION_TRANSMEMBRANE_TRANSPORTER_ACTIVITY	232	0.24092014	10327069	0.382763	0.85496604	1.0	3150
GOMF_SIGNALING_RECEPTOR_INHIBITOR_ACTIVITY	33	0.32664305	10326312	0.39130434	0.8516439	1.0	2664
GOMF_POTASSIUM_ION_TRANSMEMBRANE_TRANSPORTER_ACTIVITY	159	0.2498615	10287708	0.40810812	0.86114806	1.0	2909
GOMF_VITAMIN_B6_BINDING	54	0.2936729	10284721	0.41395348	0.8585077	1.0	6422
GOMF_METAL_CATION_MONOATOMIC_CATION_ANTIPORTER_ACTIVITY	39	0.31623143	10260854	0.40967742	0.86246186	1.0	986
GOMF_VITAMIN_BINDING	141	0.2504002	10243027	0.4116022	0.8645803	1.0	3452
GOMF_ESTRADIOL_17_BETA_DEHYDROGENASE_NAD_P_ACTIVITY	17	0.37737018	10220542	0.42009884	0.86859566	1.0	2005
GOMF_TBP_CLASS_PROTEIN_BINDING	29	0.33225957	10214162	0.4016129	0.8671332	1.0	4976
GOMF_VOLTAGE_GATED_POTASSIUM_CHANNEL_ACTIVITY	97	0.2657734	1020955	0.41151685	0.8651987	1.0	2904
GOMF_TRANSFERASE_ACTIVITY_TRANSFERRING_ONE_CARBON_GROUPS	205	0.24205364	10205534	0.4092715	0.86293185	1.0	2206
GOMF_PHOSPHATASE_INHIBITOR_ACTIVITY	46	0.30393034	10198048	0.44580153	0.86191577	1.0	5032
GOMF_AMINOPEPTIDASE_ACTIVITY	35	0.32378998	10182536	0.43344155	0.86363864	1.0	273
GOMF_PROTEIN_HETERODIMERIZATION_ACTIVITY	286	0.23166189	10171146	0.43012047	0.8636403	1.0	5293
GOMF_ORGANIC_ACID_BINDING	221	0.24035187	10170145	0.42746115	0.86051446	1.0	3761
GOMF_N_ACETYLTRANSFERASE_ACTIVITY	73	0.27731156	10152885	0.42638037	0.8626565	1.0	4759
GOMF_LIPID_KINASE_ACTIVITY	39	0.31151178	10144814	0.4597701	0.86186254	1.0	2891
GOMF_FLAVIN_ADENINE_DINUCLEOTIDE_BINDING	91	0.2652898	10127245	0.416309	0.86421573	1.0	5183
GOMF_LYSINE_ACETYLATED_HISTONE_BINDING	26	0.33122647	10105351	0.4319728	0.86771065	1.0	4759
GOMF_PHOSPHOLIPASE_ACTIVATOR_ACTIVITY	15	0.38613525	10078627	0.46688208	0.8725528	1.0	2664
GOMF_2_OXOGLUTARATE_DEPENDENT_DIOXYGENASE_ACTIVITY	61	0.2840399	10075208	0.44311377	0.87024325	1.0	1394
GOMF_PHOSPHATIDYLINOSITOL_PHOSPHATE_BINDING	198	0.23761669	10070112	0.43243244	0.86842644	1.0	4448
GOMF_TRNA_BINDING	76	0.2735645	10062616	0.42175856	0.8674097	1.0	6418
GOMF_NUCLEASE_ACTIVITY	200	0.23954266	10060095	0.437018	0.864913	1.0	5872
GOMF_PHOSPHATIDYLINOSITOL_4_PHOSPHATE_BINDING	38	0.30878636	10041242	0.42351046	0.86763287	1.0	4448
GOMF_NUCLEAR_RECEPTOR_ACTIVITY	53	0.28964356	10029277	0.44945568	0.8682331	1.0	1575
GOMF_ELECTRON_TRANSFER_ACTIVITY	45	0.2982005	10029202	0.45865834	0.8649533	1.0	5528
GOMF_DNA_ENDONUCLEASE_ACTIVITY	39	0.30974105	10021172	0.4449761	0.8641337	1.0	4490
GOMF_CALCIUM_DEPENDENT_CYSTEINE_TYPE_ENDOPEPTIDASE_ACTIVITY	15	0.3888563	10010706	0.43944636	0.86393505	1.0	135
GOMF_PEPTIDASE_REGULATOR_ACTIVITY	253	0.2309624	0.99785346	0.4556804	0.87043536	1.0	6330
GOMF_MECHANOSENSITIVE_MONOATOMIC_ION_CHANNEL_ACTIVITY	17	0.365391	0.9973131	0.4509804	0.8689169	1.0	9392
GOMF_QUATERNARY_AMMONIUM_GROUP_TRANSMEMBRANE_TRANSPORTER_ACTIVITY	22	0.3446708	0.99685127	0.44958678	0.86712915	1.0	2189
GOMF_RNA_ENDONUCLEASE_ACTIVITY	65	0.27813444	0.99613315	0.4600639	0.8662313	1.0	6093
GOMF_RNA_NUCLEASE_ACTIVITY	120	0.2512712	0.99528605	0.47234043	0.8656578	1.0	5872
GOMF_ZINC_ION_TRANSMEMBRANE_TRANSPORTER_ACTIVITY	23	0.33852842	0.9949459	0.4520325	0.8634138	1.0	2883
GOMF_PHOSPHORIC_ESTER_HYDROLASE_ACTIVITY	346	0.22233242	0.9932236	0.47445256	0.8656161	1.0	6162
GOMF_NUCLEOTIDYLTRANSFERASE_ACTIVITY	138	0.24572648	0.9931392	0.47832167	0.8626596	1.0	4317
GOMF_PHOSPHATASE_REGULATOR_ACTIVITY	97	0.25958985	0.9918018	0.47776183	0.8635353	1.0	5032
GOMF_POTASSIUM_CHANNEL_ACTIVITY	121	0.24983159	0.9911775	0.47788873	0.8621927	1.0	2904
GOMF_EXTRACELLULAR_MATRIX_BINDING	58	0.27965933	0.990877	0.470229	0.8600552	1.0	4251
GOMF_UBIQUITIN_LIKE_PROTEIN_PEPTIDASE_ACTIVITY	111	0.24959606	0.9887771	0.46950355	0.8632703	1.0	2314
GOMF_SINGLE_STRANDED_DNA_BINDING	122	0.24834181	0.98747486	0.47698745	0.86397743	1.0	3690
GOMF_G_PROTEIN_COUPLED_RECEPTOR_BINDING	321	0.22213367	0.9866891	0.5036765	0.86338484	1.0	5927
GOMF_PHOSPHOPROTEIN_PHOSPHATASE_ACTIVITY	161	0.24278907	0.98477733	0.4972452	0.8659902	1.0	6109
GOMF_PEPTIDASE_ACTIVATOR_ACTIVITY_INVOLVED_IN_APOPTOTIC_PROCESS	28	0.32364747	0.9820015	0.4729064	0.871324	1.0	1284
GOMF_PEPTIDOGLYCAN_BINDING	19	0.351336	0.9816283	0.4825784	0.86935204	1.0	3497
GOMF_S_ADENOSYLMETHIONINE_DEPENDENT_METHYLTRANSFERASE_ACTIVITY	151	0.2373854	0.98153675	0.50342935	0.86653626	1.0	2206
GOMF_FIBRONECTIN_BINDING	36	0.3093192	0.98105925	0.48183253	0.8648763	1.0	4554
GOMF_LONG_CHAIN_FATTY_ACID_COA_LIGASE_ACTIVITY	15	0.3679105	0.97888136	0.48700175	0.86818135	1.0	2880
GOMF_AMINO_ACID_MONOATOMIC_CATION_SYMPORTER_ACTIVITY	29	0.31920633	0.97697306	0.4848	0.8709239	1.0	6538
GOMF_WW_DOMAIN_BINDING	25	0.33009195	0.9764828	0.49342105	0.8693043	1.0	5089
GOMF_LAMININ_BINDING	31	0.31384146	0.97564876	0.504644	0.86866856	1.0	4251
GOMF_GTPASE_ACTIVATING_PROTEIN_BINDING	20	0.34440947	0.97545666	0.50252104	0.8661715	1.0	5098
GOMF_SERINE_HYDROLASE_ACTIVITY	210	0.22968553	0.9750071	0.52072537	0.86443627	1.0	6493
GOMF_LIGASE_ACTIVITY	163	0.23617083	0.9743525	0.521262	0.8634316	1.0	4345
GOMF_ACETYLGALACTOSAMINYLTRANSFERASE_ACTIVITY	33	0.30903238	0.97384024	0.50382847	0.8620191	1.0	3884
GOMF_PROTEIN_SERINE_THREONINE_KINASE_ACTIVATOR_ACTIVITY	66	0.26873758	0.97159463	0.4888889	0.86566216	1.0	5558
GOMF_TRANSCRIPTION_COREGULATOR_BINDING	139	0.24082278	0.9715574	0.51369864	0.86283016	1.0	4401
GOMF_CIS_TRANS_ISOMERASE_ACTIVITY	39	0.29696265	0.9701084	0.5007587	0.86423796	1.0	1303
GOMF_RNA_METHYLTRANSFERASE_ACTIVITY	61	0.26956344	0.96650505	0.506006	0.8716762	1.0	6430
GOMF_NUCLEAR_LOCALIZATION_SEQUENCE_BINDING	23	0.3319823	0.96575457	0.49827588	0.87095547	1.0	8630
GOMF_SMALL_MOLECULE_SENSOR_ACTIVITY	33	0.30902073	0.96571815	0.50482315	0.86813444	1.0	1439
GOMF_ACID_THIOL_LIGASE_ACTIVITY	29	0.3135576	0.9650655	0.4834437	0.8671567	1.0	2880
GOMF_DEUBIQUITINASE_ACTIVITY	98	0.24800962	0.96443987	0.5240793	0.8660257	1.0	2314
GOMF_ADRENERGIC_RECEPTOR_BINDING	23	0.33225396	0.96365	0.50664455	0.8653805	1.0	3513
GOMF_ORGANOPHOSPHATE_ESTER_TRANSMEMBRANE_TRANSPORTER_ACTIVITY	35	0.30547974	0.96297956	0.5222405	0.8644405	1.0	5268
GOMF_SUGAR_TRANSMEMBRANE_TRANSPORTER_ACTIVITY	27	0.32132846	0.9625253	0.48949918	0.86290085	1.0	5203
GOMF_MAGNESIUM_ION_BINDING	211	0.22844467	0.9623754	0.56636006	0.86044174	1.0	3070
GOMF_CAMP_BINDING	22	0.34172177	0.962017	0.5247525	0.8586911	1.0	3962
GOMF_LIPASE_ACTIVATOR_ACTIVITY	19	0.3497294	0.9595534	0.5086207	0.86296797	1.0	5820
GOMF_VOLTAGE_GATED_MONOATOMIC_CATION_CHANNEL_ACTIVITY	143	0.2366718	0.9590423	0.5463087	0.8616334	1.0	4057
GOMF_WATER_TRANSMEMBRANE_TRANSPORTER_ACTIVITY	15	0.36403212	0.9583735	0.50524473	0.8607426	1.0	3151
GOMF_SUMO_BINDING	17	0.35507375	0.9582194	0.5282392	0.85842335	1.0	4392
GOMF_PEPTIDE_RECEPTOR_ACTIVITY	128	0.24117632	0.95690787	0.5446559	0.85919106	1.0	4487
GOMF_ORGANIC_HYDROXY_COMPOUND_TRANSMEMBRANE_TRANSPORTER_ACTIVITY	51	0.2805081	0.9552359	0.523126	0.8611814	1.0	3200
GOMF_NADH_DEHYDROGENASE_ACTIVITY	17	0.35299876	0.9533533	0.5387324	0.863761	1.0	996
GOMF_PROTEIN_TYROSINE_PHOSPHATASE_ACTIVITY	94	0.25284904	0.95304704	0.52623904	0.86186075	1.0	6295
GOMF_ATP_HYDROLYSIS_ACTIVITY	281	0.21700849	0.95282036	0.579602	0.8597086	1.0	4469
GOMF_PHOSPHOLIPID_BINDING	485	0.20674059	0.95038766	0.6159091	0.86369634	1.0	4448
GOMF_PROTEIN_DEMETHYLASE_ACTIVITY	29	0.3115933	0.9478498	0.5445545	0.86828583	1.0	6274
GOMF_KINASE_REGULATOR_ACTIVITY	263	0.21713571	0.9452557	0.6118665	0.87258023	1.0	4206
GOMF_TRANSMEMBRANE_TRANSPORTER_BINDING	164	0.22945078	0.94436055	0.5885486	0.8723187	1.0	2732
GOMF_14_3_3_PROTEIN_BINDING	49	0.27918077	0.94397426	0.5550528	0.8705819	1.0	7732
GOMF_UBIQUITIN_LIKE_PROTEIN_LIGASE_BINDING	339	0.21076256	0.9417546	0.608365	0.8740815	1.0	4894
GOMF_GUANYL_NUCLEOTIDE_BINDING	378	0.20873219	0.93805146	0.6268116	0.8815829	1.0	5223
GOMF_TRANSCRIPTION_COACTIVATOR_ACTIVITY	259	0.21830453	0.93685144	0.6361386	0.882192	1.0	3296
GOMF_STEROID_DEHYDROGENASE_ACTIVITY	49	0.27778417	0.93595505	0.55450237	0.88188225	1.0	6439
GOMF_GTP_DEPENDENT_PROTEIN_BINDING	24	0.31950197	0.9330642	0.557265	0.8870005	1.0	4179
GOMF_ENZYME_INHIBITOR_ACTIVITY	388	0.20675908	0.93240356	0.6578341	0.8860791	1.0	5387
GOMF_PHOSPHOTYROSINE_RESIDUE_BINDING	48	0.27488565	0.9323856	0.57098764	0.883416	1.0	3869
GOMF_ENDONUCLEASE_ACTIVITY_ACTIVE_WITH_EITHER_RIBO_OR_DEOXYRIBONUCLEIC_ACIDS_AND_PRODUCING_5_PHOSPHOMONOESTERS	39	0.2821213	0.9311866	0.57240206	0.8838798	1.0	4932
GOMF_PROTEIN_KINASE_B_BINDING	17	0.3435416	0.92964005	0.5575658	0.8855151	1.0	2321
GOMF_METHYL_CPG_BINDING	27	0.30897257	0.92690897	0.5686591	0.8899807	1.0	2692
GOMF_TRANSCRIPTION_COREPRESSOR_BINDING	56	0.26210743	0.9269052	0.581571	0.8872955	1.0	4681
GOMF_CHEMOKINE_ACTIVITY	40	0.2799361	0.9260386	0.54226476	0.88685745	1.0	503
GOMF_CYTOKINE_RECEPTOR_BINDING	302	0.21162078	0.9237252	0.6474128	0.8901877	1.0	5060
GOMF_PHOSPHATIDYLCHOLINE_TRANSPORTER_ACTIVITY	20	0.33007705	0.92092043	0.5579937	0.8949766	1.0	2844
GOMF_MOLECULAR_SEQUESTERING_ACTIVITY	44	0.27278996	0.92082095	0.5846154	0.8925477	1.0	2672
GOMF_PROTEIN_METHYLTRANSFERASE_ACTIVITY	89	0.24361473	0.9193593	0.5945537	0.89387506	1.0	2206
GOMF_OXIDOREDUCTION_DRIVEN_ACTIVE_TRANSMEMBRANE_TRANSPORTER_ACTIVITY	29	0.30556852	0.9188204	0.5712	0.8925692	1.0	1425
GOMF_GLYCOLIPID_BINDING	31	0.29569998	0.91860265	0.5745033	0.890443	1.0	3754
GOMF_METALLOCARBOXYPEPTIDASE_ACTIVITY	28	0.30056912	0.9183655	0.5735294	0.888455	1.0	4422
GOMF_CARBONATE_DEHYDRATASE_ACTIVITY	16	0.3437908	0.9173547	0.57048094	0.88833684	1.0	4186
GOMF_PHOSPHATIDYLINOSITOL_3_4_5_TRISPHOSPHATE_BINDING	46	0.27186307	0.91618735	0.596519	0.88877445	1.0	1906
GOMF_ACTIVE_TRANSMEMBRANE_TRANSPORTER_ACTIVITY	426	0.2016331	0.915882	0.71929824	0.8870128	1.0	6738
GOMF_HSP90_PROTEIN_BINDING	50	0.26539254	0.9128882	0.6202346	0.89241344	1.0	4335
GOMF_TASTE_RECEPTOR_ACTIVITY	39	0.27750808	0.9117896	0.59208524	0.8929015	1.0	8647
GOMF_ANTIPORTER_ACTIVITY	124	0.22910257	0.9098521	0.62936044	0.8953605	1.0	3297
GOMF_NUCLEOSIDE_DIPHOSPHATE_PHOSPHATASE_ACTIVITY	17	0.33202526	0.90966904	0.58872306	0.8932397	1.0	6544
GOMF_NUCLEAR_RECEPTOR_BINDING	153	0.22418521	0.9037838	0.6648501	0.9059025	1.0	6046
GOMF_STRUCTURAL_CONSTITUENT_OF_SKIN_EPIDERMIS	35	0.2825842	0.9004006	0.585997	0.91227734	1.0	5003
GOMF_LONG_CHAIN_FATTY_ACID_BINDING	20	0.3176298	0.89914715	0.58931553	0.91289455	1.0	2689
GOMF_ARACHIDONIC_ACID_MONOOXYGENASE_ACTIVITY	44	0.26873013	0.89656633	0.62208396	0.91691166	1.0	4868
GOMF_UBIQUITIN_LIKE_PROTEIN_CONJUGATING_ENZYME_ACTIVITY	43	0.26942155	0.8960376	0.62776023	0.91559947	1.0	6937
GOMF_MOLECULAR_FUNCTION_INHIBITOR_ACTIVITY	500	0.1946209	0.8952722	0.77367204	0.91511446	1.0	5557
GOMF_TRANSCRIPTION_COREGULATOR_ACTIVITY	478	0.19557396	0.89342225	0.78397214	0.9172485	1.0	4822
GOMF_NUCLEAR_ESTROGEN_RECEPTOR_BINDING	50	0.26048917	0.8925529	0.62754303	0.91672695	1.0	3798
GOMF_PHOSPHATIDYLINOSITOL_3_5_BISPHOSPHATE_BINDING	30	0.28250247	0.89203095	0.6101142	0.9155261	1.0	6297
GOMF_INTRAMOLECULAR_OXIDOREDUCTASE_ACTIVITY_TRANSPOSING_C_C_BONDS	19	0.31637758	0.8880867	0.6148649	0.9230777	1.0	44
GOMF_S_ADENOSYL_L_METHIONINE_BINDING	18	0.32436585	0.88798696	0.5875421	0.9207583	1.0	2750
GOMF_K63_LINKED_POLYUBIQUITIN_MODIFICATION_DEPENDENT_PROTEIN_BINDING	25	0.29774952	0.8878099	0.61269844	0.91862357	1.0	6357
GOMF_GLUCURONOSYLTRANSFERASE_ACTIVITY	25	0.2960688	0.88758564	0.62051284	0.9166211	1.0	3400
GOMF_PHOSPHOLIPASE_BINDING	28	0.2905878	0.883265	0.6256324	0.924702	1.0	5361
GOMF_C4_DICARBOXYLATE_TRANSMEMBRANE_TRANSPORTER_ACTIVITY	15	0.3426245	0.88295037	0.6215278	0.92298955	1.0	7268
GOMF_NUCLEAR_GLUCOCORTICOID_RECEPTOR_BINDING	20	0.31984824	0.8800667	0.6231156	0.92770004	1.0	4839
GOMF_ADP_BINDING	41	0.266324	0.87822413	0.64171976	0.92978895	1.0	2567
GOMF_MHC_CLASS_I_PROTEIN_BINDING	40	0.26697752	0.8776513	0.6477987	0.9286427	1.0	1639
GOMF_MICROFILAMENT_MOTOR_ACTIVITY	37	0.27161038	0.8775402	0.64752793	0.926351	1.0	2426
GOMF_SNRNA_BINDING	43	0.26342112	0.87751323	0.6589506	0.9238981	1.0	2363
GOMF_TELOMERASE_RNA_BINDING	17	0.32913697	0.8748811	0.64041096	0.9278742	1.0	1263
GOMF_METALLOEXOPEPTIDASE_ACTIVITY	62	0.2440007	0.8737879	0.68025076	0.9281189	1.0	3630
GOMF_PHOSPHATIDYLINOSITOL_BISPHOSPHATE_BINDING	119	0.22028345	0.86877096	0.71834993	0.9375152	1.0	4326
GOMF_OXIDOREDUCTASE_ACTIVITY_ACTING_ON_PAIRED_DONORS_WITH_INCORPORATION_OR_REDUCTION_OF_MOLECULAR_OXYGEN	218	0.20384319	0.86766857	0.7747748	0.9373789	1.0	5462
GOMF_ANDROSTERONE_DEHYDROGENASE_ACTIVITY	18	0.3178643	0.8667411	0.6739496	0.93710315	1.0	6177
GOMF_CARBOXYPEPTIDASE_ACTIVITY	43	0.25873172	0.8659133	0.6816817	0.93648845	1.0	5181
GOMF_PROTEIN_KINASE_C_ACTIVITY	16	0.32099074	0.86559784	0.6381119	0.9347164	1.0	3017
GOMF_PEPTIDE_BINDING	331	0.19437864	0.86322904	0.8239521	0.9379238	1.0	5602
GOMF_OXIDOREDUCTASE_ACTIVITY_ACTING_ON_THE_CH_CH_GROUP_OF_DONORS	62	0.23880029	0.86147463	0.68537664	0.9394818	1.0	3281
GOMF_SCAFFOLD_PROTEIN_BINDING	88	0.22974056	0.8598399	0.7209302	0.94082546	1.0	3878
GOMF_STRUCTURAL_CONSTITUENT_OF_CYTOSKELETON	72	0.23390743	0.85806865	0.7235023	0.9423586	1.0	5302
GOMF_ATP_DEPENDENT_ACTIVITY_ACTING_ON_DNA	115	0.21716447	0.85673183	0.7440225	0.94300354	1.0	5046
GOMF_MODIFICATION_DEPENDENT_PROTEIN_BINDING	184	0.20431882	0.8535001	0.78364116	0.9479811	1.0	5015
GOMF_METAL_ION_TRANSMEMBRANE_TRANSPORTER_ACTIVITY	434	0.18751305	0.85195905	0.8797688	0.9489938	1.0	3150
GOMF_OXIDOREDUCTASE_ACTIVITY_ACTING_ON_A_SULFUR_GROUP_OF_DONORS	51	0.24539576	0.85097003	0.69738865	0.9486584	1.0	4047
GOMF_GROWTH_FACTOR_BINDING	141	0.21014029	0.8508213	0.7843407	0.9465688	1.0	3792
GOMF_SCAVENGER_RECEPTOR_ACTIVITY	43	0.2598128	0.847964	0.6981132	0.95053715	1.0	3620
GOMF_ACETYLCHOLINE_RECEPTOR_BINDING	21	0.29984686	0.84680927	0.6743044	0.9507415	1.0	5328
GOMF_STEROID_BINDING	107	0.21739201	0.8460929	0.76390773	0.94985896	1.0	4275
GOMF_GUANYL_NUCLEOTIDE_EXCHANGE_FACTOR_ACTIVITY	203	0.19949389	0.8445973	0.8276299	0.95072	1.0	5160
GOMF_AROMATASE_ACTIVITY	37	0.26127356	0.8438929	0.69648564	0.9497432	1.0	4977
GOMF_VASCULAR_ENDOTHELIAL_GROWTH_FACTOR_RECEPTOR_BINDING	16	0.318257	0.8433527	0.66444075	0.9484764	1.0	6850
GOMF_POLYPEPTIDE_N_ACETYLGALACTOSAMINYLTRANSFERASE_ACTIVITY	18	0.30479112	0.8402645	0.6858108	0.9525299	1.0	3884
GOMF_PEPTIDASE_ACTIVATOR_ACTIVITY	61	0.23376058	0.84008336	0.7415565	0.95048887	1.0	3471
GOMF_BIOACTIVE_LIPID_RECEPTOR_ACTIVITY	16	0.31231207	0.8394095	0.67467946	0.9495617	1.0	1358
GOMF_MONOOXYGENASE_ACTIVITY	140	0.20572992	0.8388642	0.7962213	0.9482398	1.0	5600
GOMF_DISULFIDE_OXIDOREDUCTASE_ACTIVITY	33	0.26571524	0.83660626	0.7259843	0.9505601	1.0	3350
GOMF_TRANSLATION_ELONGATION_FACTOR_ACTIVITY	17	0.3053483	0.834947	0.6684303	0.9516053	1.0	3230
GOMF_LIGASE_ACTIVITY_FORMING_CARBON_SULFUR_BONDS	40	0.2541	0.8329671	0.7432217	0.95334166	1.0	3194
GOMF_MITOGEN_ACTIVATED_PROTEIN_KINASE_BINDING	34	0.2620281	0.8316306	0.7278798	0.9537209	1.0	1630
GOMF_CYCLIC_NUCLEOTIDE_BINDING	38	0.24845049	0.8265147	0.7594108	0.96193874	1.0	5928
GOMF_CCR_CHEMOKINE_RECEPTOR_BINDING	56	0.23386602	0.8258662	0.7579425	0.9608169	1.0	5789
GOMF_FERROUS_IRON_BINDING	32	0.26097977	0.82346505	0.721875	0.96325314	1.0	2984
GOMF_SNORNA_BINDING	33	0.25793374	0.8198625	0.7464342	0.9680814	1.0	4932
GOMF_CARBOHYDRATE_MONOATOMIC_CATION_SYMPORTER_ACTIVITY	16	0.30579457	0.8168768	0.697074	0.97187346	1.0	3854
GOMF_BITTER_TASTE_RECEPTOR_ACTIVITY	33	0.25973427	0.814722	0.755832	0.97374386	1.0	8647
GOMF_I_SMAD_BINDING	16	0.30451027	0.80743146	0.72612613	0.9853592	1.0	6928
GOMF_ALCOHOL_BINDING	88	0.2139498	0.8062362	0.8104956	0.98522866	1.0	4347
GOMF_NEUROPEPTIDE_ACTIVITY	26	0.27000204	0.80419743	0.74545455	0.98682237	1.0	7350
GOMF_GLYCOSAMINOGLYCAN_BINDING	237	0.1846415	0.80375105	0.91375	0.9852213	1.0	4456
GOMF_G_PROTEIN_ACTIVITY	54	0.23268662	0.8028085	0.77578473	0.9846097	1.0	6573
GOMF_NEUROTRANSMITTER_BINDING	22	0.28197706	0.80252874	0.7536946	0.9826502	1.0	3734
GOMF_METAL_CLUSTER_BINDING	67	0.22122562	0.8004946	0.8011958	0.9838404	1.0	3257
GOMF_KINASE_ACTIVATOR_ACTIVITY	143	0.20061734	0.7982789	0.872549	0.9854042	1.0	5076
GOMF_NAD_RETINOL_DEHYDROGENASE_ACTIVITY	27	0.26294836	0.7975566	0.7592892	0.9843677	1.0	4811
GOMF_COLLAGEN_BINDING	69	0.21721774	0.79746526	0.7936747	0.9821435	1.0	6691
GOMF_CORE_PROMOTER_SEQUENCE_SPECIFIC_DNA_BINDING	48	0.23677261	0.7974507	0.7814465	0.9797826	1.0	5394
GOMF_UBIQUITIN_LIKE_PROTEIN_BINDING	118	0.20415501	0.796593	0.8453608	0.9789325	1.0	4392
GOMF_DEMETHYLASE_ACTIVITY	43	0.24108075	0.79425055	0.7980922	0.98074496	1.0	5137
GOMF_OXIDOREDUCTASE_ACTIVITY_ACTING_ON_THE_CH_CH_GROUP_OF_DONORS_NAD_OR_NADP_AS_ACCEPTOR	33	0.25067517	0.79240894	0.78503186	0.98158467	1.0	2265
GOMF_EFFLUX_TRANSMEMBRANE_TRANSPORTER_ACTIVITY	18	0.28577793	0.7916331	0.73624593	0.9806046	1.0	2354
GOMF_OXIDOREDUCTASE_ACTIVITY_ACTING_ON_PAIRED_DONORS_WITH_INCORPORATION_OR_REDUCTION_OF_MOLECULAR_OXYGEN_NAD_P_H_AS_ONE_DONOR_AND_INCORPORATION_OF_ONE_ATOM_OF_OXYGEN	53	0.22751516	0.789933	0.7948328	0.98113996	1.0	5462
GOMF_GROWTH_FACTOR_RECEPTOR_BINDING	151	0.19335574	0.78607	0.8785425	0.9851137	1.0	5219
GOMF_AMIDE_BINDING	418	0.17373769	0.785355	0.9614486	0.9839642	1.0	5602
GOMF_MONOATOMIC_ANION_MONOATOMIC_CATION_SYMPORTER_ACTIVITY	26	0.26414156	0.7847244	0.77324635	0.9826547	1.0	2909
GOMF_PRE_MRNA_BINDING	38	0.24342057	0.78308517	0.790625	0.98312545	1.0	5124
GOMF_PROTEIN_FOLDING_CHAPERONE_BINDING	160	0.18921223	0.7829724	0.89711934	0.98099434	1.0	4407
GOMF_HISTONE_BINDING	239	0.18289363	0.7825843	0.94285715	0.97934014	1.0	4836
GOMF_LONG_CHAIN_FATTY_ACID_TRANSPORTER_ACTIVITY	18	0.2823745	0.78250253	0.7651123	0.9772033	1.0	200
GOMF_RIBOSOMAL_SMALL_SUBUNIT_BINDING	17	0.2996469	0.78111994	0.7674825	0.9771338	1.0	3925
GOMF_DNA_NUCLEASE_ACTIVITY	60	0.22099331	0.77951354	0.840625	0.9774627	1.0	4490
GOMF_RNA_ENDONUCLEASE_ACTIVITY_PRODUCING_5_PHOSPHOMONOESTERS	29	0.2531014	0.7756044	0.7968254	0.98164326	1.0	2667
GOMF_STEROID_HYDROXYLASE_ACTIVITY	39	0.23395602	0.77444214	0.82362205	0.98110634	1.0	6361
GOMF_MONOCARBOXYLIC_ACID_BINDING	80	0.20854363	0.7744169	0.84963506	0.97886133	1.0	4579
GOMF_PROTEASE_BINDING	185	0.18465093	0.7729696	0.9260238	0.9789146	1.0	7012
GOMF_IMMUNOGLOBULIN_BINDING	23	0.2715845	0.77274805	0.78809106	0.9769739	1.0	5977
GOMF_KINASE_INHIBITOR_ACTIVITY	73	0.21299186	0.7723942	0.86329865	0.97526735	1.0	3364
GOMF_TOXIC_SUBSTANCE_BINDING	16	0.29116076	0.7713647	0.77147764	0.9745638	1.0	1580
GOMF_PROTEASOME_BINDING	20	0.26648575	0.77008945	0.787931	0.9742249	1.0	3341
GOMF_CYCLASE_REGULATOR_ACTIVITY	15	0.28991768	0.76947814	0.75874126	0.9729353	1.0	6162
GOMF_PALMITOYLTRANSFERASE_ACTIVITY	36	0.24045384	0.7689316	0.8149351	0.9715393	1.0	4643
GOMF_ENDOPEPTIDASE_ACTIVITY	428	0.16941994	0.7687456	0.9906103	0.96960145	1.0	5566
GOMF_ODORANT_BINDING	495	0.16720077	0.7674713	0.99770904	0.969228	1.0	5914
GOMF_NUCLEAR_ANDROGEN_RECEPTOR_BINDING	33	0.2418455	0.7653806	0.8078125	0.97010666	1.0	5106
GOMF_NON_MEMBRANE_SPANNING_PROTEIN_TYROSINE_KINASE_ACTIVITY	45	0.22476427	0.7653096	0.8240741	0.9679981	1.0	5540
GOMF_HISTONE_ACETYLTRANSFERASE_BINDING	30	0.24469694	0.76447546	0.815873	0.96700567	1.0	4839
GOMF_STRUCTURAL_CONSTITUENT_OF_NUCLEAR_PORE	22	0.26629558	0.7639928	0.79111844	0.9654719	1.0	5733
GOMF_PROTON_TRANSMEMBRANE_TRANSPORTER_ACTIVITY	121	0.19411586	0.7629407	0.9085948	0.9648527	1.0	5528
GOMF_LIPASE_ACTIVITY	125	0.19024663	0.7624516	0.9156293	0.96334547	1.0	5459
GOMF_AMP_BINDING	20	0.27109182	0.75346386	0.82051283	0.97371936	1.0	6896
GOMF_HEPARIN_BINDING	173	0.18150306	0.75067717	0.94018203	0.97529185	1.0	3761
GOMF_LIGASE_ACTIVITY_FORMING_CARBON_NITROGEN_BONDS	47	0.21846697	0.74136394	0.87401575	0.9855785	1.0	1580
GOMF_CHROMATIN_DNA_BINDING	115	0.18974747	0.74026203	0.92524683	0.9847453	1.0	4030
GOMF_FMN_BINDING	15	0.27858734	0.7395766	0.8180243	0.9834636	1.0	947
GOMF_HYDROLASE_ACTIVITY_HYDROLYZING_N_GLYCOSYL_COMPOUNDS	33	0.23625387	0.73833424	0.83386075	0.9828275	1.0	4148
GOMF_C2H2_ZINC_FINGER_DOMAIN_BINDING	16	0.2862665	0.73765916	0.8063973	0.9814934	1.0	6984
GOMF_TUMOR_NECROSIS_FACTOR_RECEPTOR_BINDING	31	0.23375916	0.73531145	0.8647343	0.98219854	1.0	4463
GOMF_CCR6_CHEMOKINE_RECEPTOR_BINDING	22	0.2514964	0.7339406	0.8481229	0.9816192	1.0	5789
GOMF_CALMODULIN_DEPENDENT_PROTEIN_KINASE_ACTIVITY	24	0.24988796	0.7278258	0.8474295	0.98687214	1.0	4048
GOMF_HYDRO_LYASE_ACTIVITY	58	0.20935278	0.72413486	0.90361446	0.9889362	1.0	4977
GOMF_C_ACYLTRANSFERASE_ACTIVITY	21	0.25232586	0.7238986	0.83416253	0.98699814	1.0	4107
GOMF_ATPASE_COUPLED_ION_TRANSMEMBRANE_TRANSPORTER_ACTIVITY	23	0.24512911	0.7217976	0.8388106	0.98720735	1.0	1577
GOMF_INTRAMOLECULAR_OXIDOREDUCTASE_ACTIVITY	52	0.20955378	0.71929604	0.9043887	0.9878124	1.0	7789
GOMF_CGMP_BINDING	15	0.26742366	0.7147597	0.8370119	0.9905434	1.0	4755
GOMF_HMG_BOX_DOMAIN_BINDING	22	0.24468637	0.7145298	0.88274705	0.988671	1.0	1322
GOMF_PROTEIN_MEMBRANE_ADAPTOR_ACTIVITY	35	0.22265707	0.7128842	0.884984	0.9883215	1.0	3520
GOMF_PHOSPHATIDYLINOSITOL_3_KINASE_BINDING	42	0.2170437	0.71252036	0.90584415	0.98658234	1.0	5540
GOMF_OXYGEN_BINDING	23	0.2479126	0.7124227	0.86893207	0.9845558	1.0	1667
GOMF_CARBOXYLESTERASE_ACTIVITY	19	0.25532177	0.71158415	0.85243326	0.9832496	1.0	3914
GOMF_STEROL_TRANSPORTER_ACTIVITY	33	0.22678287	0.7106277	0.87091506	0.9820853	1.0	4160
GOMF_SIGNAL_SEQUENCE_BINDING	43	0.2118411	0.7102248	0.9146919	0.98038685	1.0	8261
GOMF_RNA_STEM_LOOP_BINDING	18	0.26005536	0.7092345	0.83419687	0.9792786	1.0	3371
GOMF_PHOSPHOLIPID_TRANSFER_ACTIVITY	22	0.24786508	0.70614624	0.860781	0.98020893	1.0	4112
GOMF_4_IRON_4_SULFUR_CLUSTER_BINDING	40	0.21658574	0.70600826	0.90425533	0.9782497	1.0	3257
GOMF_STRUCTURAL_CONSTITUENT_OF_EYE_LENS	25	0.23801461	0.70452034	0.8881579	0.97766393	1.0	5442
GOMF_RECEPTOR_SERINE_THREONINE_KINASE_BINDING	31	0.22232021	0.70146716	0.9017713	0.97860676	1.0	814
GOMF_CYSTEINE_TYPE_ENDOPEPTIDASE_REGULATOR_ACTIVITY_INVOLVED_IN_APOPTOTIC_PROCESS	57	0.1999675	0.69891846	0.9222222	0.9789918	1.0	6572
GOMF_PROTEIN_TRANSMEMBRANE_TRANSPORTER_ACTIVITY	20	0.24671978	0.68673843	0.89018303	0.9876934	1.0	6738
GOMF_CARBOHYDRATE_TRANSMEMBRANE_TRANSPORTER_ACTIVITY	37	0.21425338	0.6849619	0.9085072	0.98710656	1.0	5203
GOMF_OXIDOREDUCTASE_ACTIVITY_ACTING_ON_PAIRED_DONORS_WITH_INCORPORATION_OR_REDUCTION_OF_MOLECULAR_OXYGEN_REDUCED_FLAVIN_OR_FLAVOPROTEIN_AS_ONE_DONOR_AND_INCORPORATION_OF_ONE_ATOM_OF_OXYGEN	72	0.18803544	0.68479425	0.9446108	0.9851706	1.0	4977
GOMF_HYALURONIC_ACID_BINDING	26	0.22782995	0.67627895	0.9086207	0.9899488	1.0	4382
GOMF_PROTEIN_DISULFIDE_ISOMERASE_ACTIVITY	18	0.24794365	0.6712528	0.9061947	0.9918088	1.0	1691
GOMF_OXIDOREDUCTASE_ACTIVITY_ACTING_ON_CH_OR_CH2_GROUPS	16	0.24666534	0.6677927	0.8942808	0.99221414	1.0	163
GOMF_LYSOPHOSPHOLIPASE_ACTIVITY	23	0.22971481	0.66629004	0.9016949	0.99120146	1.0	7252
GOMF_SPHINGOLIPID_TRANSPORTER_ACTIVITY	16	0.25370172	0.66216373	0.9006969	0.9919858	1.0	2844
GOMF_INTRONIC_TRANSCRIPTION_REGULATORY_REGION_SEQUENCE_SPECIFIC_DNA_BINDING	15	0.25041407	0.6590575	0.8966725	0.99197227	1.0	222
GOMF_FOUR_WAY_JUNCTION_DNA_BINDING	17	0.24209371	0.6527706	0.8949097	0.99386597	1.0	5269
GOMF_CORECEPTOR_ACTIVITY	40	0.19850932	0.6484834	0.94098884	0.9944326	1.0	8385
GOMF_SUMO_TRANSFERASE_ACTIVITY	25	0.21715482	0.6481133	0.91734195	0.992602	1.0	7930
GOMF_NF_KAPPAB_BINDING	33	0.20636106	0.6455162	0.9386401	0.9920415	1.0	6487
GOMF_NAD_P_H_DEHYDROGENASE_QUINONE_ACTIVITY	18	0.23401327	0.63004404	0.943299	0.9984215	1.0	2439
GOMF_MACROMOLECULE_TRANSMEMBRANE_TRANSPORTER_ACTIVITY	26	0.20541361	0.6213794	0.95278245	1.0	1.0	6738
GOMF_PHOSPHATASE_ACTIVATOR_ACTIVITY	17	0.22976123	0.62079173	0.9246935	0.99879205	1.0	5008
GOMF_FERRIC_IRON_BINDING	15	0.23639211	0.61716723	0.9336824	0.998417	1.0	429
GOMF_QUINONE_BINDING	17	0.2309834	0.6141674	0.9386401	0.99773455	1.0	4424
GOMF_INWARD_RECTIFIER_POTASSIUM_CHANNEL_ACTIVITY	23	0.21027707	0.6082722	0.95659435	0.9981804	1.0	4057
GOMF_WNT_RECEPTOR_ACTIVITY	17	0.22604904	0.6063136	0.9538715	0.9968983	1.0	3863
GOMF_CALCIUM_ACTIVATED_CATION_CHANNEL_ACTIVITY	25	0.20689282	0.60166323	0.9541735	0.99652416	1.0	4637
GOMF_ACID_AMINO_ACID_LIGASE_ACTIVITY	21	0.21141072	0.6007135	0.96357614	0.9948654	1.0	6273
GOMF_SPHINGOLIPID_BINDING	30	0.19464798	0.5952497	0.9576547	0.9948738	1.0	2738
GOMF_DNA_REPLICATION_ORIGIN_BINDING	15	0.21953909	0.56988055	0.95373666	1.0	1.0	8232
GOMF_PHOSPHATIDYLGLYCEROL_BINDING	16	0.20837599	0.5641512	0.9756888	1.0	1.0	606
GOMF_ALDITOL_NADPPLUS_1_OXIDOREDUCTASE_ACTIVITY	18	0.20141707	0.5596426	0.9753289	0.9991432	1.0	6439
GOMF_CATALYTIC_ACTIVITY_ACTING_ON_A_RRNA	25	0.18797953	0.5522233	0.9787234	0.9987079	1.0	7744
GOMF_SMAD_BINDING	85	0.14376208	0.54769546	1.0	0.9976036	1.0	7062
GOMF_OPSONIN_BINDING	21	0.19288726	0.54414624	0.97959185	0.99634635	1.0	5566
GOMF_NUCLEAR_RETINOIC_ACID_RECEPTOR_BINDING	32	0.16369939	0.50817436	0.9967585	0.9998049	1.0	2524
GOMF_DICARBOXYLIC_ACID_TRANSMEMBRANE_TRANSPORTER_ACTIVITY	31	0.159638	0.49064192	0.9934747	0.9994863	1.0	4857
GOMF_PROTEIN_DISULFIDE_REDUCTASE_ACTIVITY	25	0.15584947	0.46165425	0.9983389	0.9995539	1.0	383
GOMF_LYSOPHOSPHATIDIC_ACID_ACYLTRANSFERASE_ACTIVITY	16	0.1588188	0.4233558	0.9982332	0.99908674	1.0	927

## Sheet: 3dpl+
NAME	SIZE	ES	NES	NOM p-val	FDR q-val	FWER p-val	RANK AT MAX
GOMF_TRANSLATION_REPRESSOR_ACTIVITY	32	0.5767032	1913933	0.0	0.453695	0.362	3858
GOMF_STRUCTURAL_CONSTITUENT_OF_RIBOSOME	157	0.43098664	18728055	0.0	0.3294526	0.482	4055
GOMF_BH_DOMAIN_BINDING	15	0.68601865	1861486	0.0056710774	0.25069287	0.525	3142
GOMF_CYCLIN_DEPENDENT_PROTEIN_SERINE_THREONINE_KINASE_ACTIVATOR_ACTIVITY	15	0.666784	18438433	0.0	0.22230728	0.588	1408
GOMF_RRNA_BINDING	70	0.44121578	16843338	0.003508772	0.78714424	0.972	5586
GOMF_DNA_BINDING_BENDING	16	0.5965344	1673819	0.013133208	0.7216895	0.977	3644
GOMF_MRNA_5_UTR_BINDING	25	0.5253234	16498207	0.014625229	0.7546022	0.994	2310
GOMF_MODIFIED_AMINO_ACID_TRANSMEMBRANE_TRANSPORTER_ACTIVITY	39	0.4679708	16325214	0.005291005	0.75414085	0.998	4467
GOMF_PEPTIDE_HORMONE_RECEPTOR_BINDING	20	0.5551621	16299351	0.023131672	0.6837434	0.998	3412
GOMF_CYCLIN_DEPENDENT_PROTEIN_SERINE_THREONINE_KINASE_REGULATOR_ACTIVITY	47	0.46282062	16256781	0.0053003533	0.634948	0.998	2162
GOMF_AMIDE_TRANSMEMBRANE_TRANSPORTER_ACTIVITY	50	0.43514815	15736296	0.021428572	0.8572454	1.0	6904
GOMF_TRANSLATION_REGULATOR_ACTIVITY	131	0.36262748	1545751	0.0016051364	0.964353	1.0	3520
GOMF_WW_DOMAIN_BINDING	25	0.49418816	1541268	0.029850746	0.92008287	1.0	4056
GOMF_TRANSFORMING_GROWTH_FACTOR_BETA_BINDING	24	0.49261543	15253823	0.035778176	0.9531087	1.0	5779
GOMF_SINGLE_STRANDED_RNA_BINDING	97	0.37084916	15188313	0.008347246	0.9308901	1.0	2637
GOMF_PHOSPHOLIPASE_A2_ACTIVITY	34	0.45553356	15131775	0.047272727	0.9081271	1.0	4270
GOMF_SOLUTE_PROTON_SYMPORTER_ACTIVITY	19	0.52815473	15047927	0.054945055	0.90608597	1.0	2393
GOMF_HISTONE_H4_METHYLTRANSFERASE_ACTIVITY	15	0.55257136	14965696	0.04797048	0.902545	1.0	6411
GOMF_CALCIUM_DEPENDENT_PHOSPHOLIPASE_A2_ACTIVITY	16	0.53504115	14954789	0.05892857	0.86175525	1.0	4270
GOMF_CD8_RECEPTOR_BINDING	19	0.5149566	14946098	0.045801528	0.8237037	1.0	3236
GOMF_LIGASE_ACTIVITY_FORMING_CARBON_OXYGEN_BONDS	41	0.4318126	14869095	0.038394414	0.8243606	1.0	698
GOMF_OXIDOREDUCTASE_ACTIVITY_ACTING_ON_THE_CH_NH_GROUP_OF_DONORS	29	0.46136805	14785028	0.065099455	0.8309699	1.0	4582
GOMF_MOLECULAR_CONDENSATE_SCAFFOLD_ACTIVITY	31	0.4450998	14731848	0.05206463	0.82218295	1.0	4779
GOMF_PRENYLTRANSFERASE_ACTIVITY	15	0.53459144	14643654	0.06440072	0.8363069	1.0	3365
GOMF_CHEMOATTRACTANT_ACTIVITY	42	0.42008266	1451395	0.053097345	0.8740721	1.0	5493
GOMF_PROTEIN_SERINE_THREONINE_KINASE_ACTIVATOR_ACTIVITY	66	0.38540247	14513018	0.028218694	0.8412441	1.0	5148
GOMF_P53_BINDING	75	0.36696148	14460309	0.030508475	0.83824044	1.0	4821
GOMF_ACETYLCHOLINE_RECEPTOR_ACTIVITY	19	0.48930645	14435397	0.06994329	0.82234234	1.0	4754
GOMF_PHOSPHATIDYLINOSITOL_PHOSPHATE_PHOSPHATASE_ACTIVITY	27	0.4594351	14416798	0.06321839	0.8035057	1.0	4404
GOMF_CXCR_CHEMOKINE_RECEPTOR_BINDING	15	0.51780915	1436963	0.08921933	0.79929245	1.0	4250
GOMF_CYCLIN_BINDING	34	0.43444538	14367565	0.07414105	0.7748852	1.0	3963
GOMF_RNA_POLYMERASE_BINDING	60	0.38223854	14299818	0.0328152	0.7830273	1.0	4574
GOMF_RETINAL_BINDING	18	0.49765354	14267464	0.08378871	0.7746977	1.0	2372
GOMF_PROTEIN_PHOSPHATASE_2A_BINDING	38	0.41171932	1418461	0.071428575	0.7919095	1.0	3415
GOMF_DELAYED_RECTIFIER_POTASSIUM_CHANNEL_ACTIVITY	26	0.45570415	14147993	0.06737588	0.78656656	1.0	2787
GOMF_AMINE_BINDING	18	0.48980272	14052045	0.09584087	0.8117455	1.0	2339
GOMF_SIGNALING_ADAPTOR_ACTIVITY	88	0.348859	14048437	0.041876048	0.7912032	1.0	2245
GOMF_OXIDOREDUCTASE_ACTIVITY_ACTING_ON_THE_CH_NH_GROUP_OF_DONORS_NAD_OR_NADP_AS_ACCEPTOR	16	0.5046554	14038345	0.0994575	0.77471495	1.0	4582
GOMF_RNA_CAP_BINDING	16	0.5153256	14022969	0.08892922	0.7617735	1.0	1614
GOMF_RIBONUCLEOPROTEIN_COMPLEX_BINDING	181	0.31296805	14004668	0.009230769	0.75109744	1.0	2938
GOMF_TRANSLATION_INITIATION_FACTOR_BINDING	37	0.4072324	13955292	0.0779896	0.7548005	1.0	3404
GOMF_APOLIPOPROTEIN_BINDING	20	0.47795504	13906649	0.08872458	0.75893265	1.0	5249
GOMF_AMINO_ACID_TRANSMEMBRANE_TRANSPORTER_ACTIVITY	90	0.3460595	13900824	0.047244094	0.7439131	1.0	5117
GOMF_ORGANIC_ACID_SODIUM_SYMPORTER_ACTIVITY	37	0.41275027	13892568	0.0926276	0.7303965	1.0	4959
GOMF_HORMONE_RECEPTOR_BINDING	29	0.43713158	13888934	0.08181818	0.7156137	1.0	5074
GOMF_UBIQUITIN_PROTEIN_TRANSFERASE_REGULATOR_ACTIVITY	28	0.42700005	13825306	0.08925319	0.7269299	1.0	332
GOMF_RNA_EXONUCLEASE_ACTIVITY	34	0.41265032	13775432	0.07334526	0.7330106	1.0	2362
GOMF_UBIQUITIN_LIKE_PROTEIN_CONJUGATING_ENZYME_BINDING	42	0.40454262	13773867	0.06375228	0.7184527	1.0	2034
GOMF_OXIDOREDUCTASE_ACTIVITY_ACTING_ON_THE_CH_NH2_GROUP_OF_DONORS	24	0.44458896	1376324	0.11490126	0.70851606	1.0	4013
GOMF_NITRIC_OXIDE_SYNTHASE_BINDING	22	0.46283355	1371013	0.09041591	0.71675193	1.0	1286
GOMF_CLATHRIN_BINDING	69	0.35345125	13695587	0.05254777	0.7088553	1.0	2002
GOMF_MRNA_3_UTR_BINDING	111	0.33378264	13689977	0.036605656	0.6976062	1.0	2303
GOMF_NEUROPEPTIDE_ACTIVITY	26	0.4278288	1355114	0.10412926	0.74204075	1.0	4742
GOMF_SIGNALING_RECEPTOR_COMPLEX_ADAPTOR_ACTIVITY	39	0.39808849	13496403	0.09330986	0.75164986	1.0	2199
GOMF_BASAL_TRANSCRIPTION_MACHINERY_BINDING	62	0.36015186	13474821	0.0605042	0.74667954	1.0	4914
GOMF_SUMO_BINDING	17	0.4870462	13456341	0.123595506	0.7421829	1.0	6614
GOMF_UBIQUITIN_LIKE_PROTEIN_LIGASE_BINDING	339	0.27536187	13371769	0.013412816	0.7661315	1.0	4858
GOMF_NEUROPEPTIDE_RECEPTOR_BINDING	35	0.39706844	13314044	0.11310592	0.77818793	1.0	4742
GOMF_FRIZZLED_BINDING	42	0.38055253	13306769	0.11484099	0.7682656	1.0	6521
GOMF_L_AMINO_ACID_TRANSMEMBRANE_TRANSPORTER_ACTIVITY	70	0.34253803	13285067	0.06768189	0.7656647	1.0	4357
GOMF_TRANSCRIPTION_COACTIVATOR_BINDING	55	0.35724843	13223996	0.09243698	0.77969325	1.0	3792
GOMF_RNA_POLYMERASE_II_SPECIFIC_DNA_BINDING_TRANSCRIPTION_FACTOR_BINDING	375	0.26943183	13205078	0.014684288	0.7747406	1.0	4706
GOMF_RECEPTOR_TYROSINE_KINASE_BINDING	82	0.33076012	13191485	0.08480565	0.7688113	1.0	4822
GOMF_PROTEIN_PHOSPHATASE_BINDING	182	0.29324692	13168229	0.032310177	0.7669411	1.0	2502
GOMF_POLY_A_BINDING	30	0.4100706	1314268	0.14312267	0.7656748	1.0	2637
GOMF_T_CELL_RECEPTOR_BINDING	34	0.39768744	13137417	0.10912343	0.7562417	1.0	3236
GOMF_NUCLEAR_RECEPTOR_COACTIVATOR_ACTIVITY	52	0.36337999	13131276	0.077319585	0.74780387	1.0	3289
GOMF_NOTCH_BINDING	25	0.4150255	13130729	0.14285715	0.7370798	1.0	5997
GOMF_INTRAMOLECULAR_OXIDOREDUCTASE_ACTIVITY_TRANSPOSING_C_C_BONDS	19	0.4553187	13129531	0.13818182	0.72688794	1.0	4541
GOMF_BASIC_AMINO_ACID_TRANSMEMBRANE_TRANSPORTER_ACTIVITY	19	0.44802728	13120322	0.15272728	0.72032964	1.0	2929
GOMF_CALCIUM_DEPENDENT_PROTEIN_KINASE_ACTIVITY	24	0.42883992	13113669	0.13816926	0.712869	1.0	3305
GOMF_BHLH_TRANSCRIPTION_FACTOR_BINDING	37	0.37729546	13102324	0.12280702	0.70718586	1.0	4900
GOMF_RNA_POLYMERASE_CORE_ENZYME_BINDING	40	0.38011226	1309549	0.11304348	0.70022494	1.0	4914
GOMF_PROTEIN_DEMETHYLASE_ACTIVITY	29	0.39943528	13093646	0.12	0.6914058	1.0	3909
GOMF_HISTONE_ACETYLTRANSFERASE_BINDING	30	0.3984045	13024143	0.1344383	0.70858705	1.0	4866
GOMF_VOLTAGE_GATED_MONOATOMIC_ANION_CHANNEL_ACTIVITY	16	0.4537538	12983931	0.15083799	0.71492034	1.0	5150
GOMF_TRANSMEMBRANE_RECEPTOR_PROTEIN_SERINE_THREONINE_KINASE_ACTIVITY	17	0.47078255	12949927	0.15196998	0.7184071	1.0	5779
GOMF_TAP_BINDING	19	0.45151326	12943832	0.1545293	0.7114137	1.0	3084
GOMF_ORGANIC_ACID_TRANSMEMBRANE_TRANSPORTER_ACTIVITY	173	0.2849921	1275431	0.06309148	0.77943486	1.0	4497
GOMF_MHC_PROTEIN_COMPLEX_BINDING	21	0.43077663	12742665	0.16261682	0.77427334	1.0	7559
GOMF_KINASE_REGULATOR_ACTIVITY	263	0.27271643	12740138	0.0407855	0.76572996	1.0	5311
GOMF_GDP_BINDING	78	0.32648793	1270929	0.10824742	0.76968956	1.0	2086
GOMF_DIPEPTIDASE_ACTIVITY	17	0.44693503	12686925	0.16579406	0.76936257	1.0	47
GOMF_FATTY_ACID_LIGASE_ACTIVITY	21	0.42863148	12634236	0.17601547	0.7817232	1.0	4680
GOMF_PROTEIN_HETERODIMERIZATION_ACTIVITY	286	0.26662096	12633537	0.058295965	0.7728312	1.0	4445
GOMF_NUCLEAR_GLUCOCORTICOID_RECEPTOR_BINDING	20	0.42583328	1261553	0.19851577	0.77115196	1.0	4960
GOMF_POLY_PURINE_TRACT_BINDING	38	0.36665487	12611734	0.14338236	0.7638098	1.0	2637
GOMF_RIBOSOME_BINDING	112	0.29993272	12583922	0.10517799	0.7664551	1.0	2938
GOMF_TRANSCRIPTION_COREGULATOR_ACTIVITY	478	0.2560904	1257351	0.01899593	0.7623185	1.0	5513
GOMF_CARGO_ADAPTOR_ACTIVITY	20	0.42340544	12559706	0.18613139	0.7592151	1.0	5211
GOMF_NUCLEOTIDE_RECEPTOR_ACTIVITY	18	0.43808213	1255913	0.17690875	0.75113356	1.0	4792
GOMF_RIBOSOMAL_SMALL_SUBUNIT_BINDING	17	0.44623375	12540386	0.20614828	0.75043774	1.0	4779
GOMF_NUCLEAR_ANDROGEN_RECEPTOR_BINDING	33	0.3808659	12525369	0.17259787	0.74799025	1.0	6234
GOMF_GAMMA_TUBULIN_BINDING	35	0.36976403	12522508	0.16173913	0.7411551	1.0	3575
GOMF_HISTONE_H4_ACETYLTRANSFERASE_ACTIVITY	23	0.41606942	12504846	0.19419238	0.73999	1.0	4042
GOMF_E_BOX_BINDING	58	0.33915338	1248684	0.13893653	0.7393533	1.0	2256
GOMF_DISORDERED_DOMAIN_SPECIFIC_BINDING	33	0.3802331	12465056	0.16666667	0.7397835	1.0	6783
GOMF_GLYCOLIPID_BINDING	31	0.38296133	12459849	0.18819188	0.7341314	1.0	3139
GOMF_MITOGEN_ACTIVATED_PROTEIN_KINASE_KINASE_BINDING	20	0.42841235	12456902	0.18330309	0.72772586	1.0	7208
GOMF_ANTIGEN_BINDING	107	0.29846963	12421582	0.10433387	0.7335952	1.0	3825
GOMF_NUCLEOSIDE_DIPHOSPHATE_PHOSPHATASE_ACTIVITY	17	0.43575388	12419028	0.19585687	0.72734255	1.0	5984
GOMF_PROTEIN_MACROMOLECULE_ADAPTOR_ACTIVITY	417	0.25307488	12368636	0.046176046	0.7387584	1.0	4967
GOMF_SECONDARY_ACTIVE_MONOCARBOXYLATE_TRANSMEMBRANE_TRANSPORTER_ACTIVITY	17	0.44826326	12353811	0.19074073	0.7369942	1.0	2156
GOMF_DAMAGED_DNA_BINDING	63	0.3274396	12341492	0.14436619	0.7344774	1.0	1226
GOMF_PROTEIN_SERINE_THREONINE_KINASE_BINDING	21	0.4226574	12325149	0.18345323	0.733816	1.0	3890
GOMF_GTPASE_ACTIVATING_PROTEIN_BINDING	20	0.42630115	12315046	0.2047532	0.73067325	1.0	4491
GOMF_GENERAL_TRANSCRIPTION_INITIATION_FACTOR_BINDING	61	0.3324692	1230579	0.15358931	0.72721136	1.0	4278
GOMF_TRANSCRIPTION_COREGULATOR_BINDING	139	0.28465688	12287881	0.110410094	0.7271742	1.0	3792
GOMF_ATP_DEPENDENT_ACTIVITY_ACTING_ON_RNA	73	0.31334388	12280931	0.14139694	0.7231336	1.0	5048
GOMF_NUCLEAR_RECEPTOR_BINDING	153	0.2776263	12253646	0.090016365	0.72670656	1.0	4623
GOMF_HISTONE_KINASE_ACTIVITY	24	0.40249473	12242242	0.20479704	0.72443897	1.0	2766
GOMF_NEUTRAL_L_AMINO_ACID_TRANSMEMBRANE_TRANSPORTER_ACTIVITY	45	0.34049326	12236019	0.16906475	0.72024935	1.0	5117
GOMF_CAMP_BINDING	22	0.4009229	12224803	0.19888476	0.7180484	1.0	3453
GOMF_PROTEIN_TYROSINE_KINASE_BINDING	126	0.28636348	12219185	0.0992126	0.7134878	1.0	5298
GOMF_NUCLEOBASE_CONTAINING_COMPOUND_TRANSMEMBRANE_TRANSPORTER_ACTIVITY	54	0.3294396	12161467	0.16	0.72846687	1.0	6890
GOMF_KINASE_ACTIVATOR_ACTIVITY	143	0.27832893	12136307	0.12050078	0.7319388	1.0	5311
GOMF_TRANSCRIPTION_COREPRESSOR_ACTIVITY	188	0.2668792	12131982	0.089201875	0.7274086	1.0	6312
GOMF_BETA_2_MICROGLOBULIN_BINDING	26	0.38471445	12114006	0.1884058	0.7278168	1.0	3084
GOMF_DEMETHYLASE_ACTIVITY	43	0.3453597	1210892	0.19816513	0.7232932	1.0	3909
GOMF_GTPASE_ACTIVITY	295	0.25560808	12107211	0.06505295	0.7178873	1.0	5171
GOMF_PROLACTIN_RECEPTOR_BINDING	26	0.38397524	12070574	0.21024735	0.7251169	1.0	4216
GOMF_ACETYLTRANSFERASE_ACTIVITY	99	0.29427585	12060449	0.147351	0.7228764	1.0	5861
GOMF_G_PROTEIN_COUPLED_AMINE_RECEPTOR_ACTIVITY	45	0.350785	12054007	0.18947369	0.7193464	1.0	4328
GOMF_PHOSPHATIDYLINOSITOL_3_5_BISPHOSPHATE_BINDING	30	0.37572452	12014539	0.20754717	0.7278392	1.0	4181
GOMF_TRANSLATION_REGULATOR_ACTIVITY_NUCLEIC_ACID_BINDING	99	0.29390073	12007028	0.14940578	0.72444737	1.0	5605
GOMF_TRANSCRIPTION_COACTIVATOR_ACTIVITY	259	0.25436836	11994746	0.097709924	0.7231538	1.0	4070
GOMF_MRNA_BINDING	338	0.24944223	11980238	0.061781608	0.72240096	1.0	4091
GOMF_SERINE_TYPE_ENDOPEPTIDASE_INHIBITOR_ACTIVITY	123	0.28376916	11946667	0.1638796	0.72897106	1.0	4954
GOMF_MHC_PROTEIN_BINDING	52	0.32802346	11912905	0.2048611	0.73568106	1.0	3841
GOMF_PHOSPHATIDYLCHOLINE_TRANSPORTER_ACTIVITY	20	0.40443772	11900483	0.23709369	0.7347404	1.0	7363
GOMF_LIPOPOLYSACCHARIDE_BINDING	39	0.34604746	11894077	0.22466215	0.731735	1.0	4395
GOMF_CYTOKINE_BINDING	142	0.27564687	11889719	0.14285715	0.72787595	1.0	5621
GOMF_NUCLEAR_LOCALIZATION_SEQUENCE_BINDING	23	0.3843347	1183667	0.23193917	0.7411427	1.0	4060
GOMF_SOLUTE_MONOATOMIC_CATION_SYMPORTER_ACTIVITY	112	0.28522694	11772758	0.15474209	0.75878876	1.0	2498
GOMF_SH3_DOMAIN_BINDING	128	0.2745279	11759007	0.1629393	0.7581029	1.0	5024
GOMF_KINASE_INHIBITOR_ACTIVITY	73	0.2989576	11758231	0.18858132	0.75285345	1.0	5245
GOMF_GTP_DEPENDENT_PROTEIN_BINDING	24	0.38093773	11751355	0.24204947	0.75011176	1.0	5097
GOMF_SEROTONIN_RECEPTOR_ACTIVITY	24	0.38766113	11734288	0.23518519	0.7509145	1.0	3902
GOMF_N_ACYLTRANSFERASE_ACTIVITY	95	0.28742182	11718439	0.19301164	0.75130635	1.0	4782
GOMF_SYMPORTER_ACTIVITY	149	0.26931968	11714586	0.15912898	0.74717635	1.0	4959
GOMF_COMPLEMENT_BINDING	27	0.36841643	11701293	0.23483366	0.74624914	1.0	6459
GOMF_PEROXISOME_PROLIFERATOR_ACTIVATED_RECEPTOR_BINDING	21	0.39895132	11668192	0.24464285	0.753023	1.0	7401
GOMF_LYSINE_ACETYLATED_HISTONE_BINDING	26	0.373372	11633809	0.24358974	0.7600731	1.0	4704
GOMF_PEPTIDE_N_ACETYLTRANSFERASE_ACTIVITY	50	0.3187352	11622802	0.22354949	0.75846547	1.0	4782
GOMF_TRANSLATION_INITIATION_FACTOR_ACTIVITY	51	0.31905827	11615822	0.22619048	0.7558037	1.0	3520
GOMF_FIBROBLAST_GROWTH_FACTOR_RECEPTOR_BINDING	29	0.36713636	11584218	0.2514507	0.7626359	1.0	3241
GOMF_OXIDOREDUCTASE_ACTIVITY_ACTING_ON_PAIRED_DONORS_WITH_INCORPORATION_OR_REDUCTION_OF_MOLECULAR_OXYGEN_NAD_P_H_AS_ONE_DONOR_AND_INCORPORATION_OF_ONE_ATOM_OF_OXYGEN	53	0.31214282	11571782	0.22183709	0.76200396	1.0	4355
GOMF_LONG_CHAIN_FATTY_ACID_COA_LIGASE_ACTIVITY	15	0.42205286	1149073	0.27671754	0.7867538	1.0	5883
GOMF_NEUROPEPTIDE_BINDING	39	0.33280215	11442084	0.2464539	0.7998797	1.0	2572
GOMF_LIPASE_ACTIVITY	125	0.26910996	11441537	0.19480519	0.79470384	1.0	3731
GOMF_PHOSPHATIDYLINOSITOL_BINDING	292	0.24111965	11436851	0.1454006	0.79113156	1.0	4958
GOMF_CHROMATIN_PROTEIN_ADAPTOR_ACTIVITY	17	0.40455744	1142441	0.26404494	0.7907228	1.0	1819
GOMF_PHOSPHOLIPASE_ACTIVITY	97	0.2762208	11390024	0.2331081	0.7986822	1.0	3731
GOMF_PEPTIDE_LYSINE_N_ACETYLTRANSFERASE_ACTIVITY	45	0.32505324	11383358	0.25438598	0.79596704	1.0	4389
GOMF_HYALURONIC_ACID_BINDING	26	0.36507154	11360883	0.3082569	0.79930043	1.0	5122
GOMF_POLY_PYRIMIDINE_TRACT_BINDING	32	0.33908772	11355095	0.27305606	0.7964773	1.0	4088
GOMF_CHEMOKINE_ACTIVITY	40	0.32854018	11340014	0.2766727	0.7970974	1.0	3466
GOMF_UBIQUITIN_LIKE_PROTEIN_LIGASE_ACTIVITY	353	0.23546292	11337198	0.14115898	0.79308593	1.0	5214
GOMF_G_PROTEIN_ALPHA_SUBUNIT_BINDING	42	0.32816014	11325165	0.26630434	0.79252	1.0	7040
GOMF_CYCLIC_NUCLEOTIDE_BINDING	38	0.32764056	1131767	0.2616179	0.7904192	1.0	5627
GOMF_ACYLTRANSFERASE_ACTIVITY_TRANSFERRING_GROUPS_OTHER_THAN_AMINO_ACYL_GROUPS	226	0.24579848	11316539	0.1650641	0.7858755	1.0	5172
GOMF_INTRAMOLECULAR_OXIDOREDUCTASE_ACTIVITY	52	0.30976787	11315274	0.2718808	0.78153956	1.0	4541
GOMF_CATALYTIC_ACTIVITY_ACTING_ON_RNA	379	0.2345224	11298938	0.15315315	0.78289944	1.0	3116
GOMF_ALCOHOL_BINDING	88	0.280174	1127367	0.24414715	0.7873153	1.0	4946
GOMF_ESTRADIOL_17_BETA_DEHYDROGENASE_NAD_P_ACTIVITY	17	0.40418658	11257619	0.3041825	0.7882833	1.0	1894
GOMF_DNA_HELICASE_ACTIVITY	55	0.30189583	11244551	0.24825175	0.7881063	1.0	4470
GOMF_STRUCTURAL_CONSTITUENT_OF_CYTOSKELETON	72	0.28849417	11244016	0.24744028	0.7835354	1.0	3063
GOMF_QUATERNARY_AMMONIUM_GROUP_BINDING	53	0.3110801	11242218	0.26010546	0.7794612	1.0	4163
GOMF_SOLUTE_POTASSIUM_ANTIPORTER_ACTIVITY	18	0.39620245	11207905	0.31791908	0.78719825	1.0	2175
GOMF_2_OXOGLUTARATE_DEPENDENT_DIOXYGENASE_ACTIVITY	61	0.29516548	11207579	0.256993	0.782663	1.0	3909
GOMF_OXIDOREDUCTASE_ACTIVITY_ACTING_ON_NAD_P_H_OXYGEN_AS_ACCEPTOR	15	0.41454735	11207159	0.34119782	0.7782064	1.0	4778
GOMF_PEPTIDE_BINDING	331	0.23477878	11195604	0.16863905	0.7779011	1.0	3139
GOMF_ALANINE_TRANSMEMBRANE_TRANSPORTER_ACTIVITY	16	0.4034341	11182789	0.3097826	0.77782595	1.0	5117
GOMF_NADPLUS_ADP_RIBOSYLTRANSFERASE_ACTIVITY	23	0.3681636	11182071	0.32391715	0.7736399	1.0	5535
GOMF_ORGANIC_ANION_TRANSMEMBRANE_TRANSPORTER_ACTIVITY	247	0.23928545	11163801	0.20241691	0.7757102	1.0	4668
GOMF_IMMUNE_RECEPTOR_ACTIVITY	132	0.25942323	11160442	0.24237289	0.7726458	1.0	5519
GOMF_PHOSPHOTRANSFERASE_ACTIVITY_FOR_OTHER_SUBSTITUTED_PHOSPHATE_GROUPS	21	0.374885	11121594	0.3020258	0.78205085	1.0	3564
GOMF_NF_KAPPAB_BINDING	33	0.33815086	11100371	0.2826087	0.7856023	1.0	3086
GOMF_PROTEIN_PHOSPHORYLATED_AMINO_ACID_BINDING	64	0.29298338	11068271	0.26978418	0.7932975	1.0	2851
GOMF_O_ACYLTRANSFERASE_ACTIVITY	55	0.30164236	11067995	0.29078013	0.78899366	1.0	3300
GOMF_STEROID_DEHYDROGENASE_ACTIVITY	49	0.3052834	11034632	0.2900506	0.79631346	1.0	2596
GOMF_AMINOACYLTRANSFERASE_ACTIVITY	461	0.22259293	11031153	0.19833565	0.79330665	1.0	5960
GOMF_PHOSPHOLIPASE_ACTIVATOR_ACTIVITY	15	0.39835486	11023949	0.32142857	0.7915709	1.0	977
GOMF_SINGLE_STRANDED_DNA_BINDING	122	0.26187816	1101989	0.26237625	0.7887346	1.0	1760
GOMF_TRANSLATION_FACTOR_ACTIVITY_RNA_BINDING	80	0.27659246	10946214	0.29865772	0.8110705	1.0	5605
GOMF_PHOSPHATASE_BINDING	234	0.23663501	10940188	0.24926254	0.80895734	1.0	2502
GOMF_MOLECULAR_SEQUESTERING_ACTIVITY	44	0.30800298	10933456	0.29432014	0.80717546	1.0	5135
GOMF_PROTEIN_PHOSPHATASE_1_BINDING	30	0.33766702	10926334	0.32200357	0.8052907	1.0	1779
GOMF_HISTONE_BINDING	239	0.2370685	10902783	0.25233644	0.80926687	1.0	6101
GOMF_OXIDOREDUCTASE_ACTIVITY_ACTING_ON_PAIRED_DONORS_WITH_INCORPORATION_OR_REDUCTION_OF_MOLECULAR_OXYGEN	218	0.23822515	10883449	0.26012462	0.81182915	1.0	3946
GOMF_LYSOPHOSPHATIDIC_ACID_ACYLTRANSFERASE_ACTIVITY	16	0.3910875	10865291	0.35629922	0.8140507	1.0	5795
GOMF_PHOSPHOPROTEIN_BINDING	112	0.26093125	10855032	0.3015873	0.81335586	1.0	2552
GOMF_OXIDOREDUCTASE_ACTIVITY_ACTING_ON_THE_CH_CH_GROUP_OF_DONORS_NAD_OR_NADP_AS_ACCEPTOR	33	0.32900965	10850052	0.32014388	0.81067705	1.0	2417
GOMF_PHOSPHATIDYLINOSITOL_BISPHOSPHATE_BINDING	119	0.2575709	10810717	0.3028286	0.82033074	1.0	4958
GOMF_S100_PROTEIN_BINDING	15	0.39091378	10795567	0.36531365	0.8215049	1.0	3495
GOMF_VITAMIN_TRANSMEMBRANE_TRANSPORTER_ACTIVITY	33	0.3216053	10751456	0.34285715	0.8329322	1.0	5274
GOMF_SOLUTE_SODIUM_SYMPORTER_ACTIVITY	80	0.27771074	10746435	0.3491228	0.8307156	1.0	5368
GOMF_SECONDARY_ACTIVE_TRANSMEMBRANE_TRANSPORTER_ACTIVITY	286	0.22836515	10709457	0.29819277	0.8395484	1.0	4686
GOMF_ELECTRON_TRANSFER_ACTIVITY	45	0.2982551	10709023	0.3292683	0.8354655	1.0	4149
GOMF_CATALYTIC_ACTIVITY_ACTING_ON_A_RRNA	25	0.34168863	10701103	0.36654136	0.83414006	1.0	5322
GOMF_CHEMOKINE_RECEPTOR_BINDING	77	0.27113384	10695853	0.3250825	0.83174366	1.0	3500
GOMF_LYSOPHOSPHOLIPID_ACYLTRANSFERASE_ACTIVITY	19	0.37202817	10683866	0.37924865	0.83181065	1.0	5795
GOMF_ICOSANOID_RECEPTOR_ACTIVITY	16	0.38268572	10665531	0.401487	0.8341141	1.0	1080
GOMF_ISOPRENOID_BINDING	36	0.31295982	10618688	0.34364262	0.84662396	1.0	4611
GOMF_EXONUCLEASE_ACTIVITY_ACTIVE_WITH_EITHER_RIBO_OR_DEOXYRIBONUCLEIC_ACIDS_AND_PRODUCING_5_PHOSPHOMONOESTERS	53	0.29076126	10582129	0.36631945	0.85499823	1.0	2964
GOMF_AMINO_ACID_BINDING	68	0.27177277	10579901	0.36120403	0.8516609	1.0	4845
GOMF_PROTON_TRANSMEMBRANE_TRANSPORTER_ACTIVITY	121	0.24984509	10555004	0.32828283	0.8564235	1.0	6094
GOMF_PROTEIN_KINASE_C_ACTIVITY	16	0.38493642	10539128	0.37931034	0.8577973	1.0	5344
GOMF_CARBOHYDRATE_DERIVATIVE_TRANSMEMBRANE_TRANSPORTER_ACTIVITY	56	0.28014	10509394	0.35528597	0.86428934	1.0	6890
GOMF_NATURAL_KILLER_CELL_LECTIN_LIKE_RECEPTOR_BINDING	34	0.32196024	10499035	0.37192982	0.8638501	1.0	3084
GOMF_PHOSPHATASE_ACTIVITY	260	0.22535753	10479722	0.32394367	0.86664337	1.0	4515
GOMF_POLYSACCHARIDE_BINDING	28	0.32604563	1045981	0.37174723	0.8699292	1.0	3809
GOMF_MONOOXYGENASE_ACTIVITY	140	0.24330279	1042796	0.36084142	0.8774981	1.0	5145
GOMF_HISTONE_METHYLTRANSFERASE_ACTIVITY	56	0.2824282	1040165	0.37758622	0.88274187	1.0	6452
GOMF_RRNA_METHYLTRANSFERASE_ACTIVITY	20	0.35717332	10383197	0.38715595	0.88536155	1.0	5322
GOMF_FAD_BINDING	45	0.29206553	10356435	0.39814815	0.8907378	1.0	5922
GOMF_HORMONE_ACTIVITY	133	0.24100332	10349127	0.37678856	0.88916665	1.0	4896
GOMF_ENDONUCLEASE_ACTIVITY_ACTIVE_WITH_EITHER_RIBO_OR_DEOXYRIBONUCLEIC_ACIDS_AND_PRODUCING_3_PHOSPHOMONOESTERS	15	0.37667266	10343107	0.38797814	0.8873213	1.0	5468
GOMF_DNA_ENDONUCLEASE_ACTIVITY	39	0.30210322	10336658	0.39786857	0.88553804	1.0	5972
GOMF_BIOACTIVE_LIPID_RECEPTOR_ACTIVITY	16	0.36940795	1032347	0.39260563	0.8862606	1.0	2443
GOMF_3_5_EXONUCLEASE_ACTIVITY	48	0.28579524	10323396	0.4072165	0.8822925	1.0	1470
GOMF_METAL_CATION_PROTON_ANTIPORTER_ACTIVITY	24	0.3323496	10317322	0.41714287	0.8805328	1.0	4959
GOMF_PHOSPHOTYROSINE_RESIDUE_BINDING	48	0.28554595	10301902	0.3877551	0.88196266	1.0	2552
GOMF_SUMO_TRANSFERASE_ACTIVITY	25	0.33382127	10297991	0.39713773	0.87930185	1.0	7239
GOMF_FOUR_WAY_JUNCTION_DNA_BINDING	17	0.36785153	10282867	0.4280303	0.8806875	1.0	4728
GOMF_ACTIVE_TRANSMEMBRANE_TRANSPORTER_ACTIVITY	426	0.21066728	10282589	0.36728838	0.8768988	1.0	5368
GOMF_AMIDE_BINDING	418	0.20963742	10280756	0.37357953	0.87365866	1.0	3139
GOMF_PROTEIN_SELF_ASSOCIATION	83	0.259656	10279405	0.385	0.870378	1.0	6441
GOMF_LONG_CHAIN_FATTY_ACID_TRANSPORTER_ACTIVITY	18	0.35579374	10252477	0.4144621	0.8761095	1.0	4891
GOMF_PHOSPHOPROTEIN_PHOSPHATASE_ACTIVITY	161	0.23358466	10251392	0.41362128	0.87270874	1.0	4515
GOMF_OXIDOREDUCTASE_ACTIVITY_ACTING_ON_PAIRED_DONORS_WITH_OXIDATION_OF_A_PAIR_OF_DONORS_RESULTING_IN_THE_REDUCTION_OF_MOLECULAR_OXYGEN_TO_TWO_MOLECULES_OF_WATER	15	0.37672275	10244838	0.42556918	0.87118703	1.0	1398
GOMF_EXTRACELLULAR_MATRIX_STRUCTURAL_CONSTITUENT	144	0.23959142	10242318	0.38870433	0.86832136	1.0	7858
GOMF_UBIQUITINATION_LIKE_MODIFICATION_DEPENDENT_PROTEIN_BINDING	20	0.3446873	10238917	0.4259928	0.8656725	1.0	4847
GOMF_HELICASE_ACTIVITY	149	0.2351607	10237912	0.42163008	0.86229414	1.0	4470
GOMF_GUANYL_NUCLEOTIDE_BINDING	378	0.2097663	10231841	0.36350363	0.86065066	1.0	5395
GOMF_PATTERN_RECOGNITION_RECEPTOR_ACTIVITY	38	0.2983892	10222211	0.4116608	0.86026996	1.0	5558
GOMF_EXONUCLEASE_ACTIVITY	76	0.26037452	10211555	0.4040067	0.86036223	1.0	2964
GOMF_DNA_DAMAGE_SENSOR_ACTIVITY	17	0.3662467	10204954	0.45590994	0.85911393	1.0	1215
GOMF_G_PROTEIN_COUPLED_RECEPTOR_BINDING	321	0.21282859	10202231	0.3797856	0.85646266	1.0	5074
GOMF_EFFLUX_TRANSMEMBRANE_TRANSPORTER_ACTIVITY	18	0.35100803	10194016	0.43494424	0.8558203	1.0	1301
GOMF_GROWTH_FACTOR_BINDING	141	0.23592657	10179294	0.4208	0.8573654	1.0	4425
GOMF_ENDONUCLEASE_ACTIVITY	118	0.2388709	10150644	0.41	0.86307985	1.0	5468
GOMF_CALCIUM_RELEASE_CHANNEL_ACTIVITY	17	0.36446777	10142525	0.42592594	0.862148	1.0	4178
GOMF_ACETYLCHOLINE_GATED_MONOATOMIC_CATION_SELECTIVE_CHANNEL_ACTIVITY	18	0.35801005	10102643	0.42565057	0.8721548	1.0	1586
GOMF_CYCLIN_DEPENDENT_PROTEIN_KINASE_ACTIVITY	29	0.31908715	10102643	0.4141593	0.86859494	1.0	1881
GOMF_SODIUM_ION_TRANSMEMBRANE_TRANSPORTER_ACTIVITY	159	0.2327466	10093328	0.4341693	0.86808014	1.0	5437
GOMF_14_3_3_PROTEIN_BINDING	49	0.28125393	1009208	0.44064748	0.8649858	1.0	1341
GOMF_AMINO_ACID_MONOATOMIC_CATION_SYMPORTER_ACTIVITY	29	0.3161186	10090371	0.4673913	0.8620782	1.0	4959
GOMF_PROTEIN_FOLDING_CHAPERONE_BINDING	160	0.23169674	10089582	0.43492585	0.85886455	1.0	4471
GOMF_CATALYTIC_ACTIVITY_ACTING_ON_A_TRNA	129	0.23640661	10075346	0.43143812	0.85997176	1.0	2746
GOMF_SMALL_MOLECULE_SENSOR_ACTIVITY	33	0.29980674	10066569	0.43035713	0.85933733	1.0	3385
GOMF_PHOSPHORIC_ESTER_HYDROLASE_ACTIVITY	346	0.20980868	10058677	0.44871795	0.85853946	1.0	4640
GOMF_ACTIVE_MONOATOMIC_ION_TRANSMEMBRANE_TRANSPORTER_ACTIVITY	232	0.21720022	10028558	0.46615386	0.86492246	1.0	4686
GOMF_PRE_MRNA_BINDING	38	0.2929888	1002634	0.45534152	0.86228406	1.0	3455
GOMF_EXTRACELLULAR_MATRIX_STRUCTURAL_CONSTITUENT_CONFERRING_TENSILE_STRENGTH	45	0.28338027	10025758	0.4453925	0.8590694	1.0	8272
GOMF_VOLTAGE_GATED_MONOATOMIC_CATION_CHANNEL_ACTIVITY	143	0.23120385	10015143	0.4321608	0.85910535	1.0	2906
GOMF_PHOSPHATIDYLINOSITOL_PHOSPHATE_BINDING	198	0.22154957	10013592	0.43410853	0.85624516	1.0	4958
GOMF_EPHRIN_RECEPTOR_BINDING	32	0.3075499	0.99991316	0.4638448	0.857807	1.0	3815
GOMF_PROTEIN_TYROSINE_PHOSPHATASE_ACTIVITY	94	0.2470568	0.998815	0.46515396	0.8579123	1.0	4515
GOMF_LIPASE_ACTIVATOR_ACTIVITY	19	0.34278607	0.9987683	0.47155964	0.8547361	1.0	977
GOMF_HSP90_PROTEIN_BINDING	50	0.27789706	0.99859667	0.43669724	0.8520024	1.0	4738
GOMF_HISTONE_MODIFYING_ACTIVITY	192	0.22294138	0.9980859	0.45786965	0.85036975	1.0	5726
GOMF_VOLTAGE_GATED_CHANNEL_ACTIVITY	198	0.2206852	0.99623144	0.47020933	0.85297424	1.0	5197
GOMF_L_GLUTAMATE_TRANSMEMBRANE_TRANSPORTER_ACTIVITY	15	0.36662486	0.9956363	0.47211897	0.851637	1.0	8338
GOMF_LIGAND_GATED_MONOATOMIC_CATION_CHANNEL_ACTIVITY	100	0.24044546	0.9936776	0.46634614	0.85471207	1.0	4395
GOMF_FIBROBLAST_GROWTH_FACTOR_BINDING	26	0.32177433	0.9935444	0.44827586	0.85193723	1.0	6274
GOMF_STRUCTURAL_CONSTITUENT_OF_NUCLEAR_PORE	22	0.33118904	0.993271	0.43253234	0.849611	1.0	7728
GOMF_IMMUNOGLOBULIN_BINDING	23	0.32292053	0.9911663	0.46938777	0.85308707	1.0	3174
GOMF_PEPTIDE_ANTIGEN_BINDING	55	0.2650459	0.99020934	0.46140352	0.8528637	1.0	3084
GOMF_OXIDOREDUCTASE_ACTIVITY_ACTING_ON_METAL_IONS	17	0.35137242	0.9893692	0.46139705	0.8523949	1.0	1751
GOMF_ORGANIC_CATION_TRANSMEMBRANE_TRANSPORTER_ACTIVITY	39	0.28633636	0.9888862	0.4819897	0.8507303	1.0	2491
GOMF_ENDOPEPTIDASE_REGULATOR_ACTIVITY	203	0.21996324	0.98882514	0.46957877	0.84781146	1.0	4954
GOMF_SULFUR_COMPOUND_TRANSMEMBRANE_TRANSPORTER_ACTIVITY	55	0.26509956	0.9873232	0.4533107	0.8493747	1.0	5274
GOMF_BETA_CATENIN_BINDING	96	0.2423456	0.9850544	0.5034965	0.8535752	1.0	3702
GOMF_CHOLESTEROL_BINDING	50	0.27390254	0.98380214	0.49222797	0.8544991	1.0	4946
GOMF_N_ACETYLTRANSFERASE_ACTIVITY	73	0.2528449	0.9828635	0.45768568	0.8542027	1.0	5687
GOMF_ENZYME_INHIBITOR_ACTIVITY	388	0.20176212	0.98227054	0.5036075	0.8528688	1.0	6092
GOMF_AMYLOID_BETA_BINDING	69	0.25403434	0.97964483	0.47738692	0.85770947	1.0	5662
GOMF_N_METHYLTRANSFERASE_ACTIVITY	91	0.24270406	0.97820115	0.48596492	0.8591323	1.0	6098
GOMF_CHROMATIN_DNA_BINDING	115	0.23472063	0.9753279	0.49915966	0.8651427	1.0	4960
GOMF_POTASSIUM_ION_TRANSMEMBRANE_TRANSPORTER_ACTIVITY	159	0.22284816	0.9751254	0.53100157	0.8626531	1.0	2528
GOMF_CYTOKINE_RECEPTOR_ACTIVITY	94	0.23794858	0.97491723	0.49665552	0.8603349	1.0	5519
GOMF_VOLTAGE_GATED_POTASSIUM_CHANNEL_ACTIVITY	97	0.23916417	0.968795	0.49310344	0.8759007	1.0	5099
GOMF_WIDE_PORE_CHANNEL_ACTIVITY	38	0.28084153	0.9681625	0.49369368	0.87486637	1.0	884
GOMF_PROTEIN_SERINE_THREONINE_KINASE_ACTIVITY	430	0.19560704	0.96809596	0.54992765	0.87202096	1.0	5649
GOMF_CHEMOKINE_BINDING	34	0.28912207	0.9676087	0.4973638	0.8703613	1.0	5519
GOMF_ATPASE_COUPLED_ION_TRANSMEMBRANE_TRANSPORTER_ACTIVITY	23	0.31503612	0.96743613	0.48363635	0.8678548	1.0	5186
GOMF_INSULIN_RECEPTOR_BINDING	27	0.30452254	0.9665934	0.520073	0.86737645	1.0	2199
GOMF_NUCLEOSOME_BINDING	49	0.26754218	0.9650972	0.48947367	0.8688917	1.0	3069
GOMF_NUCLEAR_ESTROGEN_RECEPTOR_BINDING	50	0.26882115	0.96475565	0.51336896	0.8669929	1.0	2711
GOMF_RNA_POLYMERASE_II_GENERAL_TRANSCRIPTION_INITIATION_FACTOR_ACTIVITY	36	0.28873196	0.96387297	0.51870745	0.8666187	1.0	4751
GOMF_COPPER_ION_BINDING	66	0.24776565	0.9628395	0.53736657	0.86651117	1.0	4732
GOMF_STRUCTURAL_CONSTITUENT_OF_EYE_LENS	25	0.31241786	0.96139216	0.52236134	0.8677743	1.0	3817
GOMF_CARBOXYLIC_ESTER_HYDROLASE_ACTIVITY	160	0.21688566	0.9605664	0.5457317	0.8672968	1.0	3731
GOMF_MITOGEN_ACTIVATED_PROTEIN_KINASE_BINDING	34	0.29228398	0.9602362	0.5109091	0.865317	1.0	5395
GOMF_PHOSPHOLIPID_BINDING	485	0.19355421	0.9594137	0.5798561	0.8648748	1.0	4958
GOMF_ORGANIC_ACID_BINDING	221	0.21073024	0.9592232	0.56624603	0.8625699	1.0	5479
GOMF_PHOSPHATIDYLINOSITOL_KINASE_ACTIVITY	24	0.3159951	0.95854175	0.49820143	0.86164016	1.0	2333
GOMF_LYSOPHOSPHOLIPASE_ACTIVITY	23	0.3137497	0.956099	0.48426574	0.8658009	1.0	3150
GOMF_ARP2_3_COMPLEX_BINDING	17	0.33486328	0.9557005	0.5397112	0.864003	1.0	3464
GOMF_S_ADENOSYL_L_METHIONINE_BINDING	18	0.33064008	0.9556633	0.5067437	0.8612456	1.0	5726
GOMF_VITAMIN_B6_BINDING	54	0.25572142	0.9550716	0.5179856	0.86000323	1.0	2404
GOMF_DISULFIDE_OXIDOREDUCTASE_ACTIVITY	33	0.2892155	0.954904	0.49407783	0.85764074	1.0	4539
GOMF_TRANSFERASE_ACTIVITY_TRANSFERRING_ONE_CARBON_GROUPS	205	0.20969184	0.9544476	0.57613814	0.85617477	1.0	6163
GOMF_MOLECULAR_FUNCTION_INHIBITOR_ACTIVITY	500	0.19235905	0.95428365	0.617689	0.8538429	1.0	5973
GOMF_ENZYME_SUBSTRATE_ADAPTOR_ACTIVITY	75	0.24838741	0.9539667	0.5465313	0.8519411	1.0	3660
GOMF_CULLIN_FAMILY_PROTEIN_BINDING	27	0.29859766	0.9533468	0.5335753	0.85094494	1.0	6169
GOMF_WATER_TRANSMEMBRANE_TRANSPORTER_ACTIVITY	15	0.35540232	0.95285285	0.5204991	0.8495758	1.0	6771
GOMF_MACROMOLECULE_TRANSMEMBRANE_TRANSPORTER_ACTIVITY	26	0.30592287	0.95087147	0.52363634	0.8523823	1.0	3697
GOMF_PHOSPHATIDYLCHOLINE_BINDING	28	0.3034363	0.9505927	0.5443038	0.8505211	1.0	4163
GOMF_FERRIC_IRON_BINDING	15	0.34840086	0.94760764	0.5188679	0.85646474	1.0	3907
GOMF_PHOSPHATIDYLINOSITOL_3_4_BISPHOSPHATE_BINDING	30	0.28998432	0.9474137	0.5319149	0.8542331	1.0	3432
GOMF_NUCLEOTIDE_TRANSMEMBRANE_TRANSPORTER_ACTIVITY	29	0.29231244	0.9462216	0.5303571	0.8548603	1.0	7312
GOMF_WNT_RECEPTOR_ACTIVITY	17	0.338442	0.94573957	0.53283304	0.8535663	1.0	8252
GOMF_OXIDOREDUCTASE_ACTIVITY_ACTING_ON_THE_CH_CH_GROUP_OF_DONORS	62	0.25329936	0.94425356	0.5532646	0.85526603	1.0	3469
GOMF_AMINO_ACID_SODIUM_SYMPORTER_ACTIVITY	24	0.3092171	0.9439344	0.55323195	0.85347307	1.0	4959
GOMF_ORGANIC_HYDROXY_COMPOUND_TRANSMEMBRANE_TRANSPORTER_ACTIVITY	51	0.25804633	0.9430675	0.5483871	0.85332584	1.0	5847
GOMF_PHOSPHATIDYLINOSITOL_3_PHOSPHATE_BINDING	47	0.26520497	0.94289684	0.55438596	0.8511475	1.0	4633
GOMF_ATP_DEPENDENT_ACTIVITY_ACTING_ON_DNA	115	0.22392668	0.9422197	0.5873786	0.8504117	1.0	4470
GOMF_CORE_PROMOTER_SEQUENCE_SPECIFIC_DNA_BINDING	48	0.26055405	0.94000417	0.5479452	0.8541597	1.0	3652
GOMF_RNA_NUCLEASE_ACTIVITY	120	0.22507755	0.9396085	0.5771812	0.85255843	1.0	1470
GOMF_PURINE_NUCLEOTIDE_TRANSMEMBRANE_TRANSPORTER_ACTIVITY	26	0.29459384	0.93884313	0.5153707	0.85198617	1.0	6890
GOMF_SNORNA_BINDING	33	0.28213042	0.9371902	0.55908287	0.8539548	1.0	4060
GOMF_G_PROTEIN_ACTIVITY	54	0.25486314	0.93319553	0.5592334	0.8627208	1.0	3140
GOMF_ACTIN_FILAMENT_BINDING	217	0.2020484	0.9314933	0.65084225	0.86491406	1.0	5597
GOMF_C_ACYLTRANSFERASE_ACTIVITY	21	0.3097891	0.9311284	0.5528757	0.863283	1.0	3819
GOMF_NADP_BINDING	47	0.26178697	0.92641187	0.55932206	0.87345827	1.0	2689
GOMF_LAMININ_BINDING	31	0.27585444	0.92281693	0.5681818	0.8810814	1.0	4425
GOMF_TBP_CLASS_PROTEIN_BINDING	29	0.29270202	0.922475	0.5701439	0.8792796	1.0	4278
GOMF_SIGNALING_RECEPTOR_INHIBITOR_ACTIVITY	33	0.27655068	0.92214894	0.5760135	0.8774599	1.0	6254
GOMF_C2H2_ZINC_FINGER_DOMAIN_BINDING	16	0.3404353	0.9219848	0.56654674	0.87525773	1.0	3857
GOMF_GLUCURONOSYLTRANSFERASE_ACTIVITY	25	0.2992333	0.92174643	0.5769231	0.87322885	1.0	2152
GOMF_S_ADENOSYLMETHIONINE_DEPENDENT_METHYLTRANSFERASE_ACTIVITY	151	0.21384871	0.9213498	0.635634	0.8717915	1.0	6452
GOMF_MODIFICATION_DEPENDENT_PROTEIN_BINDING	184	0.20328194	0.9211267	0.6625	0.8698389	1.0	5130
GOMF_PHOSPHATIDYLINOSITOL_3_KINASE_BINDING	42	0.2592618	0.9204842	0.5860215	0.8690612	1.0	1706
GOMF_MHC_CLASS_I_PROTEIN_BINDING	40	0.26725695	0.91878235	0.59217876	0.87108254	1.0	3084
GOMF_MYOSIN_V_BINDING	20	0.31774145	0.91583246	0.5581818	0.8766266	1.0	2679
GOMF_PURINE_RIBONUCLEOTIDE_TRANSMEMBRANE_TRANSPORTER_ACTIVITY	22	0.3133467	0.91574556	0.59619045	0.8742892	1.0	6890
GOMF_METALLOCARBOXYPEPTIDASE_ACTIVITY	28	0.28865683	0.9153956	0.58639705	0.8726969	1.0	1032
GOMF_DEUBIQUITINASE_ACTIVITY	98	0.2264508	0.914949	0.6315789	0.8712539	1.0	3064
GOMF_PHOSPHATIDYLINOSITOL_4_PHOSPHATE_BINDING	38	0.2701771	0.9149227	0.5964286	0.8688077	1.0	4958
GOMF_NEUROTRANSMITTER_BINDING	22	0.3069186	0.91419256	0.57486135	0.8683152	1.0	1586
GOMF_NADPLUS_PROTEIN_ADP_RIBOSYLTRANSFERASE_ACTIVITY	25	0.29713178	0.91230124	0.5840868	0.8708219	1.0	480
GOMF_STEROID_BINDING	107	0.22314443	0.91172665	0.66507936	0.86987865	1.0	4313
GOMF_PDZ_DOMAIN_BINDING	122	0.21311015	0.90993375	0.6726384	0.8719955	1.0	4372
GOMF_GENERAL_TRANSCRIPTION_INITIATION_FACTOR_ACTIVITY	48	0.25447154	0.9098991	0.5974026	0.86956096	1.0	4751
GOMF_UBIQUITIN_LIKE_PROTEIN_PEPTIDASE_ACTIVITY	111	0.21733312	0.90953916	0.64493996	0.868023	1.0	5312
GOMF_ANTIPORTER_ACTIVITY	124	0.21447422	0.9080525	0.6558966	0.86952984	1.0	2929
GOMF_OXIDOREDUCTION_DRIVEN_ACTIVE_TRANSMEMBRANE_TRANSPORTER_ACTIVITY	29	0.28103873	0.9076972	0.59122807	0.86794573	1.0	3100
GOMF_ATPASE_ACTIVATOR_ACTIVITY	26	0.2920993	0.9065613	0.5852713	0.8683269	1.0	4642
GOMF_HYDRO_LYASE_ACTIVITY	58	0.24339488	0.90560234	0.6286201	0.8684712	1.0	2159
GOMF_INOSITOL_PHOSPHATE_PHOSPHATASE_ACTIVITY	18	0.31915122	0.90407825	0.57932264	0.8699833	1.0	3608
GOMF_STRUCTURAL_CONSTITUENT_OF_CHROMATIN	39	0.25969988	0.9020873	0.60553634	0.87265134	1.0	5452
GOMF_ENDONUCLEASE_ACTIVITY_ACTIVE_WITH_EITHER_RIBO_OR_DEOXYRIBONUCLEIC_ACIDS_AND_PRODUCING_5_PHOSPHOMONOESTERS	39	0.25521865	0.90110356	0.6188811	0.8729054	1.0	4640
GOMF_VITAMIN_BINDING	141	0.20722954	0.89953166	0.6819572	0.8746169	1.0	3858
GOMF_UBIQUITIN_LIKE_PROTEIN_BINDING	118	0.21550892	0.89671916	0.6842975	0.87930083	1.0	5356
GOMF_STEROL_BINDING	59	0.24076985	0.8949625	0.6469595	0.88128716	1.0	4946
GOMF_STEROL_TRANSFER_ACTIVITY	22	0.30278054	0.8937813	0.6172608	0.8818933	1.0	7789
GOMF_S_ACYLTRANSFERASE_ACTIVITY	30	0.27412444	0.89364433	0.6123188	0.87978464	1.0	5107
GOMF_METHYLATION_DEPENDENT_PROTEIN_BINDING	76	0.22835152	0.89242	0.6508772	0.88041073	1.0	5659
GOMF_SINGLE_STRANDED_DNA_HELICASE_ACTIVITY	23	0.2983258	0.89217967	0.6189624	0.8785845	1.0	4470
GOMF_POTASSIUM_CHANNEL_ACTIVITY	121	0.21116957	0.8909747	0.7048666	0.87924814	1.0	2528
GOMF_ALDITOL_NADPPLUS_1_OXIDOREDUCTASE_ACTIVITY	18	0.31769258	0.89066595	0.5943396	0.8777042	1.0	293
GOMF_LRR_DOMAIN_BINDING	20	0.29858735	0.8897657	0.62522525	0.8775765	1.0	3857
GOMF_INTRACELLULAR_LIGAND_GATED_MONOATOMIC_ION_CHANNEL_ACTIVITY	30	0.27292895	0.8867182	0.61996496	0.8828341	1.0	3210
GOMF_PROTEIN_TYROSINE_SERINE_THREONINE_PHOSPHATASE_ACTIVITY	41	0.25103024	0.8847293	0.64666665	0.88528574	1.0	2895
GOMF_TRANSFERASE_ACTIVITY_TRANSFERRING_ALKYL_OR_ARYL_OTHER_THAN_METHYL_GROUPS	61	0.23286508	0.88414323	0.6559865	0.8843261	1.0	4004
GOMF_PROMOTER_SPECIFIC_CHROMATIN_BINDING	78	0.22483505	0.8823766	0.6745362	0.88632053	1.0	8324
GOMF_PROLINE_RICH_REGION_BINDING	20	0.3038371	0.8798212	0.61259544	0.8900685	1.0	4542
GOMF_CYTOKINE_RECEPTOR_BINDING	302	0.18580657	0.8791698	0.7849624	0.8893097	1.0	5178
GOMF_DNA_POLYMERASE_BINDING	22	0.2937745	0.87862825	0.6526316	0.8883231	1.0	2225
GOMF_LIGASE_ACTIVITY	163	0.19960678	0.8773209	0.75338346	0.8891746	1.0	5232
GOMF_CARBON_OXYGEN_LYASE_ACTIVITY	76	0.22184248	0.87671924	0.7006579	0.88826805	1.0	2390
GOMF_CORECEPTOR_ACTIVITY	40	0.24627483	0.8749978	0.688588	0.8900326	1.0	4858
GOMF_METAL_CATION_MONOATOMIC_CATION_ANTIPORTER_ACTIVITY	39	0.25163946	0.8731826	0.68222624	0.89194864	1.0	688
GOMF_CIS_TRANS_ISOMERASE_ACTIVITY	39	0.25411838	0.872582	0.64685315	0.8910307	1.0	5627
GOMF_PROTEIN_LYSINE_N_METHYLTRANSFERASE_ACTIVITY	56	0.23328182	0.8721655	0.69655174	0.8896296	1.0	5957
GOMF_HYDROLASE_ACTIVITY_HYDROLYZING_O_GLYCOSYL_COMPOUNDS	98	0.21632732	0.8705484	0.73624593	0.8910637	1.0	1789
GOMF_UBIQUITIN_LIKE_PROTEIN_CONJUGATING_ENZYME_ACTIVITY	43	0.24855162	0.86938226	0.6654611	0.8913905	1.0	6798
GOMF_PEPTIDASE_REGULATOR_ACTIVITY	253	0.18591227	0.86563164	0.8082822	0.89787185	1.0	6057
GOMF_HSP70_PROTEIN_BINDING	59	0.23124315	0.8655985	0.7205624	0.8956066	1.0	6959
GOMF_PROTEIN_CARRIER_CHAPERONE	32	0.26098242	0.86557573	0.68508285	0.89330524	1.0	3612
GOMF_C_C_CHEMOKINE_BINDING	25	0.28109425	0.86519843	0.6768061	0.89188737	1.0	5519
GOMF_KINESIN_BINDING	52	0.23693286	0.86461467	0.6825397	0.8907604	1.0	3948
GOMF_RNA_METHYLTRANSFERASE_ACTIVITY	61	0.22998868	0.8627728	0.7189097	0.892832	1.0	6281
GOMF_LONG_CHAIN_FATTY_ACID_BINDING	20	0.28729874	0.8585054	0.65209126	0.9004167	1.0	7363
GOMF_RNA_POLYMERASE_II_CTD_HEPTAPEPTIDE_REPEAT_MODIFYING_ACTIVITY	17	0.301881	0.85612154	0.6501901	0.9033507	1.0	2313
GOMF_FMN_BINDING	15	0.31331006	0.8522777	0.6605166	0.9094264	1.0	4179
GOMF_SUGAR_TRANSMEMBRANE_TRANSPORTER_ACTIVITY	27	0.27116272	0.8492635	0.68342644	0.91357404	1.0	5824
GOMF_THREONINE_TYPE_PEPTIDASE_ACTIVITY	15	0.31329998	0.84924394	0.64869887	0.9112605	1.0	6713
GOMF_CARBOXYPEPTIDASE_ACTIVITY	43	0.24478462	0.84849805	0.7116041	0.9105869	1.0	3203
GOMF_HMG_BOX_DOMAIN_BINDING	22	0.27971876	0.846288	0.6979742	0.9129157	1.0	1100
GOMF_I_SMAD_BINDING	16	0.3132288	0.84576803	0.67043316	0.9116552	1.0	5401
GOMF_ALPHA_TUBULIN_BINDING	49	0.23758836	0.84514475	0.7394366	0.9108504	1.0	4106
GOMF_MONOCARBOXYLIC_ACID_BINDING	80	0.21347108	0.8443381	0.78853047	0.9102511	1.0	5664
GOMF_DIOXYGENASE_ACTIVITY	93	0.21009424	0.84325093	0.794958	0.91019	1.0	3909
GOMF_HEAT_SHOCK_PROTEIN_BINDING	149	0.19289255	0.8396183	0.8513732	0.9157269	1.0	5686
GOMF_ALDO_KETO_REDUCTASE_NADP_ACTIVITY	32	0.2540523	0.83829486	0.70053476	0.91610587	1.0	2343
GOMF_FLAVIN_ADENINE_DINUCLEOTIDE_BINDING	91	0.20764126	0.836396	0.79833335	0.9177228	1.0	4568
GOMF_OXIDOREDUCTASE_ACTIVITY_ACTING_ON_NAD_P_H	67	0.21719952	0.83578163	0.76632303	0.9166355	1.0	4149
GOMF_LIGAND_GATED_CALCIUM_CHANNEL_ACTIVITY	26	0.26597932	0.83426577	0.70143884	0.917334	1.0	5996
GOMF_NUCLEASE_ACTIVITY	200	0.18492009	0.8332768	0.87675506	0.91712254	1.0	3938
GOMF_WNT_PROTEIN_BINDING	31	0.25286686	0.8308893	0.73524153	0.9195352	1.0	7021
GOMF_RNA_POLYMERASE_II_CORE_PROMOTER_SEQUENCE_SPECIFIC_DNA_BINDING	21	0.2700966	0.8252547	0.7376426	0.9283636	1.0	4421
GOMF_RNA_POLYMERASE_II_GENERAL_TRANSCRIPTION_INITIATION_FACTOR_BINDING	26	0.2612793	0.8236787	0.7349823	0.9292215	1.0	4900
GOMF_CGMP_BINDING	15	0.30294123	0.8215874	0.7089552	0.9310603	1.0	5395
GOMF_NUCLEOTIDYLTRANSFERASE_ACTIVITY	138	0.19193123	0.8199991	0.86513156	0.9318369	1.0	5220
GOMF_C4_DICARBOXYLATE_TRANSMEMBRANE_TRANSPORTER_ACTIVITY	15	0.2994363	0.81962234	0.70454544	0.93026644	1.0	8358
GOMF_NON_MEMBRANE_SPANNING_PROTEIN_TYROSINE_KINASE_ACTIVITY	45	0.23179267	0.81569296	0.7845304	0.935363	1.0	5759
GOMF_SH2_DOMAIN_BINDING	45	0.2315504	0.8147172	0.7867133	0.93497974	1.0	1190
GOMF_PROTEIN_METHYLTRANSFERASE_ACTIVITY	89	0.20321524	0.81361043	0.81942075	0.93476856	1.0	6896
GOMF_AMINOPEPTIDASE_ACTIVITY	35	0.2408219	0.8112848	0.74444443	0.93675333	1.0	495
GOMF_FATTY_ACID_BINDING	54	0.22047466	0.8095512	0.7892157	0.93771654	1.0	8647
GOMF_CARBOHYDRATE_BINDING	278	0.17208153	0.8078119	0.92985076	0.9384897	1.0	4021
GOMF_HYDROLASE_ACTIVITY_ACTING_ON_CARBON_NITROGEN_BUT_NOT_PEPTIDE_BONDS_IN_CYCLIC_AMIDES	15	0.29005137	0.80761534	0.7436893	0.936558	1.0	2474
GOMF_ACID_THIOL_LIGASE_ACTIVITY	29	0.25165194	0.8067059	0.7559199	0.93600214	1.0	4680
GOMF_MAP_KINASE_KINASE_KINASE_ACTIVITY	24	0.26284322	0.80525196	0.7472119	0.9363383	1.0	2421
GOMF_CALCIUM_CHANNEL_REGULATOR_ACTIVITY	42	0.2317658	0.80515325	0.7895652	0.9342393	1.0	1961
GOMF_CYTOKINE_ACTIVITY	218	0.17556147	0.80326384	0.924031	0.93530566	1.0	5950
GOMF_OXIDOREDUCTASE_ACTIVITY_ACTING_ON_A_SULFUR_GROUP_OF_DONORS	51	0.21977489	0.8010449	0.79792744	0.93688494	1.0	4539
GOMF_HYDROLASE_ACTIVITY_ACTING_ON_CARBON_NITROGEN_BUT_NOT_PEPTIDE_BONDS_IN_CYCLIC_AMIDINES	28	0.25594145	0.7997862	0.75406873	0.9369377	1.0	5227
GOMF_SIALYLTRANSFERASE_ACTIVITY	21	0.2647985	0.79946226	0.74859285	0.93522465	1.0	2831
GOMF_STEROID_HYDROXYLASE_ACTIVITY	39	0.23021562	0.7935512	0.7823741	0.94277143	1.0	7125
GOMF_STEROL_TRANSPORTER_ACTIVITY	33	0.23782365	0.7903211	0.8018182	0.94606745	1.0	7363
GOMF_ADENYLYLTRANSFERASE_ACTIVITY	37	0.23138157	0.7900274	0.7971275	0.94435173	1.0	4172
GOMF_FIBRONECTIN_BINDING	36	0.23228161	0.7883755	0.7816901	0.944723	1.0	8314
GOMF_RNA_ENDONUCLEASE_ACTIVITY	65	0.20342326	0.7815136	0.8636364	0.95342064	1.0	3668
GOMF_CYSTEINE_TYPE_ENDOPEPTIDASE_INHIBITOR_ACTIVITY	42	0.22463578	0.7803947	0.827768	0.9528995	1.0	4755
GOMF_TRANSITION_METAL_ION_TRANSMEMBRANE_TRANSPORTER_ACTIVITY	40	0.22695312	0.77745265	0.80639434	0.9551514	1.0	4008
GOMF_O_METHYLTRANSFERASE_ACTIVITY	22	0.2559384	0.76939386	0.7763636	0.96469873	1.0	446
GOMF_SEQUENCE_SPECIFIC_MRNA_BINDING	16	0.27886167	0.7693928	0.790566	0.96246046	1.0	1317
GOMF_CARGO_RECEPTOR_ACTIVITY	82	0.19308016	0.76824695	0.8833333	0.96194607	1.0	5602
GOMF_PROTEIN_SEQUESTERING_ACTIVITY	25	0.25356126	0.76822394	0.8119181	0.9597577	1.0	3112
GOMF_RIBOSOMAL_LARGE_SUBUNIT_BINDING	15	0.28188565	0.7603477	0.8045541	0.9681808	1.0	7563
GOMF_NEUROTRANSMITTER_TRANSMEMBRANE_TRANSPORTER_ACTIVITY	19	0.27031296	0.7583874	0.8120438	0.9686371	1.0	956
GOMF_PROTEASE_BINDING	185	0.1690257	0.75676674	0.9692308	0.9685234	1.0	6309
GOMF_PHOSPHOLIPASE_BINDING	28	0.23910138	0.75642383	0.8069853	0.9667973	1.0	2199
GOMF_NADH_DEHYDROGENASE_ACTIVITY	17	0.26964465	0.7489805	0.806391	0.9742029	1.0	3100
GOMF_ADRENERGIC_RECEPTOR_BINDING	23	0.2472197	0.7464607	0.82857144	0.97506034	1.0	2339
GOMF_CARBOHYDRATE_MONOATOMIC_CATION_SYMPORTER_ACTIVITY	16	0.26609907	0.7447777	0.8126195	0.9749441	1.0	5341
GOMF_TELOMERASE_RNA_BINDING	17	0.2692106	0.7447225	0.82986766	0.9728153	1.0	1957
GOMF_SERINE_HYDROLASE_ACTIVITY	210	0.16169931	0.73767555	0.9801223	0.97901	1.0	6616
GOMF_ORGANOPHOSPHATE_ESTER_TRANSMEMBRANE_TRANSPORTER_ACTIVITY	35	0.22436497	0.7366141	0.8839286	0.9779707	1.0	5231
GOMF_PHOSPHATASE_ACTIVATOR_ACTIVITY	17	0.25743067	0.7362781	0.8030888	0.9761327	1.0	1286
GOMF_OXYGEN_BINDING	23	0.23807101	0.73274827	0.8680297	0.97792333	1.0	6885
GOMF_PHOSPHATASE_REGULATOR_ACTIVITY	97	0.18191908	0.73266786	0.9402985	0.975819	1.0	5644
GOMF_HEPARIN_BINDING	173	0.16766176	0.7324808	0.9755302	0.9738368	1.0	4376
GOMF_PROTEIN_DISULFIDE_ISOMERASE_ACTIVITY	18	0.25829983	0.73085827	0.83576643	0.9735256	1.0	5123
GOMF_GLYCOSAMINOGLYCAN_BINDING	237	0.15939376	0.73055524	0.9953198	0.9717337	1.0	4076
GOMF_PEPTIDASE_ACTIVATOR_ACTIVITY_INVOLVED_IN_APOPTOTIC_PROCESS	28	0.22756413	0.7202738	0.8705674	0.980478	1.0	5853
GOMF_INWARD_RECTIFIER_POTASSIUM_CHANNEL_ACTIVITY	23	0.24127887	0.7175229	0.8528302	0.98108757	1.0	4197
GOMF_CARBOXYLESTERASE_ACTIVITY	19	0.24513905	0.7168042	0.8490566	0.9795983	1.0	3512
GOMF_MONOATOMIC_ANION_SODIUM_SYMPORTER_ACTIVITY	19	0.24899727	0.7151339	0.8521898	0.97911257	1.0	5368
GOMF_PALMITOYLTRANSFERASE_ACTIVITY	36	0.21062899	0.70934325	0.8917431	0.9824635	1.0	1603
GOMF_ACYL_COA_BINDING	26	0.23118074	0.7087231	0.8621974	0.98092806	1.0	2622
GOMF_RNA_STEM_LOOP_BINDING	18	0.24725859	0.7079561	0.8612167	0.97957087	1.0	3559
GOMF_PROTEIN_DISULFIDE_REDUCTASE_ACTIVITY	25	0.22609499	0.70513076	0.8845438	0.9801048	1.0	4539
GOMF_ANTIOXIDANT_ACTIVITY	81	0.17880528	0.7043535	0.9728353	0.9786431	1.0	6188
GOMF_MICROFILAMENT_MOTOR_ACTIVITY	37	0.208552	0.7043279	0.9064748	0.97652644	1.0	5544
GOMF_NUCLEOTIDASE_ACTIVITY	17	0.25217426	0.70311713	0.8430335	0.9754587	1.0	4485
GOMF_ZINC_ION_TRANSMEMBRANE_TRANSPORTER_ACTIVITY	23	0.22861782	0.69866896	0.88307154	0.9772412	1.0	3369
GOMF_2_IRON_2_SULFUR_CLUSTER_BINDING	25	0.22645906	0.695521	0.90654206	0.97764015	1.0	3743
GOMF_DYNEIN_COMPLEX_BINDING	24	0.22600637	0.6846177	0.8919861	0.9841783	1.0	3968
GOMF_DNA_SECONDARY_STRUCTURE_BINDING	37	0.2016283	0.6826306	0.9160448	0.983499	1.0	4728
GOMF_ACETYLGALACTOSAMINYLTRANSFERASE_ACTIVITY	33	0.20850657	0.68182963	0.9112754	0.9819752	1.0	562
GOMF_NAD_P_H_DEHYDROGENASE_QUINONE_ACTIVITY	18	0.24002387	0.6790077	0.898855	0.98203737	1.0	3959
GOMF_NEUROTRANSMITTER_RECEPTOR_REGULATOR_ACTIVITY	26	0.21903051	0.67824394	0.8938849	0.98051983	1.0	7188
GOMF_GLUTATHIONE_PEROXIDASE_ACTIVITY	24	0.21840599	0.6759639	0.90625	0.9801578	1.0	6156
GOMF_NUCLEAR_RETINOIC_ACID_RECEPTOR_BINDING	32	0.20529461	0.6757659	0.9244288	0.978224	1.0	2644
GOMF_SPHINGOLIPID_BINDING	30	0.20700091	0.66995484	0.9376147	0.9802009	1.0	455
GOMF_LIPID_TRANSFER_ACTIVITY	50	0.18246607	0.663059	0.95169944	0.98287565	1.0	7789
GOMF_TRNA_METHYLTRANSFERASE_ACTIVITY	32	0.20222725	0.6594103	0.92491466	0.98308915	1.0	6281
GOMF_CARBOHYDRATE_TRANSMEMBRANE_TRANSPORTER_ACTIVITY	37	0.19366243	0.658732	0.9544592	0.9814159	1.0	5847
GOMF_OXIDOREDUCTASE_ACTIVITY_ACTING_ON_PEROXIDE_AS_ACCEPTOR	55	0.17443228	0.6498171	0.9810671	0.984568	1.0	6156
GOMF_EXOGENOUS_PROTEIN_BINDING	44	0.18142338	0.64080364	0.9641577	0.98734486	1.0	7352
GOMF_INSULIN_LIKE_GROWTH_FACTOR_BINDING	18	0.22307536	0.63476616	0.9352941	0.9883175	1.0	5123
GOMF_EXTRACELLULAR_MATRIX_BINDING	58	0.16804738	0.6278758	0.982669	0.98934317	1.0	5123
GOMF_PEPTIDOGLYCAN_MURALYTIC_ACTIVITY	15	0.23202948	0.6264079	0.9127907	0.98789245	1.0	1719
GOMF_OPSONIN_BINDING	21	0.19494641	0.5855424	0.9689781	1.0	1.0	6459
GOMF_LIGASE_ACTIVITY_FORMING_CARBON_SULFUR_BONDS	40	0.16913217	0.5790639	0.99119717	1.0	1.0	4680
GOMF_HYDROLASE_ACTIVITY_HYDROLYZING_N_GLYCOSYL_COMPOUNDS	33	0.17687045	0.5739423	0.9685767	0.9996218	1.0	7759
GOMF_ACIDIC_AMINO_ACID_TRANSMEMBRANE_TRANSPORTER_ACTIVITY	20	0.19358575	0.5660174	0.9787234	0.9993857	1.0	6904
GOMF_CARBONATE_DEHYDRATASE_ACTIVITY	16	0.20510872	0.5648789	0.9695238	0.997572	1.0	8854
GOMF_MANNOSIDASE_ACTIVITY	15	0.20369506	0.5458745	0.97740114	0.9993239	1.0	847
GOMF_NUCLEAR_THYROID_HORMONE_RECEPTOR_BINDING	29	0.16912779	0.5410962	0.9907579	0.9980632	1.0	4473
GOMF_TRNA_BINDING	76	0.13500825	0.5298433	0.9983389	0.99777037	1.0	7202
GOMF_TAU_PROTEIN_KINASE_ACTIVITY	16	0.1778633	0.4854863	0.99007934	1.0	1.0	8724
GOMF_ACETYLGLUCOSAMINYLTRANSFERASE_ACTIVITY	47	0.12586382	0.4520353	0.9981618	1.0	1.0	7191
GOMF_AROMATASE_ACTIVITY	37	0.13074516	0.4398883	1.0	0.9987894	1.0	7426

## Sheet: 7dpl+
NAME	SIZE	ES	NES	NOM p-val	FDR q-val	FWER p-val	RANK AT MAX
GOMF_TRANSFORMING_GROWTH_FACTOR_BETA_BINDING	24	0.6014431	18236876	0.0064620357	0.88924444	0.62	4362
GOMF_EXTRACELLULAR_MATRIX_STRUCTURAL_CONSTITUENT	144	0.41495034	17738581	0.0014641288	0.7491984	0.82	7660
GOMF_OXIDOREDUCTASE_ACTIVITY_ACTING_ON_PAIRED_DONORS_WITH_INCORPORATION_OR_REDUCTION_OF_MOLECULAR_OXYGEN_NAD_P_H_AS_ONE_DONOR_AND_INCORPORATION_OF_ONE_ATOM_OF_OXYGEN	53	0.47812977	17474676	0.0015503876	0.6372997	0.879	4149
GOMF_ICOSANOID_RECEPTOR_ACTIVITY	16	0.6364014	17394342	0.011070111	0.514242	0.892	5112
GOMF_EXTRACELLULAR_MATRIX_STRUCTURAL_CONSTITUENT_CONFERRING_TENSILE_STRENGTH	45	0.4997295	17360718	0.003267974	0.42786926	0.903	8868
GOMF_SERINE_TYPE_ENDOPEPTIDASE_INHIBITOR_ACTIVITY	123	0.41678777	17310681	0.0	0.37243095	0.914	5292
GOMF_POLYSACCHARIDE_BINDING	28	0.53866595	1699418	0.008264462	0.4296548	0.965	2722
GOMF_MODIFIED_AMINO_ACID_TRANSMEMBRANE_TRANSPORTER_ACTIVITY	39	0.4940401	16773834	0.018518519	0.45804954	0.984	7434
GOMF_CYTOKINE_BINDING	142	0.3911722	16709467	0.0013661202	0.42979425	0.987	4612
GOMF_AMIDE_TRANSMEMBRANE_TRANSPORTER_ACTIVITY	50	0.46589312	16684843	0.0	0.39552012	0.988	7354
GOMF_PATTERN_RECOGNITION_RECEPTOR_ACTIVITY	38	0.49352244	16634054	0.014516129	0.37453416	0.995	5225
GOMF_TRANSLATION_REPRESSOR_ACTIVITY	32	0.51534855	16512971	0.016025642	0.38131014	0.999	2654
GOMF_ORGANIC_ACID_SODIUM_SYMPORTER_ACTIVITY	37	0.48408374	16145326	0.011627907	0.47843853	1.0	2350
GOMF_MRNA_5_UTR_BINDING	25	0.5240876	16075406	0.02058319	0.47069508	1.0	5650
GOMF_TRANSLATION_REGULATOR_ACTIVITY	131	0.36978745	15569484	0.002994012	0.65585244	1.0	2879
GOMF_RRNA_BINDING	70	0.40652907	15544779	0.0075075077	0.6254465	1.0	5469
GOMF_SOLUTE_SODIUM_SYMPORTER_ACTIVITY	80	0.39781633	15351127	0.021978023	0.6811698	1.0	4162
GOMF_BH_DOMAIN_BINDING	15	0.5586023	15262436	0.04409171	0.68838996	1.0	3614
GOMF_SIGNALING_RECEPTOR_COMPLEX_ADAPTOR_ACTIVITY	39	0.4437954	15241352	0.03387097	0.6627701	1.0	3613
GOMF_STRUCTURAL_CONSTITUENT_OF_RIBOSOME	157	0.356355	15238252	0.0043604653	0.6307446	1.0	5499
GOMF_CYTOKINE_ACTIVITY	218	0.3312859	14781502	0.0027359782	0.8268032	1.0	4235
GOMF_SIGNALING_ADAPTOR_ACTIVITY	88	0.37309963	14753602	0.013353116	0.8039827	1.0	3255
GOMF_HORMONE_RECEPTOR_BINDING	29	0.4631353	14736484	0.045826513	0.77857393	1.0	4650
GOMF_L_ASCORBIC_ACID_BINDING	19	0.5152379	14690356	0.0713073	0.7696314	1.0	2998
GOMF_IMMUNE_RECEPTOR_ACTIVITY	132	0.34504464	146646	0.013274336	0.7527125	1.0	5159
GOMF_MOLECULAR_CONDENSATE_SCAFFOLD_ACTIVITY	31	0.45720342	14651507	0.04769737	0.72976094	1.0	5131
GOMF_TRANSLATION_INITIATION_FACTOR_BINDING	37	0.43729243	14639595	0.05362776	0.7078028	1.0	3246
GOMF_THREONINE_TYPE_PEPTIDASE_ACTIVITY	15	0.54550976	14604697	0.06655574	0.6988635	1.0	4489
GOMF_ESTRADIOL_17_BETA_DEHYDROGENASE_NAD_P_ACTIVITY	17	0.5177161	1454798	0.06548673	0.7023383	1.0	5647
GOMF_DIPEPTIDASE_ACTIVITY	17	0.5183386	14539272	0.07678571	0.6830923	1.0	750
GOMF_DNA_BINDING_BENDING	16	0.53015625	14507567	0.06554622	0.6758202	1.0	4471
GOMF_NUCLEOTIDE_RECEPTOR_ACTIVITY	18	0.5079936	14475466	0.06397306	0.6684098	1.0	8159
GOMF_CXCR_CHEMOKINE_RECEPTOR_BINDING	15	0.53071386	14439684	0.07638889	0.6637184	1.0	2077
GOMF_OXIDOREDUCTASE_ACTIVITY_ACTING_ON_THE_CH_NH2_GROUP_OF_DONORS	24	0.46977827	14409719	0.067880794	0.65813535	1.0	5671
GOMF_TRANSMEMBRANE_RECEPTOR_PROTEIN_SERINE_THREONINE_KINASE_ACTIVITY	17	0.5181871	14392486	0.085910656	0.646032	1.0	1330
GOMF_SYMPORTER_ACTIVITY	149	0.33665645	14332433	0.013138686	0.6520536	1.0	4162
GOMF_RNA_CAP_BINDING	16	0.52745026	14276423	0.074600354	0.65804964	1.0	1344
GOMF_CHEMOKINE_ACTIVITY	40	0.41839656	14242682	0.06456953	0.6545067	1.0	3051
GOMF_OXIDOREDUCTASE_ACTIVITY_ACTING_ON_METAL_IONS	17	0.50977033	14213808	0.07679181	0.6495244	1.0	5022
GOMF_SOLUTE_MONOATOMIC_CATION_SYMPORTER_ACTIVITY	112	0.34501714	14199678	0.034431137	0.63916576	1.0	4162
GOMF_NOTCH_BINDING	25	0.46113953	14140784	0.066884175	0.6470649	1.0	422
GOMF_OXIDOREDUCTASE_ACTIVITY_ACTING_ON_THE_CH_NH_GROUP_OF_DONORS_NAD_OR_NADP_AS_ACCEPTOR	16	0.5158734	14118685	0.07863248	0.64053816	1.0	5110
GOMF_ENDOPEPTIDASE_REGULATOR_ACTIVITY	203	0.31938708	14117963	0.010610079	0.62589777	1.0	6078
GOMF_MHC_PROTEIN_COMPLEX_BINDING	21	0.48002034	14098935	0.07820299	0.6186842	1.0	777
GOMF_SECONDARY_ACTIVE_MONOCARBOXYLATE_TRANSMEMBRANE_TRANSPORTER_ACTIVITY	17	0.50841963	14020334	0.09137056	0.63530594	1.0	1786
GOMF_STEROID_DEHYDROGENASE_ACTIVITY	49	0.39603585	14015017	0.057663128	0.62366736	1.0	5647
GOMF_CHEMOKINE_RECEPTOR_BINDING	77	0.36477265	13998913	0.046969697	0.6161292	1.0	4030
GOMF_PHOSPHATIDYLINOSITOL_3_4_BISPHOSPHATE_BINDING	30	0.4362885	13996142	0.071428575	0.604329	1.0	3762
GOMF_NUCLEOSIDE_DIPHOSPHATE_PHOSPHATASE_ACTIVITY	17	0.5085518	13989222	0.08362369	0.5945317	1.0	5614
GOMF_NITRIC_OXIDE_SYNTHASE_BINDING	22	0.46824515	13922739	0.100164205	0.60822785	1.0	982
GOMF_PEPTIDE_HORMONE_RECEPTOR_BINDING	20	0.47999632	13837457	0.10378913	0.62873155	1.0	4650
GOMF_OXIDOREDUCTASE_ACTIVITY_ACTING_ON_THE_CH_NH_GROUP_OF_DONORS	29	0.43272805	13821868	0.08040201	0.62259364	1.0	4043
GOMF_BASIC_AMINO_ACID_TRANSMEMBRANE_TRANSPORTER_ACTIVITY	19	0.4700893	13688272	0.11631945	0.6626721	1.0	7287
GOMF_CARBOXYPEPTIDASE_ACTIVITY	43	0.39877722	13666189	0.076682314	0.65840995	1.0	4838
GOMF_CYCLIN_DEPENDENT_PROTEIN_SERINE_THREONINE_KINASE_ACTIVATOR_ACTIVITY	15	0.5010822	13582364	0.110124335	0.6811205	1.0	925
GOMF_WATER_TRANSMEMBRANE_TRANSPORTER_ACTIVITY	15	0.5114344	13575543	0.105442174	0.67166525	1.0	2470
GOMF_TRANSLATION_INITIATION_FACTOR_ACTIVITY	51	0.37375644	13561134	0.080906145	0.66584134	1.0	2879
GOMF_L_AMINO_ACID_TRANSMEMBRANE_TRANSPORTER_ACTIVITY	70	0.35200775	13536439	0.058637083	0.66450405	1.0	5095
GOMF_HEPARIN_BINDING	173	0.30625945	1343528	0.029490616	0.6949117	1.0	4724
GOMF_METALLOCARBOXYPEPTIDASE_ACTIVITY	28	0.4246636	13426573	0.12541807	0.6867525	1.0	3612
GOMF_L_GLUTAMATE_TRANSMEMBRANE_TRANSPORTER_ACTIVITY	15	0.50706506	13381157	0.13051146	0.6944928	1.0	2350
GOMF_PHOSPHATIDYLINOSITOL_PHOSPHATE_PHOSPHATASE_ACTIVITY	27	0.42505816	1334747	0.11505922	0.6968536	1.0	4009
GOMF_CHEMOATTRACTANT_ACTIVITY	42	0.38540307	13344886	0.080515295	0.68709683	1.0	4217
GOMF_RNA_POLYMERASE_BINDING	60	0.36268184	13336475	0.083333336	0.67942715	1.0	5903
GOMF_AMINO_ACID_TRANSMEMBRANE_TRANSPORTER_ACTIVITY	90	0.33612397	13320011	0.046062406	0.675294	1.0	7287
GOMF_RNA_POLYMERASE_CORE_ENZYME_BINDING	40	0.3932969	13268118	0.12339743	0.6858211	1.0	6208
GOMF_RIBONUCLEOPROTEIN_COMPLEX_BINDING	181	0.3032227	13245703	0.021008404	0.68446004	1.0	5245
GOMF_LIPOPOLYSACCHARIDE_BINDING	39	0.39186782	13232648	0.100494236	0.6797438	1.0	5229
GOMF_COMPLEMENT_BINDING	27	0.43458793	13210063	0.11519199	0.67861146	1.0	4184
GOMF_ALANINE_TRANSMEMBRANE_TRANSPORTER_ACTIVITY	16	0.47398293	13200924	0.14384748	0.6729031	1.0	2475
GOMF_BHLH_TRANSCRIPTION_FACTOR_BINDING	37	0.39190042	13195761	0.14423077	0.66538054	1.0	4710
GOMF_BIOACTIVE_LIPID_RECEPTOR_ACTIVITY	16	0.48075238	13184514	0.15753424	0.6606972	1.0	4032
GOMF_PHOSPHATIDYLINOSITOL_3_5_BISPHOSPHATE_BINDING	30	0.41037253	13140553	0.12807882	0.6682461	1.0	3077
GOMF_CARBOHYDRATE_BINDING	278	0.28476357	13102012	0.033766232	0.67383415	1.0	4515
GOMF_ORGANIC_ACID_TRANSMEMBRANE_TRANSPORTER_ACTIVITY	173	0.30125046	13096998	0.052208837	0.6665168	1.0	5304
GOMF_DELAYED_RECTIFIER_POTASSIUM_CHANNEL_ACTIVITY	26	0.42286944	1308592	0.12393888	0.6621634	1.0	5209
GOMF_CHEMOKINE_BINDING	34	0.39774257	13066078	0.12307692	0.66084474	1.0	5159
GOMF_SINGLE_STRANDED_RNA_BINDING	97	0.31986022	130268	0.074127905	0.667449	1.0	3489
GOMF_FIBRONECTIN_BINDING	36	0.3929867	12982211	0.13275862	0.6761732	1.0	5943
GOMF_NEUROTRANSMITTER_TRANSMEMBRANE_TRANSPORTER_ACTIVITY	19	0.44446695	12912681	0.15517241	0.69429797	1.0	1437
GOMF_GLYCOSAMINOGLYCAN_BINDING	237	0.2862205	12895107	0.032608695	0.69269013	1.0	4724
GOMF_C_C_CHEMOKINE_BINDING	25	0.41649124	12793287	0.14731368	0.72518814	1.0	7309
GOMF_SOLUTE_PROTON_SYMPORTER_ACTIVITY	19	0.44264612	12762866	0.16554055	0.72824496	1.0	2983
GOMF_PROTEIN_SERINE_THREONINE_KINASE_ACTIVATOR_ACTIVITY	66	0.33899888	12716426	0.11006289	0.7384987	1.0	5120
GOMF_ORGANIC_ANION_TRANSMEMBRANE_TRANSPORTER_ACTIVITY	247	0.281029	12708056	0.03931848	0.7331142	1.0	5378
GOMF_FAD_BINDING	45	0.36846215	12707529	0.1399046	0.7247626	1.0	5648
GOMF_S100_PROTEIN_BINDING	15	0.4705516	12672122	0.18010291	0.7312329	1.0	1756
GOMF_ACETYLCHOLINE_RECEPTOR_ACTIVITY	19	0.44674593	12667723	0.15151516	0.7245411	1.0	532
GOMF_RIBOSOME_BINDING	112	0.30730012	12647529	0.0892587	0.72446185	1.0	5131
GOMF_PEPTIDASE_REGULATOR_ACTIVITY	253	0.27896175	12634052	0.050894085	0.72118044	1.0	5992
GOMF_NUCLEAR_ESTROGEN_RECEPTOR_BINDING	50	0.3530879	1253819	0.15912637	0.75245494	1.0	3553
GOMF_CYTOKINE_RECEPTOR_ACTIVITY	94	0.3143457	12533439	0.10628743	0.74615264	1.0	7309
GOMF_NEUROPEPTIDE_RECEPTOR_BINDING	35	0.38117784	12510906	0.14984228	0.747127	1.0	7260
GOMF_NUCLEAR_ANDROGEN_RECEPTOR_BINDING	33	0.37651828	12485734	0.17428088	0.74853665	1.0	3079
GOMF_FRIZZLED_BINDING	42	0.36695087	12458382	0.1577287	0.7515535	1.0	3784
GOMF_AMINO_ACID_SODIUM_SYMPORTER_ACTIVITY	24	0.40924475	1243085	0.17247097	0.75495046	1.0	4593
GOMF_RECEPTOR_TYROSINE_KINASE_BINDING	82	0.3199327	12402298	0.13574661	0.7586982	1.0	4342
GOMF_STRUCTURAL_CONSTITUENT_OF_SKIN_EPIDERMIS	35	0.37875402	1238946	0.16611296	0.75620294	1.0	10537
GOMF_ACETYLCHOLINE_GATED_MONOATOMIC_CATION_SELECTIVE_CHANNEL_ACTIVITY	18	0.44776243	12355233	0.18877551	0.76254034	1.0	5697
GOMF_ORGANIC_ACID_BINDING	221	0.27510604	12332011	0.07084469	0.7637393	1.0	4487
GOMF_OXIDOREDUCTASE_ACTIVITY_ACTING_ON_NAD_P_H_OXYGEN_AS_ACCEPTOR	15	0.46274272	12318633	0.2084063	0.76128757	1.0	2409
GOMF_ATP_DEPENDENT_ACTIVITY_ACTING_ON_RNA	73	0.32434413	12313585	0.12893553	0.7558198	1.0	4019
GOMF_PROTEIN_PHOSPHATASE_BINDING	182	0.28233683	12313017	0.09483961	0.74873114	1.0	5829
GOMF_SECONDARY_ACTIVE_TRANSMEMBRANE_TRANSPORTER_ACTIVITY	286	0.26617694	12295233	0.076129034	0.74851185	1.0	4183
GOMF_MONOOXYGENASE_ACTIVITY	140	0.2918397	12292395	0.1015299	0.742585	1.0	6395
GOMF_RIBOSOMAL_SMALL_SUBUNIT_BINDING	17	0.44026697	12274735	0.20424837	0.7421911	1.0	6272
GOMF_PHOSPHOLIPASE_A2_ACTIVITY	34	0.3713776	12250477	0.16612378	0.7450505	1.0	3977
GOMF_E_BOX_BINDING	58	0.3349883	12241542	0.15514593	0.7412872	1.0	4544
GOMF_HYDROLASE_ACTIVITY_HYDROLYZING_N_GLYCOSYL_COMPOUNDS	33	0.3791813	1223858	0.17806041	0.7355151	1.0	7289
GOMF_STEROID_HYDROXYLASE_ACTIVITY	39	0.3582398	12225049	0.17298938	0.73440707	1.0	2284
GOMF_CYTOKINE_RECEPTOR_BINDING	302	0.264972	12209262	0.08203125	0.7339049	1.0	4169
GOMF_POLY_A_BINDING	30	0.3843915	12193682	0.19869708	0.7335179	1.0	6710
GOMF_P53_BINDING	75	0.3105549	12147794	0.153481	0.74521637	1.0	5373
GOMF_C_ACYLTRANSFERASE_ACTIVITY	21	0.41359502	12094156	0.2137931	0.7595995	1.0	5821
GOMF_PEPTIDOGLYCAN_MURALYTIC_ACTIVITY	15	0.4424814	12060407	0.21830986	0.76632255	1.0	5521
GOMF_HMG_BOX_DOMAIN_BINDING	22	0.39869842	12029653	0.20840065	0.7719568	1.0	4402
GOMF_GROWTH_FACTOR_BINDING	141	0.282933	11963711	0.13380282	0.7924045	1.0	4571
GOMF_FLAVIN_ADENINE_DINUCLEOTIDE_BINDING	91	0.29986453	11928916	0.1641791	0.79965895	1.0	5648
GOMF_ACETYLTRANSFERASE_ACTIVITY	99	0.29443178	11889559	0.17134416	0.8092034	1.0	6150
GOMF_TRANSLATION_REGULATOR_ACTIVITY_NUCLEIC_ACID_BINDING	99	0.29610965	11864811	0.1585903	0.81292534	1.0	2879
GOMF_NADPLUS_ADP_RIBOSYLTRANSFERASE_ACTIVITY	23	0.39658454	11800646	0.23920266	0.83316666	1.0	6530
GOMF_OXIDOREDUCTASE_ACTIVITY_ACTING_ON_PAIRED_DONORS_WITH_INCORPORATION_OR_REDUCTION_OF_MOLECULAR_OXYGEN	218	0.26372105	11786765	0.1369863	0.8319753	1.0	6015
GOMF_GDP_BINDING	78	0.30433175	11770725	0.18222892	0.83209676	1.0	2913
GOMF_INSULIN_RECEPTOR_BINDING	27	0.37089732	11720926	0.24957842	0.84627634	1.0	3143
GOMF_CARGO_ADAPTOR_ACTIVITY	20	0.40351138	11718116	0.2457627	0.84059197	1.0	2616
GOMF_VITAMIN_TRANSMEMBRANE_TRANSPORTER_ACTIVITY	33	0.35839984	11700276	0.25128207	0.84086525	1.0	4943
GOMF_LONG_CHAIN_FATTY_ACID_TRANSPORTER_ACTIVITY	18	0.41168073	11697718	0.2720848	0.8354474	1.0	7939
GOMF_CD8_RECEPTOR_BINDING	19	0.40625477	11684401	0.25969645	0.8341636	1.0	3729
GOMF_NEUTRAL_L_AMINO_ACID_TRANSMEMBRANE_TRANSPORTER_ACTIVITY	45	0.33640987	11684268	0.234375	0.8277398	1.0	2475
GOMF_BASAL_TRANSCRIPTION_MACHINERY_BINDING	62	0.31564084	11681688	0.21303657	0.82232744	1.0	6208
GOMF_TYPE_I_INTERFERON_RECEPTOR_BINDING	16	0.42437887	11674483	0.26434782	0.8190005	1.0	8122
GOMF_TRANSLATION_FACTOR_ACTIVITY_RNA_BINDING	80	0.29761034	1166292	0.18587896	0.81724304	1.0	2879
GOMF_ANTIGEN_BINDING	107	0.2888593	11649314	0.17820324	0.8168102	1.0	3970
GOMF_ELECTRON_TRANSFER_ACTIVITY	45	0.33475757	116269	0.2288	0.81976706	1.0	5541
GOMF_C4_DICARBOXYLATE_TRANSMEMBRANE_TRANSPORTER_ACTIVITY	15	0.4299912	11616483	0.26573426	0.8181389	1.0	6951
GOMF_OXIDOREDUCTASE_ACTIVITY_ACTING_ON_THE_CH_CH_GROUP_OF_DONORS_NAD_OR_NADP_AS_ACCEPTOR	33	0.3576779	11600858	0.25950414	0.8181272	1.0	2735
GOMF_PRENYLTRANSFERASE_ACTIVITY	15	0.43891057	1158807	0.2762712	0.8174352	1.0	9823
GOMF_ANDROSTERONE_DEHYDROGENASE_ACTIVITY	18	0.41321775	11581613	0.27333334	0.81404865	1.0	5387
GOMF_ENDOPEPTIDASE_ACTIVATOR_ACTIVITY	16	0.42209333	11577871	0.2821369	0.8096489	1.0	5140
GOMF_AMINO_ACID_MONOATOMIC_CATION_SYMPORTER_ACTIVITY	29	0.35543576	11470134	0.24958402	0.8463189	1.0	5095
GOMF_AMINE_BINDING	18	0.40224203	11460202	0.2777778	0.84446055	1.0	3156
GOMF_RNA_POLYMERASE_II_SPECIFIC_DNA_BINDING_TRANSCRIPTION_FACTOR_BINDING	375	0.24403027	11458871	0.15547264	0.83917457	1.0	5448
GOMF_PROTEIN_TYROSINE_PHOSPHATASE_ACTIVITY	94	0.28494105	11453357	0.20151515	0.8355544	1.0	4813
GOMF_SODIUM_ION_TRANSMEMBRANE_TRANSPORTER_ACTIVITY	159	0.26572314	11448232	0.2170767	0.8317862	1.0	2350
GOMF_AROMATASE_ACTIVITY	37	0.3383428	11427772	0.26418152	0.8344071	1.0	7284
GOMF_PHOSPHOPROTEIN_PHOSPHATASE_ACTIVITY	161	0.2626712	1141774	0.19970414	0.83270055	1.0	4485
GOMF_PROTEIN_DISULFIDE_ISOMERASE_ACTIVITY	18	0.40145573	11417042	0.2934028	0.82731885	1.0	6606
GOMF_PHOSPHATASE_BINDING	234	0.2521722	11388634	0.1831357	0.83262646	1.0	3963
GOMF_MONOCARBOXYLIC_ACID_BINDING	80	0.2916079	113692	0.23916294	0.8346915	1.0	4032
GOMF_PHOSPHATIDYLINOSITOL_3_KINASE_BINDING	42	0.32771063	11365657	0.26979	0.83055085	1.0	2361
GOMF_COPPER_ION_BINDING	66	0.30360204	11340493	0.24537037	0.8349537	1.0	6648
GOMF_DNA_ENDONUCLEASE_ACTIVITY	39	0.33760896	11327195	0.26045015	0.83464545	1.0	4523
GOMF_C2H2_ZINC_FINGER_DOMAIN_BINDING	16	0.41059968	11286938	0.30586082	0.84479165	1.0	8786
GOMF_STRUCTURAL_CONSTITUENT_OF_EYE_LENS	25	0.36146227	11242816	0.29917356	0.856568	1.0	5854
GOMF_FERRIC_IRON_BINDING	15	0.41147625	1121452	0.30535713	0.862065	1.0	6284
GOMF_HISTONE_KINASE_ACTIVITY	24	0.37480113	11210496	0.3197279	0.8579836	1.0	3421
GOMF_ISOPRENOID_BINDING	36	0.33283374	11203977	0.288	0.85511327	1.0	7370
GOMF_HORMONE_ACTIVITY	133	0.2683006	111995	0.256447	0.8515596	1.0	5059
GOMF_VITAMIN_BINDING	141	0.2635482	11183639	0.2541209	0.8523	1.0	3326
GOMF_UBIQUITIN_LIKE_PROTEIN_CONJUGATING_ENZYME_BINDING	42	0.32556713	11163613	0.2920635	0.85446614	1.0	3208
GOMF_CAMP_BINDING	22	0.37699848	11128868	0.31711408	0.86267245	1.0	4937
GOMF_BETA_CATENIN_BINDING	96	0.27697605	11103352	0.26928675	0.8671411	1.0	3135
GOMF_SCAVENGER_RECEPTOR_ACTIVITY	43	0.32355058	11098046	0.2874618	0.86402845	1.0	2722
GOMF_PROTEIN_TYROSINE_KINASE_BINDING	126	0.26852834	11091233	0.24891461	0.86124486	1.0	4610
GOMF_PHOSPHATASE_ACTIVATOR_ACTIVITY	17	0.39286694	11089139	0.31647635	0.8568727	1.0	4209
GOMF_PHOSPHATIDYLINOSITOL_BISPHOSPHATE_BINDING	119	0.26881766	11074258	0.26906475	0.85756797	1.0	3077
GOMF_METALLOEXOPEPTIDASE_ACTIVITY	62	0.29602867	11055284	0.271875	0.8598429	1.0	942
GOMF_2_OXOGLUTARATE_DEPENDENT_DIOXYGENASE_ACTIVITY	61	0.2918255	11046683	0.30046225	0.85819054	1.0	4961
GOMF_RETINAL_BINDING	18	0.3974603	11043597	0.31879196	0.8543414	1.0	9464
GOMF_EXOPEPTIDASE_ACTIVITY	96	0.2759522	11024181	0.27407408	0.8564379	1.0	4838
GOMF_PHOSPHOLIPASE_ACTIVATOR_ACTIVITY	15	0.40587816	11023496	0.34079173	0.8516881	1.0	2933
GOMF_ALDITOL_NADPPLUS_1_OXIDOREDUCTASE_ACTIVITY	18	0.39607927	11005796	0.34887737	0.85361105	1.0	2735
GOMF_APOLIPOPROTEIN_BINDING	20	0.37927958	10997648	0.3238255	0.85183537	1.0	6815
GOMF_G_PROTEIN_COUPLED_AMINE_RECEPTOR_ACTIVITY	45	0.30871361	10994034	0.29383117	0.84836924	1.0	5842
GOMF_CCR_CHEMOKINE_RECEPTOR_BINDING	56	0.3025708	10986943	0.31298906	0.8461003	1.0	4030
GOMF_POLY_PURINE_TRACT_BINDING	38	0.32710513	10963491	0.3133117	0.8502589	1.0	6710
GOMF_S_ADENOSYL_L_METHIONINE_BINDING	18	0.38755453	10938456	0.3327674	0.85436463	1.0	4959
GOMF_PROTEIN_PHOSPHATASE_1_BINDING	30	0.34316126	10921856	0.32612312	0.8557065	1.0	778
GOMF_CARGO_RECEPTOR_ACTIVITY	82	0.28216118	10912232	0.27245054	0.8545689	1.0	2844
GOMF_POTASSIUM_ION_LEAK_CHANNEL_ACTIVITY	15	0.40601188	10904254	0.35211268	0.8526821	1.0	5589
GOMF_SIGNALING_RECEPTOR_INHIBITOR_ACTIVITY	33	0.32989734	10898476	0.31518152	0.8500557	1.0	5375
GOMF_ORGANIC_HYDROXY_COMPOUND_TRANSMEMBRANE_TRANSPORTER_ACTIVITY	51	0.30604532	10864152	0.3213166	0.858678	1.0	2031
GOMF_PROTEIN_PHOSPHORYLATED_AMINO_ACID_BINDING	64	0.29275247	10857854	0.3100304	0.8563391	1.0	4039
GOMF_PROTEIN_PHOSPHATASE_2A_BINDING	38	0.32200253	10828518	0.35049835	0.8621645	1.0	2675
GOMF_PHOSPHATIDYLINOSITOL_BINDING	292	0.23446603	10822171	0.25432757	0.85999346	1.0	4971
GOMF_G_PROTEIN_COUPLED_RECEPTOR_BINDING	321	0.23167963	10803066	0.26572528	0.8625503	1.0	4924
GOMF_DAMAGED_DNA_BINDING	63	0.29225808	107934	0.3511811	0.86154705	1.0	4697
GOMF_DISORDERED_DOMAIN_SPECIFIC_BINDING	33	0.333296	10785998	0.33011273	0.85970885	1.0	7053
GOMF_ORGANIC_CATION_TRANSMEMBRANE_TRANSPORTER_ACTIVITY	39	0.31759	10778494	0.3338633	0.8579849	1.0	2031
GOMF_AMINO_ACID_BINDING	68	0.2881741	10773281	0.32575756	0.8553554	1.0	2619
GOMF_FIBROBLAST_GROWTH_FACTOR_RECEPTOR_BINDING	29	0.33656347	10744985	0.33881578	0.8612403	1.0	4217
GOMF_METAL_CATION_PROTON_ANTIPORTER_ACTIVITY	24	0.35222417	1073769	0.34505862	0.85941803	1.0	2320
GOMF_PEROXISOME_PROLIFERATOR_ACTIVATED_RECEPTOR_BINDING	21	0.3658378	10730574	0.3565365	0.8575156	1.0	7638
GOMF_MRNA_BINDING	338	0.22929516	10702507	0.28787878	0.8633078	1.0	5798
GOMF_PHOSPHATASE_ACTIVITY	260	0.2346196	10697978	0.3215223	0.8605063	1.0	5867
GOMF_TBP_CLASS_PROTEIN_BINDING	29	0.3394066	10660326	0.36195287	0.8695875	1.0	5143
GOMF_O_ACYLTRANSFERASE_ACTIVITY	55	0.2986856	10655832	0.37542662	0.86676544	1.0	4777
GOMF_PHOSPHATIDYLINOSITOL_4_PHOSPHATE_BINDING	38	0.31520805	10646108	0.35678393	0.8658914	1.0	6719
GOMF_LIPASE_ACTIVATOR_ACTIVITY	19	0.37322447	10645887	0.35986733	0.8616101	1.0	3641
GOMF_PHOSPHATASE_REGULATOR_ACTIVITY	97	0.26541585	10615503	0.33687404	0.8683867	1.0	4209
GOMF_RNA_EXONUCLEASE_ACTIVITY	34	0.326707	10611062	0.36162987	0.86563426	1.0	4962
GOMF_MONOATOMIC_ANION_SODIUM_SYMPORTER_ACTIVITY	19	0.36937505	10587627	0.36731106	0.8697152	1.0	4053
GOMF_VOLTAGE_GATED_POTASSIUM_CHANNEL_ACTIVITY	97	0.25897434	10501571	0.35060975	0.89601415	1.0	5589
GOMF_T_CELL_RECEPTOR_BINDING	34	0.31424174	10460725	0.38134205	0.9067688	1.0	3729
GOMF_PHOSPHATIDYLINOSITOL_PHOSPHATE_BINDING	198	0.23745069	10437063	0.36956522	0.91089636	1.0	4871
GOMF_PHOSPHATIDYLINOSITOL_3_4_5_TRISPHOSPHATE_BINDING	46	0.29866037	10425048	0.38132912	0.91120106	1.0	4054
GOMF_CYSTEINE_TYPE_ENDOPEPTIDASE_REGULATOR_ACTIVITY_INVOLVED_IN_APOPTOTIC_PROCESS	57	0.2835007	10422957	0.38541666	0.9076061	1.0	5135
GOMF_HISTONE_ACETYLTRANSFERASE_BINDING	30	0.3247525	10422916	0.38562092	0.9032604	1.0	6533
GOMF_I_SMAD_BINDING	16	0.37361598	1041014	0.41696113	0.90345365	1.0	3516
GOMF_MRNA_3_UTR_BINDING	111	0.24995457	10401623	0.3615495	0.9020813	1.0	5357
GOMF_SULFUR_COMPOUND_BINDING	287	0.22714426	1040156	0.3727034	0.8978149	1.0	5283
GOMF_PHOSPHOTYROSINE_RESIDUE_BINDING	48	0.2945361	1037745	0.3888889	0.90231794	1.0	3914
GOMF_DNA_SECONDARY_STRUCTURE_BINDING	37	0.3130641	10374335	0.3807947	0.8993525	1.0	5352
GOMF_RETINAL_DEHYDROGENASE_ACTIVITY	18	0.36450946	10366877	0.40703517	0.89774185	1.0	2735
GOMF_SH3_DOMAIN_BINDING	128	0.25055343	10365824	0.4	0.89387685	1.0	3146
GOMF_LYSOPHOSPHOLIPASE_ACTIVITY	23	0.34205326	10337058	0.39730638	0.89991736	1.0	4119
GOMF_KINASE_ACTIVATOR_ACTIVITY	143	0.24393307	10323222	0.36834735	0.900922	1.0	5229
GOMF_ACYLTRANSFERASE_ACTIVITY_TRANSFERRING_GROUPS_OTHER_THAN_AMINO_ACYL_GROUPS	226	0.23114476	1030418	0.39463088	0.90344256	1.0	4777
GOMF_ACIDIC_AMINO_ACID_TRANSMEMBRANE_TRANSPORTER_ACTIVITY	20	0.3532638	10283426	0.41791046	0.9067958	1.0	6951
GOMF_CYCLIC_NUCLEOTIDE_BINDING	38	0.3080291	1028091	0.4308426	0.9036098	1.0	4937
GOMF_PROTEIN_MACROMOLECULE_ADAPTOR_ACTIVITY	417	0.21558435	10273306	0.3734793	0.9020732	1.0	3277
GOMF_LIGASE_ACTIVITY_FORMING_CARBON_OXYGEN_BONDS	41	0.30321246	10264602	0.4318555	0.90102905	1.0	2619
GOMF_TAP_BINDING	19	0.36159867	10261158	0.43418804	0.8980983	1.0	3729
GOMF_FATTY_ACID_LIGASE_ACTIVITY	21	0.35249496	10258193	0.39593908	0.8950375	1.0	8447
GOMF_VITAMIN_B6_BINDING	54	0.28391245	102456	0.41533548	0.89551663	1.0	3010
GOMF_EXTRACELLULAR_MATRIX_BINDING	58	0.27899384	10225192	0.4047619	0.8985414	1.0	4867
GOMF_SOLUTE_POTASSIUM_ANTIPORTER_ACTIVITY	18	0.3657856	10223224	0.4275862	0.895231	1.0	2283
GOMF_DIOXYGENASE_ACTIVITY	93	0.25644812	10221379	0.4190193	0.89194053	1.0	4961
GOMF_BETA_2_MICROGLOBULIN_BINDING	26	0.32927242	10218012	0.44663382	0.8892735	1.0	3729
GOMF_NADP_BINDING	47	0.29101056	10192404	0.4365971	0.8943547	1.0	2735
GOMF_INSULIN_LIKE_GROWTH_FACTOR_BINDING	18	0.35439384	10191643	0.43288592	0.8907357	1.0	4258
GOMF_COLLAGEN_BINDING	69	0.27191296	10186315	0.44409937	0.8886921	1.0	8506
GOMF_SPHINGOLIPID_TRANSPORTER_ACTIVITY	16	0.37441072	10183798	0.4340949	0.8857764	1.0	4424
GOMF_ENZYME_INHIBITOR_ACTIVITY	388	0.21463522	10182121	0.42066422	0.88260037	1.0	5442
GOMF_MHC_PROTEIN_BINDING	52	0.2774407	10172293	0.41826922	0.8821258	1.0	3729
GOMF_PHOSPHOTRANSFERASE_ACTIVITY_FOR_OTHER_SUBSTITUTED_PHOSPHATE_GROUPS	21	0.34892783	1016721	0.4334471	0.88024414	1.0	5741
GOMF_NUCLEOSOME_BINDING	49	0.28670207	101609	0.42022118	0.8787921	1.0	3821
GOMF_CYCLIN_DEPENDENT_PROTEIN_KINASE_ACTIVITY	29	0.31916168	1015047	0.44891122	0.8784904	1.0	2004
GOMF_OPSONIN_BINDING	21	0.33999065	10142885	0.44536424	0.8773834	1.0	9028
GOMF_NUCLEOBASE_CONTAINING_COMPOUND_TRANSMEMBRANE_TRANSPORTER_ACTIVITY	54	0.28220356	10137889	0.44283414	0.8754636	1.0	5986
GOMF_GLYCOLIPID_BINDING	31	0.3144942	10119131	0.4111675	0.87784576	1.0	5229
GOMF_MOLECULAR_FUNCTION_INHIBITOR_ACTIVITY	500	0.20891397	10108324	0.42617047	0.8779404	1.0	5442
GOMF_INTRACELLULAR_LIGAND_GATED_MONOATOMIC_ION_CHANNEL_ACTIVITY	30	0.32371992	10099269	0.47350994	0.87712485	1.0	1439
GOMF_CARBOXYLIC_ESTER_HYDROLASE_ACTIVITY	160	0.23384969	10098826	0.42228335	0.87363935	1.0	6158
GOMF_QUATERNARY_AMMONIUM_GROUP_TRANSMEMBRANE_TRANSPORTER_ACTIVITY	22	0.3374663	10090032	0.43966943	0.87284416	1.0	4162
GOMF_TRANSCRIPTION_COACTIVATOR_BINDING	55	0.27642694	10075371	0.44728434	0.8739626	1.0	2057
GOMF_PROLACTIN_RECEPTOR_BINDING	26	0.32503596	1005765	0.45134228	0.8763659	1.0	2449
GOMF_NEUROPEPTIDE_ACTIVITY	26	0.32631326	10051408	0.4451827	0.87492	1.0	6945
GOMF_FATTY_ACID_BINDING	54	0.27913883	10030366	0.44927537	0.87848634	1.0	4475
GOMF_HYALURONIC_ACID_BINDING	26	0.32478738	10030309	0.46818924	0.87498736	1.0	7582
GOMF_HYDROLASE_ACTIVITY_ACTING_ON_CARBON_NITROGEN_BUT_NOT_PEPTIDE_BONDS_IN_CYCLIC_AMIDES	15	0.37437037	10017997	0.46875	0.875525	1.0	2779
GOMF_TRANSCRIPTION_REGULATOR_INHIBITOR_ACTIVITY	23	0.3295591	1000422	0.45602605	0.87672293	1.0	7960
GOMF_LIPOPROTEIN_PARTICLE_RECEPTOR_BINDING	33	0.30234033	0.9969228	0.4715447	0.88443387	1.0	4161
GOMF_UBIQUITIN_LIKE_PROTEIN_LIGASE_ACTIVITY	353	0.21223141	0.9958251	0.48969072	0.8844634	1.0	5958
GOMF_CYSTEINE_TYPE_ENDOPEPTIDASE_INHIBITOR_ACTIVITY_INVOLVED_IN_APOPTOTIC_PROCESS	30	0.31082594	0.99460006	0.47420964	0.884794	1.0	5135
GOMF_STEROL_TRANSFER_ACTIVITY	22	0.33595973	0.9930426	0.44293016	0.8863542	1.0	5340
GOMF_PLUS_END_DIRECTED_MICROTUBULE_MOTOR_ACTIVITY	15	0.370637	0.9921073	0.47804055	0.88603544	1.0	2279
GOMF_PROMOTER_SPECIFIC_CHROMATIN_BINDING	78	0.2538071	0.9912201	0.44544095	0.88551116	1.0	2392
GOMF_CYCLIN_DEPENDENT_PROTEIN_SERINE_THREONINE_KINASE_REGULATOR_ACTIVITY	47	0.28519627	0.99001	0.47244096	0.88583696	1.0	1316
GOMF_EFFLUX_TRANSMEMBRANE_TRANSPORTER_ACTIVITY	18	0.3570116	0.98973584	0.47132617	0.8832036	1.0	2248
GOMF_RNA_STEM_LOOP_BINDING	18	0.35191885	0.9894802	0.4645799	0.8806186	1.0	5404
GOMF_PEPTIDE_LYSINE_N_ACETYLTRANSFERASE_ACTIVITY	45	0.28071874	0.9878325	0.49211356	0.88240075	1.0	2314
GOMF_GTPASE_ACTIVITY	295	0.21394657	0.98771256	0.5	0.8794322	1.0	2956
GOMF_LONG_CHAIN_FATTY_ACID_COA_LIGASE_ACTIVITY	15	0.36260423	0.98603	0.48537004	0.8814611	1.0	7939
GOMF_MONOCARBOXYLIC_ACID_TRANSMEMBRANE_TRANSPORTER_ACTIVITY	66	0.26482853	0.9855804	0.49198717	0.87946016	1.0	4803
GOMF_STRUCTURAL_CONSTITUENT_OF_CHROMATIN	39	0.2908297	0.98511666	0.44861338	0.87759066	1.0	5573
GOMF_CATALYTIC_ACTIVITY_ACTING_ON_RNA	379	0.20839351	0.98319906	0.5095785	0.8800076	1.0	4119
GOMF_SULFUR_COMPOUND_TRANSMEMBRANE_TRANSPORTER_ACTIVITY	55	0.26870635	0.9829851	0.48298216	0.8773873	1.0	7186
GOMF_FOUR_WAY_JUNCTION_DNA_BINDING	17	0.3543413	0.9794223	0.47404844	0.8852926	1.0	7773
GOMF_PHOSPHOPROTEIN_BINDING	112	0.23847902	0.9786207	0.53052324	0.88466954	1.0	3345
GOMF_NEUROPEPTIDE_BINDING	39	0.28697264	0.9774138	0.46451613	0.88509524	1.0	8204
GOMF_DISULFIDE_OXIDOREDUCTASE_ACTIVITY	33	0.3021348	0.9769611	0.49333334	0.8831406	1.0	7339
GOMF_SMALL_MOLECULE_SENSOR_ACTIVITY	33	0.3000745	0.97517395	0.49593496	0.8855486	1.0	5528
GOMF_PDZ_DOMAIN_BINDING	122	0.23194312	0.9742889	0.5202312	0.8848269	1.0	3142
GOMF_LYSINE_ACETYLATED_HISTONE_BINDING	26	0.31337243	0.974037	0.48258707	0.88235396	1.0	4642
GOMF_GUANYL_NUCLEOTIDE_BINDING	378	0.20593852	0.97330624	0.5475	0.881543	1.0	2956
GOMF_3_5_EXONUCLEASE_ACTIVITY	48	0.27628124	0.9724914	0.49300155	0.88093704	1.0	5096
GOMF_ADENYLYLTRANSFERASE_ACTIVITY	37	0.29279277	0.970954	0.5098361	0.8824451	1.0	4421
GOMF_NADPLUS_PROTEIN_ADP_RIBOSYLTRANSFERASE_ACTIVITY	25	0.31184828	0.9698024	0.5	0.8826065	1.0	3044
GOMF_INTRAMOLECULAR_OXIDOREDUCTASE_ACTIVITY_TRANSPOSING_C_C_BONDS	19	0.34010944	0.96902704	0.48342058	0.88191724	1.0	1372
GOMF_AMINOACYLTRANSFERASE_ACTIVITY	461	0.20148051	0.96901053	0.57092196	0.87880814	1.0	5958
GOMF_PHOSPHATIDYLINOSITOL_4_5_BISPHOSPHATE_BINDING	94	0.24406591	0.968701	0.5129683	0.876647	1.0	3077
GOMF_PURINE_RIBONUCLEOTIDE_TRANSMEMBRANE_TRANSPORTER_ACTIVITY	22	0.31904504	0.9657349	0.51077944	0.8825861	1.0	3439
GOMF_S_ADENOSYLMETHIONINE_DEPENDENT_METHYLTRANSFERASE_ACTIVITY	151	0.22566295	0.9656013	0.51856947	0.8799002	1.0	5012
GOMF_AMINOPEPTIDASE_ACTIVITY	35	0.29195073	0.96524876	0.5080386	0.8778858	1.0	4289
GOMF_PEPTIDE_ANTIGEN_BINDING	55	0.26545447	0.9651186	0.5448819	0.8752079	1.0	3729
GOMF_FIBROBLAST_GROWTH_FACTOR_BINDING	26	0.31131297	0.9645761	0.5152027	0.8737946	1.0	8069
GOMF_PHOSPHORIC_ESTER_HYDROLASE_ACTIVITY	346	0.20525308	0.96347046	0.575188	0.8741301	1.0	5867
GOMF_VOLTAGE_GATED_MONOATOMIC_CATION_CHANNEL_ACTIVITY	143	0.22751036	0.9630624	0.52840906	0.8723117	1.0	1439
GOMF_HSP90_PROTEIN_BINDING	50	0.26725397	0.96232176	0.5185185	0.87154114	1.0	3827
GOMF_LAMININ_BINDING	31	0.29542094	0.96060765	0.51735014	0.8736363	1.0	4867
GOMF_NATURAL_KILLER_CELL_LECTIN_LIKE_RECEPTOR_BINDING	34	0.2937088	0.96006536	0.50318474	0.8722566	1.0	3729
GOMF_VASCULAR_ENDOTHELIAL_GROWTH_FACTOR_RECEPTOR_BINDING	16	0.35305703	0.9583534	0.49393415	0.87426084	1.0	3782
GOMF_CATALYTIC_ACTIVITY_ACTING_ON_A_TRNA	129	0.22993162	0.9581605	0.53914326	0.87186414	1.0	2619
GOMF_WIDE_PORE_CHANNEL_ACTIVITY	38	0.283502	0.95752406	0.53907496	0.8706505	1.0	2615
GOMF_ACTIVE_MONOATOMIC_ION_TRANSMEMBRANE_TRANSPORTER_ACTIVITY	232	0.21158476	0.9564859	0.57793105	0.87065345	1.0	4212
GOMF_GAP_JUNCTION_CHANNEL_ACTIVITY	22	0.3211713	0.9535391	0.5192308	0.8763846	1.0	3800
GOMF_TRANSFERASE_ACTIVITY_TRANSFERRING_ONE_CARBON_GROUPS	205	0.21586601	0.95157164	0.57821226	0.87909967	1.0	5012
GOMF_OUTWARD_RECTIFIER_POTASSIUM_CHANNEL_ACTIVITY	26	0.30670664	0.9505081	0.53094465	0.87924755	1.0	1429
GOMF_LONG_CHAIN_FATTY_ACID_BINDING	20	0.32851627	0.95034385	0.5293073	0.8768105	1.0	2414
GOMF_DYNEIN_LIGHT_INTERMEDIATE_CHAIN_BINDING	22	0.31482878	0.9499838	0.5186441	0.87488353	1.0	3251
GOMF_ACTIVE_TRANSMEMBRANE_TRANSPORTER_ACTIVITY	426	0.19889909	0.94556826	0.630597	0.88452965	1.0	4212
GOMF_INTEGRIN_BINDING	151	0.22017933	0.94317925	0.572843	0.8884902	1.0	4515
GOMF_POLY_PYRIMIDINE_TRACT_BINDING	32	0.28692088	0.9424616	0.51428574	0.8875616	1.0	5271
GOMF_SINGLE_STRANDED_DNA_BINDING	122	0.22873895	0.94112283	0.57894737	0.8883966	1.0	4853
GOMF_PROTEIN_HETERODIMERIZATION_ACTIVITY	286	0.2030866	0.9399481	0.62015504	0.88889945	1.0	7206
GOMF_CGMP_BINDING	15	0.3528463	0.9393485	0.5551783	0.8876475	1.0	7367
GOMF_PEPTIDASE_ACTIVATOR_ACTIVITY_INVOLVED_IN_APOPTOTIC_PROCESS	28	0.2970506	0.93913406	0.52881354	0.8853632	1.0	273
GOMF_MOLECULAR_SEQUESTERING_ACTIVITY	44	0.26560625	0.9391072	0.5559157	0.88258463	1.0	6101
GOMF_NUCLEAR_RECEPTOR_BINDING	153	0.21884963	0.93844634	0.5829662	0.88160825	1.0	3940
GOMF_UBIQUITIN_LIKE_PROTEIN_LIGASE_BINDING	339	0.20000216	0.93727446	0.6362484	0.8820551	1.0	3792
GOMF_KINASE_REGULATOR_ACTIVITY	263	0.20527174	0.9372533	0.6202365	0.8792988	1.0	7332
GOMF_VOLTAGE_GATED_MONOATOMIC_ANION_CHANNEL_ACTIVITY	16	0.34232238	0.93465185	0.5245347	0.88381994	1.0	4192
GOMF_OXIDOREDUCTION_DRIVEN_ACTIVE_TRANSMEMBRANE_TRANSPORTER_ACTIVITY	29	0.2925006	0.9336407	0.5565069	0.8839154	1.0	5478
GOMF_PROTEASE_BINDING	185	0.21251936	0.93295634	0.60555553	0.8830143	1.0	5992
GOMF_POTASSIUM_ION_TRANSMEMBRANE_TRANSPORTER_ACTIVITY	159	0.2154545	0.9328244	0.6161473	0.88057685	1.0	4266
GOMF_IMMUNOGLOBULIN_BINDING	23	0.31146336	0.9322823	0.547993	0.87928224	1.0	4867
GOMF_G_PROTEIN_ALPHA_SUBUNIT_BINDING	42	0.27104414	0.93227476	0.5598007	0.8765461	1.0	7462
GOMF_SUMO_TRANSFERASE_ACTIVITY	25	0.2993446	0.9288063	0.54801327	0.8836319	1.0	5234
GOMF_HISTONE_METHYLTRANSFERASE_ACTIVITY	56	0.25144446	0.9278813	0.58609796	0.8834262	1.0	4959
GOMF_INTRAMOLECULAR_OXIDOREDUCTASE_ACTIVITY	52	0.25544652	0.92775947	0.5834658	0.88094133	1.0	6606
GOMF_PHOSPHATIDYLINOSITOL_3_PHOSPHATE_BINDING	47	0.26552567	0.92754275	0.60392797	0.8788294	1.0	3798
GOMF_PHOSPHATIDYLINOSITOL_KINASE_ACTIVITY	24	0.31174946	0.9260298	0.57214767	0.8803539	1.0	5101
GOMF_NUCLEAR_RECEPTOR_ACTIVITY	53	0.25696507	0.925605	0.5816485	0.8787479	1.0	1883
GOMF_CARBOHYDRATE_DERIVATIVE_TRANSMEMBRANE_TRANSPORTER_ACTIVITY	56	0.25179368	0.92475444	0.5638629	0.8784554	1.0	3969
GOMF_OXIDOREDUCTASE_ACTIVITY_ACTING_ON_THE_CH_CH_GROUP_OF_DONORS	62	0.25031045	0.9231832	0.5984375	0.8799661	1.0	2840
GOMF_PHOSPHOLIPASE_ACTIVITY	97	0.23126064	0.9219687	0.62200284	0.88056695	1.0	5555
GOMF_LIPASE_ACTIVITY	125	0.21945627	0.9203401	0.6284075	0.88213897	1.0	5555
GOMF_PEPTIDE_N_ACETYLTRANSFERASE_ACTIVITY	50	0.25882387	0.91946685	0.5902439	0.88172203	1.0	2314
GOMF_DNA_DAMAGE_SENSOR_ACTIVITY	17	0.33081087	0.91777414	0.5721393	0.88365674	1.0	7773
GOMF_LYSOPHOSPHATIDIC_ACID_ACYLTRANSFERASE_ACTIVITY	16	0.3275816	0.91752136	0.5580589	0.8816215	1.0	10517
GOMF_CARBOHYDRATE_MONOATOMIC_CATION_SYMPORTER_ACTIVITY	16	0.32702973	0.9164368	0.5837563	0.8816467	1.0	904
GOMF_TETRAPYRROLE_BINDING	165	0.21262857	0.91404974	0.6456241	0.88520783	1.0	5756
GOMF_NUCLEOTIDASE_ACTIVITY	17	0.32740855	0.9112924	0.57118356	0.88968027	1.0	7003
GOMF_PROTEIN_DISULFIDE_REDUCTASE_ACTIVITY	25	0.29675704	0.91107106	0.57788944	0.887613	1.0	6937
GOMF_WNT_PROTEIN_BINDING	31	0.2889946	0.910996	0.6	0.88514984	1.0	1906
GOMF_POTASSIUM_CHANNEL_ACTIVITY	121	0.2224492	0.91074944	0.6344239	0.8831698	1.0	2121
GOMF_METAL_CATION_MONOATOMIC_CATION_ANTIPORTER_ACTIVITY	39	0.2680102	0.9075412	0.5960265	0.88945955	1.0	2320
GOMF_DNA_HELICASE_ACTIVITY	55	0.25197196	0.9067168	0.6197411	0.8888565	1.0	763
GOMF_QUATERNARY_AMMONIUM_GROUP_BINDING	53	0.25336054	0.9042484	0.62090486	0.89272386	1.0	5187
GOMF_GENERAL_TRANSCRIPTION_INITIATION_FACTOR_BINDING	61	0.2403037	0.89824575	0.6395534	0.90553236	1.0	3710
GOMF_ENDONUCLEASE_ACTIVITY_ACTIVE_WITH_EITHER_RIBO_OR_DEOXYRIBONUCLEIC_ACIDS_AND_PRODUCING_3_PHOSPHOMONOESTERS	15	0.3294178	0.89663684	0.6051282	0.9069835	1.0	8120
GOMF_PHOSPHATASE_INHIBITOR_ACTIVITY	46	0.25568494	0.8955562	0.6247987	0.9071207	1.0	4566
GOMF_PROTEIN_MEMBRANE_ADAPTOR_ACTIVITY	35	0.26811332	0.89510065	0.6196721	0.90556246	1.0	2463
GOMF_LIGASE_ACTIVITY_FORMING_CARBON_NITROGEN_BONDS	47	0.25634465	0.8947348	0.62123615	0.9037966	1.0	3218
GOMF_JUN_KINASE_BINDING	17	0.31627166	0.8937363	0.6197655	0.9037701	1.0	2366
GOMF_SEROTONIN_RECEPTOR_ACTIVITY	24	0.293711	0.8922889	0.6300676	0.9047481	1.0	5842
GOMF_REGULATORY_RNA_BINDING	47	0.24564818	0.89069915	0.65048546	0.906289	1.0	6224
GOMF_OXYGEN_BINDING	23	0.30012846	0.8900588	0.6215278	0.905327	1.0	4487
GOMF_SEQUENCE_SPECIFIC_MRNA_BINDING	16	0.3238862	0.88607484	0.6313043	0.91230536	1.0	3235
GOMF_INWARD_RECTIFIER_POTASSIUM_CHANNEL_ACTIVITY	23	0.29840937	0.8852426	0.6363636	0.91187483	1.0	2625
GOMF_N_ACYLTRANSFERASE_ACTIVITY	95	0.22271372	0.8849417	0.69558823	0.9100224	1.0	2965
GOMF_LIGAND_GATED_MONOATOMIC_CATION_CHANNEL_ACTIVITY	100	0.21739657	0.8836916	0.6882353	0.910571	1.0	4935
GOMF_SEMAPHORIN_RECEPTOR_BINDING	22	0.3001919	0.8824727	0.6127451	0.91115654	1.0	7329
GOMF_CIS_TRANS_ISOMERASE_ACTIVITY	39	0.25855955	0.8785325	0.65522873	0.9183541	1.0	2808
GOMF_METAL_ION_TRANSMEMBRANE_TRANSPORTER_ACTIVITY	434	0.1823497	0.8718785	0.8425481	0.93174934	1.0	4266
GOMF_AMIDE_BINDING	418	0.18355046	0.8707299	0.8449131	0.93202984	1.0	4880
GOMF_CYCLASE_REGULATOR_ACTIVITY	15	0.32145655	0.8705622	0.6319444	0.92980415	1.0	7822
GOMF_NON_MEMBRANE_SPANNING_PROTEIN_TYROSINE_KINASE_ACTIVITY	45	0.24724047	0.8673508	0.6867863	0.93504214	1.0	3914
GOMF_DNA_BINDING_TRANSCRIPTION_REPRESSOR_ACTIVITY	336	0.18499428	0.8670891	0.8333333	0.9330745	1.0	4008
GOMF_PEPTIDE_BINDING	331	0.18541619	0.8655954	0.83161956	0.9338508	1.0	3812
GOMF_CHEMOREPELLENT_ACTIVITY	29	0.2735254	0.86496085	0.6210873	0.9327931	1.0	1794
GOMF_PROTEIN_DEMETHYLASE_ACTIVITY	29	0.2731172	0.8644069	0.6723869	0.9314856	1.0	9253
GOMF_EXONUCLEASE_ACTIVITY	76	0.22199783	0.8633059	0.7201835	0.9314649	1.0	5096
GOMF_ENZYME_SUBSTRATE_ADAPTOR_ACTIVITY	75	0.22681996	0.8615945	0.7114804	0.9328198	1.0	2430
GOMF_IRON_ION_BINDING	168	0.20005506	0.86155057	0.7639665	0.93037724	1.0	6015
GOMF_GROWTH_FACTOR_RECEPTOR_BINDING	151	0.20109333	0.8614588	0.77441543	0.9280722	1.0	4217
GOMF_VOLTAGE_GATED_CHANNEL_ACTIVITY	198	0.19377775	0.8594428	0.8138298	0.9300948	1.0	5273
GOMF_NUCLEOTIDE_TRANSMEMBRANE_TRANSPORTER_ACTIVITY	29	0.2718297	0.8508523	0.6864	0.9468068	1.0	5971
GOMF_GAMMA_TUBULIN_BINDING	35	0.2582664	0.8506652	0.6897081	0.9446103	1.0	4114
GOMF_N_ACETYLTRANSFERASE_ACTIVITY	73	0.22150223	0.8498026	0.74848485	0.9438763	1.0	6150
GOMF_SERINE_HYDROLASE_ACTIVITY	210	0.18990944	0.84839356	0.8262069	0.9445584	1.0	5605
GOMF_CORE_PROMOTER_SEQUENCE_SPECIFIC_DNA_BINDING	48	0.23690528	0.8457831	0.7378965	0.9478502	1.0	5279
GOMF_N_METHYLTRANSFERASE_ACTIVITY	91	0.2128814	0.8456406	0.77185184	0.9456266	1.0	4959
GOMF_TUMOR_NECROSIS_FACTOR_RECEPTOR_BINDING	31	0.26402795	0.84222686	0.7261698	0.9505079	1.0	5649
GOMF_MAGNESIUM_ION_TRANSMEMBRANE_TRANSPORTER_ACTIVITY	15	0.31668618	0.8387029	0.7119476	0.955823	1.0	1220
GOMF_OXIDOREDUCTASE_ACTIVITY_ACTING_ON_NAD_P_H	67	0.22230697	0.8378042	0.7511592	0.95520693	1.0	5783
GOMF_CHROMATIN_PROTEIN_ADAPTOR_ACTIVITY	17	0.3044295	0.83654714	0.6975089	0.9553788	1.0	4412
GOMF_ACETYLGALACTOSAMINYLTRANSFERASE_ACTIVITY	33	0.25634903	0.83524084	0.7140496	0.95550686	1.0	3843
GOMF_PROTEIN_TYROSINE_SERINE_THREONINE_PHOSPHATASE_ACTIVITY	41	0.24296243	0.8351335	0.7154471	0.9532089	1.0	4485
GOMF_TRANSFORMING_GROWTH_FACTOR_BETA_RECEPTOR_BINDING	27	0.26525447	0.83337724	0.7242472	0.9543532	1.0	7621
GOMF_MICROFILAMENT_MOTOR_ACTIVITY	37	0.24794121	0.8330071	0.7564516	0.95258844	1.0	4103
GOMF_MINUS_END_DIRECTED_MICROTUBULE_MOTOR_ACTIVITY	19	0.29549208	0.8314015	0.70756304	0.9534503	1.0	3333
GOMF_PURINE_NUCLEOTIDE_TRANSMEMBRANE_TRANSPORTER_ACTIVITY	26	0.26995054	0.82917994	0.7138414	0.95545286	1.0	5971
GOMF_OXIDOREDUCTASE_ACTIVITY_ACTING_ON_CH_OR_CH2_GROUPS	16	0.30137604	0.8263932	0.6993007	0.9587253	1.0	671
GOMF_NF_KAPPAB_BINDING	33	0.25513393	0.82570004	0.71896553	0.9575593	1.0	4977
GOMF_OXIDOREDUCTASE_ACTIVITY_ACTING_ON_PAIRED_DONORS_WITH_INCORPORATION_OR_REDUCTION_OF_MOLECULAR_OXYGEN_REDUCED_FLAVIN_OR_FLAVOPROTEIN_AS_ONE_DONOR_AND_INCORPORATION_OF_ONE_ATOM_OF_OXYGEN	72	0.21382108	0.8221062	0.79617834	0.96209365	1.0	6395
GOMF_CALCIUM_ACTIVATED_CATION_CHANNEL_ACTIVITY	25	0.26569128	0.81731397	0.7157025	0.9691143	1.0	1707
GOMF_CALCIUM_RELEASE_CHANNEL_ACTIVITY	17	0.2930083	0.81254315	0.7186441	0.975594	1.0	1439
GOMF_QUINONE_BINDING	17	0.29248804	0.81194985	0.7087542	0.97420996	1.0	6737
GOMF_STEROL_TRANSPORTER_ACTIVITY	33	0.24868171	0.8112785	0.7495854	0.9730783	1.0	5340
GOMF_HISTONE_BINDING	239	0.17946029	0.811276	0.9037433	0.9705983	1.0	5376
GOMF_CARBOXYLESTERASE_ACTIVITY	19	0.2822019	0.8102577	0.7192691	0.9699742	1.0	6619
GOMF_PEPTIDASE_ACTIVATOR_ACTIVITY	61	0.22171384	0.8088074	0.80650157	0.97021085	1.0	5140
GOMF_ACID_AMINO_ACID_LIGASE_ACTIVITY	21	0.27635628	0.80793417	0.7310231	0.9693909	1.0	3218
GOMF_EXONUCLEASE_ACTIVITY_ACTIVE_WITH_EITHER_RIBO_OR_DEOXYRIBONUCLEIC_ACIDS_AND_PRODUCING_5_PHOSPHOMONOESTERS	53	0.22573598	0.80660796	0.8025078	0.9694707	1.0	4962
GOMF_NUCLEOTIDYLTRANSFERASE_ACTIVITY	138	0.18928525	0.8057584	0.8691176	0.9686816	1.0	4567
GOMF_ARACHIDONIC_ACID_MONOOXYGENASE_ACTIVITY	44	0.23025128	0.8024973	0.7937008	0.97219706	1.0	995
GOMF_NAD_RETINOL_DEHYDROGENASE_ACTIVITY	27	0.2566074	0.80203956	0.75879395	0.9706026	1.0	6306
GOMF_RNA_POLYMERASE_II_GENERAL_TRANSCRIPTION_INITIATION_FACTOR_ACTIVITY	36	0.23973593	0.8004319	0.7809365	0.9711307	1.0	6934
GOMF_CALCIUM_DEPENDENT_PHOSPHOLIPASE_A2_ACTIVITY	16	0.29723546	0.8001967	0.7458194	0.969131	1.0	1430
GOMF_LIPID_TRANSFER_ACTIVITY	50	0.22193944	0.7993394	0.7893916	0.9682614	1.0	5587
GOMF_NEUROTRANSMITTER_BINDING	22	0.26538205	0.7982432	0.7342767	0.96785694	1.0	371
GOMF_MITOGEN_ACTIVATED_PROTEIN_KINASE_BINDING	34	0.24171087	0.7982129	0.7853403	0.96551794	1.0	6878
GOMF_TOXIC_SUBSTANCE_BINDING	16	0.2917577	0.7975897	0.77117115	0.964264	1.0	776
GOMF_HISTONE_H4_ACETYLTRANSFERASE_ACTIVITY	23	0.26650253	0.7966319	0.7307692	0.96350694	1.0	407
GOMF_HYDROLASE_ACTIVITY_ACTING_ON_GLYCOSYL_BONDS	133	0.18912418	0.7958214	0.88375556	0.9625457	1.0	6235
GOMF_OXIDOREDUCTASE_ACTIVITY_ACTING_ON_A_SULFUR_GROUP_OF_DONORS	51	0.22436324	0.7957256	0.8112	0.96036834	1.0	4049
GOMF_ENDONUCLEASE_ACTIVITY_ACTIVE_WITH_EITHER_RIBO_OR_DEOXYRIBONUCLEIC_ACIDS_AND_PRODUCING_5_PHOSPHOMONOESTERS	39	0.23188376	0.7947459	0.8	0.9596295	1.0	5870
GOMF_ORGANOPHOSPHATE_ESTER_TRANSMEMBRANE_TRANSPORTER_ACTIVITY	35	0.24281724	0.79303396	0.77666664	0.9602712	1.0	5971
GOMF_GDP_DISSOCIATION_INHIBITOR_ACTIVITY	16	0.29356217	0.79136026	0.7612208	0.9606864	1.0	37
GOMF_FERROUS_IRON_BINDING	32	0.24555054	0.78757524	0.76947534	0.9644932	1.0	5551
GOMF_HISTONE_H4_METHYLTRANSFERASE_ACTIVITY	15	0.2936315	0.7863738	0.75043327	0.9641696	1.0	4959
GOMF_NEUROTRANSMITTER_RECEPTOR_REGULATOR_ACTIVITY	26	0.25400352	0.7842461	0.7916667	0.9651922	1.0	8416
GOMF_LYSOPHOSPHOLIPID_ACYLTRANSFERASE_ACTIVITY	19	0.273784	0.78141034	0.7772194	0.9674685	1.0	10517
GOMF_DEMETHYLASE_ACTIVITY	43	0.22581147	0.7801993	0.828479	0.9670516	1.0	4961
GOMF_TRANSCRIPTION_COACTIVATOR_ACTIVITY	259	0.1708081	0.7787129	0.972	0.9669921	1.0	6659
GOMF_GROWTH_FACTOR_ACTIVITY	146	0.18167125	0.7778721	0.9040903	0.96589845	1.0	5456
GOMF_MAP_KINASE_PHOSPHATASE_ACTIVITY	18	0.27303573	0.7769821	0.7818182	0.964913	1.0	5806
GOMF_FILAMIN_BINDING	17	0.27423197	0.7736242	0.7539267	0.9677935	1.0	5462
GOMF_NARROW_PORE_CHANNEL_ACTIVITY	18	0.2766603	0.77180815	0.79227054	0.96822894	1.0	8014
GOMF_PROTEIN_LYSINE_N_METHYLTRANSFERASE_ACTIVITY	56	0.21046555	0.767387	0.86412215	0.97241247	1.0	4959
GOMF_ENDONUCLEASE_ACTIVITY	118	0.18474932	0.75890344	0.9139633	0.98216116	1.0	6036
GOMF_UBIQUITINATION_LIKE_MODIFICATION_DEPENDENT_PROTEIN_BINDING	20	0.25448108	0.7558494	0.80836236	0.98416024	1.0	1096
GOMF_ACID_THIOL_LIGASE_ACTIVITY	29	0.23736876	0.75552714	0.8064516	0.98223865	1.0	8447
GOMF_WNT_RECEPTOR_ACTIVITY	17	0.27036697	0.75453323	0.7919708	0.98133206	1.0	291
GOMF_UBIQUITIN_PROTEIN_TRANSFERASE_REGULATOR_ACTIVITY	28	0.24131663	0.7544062	0.83756346	0.9792066	1.0	5852
GOMF_PROTEIN_HORMONE_RECEPTOR_ACTIVITY	21	0.26393718	0.754404	0.8030303	0.97692317	1.0	3535
GOMF_NUCLEASE_ACTIVITY	200	0.16827264	0.74840176	0.96575344	0.9826116	1.0	6061
GOMF_TRANSFERASE_ACTIVITY_TRANSFERRING_ALKYL_OR_ARYL_OTHER_THAN_METHYL_GROUPS	61	0.20148101	0.7468267	0.88727856	0.9822556	1.0	1049
GOMF_PEPTIDOGLYCAN_BINDING	19	0.26042342	0.7458655	0.79396987	0.98115456	1.0	5229
GOMF_PRE_MRNA_BINDING	38	0.22490421	0.74575776	0.85737437	0.9790024	1.0	4392
GOMF_GTP_DEPENDENT_PROTEIN_BINDING	24	0.24562022	0.7417555	0.835	0.9817388	1.0	6270
GOMF_TRNA_BINDING	76	0.1921008	0.7387566	0.9039039	0.98321277	1.0	3402
GOMF_DNA_NUCLEASE_ACTIVITY	60	0.20064917	0.736396	0.8929664	0.98382336	1.0	4523
GOMF_ACETYLGLUCOSAMINYLTRANSFERASE_ACTIVITY	47	0.20995773	0.7352506	0.875	0.9829578	1.0	5346
GOMF_MITOGEN_ACTIVATED_PROTEIN_KINASE_KINASE_BINDING	20	0.24797632	0.730651	0.8559322	0.98608536	1.0	2564
GOMF_NADH_DEHYDROGENASE_ACTIVITY	17	0.26130304	0.7285705	0.8406305	0.98615026	1.0	5478
GOMF_G_PROTEIN_BETA_SUBUNIT_BINDING	23	0.24230745	0.7277006	0.83959043	0.9848499	1.0	45
GOMF_UDP_GLYCOSYLTRANSFERASE_ACTIVITY	140	0.17270736	0.72642857	0.9702703	0.9839805	1.0	4505
GOMF_MANNOSE_BINDING	33	0.22098921	0.7257764	0.87460315	0.9824779	1.0	1391
GOMF_STRUCTURAL_CONSTITUENT_OF_MUSCLE	21	0.24485816	0.7251839	0.843594	0.9808948	1.0	4684
GOMF_TRANSLATION_ELONGATION_FACTOR_ACTIVITY	17	0.25634807	0.7194726	0.840604	0.98473483	1.0	3402
GOMF_EXCITATORY_EXTRACELLULAR_LIGAND_GATED_MONOATOMIC_ION_CHANNEL_ACTIVITY	39	0.21435687	0.7154504	0.9067524	0.9866659	1.0	6622
GOMF_PROTEIN_SELF_ASSOCIATION	83	0.1824026	0.7148863	0.9349845	0.9850113	1.0	7690
GOMF_RNA_ENDONUCLEASE_ACTIVITY	65	0.19339995	0.7143154	0.9353383	0.9833458	1.0	8250
GOMF_HYDROLASE_ACTIVITY_HYDROLYZING_O_GLYCOSYL_COMPOUNDS	98	0.17558797	0.7072349	0.9744361	0.9880301	1.0	5521
GOMF_PHOSPHATIDYLCHOLINE_TRANSPORTER_ACTIVITY	20	0.24693988	0.7066028	0.8619469	0.98648024	1.0	4481
GOMF_RNA_NUCLEASE_ACTIVITY	120	0.16993737	0.7054351	0.9605839	0.9854593	1.0	6061
GOMF_INSULIN_LIKE_GROWTH_FACTOR_RECEPTOR_BINDING	16	0.2564128	0.7031695	0.8333333	0.9853495	1.0	4572
GOMF_PROTEIN_KINASE_C_ACTIVITY	16	0.25322512	0.69853264	0.8584559	0.98726195	1.0	1743
GOMF_RNA_METHYLTRANSFERASE_ACTIVITY	61	0.18983924	0.69779676	0.9344512	0.98570204	1.0	3354
GOMF_CORECEPTOR_ACTIVITY	40	0.20551595	0.69475657	0.9376947	0.98612267	1.0	3346
GOMF_OXIDOREDUCTASE_ACTIVITY_ACTING_ON_SINGLE_DONORS_WITH_INCORPORATION_OF_MOLECULAR_OXYGEN	26	0.22094369	0.6936739	0.8817734	0.98490757	1.0	1135
GOMF_GLUTATHIONE_PEROXIDASE_ACTIVITY	24	0.22678101	0.68422997	0.8863233	0.99025446	1.0	9625
GOMF_PHOSPHOTRANSFERASE_ACTIVITY_PHOSPHATE_GROUP_AS_ACCEPTOR	30	0.21225101	0.6827825	0.9216	0.9891707	1.0	4245
GOMF_RECEPTOR_SERINE_THREONINE_KINASE_BINDING	31	0.2103186	0.6732375	0.9187817	0.99435705	1.0	5234
GOMF_ALDO_KETO_REDUCTASE_NADP_ACTIVITY	32	0.20358607	0.67226356	0.91056913	0.9928879	1.0	2735
GOMF_STRUCTURAL_CONSTITUENT_OF_NUCLEAR_PORE	22	0.22706664	0.6699282	0.8877888	0.99239826	1.0	9038
GOMF_BMP_BINDING	20	0.23088917	0.66876507	0.89726025	0.9910742	1.0	1790
GOMF_LIGAND_GATED_CALCIUM_CHANNEL_ACTIVITY	26	0.2187863	0.66509545	0.9044369	0.9913921	1.0	1439
GOMF_LOW_DENSITY_LIPOPROTEIN_PARTICLE_BINDING	17	0.23866515	0.66208774	0.8818493	0.9912143	1.0	8069
GOMF_METHYLATION_DEPENDENT_PROTEIN_BINDING	76	0.1701109	0.6598404	0.975976	0.99041706	1.0	3320
GOMF_ALPHA_ACTININ_BINDING	30	0.20508012	0.64971	0.93874174	0.9943509	1.0	5766
GOMF_PENTOSYLTRANSFERASE_ACTIVITY	51	0.18360399	0.64959216	0.97007877	0.9922998	1.0	3044
GOMF_WW_DOMAIN_BINDING	25	0.21121377	0.6482547	0.9378981	0.9909627	1.0	4342
GOMF_RNA_ENDONUCLEASE_ACTIVITY_PRODUCING_5_PHOSPHOMONOESTERS	29	0.20208114	0.6406634	0.9315526	0.99301344	1.0	5870
GOMF_CALCIUM_DEPENDENT_PROTEIN_KINASE_ACTIVITY	24	0.20814493	0.63831246	0.9254457	0.9921654	1.0	7323
GOMF_G_PROTEIN_COUPLED_GLUTAMATE_RECEPTOR_BINDING	15	0.23535536	0.636003	0.92086333	0.9912499	1.0	4683
GOMF_TRIGLYCERIDE_LIPASE_ACTIVITY	20	0.21780913	0.6266749	0.9425676	0.9936484	1.0	6014
GOMF_SUGAR_TRANSMEMBRANE_TRANSPORTER_ACTIVITY	27	0.20153826	0.6263215	0.9447236	0.9916761	1.0	2632
GOMF_EXOGENOUS_PROTEIN_BINDING	44	0.17372757	0.6081023	0.98392284	0.99716634	1.0	7620
GOMF_PROTEIN_LIPID_COMPLEX_BINDING	30	0.18646085	0.5957987	0.9650582	0.99948627	1.0	7177
GOMF_FMN_BINDING	15	0.22333433	0.5911095	0.95166665	0.99882096	1.0	1987
GOMF_2_IRON_2_SULFUR_CLUSTER_BINDING	25	0.19014478	0.58761185	0.9712838	0.9977877	1.0	2952
GOMF_CALCIUM_DEPENDENT_CYSTEINE_TYPE_ENDOPEPTIDASE_ACTIVITY	15	0.2122668	0.57633716	0.94827586	0.99898255	1.0	2254
GOMF_ESTROGEN_16_ALPHA_HYDROXYLASE_ACTIVITY	16	0.20591155	0.5723086	0.9719472	0.997936	1.0	671
GOMF_GALACTOSYLTRANSFERASE_ACTIVITY	28	0.182618	0.56943107	0.9746032	0.99652314	1.0	5472
GOMF_TRANSMEMBRANE_RECEPTOR_PROTEIN_TYROSINE_KINASE_ACTIVATOR_ACTIVITY	19	0.19438465	0.5654375	0.96712804	0.9953565	1.0	4572
GOMF_CULLIN_FAMILY_PROTEIN_BINDING	27	0.18354437	0.5640563	0.979346	0.99359506	1.0	9080
GOMF_CYCLIN_BINDING	34	0.16965057	0.5568638	0.9950331	0.99308044	1.0	56
GOMF_HEXOSAMINIDASE_ACTIVITY	18	0.19371356	0.55525714	0.97208536	0.9913563	1.0	4505
GOMF_CATALYTIC_ACTIVITY_ACTING_ON_A_GLYCOPROTEIN	22	0.18564723	0.5521573	0.9737762	0.9898962	1.0	8194
GOMF_MECHANOSENSITIVE_MONOATOMIC_ION_CHANNEL_ACTIVITY	17	0.19215955	0.540681	0.9808	0.9899907	1.0	5732
GOBP_REGULATION_OF_CATECHOLAMINE_METABOLIC_PROCESS	25	0.4076242	12417873	0.17845118	0.7739998	1.0	1416
GOBP_AROMATIC_AMINO_ACID_FAMILY_CATABOLIC_PROCESS	15	0.44452003	12413018	0.19508196	0.77451	1.0	6141
GOBP_NEGATIVE_REGULATION_OF_PRODUCTION_OF_MOLECULAR_MEDIATOR_OF_IMMUNE_RESPONSE	48	0.35280147	12409121	0.16692914	0.7744832	1.0	5362
GOBP_FIBRINOLYSIS	21	0.42518887	12405919	0.197615	0.7742634	1.0	3557
GOBP_ENDOCRINE_HORMONE_SECRETION	71	0.3285772	12403667	0.1367647	0.7737275	1.0	8175
GOBP_GAS_TRANSPORT	18	0.44057322	12399516	0.20695364	0.77395326	1.0	4487
GOBP_NEGATIVE_REGULATION_OF_IMMUNE_RESPONSE	232	0.27550173	12398027	0.080368906	0.773063	1.0	5362
GOBP_INTERMEDIATE_FILAMENT_ORGANIZATION	73	0.3281603	12397382	0.14285715	0.7717231	1.0	8580
GOBP_POSITIVE_REGULATION_OF_INTERLEUKIN_8_PRODUCTION	58	0.33689427	12394927	0.14968152	0.77117896	1.0	5498
GOBP_NEGATIVE_REGULATION_OF_LIPID_BIOSYNTHETIC_PROCESS	66	0.33108777	12390826	0.15241058	0.7714563	1.0	5079
GOBP_BRANCHING_INVOLVED_IN_SALIVARY_GLAND_MORPHOGENESIS	28	0.3956078	12388656	0.1703204	0.77084756	1.0	7427
GOBP_MONONUCLEAR_CELL_MIGRATION	189	0.28069663	12373738	0.09189189	0.7755735	1.0	5455
GOBP_REGULATION_OF_RNA_SPLICING	180	0.2840687	12372051	0.09153953	0.7747358	1.0	3978
GOBP_ORGANIC_HYDROXY_COMPOUND_BIOSYNTHETIC_PROCESS	245	0.27138266	12370356	0.06735751	0.7738733	1.0	5361
GOBP_ACTIVATED_T_CELL_PROLIFERATION	53	0.34578308	12366683	0.13957055	0.7738968	1.0	5840
GOBP_NATURAL_KILLER_CELL_ACTIVATION	124	0.29787618	12366439	0.11396012	0.77245295	1.0	4705
GOBP_ADIPOSE_TISSUE_DEVELOPMENT	68	0.3256865	1236377	0.14108527	0.772014	1.0	3701
GOBP_ESTABLISHMENT_OR_MAINTENANCE_OF_MONOPOLAR_CELL_POLARITY	26	0.3913403	12362694	0.1936	0.7709292	1.0	901
GOBP_T_CELL_MEDIATED_IMMUNITY	153	0.29020348	12362372	0.09618105	0.7695772	1.0	5497
GOBP_REACTIVE_OXYGEN_SPECIES_BIOSYNTHETIC_PROCESS	62	0.33110625	12360109	0.1388889	0.7690072	1.0	3305
GOBP_HUMORAL_IMMUNE_RESPONSE	266	0.27160367	12357967	0.074122235	0.76839066	1.0	4184
GOBP_PULMONARY_VALVE_MORPHOGENESIS	19	0.42554158	12353107	0.18118466	0.7688978	1.0	1806
GOBP_LYMPHOCYTE_CHEMOTAXIS	54	0.3445748	12351238	0.15865384	0.76820177	1.0	3022
GOBP_REGULATION_OF_NATURAL_KILLER_CELL_MEDIATED_IMMUNITY	85	0.31507868	12349863	0.13149847	0.7672327	1.0	3799
GOBP_EOSINOPHIL_MIGRATION	26	0.40301856	12349201	0.19730185	0.76600665	1.0	3245
GOBP_NEGATIVE_REGULATION_OF_INFLAMMATORY_RESPONSE	166	0.28460905	12344918	0.10027473	0.76633906	1.0	5551
GOBP_GLYCEROPHOSPHOLIPID_CATABOLIC_PROCESS	34	0.3702273	12341613	0.1557789	0.7661747	1.0	3894
GOBP_RENAL_WATER_HOMEOSTASIS	17	0.45346564	12340509	0.19831933	0.7651692	1.0	4387
GOBP_EMBRYONIC_SKELETAL_SYSTEM_MORPHOGENESIS	109	0.3033264	1233959	0.11320755	0.7640676	1.0	5404
GOBP_ORGANIC_ANION_TRANSPORT	432	0.25694028	12339228	0.051373955	0.7627449	1.0	5026
GOBP_POSITIVE_REGULATION_OF_IMMUNE_EFFECTOR_PROCESS	299	0.2649867	12335885	0.062337663	0.7626274	1.0	6070
GOBP_ADAPTIVE_IMMUNE_RESPONSE_BASED_ON_SOMATIC_RECOMBINATION_OF_IMMUNE_RECEPTORS_BUILT_FROM_IMMUNOGLOBULIN_SUPERFAMILY_DOMAINS	370	0.25965068	12331663	0.043422733	0.76296437	1.0	5362
GOBP_POSITIVE_REGULATION_OF_TRANSLATIONAL_INITIATION	23	0.40259558	12327751	0.18877551	0.763142	1.0	2923
GOBP_ACROSOME_ASSEMBLY	30	0.38446173	12317933	0.2026578	0.7656789	1.0	1754
GOBP_REGULATION_OF_LEUKOCYTE_APOPTOTIC_PROCESS	107	0.30609876	12315493	0.11781609	0.76518923	1.0	5101
GOBP_CHONDROCYTE_DEVELOPMENT	35	0.36992982	12308629	0.17558528	0.7667315	1.0	5071
GOBP_REGULATION_OF_APOPTOTIC_PROCESS_INVOLVED_IN_DEVELOPMENT	16	0.4461281	12307361	0.20689656	0.76581275	1.0	7215
GOBP_MONOCYTE_DIFFERENTIATION	30	0.38441834	12303464	0.18959731	0.7660993	1.0	1518
GOBP_POSITIVE_REGULATION_OF_TYPE_2_IMMUNE_RESPONSE	18	0.44112703	1229865	0.21440823	0.76664567	1.0	5650
GOBP_PLATELET_ACTIVATION	95	0.30577353	12286223	0.14181286	0.77056533	1.0	6180
GOBP_REGULATION_OF_HEAT_GENERATION	16	0.42443663	12285451	0.20446736	0.7694226	1.0	6067
GOBP_MYELOID_LEUKOCYTE_DIFFERENTIATION	261	0.2706471	12285401	0.077225134	0.7679851	1.0	5471
GOBP_REGULATION_OF_LYMPHOCYTE_CHEMOTAXIS	22	0.41444632	12281929	0.18791947	0.7680961	1.0	2934
GOBP_INTESTINAL_LIPID_ABSORPTION	22	0.413216	12281733	0.20521739	0.76671475	1.0	5340
GOBP_REGULATION_OF_LOW_DENSITY_LIPOPROTEIN_PARTICLE_CLEARANCE	15	0.45671383	12277874	0.21302816	0.76696265	1.0	8560
GOBP_POSITIVE_REGULATION_OF_NATURAL_KILLER_CELL_MEDIATED_IMMUNITY	60	0.33616263	12272725	0.18578352	0.7677069	1.0	7179
GOBP_POSITIVE_REGULATION_OF_LEUKOCYTE_PROLIFERATION	194	0.28203917	12269646	0.10497238	0.7676735	1.0	5543
GOBP_MACROPHAGE_MIGRATION	67	0.3258596	12260356	0.17302053	0.77031356	1.0	5949
GOBP_POSITIVE_REGULATION_OF_EPITHELIAL_CELL_DIFFERENTIATION	62	0.33234417	12256483	0.17292006	0.7704857	1.0	4826
GOBP_INNATE_IMMUNE_RESPONSE_ACTIVATING_SIGNALING_PATHWAY	241	0.27104962	12251114	0.085978836	0.77132124	1.0	5523
GOBP_MOLTING_CYCLE	140	0.29196364	12246188	0.11347517	0.7720569	1.0	7260
GOBP_CELL_FATE_COMMITMENT	300	0.2633906	1224382	0.07496823	0.7716222	1.0	5993
GOBP_NATURAL_KILLER_CELL_DIFFERENTIATION	35	0.36682066	1224075	0.15676567	0.7715717	1.0	4633
GOBP_KERATINOCYTE_DEVELOPMENT	17	0.4379241	12225152	0.2125	0.77677655	1.0	988
GOBP_METANEPHRIC_NEPHRON_EPITHELIUM_DEVELOPMENT	20	0.42134807	12223972	0.17965023	0.7757891	1.0	2576
GOBP_CELLULAR_RESPONSE_TO_PH	24	0.3988988	12223557	0.19861831	0.77451587	1.0	4050
GOBP_NEGATIVE_REGULATION_OF_CHEMOTAXIS	58	0.32735714	12212313	0.16271722	0.7778902	1.0	2161
GOBP_VENTRICULAR_CARDIAC_MUSCLE_CELL_MEMBRANE_REPOLARIZATION	24	0.40193087	12211883	0.19155844	0.77664375	1.0	2121
GOBP_3_UTR_MEDIATED_MRNA_DESTABILIZATION	17	0.43646932	12207689	0.2044293	0.776999	1.0	5689
GOBP_TISSUE_HOMEOSTASIS	279	0.26633352	1218432	0.09115282	0.7854791	1.0	6064
GOBP_IMMUNE_RESPONSE_REGULATING_SIGNALING_PATHWAY	437	0.25316188	12183557	0.054545455	0.7843145	1.0	5523
GOBP_PROSTANOID_BIOSYNTHETIC_PROCESS	31	0.37553793	12182856	0.20064725	0.78317726	1.0	3304
GOBP_EOSINOPHIL_CHEMOTAXIS	22	0.41086468	1218245	0.2170139	0.78191537	1.0	3022
GOBP_TORC1_SIGNALING	96	0.3038665	12179711	0.13576642	0.7816294	1.0	1614
GOBP_MYELOID_LEUKOCYTE_ACTIVATION	274	0.2660642	12179594	0.08571429	0.78026253	1.0	5675
GOBP_INTRINSIC_APOPTOTIC_SIGNALING_PATHWAY_BY_P53_CLASS_MEDIATOR	86	0.31086877	12178909	0.14985164	0.77915776	1.0	5454
GOBP_EMBRYONIC_PLACENTA_DEVELOPMENT	118	0.29421124	12178531	0.12790698	0.7778984	1.0	3774
GOBP_ENTRY_INTO_HOST	99	0.30041394	12176597	0.14306569	0.77727205	1.0	3137
GOBP_LYMPHOCYTE_APOPTOTIC_PROCESS	99	0.30625764	12174135	0.1509716	0.77693737	1.0	5543
GOBP_REGULATION_OF_CELL_MATRIX_ADHESION	126	0.29253176	12174114	0.1305638	0.77555025	1.0	3614
GOBP_PHOSPHATIDYLCHOLINE_METABOLIC_PROCESS	61	0.33100605	12173909	0.18153365	0.77423626	1.0	4952
GOBP_T_CELL_HOMEOSTASIS	54	0.33710486	12165717	0.1676923	0.7761943	1.0	5543
GOBP_CAMERA_TYPE_EYE_PHOTORECEPTOR_CELL_DIFFERENTIATION	39	0.35373726	12156295	0.19117647	0.7787073	1.0	3925
GOBP_MYELOID_LEUKOCYTE_MEDIATED_IMMUNITY	147	0.28563052	12154584	0.112068966	0.7781154	1.0	7595
GOBP_PYRIMIDINE_NUCLEOTIDE_METABOLIC_PROCESS	40	0.35553268	12145432	0.18494272	0.7806159	1.0	2705
GOBP_NEGATIVE_REGULATION_OF_VASCULATURE_DEVELOPMENT	110	0.29616192	12145036	0.13788098	0.7794066	1.0	3278
GOBP_REGULATION_OF_T_CELL_MEDIATED_IMMUNITY	109	0.29788536	12142147	0.13254787	0.77929705	1.0	5497
GOBP_RESPONSE_TO_PROSTAGLANDIN	27	0.39594883	12133683	0.20063694	0.7816496	1.0	8049
GOBP_PHOSPHATIDYLSERINE_METABOLIC_PROCESS	21	0.41830584	12133404	0.20189275	0.7803586	1.0	620
GOBP_POSITIVE_REGULATION_OF_ALPHA_BETA_T_CELL_DIFFERENTIATION	53	0.3340395	12132246	0.17901234	0.7795033	1.0	7616
GOBP_POSITIVE_REGULATION_OF_B_CELL_PROLIFERATION	46	0.3472432	1213141	0.17619048	0.77846956	1.0	4627
GOBP_ACTIN_FILAMENT_SEVERING	17	0.43861297	12128743	0.2322357	0.7782481	1.0	3338
GOBP_SEGMENTATION	119	0.29455465	12124283	0.13294798	0.7786604	1.0	7793
GOBP_POSITIVE_REGULATION_OF_CELL_CYCLE_G2_M_PHASE_TRANSITION	32	0.376269	12120752	0.19349593	0.7787472	1.0	5454
GOBP_ORGANIC_HYDROXY_COMPOUND_CATABOLIC_PROCESS	56	0.3330064	12103281	0.16640502	0.7848003	1.0	4161
GOBP_TISSUE_MIGRATION	329	0.2584314	12102418	0.0754717	0.78381294	1.0	4530
GOBP_PHARYNGEAL_SYSTEM_DEVELOPMENT	32	0.37711322	12099125	0.19639935	0.78371155	1.0	4285
GOBP_NEGATIVE_REGULATION_OF_HYDROLASE_ACTIVITY	342	0.25894943	12093604	0.087173104	0.78471404	1.0	5318
GOBP_ALPHA_AMINO_ACID_CATABOLIC_PROCESS	76	0.3129792	12086574	0.1633282	0.78630155	1.0	2821
GOBP_POSITIVE_REGULATION_OF_DEFENSE_RESPONSE	498	0.2508353	12084085	0.055155877	0.7860144	1.0	5731
GOBP_POSITIVE_REGULATION_OF_STEROID_BIOSYNTHETIC_PROCESS	29	0.3768551	12080526	0.20504202	0.7861592	1.0	3193
GOBP_REGULATION_OF_PLATELET_AGGREGATION	24	0.39675674	12078657	0.2431562	0.78562194	1.0	5318
GOBP_GLIOGENESIS	390	0.25617084	12075678	0.07063197	0.7854705	1.0	6162
GOBP_CELL_CELL_SIGNALING_BY_WNT	454	0.25287002	12073509	0.050847456	0.78504986	1.0	5179
GOBP_NEGATIVE_REGULATION_OF_CARTILAGE_DEVELOPMENT	33	0.36550367	12058947	0.18225807	0.78983265	1.0	4650
GOBP_EMBRYONIC_SKELETAL_SYSTEM_DEVELOPMENT	147	0.2796629	12051884	0.13342696	0.79147965	1.0	5404
GOBP_GLAND_DEVELOPMENT	481	0.24928784	12051542	0.069711536	0.7902498	1.0	5503
GOBP_CELLULAR_RESPONSE_TO_LEPTIN_STIMULUS	16	0.44587457	12048379	0.23193277	0.79029024	1.0	3925
GOBP_ANTIGEN_PROCESSING_AND_PRESENTATION	118	0.29331666	12042419	0.12816691	0.7914223	1.0	3729
GOBP_LEUKOCYTE_DEGRANULATION	94	0.30178505	12039491	0.14670658	0.7912868	1.0	3245
GOBP_NEGATIVE_REGULATION_OF_LIPID_LOCALIZATION	60	0.32729182	12038919	0.19344263	0.7901447	1.0	7213
GOBP_GLYCEROLIPID_CATABOLIC_PROCESS	66	0.32624313	12038325	0.16066065	0.7890456	1.0	3894
GOBP_MULTICELLULAR_ORGANISMAL_MOVEMENT	61	0.3226318	12024515	0.19871795	0.7937454	1.0	2620
GOBP_NEGATIVE_REGULATION_OF_TRANSCRIPTION_REGULATORY_REGION_DNA_BINDING	17	0.4298643	12024344	0.24373956	0.7924668	1.0	5373
GOBP_NEGATIVE_REGULATION_OF_AUTOPHAGY	80	0.31077862	12021297	0.16740088	0.79242843	1.0	4163
GOBP_POSITIVE_REGULATION_OF_MYOBLAST_PROLIFERATION	18	0.43560562	12017708	0.22735043	0.79262185	1.0	4217
GOBP_REGULATION_OF_MRNA_METABOLIC_PROCESS	288	0.26136342	12012982	0.08909574	0.7932686	1.0	2544
GOBP_CELLULAR_RESPONSE_TO_PROSTAGLANDIN_STIMULUS	20	0.4163617	12010921	0.25043783	0.79283476	1.0	8049
GOBP_CATECHOL_CONTAINING_COMPOUND_BIOSYNTHETIC_PROCESS	27	0.39173657	12010854	0.21212122	0.7915299	1.0	8048
GOBP_OLIGODENDROCYTE_DEVELOPMENT	48	0.33941126	12005835	0.1797005	0.7923993	1.0	4358
GOBP_T_CELL_DIFFERENTIATION_INVOLVED_IN_IMMUNE_RESPONSE	84	0.30645332	11992865	0.16815476	0.79664624	1.0	6648
GOBP_REGULATION_OF_CHROMATIN_ORGANIZATION	50	0.33837005	11991903	0.18739353	0.79570055	1.0	5309
GOBP_METANEPHRIC_EPITHELIUM_DEVELOPMENT	25	0.38879797	11991463	0.22425249	0.7945875	1.0	3193
GOBP_MODULATION_BY_SYMBIONT_OF_ENTRY_INTO_HOST	54	0.33008152	11987917	0.18363939	0.79478234	1.0	2361
GOBP_POSITIVE_REGULATION_OF_CELL_GROWTH_INVOLVED_IN_CARDIAC_MUSCLE_CELL_DEVELOPMENT	18	0.41688618	11984249	0.2358804	0.79506636	1.0	3652
GOBP_NEGATIVE_REGULATION_OF_ALPHA_BETA_T_CELL_PROLIFERATION	16	0.42786238	11982636	0.256993	0.79443926	1.0	22
GOBP_FIBROBLAST_MIGRATION	74	0.3105508	11982383	0.17301588	0.7932264	1.0	2715
GOBP_NEGATIVE_REGULATION_OF_SYSTEMIC_ARTERIAL_BLOOD_PRESSURE	31	0.37725243	1197676	0.20294599	0.794226	1.0	4359
GOBP_NEGATIVE_REGULATION_OF_CELL_FATE_COMMITMENT	15	0.4462854	1197574	0.23697479	0.7933164	1.0	1627
GOBP_ALPHA_BETA_T_CELL_DIFFERENTIATION	138	0.28464618	11968256	0.1602289	0.79508054	1.0	6648
GOBP_RESPONSE_TO_BMP	175	0.27320877	11967576	0.12656467	0.79405606	1.0	5913
GOBP_MAMMARY_GLAND_DEVELOPMENT	161	0.27593854	11955004	0.13773315	0.79791397	1.0	4716
GOBP_REGULATION_OF_RECEPTOR_SIGNALING_PATHWAY_VIA_STAT	135	0.2849985	11952859	0.15965167	0.7974795	1.0	4529
GOBP_MEGAKARYOCYTE_DIFFERENTIATION	50	0.33446044	11949974	0.20126782	0.79739547	1.0	5373
GOBP_REGULATION_OF_BEHAVIOR	106	0.29768482	11940808	0.16212338	0.7999374	1.0	5842
GOBP_EXTRACELLULAR_MATRIX_DISASSEMBLY	37	0.35865247	11939697	0.22019868	0.79909354	1.0	3933
GOBP_NEGATIVE_REGULATION_OF_RNA_SPLICING	28	0.37896836	11938801	0.21247892	0.7981468	1.0	5125
GOBP_POSITIVE_REGULATION_OF_CELL_ADHESION_MEDIATED_BY_INTEGRIN	22	0.40188113	11935387	0.2359932	0.7982916	1.0	3933
GOBP_MOLTING_CYCLE_PROCESS	121	0.28752905	11919101	0.13629842	0.8039707	1.0	4231
GOBP_GLAND_MORPHOGENESIS	158	0.27658436	11916527	0.14840499	0.803739	1.0	6332
GOBP_PROTEIN_RNA_COMPLEX_ORGANIZATION	174	0.27313033	11915781	0.12859097	0.8027742	1.0	5499
GOBP_REGULATION_OF_POLYSACCHARIDE_METABOLIC_PROCESS	49	0.33405754	1191261	0.20504732	0.80277026	1.0	3860
GOBP_VENTRICULAR_CARDIAC_MUSCLE_TISSUE_DEVELOPMENT	68	0.31239974	11909459	0.18711656	0.802803	1.0	4172
GOBP_LENS_DEVELOPMENT_IN_CAMERA_TYPE_EYE	90	0.2995124	11908792	0.17105263	0.80176634	1.0	1866
GOBP_DENDRITIC_CELL_DIFFERENTIATION	43	0.3432316	1190497	0.21533442	0.8020462	1.0	5448
GOBP_RENAL_SYSTEM_VASCULATURE_DEVELOPMENT	28	0.37733993	11903535	0.21243523	0.80135894	1.0	3457
GOBP_PURINERGIC_NUCLEOTIDE_RECEPTOR_SIGNALING_PATHWAY	15	0.4400098	11900264	0.25520834	0.80142736	1.0	5386
GOBP_NEGATIVE_REGULATION_OF_TISSUE_REMODELING	29	0.3720485	11896756	0.21639344	0.8015691	1.0	5318
GOBP_PROTEIN_LOCALIZATION_TO_ENDOSOME	28	0.38491675	11891664	0.22027972	0.80241877	1.0	5720
GOBP_ORGANIC_ACID_TRANSPORT	362	0.252939	11891487	0.08050314	0.8012086	1.0	5026
GOBP_INTRINSIC_APOPTOTIC_SIGNALING_PATHWAY	321	0.2549517	11890638	0.10219923	0.8002966	1.0	5234
GOBP_INNER_EAR_MORPHOGENESIS	122	0.28428766	11877708	0.16240601	0.804462	1.0	6334
GOBP_CYTOKINE_PRODUCTION_INVOLVED_IN_INFLAMMATORY_RESPONSE	67	0.31855264	11877279	0.20089285	0.80335706	1.0	5523
GOBP_CYTOKINE_PRODUCTION_INVOLVED_IN_IMMUNE_RESPONSE	173	0.27127716	11874768	0.13714285	0.8030823	1.0	5362
GOBP_POSITIVE_REGULATION_OF_CELL_CELL_ADHESION	344	0.25300497	1187053	0.08470291	0.80355936	1.0	5543
GOBP_PLASMA_MEMBRANE_FUSION	28	0.3845308	11869603	0.2631579	0.80268663	1.0	8193
GOBP_GLUTAMINE_FAMILY_AMINO_ACID_BIOSYNTHETIC_PROCESS	15	0.4528657	11857668	0.26003492	0.80646116	1.0	5561
GOBP_REGULATION_OF_NON_CANONICAL_NF_KAPPAB_SIGNAL_TRANSDUCTION	100	0.29595596	11856723	0.15720524	0.8055976	1.0	5229
GOBP_TISSUE_REMODELING	211	0.26411843	11854194	0.13989638	0.80546135	1.0	6332
GOBP_NEGATIVE_REGULATION_OF_MRNA_PROCESSING	24	0.38817996	1185136	0.2257525	0.8054263	1.0	5125
GOBP_HYPERSENSITIVITY	38	0.35089317	1184877	0.21843003	0.80520076	1.0	4379
GOBP_CHEMOKINE_PRODUCTION	125	0.28546703	11845709	0.17561683	0.8052946	1.0	6332
GOBP_REGULATION_OF_PLASMINOGEN_ACTIVATION	16	0.43557015	11836864	0.24416517	0.8077422	1.0	1689
GOBP_ACTIVATION_OF_INNATE_IMMUNE_RESPONSE	273	0.25805292	11832649	0.11451398	0.8083219	1.0	5593
GOBP_REGULATION_OF_RETINOIC_ACID_RECEPTOR_SIGNALING_PATHWAY	18	0.4171549	11830251	0.23743501	0.808032	1.0	2929
GOBP_MIRNA_MEDIATED_GENE_SILENCING_BY_INHIBITION_OF_TRANSLATION	23	0.39181814	11814842	0.2487395	0.8133311	1.0	5008
GOBP_L_ALPHA_AMINO_ACID_TRANSMEMBRANE_TRANSPORT	69	0.3117424	11810554	0.19488817	0.8139261	1.0	5095
GOBP_REGULATION_OF_ANTIGEN_PROCESSING_AND_PRESENTATION	22	0.39484695	11810286	0.23841059	0.81275725	1.0	777
GOBP_DEFINITIVE_HEMOPOIESIS	25	0.38789704	11810211	0.22988506	0.81152445	1.0	5865
GOBP_LEUKOCYTE_MIGRATION_INVOLVED_IN_INFLAMMATORY_RESPONSE	25	0.3869409	11809517	0.24373956	0.8105354	1.0	5840
GOBP_RESPONSE_TO_INTERLEUKIN_1	96	0.29341644	11809236	0.17272727	0.80939066	1.0	5720
GOBP_POSITIVE_REGULATION_OF_TORC1_SIGNALING	52	0.32552165	11802428	0.19572368	0.8110671	1.0	1614
GOBP_POSITIVE_REGULATION_OF_STEROID_METABOLIC_PROCESS	39	0.35528263	11802039	0.2262295	0.8099706	1.0	5214
GOBP_PURINE_NUCLEOBASE_METABOLIC_PROCESS	23	0.38598585	11800056	0.23980424	0.809547	1.0	327
GOBP_TOR_SIGNALING	174	0.27168024	1179892	0.14637482	0.80876076	1.0	4056
GOBP_REGULATION_OF_CELL_KILLING	141	0.27958176	11795601	0.15450644	0.80896294	1.0	7179
GOBP_POSITIVE_REGULATION_OF_GLYCOGEN_METABOLIC_PROCESS	21	0.39721897	11787107	0.24570447	0.8113017	1.0	7342
GOBP_POSITIVE_REGULATION_OF_SUBSTRATE_ADHESION_DEPENDENT_CELL_SPREADING	41	0.3402673	117822	0.23987034	0.81219083	1.0	5919
GOBP_CARDIAC_CONDUCTION	67	0.31543505	11781986	0.2023988	0.8110473	1.0	2483
GOBP_VENTRICULAR_SEPTUM_DEVELOPMENT	82	0.30217507	11781019	0.21216618	0.8101783	1.0	6064
GOBP_REGULATION_OF_INNATE_IMMUNE_RESPONSE	456	0.24650706	11780567	0.0754491	0.8091213	1.0	5638
GOBP_NEGATIVE_REGULATION_OF_B_CELL_ACTIVATION	37	0.35249054	11779827	0.22765599	0.8081695	1.0	5021
GOBP_SKELETAL_SYSTEM_MORPHOGENESIS	265	0.2581796	11779666	0.13394018	0.8070038	1.0	5734
GOBP_REGULATION_OF_WNT_SIGNALING_PATHWAY	323	0.25250974	11779014	0.09974747	0.80604523	1.0	2441
GOBP_EPITHELIAL_CELL_CELL_ADHESION	16	0.4324423	11777315	0.26048952	0.8055384	1.0	1310
GOBP_POSITIVE_REGULATION_OF_LEUKOCYTE_CELL_CELL_ADHESION	293	0.25512126	11775085	0.12207792	0.8052902	1.0	5543
GOBP_NEUTROPHIL_DEGRANULATION	16	0.424412	11774148	0.26109216	0.8044462	1.0	6070
GOBP_MYELOID_CELL_DIFFERENTIATION	461	0.24579017	11771882	0.0894988	0.804129	1.0	5499
GOBP_RETINA_VASCULATURE_DEVELOPMENT_IN_CAMERA_TYPE_EYE	25	0.38695708	11768522	0.25675675	0.8043348	1.0	4194
GOBP_CELLULAR_RESPONSE_TO_EXTRACELLULAR_STIMULUS	263	0.25758	11766667	0.13157895	0.8039515	1.0	4153
GOBP_REGULATION_OF_PRODUCTION_OF_MOLECULAR_MEDIATOR_OF_IMMUNE_RESPONSE	224	0.26311645	11760372	0.14136125	0.80541414	1.0	5454
GOBP_NEGATIVE_REGULATION_OF_COAGULATION	48	0.32748437	11760365	0.22022839	0.80420625	1.0	5281
GOBP_REGULATION_OF_SYSTEMIC_ARTERIAL_BLOOD_PRESSURE	126	0.28186065	11758393	0.16690648	0.803802	1.0	4576
GOBP_PSEUDOPODIUM_ORGANIZATION	16	0.4301943	11751404	0.25641027	0.80548394	1.0	2927
GOBP_LYMPHOCYTE_MIGRATION	110	0.28864643	1175105	0.16618076	0.80445474	1.0	3474
GOBP_PHOTORECEPTOR_CELL_OUTER_SEGMENT_ORGANIZATION	15	0.44066766	1174903	0.27130434	0.80417114	1.0	5801
GOBP_POSITIVE_REGULATION_OF_INTERLEUKIN_1_BETA_PRODUCTION	58	0.32293957	11742904	0.21044303	0.8055366	1.0	5911
GOBP_SEROTONIN_SECRETION	18	0.41342017	11739147	0.25	0.80585665	1.0	6067
GOBP_RESPONSE_TO_FIBROBLAST_GROWTH_FACTOR	100	0.2890289	11736554	0.21028744	0.80578053	1.0	4474
GOBP_BASEMENT_MEMBRANE_ORGANIZATION	41	0.34308004	11735772	0.22295082	0.80491143	1.0	3198
GOBP_POSITIVE_REGULATION_OF_MYELINATION	26	0.38181448	11734965	0.22765599	0.80405325	1.0	4358
GOBP_EMBRYONIC_HINDLIMB_MORPHOGENESIS	35	0.3547114	11733273	0.21027288	0.8035309	1.0	3473
GOBP_REGULATION_OF_OSTEOCLAST_DIFFERENTIATION	89	0.29783067	11732093	0.19909503	0.8028183	1.0	5642
GOBP_INTRINSIC_APOPTOTIC_SIGNALING_PATHWAY_IN_RESPONSE_TO_DNA_DAMAGE	110	0.28812423	11717092	0.18573551	0.80801195	1.0	4490
GOBP_ENGULFMENT_OF_APOPTOTIC_CELL	15	0.4423343	11714135	0.2595819	0.80802035	1.0	8069
GOBP_NEGATIVE_REGULATION_OF_MYELOID_CELL_APOPTOTIC_PROCESS	24	0.38308674	11713716	0.25299147	0.8070231	1.0	5439
GOBP_REGULATION_OF_T_CELL_DIFFERENTIATION_IN_THYMUS	31	0.36624706	11712992	0.24067797	0.806107	1.0	4974
GOBP_T_CELL_MEDIATED_CYTOTOXICITY	69	0.31017664	11706083	0.19478528	0.8077833	1.0	5497
GOBP_ALDITOL_METABOLIC_PROCESS	25	0.38778442	11703525	0.25844595	0.8076284	1.0	1605
GOBP_ENDOCRINE_PROCESS	111	0.2869588	11702269	0.17460318	0.8069573	1.0	5989
GOBP_VENTRICULAR_TRABECULA_MYOCARDIUM_MORPHOGENESIS	17	0.42382163	11702132	0.24868652	0.80583704	1.0	1899
GOBP_ORGANISM_EMERGENCE_FROM_PROTECTIVE_STRUCTURE	38	0.3476844	11700786	0.23650794	0.8051874	1.0	3458
GOBP_PROTEIN_LOCALIZATION_TO_CHROMOSOME_CENTROMERIC_REGION	23	0.39040163	11699953	0.2296173	0.8043741	1.0	4093
GOBP_NEGATIVE_REGULATION_OF_GROWTH	261	0.25640535	11698693	0.15885417	0.80368775	1.0	4860
GOBP_CELL_ADHESION_MEDIATED_BY_INTEGRIN	88	0.29544818	11697108	0.19494048	0.80319166	1.0	3293
GOBP_REGULATION_OF_B_CELL_DIFFERENTIATION	39	0.3408435	11694125	0.23578595	0.80322	1.0	7855
GOBP_REVERSE_CHOLESTEROL_TRANSPORT	20	0.4061075	1169383	0.24196278	0.8021602	1.0	5004
GOBP_RESPONSE_TO_PH	44	0.33522835	11678218	0.23450586	0.8073067	1.0	4997
GOBP_RESPONSE_TO_COCAINE	43	0.34244132	11677512	0.24543947	0.8064358	1.0	4010
GOBP_SKELETAL_MUSCLE_ADAPTATION	23	0.3970081	11676856	0.25742576	0.8054954	1.0	3574
GOBP_NEGATIVE_REGULATION_OF_ENDOPEPTIDASE_ACTIVITY	173	0.26585755	11674143	0.14972527	0.8054865	1.0	5318
GOBP_RESPIRATORY_BURST	30	0.36776325	11670038	0.23372287	0.8059946	1.0	7273
GOBP_LYMPHOCYTE_ACTIVATION_INVOLVED_IN_IMMUNE_RESPONSE	212	0.2631737	11668906	0.14839572	0.8053241	1.0	7665
GOBP_NEGATIVE_REGULATION_OF_GLYCOPROTEIN_METABOLIC_PROCESS	16	0.4302186	11668164	0.27147767	0.804439	1.0	2827
GOBP_POLYOL_BIOSYNTHETIC_PROCESS	64	0.31520414	11661747	0.2243685	0.80582225	1.0	4576
GOBP_HORMONE_METABOLIC_PROCESS	235	0.26043501	11654582	0.1458886	0.807517	1.0	3193
GOBP_REGULATION_OF_OXIDATIVE_STRESS_INDUCED_INTRINSIC_APOPTOTIC_SIGNALING_PATHWAY	37	0.34717944	1164799	0.25203252	0.80909175	1.0	3585
GOBP_NEGATIVE_REGULATION_OF_BLOOD_PRESSURE	67	0.31289342	11647499	0.22036728	0.80813414	1.0	6212
GOBP_MULTICELLULAR_ORGANISM_GROWTH	223	0.25919312	1164293	0.14228724	0.80892676	1.0	3730
GOBP_POSITIVE_REGULATION_OF_DEVELOPMENTAL_GROWTH	220	0.25924525	11639507	0.14325842	0.80928385	1.0	3652
GOBP_POLYSACCHARIDE_CATABOLIC_PROCESS	30	0.36858732	11635275	0.25496688	0.8099477	1.0	3361
GOBP_REGULATION_OF_T_HELPER_17_CELL_DIFFERENTIATION	21	0.39876476	11625417	0.2611684	0.81280607	1.0	6381
GOBP_STEROL_METABOLIC_PROCESS	155	0.27094185	11621679	0.16457462	0.8131951	1.0	5137
GOBP_ESTABLISHMENT_OF_EPITHELIAL_CELL_POLARITY	40	0.34313866	11613122	0.23763955	0.815678	1.0	3073
GOBP_SPERMATID_DIFFERENTIATION	242	0.25737476	1161234	0.16666667	0.8148246	1.0	3758
GOBP_INNATE_IMMUNE_RESPONSE_ACTIVATING_CELL_SURFACE_RECEPTOR_SIGNALING_PATHWAY	81	0.29668164	11611949	0.22275642	0.8138368	1.0	5523
GOBP_CONNECTIVE_TISSUE_DEVELOPMENT	312	0.24898958	11609486	0.13906448	0.81363755	1.0	4471
GOBP_RESPONSE_TO_CORTICOSTEROID	104	0.28960758	11609143	0.20639534	0.8126462	1.0	6199
GOBP_ANTIVIRAL_INNATE_IMMUNE_RESPONSE	52	0.32513997	11608201	0.23274478	0.811887	1.0	5944
GOBP_NEGATIVE_REGULATION_OF_GLIOGENESIS	59	0.31023398	11607143	0.22087745	0.8111976	1.0	6971
GOBP_KILLING_OF_CELLS_OF_ANOTHER_ORGANISM	95	0.29070473	1160658	0.20457797	0.8103149	1.0	4100
GOBP_EXTRACELLULAR_VESICLE_BIOGENESIS	24	0.3831101	11605911	0.24410774	0.8094687	1.0	6100
GOBP_BONE_REMODELING	108	0.28615436	11603394	0.20865533	0.8093617	1.0	6964
GOBP_NEGATIVE_REGULATION_OF_INTRINSIC_APOPTOTIC_SIGNALING_PATHWAY_IN_RESPONSE_TO_DNA_DAMAGE	26	0.3715553	11602275	0.25201938	0.8087015	1.0	2614
GOBP_INTERLEUKIN_1_PRODUCTION	118	0.28083333	11601617	0.18838526	0.8078417	1.0	5523
GOBP_POSITIVE_REGULATION_OF_EPITHELIAL_CELL_MIGRATION	161	0.2666054	1159805	0.15220293	0.8082694	1.0	4529
GOBP_RENAL_TUBULE_DEVELOPMENT	114	0.27964255	1159752	0.19505094	0.8073758	1.0	5279
GOBP_REGULATION_OF_HEPATOCYTE_PROLIFERATION	25	0.38835144	11594397	0.25212947	0.8075491	1.0	5731
GOBP_MAMMARY_GLAND_MORPHOGENESIS	60	0.3095397	1157665	0.22204472	0.81375766	1.0	4716
GOBP_VASCULAR_ENDOTHELIAL_GROWTH_FACTOR_RECEPTOR_SIGNALING_PATHWAY	51	0.3289254	11576464	0.22541603	0.81271476	1.0	3457
GOBP_REGULATION_OF_LIPID_METABOLIC_PROCESS	383	0.24341014	11572741	0.11581569	0.8131364	1.0	5508
GOBP_REGULATION_OF_NEUTROPHIL_CHEMOTAXIS	36	0.34065315	1157214	0.22764228	0.81226206	1.0	1329
GOBP_AORTA_DEVELOPMENT	73	0.30363804	11571244	0.24122137	0.81151336	1.0	4501
GOBP_LACTATION	58	0.31544298	11570094	0.23378582	0.81087524	1.0	2921
GOBP_ESTROGEN_METABOLIC_PROCESS	34	0.35070735	11565224	0.2300163	0.8117887	1.0	2383
GOBP_REGULATION_OF_SKELETAL_MUSCLE_CELL_PROLIFERATION	16	0.42352048	11559352	0.278481	0.81328666	1.0	4520
GOBP_POSITIVE_REGULATION_OF_T_CELL_PROLIFERATION	136	0.27283952	11553231	0.17852162	0.8147113	1.0	5543
GOBP_INTERLEUKIN_2_PRODUCTION	75	0.30392978	11548067	0.2096	0.8157432	1.0	5439
GOBP_REGULATION_OF_PEPTIDYL_SERINE_PHOSPHORYLATION_OF_STAT_PROTEIN	23	0.383438	1154162	0.24662162	0.8172344	1.0	3743
GOBP_REGULATION_OF_SIGNAL_TRANSDUCTION_BY_P53_CLASS_MEDIATOR	83	0.29256225	11539685	0.2324159	0.8169446	1.0	5454
GOBP_LYMPH_VESSEL_MORPHOGENESIS	24	0.37945744	1153932	0.2617801	0.8160099	1.0	7497
GOBP_REGULATION_OF_ENDOPLASMIC_RETICULUM_STRESS_INDUCED_INTRINSIC_APOPTOTIC_SIGNALING_PATHWAY	31	0.3527853	11539109	0.24828768	0.8149936	1.0	2289
GOBP_REGULATION_OF_MRNA_SPLICING_VIA_SPLICEOSOME	108	0.28298298	11532797	0.21407185	0.81634974	1.0	3978
GOBP_POSITIVE_REGULATION_OF_ENDOTHELIAL_CELL_MIGRATION	110	0.2801568	11531096	0.19940916	0.8159647	1.0	3139
GOBP_PROTEIN_AUTOPROCESSING	26	0.37721658	11526526	0.25493422	0.81668746	1.0	2836
GOBP_NEGATIVE_REGULATION_OF_LIPID_TRANSPORT	35	0.3496176	11522456	0.24044587	0.81727403	1.0	7213
GOBP_NUCLEOSIDE_MONOPHOSPHATE_CATABOLIC_PROCESS	25	0.3805736	11522104	0.24482758	0.81632805	1.0	1226
GOBP_REGULATION_OF_STEROID_METABOLIC_PROCESS	119	0.2742933	1152104	0.21052632	0.81567687	1.0	5214
GOBP_LEUKOCYTE_APOPTOTIC_PROCESS	136	0.27395403	11518836	0.19476745	0.8154677	1.0	5670
GOBP_STRESS_ACTIVATED_PROTEIN_KINASE_SIGNALING_CASCADE	254	0.25511372	11518742	0.14305177	0.8144164	1.0	3466
GOBP_REGULATION_OF_EPITHELIAL_CELL_PROLIFERATION	420	0.2409678	11518726	0.12670808	0.81332964	1.0	4828
GOBP_POSITIVE_REGULATION_OF_ENDOCYTOSIS	196	0.26191652	1151674	0.15013774	0.81305784	1.0	4670
GOBP_ICOSANOID_BIOSYNTHETIC_PROCESS	48	0.32408586	11513374	0.22940226	0.8133714	1.0	3304
GOBP_TYPE_II_HYPERSENSITIVITY	28	0.36077425	11513236	0.26043406	0.8123459	1.0	3994
GOBP_MORPHOGENESIS_OF_EMBRYONIC_EPITHELIUM	187	0.26059526	11512989	0.17842875	0.8113516	1.0	3380
GOBP_SEMINIFEROUS_TUBULE_DEVELOPMENT	21	0.3920883	11503649	0.26608697	0.814088	1.0	3591
GOBP_POSITIVE_REGULATION_OF_CALCIUM_ION_IMPORT	18	0.40922812	11502632	0.2898305	0.81340665	1.0	2396
GOBP_NEGATIVE_REGULATION_OF_CELL_CYCLE_G1_S_PHASE_TRANSITION	73	0.3032211	11499246	0.225	0.8137463	1.0	8056
GOBP_SKELETAL_MUSCLE_TISSUE_REGENERATION	49	0.32495978	11491627	0.2614897	0.81583726	1.0	4706
GOBP_RESPONSE_TO_EXTRACELLULAR_STIMULUS	448	0.24000444	11486101	0.123786405	0.81703025	1.0	4161
GOBP_POSITIVE_REGULATION_OF_KERATINOCYTE_PROLIFERATION	15	0.4285998	11479558	0.2760943	0.81870705	1.0	5731
GOBP_SMOOTHENED_SIGNALING_PATHWAY_INVOLVED_IN_DORSAL_VENTRAL_NEURAL_TUBE_PATTERNING	16	0.41220877	11473743	0.2742475	0.8198611	1.0	3087
GOBP_RESPONSE_TO_VIRUS	368	0.24261792	11469626	0.12760736	0.8203987	1.0	5318
GOBP_DIENCEPHALON_DEVELOPMENT	76	0.29617307	1146949	0.24732825	0.81938136	1.0	4850
GOBP_REGULATION_OF_T_CELL_CHEMOTAXIS	16	0.41861326	11468651	0.28671327	0.81860864	1.0	387
GOBP_POSITIVE_REGULATION_OF_VIRAL_LIFE_CYCLE	28	0.3662973	11466278	0.26421404	0.8185992	1.0	2014
GOBP_BLOOD_VESSEL_REMODELING	61	0.3081611	11459153	0.2564935	0.8203451	1.0	3933
GOBP_IMMUNOLOGICAL_SYNAPSE_FORMATION	17	0.41183177	11458364	0.29180887	0.8196134	1.0	2791
GOBP_STABILIZATION_OF_MEMBRANE_POTENTIAL	16	0.4190302	11457261	0.26444834	0.81898785	1.0	5589
GOBP_REGULATION_OF_PEPTIDASE_ACTIVITY	438	0.23975861	1144807	0.15018773	0.8216758	1.0	5318
GOBP_DIOL_BIOSYNTHETIC_PROCESS	22	0.37887597	11443292	0.28305084	0.8225984	1.0	4404
GOBP_REGULATION_OF_HISTONE_METHYLATION	20	0.39409778	11429521	0.28035715	0.8273113	1.0	5309
GOBP_SKELETAL_MUSCLE_CELL_PROLIFERATION	24	0.37500903	11428875	0.27334467	0.8265146	1.0	1944
GOBP_GLYCOSIDE_METABOLIC_PROCESS	21	0.3891086	11428266	0.28380635	0.8256877	1.0	378
GOBP_POSITIVE_REGULATION_OF_CANONICAL_WNT_SIGNALING_PATHWAY	108	0.27774367	11425508	0.20958084	0.82572746	1.0	5136
GOBP_DNA_DOUBLE_STRAND_BREAK_PROCESSING	19	0.39774257	11424018	0.29173988	0.82528347	1.0	4444
GOBP_MYOBLAST_PROLIFERATION	28	0.3615407	11413031	0.27580646	0.8285783	1.0	4465
GOBP_REGULATION_OF_POST_TRANSLATIONAL_PROTEIN_MODIFICATION	282	0.25108656	11407266	0.15314136	0.82996535	1.0	5442
GOBP_NEGATIVE_REGULATION_OF_BLOOD_CIRCULATION	28	0.3586517	1140722	0.2857143	0.82891244	1.0	2923
GOBP_TAXIS	447	0.23910668	11397911	0.1405672	0.83166534	1.0	5503
GOBP_REGULATION_OF_CD8_POSITIVE_ALPHA_BETA_T_CELL_ACTIVATION	42	0.33173096	11391578	0.25079367	0.83309823	1.0	2197
GOBP_NEGATIVE_REGULATION_OF_CELL_DEVELOPMENT	317	0.24385352	11389468	0.16985951	0.83292645	1.0	6240
GOBP_POSITIVE_REGULATION_OF_GROWTH	310	0.2473863	11385821	0.1734694	0.8333435	1.0	4161
GOBP_ORGANIC_ACID_BIOSYNTHETIC_PROCESS	316	0.24551138	11385422	0.15555556	0.8324286	1.0	6154
GOBP_CORTICAL_CYTOSKELETON_ORGANIZATION	53	0.31872866	11385056	0.25555557	0.83151424	1.0	4382
GOBP_CELLULAR_RESPONSE_TO_EXTERNAL_STIMULUS	311	0.24209642	11381966	0.15703517	0.83173704	1.0	4056
GOBP_ENDOTHELIAL_CELL_MIGRATION	229	0.25466797	11380053	0.20135134	0.83148533	1.0	4612
GOBP_CD8_POSITIVE_ALPHA_BETA_T_CELL_ACTIVATION	54	0.31673163	1137815	0.26656628	0.8312275	1.0	3729
GOBP_BIOGENIC_AMINE_METABOLIC_PROCESS	107	0.27637678	11378068	0.23363096	0.8302047	1.0	4105
GOBP_REGULATION_OF_URINE_VOLUME	27	0.36721486	113729	0.27903226	0.83137786	1.0	6008
GOBP_PHAGOCYTOSIS	232	0.25223684	11371255	0.19647697	0.83096063	1.0	6815
GOBP_RETINAL_ROD_CELL_DIFFERENTIATION	21	0.39699322	11370711	0.2766323	0.8301346	1.0	4620
GOBP_NEUTROPHIL_ACTIVATION_INVOLVED_IN_IMMUNE_RESPONSE	22	0.37727377	11362705	0.29202038	0.83224946	1.0	7595
GOBP_ANTIGEN_PROCESSING_AND_PRESENTATION_OF_PEPTIDE_ANTIGEN_VIA_MHC_CLASS_I	46	0.3308513	11362494	0.2599681	0.83126897	1.0	3994
GOBP_REGULATION_OF_TOLL_LIKE_RECEPTOR_4_SIGNALING_PATHWAY	25	0.37022477	11362466	0.27413794	0.8302286	1.0	5286
GOBP_CELL_AGGREGATION	26	0.3767996	11358732	0.28021017	0.8307589	1.0	6942
GOBP_HOMEOSTASIS_OF_NUMBER_OF_CELLS	390	0.23988801	11356903	0.15336658	0.83053374	1.0	5543
GOBP_NEGATIVE_REGULATION_OF_CIRCADIAN_RHYTHM	15	0.40221444	11354784	0.29591838	0.8303005	1.0	2623
GOBP_IMMUNE_RESPONSE_REGULATING_CELL_SURFACE_RECEPTOR_SIGNALING_PATHWAY	283	0.2467639	11348833	0.17631918	0.8317437	1.0	5523
GOBP_HOMOLOGOUS_CHROMOSOME_PAIRING_AT_MEIOSIS	54	0.31375277	11348609	0.2801303	0.8307832	1.0	2823
GOBP_ENERGY_RESERVE_METABOLIC_PROCESS	93	0.28274927	11347507	0.23696682	0.8301805	1.0	4585
GOBP_EMBRYONIC_ORGAN_MORPHOGENESIS	333	0.24254096	11343328	0.15523933	0.8309125	1.0	6340
GOBP_FIBROBLAST_GROWTH_FACTOR_RECEPTOR_SIGNALING_PATHWAY	82	0.29043075	11342665	0.24444444	0.8301542	1.0	4474
GOBP_DORSAL_VENTRAL_NEURAL_TUBE_PATTERNING	34	0.3436121	11340253	0.2897033	0.83012295	1.0	3316
GOBP_NEGATIVE_REGULATION_OF_PROTEOLYSIS	344	0.24259649	11336235	0.1610487	0.8306671	1.0	5318
GOBP_EPIDERMIS_DEVELOPMENT	387	0.24008732	1133506	0.16421568	0.8301026	1.0	5136
GOBP_GLYCEROPHOSPHOLIPID_METABOLIC_PROCESS	271	0.24716708	11334893	0.188	0.8291269	1.0	6192
GOBP_ONE_CARBON_METABOLIC_PROCESS	39	0.33211413	11328723	0.2665535	0.8306251	1.0	6547
GOBP_APICAL_JUNCTION_ASSEMBLY	88	0.28872913	11327529	0.266766	0.8300838	1.0	5811
GOBP_SERINE_FAMILY_AMINO_ACID_METABOLIC_PROCESS	36	0.3354981	1132704	0.2740864	0.8292328	1.0	3882
GOBP_REGULATION_OF_RECEPTOR_CLUSTERING	23	0.37752545	113266	0.29738563	0.8283653	1.0	6209
GOBP_REGULATION_OF_WNT_SIGNALING_PATHWAY_PLANAR_CELL_POLARITY_PATHWAY	15	0.4258775	11322843	0.2940141	0.8288291	1.0	3345
GOBP_NEGATIVE_REGULATION_OF_SMALL_MOLECULE_METABOLIC_PROCESS	118	0.27073023	11311945	0.2359882	0.832142	1.0	6128
GOBP_RESCUE_OF_STALLED_RIBOSOME	30	0.35455915	11311464	0.2961083	0.83131254	1.0	1392
GOBP_HEAT_GENERATION	23	0.37547237	11311082	0.27929375	0.83045346	1.0	6622
GOBP_NEGATIVE_REGULATION_OF_AMIDE_METABOLIC_PROCESS	225	0.25169426	11309913	0.17265193	0.8298762	1.0	6285
GOBP_N_TERMINAL_PROTEIN_AMINO_ACID_ACETYLATION	16	0.42155397	11307384	0.30287647	0.8299451	1.0	5563
GOBP_ANTIMICROBIAL_HUMORAL_RESPONSE	163	0.26297945	1130676	0.20833333	0.82916224	1.0	4867
GOBP_ATRIAL_SEPTUM_MORPHOGENESIS	17	0.40260434	11303691	0.29780033	0.82933533	1.0	1554
GOBP_POSITIVE_REGULATION_OF_PEPTIDYL_TYROSINE_PHOSPHORYLATION	184	0.25889093	11300173	0.21428572	0.82967675	1.0	4683
GOBP_SPLEEN_DEVELOPMENT	48	0.3177634	11296915	0.2665615	0.8300062	1.0	5021
GOBP_ODONTOGENESIS	129	0.2697891	11291564	0.2296719	0.8312399	1.0	4077
GOBP_FILOPODIUM_ASSEMBLY	74	0.29505175	11289748	0.25603864	0.83097476	1.0	4094
GOBP_POSITIVE_REGULATION_OF_NUCLEAR_TRANSCRIBED_MRNA_CATABOLIC_PROCESS_DEADENYLATION_DEPENDENT_DECAY	15	0.4218842	11288887	0.3146853	0.8303298	1.0	5274
GOBP_REGULATION_OF_LIPOPOLYSACCHARIDE_MEDIATED_SIGNALING_PATHWAY	28	0.36292976	11288599	0.2778702	0.82944304	1.0	3074
GOBP_DOPAMINE_METABOLIC_PROCESS	48	0.31407246	11287707	0.2735849	0.828782	1.0	2662
GOBP_RESPONSE_TO_AMINO_ACID_STARVATION	54	0.31516925	1128452	0.26168224	0.8290655	1.0	6150
GOBP_SEQUESTERING_OF_TRIGLYCERIDE	18	0.4067902	11282259	0.30879712	0.829	1.0	5229
GOBP_GLUCAN_BIOSYNTHETIC_PROCESS	48	0.31886372	11278828	0.254717	0.82945865	1.0	4572
GOBP_AORTA_MORPHOGENESIS	38	0.33246237	11274254	0.2804487	0.8303486	1.0	5921
GOBP_AMINO_ACID_CATABOLIC_PROCESS	95	0.28185144	11271001	0.23378582	0.8306446	1.0	4749
GOBP_RETROTRANSPOSON_SILENCING_BY_HETEROCHROMATIN_FORMATION	15	0.42524034	11266509	0.28911564	0.831496	1.0	2573
GOBP_REGULATION_OF_CALCIUM_ION_IMPORT	34	0.34052947	11265764	0.29307568	0.83078426	1.0	4867
GOBP_REGULATION_OF_LEUKOCYTE_DEGRANULATION	55	0.30904028	11254382	0.272293	0.83443254	1.0	6609
GOBP_TYPE_B_PANCREATIC_CELL_PROLIFERATION	39	0.3301368	11246436	0.2942097	0.83669084	1.0	3574
GOBP_REGULATION_OF_VASCULAR_PERMEABILITY	48	0.3171398	11241822	0.27591705	0.8374844	1.0	5408
GOBP_INTERMEDIATE_FILAMENT_BASED_PROCESS	94	0.28056714	11238317	0.23410852	0.83790416	1.0	3739
GOBP_RESPONSE_TO_ZINC_ION	38	0.33406377	11237952	0.27986908	0.83704036	1.0	3596
GOBP_VITAMIN_METABOLIC_PROCESS	97	0.2771142	11234304	0.26509574	0.8375287	1.0	3609
GOBP_HAIR_CYCLE_PHASE	22	0.37490332	11231046	0.30952382	0.8378027	1.0	7188
GOBP_CARBOHYDRATE_DERIVATIVE_TRANSPORT	73	0.29529426	11226339	0.25826773	0.83869714	1.0	3969
GOBP_REGULATION_OF_ERYTHROCYTE_DIFFERENTIATION	47	0.3171132	11225653	0.28125	0.8379887	1.0	6070
GOBP_MUSCLE_ORGAN_DEVELOPMENT	367	0.23689428	11212447	0.17060368	0.8424189	1.0	6624
GOBP_BLASTOCYST_DEVELOPMENT	158	0.26056656	11204542	0.22268327	0.8445769	1.0	3583
GOBP_STRIATED_MUSCLE_ADAPTATION	53	0.31035668	11202964	0.27725857	0.844199	1.0	3574
GOBP_REGULATION_OF_EXECUTION_PHASE_OF_APOPTOSIS	19	0.39087743	1120018	0.3173242	0.84429085	1.0	1861
GOBP_NEGATIVE_REGULATION_OF_AMINO_ACID_TRANSPORT	20	0.3898733	11198834	0.3097643	0.8438058	1.0	6024
GOBP_REGULATION_OF_PROTEIN_MODIFICATION_BY_SMALL_PROTEIN_CONJUGATION_OR_REMOVAL	238	0.2458267	11198757	0.19751382	0.8428352	1.0	5268
GOBP_NEGATIVE_REGULATION_OF_INTRINSIC_APOPTOTIC_SIGNALING_PATHWAY_BY_P53_CLASS_MEDIATOR	22	0.38540974	11197714	0.31951642	0.84230137	1.0	6121
GOBP_BLASTODERM_SEGMENTATION	30	0.3529879	11194956	0.3125997	0.8423811	1.0	3758
GOBP_DISRUPTION_OF_ANATOMICAL_STRUCTURE_IN_ANOTHER_ORGANISM	112	0.27368686	11194406	0.25663716	0.8415882	1.0	4100
GOBP_REGULATION_OF_MYELOID_LEUKOCYTE_MEDIATED_IMMUNITY	92	0.28677812	11193763	0.24962406	0.8408487	1.0	3994
GOBP_REGULATION_OF_MACROPHAGE_MIGRATION	49	0.3154064	11191777	0.28144655	0.84067136	1.0	5949
GOBP_HYPOTHALAMUS_DEVELOPMENT	25	0.36610043	1118729	0.3084577	0.8415173	1.0	3979
GOBP_REGULATION_OF_ADENYLATE_CYCLASE_ACTIVATING_G_PROTEIN_COUPLED_RECEPTOR_SIGNALING_PATHWAY	19	0.38259447	11185209	0.30166668	0.841405	1.0	4725
GOBP_SENSORY_PERCEPTION_OF_MECHANICAL_STIMULUS	263	0.2436432	11184253	0.21372032	0.84081393	1.0	5992
GOBP_POSITIVE_REGULATION_OF_LYMPHOCYTE_ACTIVATION	347	0.24003196	11179847	0.19132653	0.8416107	1.0	5580
GOBP_NEUTRAL_AMINO_ACID_TRANSPORT	53	0.30732554	11174977	0.27742946	0.84264153	1.0	2475
GOBP_EPIDERMAL_CELL_DIFFERENTIATION	242	0.24381503	11164917	0.20747423	0.84566647	1.0	5960
GOBP_VASCULAR_WOUND_HEALING	18	0.39432698	11164492	0.30338982	0.8448606	1.0	2923
GOBP_RENAL_FILTRATION	30	0.35164598	11163205	0.30874786	0.8444252	1.0	5286
GOBP_GASTRULATION_WITH_MOUTH_FORMING_SECOND	37	0.32779002	11163	0.28431374	0.84352	1.0	7138
GOBP_NEGATIVE_REGULATION_OF_SMOOTH_MUSCLE_CELL_PROLIFERATION	72	0.29179287	11159807	0.27639753	0.84382147	1.0	5711
GOBP_PHOSPHATIDYLINOSITOL_DEPHOSPHORYLATION	26	0.36158705	11158742	0.31740615	0.843272	1.0	1321
GOBP_NEUROEPITHELIAL_CELL_DIFFERENTIATION	47	0.31882888	11157067	0.29382303	0.8429675	1.0	5201
GOBP_NEGATIVE_REGULATION_OF_DNA_BINDING_TRANSCRIPTION_FACTOR_ACTIVITY	165	0.25842676	11154361	0.23439667	0.8430323	1.0	6451
GOBP_ANDROGEN_METABOLIC_PROCESS	28	0.35468307	11141843	0.29541865	0.84727114	1.0	3923
GOBP_CELLULAR_RESPONSE_TO_OXYGEN_RADICAL	20	0.38980266	11141032	0.34641638	0.8465956	1.0	6836
GOBP_RESPONSE_TO_STARVATION	202	0.24982943	11140696	0.22993197	0.8457696	1.0	6150
GOBP_POSITIVE_REGULATION_OF_ACTIN_FILAMENT_BUNDLE_ASSEMBLY	68	0.29140308	1113561	0.2749616	0.84696573	1.0	5919
GOBP_KILLING_BY_HOST_OF_SYMBIONT_CELLS	24	0.36498275	11128674	0.330033	0.8487415	1.0	7362
GOBP_B_CELL_MEDIATED_IMMUNITY	194	0.25346088	11126999	0.23694779	0.8484416	1.0	5497
GOBP_NEGATIVE_REGULATION_OF_NUCLEAR_DIVISION	68	0.29614598	11125983	0.27457097	0.84787434	1.0	6353
GOBP_DEFENSE_RESPONSE_TO_SYMBIONT	314	0.23927304	1112597	0.22193877	0.8469031	1.0	5318
GOBP_NEGATIVE_REGULATION_OF_INTRINSIC_APOPTOTIC_SIGNALING_PATHWAY	107	0.2725424	11124192	0.2637037	0.84663373	1.0	3614
GOBP_CATECHOL_CONTAINING_COMPOUND_METABOLIC_PROCESS	64	0.29665092	11123754	0.29041916	0.8458369	1.0	2662
GOBP_PRODUCTION_OF_MOLECULAR_MEDIATOR_INVOLVED_IN_INFLAMMATORY_RESPONSE	103	0.27578703	11121156	0.2636103	0.8458819	1.0	5523
GOBP_RNA_3_END_PROCESSING	96	0.27635503	11117903	0.25073314	0.8462724	1.0	4577
GOBP_SIGNAL_TRANSDUCTION_BY_P53_CLASS_MEDIATOR	151	0.260832	11116949	0.25842696	0.8456988	1.0	5234
GOBP_REGULATION_OF_WOUND_HEALING	126	0.26704872	11114329	0.2571839	0.84572244	1.0	5408
GOBP_POSITIVE_REGULATION_OF_STEROID_HORMONE_SECRETION	16	0.40177882	11112989	0.3345588	0.8452931	1.0	7969
GOBP_REGULATION_OF_SKELETAL_MUSCLE_ADAPTATION	15	0.4105609	11112634	0.3458904	0.84445477	1.0	8023
GOBP_POSITIVE_REGULATION_OF_MEMBRANE_DEPOLARIZATION	16	0.40618223	11109302	0.3244207	0.8448351	1.0	1769
GOBP_DNA_MODIFICATION	81	0.2871181	11108702	0.27659574	0.8441045	1.0	4010
GOBP_NEPHRON_EPITHELIUM_DEVELOPMENT	121	0.26844636	11107422	0.25931233	0.84368646	1.0	3328
GOBP_KIDNEY_MORPHOGENESIS	108	0.27260923	11103266	0.26890758	0.84440833	1.0	5224
GOBP_REGULATION_OF_CARTILAGE_DEVELOPMENT	73	0.2915733	11101485	0.2955224	0.8441471	1.0	6111
GOBP_WOUND_HEALING	368	0.23709606	1110092	0.19434194	0.84342307	1.0	5511
GOBP_BLOOD_VESSEL_ENDOTHELIAL_CELL_MIGRATION	124	0.26445013	11099669	0.24411765	0.84300363	1.0	4530
GOBP_REGULATION_OF_COLLAGEN_METABOLIC_PROCESS	63	0.29875425	11097419	0.27123696	0.8429755	1.0	5399
GOBP_HEMATOPOIETIC_STEM_CELL_PROLIFERATION	39	0.3269974	11095641	0.30990416	0.84275293	1.0	2379
GOBP_REGULATION_OF_TRIGLYCERIDE_CATABOLIC_PROCESS	15	0.41650224	11094091	0.3084922	0.84240556	1.0	3117
GOBP_POSITIVE_REGULATION_OF_STRIATED_MUSCLE_CELL_DIFFERENTIATION	59	0.2961967	11094005	0.27424243	0.8414878	1.0	4158
GOBP_ESTABLISHMENT_OF_PLANAR_POLARITY_INVOLVED_IN_NEURAL_TUBE_CLOSURE	16	0.4027494	11093343	0.3316583	0.84079254	1.0	7664
GOBP_NUCLEOSIDE_CATABOLIC_PROCESS	20	0.38306904	11092565	0.3262295	0.8401622	1.0	327
GOBP_REGULATION_OF_SPROUTING_ANGIOGENESIS	42	0.32557222	11092545	0.29237947	0.8392288	1.0	3067
GOBP_POSITIVE_REGULATION_OF_LEUKOCYTE_MEDIATED_IMMUNITY	174	0.25648916	11091174	0.23569483	0.83883786	1.0	7646
GOBP_REGULATION_OF_DENDRITIC_SPINE_MAINTENANCE	16	0.41055006	11084446	0.31785715	0.84049773	1.0	7593
GOBP_CARDIAC_CHAMBER_DEVELOPMENT	193	0.25267994	1108316	0.24283765	0.84008104	1.0	5448
GOBP_UNSATURATED_FATTY_ACID_BIOSYNTHETIC_PROCESS	42	0.31774125	11081593	0.3020031	0.83976895	1.0	3304
GOBP_NEGATIVE_REGULATION_OF_TUMOR_NECROSIS_FACTOR_MEDIATED_SIGNALING_PATHWAY	20	0.3754887	11067723	0.32436976	0.8442439	1.0	6128
GOBP_REGULATION_OF_DEFENSE_RESPONSE_TO_VIRUS	100	0.27388087	1106687	0.2677515	0.843648	1.0	5701
GOBP_PROTEIN_KINASE_A_SIGNALING	42	0.3228038	11064113	0.32206118	0.84384555	1.0	5630
GOBP_ARTERY_DEVELOPMENT	120	0.26425242	1106214	0.27015558	0.84371996	1.0	5989
GOBP_SENSORY_ORGAN_MORPHOGENESIS	317	0.23625842	11061289	0.21085858	0.8431399	1.0	4709
GOBP_MOVEMENT_IN_HOST	119	0.26812518	11056838	0.25882354	0.8439	1.0	3137
GOBP_PYRIDINE_CONTAINING_COMPOUND_BIOSYNTHETIC_PROCESS	23	0.36832747	11054206	0.32504147	0.8439494	1.0	7314
GOBP_AORTIC_VALVE_DEVELOPMENT	34	0.33988193	11053585	0.31177446	0.84327227	1.0	7621
GOBP_POSITIVE_REGULATION_OF_CELL_ACTIVATION	431	0.23039609	11040962	0.21691176	0.84729016	1.0	5580
GOBP_NEGATIVE_REGULATION_OF_LIPID_CATABOLIC_PROCESS	31	0.34609416	11037837	0.30952382	0.8476085	1.0	5000
GOBP_RETINA_HOMEOSTASIS	59	0.30301487	11033998	0.29245284	0.8482377	1.0	5708
GOBP_SARCOPLASMIC_RETICULUM_CALCIUM_ION_TRANSPORT	31	0.3479912	11033345	0.30650154	0.84754133	1.0	3061
GOBP_GLYCINE_METABOLIC_PROCESS	15	0.41567272	11027719	0.3492334	0.84880805	1.0	50
GOBP_T_CELL_CHEMOTAXIS	24	0.36152664	11025969	0.32586208	0.8485544	1.0	3022
GOBP_POSITIVE_REGULATION_OF_ENDOTHELIAL_CELL_PROLIFERATION	101	0.27057272	11025435	0.27631578	0.8478426	1.0	4393
GOBP_INTRINSIC_APOPTOTIC_SIGNALING_PATHWAY_IN_RESPONSE_TO_OXIDATIVE_STRESS	57	0.3016777	11023779	0.2965204	0.8475953	1.0	3614
GOBP_CHONDROCYTE_DIFFERENTIATION	124	0.2652048	11014601	0.26628074	0.8503413	1.0	4692
GOBP_REGULATION_OF_BODY_FLUID_LEVELS	344	0.2355445	11014524	0.22867738	0.84943694	1.0	5511
GOBP_SPHINGOID_METABOLIC_PROCESS	22	0.37225783	110136	0.3420139	0.8488806	1.0	4404
GOBP_REGULATION_OF_BIOLOGICAL_PROCESS_INVOLVED_IN_SYMBIOTIC_INTERACTION	64	0.29994982	11007261	0.3122172	0.85036916	1.0	8358
GOBP_REACTIVE_OXYGEN_SPECIES_METABOLIC_PROCESS	248	0.24246842	11006722	0.24054053	0.84965426	1.0	4637
GOBP_POSITIVE_REGULATION_OF_WOUND_HEALING	62	0.29798436	11005378	0.3106646	0.8492445	1.0	4501
GOBP_REGULATION_OF_LIPOPROTEIN_PARTICLE_CLEARANCE	22	0.36725453	11004964	0.35157546	0.848489	1.0	8560
GOBP_DEOXYRIBONUCLEOTIDE_METABOLIC_PROCESS	46	0.3073263	11001835	0.3056	0.8488787	1.0	1226
GOBP_WATER_SOLUBLE_VITAMIN_METABOLIC_PROCESS	47	0.31012332	10999175	0.30016583	0.8490043	1.0	3356
GOBP_NEGATIVE_REGULATION_OF_RESPONSE_TO_WOUNDING	93	0.27415675	1099914	0.2996988	0.8480918	1.0	5281
GOBP_REGULATION_OF_POLYSACCHARIDE_BIOSYNTHETIC_PROCESS	41	0.32400796	10988393	0.31832796	0.85146505	1.0	3860
GOBP_REGULATION_OF_LYMPHOCYTE_MIGRATION	66	0.29376853	1098684	0.30136988	0.85116357	1.0	3474
GOBP_POSITIVE_REGULATION_OF_PROTEIN_CONTAINING_COMPLEX_ASSEMBLY	210	0.24732521	10984557	0.2613941	0.8510873	1.0	3498
GOBP_POSITIVE_REGULATION_OF_LYMPHOCYTE_DIFFERENTIATION	139	0.26219067	10981504	0.2799443	0.8513945	1.0	6111
GOBP_MATURATION_OF_LSU_RRNA	28	0.3559779	10980636	0.33671743	0.85079783	1.0	4897
GOBP_POSITIVE_REGULATION_OF_CYTOSKELETON_ORGANIZATION	193	0.2483935	10979509	0.23584905	0.85027045	1.0	4194
GOBP_NEGATIVE_REGULATION_OF_VIRAL_PROCESS	99	0.2748524	10979109	0.2760736	0.8495066	1.0	4186
GOBP_REGULATION_OF_SMOOTHENED_SIGNALING_PATHWAY	98	0.2748945	10976841	0.30253354	0.8494865	1.0	3710
GOBP_SULFUR_AMINO_ACID_BIOSYNTHETIC_PROCESS	15	0.4083812	10972776	0.34150612	0.8501916	1.0	4080
GOBP_DEFENSE_RESPONSE_TO_GRAM_POSITIVE_BACTERIUM	161	0.25302842	10971285	0.2601156	0.8498973	1.0	7195
GOBP_POSITIVE_REGULATION_OF_GRANULOCYTE_CHEMOTAXIS	30	0.34372032	10969237	0.30047694	0.8497245	1.0	1244
GOBP_NEGATIVE_REGULATION_OF_EXTRINSIC_APOPTOTIC_SIGNALING_PATHWAY	99	0.27171695	10968237	0.28744328	0.8492104	1.0	3218
GOBP_POSITIVE_REGULATION_OF_MACROPHAGE_DIFFERENTIATION	15	0.41490188	10966214	0.3580247	0.8490839	1.0	1906
GOBP_NEGATIVE_REGULATION_OF_PHAGOCYTOSIS	27	0.3500755	10959861	0.32286212	0.8505746	1.0	6719
GOBP_CELLULAR_RESPONSE_TO_COLD	17	0.39501107	10959722	0.34476534	0.8497249	1.0	2289
GOBP_RIBONUCLEOPROTEIN_COMPLEX_BIOGENESIS	426	0.22954822	10956362	0.2278954	0.8501405	1.0	5499
GOBP_CYTOPLASM_ORGANIZATION	17	0.3902675	10955238	0.3339012	0.84966606	1.0	5841
GOBP_REGULATION_OF_ESTABLISHMENT_OF_PROTEIN_LOCALIZATION_TO_MITOCHONDRION	26	0.35687307	10954539	0.33892617	0.8490421	1.0	6098
GOBP_REGULATION_OF_GLIAL_CELL_PROLIFERATION	56	0.29986104	10951275	0.2928	0.8494275	1.0	5984
GOBP_T_CELL_CYTOKINE_PRODUCTION	50	0.30748776	10950499	0.30602783	0.84885186	1.0	5362
GOBP_OLIGODENDROCYTE_DIFFERENTIATION	119	0.26106685	10946662	0.28148147	0.8494589	1.0	4358
GOBP_GLIAL_CELL_DIFFERENTIATION	285	0.23935269	1094591	0.26554403	0.84884596	1.0	5731
GOBP_MYELOID_CELL_HOMEOSTASIS	208	0.24595696	10944331	0.26158038	0.8485666	1.0	5527
GOBP_NEGATIVE_REGULATION_OF_VASCULAR_PERMEABILITY	20	0.37369698	10943829	0.34210527	0.84787023	1.0	5408
GOBP_NEGATIVE_REGULATION_OF_HEART_RATE	16	0.39944226	10937184	0.3392	0.8496136	1.0	2923
GOBP_CELL_FATE_DETERMINATION	40	0.32008013	10935402	0.32554516	0.8493812	1.0	3463
GOBP_REGULATION_OF_TRANSCRIPTION_REGULATORY_REGION_DNA_BINDING	51	0.30737674	10933572	0.32850242	0.8491919	1.0	7215
GOBP_ORGANIC_ACID_CATABOLIC_PROCESS	239	0.2411517	1093295	0.25644505	0.84856313	1.0	4822
GOBP_POSITIVE_T_CELL_SELECTION	40	0.31902716	10928375	0.31666666	0.84942025	1.0	4302
GOBP_RIBOSOME_BIOGENESIS	313	0.2357496	1092632	0.23876765	0.84930336	1.0	5499
GOBP_NON_MEMBRANE_BOUNDED_ORGANELLE_ASSEMBLY	397	0.23004062	10926212	0.24150485	0.8484514	1.0	5683
GOBP_POSITIVE_REGULATION_OF_BEHAVIOR	41	0.31583405	10921775	0.33225283	0.8492906	1.0	3142
GOBP_CHROMOSOME_CONDENSATION	43	0.30913147	10914562	0.32216907	0.8512885	1.0	6227
GOBP_DEFENSE_RESPONSE_TO_GRAM_NEGATIVE_BACTERIUM	99	0.27016747	10913507	0.29439253	0.85079306	1.0	2822
GOBP_POSITIVE_REGULATION_OF_VASCULAR_ENDOTHELIAL_GROWTH_FACTOR_PRODUCTION	27	0.34741965	10913101	0.36173633	0.85007185	1.0	3130
GOBP_ESTABLISHMENT_OF_CELL_POLARITY	163	0.25232014	10911396	0.2733813	0.8498772	1.0	3518
GOBP_POSITIVE_REGULATION_OF_BLOOD_PRESSURE	56	0.30611262	1090665	0.32496077	0.85079384	1.0	7143
GOBP_T_HELPER_1_TYPE_IMMUNE_RESPONSE	53	0.30164683	10905485	0.31928688	0.8503499	1.0	2945
GOBP_LIPOPROTEIN_METABOLIC_PROCESS	135	0.25782293	10903959	0.2724679	0.8500709	1.0	4373
GOBP_OLFACTORY_BEHAVIOR	15	0.4103233	10903465	0.34	0.84937656	1.0	5231
GOBP_PROXIMAL_DISTAL_PATTERN_FORMATION	37	0.32492206	10902615	0.32967034	0.848834	1.0	5071
GOBP_RESPONSE_TO_FOOD	40	0.32354653	1089509	0.31535947	0.8509298	1.0	3535
GOBP_LIPID_MODIFICATION	202	0.24630174	10894358	0.26086956	0.8503367	1.0	2039
GOBP_HINDLIMB_MORPHOGENESIS	48	0.30306473	10892056	0.3443396	0.8503132	1.0	7260
GOBP_REGULATION_OF_VIRAL_LIFE_CYCLE	143	0.25430608	1089073	0.2897474	0.849915	1.0	6103
GOBP_TERTIARY_ALCOHOL_METABOLIC_PROCESS	24	0.35870135	10889796	0.33774835	0.84938896	1.0	3193
GOBP_REGULATION_OF_INTRINSIC_APOPTOTIC_SIGNALING_PATHWAY_IN_RESPONSE_TO_DNA_DAMAGE	38	0.3259718	10888598	0.3293718	0.8489826	1.0	4758
GOBP_POSITIVE_REGULATION_OF_POST_TRANSLATIONAL_PROTEIN_MODIFICATION	171	0.25074533	10884392	0.2838983	0.8498118	1.0	5309
GOBP_REGULATION_OF_PROTEIN_POLYUBIQUITINATION	29	0.34340668	10883998	0.32952693	0.8490756	1.0	4637
GOBP_FOCAL_ADHESION_ASSEMBLY	87	0.27570385	10881937	0.30640244	0.8489707	1.0	3846
GOBP_REGULATION_OF_PEPTIDYL_TYROSINE_PHOSPHORYLATION	260	0.23851281	10881355	0.27284595	0.8483363	1.0	5455
GOBP_LIPID_HOMEOSTASIS	181	0.24993712	1088059	0.2609929	0.84777844	1.0	5340
GOBP_POSITIVE_REGULATION_OF_CARTILAGE_DEVELOPMENT	32	0.335362	10876471	0.33802816	0.8484441	1.0	6111
GOBP_CELL_SUBSTRATE_JUNCTION_ORGANIZATION	105	0.2679244	10876219	0.3044733	0.8476741	1.0	3846
GOBP_POSITIVE_REGULATION_OF_WNT_SIGNALING_PATHWAY	141	0.2567235	10874679	0.27930537	0.8474114	1.0	3905
GOBP_CORONARY_VASCULATURE_DEVELOPMENT	79	0.2796525	1086846	0.29473683	0.84899306	1.0	1807
GOBP_INTEGRATED_STRESS_RESPONSE_SIGNALING	21	0.36296564	1086749	0.33693695	0.8485258	1.0	7959
GOBP_POSITIVE_REGULATION_OF_VOLTAGE_GATED_CALCIUM_CHANNEL_ACTIVITY	15	0.40424842	10866563	0.35051546	0.8480335	1.0	1716
GOBP_L_AMINO_ACID_TRANSPORT	87	0.2771121	10861266	0.3182504	0.8491771	1.0	5095
GOBP_REGULATION_OF_LEUKOCYTE_CHEMOTAXIS	129	0.25887582	10858365	0.3091716	0.84943825	1.0	6070
GOBP_VASCULAR_ENDOTHELIAL_GROWTH_FACTOR_PRODUCTION	38	0.32430315	1085199	0.33830845	0.85109574	1.0	3130
GOBP_REGULATION_OF_MRNA_CATABOLIC_PROCESS	177	0.24736422	10849719	0.2847222	0.8511383	1.0	5722
GOBP_POSITIVE_REGULATION_OF_PROTEIN_POLYMERIZATION	91	0.27129686	10847433	0.30409357	0.8511433	1.0	3498
GOBP_NOTCH_SIGNALING_PATHWAY	184	0.24723427	10844477	0.2766854	0.85142416	1.0	5543
GOBP_NEGATIVE_REGULATION_OF_RESPONSE_TO_EXTERNAL_STIMULUS	472	0.22420771	10842975	0.24431138	0.85112965	1.0	4849
GOBP_REGULATION_OF_HISTONE_MODIFICATION	42	0.31370243	10841888	0.3294702	0.85066056	1.0	5426
GOBP_REGULATION_OF_MITOTIC_NUCLEAR_DIVISION	117	0.26130056	10841287	0.2945508	0.8500477	1.0	6353
GOBP_NEGATIVE_REGULATION_OF_RESPONSE_TO_FOOD	15	0.39449823	10840307	0.34690267	0.84953797	1.0	3180
GOBP_REGULATION_OF_CGMP_MEDIATED_SIGNALING	15	0.393956	10829322	0.34641638	0.85284543	1.0	3130
GOBP_RENAL_ABSORPTION	34	0.32914707	10812752	0.35445204	0.8584826	1.0	7044
GOBP_POSITIVE_REGULATION_OF_PROTEIN_UBIQUITINATION	114	0.26498824	10808971	0.31432748	0.85902244	1.0	3912
GOBP_REGULATION_OF_ACUTE_INFLAMMATORY_RESPONSE	74	0.28158012	10808496	0.33597463	0.85833305	1.0	4931
GOBP_NEGATIVE_REGULATION_OF_T_CELL_APOPTOTIC_PROCESS	30	0.34093162	10808122	0.35213676	0.85761464	1.0	4777
GOBP_INTERLEUKIN_6_MEDIATED_SIGNALING_PATHWAY	19	0.37019363	10803177	0.3692053	0.85861164	1.0	6070
GOBP_POSITIVE_REGULATION_OF_CAMP_MEDIATED_SIGNALING	29	0.33871377	10803008	0.3294893	0.857822	1.0	3278
GOBP_SOMATIC_STEM_CELL_DIVISION	15	0.40021074	10798821	0.35555556	0.85854995	1.0	6313
GOBP_ADENYLATE_CYCLASE_ACTIVATING_ADRENERGIC_RECEPTOR_SIGNALING_PATHWAY	26	0.35328287	10798448	0.3485342	0.85784256	1.0	3971
GOBP_POSITIVE_REGULATION_OF_ERK1_AND_ERK2_CASCADE	239	0.23807098	10797116	0.2778506	0.85748357	1.0	5417
GOBP_REGULATION_OF_SYSTEMIC_ARTERIAL_BLOOD_PRESSURE_BY_CIRCULATORY_RENIN_ANGIOTENSIN	17	0.3881948	10796205	0.35910654	0.8569947	1.0	5989
GOBP_ICOSANOID_METABOLIC_PROCESS	136	0.2570607	10795808	0.30726257	0.8563067	1.0	1892
GOBP_NUCLEOBASE_CONTAINING_COMPOUND_TRANSPORT	196	0.2448196	10795593	0.29155314	0.8555535	1.0	6061
GOBP_NEUROTRANSMITTER_UPTAKE	44	0.3126525	10788774	0.33597463	0.8573433	1.0	4335
GOBP_INTRACELLULAR_ESTROGEN_RECEPTOR_SIGNALING_PATHWAY	50	0.30534318	10788717	0.33228347	0.8565055	1.0	3553
GOBP_REGULATION_OF_EPITHELIAL_CELL_DIFFERENTIATION	170	0.24872383	10788021	0.2895105	0.8559052	1.0	4826
GOBP_PEPTIDYL_TYROSINE_MODIFICATION	317	0.23169029	10785342	0.27176782	0.8560956	1.0	4683
GOBP_CARTILAGE_DEVELOPMENT	222	0.23883963	107842	0.28743315	0.85568357	1.0	4471
GOBP_REGULATION_OF_DNA_RECOMBINATION	132	0.25594023	10783018	0.3008982	0.8553392	1.0	5528
GOBP_POSITIVE_REGULATION_OF_COAGULATION	29	0.3382093	10778264	0.3515249	0.8562768	1.0	6148
GOBP_TUBE_FORMATION	181	0.24699613	10775197	0.29160935	0.85657996	1.0	5650
GOBP_MAMMARY_GLAND_EPITHELIAL_CELL_PROLIFERATION	32	0.3313912	10759865	0.34359807	0.8616437	1.0	7183
GOBP_REGULATION_OF_PROGRAMMED_NECROTIC_CELL_DEATH	28	0.34380078	10759554	0.33502537	0.8608925	1.0	6462
GOBP_POSITIVE_REGULATION_OF_EPITHELIAL_TO_MESENCHYMAL_TRANSITION	54	0.2999104	10759422	0.36320755	0.8600979	1.0	7687
GOBP_MESONEPHRIC_TUBULE_MORPHOGENESIS	80	0.27514303	10758243	0.31934032	0.8596818	1.0	5224
GOBP_SKELETAL_MUSCLE_CELL_DIFFERENTIATION	90	0.2689123	10757204	0.31305638	0.85921973	1.0	5470
GOBP_GLIAL_CELL_DEVELOPMENT	136	0.2576378	10755112	0.31683168	0.859217	1.0	5908
GOBP_MYELOID_CELL_APOPTOTIC_PROCESS	46	0.3065323	10751317	0.33115825	0.8598576	1.0	5670
GOBP_NEGATIVE_REGULATION_OF_PHOSPHATIDYLINOSITOL_3_KINASE_PROTEIN_KINASE_B_SIGNAL_TRANSDUCTION	57	0.2957138	10751146	0.32894737	0.85906726	1.0	5281
GOBP_DEVELOPMENT_OF_PRIMARY_MALE_SEXUAL_CHARACTERISTICS	146	0.25042984	10750039	0.30307466	0.8586634	1.0	3614
GOBP_NEGATIVE_REGULATION_OF_MRNA_CATABOLIC_PROCESS	72	0.28260508	10748295	0.342812	0.8584739	1.0	4473
GOBP_POTASSIUM_ION_IMPORT_ACROSS_PLASMA_MEMBRANE	47	0.30193013	10745642	0.35379645	0.85863054	1.0	4172
GOBP_NEGATIVE_REGULATION_OF_MONONUCLEAR_CELL_MIGRATION	19	0.37384465	10738387	0.3617021	0.8606631	1.0	1489
GOBP_CELL_MATRIX_ADHESION	233	0.23749821	10737045	0.29228687	0.86033595	1.0	3846
GOBP_POSITIVE_REGULATION_OF_MRNA_METABOLIC_PROCESS	134	0.25359818	10731573	0.3164557	0.86161095	1.0	1897
GOBP_POSITIVE_REGULATION_OF_TYROSINE_PHOSPHORYLATION_OF_STAT_PROTEIN	55	0.30036384	10730739	0.34094617	0.8610841	1.0	4307
GOBP_MICROTUBULE_ORGANIZING_CENTER_LOCALIZATION	34	0.33342338	10727665	0.34868422	0.8613296	1.0	6082
GOBP_PROTECTION_FROM_NATURAL_KILLER_CELL_MEDIATED_CYTOTOXICITY	32	0.3323876	10726987	0.3576159	0.8607413	1.0	3799
GOBP_ATP_TRANSPORT	19	0.3697061	10725056	0.35016835	0.86065847	1.0	1517
GOBP_POSITIVE_REGULATION_OF_HUMORAL_IMMUNE_RESPONSE	23	0.3572297	10724497	0.3616	0.86000854	1.0	8607
GOBP_REGULATION_OF_PHOSPHOPROTEIN_PHOSPHATASE_ACTIVITY	52	0.29590997	10722193	0.3379845	0.86006945	1.0	3971
GOBP_MRNA_TRANSCRIPTION	52	0.30247435	10719597	0.3381877	0.86023253	1.0	6199
GOBP_EAR_DEVELOPMENT	255	0.23697197	10718256	0.28074867	0.859906	1.0	5930
GOBP_RESPONSE_TO_INTERLEUKIN_17	26	0.3555544	10717312	0.3522124	0.8594463	1.0	5722
GOBP_DEOXYRIBONUCLEOTIDE_CATABOLIC_PROCESS	27	0.34274006	10717252	0.36466774	0.8586408	1.0	1226
GOBP_G_PROTEIN_COUPLED_ACETYLCHOLINE_RECEPTOR_SIGNALING_PATHWAY	21	0.36320144	10716807	0.3768116	0.85798204	1.0	559
GOBP_POSITIVE_REGULATION_OF_RESPONSE_TO_TUMOR_CELL	19	0.37022707	10715191	0.35194585	0.85775554	1.0	5497
GOBP_CERAMIDE_BIOSYNTHETIC_PROCESS	68	0.28008276	1071289	0.34493193	0.8578207	1.0	4279
GOBP_REGULATION_OF_CALCIUM_ION_TRANSPORT	295	0.23093238	10701932	0.30350193	0.86121017	1.0	5239
GOBP_ADENOSINE_METABOLIC_PROCESS	15	0.4017641	10699773	0.37258348	0.86118597	1.0	7517
GOBP_PHOTORECEPTOR_CELL_DIFFERENTIATION	81	0.2734619	10699105	0.31851852	0.86060554	1.0	5013
GOBP_POSITIVE_REGULATION_OF_RNA_SPLICING	49	0.29799762	10698643	0.35897437	0.85997254	1.0	7431
GOBP_SODIUM_ION_IMPORT_ACROSS_PLASMA_MEMBRANE	22	0.36368504	10692517	0.38628763	0.8614637	1.0	2158
GOBP_CHROMOSOME_ORGANIZATION_INVOLVED_IN_MEIOTIC_CELL_CYCLE	69	0.2784044	10690676	0.32923076	0.86130345	1.0	2823
GOBP_AMEBOIDAL_TYPE_CELL_MIGRATION	469	0.2231979	10687157	0.2682927	0.861775	1.0	4530
GOBP_REGULATION_OF_PROTEIN_TARGETING_TO_MITOCHONDRION	21	0.36270267	1068623	0.3697479	0.8612878	1.0	6098
GOBP_MAINTENANCE_OF_LOCATION	361	0.22802934	1068564	0.3028786	0.86069375	1.0	4640
GOBP_INTRACELLULAR_RECEPTOR_SIGNALING_PATHWAY	325	0.22918765	1068545	0.27841634	0.8599543	1.0	5802
GOBP_RELEASE_OF_SEQUESTERED_CALCIUM_ION_INTO_CYTOSOL_BY_ENDOPLASMIC_RETICULUM	26	0.34359887	10681132	0.36573312	0.86075485	1.0	3061
GOBP_NEGATIVE_REGULATION_OF_CALCIUM_MEDIATED_SIGNALING	22	0.35970098	10679109	0.3744	0.8606757	1.0	5117
GOBP_SECOND_MESSENGER_MEDIATED_SIGNALING	319	0.22766076	10676316	0.27885863	0.8608856	1.0	5231
GOBP_RESPONSE_TO_PROSTAGLANDIN_E	20	0.3692085	10675882	0.3715278	0.8602188	1.0	8049
GOBP_TYPE_I_INTERFERON_PRODUCTION	130	0.25726065	1067382	0.33954155	0.8601894	1.0	4250
GOBP_EMBRYONIC_PATTERN_SPECIFICATION	84	0.2751149	10671854	0.329927	0.8601051	1.0	7413
GOBP_NEGATIVE_REGULATION_OF_MAPK_CASCADE	181	0.24511017	106689	0.32228118	0.8604385	1.0	5806
GOBP_POSITIVE_REGULATION_OF_LIPASE_ACTIVITY	60	0.2908637	106679	0.35285285	0.8600183	1.0	5438
GOBP_PURINE_CONTAINING_COMPOUND_TRANSMEMBRANE_TRANSPORT	24	0.35250875	10665905	0.3778559	0.85995626	1.0	7153
GOBP_REGULATION_OF_B_CELL_MEDIATED_IMMUNITY	89	0.26722366	10665169	0.33748055	0.8594284	1.0	5497
GOBP_MAINTENANCE_OF_PROTEIN_LOCALIZATION_IN_ORGANELLE	44	0.30709192	10665137	0.34102142	0.8586288	1.0	3953
GOBP_INNER_EAR_RECEPTOR_CELL_STEREOCILIUM_ORGANIZATION	48	0.30727938	10660999	0.36466774	0.8594092	1.0	5921
GOBP_VASODILATION	66	0.2801505	10659673	0.3400309	0.8591237	1.0	5989
GOBP_REGULATION_OF_KERATINOCYTE_DIFFERENTIATION	35	0.32138598	10657724	0.38220757	0.85906047	1.0	4554
GOBP_REGULATION_OF_EATING_BEHAVIOR	15	0.3972901	10654932	0.3859649	0.8593059	1.0	3932
GOBP_AMINO_ACID_METABOLIC_PROCESS	269	0.232856	10652912	0.32931727	0.8592784	1.0	2619
GOBP_MULTI_MULTICELLULAR_ORGANISM_PROCESS	199	0.24121262	10648159	0.32795697	0.8602817	1.0	5503
GOBP_RHO_PROTEIN_SIGNAL_TRANSDUCTION	138	0.25255892	10647	0.32635984	0.85995334	1.0	4654
GOBP_UNSATURATED_FATTY_ACID_METABOLIC_PROCESS	130	0.25398588	10644664	0.3211679	0.86007243	1.0	1892
GOBP_REGULATION_OF_ENDOTHELIAL_CELL_DIFFERENTIATION	42	0.30529147	10644037	0.3546326	0.85950667	1.0	6174
GOBP_PHOTORECEPTOR_CELL_MAINTENANCE	45	0.304295	10642093	0.35748792	0.85941	1.0	5708
GOBP_REGULATION_OF_ANIMAL_ORGAN_MORPHOGENESIS	134	0.25099292	10641177	0.3309859	0.8589665	1.0	7664
GOBP_POSITIVE_REGULATION_OF_FATTY_ACID_OXIDATION	22	0.35776585	10641068	0.36363637	0.85820997	1.0	2462
GOBP_REGULATION_OF_DNA_TEMPLATED_TRANSCRIPTION_IN_RESPONSE_TO_STRESS	42	0.30779207	10637887	0.34670946	0.85859877	1.0	3617
GOBP_GANGLION_DEVELOPMENT	16	0.3928044	10635442	0.39431617	0.8586721	1.0	5663
GOBP_RIBOSOMAL_SMALL_SUBUNIT_BIOGENESIS	102	0.26231924	1063306	0.3577586	0.85880625	1.0	5499
GOBP_SUPEROXIDE_METABOLIC_PROCESS	69	0.28056493	10632557	0.33333334	0.85819596	1.0	7188
GOBP_MEMBRANE_LIPID_BIOSYNTHETIC_PROCESS	134	0.25302395	10632219	0.3409091	0.8575295	1.0	4404
GOBP_SUBSTRATE_DEPENDENT_CELL_MIGRATION	30	0.33690807	10630853	0.35462186	0.85723424	1.0	3345
GOBP_REGULATION_OF_TUMOR_NECROSIS_FACTOR_MEDIATED_SIGNALING_PATHWAY	41	0.30440873	10628635	0.35457516	0.85725707	1.0	6394
GOBP_REGULATION_OF_CELL_SUBSTRATE_JUNCTION_ORGANIZATION	69	0.2830755	10626135	0.3580247	0.8573193	1.0	3207
GOBP_POSITIVE_REGULATION_OF_INFLAMMASOME_MEDIATED_SIGNALING_PATHWAY	24	0.3476091	1062608	0.36868685	0.8565381	1.0	3841
GOBP_REGULATION_OF_CHOLESTEROL_METABOLIC_PROCESS	46	0.29802102	10622852	0.3443396	0.8569391	1.0	6619
GOBP_AUTONOMIC_NERVOUS_SYSTEM_DEVELOPMENT	49	0.3010933	10621076	0.38235295	0.85679114	1.0	7373
GOBP_VIRAL_LIFE_CYCLE	236	0.23380333	10618327	0.3184282	0.8570108	1.0	4296
GOBP_REGULATION_OF_DIGESTIVE_SYSTEM_PROCESS	48	0.302295	10614232	0.3577371	0.85779613	1.0	5340
GOBP_NON_CANONICAL_NF_KAPPAB_SIGNAL_TRANSDUCTION	122	0.25781223	10613766	0.3550212	0.85719097	1.0	5021
GOBP_POSITIVE_REGULATION_OF_PLASMA_MEMBRANE_BOUNDED_CELL_PROJECTION_ASSEMBLY	115	0.25505677	10595938	0.34913793	0.8629932	1.0	4114
GOBP_POSITIVE_REGULATION_OF_MYELOID_LEUKOCYTE_CYTOKINE_PRODUCTION_INVOLVED_IN_IMMUNE_RESPONSE	40	0.30907932	10595762	0.3523077	0.86225635	1.0	3596
GOBP_CELL_CYCLE_G1_S_PHASE_TRANSITION	257	0.23264463	10590822	0.32077923	0.86334836	1.0	5829
GOBP_IMPORT_ACROSS_PLASMA_MEMBRANE	207	0.23879506	10589912	0.3361111	0.86291844	1.0	4860
GOBP_T_CELL_DIFFERENTIATION_IN_THYMUS	106	0.26028877	10589694	0.35051546	0.8622061	1.0	5499
GOBP_ATRIAL_SEPTUM_DEVELOPMENT	24	0.35265416	1058517	0.3779264	0.8631382	1.0	1554
GOBP_AMINO_ACID_IMPORT_ACROSS_PLASMA_MEMBRANE	55	0.29205388	10584805	0.3643533	0.8624935	1.0	4860
GOBP_NEGATIVE_REGULATION_OF_DEFENSE_RESPONSE	317	0.22726917	10583642	0.30810094	0.8621286	1.0	4849
GOBP_ASPARTATE_FAMILY_AMINO_ACID_METABOLIC_PROCESS	40	0.31396306	10583599	0.36655948	0.8613549	1.0	4080
GOBP_POSITIVE_REGULATION_OF_CELL_KILLING	99	0.26260248	1057916	0.33873343	0.862221	1.0	7616
GOBP_CELL_DIFFERENTIATION_INVOLVED_IN_METANEPHROS_DEVELOPMENT	22	0.3541893	10577782	0.3567753	0.86193264	1.0	5147
GOBP_REGULATION_OF_T_HELPER_1_TYPE_IMMUNE_RESPONSE	33	0.32344854	10577493	0.36589405	0.8612598	1.0	2945
GOBP_NEGATIVE_REGULATION_OF_JNK_CASCADE	38	0.31154427	10569873	0.36624205	0.86332893	1.0	165
GOBP_CELL_MIGRATION_INVOLVED_IN_SPROUTING_ANGIOGENESIS	54	0.2890441	10568959	0.36335403	0.86289614	1.0	2733
GOBP_METANEPHROS_DEVELOPMENT	91	0.26393253	10568187	0.33885542	0.86240864	1.0	3614
GOBP_DNA_METHYLATION	45	0.30226466	10568163	0.36245954	0.8616352	1.0	4010
GOBP_REGULATION_OF_PLATELET_DERIVED_GROWTH_FACTOR_RECEPTOR_SIGNALING_PATHWAY	24	0.34939522	10567046	0.3809524	0.8612528	1.0	6128
GOBP_METANEPHRIC_NEPHRON_DEVELOPMENT	38	0.31705606	10557599	0.37580645	0.86391926	1.0	3193
GOBP_GLYCOSAMINOGLYCAN_CATABOLIC_PROCESS	31	0.3217785	10556583	0.35930046	0.8634897	1.0	6163
GOBP_ROOF_OF_MOUTH_DEVELOPMENT	100	0.2613119	10556346	0.35610464	0.8627868	1.0	4798
GOBP_TIGHT_JUNCTION_ORGANIZATION	92	0.26560625	10551776	0.35565478	0.8637204	1.0	5546
GOBP_REGULATION_OF_DNA_METHYLATION	17	0.37886927	10545053	0.40460527	0.86543494	1.0	4010
GOBP_REGULATION_OF_CARDIAC_MUSCLE_CONTRACTION	70	0.27670044	10544436	0.35413417	0.86486435	1.0	3039
GOBP_CARBOHYDRATE_HOMEOSTASIS	292	0.22808732	10544274	0.30211082	0.8641449	1.0	4612
GOBP_ACTIVIN_RECEPTOR_SIGNALING_PATHWAY	46	0.29932818	10542992	0.37958533	0.86385	1.0	1812
GOBP_TOLL_LIKE_RECEPTOR_3_SIGNALING_PATHWAY	32	0.3296038	10542051	0.37894738	0.86342764	1.0	4451
GOBP_ENDOCARDIAL_CUSHION_DEVELOPMENT	54	0.29114482	10540586	0.34789643	0.8632182	1.0	8069
GOBP_INTERFERON_MEDIATED_SIGNALING_PATHWAY	82	0.26746824	10537094	0.36176935	0.863679	1.0	6093
GOBP_FAT_CELL_DIFFERENTIATION	263	0.23102006	10536473	0.3224543	0.86313087	1.0	3300
GOBP_REGULATION_OF_FAT_CELL_DIFFERENTIATION	150	0.24860604	10536053	0.3263889	0.8625148	1.0	3707
GOBP_POST_EMBRYONIC_DEVELOPMENT	132	0.25319216	1053138	0.33619457	0.8635037	1.0	5734
GOBP_NEPHRON_DEVELOPMENT	163	0.24304903	10530157	0.3463143	0.86318606	1.0	3614
GOBP_MEMBRANE_LIPID_CATABOLIC_PROCESS	36	0.3125828	10524822	0.38424438	0.8644344	1.0	5555
GOBP_POSITIVE_REGULATION_OF_ALPHA_BETA_T_CELL_ACTIVATION	100	0.26321977	10522066	0.35276532	0.8646866	1.0	5362
GOBP_REGULATION_OF_ENDOPEPTIDASE_ACTIVITY	344	0.22533531	10514984	0.33861145	0.86653584	1.0	5318
GOBP_ALTERNATIVE_MRNA_SPLICING_VIA_SPLICEOSOME	75	0.2729992	10514712	0.3490566	0.8658911	1.0	3235
GOBP_NEURAL_RETINA_DEVELOPMENT	84	0.2681048	10514026	0.36725664	0.86538595	1.0	3933
GOBP_MAST_CELL_ACTIVATION_INVOLVED_IN_IMMUNE_RESPONSE	68	0.28098166	10511677	0.3778802	0.8654671	1.0	5373
GOBP_CELLULAR_LIPID_CATABOLIC_PROCESS	232	0.2332839	10508128	0.34817815	0.8660293	1.0	5648
GOBP_REGULATION_OF_GLIAL_CELL_DIFFERENTIATION	95	0.2601954	10505637	0.3612805	0.8661493	1.0	7621
GOBP_GLYCEROLIPID_METABOLIC_PROCESS	376	0.22184479	10505453	0.32290363	0.86544776	1.0	6192
GOBP_TRIPARTITE_REGIONAL_SUBDIVISION	19	0.36541328	10504996	0.37931034	0.8648592	1.0	3758
GOBP_NUCLEIC_ACID_PHOSPHODIESTER_BOND_HYDROLYSIS	21	0.35815585	10504183	0.37201366	0.86441326	1.0	6549
GOBP_RECEPTOR_CATABOLIC_PROCESS	30	0.32735366	1050156	0.4	0.86457235	1.0	1898
GOBP_ESTABLISHMENT_OF_LYMPHOCYTE_POLARITY	15	0.39910036	10501138	0.39285713	0.8639497	1.0	3345
GOBP_RETINAL_CONE_CELL_DIFFERENTIATION	18	0.36653072	10500433	0.38434163	0.8634254	1.0	1767
GOBP_CELLULAR_RESPONSE_TO_VASCULAR_ENDOTHELIAL_GROWTH_FACTOR_STIMULUS	60	0.28204107	10500115	0.37632778	0.8627786	1.0	3701
GOBP_EPITHELIAL_CELL_DEVELOPMENT	238	0.23389816	10496033	0.34178907	0.86352676	1.0	6351
GOBP_MRNA_METHYLATION	17	0.3720446	10494547	0.40381283	0.86330384	1.0	3948
GOBP_REGULATION_OF_MYELOID_CELL_APOPTOTIC_PROCESS	38	0.30383825	10493286	0.35504887	0.86299986	1.0	5439
GOBP_SMOOTH_MUSCLE_CELL_PROLIFERATION	199	0.23616423	10489999	0.35973155	0.8634222	1.0	5845
GOBP_LIMBIC_SYSTEM_DEVELOPMENT	117	0.2534296	1048461	0.35277382	0.86462045	1.0	4150
GOBP_ORGANIC_CYCLIC_COMPOUND_CATABOLIC_PROCESS	474	0.21809499	10483782	0.33040202	0.86418885	1.0	6179
GOBP_CARDIAC_VENTRICLE_DEVELOPMENT	146	0.24757789	10483639	0.37202796	0.86348325	1.0	8089
GOBP_CARDIAC_MUSCLE_CELL_MEMBRANE_REPOLARIZATION	31	0.322159	10481778	0.37707642	0.8633887	1.0	2121
GOBP_SMOOTH_MUSCLE_CONTRACTION	119	0.25369835	10479585	0.38626608	0.8634404	1.0	4935
GOBP_POSITIVE_REGULATION_OF_PROTEIN_MODIFICATION_BY_SMALL_PROTEIN_CONJUGATION_OR_REMOVAL	139	0.24981527	1047876	0.36639118	0.86297524	1.0	5268
GOBP_OSTEOBLAST_DIFFERENTIATION	221	0.23615372	10476341	0.3392613	0.8630814	1.0	7672
GOBP_MUSCLE_CELL_CELLULAR_HOMEOSTASIS	27	0.3299071	10474863	0.37391305	0.86287165	1.0	3305
GOBP_POSITIVE_REGULATION_OF_FATTY_ACID_METABOLIC_PROCESS	49	0.2972282	10474232	0.37360892	0.86236954	1.0	2462
GOBP_MONOCARBOXYLIC_ACID_BIOSYNTHETIC_PROCESS	224	0.23400427	10463426	0.3512786	0.86561084	1.0	6221
GOBP_RETINOIC_ACID_BIOSYNTHETIC_PROCESS	19	0.36335415	10462785	0.3855219	0.8650941	1.0	2363
GOBP_REGULATION_OF_APOPTOTIC_SIGNALING_PATHWAY	431	0.21956493	10461576	0.33415842	0.86479896	1.0	5234
GOBP_REGULATION_OF_NUCLEAR_DIVISION	148	0.24640802	10460551	0.3531915	0.86439884	1.0	6353
GOBP_GERM_CELL_DEVELOPMENT	397	0.21936293	10459718	0.31763285	0.86397094	1.0	5731
GOBP_RELAXATION_OF_MUSCLE	36	0.3158749	10459589	0.38279933	0.8632611	1.0	3701
GOBP_REGULATION_OF_CELL_SUBSTRATE_ADHESION	226	0.23242635	1045758	0.3648469	0.86324173	1.0	3268
GOBP_DETECTION_OF_LIGHT_STIMULUS	54	0.29058003	10457575	0.39116204	0.86249655	1.0	8743
GOBP_NEGATIVE_REGULATION_OF_IMMUNOGLOBULIN_PRODUCTION	15	0.38930392	10456803	0.3979239	0.8620088	1.0	3375
GOBP_L_GLUTAMATE_IMPORT	39	0.3077294	10456187	0.37030995	0.8614974	1.0	5095
GOBP_RESPONSE_TO_MURAMYL_DIPEPTIDE	21	0.36009338	10449265	0.39619377	0.8632564	1.0	5399
GOBP_AMINO_ACID_ACTIVATION	45	0.29900974	10448296	0.3967742	0.86286855	1.0	2619
GOBP_RESPONSE_TO_INTERLEUKIN_4	35	0.31895572	10445616	0.39403453	0.8631018	1.0	2492
GOBP_NEGATIVE_REGULATION_OF_FATTY_ACID_BIOSYNTHETIC_PROCESS	19	0.36396727	10440432	0.394958	0.864211	1.0	5508
GOBP_VASCULAR_PROCESS_IN_CIRCULATORY_SYSTEM	247	0.2298458	10436151	0.35588634	0.8649939	1.0	4860
GOBP_REGULATION_OF_MEIOTIC_CELL_CYCLE	58	0.28188533	10434062	0.38425925	0.86502534	1.0	6009
GOBP_NUCLEOTIDE_TRANSPORT	36	0.3083599	10433083	0.39868203	0.8646433	1.0	5365
GOBP_NEGATIVE_REGULATION_OF_INTERLEUKIN_1_BETA_PRODUCTION	32	0.31839466	1043305	0.3808752	0.86391246	1.0	5362
GOBP_MEMBRANE_REPOLARIZATION	48	0.29491588	10431478	0.37601295	0.8637326	1.0	5989
GOBP_FOREBRAIN_REGIONALIZATION	27	0.3350954	10428193	0.3918919	0.8642122	1.0	3380
GOBP_MYOTUBE_DIFFERENTIATION	143	0.24643448	10427622	0.39149562	0.86366576	1.0	4706
GOBP_DEVELOPMENTAL_INDUCTION	43	0.29977673	10426395	0.39102563	0.8633731	1.0	3669
GOBP_REGULATION_OF_PROTEIN_LOCALIZATION_TO_ENDOSOME	15	0.38812748	1042585	0.40669015	0.8628469	1.0	5272
GOBP_POSITIVE_REGULATION_OF_MONOCYTE_CHEMOTAXIS	27	0.3349611	10425426	0.39137647	0.8622645	1.0	2014
GOBP_NEGATIVE_REGULATION_OF_COMPLEMENT_ACTIVATION	15	0.38845804	10422854	0.41278064	0.86244905	1.0	11
GOBP_TRANSMEMBRANE_RECEPTOR_PROTEIN_SERINE_THREONINE_KINASE_SIGNALING_PATHWAY	391	0.2212181	10420824	0.34837094	0.8624613	1.0	3933
GOBP_TERPENOID_METABOLIC_PROCESS	77	0.27257696	10417435	0.39137134	0.86292833	1.0	6502
GOBP_RESPONSE_TO_TYPE_I_INTERFERON	72	0.27654746	10416515	0.3774436	0.8625265	1.0	8391
GOBP_RESPONSE_TO_TUMOR_NECROSIS_FACTOR	197	0.23670124	10415934	0.35961273	0.86200714	1.0	5955
GOBP_PROTON_TRANSPORTING_TWO_SECTOR_ATPASE_COMPLEX_ASSEMBLY	16	0.3846041	10412614	0.40425533	0.86245906	1.0	4387
GOBP_PHOSPHATIDYLCHOLINE_BIOSYNTHETIC_PROCESS	20	0.34625113	10411501	0.38831615	0.8621222	1.0	4952
GOBP_CELLULAR_RESPONSE_TO_ESTRADIOL_STIMULUS	24	0.34295815	10410341	0.4087102	0.8617653	1.0	5955
GOBP_CARDIAC_CHAMBER_MORPHOGENESIS	145	0.24175723	1040895	0.38169014	0.8615197	1.0	8358
GOBP_SENSORY_PERCEPTION_OF_TEMPERATURE_STIMULUS	34	0.3156658	1040713	0.38936535	0.8614493	1.0	7372
GOBP_RNA_5_END_PROCESSING	19	0.3657346	10406678	0.41385436	0.8608708	1.0	971
GOBP_REGULATION_OF_CARDIAC_MUSCLE_CELL_ACTION_POTENTIAL	27	0.3333381	10403702	0.39297658	0.86122394	1.0	982
GOBP_LYMPH_NODE_DEVELOPMENT	31	0.32267088	10403545	0.40415335	0.86055356	1.0	7855
GOBP_REGULATION_OF_STEM_CELL_DIFFERENTIATION	84	0.26392013	10401926	0.37761194	0.86039644	1.0	5885
GOBP_MULTICELLULAR_ORGANISMAL_LEVEL_WATER_HOMEOSTASIS	27	0.33462146	10400314	0.3808752	0.86026275	1.0	7044
GOBP_POSITIVE_REGULATION_OF_ORGAN_GROWTH	64	0.27687433	10393133	0.37156704	0.8621042	1.0	3895
GOBP_REGULATION_OF_HAIR_CYCLE	31	0.32540217	10391358	0.42016807	0.8620095	1.0	4231
GOBP_ORGANIC_HYDROXY_COMPOUND_TRANSPORT	313	0.224843	10390866	0.36928934	0.86145335	1.0	6144
GOBP_REGULATION_OF_DNA_BINDING_TRANSCRIPTION_FACTOR_ACTIVITY	425	0.21953899	10385507	0.36474907	0.8626181	1.0	7327
GOBP_VESICLE_COATING	33	0.32138342	10384506	0.38071895	0.8622561	1.0	181
GOBP_PYRIMIDINE_CONTAINING_COMPOUND_METABOLIC_PROCESS	63	0.2788309	10384414	0.38338193	0.8615591	1.0	4043
GOBP_HEMATOPOIETIC_PROGENITOR_CELL_DIFFERENTIATION	180	0.23993394	1038429	0.3601108	0.86088634	1.0	3749
GOBP_REGULATION_OF_APPETITE	27	0.3343482	10380723	0.39044482	0.861426	1.0	3180
GOBP_ERK1_AND_ERK2_CASCADE	364	0.22093186	10380452	0.35820895	0.86079854	1.0	5759
GOBP_REGULATION_OF_T_CELL_MEDIATED_CYTOTOXICITY	56	0.29204443	10379611	0.3912363	0.8603849	1.0	7616
GOBP_POSITIVE_REGULATION_OF_RECEPTOR_MEDIATED_ENDOCYTOSIS	64	0.27858865	10377599	0.3943662	0.86040115	1.0	4670
GOBP_ENDOSOME_ORGANIZATION	67	0.27069485	10377378	0.40557274	0.85976315	1.0	2766
GOBP_CANONICAL_WNT_SIGNALING_PATHWAY	303	0.22631036	10376922	0.35496184	0.85919267	1.0	4161
GOBP_NEGATIVE_REGULATION_OF_CYTOKINE_PRODUCTION	305	0.2243647	10376918	0.3846154	0.8584759	1.0	5944
GOBP_PROTEIN_LOCALIZATION_TO_NUCLEOLUS	17	0.38236886	1037218	0.40433213	0.8594231	1.0	5166
GOBP_REGULATION_OF_BLOOD_PRESSURE	218	0.23058051	10365595	0.3718791	0.8609909	1.0	7150
GOBP_MORPHOGENESIS_OF_A_BRANCHING_STRUCTURE	253	0.22678588	10362954	0.37848607	0.86121464	1.0	6340
GOBP_LIPID_CATABOLIC_PROCESS	341	0.22182828	10358831	0.35775337	0.86192906	1.0	5555
GOBP_REGULATION_OF_TYPE_I_INTERFERON_MEDIATED_SIGNALING_PATHWAY	46	0.29305932	10351747	0.39567232	0.8638267	1.0	6093
GOBP_NEGATIVE_REGULATION_OF_DNA_BIOSYNTHETIC_PROCESS	41	0.3007687	10341197	0.40729	0.86684126	1.0	6425
GOBP_COMPLEMENT_ACTIVATION	56	0.2825712	10339912	0.39203677	0.8665978	1.0	8802
GOBP_POSITIVE_REGULATION_OF_FATTY_ACID_BIOSYNTHETIC_PROCESS	27	0.33256954	10338682	0.40691927	0.8663309	1.0	487
GOBP_VITAMIN_TRANSPORT	46	0.2958937	10327871	0.40257648	0.86963046	1.0	5458
GOBP_NEURAL_PRECURSOR_CELL_PROLIFERATION	224	0.22892718	10326158	0.37959182	0.86951864	1.0	5093
GOBP_COLLAGEN_BIOSYNTHETIC_PROCESS	65	0.27515203	10325954	0.40228012	0.8688678	1.0	5399
GOBP_NEUROMUSCULAR_PROCESS_CONTROLLING_BALANCE	70	0.27395463	10325038	0.39050537	0.8684828	1.0	5239
GOBP_CELLULAR_MODIFIED_AMINO_ACID_CATABOLIC_PROCESS	19	0.36031866	10324382	0.43373495	0.86799794	1.0	3770
GOBP_REGULATION_OF_TISSUE_REMODELING	87	0.26071912	10321933	0.39322534	0.868159	1.0	6294
GOBP_MICROVILLUS_ORGANIZATION	27	0.32126153	10318666	0.38127092	0.86860466	1.0	3146
GOBP_REGULATION_OF_VIRAL_PROCESS	169	0.23887962	10317353	0.39635855	0.8683353	1.0	4471
GOBP_MACROPHAGE_CHEMOTAXIS	47	0.29204732	1031578	0.4105622	0.8681407	1.0	5949
GOBP_REGULATION_OF_TRANSLATIONAL_INITIATION_IN_RESPONSE_TO_STRESS	15	0.38435036	10315633	0.40687162	0.8674825	1.0	2581
GOBP_NEGATIVE_REGULATION_OF_STRESS_ACTIVATED_PROTEIN_KINASE_SIGNALING_CASCADE	47	0.294771	10312717	0.39695945	0.8677908	1.0	1257
GOBP_BIOLOGICAL_PROCESS_INVOLVED_IN_SYMBIOTIC_INTERACTION	252	0.22670472	10310344	0.40133333	0.86791337	1.0	4602
GOBP_CHROMOSOME_SEPARATION	83	0.25914383	10309122	0.40625	0.86766267	1.0	6980
GOBP_ASYMMETRIC_CELL_DIVISION	21	0.35415825	10309055	0.4117647	0.86697197	1.0	6111
GOBP_TRANSFORMING_GROWTH_FACTOR_BETA_RECEPTOR_SIGNALING_PATHWAY	204	0.22975662	10306054	0.38718662	0.8674154	1.0	3933
GOBP_PRODUCTION_OF_MOLECULAR_MEDIATOR_OF_IMMUNE_RESPONSE	340	0.22146936	10299538	0.3669609	0.86900145	1.0	3952
GOBP_POSITIVE_REGULATION_OF_TRANSCRIPTION_ELONGATION_BY_RNA_POLYMERASE_II	52	0.28281087	10293019	0.40527952	0.870616	1.0	4412
GOBP_REGULATION_OF_ISOTYPE_SWITCHING	37	0.30715144	10292131	0.40946168	0.87021947	1.0	3742
GOBP_AMINE_BIOSYNTHETIC_PROCESS	41	0.3038187	1028998	0.39546192	0.8703093	1.0	3933
GOBP_CELLULAR_SENESCENCE	89	0.262899	10281397	0.3765244	0.87263966	1.0	6070
GOBP_MYELOID_LEUKOCYTE_CYTOKINE_PRODUCTION	66	0.27412853	10280896	0.41037735	0.8721024	1.0	5306
GOBP_NEGATIVE_REGULATION_OF_CELL_MATRIX_ADHESION	37	0.30909446	10276175	0.41102362	0.87310904	1.0	5122
GOBP_PHOSPHATIDYLINOSITOL_METABOLIC_PROCESS	146	0.24058332	10273191	0.40194714	0.87349343	1.0	5434
GOBP_DETECTION_OF_EXTERNAL_BIOTIC_STIMULUS	29	0.32743728	10272164	0.435	0.8731557	1.0	5523
GOBP_REGULATION_OF_VOLTAGE_GATED_CALCIUM_CHANNEL_ACTIVITY	43	0.29645297	10271734	0.4072327	0.8725841	1.0	2125
GOBP_HORMONE_TRANSPORT	399	0.21631362	10266812	0.4019851	0.8736318	1.0	4249
GOBP_CERAMIDE_METABOLIC_PROCESS	99	0.25418252	10256793	0.39402986	0.8763736	1.0	4505
GOBP_WATER_TRANSPORT	22	0.339196	1025657	0.4086207	0.87574756	1.0	2470
GOBP_REGULATION_OF_VASCULOGENESIS	16	0.37029296	10253186	0.42334494	0.8762309	1.0	3851
GOBP_AMIDE_TRANSPORT	426	0.21582285	10252492	0.3546798	0.87575006	1.0	4531
GOBP_REGULATION_OF_PROTEIN_DEPHOSPHORYLATION	85	0.25970387	10252266	0.41500765	0.8751239	1.0	4608
GOBP_GLIAL_CELL_PROLIFERATION	79	0.26143622	10249118	0.41079462	0.87550133	1.0	6049
GOBP_NEGATIVE_REGULATION_OF_UBIQUITIN_DEPENDENT_PROTEIN_CATABOLIC_PROCESS	53	0.28753376	10248027	0.40408805	0.87518334	1.0	7213
GOBP_REGULATION_OF_IMMUNOGLOBULIN_PRODUCTION	103	0.25430554	1024795	0.414307	0.87450397	1.0	3742
GOBP_STEROID_HORMONE_SECRETION	34	0.30899444	10247345	0.42036125	0.87400717	1.0	5214
GOBP_LIPID_OXIDATION	121	0.24511261	10244632	0.39507958	0.8742656	1.0	5247
GOBP_POSITIVE_REGULATION_OF_EMBRYONIC_DEVELOPMENT	24	0.34261718	1024363	0.443686	0.8739198	1.0	6978
GOBP_RNA_SPLICING	421	0.21567363	10242665	0.3731884	0.8735291	1.0	3839
GOBP_ENDODERMAL_CELL_FATE_COMMITMENT	15	0.37541774	10240778	0.43265992	0.8735286	1.0	1738
GOBP_REGULATION_OF_LIPOPROTEIN_LIPASE_ACTIVITY	15	0.37386963	10239654	0.42095914	0.8732076	1.0	4606
GOBP_NEGATIVE_REGULATION_OF_GTPASE_ACTIVITY	31	0.31641573	10237579	0.415	0.8732114	1.0	4828
GOBP_REGULATION_OF_AMYLOID_FIBRIL_FORMATION	16	0.37073448	1023721	0.45517242	0.87264514	1.0	5229
GOBP_REGULATION_OF_EARLY_ENDOSOME_TO_LATE_ENDOSOME_TRANSPORT	19	0.35979468	1023593	0.44281045	0.8724206	1.0	984
GOBP_SULFUR_AMINO_ACID_METABOLIC_PROCESS	31	0.3205974	10235673	0.41503268	0.87181413	1.0	4080
GOBP_VENTRICULAR_CARDIAC_MUSCLE_TISSUE_MORPHOGENESIS	56	0.2790816	1022889	0.42295596	0.87354904	1.0	8358
GOBP_REGULATION_OF_DEFENSE_RESPONSE_TO_BACTERIUM	21	0.35371947	10226837	0.43120804	0.87361103	1.0	10067
GOBP_ANTIGEN_RECEPTOR_MEDIATED_SIGNALING_PATHWAY	175	0.23274872	10226539	0.40252453	0.873021	1.0	5511
GOBP_DETECTION_OF_LIGHT_STIMULUS_INVOLVED_IN_SENSORY_PERCEPTION	24	0.3308988	10225394	0.43739837	0.87272745	1.0	6158
GOBP_NEGATIVE_REGULATION_OF_ENDOPLASMIC_RETICULUM_STRESS_INDUCED_INTRINSIC_APOPTOTIC_SIGNALING_PATHWAY	19	0.3574249	10223305	0.4290718	0.8727566	1.0	501
GOBP_REGULATION_OF_RNA_STABILITY	174	0.23641762	10221874	0.39752406	0.87255096	1.0	5722
GOBP_REGULATION_OF_CYCLIN_DEPENDENT_PROTEIN_KINASE_ACTIVITY	74	0.26974782	10219821	0.4262561	0.87256837	1.0	3846
GOBP_CELLULAR_RESPONSE_TO_SALT	201	0.22850396	10217589	0.40750325	0.8726649	1.0	5438
GOBP_VASCULAR_TRANSPORT	22	0.34610382	10216908	0.4280992	0.8722209	1.0	377
GOBP_REGULATION_OF_CANONICAL_WNT_SIGNALING_PATHWAY	249	0.22338901	10215946	0.3994709	0.8718719	1.0	2441
GOBP_POSITIVE_REGULATION_OF_DIGESTIVE_SYSTEM_PROCESS	17	0.35671228	10215387	0.4271523	0.8713963	1.0	4359
GOBP_REGULATION_OF_TUBE_SIZE	187	0.2321805	10210913	0.39709762	0.8723191	1.0	5842
GOBP_POSITIVE_REGULATION_OF_FILOPODIUM_ASSEMBLY	35	0.3127991	10210533	0.4304	0.8717485	1.0	4094
GOBP_POSITIVE_REGULATION_OF_CIRCADIAN_RHYTHM	27	0.32510892	10210152	0.42528737	0.8711882	1.0	3142
GOBP_RESPONSE_TO_ORGANOPHOSPHORUS	96	0.25365552	10208846	0.421365	0.8709449	1.0	4997
GOBP_NEGATIVE_REGULATION_OF_AMINE_TRANSPORT	38	0.29742986	10208571	0.41720778	0.87035346	1.0	6067
GOBP_POSITIVE_REGULATION_OF_LAMELLIPODIUM_ORGANIZATION	37	0.303609	10206641	0.41951218	0.87035	1.0	3339
GOBP_POSITIVE_REGULATION_OF_SMALL_GTPASE_MEDIATED_SIGNAL_TRANSDUCTION	77	0.26355052	10196953	0.40860215	0.8730081	1.0	5880
GOBP_POSITIVE_REGULATION_OF_TOR_SIGNALING	69	0.26681164	10192298	0.4242902	0.8738641	1.0	1614
GOBP_ENDOTHELIAL_CELL_PROLIFERATION	172	0.23472749	10182805	0.4138889	0.8765008	1.0	3139
GOBP_ACTIVATION_OF_CYSTEINE_TYPE_ENDOPEPTIDASE_ACTIVITY_INVOLVED_IN_APOPTOTIC_PROCESS	76	0.26502657	1018066	0.44563553	0.87656975	1.0	5784
GOBP_CELL_SURFACE_PATTERN_RECOGNITION_RECEPTOR_SIGNALING_PATHWAY	69	0.2707451	10179118	0.4127726	0.8764215	1.0	5523
GOBP_VESICLE_TARGETING_ROUGH_ER_TO_CIS_GOLGI	20	0.34894553	10177585	0.44166666	0.87627035	1.0	181
GOBP_BRANCHING_MORPHOGENESIS_OF_AN_EPITHELIAL_TUBE	195	0.23081444	1017545	0.42334738	0.87636846	1.0	7213
GOBP_RENAL_TUBULE_MORPHOGENESIS	94	0.25908974	10169201	0.42507645	0.87789947	1.0	5224
GOBP_POSITIVE_REGULATION_OF_TUMOR_NECROSIS_FACTOR_SUPERFAMILY_CYTOKINE_PRODUCTION	141	0.2404964	10166667	0.40947077	0.8781159	1.0	4951
GOBP_ESTABLISHMENT_OF_BLOOD_BRAIN_BARRIER	18	0.35545844	10165716	0.44723618	0.8777514	1.0	6940
GOBP_REGULATION_OF_UBIQUITIN_PROTEIN_TRANSFERASE_ACTIVITY	42	0.29162118	10160879	0.43769968	0.87876177	1.0	5852
GOBP_NEGATIVE_REGULATION_OF_EXOCYTOSIS	37	0.3030796	1015794	0.42903227	0.87908614	1.0	6609
GOBP_C21_STEROID_HORMONE_BIOSYNTHETIC_PROCESS	21	0.34036198	10153421	0.44293016	0.87996906	1.0	5214
GOBP_REGULATION_OF_HETEROTYPIC_CELL_CELL_ADHESION	24	0.33883977	10152892	0.45408162	0.87945366	1.0	4612
GOBP_TRIGLYCERIDE_CATABOLIC_PROCESS	28	0.31462023	10150669	0.44147158	0.87953615	1.0	3641
GOBP_SMOOTH_MUSCLE_TISSUE_DEVELOPMENT	29	0.3203977	10143198	0.43344155	0.8814739	1.0	2281
GOBP_REGULATION_OF_CELL_CYCLE_CHECKPOINT	48	0.28776664	10142255	0.4046875	0.8811058	1.0	5528
GOBP_REGULATION_OF_PLATELET_ACTIVATION	44	0.29470557	10139868	0.45063695	0.88126165	1.0	5511
GOBP_CELLULAR_COMPONENT_MAINTENANCE	85	0.25776616	10138539	0.42962962	0.8810084	1.0	5663
GOBP_POSITIVE_REGULATION_OF_TRANSCRIPTION_REGULATORY_REGION_DNA_BINDING	25	0.3314551	10137942	0.4453925	0.8805363	1.0	7621
GOBP_REGULATION_OF_PHOSPHATIDYLINOSITOL_3_KINASE_PROTEIN_KINASE_B_SIGNAL_TRANSDUCTION	256	0.22514556	10137271	0.42372882	0.8800725	1.0	5318
GOBP_AROMATIC_AMINO_ACID_METABOLIC_PROCESS	32	0.31247133	1013647	0.4440678	0.87966853	1.0	7696
GOBP_LABYRINTHINE_LAYER_DEVELOPMENT	62	0.2726014	10131543	0.44144145	0.8806941	1.0	3774
GOBP_DEFENSE_RESPONSE_TO_FUNGUS	59	0.277281	10130163	0.42492014	0.8804717	1.0	3116
GOBP_CHOLESTEROL_STORAGE	29	0.318497	10124043	0.457483	0.8819202	1.0	5229
GOBP_LIPOPROTEIN_BIOSYNTHETIC_PROCESS	102	0.24994293	10123326	0.43786982	0.8814988	1.0	4373
GOBP_RETINA_DEVELOPMENT_IN_CAMERA_TYPE_EYE	177	0.23106462	10123187	0.44308943	0.8808693	1.0	4300
GOBP_POSITIVE_REGULATION_OF_BMP_SIGNALING_PATHWAY	40	0.29785374	10117851	0.4416	0.8820085	1.0	3473
GOBP_ODONTOGENESIS_OF_DENTIN_CONTAINING_TOOTH	94	0.2539616	1011075	0.44343892	0.8837755	1.0	4077
GOBP_REGULATION_OF_LEUKOCYTE_MIGRATION	239	0.22635645	10105124	0.4218329	0.8850706	1.0	5471
GOBP_REGULATION_OF_FATTY_ACID_BETA_OXIDATION	23	0.32884344	10104012	0.43471074	0.88476336	1.0	3257
GOBP_ALCOHOL_METABOLIC_PROCESS	349	0.21450251	10099967	0.43678162	0.8855321	1.0	4606
GOBP_REGULATION_OF_TYPE_B_PANCREATIC_CELL_PROLIFERATION	20	0.3474292	10095863	0.45249596	0.8863432	1.0	1553
GOBP_REGULATION_OF_CELL_GROWTH	444	0.211911	10088913	0.4379562	0.88802755	1.0	4860
GOBP_CHROMOSOME_LOCALIZATION	113	0.24499814	10085459	0.43195266	0.8885066	1.0	6472
GOBP_REGULATION_OF_T_CELL_APOPTOTIC_PROCESS	49	0.2913624	10081973	0.457483	0.8890336	1.0	4974
GOBP_RESPONSE_TO_CADMIUM_ION	39	0.2981063	10080152	0.45304778	0.889011	1.0	5417
GOBP_ACTIN_FILAMENT_ORGANIZATION	465	0.20877524	1007998	0.44270205	0.88838536	1.0	5027
GOBP_RESPONSE_TO_STEROID_HORMONE	244	0.22206824	10077107	0.41144413	0.8886927	1.0	6257
GOBP_REGULATION_OF_SPINDLE_CHECKPOINT	22	0.33843428	10069028	0.46217105	0.89082795	1.0	4343
GOBP_POSITIVE_REGULATION_OF_TYPE_II_INTERFERON_PRODUCTION	81	0.2556281	10065997	0.43288085	0.8912104	1.0	4679
GOBP_MONOCARBOXYLIC_ACID_TRANSPORT	177	0.23071757	10064039	0.4377565	0.8912032	1.0	5004
GOBP_REGULATION_OF_AUTOPHAGY	291	0.21761544	10056614	0.43229166	0.8931247	1.0	4627
GOBP_POSITIVE_REGULATION_OF_MUSCLE_CELL_DIFFERENTIATION	82	0.26110134	10055945	0.42835596	0.89267457	1.0	4243
GOBP_REGULATION_OF_OSTEOBLAST_DIFFERENTIATION	157	0.2312031	10055846	0.45872802	0.89202774	1.0	7672
GOBP_FEMALE_PREGNANCY	166	0.23080957	10048784	0.464986	0.89381033	1.0	4184
GOBP_REGULATION_OF_B_CELL_RECEPTOR_SIGNALING_PATHWAY	17	0.35965434	10046405	0.45026177	0.89394313	1.0	3806
GOBP_MINERALOCORTICOID_METABOLIC_PROCESS	16	0.35952806	10043983	0.46837607	0.8941562	1.0	3193
GOBP_CARDIAC_MYOFIBRIL_ASSEMBLY	19	0.34719726	10042511	0.44517186	0.89396805	1.0	3355
GOBP_PHAGOCYTOSIS_RECOGNITION	28	0.31759846	10041312	0.46192053	0.8937045	1.0	5704
GOBP_VENTRICULAR_CARDIAC_MUSCLE_CELL_DIFFERENTIATION	18	0.35619745	10039907	0.44809687	0.89348984	1.0	190
GOBP_PROTEIN_COMPLEX_OLIGOMERIZATION	260	0.22202647	10039779	0.44533333	0.89285547	1.0	4128
GOBP_POSITIVE_REGULATION_OF_ALPHA_BETA_T_CELL_PROLIFERATION	50	0.2839656	10039272	0.46153846	0.89236385	1.0	3914
GOBP_REGULATION_OF_DEFENSE_RESPONSE_TO_VIRUS_BY_HOST	45	0.28822228	10034755	0.4429752	0.89323723	1.0	5290
GOBP_NEUROBLAST_PROLIFERATION	98	0.25259855	10033901	0.45509893	0.8928594	1.0	5051
GOBP_POSITIVE_REGULATION_OF_OSTEOBLAST_PROLIFERATION	15	0.37360787	10032994	0.45735028	0.8924983	1.0	7465
GOBP_POSITIVE_REGULATION_OF_VIRAL_PROCESS	65	0.26546124	10027958	0.44878048	0.89364046	1.0	2014
GOBP_RESPONSE_TO_ACID_CHEMICAL	168	0.23209658	10025661	0.46025103	0.89378667	1.0	4668
GOBP_WHITE_FAT_CELL_DIFFERENTIATION	23	0.3364669	100252	0.4592721	0.89326215	1.0	1393
GOBP_REGULATION_OF_STRIATED_MUSCLE_CONTRACTION	88	0.25506505	10025119	0.4689864	0.8926208	1.0	3516
GOBP_PROTEIN_N_LINKED_GLYCOSYLATION_VIA_ASPARAGINE	18	0.3563794	10024314	0.45811966	0.8922073	1.0	2849
GOBP_REGULATION_OF_HUMORAL_IMMUNE_RESPONSE_MEDIATED_BY_CIRCULATING_IMMUNOGLOBULIN	20	0.3491771	10024276	0.44186047	0.891547	1.0	7082
GOBP_PHOSPHATIDYLINOSITOL_BIOSYNTHETIC_PROCESS	102	0.2482985	10022073	0.46005917	0.8915958	1.0	5734
GOBP_BODY_FLUID_SECRETION	115	0.2423795	10020729	0.45427287	0.89139277	1.0	2934
GOBP_POSITIVE_REGULATION_OF_INTERLEUKIN_1_PRODUCTION	68	0.26674205	10018121	0.46791863	0.8915944	1.0	5523
GOBP_MATERNAL_PROCESS_INVOLVED_IN_FEMALE_PREGNANCY	51	0.2828429	10016869	0.46165884	0.8913738	1.0	3465
GOBP_EPITHELIAL_TUBE_MORPHOGENESIS	397	0.21250369	100165	0.46380368	0.8908341	1.0	3973
GOBP_SIGNALING_RECEPTOR_LIGAND_PRECURSOR_PROCESSING	32	0.30532634	10014076	0.44585988	0.89099497	1.0	4142
GOBP_EXTRACELLULAR_MATRIX_ASSEMBLY	45	0.28215286	10011814	0.44645798	0.89109766	1.0	7621
GOBP_REGULATION_OF_CELLULAR_RESPONSE_TO_GROWTH_FACTOR_STIMULUS	319	0.21520886	10007141	0.46923077	0.89207	1.0	4128
GOBP_RESPONSE_TO_ALKALOID	76	0.25772256	10003006	0.45343512	0.89280814	1.0	6067
GOBP_REGULATION_OF_ADIPOSE_TISSUE_DEVELOPMENT	19	0.34791017	100014	0.45155993	0.8926573	1.0	2242
GOBP_CELL_SURFACE_RECEPTOR_SIGNALING_PATHWAY_INVOLVED_IN_HEART_DEVELOPMENT	23	0.3326409	0.9999225	0.46998283	0.8927752	1.0	6940
GOBP_REGULATION_OF_FATTY_ACID_OXIDATION	42	0.28793514	0.99972206	0.4347158	0.8927871	1.0	2462
GOBP_POSITIVE_REGULATION_OF_CELL_CYCLE_PHASE_TRANSITION	117	0.23942874	0.99960726	0.44940478	0.8925262	1.0	7621
GOBP_NEUROMUSCULAR_SYNAPTIC_TRANSMISSION	33	0.30569342	0.9994709	0.45454547	0.8923171	1.0	5175
GOBP_TUMOR_NECROSIS_FACTOR_MEDIATED_SIGNALING_PATHWAY	82	0.25827315	0.9994519	0.4729521	0.89172274	1.0	6128
GOBP_INTRINSIC_APOPTOTIC_SIGNALING_PATHWAY_IN_RESPONSE_TO_ENDOPLASMIC_RETICULUM_STRESS	66	0.26649448	0.9992044	0.44144145	0.8919257	1.0	4333
GOBP_HETEROCHROMATIN_ORGANIZATION	94	0.251038	0.9991304	0.47328246	0.8915081	1.0	4010
GOBP_PYRIDINE_NUCLEOTIDE_BIOSYNTHETIC_PROCESS	19	0.34848586	0.9989929	0.47189096	0.8912932	1.0	7314
GOBP_HEMOSTASIS	177	0.22943816	0.99879503	0.4702628	0.8912946	1.0	6466
GOBP_REGULATION_OF_NEUTROPHIL_ACTIVATION	18	0.34454766	0.9983719	0.46830985	0.89206016	1.0	6070
GOBP_REGULATION_OF_JNK_CASCADE	145	0.23401904	0.99834	0.45965418	0.8915003	1.0	3466
GOBP_NEURAL_TUBE_PATTERNING	52	0.2797785	0.99827224	0.46763754	0.8910709	1.0	5068
GOBP_MICROTUBULE_DEPOLYMERIZATION	58	0.2729318	0.99795616	0.45511812	0.8915484	1.0	2279
GOBP_REGULATION_OF_INTRACELLULAR_ESTROGEN_RECEPTOR_SIGNALING_PATHWAY	37	0.2985568	0.9974056	0.4534687	0.8928241	1.0	3553
GOBP_STRIATED_MUSCLE_CONTRACTION	176	0.22782975	0.9969311	0.45142856	0.8938209	1.0	3123
GOBP_MACROPHAGE_DIFFERENTIATION	60	0.26978606	0.9966784	0.442492	0.8940561	1.0	4302
GOBP_REGULATION_OF_MITOCHONDRIAL_DEPOLARIZATION	23	0.33209336	0.99657923	0.4675768	0.8937354	1.0	3596
GOBP_CELL_SUBSTRATE_ADHESION	366	0.20945945	0.9962072	0.47348484	0.8943294	1.0	3846
GOBP_NEGATIVE_REGULATION_OF_B_CELL_MEDIATED_IMMUNITY	15	0.36806178	0.9959309	0.46302816	0.89462084	1.0	4765
GOBP_PEPTIDE_TRANSPORT	335	0.21331957	0.9953851	0.47474748	0.89583373	1.0	4649
GOBP_COPPER_ION_TRANSPORT	16	0.36448324	0.99513984	0.46341464	0.89602846	1.0	4746
GOBP_REGULATION_OF_AMIDE_METABOLIC_PROCESS	459	0.20632307	0.9951181	0.49168646	0.8954418	1.0	5417
GOBP_NEGATIVE_REGULATION_OF_SECRETION	209	0.22422092	0.99489295	0.46068966	0.8955769	1.0	4225
GOBP_CARDIAC_MUSCLE_TISSUE_MORPHOGENESIS	73	0.262105	0.9936417	0.45495495	0.89924693	1.0	8358
GOBP_MAMMARY_GLAND_EPITHELIUM_DEVELOPMENT	77	0.2568134	0.99344957	0.47076923	0.89922416	1.0	4931
GOBP_LYMPHOCYTE_COSTIMULATION	34	0.3020773	0.99281347	0.4672269	0.90074116	1.0	5952
GOBP_POSITIVE_REGULATION_OF_HORMONE_SECRETION	189	0.22574048	0.99261636	0.4532967	0.900764	1.0	5214
GOBP_MESENCHYMAL_TO_EPITHELIAL_TRANSITION	18	0.3456427	0.9925314	0.46531302	0.90041196	1.0	6940
GOBP_WOUND_HEALING_SPREADING_OF_EPIDERMAL_CELLS	20	0.3381902	0.9921529	0.46063653	0.90108883	1.0	1331
GOBP_POSITIVE_REGULATION_OF_PROTEIN_LOCALIZATION_TO_CELL_PERIPHERY	75	0.26088578	0.99173766	0.48829952	0.90187657	1.0	2923
GOBP_PROTEIN_DEPHOSPHORYLATION	233	0.22335412	0.9914838	0.46854082	0.9020552	1.0	4813
GOBP_CELL_CELL_JUNCTION_ORGANIZATION	222	0.22187206	0.99135697	0.48416886	0.90183103	1.0	5989
GOBP_REGULATION_OF_AMINE_METABOLIC_PROCESS	39	0.29513755	0.991073	0.46329528	0.9021521	1.0	1719
GOBP_KINETOCHORE_ORGANIZATION	20	0.34985578	0.9908914	0.4669967	0.9021294	1.0	4093
GOBP_T_CELL_RECEPTOR_SIGNALING_PATHWAY	135	0.2347822	0.9908589	0.48377582	0.9015798	1.0	5678
GOBP_NEGATIVE_REGULATION_OF_GLUCONEOGENESIS	20	0.34211916	0.99058884	0.44939965	0.90184385	1.0	6905
GOBP_REGULATION_OF_CHEMOTAXIS	235	0.21865867	0.9904935	0.4857143	0.90152454	1.0	5949
GOBP_B_CELL_ACTIVATION_INVOLVED_IN_IMMUNE_RESPONSE	93	0.2493679	0.9902286	0.47376093	0.90178865	1.0	5454
GOBP_REGULATION_OF_RESPONSE_TO_EXTRACELLULAR_STIMULUS	37	0.29634994	0.9901656	0.4548336	0.9013576	1.0	3614
GOBP_REGULATORY_NCRNA_PROCESSING	83	0.2542836	0.98984236	0.48372093	0.9018006	1.0	4010
GOBP_PURINE_NUCLEOTIDE_TRANSPORT	31	0.30688784	0.9898186	0.5090909	0.9012323	1.0	3596
GOBP_POSITIVE_REGULATION_OF_CANONICAL_NF_KAPPAB_SIGNAL_TRANSDUCTION	132	0.23420995	0.98963004	0.4815864	0.9012426	1.0	2935
GOBP_NEGATIVE_REGULATION_OF_PHOSPHORUS_METABOLIC_PROCESS	420	0.20787397	0.98920065	0.49282297	0.9020697	1.0	5101
GOBP_ANAGEN	16	0.36035034	0.98891515	0.46858168	0.9024014	1.0	3936
GOBP_MORPHOGENESIS_OF_AN_EPITHELIAL_BUD	18	0.33997402	0.98890924	0.47719297	0.9017697	1.0	8010
GOBP_POSITIVE_REGULATION_OF_NOTCH_SIGNALING_PATHWAY	44	0.28708124	0.9888811	0.4704969	0.9012204	1.0	5448
GOBP_VIRAL_PROCESS	309	0.21535297	0.98862857	0.507772	0.9014298	1.0	4471
GOBP_POST_ANAL_TAIL_MORPHOGENESIS	28	0.30848053	0.98856837	0.44791666	0.90099156	1.0	3961
GOBP_REGULATION_OF_RESPONSE_TO_FOOD	23	0.3238147	0.988368	0.47333333	0.9010189	1.0	3180
GOBP_REGULATION_OF_SKELETAL_MUSCLE_CELL_DIFFERENTIATION	23	0.3292759	0.98827416	0.454844	0.90068346	1.0	1543
GOBP_MATERNAL_PLACENTA_DEVELOPMENT	36	0.2973894	0.98823893	0.48985958	0.90015084	1.0	3465
GOBP_REGULATION_OF_HORMONE_SECRETION	330	0.21226385	0.9878089	0.48857868	0.9009977	1.0	4192
GOBP_APPENDAGE_DEVELOPMENT	207	0.22082417	0.98776656	0.47925034	0.900492	1.0	6288
GOBP_POSITIVE_REGULATION_OF_RESPONSE_TO_WOUNDING	78	0.24846569	0.98769975	0.49768874	0.9000712	1.0	4501
GOBP_REGULATION_OF_ACUTE_INFLAMMATORY_RESPONSE_TO_ANTIGENIC_STIMULUS	42	0.28607333	0.987647	0.49177632	0.8996175	1.0	4379
GOBP_NEGATIVE_REGULATION_OF_NATURAL_KILLER_CELL_MEDIATED_IMMUNITY	47	0.2833515	0.98746604	0.46474358	0.89958334	1.0	3799
GOBP_REGULATION_OF_NEURAL_PRECURSOR_CELL_PROLIFERATION	136	0.23515147	0.9874123	0.5093525	0.899113	1.0	5093
GOBP_REGULATION_OF_PROTEIN_LOCALIZATION_TO_PLASMA_MEMBRANE	119	0.24149434	0.98723555	0.47919464	0.89906305	1.0	6183
GOBP_POSITIVE_REGULATION_OF_NEUTROPHIL_MIGRATION	41	0.2904403	0.98708296	0.45819935	0.8989219	1.0	3721
GOBP_NEGATIVE_REGULATION_OF_CELLULAR_RESPONSE_TO_GROWTH_FACTOR_STIMULUS	105	0.24772719	0.98688924	0.48125938	0.8989466	1.0	5742
GOBP_PHOSPHOLIPID_EFFLUX	15	0.3754771	0.9859575	0.4921191	0.9014242	1.0	4161
GOBP_VIRAL_TRANSCRIPTION	54	0.2735764	0.98518515	0.47425896	0.903375	1.0	4471
GOBP_REGULATION_OF_MONONUCLEAR_CELL_MIGRATION	127	0.23885259	0.9849607	0.47307134	0.9034572	1.0	6070
GOBP_TOLL_LIKE_RECEPTOR_4_SIGNALING_PATHWAY	57	0.26930127	0.98490715	0.48392284	0.9029979	1.0	5286
GOBP_HEART_VALVE_DEVELOPMENT	65	0.2641136	0.9843933	0.4870624	0.90408576	1.0	8089
GOBP_RNA_SPLICING_VIA_TRANSESTERIFICATION_REACTIONS	277	0.21371044	0.98413724	0.48812664	0.90428704	1.0	3839
GOBP_DEVELOPMENT_OF_PRIMARY_SEXUAL_CHARACTERISTICS	253	0.21629281	0.9841263	0.48831168	0.90368086	1.0	3944
GOBP_BIOLOGICAL_PROCESS_INVOLVED_IN_INTERACTION_WITH_HOST	152	0.23207262	0.984077	0.48493543	0.9032093	1.0	3774
GOBP_AMINE_METABOLIC_PROCESS	127	0.23296331	0.9834623	0.5014493	0.90467554	1.0	4664
GOBP_REGULATION_OF_ORGAN_GROWTH	125	0.23789786	0.9834201	0.48029196	0.90416795	1.0	3946
GOBP_EYE_PHOTORECEPTOR_CELL_DEVELOPMENT	42	0.28444496	0.9832017	0.4913928	0.90427864	1.0	4620
GOBP_REGULATION_OF_PEPTIDE_TRANSPORT	267	0.21500783	0.9831607	0.48974007	0.90378165	1.0	4192
GOBP_POSITIVE_REGULATION_OF_FIBROBLAST_PROLIFERATION	78	0.2509732	0.98309577	0.4861963	0.90336627	1.0	1377
GOBP_REGULATION_OF_AUTOPHAGY_OF_MITOCHONDRION	30	0.31020615	0.9824433	0.4814189	0.90490216	1.0	3585
GOBP_MUSCLE_CELL_PROLIFERATION	276	0.21413693	0.98232263	0.49672347	0.9046743	1.0	3971
GOBP_SPINDLE_LOCALIZATION	62	0.2642192	0.9822251	0.48314607	0.9043392	1.0	4093
GOBP_REGULATION_OF_CHROMATIN_BINDING	23	0.32583803	0.9815186	0.48735243	0.9060949	1.0	6530
GOBP_INTRACELLULAR_GLUCOSE_HOMEOSTASIS	170	0.2297558	0.9814691	0.5102041	0.905637	1.0	3853
GOBP_OLEFINIC_COMPOUND_METABOLIC_PROCESS	160	0.22824194	0.9814424	0.5021521	0.9050843	1.0	3193
GOBP_REGULATION_OF_DEVELOPMENT_HETEROCHRONIC	16	0.36633357	0.9813335	0.501634	0.9048311	1.0	5448
GOBP_PHOSPHATIDYLINOSITOL_3_KINASE_PROTEIN_KINASE_B_SIGNAL_TRANSDUCTION	307	0.2108245	0.9813144	0.5132409	0.90426326	1.0	5318
GOBP_RESPONSE_TO_ACETYLCHOLINE	47	0.28022924	0.9812019	0.49302325	0.9040125	1.0	5438
GOBP_TORC2_SIGNALING	16	0.3612033	0.9809746	0.47069272	0.9040813	1.0	4055
GOBP_POTASSIUM_ION_HOMEOSTASIS	34	0.2999253	0.9808015	0.4878444	0.90403116	1.0	4387
GOBP_NEGATIVE_REGULATION_OF_PROTEIN_UBIQUITINATION	76	0.255139	0.9807402	0.47791797	0.9035927	1.0	4834
GOBP_TYPE_II_INTERFERON_PRODUCTION	136	0.23109844	0.9803697	0.49563953	0.90423864	1.0	4683
GOBP_NEGATIVE_REGULATION_OF_GLIAL_CELL_DIFFERENTIATION	37	0.29163924	0.98008686	0.47563025	0.9045451	1.0	6958
GOBP_RESPONSE_TO_PURINE_CONTAINING_COMPOUND	113	0.24009496	0.9800238	0.5051395	0.9041154	1.0	5000
GOBP_SKELETAL_MUSCLE_ORGAN_DEVELOPMENT	214	0.22082303	0.97983587	0.50476193	0.90411615	1.0	6624
GOBP_NEGATIVE_REGULATION_OF_PROTEIN_IMPORT_INTO_NUCLEUS	18	0.3488182	0.9797535	0.485	0.90377176	1.0	1123
GOBP_REGULATION_OF_ANTIGEN_RECEPTOR_MEDIATED_SIGNALING_PATHWAY	65	0.25825122	0.9791095	0.49131122	0.9052385	1.0	5497
GOBP_ANTIBACTERIAL_HUMORAL_RESPONSE	95	0.24355343	0.9789969	0.495702	0.904973	1.0	4602
GOBP_RIBONUCLEOTIDE_CATABOLIC_PROCESS	50	0.27442354	0.9788169	0.49447078	0.9049368	1.0	5551
GOBP_STEM_CELL_DIFFERENTIATION	277	0.2137358	0.9783704	0.53377485	0.90572315	1.0	5885
GOBP_MYELOID_DENDRITIC_CELL_ACTIVATION	38	0.29143175	0.9783571	0.50793654	0.9051271	1.0	6070
GOBP_STEM_CELL_PROLIFERATION	136	0.23241298	0.9781915	0.5240876	0.90499645	1.0	4798
GOBP_FLUID_TRANSPORT	32	0.30344898	0.9779786	0.44827586	0.905038	1.0	2470
GOBP_RESPONSE_TO_MAGNESIUM_ION	16	0.3596294	0.9775758	0.48387095	0.90575254	1.0	3756
GOBP_NATURAL_KILLER_CELL_CYTOKINE_PRODUCTION	30	0.31073436	0.97757035	0.4931973	0.90514344	1.0	3729
GOBP_REGULATION_OF_EXTRINSIC_APOPTOTIC_SIGNALING_PATHWAY	168	0.2262233	0.97741354	0.5106082	0.9050451	1.0	3218
GOBP_REGULATION_OF_FEEDING_BEHAVIOR	43	0.28098476	0.9773972	0.47479674	0.90448284	1.0	6067
GOBP_POSITIVE_REGULATION_OF_SYSTEMIC_ARTERIAL_BLOOD_PRESSURE	25	0.31704584	0.9773648	0.48511383	0.9039576	1.0	4529
GOBP_NEGATIVE_REGULATION_OF_INTRACELLULAR_ESTROGEN_RECEPTOR_SIGNALING_PATHWAY	15	0.36542585	0.97694314	0.49565217	0.9047484	1.0	2436
GOBP_POSITIVE_REGULATION_OF_SMALL_MOLECULE_METABOLIC_PROCESS	182	0.22240612	0.97694016	0.5158046	0.90413177	1.0	5546
GOBP_EXPORT_ACROSS_PLASMA_MEMBRANE	71	0.26019427	0.97679937	0.49128368	0.903966	1.0	2283
GOBP_MAINTENANCE_OF_LOCATION_IN_CELL	237	0.21501562	0.9767553	0.51660025	0.9034719	1.0	4640
GOBP_INTERLEUKIN_10_PRODUCTION	66	0.25954524	0.9759277	0.51367784	0.9056198	1.0	5362
GOBP_ENDOTHELIUM_DEVELOPMENT	138	0.23215184	0.97552955	0.5035868	0.90630484	1.0	5845
GOBP_LENS_FIBER_CELL_DEVELOPMENT	15	0.36073983	0.9754044	0.48026314	0.90610933	1.0	6747
GOBP_REGULATION_OF_NATURAL_KILLER_CELL_ACTIVATION	74	0.2563539	0.97530395	0.49561402	0.9058202	1.0	4100
GOBP_REGULATION_OF_HAIR_FOLLICLE_DEVELOPMENT	21	0.3360813	0.9753032	0.5025554	0.90519655	1.0	5059
GOBP_NEGATIVE_REGULATION_OF_PROTEASOMAL_UBIQUITIN_DEPENDENT_PROTEIN_CATABOLIC_PROCESS	39	0.28928238	0.97520727	0.49761525	0.9048937	1.0	7600
GOBP_T_CELL_MIGRATION	68	0.2575974	0.9750734	0.51578945	0.9047031	1.0	3474
GOBP_MYELIN_ASSEMBLY	26	0.31140685	0.97505486	0.48657718	0.90413964	1.0	4474
GOBP_RESPIRATORY_SYSTEM_DEVELOPMENT	266	0.21376301	0.9749897	0.52994794	0.90375304	1.0	6072
GOBP_REGULATION_OF_STEM_CELL_PROLIFERATION	102	0.2438665	0.97472095	0.49622926	0.90401906	1.0	1883
GOBP_AUTOPHAGOSOME_MATURATION	53	0.27336267	0.97449154	0.49920255	0.90415496	1.0	3370
GOBP_POSITIVE_REGULATION_OF_CELL_SUBSTRATE_ADHESION	138	0.23185058	0.9744264	0.5184136	0.9037683	1.0	3455
GOBP_MRNA_TRANSPORT	111	0.23794235	0.9732221	0.5064748	0.9070996	1.0	5907
GOBP_INNER_DYNEIN_ARM_ASSEMBLY	17	0.34924793	0.97304225	0.46324787	0.9070946	1.0	3388
GOBP_POSITIVE_REGULATION_OF_PROTEIN_LOCALIZATION_TO_PLASMA_MEMBRANE	63	0.26275033	0.97304094	0.5160796	0.9064745	1.0	2923
GOBP_REGULATION_OF_CARDIAC_MUSCLE_CELL_MEMBRANE_REPOLARIZATION	26	0.31752077	0.9729334	0.50596255	0.9062069	1.0	2121
GOBP_REGULATION_OF_SUBSTRATE_ADHESION_DEPENDENT_CELL_SPREADING	59	0.26879206	0.9724573	0.50542635	0.9071666	1.0	3178
GOBP_REGULATION_OF_BLOOD_VESSEL_ENDOTHELIAL_CELL_MIGRATION	96	0.24307038	0.9724046	0.5222734	0.90670216	1.0	4530
GOBP_ACTOMYOSIN_STRUCTURE_ORGANIZATION	217	0.21608184	0.9719169	0.5253078	0.9076544	1.0	5015
GOBP_BONE_MORPHOGENESIS	112	0.23668112	0.97180337	0.51835537	0.90741473	1.0	5283
GOBP_NEURON_FATE_COMMITMENT	89	0.24493586	0.9717069	0.5	0.9071066	1.0	4702
GOBP_MESENCHYME_DEVELOPMENT	314	0.211328	0.97109526	0.5660131	0.9084308	1.0	5448
GOBP_ANTIMICROBIAL_HUMORAL_IMMUNE_RESPONSE_MEDIATED_BY_ANTIMICROBIAL_PEPTIDE	104	0.23978637	0.9710216	0.51891077	0.90804696	1.0	5483
GOBP_REGULATION_OF_CELL_CYCLE_G1_S_PHASE_TRANSITION	189	0.22265242	0.9709096	0.5330634	0.9077809	1.0	8056
GOBP_REGULATION_OF_HEMATOPOIETIC_PROGENITOR_CELL_DIFFERENTIATION	42	0.28684583	0.9697159	0.49917355	0.9110248	1.0	3119
GOBP_REGULATION_OF_TRANSMEMBRANE_RECEPTOR_PROTEIN_SERINE_THREONINE_KINASE_SIGNALING_PATHWAY	259	0.21183799	0.9694943	0.54083	0.9111439	1.0	3516
GOBP_POSITIVE_REGULATION_OF_ASTROCYTE_DIFFERENTIATION	15	0.35975632	0.9692485	0.520354	0.9113127	1.0	5281
GOBP_LAMELLIPODIUM_ORGANIZATION	91	0.25091058	0.9690736	0.5392912	0.91126233	1.0	3339
GOBP_GASTRULATION	186	0.22017436	0.9686512	0.5210312	0.91200054	1.0	6340
GOBP_STEROL_HOMEOSTASIS	102	0.24072362	0.9685339	0.538695	0.9117697	1.0	1788
GOBP_NEGATIVE_REGULATION_OF_REPRODUCTIVE_PROCESS	78	0.25094625	0.9682361	0.52220523	0.912143	1.0	3904
GOBP_ADENYLATE_CYCLASE_INHIBITING_G_PROTEIN_COUPLED_RECEPTOR_SIGNALING_PATHWAY	74	0.25258958	0.9681592	0.5219365	0.9117675	1.0	5231
GOBP_REGULATION_OF_DNA_STRAND_ELONGATION	18	0.34523138	0.96781486	0.4921466	0.91227174	1.0	1694
GOBP_POSITIVE_REGULATION_OF_VASCULAR_ENDOTHELIAL_CELL_PROLIFERATION	20	0.33625206	0.9677698	0.48442906	0.9118004	1.0	4087
GOBP_POST_EMBRYONIC_ANIMAL_MORPHOGENESIS	20	0.33497283	0.9675957	0.5101351	0.9117475	1.0	5708
GOBP_INNER_CELL_MASS_CELL_PROLIFERATION	17	0.34699282	0.967554	0.49103943	0.9112674	1.0	6932
GOBP_REGULATION_OF_CIRCADIAN_RHYTHM	126	0.23272873	0.96744084	0.5366197	0.9110229	1.0	3271
GOBP_B_CELL_RECEPTOR_SIGNALING_PATHWAY	54	0.2689568	0.9672745	0.51701784	0.9109189	1.0	3806
GOBP_SMOOTHENED_SIGNALING_PATHWAY	166	0.22664325	0.9669021	0.5604552	0.9115422	1.0	3751
GOBP_SMAD_PROTEIN_SIGNAL_TRANSDUCTION	89	0.24483326	0.96663415	0.5531587	0.9118028	1.0	4331
GOBP_REGULATION_OF_EPITHELIAL_CELL_DIFFERENTIATION_INVOLVED_IN_KIDNEY_DEVELOPMENT	17	0.3475248	0.96659034	0.50600344	0.91132706	1.0	322
GOBP_NEGATIVE_REGULATION_OF_CANONICAL_WNT_SIGNALING_PATHWAY	134	0.230127	0.9665202	0.5319149	0.91095245	1.0	2032
GOBP_ENDODERM_DEVELOPMENT	77	0.2515366	0.9664161	0.52671754	0.9106925	1.0	4650
GOBP_REGULATION_OF_HEART_CONTRACTION	197	0.21850847	0.9661258	0.54038996	0.9110297	1.0	6098
GOBP_REGULATION_OF_MICROTUBULE_DEPOLYMERIZATION	37	0.28889748	0.96611375	0.50641024	0.91045374	1.0	1416
GOBP_REGULATION_OF_NEUTROPHIL_MIGRATION	52	0.2633789	0.9661082	0.51816744	0.9098652	1.0	5919
GOBP_REGULATION_OF_T_CELL_MIGRATION	51	0.26818836	0.96593094	0.50319487	0.90986013	1.0	3474
GOBP_POSITIVE_REGULATION_OF_MUSCLE_TISSUE_DEVELOPMENT	28	0.30034858	0.9658765	0.5008726	0.90942365	1.0	7500
GOBP_NEGATIVE_REGULATION_OF_LIPID_STORAGE	29	0.30322903	0.9658672	0.502455	0.9088484	1.0	5904
GOBP_REGULATION_OF_COMPLEMENT_ACTIVATION	25	0.3143654	0.9656148	0.49744463	0.90909785	1.0	4184
GOBP_REGULATION_OF_GENE_SILENCING_BY_REGULATORY_NCRNA	36	0.28773296	0.96545535	0.5157025	0.9089981	1.0	4010
GOBP_KIDNEY_EPITHELIUM_DEVELOPMENT	156	0.22332858	0.9653674	0.54385966	0.9086816	1.0	3614
GOBP_LENS_MORPHOGENESIS_IN_CAMERA_TYPE_EYE	28	0.30710334	0.965183	0.51443124	0.90865326	1.0	1866
GOBP_RESPONSE_TO_INTERFERON_BETA	65	0.25724483	0.965108	0.5079618	0.9082806	1.0	3837
GOBP_SENSORY_SYSTEM_DEVELOPMENT	422	0.20172101	0.9650904	0.55595666	0.9077212	1.0	3094
GOBP_POSITIVE_REGULATION_OF_POTASSIUM_ION_TRANSPORT	52	0.26485327	0.9649618	0.4984985	0.90751827	1.0	5229
GOBP_POSITIVE_REGULATION_OF_B_CELL_ACTIVATION	87	0.24277218	0.9646265	0.5154185	0.9079887	1.0	6070
GOBP_SURFACTANT_HOMEOSTASIS	31	0.2982086	0.9645843	0.51324505	0.9075323	1.0	8147
GOBP_REGULATION_OF_COAGULATION	70	0.25403836	0.9645084	0.5202312	0.90714896	1.0	7362
GOBP_REGULATION_OF_TRANSCRIPTION_BY_RNA_POLYMERASE_I	45	0.2785627	0.96431434	0.5041051	0.9071624	1.0	3841
GOBP_ATRIOVENTRICULAR_VALVE_DEVELOPMENT	30	0.2985188	0.96428674	0.50158733	0.9066602	1.0	6288
GOBP_POSITIVE_REGULATION_OF_HISTONE_METHYLATION	17	0.35700622	0.96391463	0.5204263	0.90724105	1.0	5309
GOBP_EPITHELIAL_STRUCTURE_MAINTENANCE	33	0.29493237	0.963881	0.5083612	0.906739	1.0	5122
GOBP_REGULATION_OF_STRIATED_MUSCLE_CELL_DIFFERENTIATION	108	0.23460165	0.96384203	0.5179104	0.9062663	1.0	4158
GOBP_SODIUM_ION_EXPORT_ACROSS_PLASMA_MEMBRANE	15	0.35903615	0.9636151	0.50176054	0.9064089	1.0	5484
GOBP_REGULATION_OF_LIPID_BIOSYNTHETIC_PROCESS	216	0.21636666	0.96346545	0.55789477	0.9062953	1.0	5079
GOBP_REGULATION_OF_THYMOCYTE_APOPTOTIC_PROCESS	19	0.33951947	0.96265614	0.5083612	0.90828854	1.0	3223
GOBP_POSITIVE_REGULATION_OF_ACUTE_INFLAMMATORY_RESPONSE	52	0.26806742	0.9622856	0.53170735	0.9089264	1.0	6067
GOBP_POSITIVE_REGULATION_OF_TRANSCRIPTION_FROM_RNA_POLYMERASE_II_PROMOTER_INVOLVED_IN_CELLULAR_RESPONSE_TO_CHEMICAL_STIMULUS	16	0.34817585	0.9621923	0.491921	0.9086197	1.0	6150
GOBP_POSITIVE_REGULATION_OF_LAMELLIPODIUM_ASSEMBLY	30	0.3002855	0.9618391	0.5201939	0.9091559	1.0	1624
GOBP_MATURE_B_CELL_DIFFERENTIATION	43	0.2789889	0.9613424	0.52093023	0.9101551	1.0	7299
GOBP_DIGESTIVE_TRACT_MORPHOGENESIS	53	0.2615088	0.96113497	0.5279107	0.91022056	1.0	5009
GOBP_MICROGLIA_DIFFERENTIATION	15	0.34902033	0.9610038	0.5016835	0.91004956	1.0	9508
GOBP_TERPENOID_BIOSYNTHETIC_PROCESS	24	0.31461546	0.96088064	0.52100843	0.90982115	1.0	6158
GOBP_MEMBRANE_RAFT_ORGANIZATION	23	0.31117025	0.9608719	0.5170068	0.9092524	1.0	3455
GOBP_POSITIVE_REGULATION_OF_LEUKOCYTE_APOPTOTIC_PROCESS	33	0.2976652	0.96077776	0.51265824	0.9089629	1.0	5101
GOBP_MALE_SEX_DIFFERENTIATION	175	0.2212713	0.9607434	0.5475177	0.9084795	1.0	3614
GOBP_SPHINGOLIPID_BIOSYNTHETIC_PROCESS	97	0.23982953	0.96048534	0.5229885	0.908718	1.0	4895
GOBP_NEGATIVE_REGULATION_OF_RNA_CATABOLIC_PROCESS	86	0.2417496	0.9600713	0.50766873	0.90944386	1.0	4473
GOBP_MITOTIC_CHROMOSOME_CONDENSATION	15	0.3544405	0.9593462	0.51295334	0.9111328	1.0	6227
GOBP_MUSCLE_ADAPTATION	133	0.228648	0.9591257	0.5410765	0.91122866	1.0	5453
GOBP_SENSORY_PERCEPTION_OF_LIGHT_STIMULUS	161	0.22232394	0.95856035	0.54820144	0.9124632	1.0	5945
GOBP_POSITIVE_REGULATION_OF_TRANSMEMBRANE_RECEPTOR_PROTEIN_SERINE_THREONINE_KINASE_SIGNALING_PATHWAY	101	0.23590425	0.95838094	0.5389049	0.9124409	1.0	3500
GOBP_REGULATION_OF_ENDOCYTOSIS	335	0.20599602	0.9582933	0.5721519	0.9121233	1.0	4368
GOBP_EMBRYONIC_AXIS_SPECIFICATION	47	0.27124575	0.9576534	0.511254	0.9135835	1.0	3758
GOBP_NUCLEAR_ENVELOPE_ORGANIZATION	49	0.26857486	0.957234	0.52507836	0.9143094	1.0	6862
GOBP_REGULATION_OF_MAST_CELL_ACTIVATION_INVOLVED_IN_IMMUNE_RESPONSE	39	0.28452042	0.9570517	0.5282714	0.914247	1.0	3245
GOBP_RESPONSE_TO_CHOLESTEROL	28	0.3062243	0.9568332	0.5261383	0.91433114	1.0	5248
GOBP_CELLULAR_NITROGEN_COMPOUND_CATABOLIC_PROCESS	431	0.20108187	0.95677054	0.602657	0.9139312	1.0	6222
GOBP_PROTEIN_POLYUBIQUITINATION	245	0.21020478	0.9567172	0.5714286	0.91351306	1.0	4884
GOBP_RESPONSE_TO_TRANSFORMING_GROWTH_FACTOR_BETA	250	0.20952375	0.9566942	0.58507854	0.91298294	1.0	3933
GOBP_NEGATIVE_REGULATION_OF_OXIDATIVE_STRESS_INDUCED_INTRINSIC_APOPTOTIC_SIGNALING_PATHWAY	25	0.30854025	0.95630914	0.5117845	0.91364956	1.0	5911
GOBP_METHYLATION	266	0.20948322	0.95625806	0.5706806	0.9132225	1.0	4010
GOBP_MITOTIC_G1_S_TRANSITION_CHECKPOINT_SIGNALING	25	0.30457088	0.9562075	0.521815	0.9127907	1.0	6208
GOBP_POSITIVE_REGULATION_OF_ANIMAL_ORGAN_MORPHOGENESIS	42	0.27707484	0.9558819	0.5169628	0.91326433	1.0	3669
GOBP_REGULATION_OF_RYANODINE_SENSITIVE_CALCIUM_RELEASE_CHANNEL_ACTIVITY	20	0.33339792	0.9555095	0.53103447	0.91387033	1.0	5239
GOBP_POSITIVE_REGULATION_OF_SKELETAL_MUSCLE_TISSUE_DEVELOPMENT	23	0.31513518	0.95543957	0.5334477	0.91351455	1.0	7500
GOBP_MRNA_PROCESSING	468	0.1985056	0.9549867	0.617896	0.91435546	1.0	4514
GOBP_SPERM_CAPACITATION	37	0.2889463	0.9547691	0.538843	0.9144482	1.0	5546
GOBP_TOOTH_MINERALIZATION	32	0.29378283	0.95464355	0.49671054	0.9142497	1.0	3895
GOBP_PHOSPHOLIPID_METABOLIC_PROCESS	358	0.20381701	0.95463514	0.5871795	0.9136777	1.0	6192
GOBP_SOMATIC_STEM_CELL_POPULATION_MAINTENANCE	88	0.23975372	0.9546291	0.53984964	0.9131064	1.0	6958
GOBP_CILIUM_MOVEMENT	229	0.21320799	0.95418817	0.57103825	0.9138891	1.0	3712
GOBP_NEGATIVE_REGULATION_OF_NON_CANONICAL_NF_KAPPAB_SIGNAL_TRANSDUCTION	28	0.3030943	0.9537707	0.5185185	0.9146143	1.0	763
GOBP_NEGATIVE_REGULATION_OF_CELL_SUBSTRATE_ADHESION	61	0.26243338	0.9536924	0.5509554	0.91427404	1.0	5122
GOBP_SOMITE_DEVELOPMENT	95	0.23728417	0.95358706	0.5613772	0.9140091	1.0	7793
GOBP_HEART_VALVE_MORPHOGENESIS	54	0.26532355	0.95355904	0.54911435	0.9135183	1.0	8298
GOBP_EMBRYONIC_APPENDAGE_MORPHOGENESIS	142	0.22347663	0.95355105	0.55714285	0.91295975	1.0	6397
GOBP_SMALL_MOLECULE_CATABOLIC_PROCESS	344	0.20260255	0.95324147	0.59125966	0.9133242	1.0	4822
GOBP_CELL_MIGRATION_INVOLVED_IN_HEART_DEVELOPMENT	20	0.32380432	0.9532315	0.51903117	0.9127626	1.0	1794
GOBP_DEOXYRIBONUCLEOTIDE_BIOSYNTHETIC_PROCESS	16	0.3437577	0.95310664	0.5144804	0.91251653	1.0	1100
GOBP_ISOPRENOID_METABOLIC_PROCESS	104	0.23382951	0.95307964	0.5470852	0.91201526	1.0	6502
GOBP_NEGATIVE_REGULATION_OF_EXTRINSIC_APOPTOTIC_SIGNALING_PATHWAY_VIA_DEATH_DOMAIN_RECEPTORS	29	0.29798058	0.9526919	0.539629	0.9126461	1.0	788
GOBP_NEGATIVE_REGULATION_OF_ORGANIC_ACID_TRANSPORT	30	0.29800978	0.95240676	0.51869917	0.9129587	1.0	6024
GOBP_REGULATION_OF_PROTEIN_EXPORT_FROM_NUCLEUS	37	0.28846967	0.9521267	0.52287585	0.9132626	1.0	5970
GOBP_POSITIVE_REGULATION_OF_PROTEIN_AUTOPHOSPHORYLATION	26	0.3054658	0.9519434	0.5223368	0.91322345	1.0	763
GOBP_POLYSACCHARIDE_METABOLIC_PROCESS	108	0.2331236	0.9518696	0.5555556	0.912858	1.0	3860
GOBP_EPITHELIAL_CELL_DIFFERENTIATION_INVOLVED_IN_PROSTATE_GLAND_DEVELOPMENT	15	0.3546809	0.95182925	0.5275311	0.9123958	1.0	8372
GOBP_NOREPINEPHRINE_TRANSPORT	31	0.29509693	0.9517251	0.5426229	0.9121399	1.0	4529
GOBP_RESPONSE_TO_ESTRADIOL	53	0.26815286	0.9515494	0.5255591	0.91211236	1.0	7621
GOBP_REGULATION_OF_CARDIAC_MUSCLE_CELL_CONTRACTION	39	0.28282112	0.951543	0.5397351	0.9115479	1.0	3039
GOBP_POSITIVE_REGULATION_OF_INFLAMMATORY_RESPONSE	157	0.22288549	0.9515145	0.5637119	0.9110599	1.0	6909
GOBP_POSITIVE_REGULATION_OF_INTERLEUKIN_2_PRODUCTION	40	0.28084722	0.9509902	0.5270049	0.912118	1.0	3345
GOBP_NEGATIVE_REGULATION_OF_B_CELL_PROLIFERATION	20	0.33447573	0.9509715	0.5339967	0.91159475	1.0	5021
GOBP_REGULATION_OF_DNA_DAMAGE_CHECKPOINT	24	0.31114557	0.9500821	0.5216638	0.9137917	1.0	5528
GOBP_ENDOCRINE_SYSTEM_DEVELOPMENT	142	0.22313115	0.94969875	0.56170213	0.9144207	1.0	5936
GOBP_CELLULAR_COMPONENT_ASSEMBLY_INVOLVED_IN_MORPHOGENESIS	135	0.22402586	0.94967085	0.55243725	0.9139213	1.0	3716
GOBP_NUCLEAR_MIGRATION	34	0.2920477	0.94920284	0.523126	0.9147456	1.0	1631
GOBP_ACUTE_INFLAMMATORY_RESPONSE_TO_ANTIGENIC_STIMULUS	53	0.26403925	0.94885266	0.5689655	0.9152964	1.0	4816
GOBP_STRESS_FIBER_ASSEMBLY	117	0.23088188	0.9488062	0.5633188	0.91484916	1.0	4820
GOBP_DEPHOSPHORYLATION	326	0.20453843	0.94858724	0.6243719	0.9149395	1.0	4608
GOBP_NEUROTRANSMITTER_METABOLIC_PROCESS	28	0.30335024	0.94852525	0.5561056	0.9145632	1.0	9544
GOBP_REGULATION_OF_RHO_PROTEIN_SIGNAL_TRANSDUCTION	85	0.2371161	0.9482061	0.537037	0.91498613	1.0	5419
GOBP_EPITHELIAL_TO_MESENCHYMAL_TRANSITION	165	0.21973072	0.94810903	0.6035665	0.914713	1.0	5448
GOBP_LAMELLIPODIUM_ASSEMBLY	72	0.25263783	0.9479054	0.56474257	0.91480696	1.0	3752
GOBP_RESPONSE_TO_STEROL	34	0.29596913	0.94785845	0.54957986	0.914361	1.0	1646
GOBP_RESPONSE_TO_OXYGEN_RADICAL	24	0.3077796	0.9478102	0.53571427	0.9139382	1.0	6836
GOBP_TRANSCRIPTION_PREINITIATION_COMPLEX_ASSEMBLY	65	0.2525135	0.94774896	0.5625	0.91356707	1.0	5685
GOBP_POLYSACCHARIDE_BIOSYNTHETIC_PROCESS	68	0.25208196	0.94758457	0.55640244	0.9134771	1.0	3860
GOBP_TOLL_LIKE_RECEPTOR_2_SIGNALING_PATHWAY	17	0.34033242	0.9473658	0.5202822	0.91354215	1.0	5523
GOBP_EMBRYONIC_DIGESTIVE_TRACT_MORPHOGENESIS	20	0.32817814	0.94722223	0.5500849	0.9134047	1.0	7855
GOBP_POSITIVE_REGULATION_OF_SPROUTING_ANGIOGENESIS	23	0.3155939	0.94709337	0.5207987	0.91321987	1.0	2411
GOBP_REGULATION_OF_MACROPHAGE_CHEMOTAXIS	34	0.2890573	0.9470608	0.5408497	0.91274536	1.0	5949
GOBP_NEGATIVE_REGULATION_OF_PROGRAMMED_NECROTIC_CELL_DEATH	18	0.3348063	0.94686157	0.5322862	0.9127907	1.0	8203
GOBP_CGMP_MEDIATED_SIGNALING	37	0.2828606	0.94670963	0.56774193	0.9126881	1.0	4572
GOBP_NEGATIVE_REGULATION_OF_CATABOLIC_PROCESS	344	0.20310687	0.9463095	0.60201514	0.91332465	1.0	4807
GOBP_REGULATION_OF_DNA_BINDING	121	0.22910312	0.9462215	0.5714286	0.9130308	1.0	5373
GOBP_POSITIVE_REGULATION_OF_CYTOKINE_PRODUCTION_INVOLVED_IN_IMMUNE_RESPONSE	108	0.23091696	0.94570446	0.5699088	0.9140191	1.0	3729
GOBP_TONGUE_DEVELOPMENT	23	0.3145414	0.9454092	0.5252525	0.9144045	1.0	6278
GOBP_SEROTONIN_TRANSPORT	31	0.2930521	0.94526356	0.54308945	0.9142903	1.0	6067
GOBP_FATTY_ACID_BETA_OXIDATION	77	0.24866442	0.94467294	0.53800297	0.9155364	1.0	6506
GOBP_REGULATION_OF_BLOOD_CIRCULATION	268	0.20597318	0.94459504	0.59973043	0.9152089	1.0	6008
GOBP_PARASYMPATHETIC_NERVOUS_SYSTEM_DEVELOPMENT	22	0.31348214	0.9444462	0.55108875	0.9151214	1.0	1638
GOBP_INTERSTRAND_CROSS_LINK_REPAIR	31	0.29375148	0.94436914	0.5322314	0.91479284	1.0	1588
GOBP_REGULATION_OF_LIPASE_ACTIVITY	81	0.24503309	0.9443338	0.5553822	0.9143286	1.0	5438
GOBP_PEPTIDE_HORMONE_PROCESSING	26	0.3090184	0.9443175	0.5216	0.9138121	1.0	4142
GOBP_NUCLEOBASE_CONTAINING_SMALL_MOLECULE_CATABOLIC_PROCESS	24	0.31590673	0.9442424	0.5392321	0.91348225	1.0	8579
GOBP_CALCIUM_MEDIATED_SIGNALING	208	0.21470022	0.94419193	0.6093535	0.91307545	1.0	5231
GOBP_THYROID_GLAND_DEVELOPMENT	34	0.28445998	0.94396037	0.5313531	0.913211	1.0	1988
GOBP_NEGATIVE_REGULATION_OF_PROTEIN_MODIFICATION_PROCESS	460	0.19667965	0.9438838	0.63952094	0.9128668	1.0	5101
GOBP_ACUTE_PHASE_RESPONSE	44	0.2727159	0.94380087	0.54801327	0.9125466	1.0	7685
GOBP_RENAL_SYSTEM_DEVELOPMENT	346	0.20049484	0.94371957	0.6267339	0.91222835	1.0	3516
GOBP_NICOTINAMIDE_NUCLEOTIDE_BIOSYNTHETIC_PROCESS	16	0.34292653	0.94369996	0.5402685	0.9117205	1.0	7314
GOBP_CD4_POSITIVE_ALPHA_BETA_T_CELL_PROLIFERATION	28	0.29901883	0.94357497	0.56085527	0.91156095	1.0	5952
GOBP_ALCOHOL_BIOSYNTHETIC_PROCESS	143	0.22306836	0.9433049	0.5466102	0.91180754	1.0	6282
GOBP_TUMOR_NECROSIS_FACTOR_SUPERFAMILY_CYTOKINE_PRODUCTION	222	0.20895411	0.9432575	0.61268556	0.91137713	1.0	5523
GOBP_REGULATION_OF_SMOOTH_MUSCLE_CONTRACTION	69	0.24966645	0.9430221	0.55640244	0.9115123	1.0	4935
GOBP_REPRODUCTIVE_SYSTEM_DEVELOPMENT	337	0.20176345	0.9427588	0.6060991	0.9117307	1.0	3973
GOBP_COPII_COATED_VESICLE_BUDDING	36	0.27738497	0.94197387	0.5451664	0.91360027	1.0	1023
GOBP_BONE_DEVELOPMENT	238	0.21162325	0.94189584	0.6122449	0.91328084	1.0	5283
GOBP_GPI_ANCHOR_METABOLIC_PROCESS	35	0.28624868	0.9418434	0.553018	0.91288567	1.0	3149
GOBP_NEGATIVE_REGULATION_OF_MITOTIC_CELL_CYCLE_PHASE_TRANSITION	177	0.21840699	0.94168293	0.58596975	0.9127924	1.0	7807
GOBP_EXTRINSIC_APOPTOTIC_SIGNALING_PATHWAY	237	0.20925343	0.94161	0.6078947	0.912434	1.0	3614
GOBP_MEMBRANE_LIPID_METABOLIC_PROCESS	187	0.21658325	0.9415407	0.59697384	0.9120929	1.0	4505
GOBP_REGULATION_OF_SYNCYTIUM_FORMATION_BY_PLASMA_MEMBRANE_FUSION	35	0.28331286	0.9408977	0.55775577	0.9134514	1.0	5279
GOBP_REGULATION_OF_CARBOHYDRATE_BIOSYNTHETIC_PROCESS	112	0.22852938	0.9408549	0.5701881	0.91303146	1.0	4576
GOBP_DIOL_METABOLIC_PROCESS	30	0.29474533	0.94045717	0.5681445	0.9136802	1.0	4404
GOBP_POSITIVE_REGULATION_OF_CD8_POSITIVE_ALPHA_BETA_T_CELL_ACTIVATION	31	0.28717366	0.940321	0.55250406	0.9135685	1.0	3729
GOBP_ENDOTHELIAL_CELL_DEVELOPMENT	71	0.24742608	0.94009715	0.5521472	0.91369134	1.0	6265
GOBP_POSITIVE_REGULATION_OF_NF_KAPPAB_TRANSCRIPTION_FACTOR_ACTIVITY	149	0.22104836	0.9400171	0.6055944	0.9133495	1.0	4931
GOBP_MIRNA_PROCESSING	45	0.2683685	0.9399921	0.5927152	0.9128585	1.0	2380
GOBP_DECIDUALIZATION	25	0.30255035	0.93986213	0.5542763	0.91267824	1.0	3465
GOBP_SYMPATHETIC_NERVOUS_SYSTEM_DEVELOPMENT	24	0.31222755	0.9395413	0.54941374	0.9131017	1.0	7373
GOBP_ACUTE_INFLAMMATORY_RESPONSE	131	0.22549875	0.9394266	0.6017442	0.9128809	1.0	5439
GOBP_MUSCLE_SYSTEM_PROCESS	439	0.19602278	0.93900424	0.66707766	0.91363037	1.0	3756
GOBP_PROTEIN_METHYLATION	103	0.2304884	0.93897307	0.5651537	0.91316617	1.0	5309
GOBP_MITOCHONDRIAL_RNA_PROCESSING	18	0.33741888	0.93890697	0.5375626	0.91280335	1.0	6255
GOBP_MUSCLE_CONTRACTION	320	0.20106485	0.9386043	0.6280255	0.91318464	1.0	5301
GOBP_REGULATION_OF_MUSCLE_CONTRACTION	164	0.21608108	0.9385792	0.59422284	0.9127009	1.0	4243
GOBP_NEGATIVE_REGULATION_OF_POST_TRANSLATIONAL_PROTEIN_MODIFICATION	93	0.23626575	0.9383963	0.5749279	0.9127118	1.0	4834
GOBP_MACROMOLECULE_METHYLATION	210	0.21061942	0.9382903	0.61256546	0.9124821	1.0	4010
GOBP_LEUKOCYTE_AGGREGATION	17	0.3368526	0.9381563	0.5611511	0.9123172	1.0	8175
GOBP_NEGATIVE_REGULATION_OF_PHOSPHORYLATION	363	0.19981244	0.93804204	0.6440678	0.9120958	1.0	5101
GOBP_EPIDERMAL_GROWTH_FACTOR_RECEPTOR_SIGNALING_PATHWAY	105	0.23178191	0.9380205	0.5859599	0.9116088	1.0	4743
GOBP_REGULATION_OF_EPITHELIAL_CELL_MIGRATION	248	0.20690836	0.9379998	0.5842246	0.91111594	1.0	4612
GOBP_CD4_POSITIVE_ALPHA_BETA_T_CELL_CYTOKINE_PRODUCTION	27	0.30286825	0.93775	0.54146343	0.9112931	1.0	5912
GOBP_CELLULAR_RESPONSE_TO_CHOLESTEROL	22	0.31658873	0.9375422	0.5388601	0.91134316	1.0	6619
GOBP_DICARBOXYLIC_ACID_TRANSPORT	100	0.2312764	0.9374772	0.57848835	0.91097164	1.0	7354
GOBP_MEMBRANE_PROTEIN_PROTEOLYSIS	59	0.2557646	0.93744695	0.57903224	0.9105033	1.0	4386
GOBP_AXIS_ELONGATION	37	0.28050423	0.9371637	0.5413153	0.9107893	1.0	2032
GOBP_MESODERM_DEVELOPMENT	120	0.22560106	0.9371551	0.60545194	0.9102565	1.0	4692
GOBP_POSITIVE_REGULATION_OF_VASOCONSTRICTION	53	0.25854385	0.93698376	0.5683564	0.9102174	1.0	2631
GOBP_INTERLEUKIN_4_PRODUCTION	64	0.25515246	0.93693995	0.5854383	0.90980095	1.0	5952
GOBP_NEGATIVE_REGULATION_OF_DNA_METABOLIC_PROCESS	142	0.22016105	0.9367239	0.6181319	0.90989995	1.0	6425
GOBP_POSITIVE_REGULATION_OF_CHOLESTEROL_METABOLIC_PROCESS	22	0.31352642	0.93645275	0.5697479	0.9101672	1.0	6619
GOBP_CELLULAR_RESPONSE_TO_ZINC_ION	16	0.34274468	0.9362886	0.5532646	0.91011316	1.0	2359
GOBP_TRIGLYCERIDE_METABOLIC_PROCESS	113	0.22768004	0.9362498	0.5895197	0.90968674	1.0	6715
GOBP_MATURATION_OF_SSU_RRNA	47	0.26100528	0.93590164	0.5830721	0.9101662	1.0	2188
GOBP_NEGATIVE_REGULATION_OF_CYCLIN_DEPENDENT_PROTEIN_KINASE_ACTIVITY	27	0.295431	0.9358696	0.54635763	0.90969986	1.0	4716
GOBP_NEGATIVE_REGULATION_OF_MYOTUBE_DIFFERENTIATION	17	0.3354984	0.93582046	0.5366667	0.909282	1.0	190
GOBP_KERATINOCYTE_PROLIFERATION	64	0.24900505	0.93564385	0.55454546	0.90925103	1.0	4784
GOBP_FOREBRAIN_CELL_MIGRATION	71	0.24551314	0.9355746	0.55625993	0.9088976	1.0	3548
GOBP_NEGATIVE_REGULATION_OF_AXON_EXTENSION_INVOLVED_IN_AXON_GUIDANCE	27	0.2995216	0.9355665	0.55315614	0.9083744	1.0	1794
GOBP_THYMIC_T_CELL_SELECTION	27	0.29707912	0.9353529	0.56478405	0.90844816	1.0	4302
GOBP_T_HELPER_17_CELL_DIFFERENTIATION	33	0.28961214	0.9353243	0.55956113	0.9079667	1.0	6381
GOBP_CELLULAR_RESPONSE_TO_ACID_CHEMICAL	145	0.2194847	0.93529797	0.5913529	0.9074904	1.0	4668
GOBP_MULTICELLULAR_ORGANISMAL_LEVEL_CHEMICAL_HOMEOSTASIS	87	0.2386961	0.9352424	0.5819209	0.9070943	1.0	8298
GOBP_IMMUNOGLOBULIN_PRODUCTION_INVOLVED_IN_IMMUNOGLOBULIN_MEDIATED_IMMUNE_RESPONSE	68	0.24868421	0.9349233	0.5514593	0.90748584	1.0	3742
GOBP_APPENDAGE_MORPHOGENESIS	175	0.212744	0.934855	0.6120448	0.90714	1.0	3933
GOBP_GOLGI_TO_PLASMA_MEMBRANE_PROTEIN_TRANSPORT	38	0.27490273	0.9348294	0.56935483	0.9066876	1.0	3563
GOBP_REGULATION_OF_MUSCLE_SYSTEM_PROCESS	260	0.2049575	0.9347986	0.63720316	0.90624136	1.0	4271
GOBP_CELL_PROLIFERATION_INVOLVED_IN_HEART_MORPHOGENESIS	23	0.31567946	0.9346482	0.58404076	0.9061348	1.0	7687
GOBP_RESPONSE_TO_LEUKEMIA_INHIBITORY_FACTOR	220	0.20923057	0.9345589	0.60828876	0.90588176	1.0	5056
GOBP_REGULATION_OF_GRANULOCYTE_CHEMOTAXIS	58	0.25378424	0.934379	0.58505565	0.90587616	1.0	1379
GOBP_MONOCARBOXYLIC_ACID_CATABOLIC_PROCESS	138	0.22179721	0.9341121	0.62356323	0.9060884	1.0	5247
GOBP_REGULATION_OF_KIDNEY_DEVELOPMENT	36	0.28336608	0.9339295	0.556314	0.90609884	1.0	6201
GOBP_CARDIAC_VENTRICLE_MORPHOGENESIS	82	0.23825336	0.93389297	0.57902735	0.905657	1.0	8358
GOBP_RENAL_VESICLE_DEVELOPMENT	19	0.31908253	0.9338163	0.5499154	0.9053452	1.0	5147
GOBP_REGENERATION	163	0.21519545	0.9336832	0.62339514	0.90517527	1.0	4706
GOBP_EXTRINSIC_APOPTOTIC_SIGNALING_PATHWAY_VIA_DEATH_DOMAIN_RECEPTORS	82	0.23730022	0.9334803	0.58658344	0.90521944	1.0	3846
GOBP_ESTABLISHMENT_OF_ENDOTHELIAL_BARRIER	50	0.26096404	0.9334472	0.57387245	0.90477693	1.0	6174
GOBP_FAT_SOLUBLE_VITAMIN_METABOLIC_PROCESS	37	0.27721217	0.9333544	0.5656402	0.90449625	1.0	3609
GOBP_DETECTION_OF_VISIBLE_LIGHT	33	0.2799391	0.9333243	0.5354839	0.90403867	1.0	8743
GOBP_MESENCHYMAL_CELL_PROLIFERATION	56	0.25433156	0.93267184	0.5971787	0.90536004	1.0	460
GOBP_SOMITOGENESIS	77	0.24308251	0.9323387	0.5849624	0.90582407	1.0	7793
GOBP_MONOCYTE_CHEMOTACTIC_PROTEIN_1_PRODUCTION	31	0.28853557	0.9318923	0.5557432	0.9065628	1.0	6905
GOBP_CARDIAC_MUSCLE_ADAPTATION	31	0.28671202	0.9316066	0.5344262	0.90685874	1.0	1707
GOBP_RESPONSE_TO_SALT	341	0.19875869	0.9309316	0.66462666	0.90826344	1.0	5000
GOBP_OSTEOCLAST_DIFFERENTIATION	132	0.22133115	0.9307171	0.6087571	0.90836036	1.0	5642
GOBP_REGULATION_OF_NOTCH_SIGNALING_PATHWAY	91	0.2377738	0.93068844	0.6061947	0.90789294	1.0	5157
GOBP_EMBRYONIC_DIGESTIVE_TRACT_DEVELOPMENT	33	0.28247264	0.93060863	0.5709625	0.90759885	1.0	4798
GOBP_SEX_DIFFERENTIATION	317	0.20063567	0.9297322	0.6725888	0.9096283	1.0	6266
GOBP_NEGATIVE_REGULATION_OF_DIGESTIVE_SYSTEM_PROCESS	20	0.31852776	0.929522	0.56227756	0.90968263	1.0	5340
GOBP_DIGESTION	128	0.22215827	0.92916125	0.61651915	0.9102568	1.0	5340
GOBP_MRNA_CATABOLIC_PROCESS	237	0.20542488	0.9286812	0.6494709	0.91112345	1.0	5404
GOBP_RNA_CATABOLIC_PROCESS	283	0.20183878	0.9286491	0.64882505	0.91069096	1.0	6222
GOBP_REGULATION_OF_CHOLESTEROL_BIOSYNTHETIC_PROCESS	21	0.3145694	0.9286372	0.5630397	0.91018134	1.0	6098
GOBP_MUSCLE_CELL_DEVELOPMENT	232	0.204417	0.9285216	0.6289655	0.9099985	1.0	3707
GOBP_PROGRAMMED_NECROTIC_CELL_DEATH	51	0.26176548	0.92839736	0.58074534	0.9098147	1.0	6971
GOBP_SYNAPTIC_TRANSMISSION_CHOLINERGIC	32	0.28628978	0.9282996	0.5635179	0.9095731	1.0	4781
GOBP_REGULATION_OF_MITOPHAGY	17	0.33176175	0.92826384	0.54901963	0.9091173	1.0	4602
GOBP_INFLAMMASOME_MEDIATED_SIGNALING_PATHWAY	46	0.2665268	0.9279852	0.584	0.909393	1.0	9117
GOBP_SYNAPTIC_TRANSMISSION_DOPAMINERGIC	31	0.2845874	0.92787087	0.5644372	0.9091635	1.0	5955
GOBP_VENOUS_BLOOD_VESSEL_DEVELOPMENT	19	0.32855254	0.9278705	0.5608919	0.90862834	1.0	6340
GOBP_POSITIVE_REGULATION_OF_PROTEIN_ACETYLATION	29	0.29062545	0.92743146	0.5758092	0.9094629	1.0	2931
GOBP_GLUTAMATERGIC_NEURON_DIFFERENTIATION	27	0.29348418	0.9271046	0.56120825	0.9098939	1.0	3381
GOBP_POSITIVE_REGULATION_OF_DOUBLE_STRAND_BREAK_REPAIR_VIA_HOMOLOGOUS_RECOMBINATION	38	0.27290404	0.9267791	0.5611746	0.9103084	1.0	5148
GOBP_POSITIVE_REGULATION_OF_GLIAL_CELL_DIFFERENTIATION	55	0.25319186	0.926427	0.58294576	0.9107994	1.0	5908
GOBP_REGULATION_OF_MITOTIC_SPINDLE_ASSEMBLY	20	0.32082766	0.92568237	0.55348045	0.9124586	1.0	6498
GOBP_BONE_RESORPTION	81	0.24171774	0.9256045	0.60060513	0.9121633	1.0	6964
GOBP_SOMATIC_DIVERSIFICATION_OF_IMMUNOGLOBULINS_INVOLVED_IN_IMMUNE_RESPONSE	55	0.2569556	0.92542374	0.571192	0.9121642	1.0	3742
GOBP_CD40_SIGNALING_PATHWAY	17	0.3291876	0.92532253	0.539629	0.9119415	1.0	5229
GOBP_CELLULAR_RESPONSE_TO_STEROID_HORMONE_STIMULUS	179	0.21087828	0.92485714	0.65555555	0.912792	1.0	3304
GOBP_NEGATIVE_REGULATION_OF_TRANSLATIONAL_INITIATION	19	0.32457027	0.9243631	0.5637255	0.91364753	1.0	3967
GOBP_BONE_CELL_DEVELOPMENT	18	0.3275661	0.9243119	0.5670628	0.9132545	1.0	4931
GOBP_NEGATIVE_REGULATION_OF_PROTEOLYSIS_INVOLVED_IN_PROTEIN_CATABOLIC_PROCESS	68	0.24632066	0.92404056	0.5749236	0.9135099	1.0	7213
GOBP_ISOPRENOID_BIOSYNTHETIC_PROCESS	40	0.27303588	0.9225779	0.5810594	0.9172256	1.0	6429
GOBP_REGULATION_OF_SEQUESTERING_OF_TRIGLYCERIDE	15	0.33729383	0.9219803	0.5528596	0.91842747	1.0	5229
GOBP_MUSCLE_TISSUE_DEVELOPMENT	495	0.19112846	0.9216402	0.7307236	0.918884	1.0	5664
GOBP_DE_NOVO_PROTEIN_FOLDING	37	0.27193853	0.9214667	0.5686901	0.91883504	1.0	4199
GOBP_MONOAMINE_TRANSPORT	115	0.22288972	0.92106944	0.6450216	0.9194779	1.0	6067
GOBP_RESPONSE_TO_MINERALOCORTICOID	18	0.32671884	0.92096335	0.5740741	0.9192333	1.0	4053
GOBP_NEGATIVE_REGULATION_OF_CATECHOLAMINE_SECRETION	19	0.31843996	0.92034364	0.56228375	0.92050284	1.0	6067
GOBP_GAMMA_AMINOBUTYRIC_ACID_SECRETION	19	0.3161283	0.9201074	0.56369984	0.920665	1.0	6024
GOBP_REGULATION_OF_ALTERNATIVE_MRNA_SPLICING_VIA_SPLICEOSOME	56	0.25384364	0.9199814	0.5962733	0.9205006	1.0	3191
GOBP_CIRCADIAN_SLEEP_WAKE_CYCLE_NON_REM_SLEEP	16	0.33661607	0.9199293	0.5629139	0.9201088	1.0	2921
GOBP_MAINTENANCE_OF_CELL_NUMBER	214	0.20543577	0.91963875	0.6689281	0.92039824	1.0	7190
GOBP_PRIMARY_ALCOHOL_METABOLIC_PROCESS	85	0.23273645	0.91954464	0.6298003	0.92015016	1.0	3356
GOBP_HYALURONAN_CATABOLIC_PROCESS	19	0.32255113	0.91942745	0.56125826	0.91997236	1.0	7763
GOBP_POSITIVE_REGULATION_OF_CELLULAR_RESPONSE_TO_TRANSFORMING_GROWTH_FACTOR_BETA_STIMULUS	30	0.28678575	0.91936344	0.60258484	0.91962534	1.0	3500
GOBP_POSITIVE_REGULATION_OF_NEURON_MIGRATION	24	0.30702335	0.91920274	0.5707155	0.91956013	1.0	8340
GOBP_RESPONSE_TO_HEAT	88	0.23264351	0.91909474	0.6055046	0.919327	1.0	4239
GOBP_MATURE_B_CELL_DIFFERENTIATION_INVOLVED_IN_IMMUNE_RESPONSE	34	0.2808504	0.9186437	0.5864297	0.9201355	1.0	6454
GOBP_POSITIVE_REGULATION_OF_MONOCYTE_CHEMOTACTIC_PROTEIN_1_PRODUCTION	21	0.31260255	0.9184915	0.5662252	0.9200581	1.0	8175
GOBP_REGULATION_OF_MEMBRANE_DEPOLARIZATION	54	0.25119132	0.9183509	0.6198083	0.91991043	1.0	316
GOBP_PHENOL_CONTAINING_COMPOUND_BIOSYNTHETIC_PROCESS	54	0.25226644	0.9182216	0.61051005	0.91975504	1.0	3278
GOBP_NEUROMUSCULAR_PROCESS	202	0.20481153	0.91769004	0.66255146	0.9207318	1.0	5301
GOBP_POSITIVE_REGULATION_OF_MITOTIC_CELL_CYCLE_PHASE_TRANSITION	94	0.22931084	0.9176315	0.64031005	0.92035764	1.0	8033
GOBP_POSITIVE_REGULATION_OF_DNA_TEMPLATED_TRANSCRIPTION_ELONGATION	64	0.24665976	0.9169315	0.57894737	0.92180324	1.0	4412
GOBP_POSITIVE_REGULATION_OF_CYSTEINE_TYPE_ENDOPEPTIDASE_ACTIVITY	145	0.21520214	0.9169166	0.6573816	0.921311	1.0	5784
GOBP_POSITIVE_REGULATION_OF_MITOTIC_CELL_CYCLE	128	0.217984	0.9169017	0.6287879	0.9208207	1.0	8526
GOBP_POSITIVE_REGULATION_OF_PROTEIN_SECRETION	182	0.21003644	0.91681015	0.6768617	0.9205415	1.0	5286
GOBP_NUCLEOSOME_ASSEMBLY	64	0.24719736	0.916473	0.5968504	0.9209669	1.0	3821
GOBP_T_HELPER_2_CELL_CYTOKINE_PRODUCTION	18	0.31935722	0.916333	0.58007115	0.9208334	1.0	5318
GOBP_SECRETION_BY_TISSUE	54	0.2523341	0.9160854	0.58702534	0.9210034	1.0	4359
GOBP_QUATERNARY_AMMONIUM_GROUP_TRANSPORT	34	0.28008363	0.91600406	0.5873786	0.92068	1.0	4325
GOBP_POSITIVE_REGULATION_OF_CYTOSOLIC_CALCIUM_ION_CONCENTRATION	199	0.20937301	0.9157541	0.67476386	0.92084396	1.0	5373
GOBP_DORSAL_VENTRAL_PATTERN_FORMATION	109	0.22401868	0.9155323	0.63714284	0.9209494	1.0	7300
GOBP_NEGATIVE_REGULATION_OF_RESPONSE_TO_CYTOKINE_STIMULUS	78	0.23569	0.9154901	0.6164596	0.92053074	1.0	6128
GOBP_POSITIVE_REGULATION_OF_LIPID_METABOLIC_PROCESS	176	0.21067153	0.9152778	0.6423659	0.9206209	1.0	4619
GOBP_POSITIVE_REGULATION_OF_PROTEIN_LOCALIZATION_TO_MEMBRANE	114	0.2220211	0.9150148	0.6646526	0.92080176	1.0	2923
GOBP_REGULATION_OF_SMALL_MOLECULE_METABOLIC_PROCESS	378	0.19429986	0.9149192	0.7099143	0.92053545	1.0	6562
GOBP_NEGATIVE_REGULATION_OF_FIBROBLAST_GROWTH_FACTOR_RECEPTOR_SIGNALING_PATHWAY	19	0.32468256	0.91480863	0.5823817	0.92032915	1.0	6791
GOBP_FATTY_ACID_CATABOLIC_PROCESS	109	0.22734307	0.9146258	0.63543195	0.9203256	1.0	6506
GOBP_REGULATION_OF_GLUCOSE_METABOLIC_PROCESS	115	0.22225012	0.91436213	0.6494845	0.9205552	1.0	4572
GOBP_CARDIAC_MUSCLE_CONTRACTION	132	0.21482635	0.9141265	0.66426516	0.92069423	1.0	3123
GOBP_GERMINAL_CENTER_FORMATION	15	0.33748433	0.91381675	0.5781513	0.9210854	1.0	5021
GOBP_ORGANOPHOSPHATE_CATABOLIC_PROCESS	140	0.21697065	0.9136994	0.6407767	0.9208787	1.0	5614
GOBP_METAPHASE_CHROMOSOME_ALIGNMENT	92	0.22925533	0.91364646	0.63544667	0.9204922	1.0	6472
GOBP_RETINOL_METABOLIC_PROCESS	31	0.28653634	0.9134535	0.59802306	0.92049134	1.0	6502
GOBP_NEGATIVE_REGULATION_OF_MUSCLE_HYPERTROPHY	38	0.27222872	0.9132255	0.58699185	0.92061406	1.0	531
GOBP_TRABECULA_MORPHOGENESIS	57	0.2481457	0.9127713	0.6	0.92144006	1.0	3933
GOBP_TRANSCRIPTION_BY_RNA_POLYMERASE_I	64	0.24679658	0.912762	0.63301283	0.92094076	1.0	4134
GOBP_NEGATIVE_REGULATION_OF_RHO_PROTEIN_SIGNAL_TRANSDUCTION	25	0.29787204	0.91235745	0.5803723	0.9215441	1.0	1005
GOBP_POLYOL_METABOLIC_PROCESS	108	0.2230431	0.91213036	0.634757	0.92164046	1.0	4576
GOBP_CELLULAR_RESPONSE_TO_STEROL	28	0.29829496	0.9120163	0.6158833	0.9214645	1.0	5248
GOBP_MACROPHAGE_ACTIVATION	110	0.22191723	0.91179246	0.647929	0.92159235	1.0	3116
GOBP_NEGATIVE_REGULATION_OF_STEM_CELL_PROLIFERATION	28	0.29432377	0.911581	0.5879479	0.92164636	1.0	1883
GOBP_REGULATION_OF_FIBROBLAST_PROLIFERATION	125	0.21813281	0.9115625	0.64776117	0.92116594	1.0	1861
GOBP_NUCLEOSIDE_PHOSPHATE_CATABOLIC_PROCESS	78	0.239163	0.9111791	0.63100773	0.9217124	1.0	5817
GOBP_REGULATION_OF_LIPID_KINASE_ACTIVITY	37	0.26905277	0.9109862	0.58250827	0.9217218	1.0	4602
GOBP_INFLAMMATORY_RESPONSE_TO_ANTIGENIC_STIMULUS	96	0.22822614	0.9107127	0.6382661	0.92193204	1.0	5543
GOBP_BILE_ACID_METABOLIC_PROCESS	48	0.25719786	0.9106835	0.61538464	0.9215023	1.0	6144
GOBP_RESPONSE_TO_NUTRIENT	77	0.23431921	0.9106198	0.6462481	0.92115146	1.0	2822
GOBP_PROTEIN_HOMOOLIGOMERIZATION	189	0.20733073	0.9103473	0.6920981	0.921394	1.0	4242
GOBP_GLYCEROPHOSPHOLIPID_BIOSYNTHETIC_PROCESS	166	0.21231112	0.9100635	0.65815604	0.9216757	1.0	5117
GOBP_ALPHA_AMINO_ACID_METABOLIC_PROCESS	191	0.20701015	0.9098441	0.67658997	0.9217786	1.0	5618
GOBP_REGULATION_OF_MESENCHYMAL_CELL_PROLIFERATION	42	0.26418176	0.90973616	0.60162604	0.92156684	1.0	460
GOBP_NEGATIVE_REGULATION_OF_PROTEASOMAL_PROTEIN_CATABOLIC_PROCESS	52	0.25780874	0.90973455	0.6263566	0.9210489	1.0	7213
GOBP_THYMOCYTE_APOPTOTIC_PROCESS	26	0.2889439	0.90953976	0.58965516	0.92105937	1.0	3428
GOBP_HETEROPHILIC_CELL_CELL_ADHESION_VIA_PLASMA_MEMBRANE_CELL_ADHESION_MOLECULES	50	0.25207135	0.9094298	0.60697305	0.92084175	1.0	7439
GOBP_NEGATIVE_REGULATION_OF_FATTY_ACID_METABOLIC_PROCESS	37	0.2689369	0.90914756	0.5873261	0.92107326	1.0	6067
GOBP_LIPID_EXPORT_FROM_CELL	59	0.24970426	0.90907955	0.63862926	0.92073697	1.0	5304
GOBP_STEROID_HORMONE_BIOSYNTHETIC_PROCESS	38	0.27397573	0.90852326	0.6197411	0.9217544	1.0	3923
GOBP_NEGATIVE_REGULATION_OF_CALCIUM_ION_TRANSMEMBRANE_TRANSPORT	58	0.24828236	0.90811795	0.62870514	0.92239684	1.0	7726
GOBP_REGULATION_OF_RESPONSE_TO_WOUNDING	171	0.20815377	0.9080451	0.66945606	0.92208755	1.0	5408
GOBP_RIBONUCLEOSIDE_CATABOLIC_PROCESS	15	0.33909285	0.90788174	0.5869947	0.9220176	1.0	8579
GOBP_MEMBRANE_PROTEIN_ECTODOMAIN_PROTEOLYSIS	45	0.26139477	0.9078204	0.6093489	0.9216591	1.0	4341
GOBP_POSITIVE_REGULATION_OF_SECRETION	424	0.19032533	0.90781695	0.73244554	0.9211504	1.0	5229
GOBP_CELLULAR_OXIDANT_DETOXIFICATION	30	0.28222376	0.9075993	0.5782313	0.9212493	1.0	3686
GOBP_MEIOTIC_CELL_CYCLE_PROCESS	230	0.20133606	0.90708196	0.6761658	0.9221527	1.0	3975
GOBP_REGULATION_OF_METALLOPEPTIDASE_ACTIVITY	15	0.33582205	0.9067467	0.58925474	0.9225649	1.0	3925
GOBP_REGULATION_OF_RESPIRATORY_BURST	17	0.32319182	0.9059982	0.5829146	0.9241095	1.0	7273
GOBP_POSITIVE_REGULATION_OF_MYELOID_LEUKOCYTE_MEDIATED_IMMUNITY	49	0.2525114	0.9059369	0.6430868	0.9237611	1.0	7134
GOBP_REGULATION_OF_BMP_SIGNALING_PATHWAY	106	0.22195701	0.9053091	0.62924665	0.92499685	1.0	5913
GOBP_REGULATION_OF_INTERLEUKIN_4_PRODUCTION	56	0.24537441	0.90517956	0.6195652	0.92482954	1.0	5952
GOBP_REGULATION_OF_NON_MOTILE_CILIUM_ASSEMBLY	17	0.31727234	0.9050986	0.6164383	0.9245401	1.0	2633
GOBP_NEURON_FATE_SPECIFICATION	40	0.27028188	0.90490896	0.6025039	0.92452854	1.0	8504
GOBP_BASE_EXCISION_REPAIR	39	0.26297864	0.9043465	0.59836066	0.92557085	1.0	4656
GOBP_POSITIVE_REGULATION_OF_PHOSPHATIDYLINOSITOL_3_KINASE_PROTEIN_KINASE_B_SIGNAL_TRANSDUCTION	184	0.20548989	0.9040416	0.6951724	0.92591757	1.0	6254
GOBP_DETECTION_OF_BIOTIC_STIMULUS	40	0.26517534	0.9035044	0.626409	0.92692584	1.0	5523
GOBP_REGULATION_OF_CELLULAR_KETONE_METABOLIC_PROCESS	165	0.20775898	0.9031587	0.68240345	0.9273795	1.0	5508
GOBP_REGULATION_OF_T_CELL_CYTOKINE_PRODUCTION	38	0.27030283	0.9031334	0.5866013	0.9269359	1.0	5912
GOBP_SPINDLE_CHECKPOINT_SIGNALING	52	0.2545988	0.90283936	0.6062992	0.9272234	1.0	6353
GOBP_MAMMARY_GLAND_DUCT_MORPHOGENESIS	41	0.26532626	0.9027076	0.60299003	0.92706174	1.0	401
GOBP_NEGATIVE_REGULATION_OF_DNA_BINDING	49	0.2586746	0.90268207	0.6232558	0.92662054	1.0	5669
GOBP_INTEGRIN_MEDIATED_SIGNALING_PATHWAY	100	0.22500227	0.90236294	0.6656977	0.9269704	1.0	3514
GOBP_REGULATION_OF_MUSCLE_CELL_DIFFERENTIATION	162	0.20821148	0.90231484	0.6969697	0.92658174	1.0	4243
GOBP_POLY_A_PLUS_MRNA_EXPORT_FROM_NUCLEUS	24	0.29484135	0.902025	0.5964052	0.9268662	1.0	602
GOBP_NEGATIVE_REGULATION_OF_INTRACELLULAR_STEROID_HORMONE_RECEPTOR_SIGNALING_PATHWAY	39	0.2633152	0.90190846	0.6061093	0.92669123	1.0	3271
GOBP_POSITIVE_REGULATION_OF_B_CELL_MEDIATED_IMMUNITY	69	0.23640501	0.9018673	0.6462264	0.9262842	1.0	5497
GOBP_NUCLEAR_TRANSCRIBED_MRNA_CATABOLIC_PROCESS_EXONUCLEOLYTIC	16	0.32458228	0.9010594	0.600346	0.92800146	1.0	39
GOBP_REGULATION_OF_LIPID_CATABOLIC_PROCESS	70	0.23897429	0.90102863	0.6086956	0.927571	1.0	3337
GOBP_EMBRYONIC_DIGIT_MORPHOGENESIS	70	0.23619623	0.9007772	0.65485364	0.92777205	1.0	6288
GOBP_REGULATION_OF_DOUBLE_STRAND_BREAK_REPAIR	129	0.21600609	0.9003326	0.6983655	0.9284353	1.0	5185
GOBP_INTRACELLULAR_IRON_ION_HOMEOSTASIS	72	0.23643395	0.9001924	0.6421053	0.9282948	1.0	4746
GOBP_REGULATION_OF_BONE_REMODELING	64	0.2426363	0.90016156	0.6380655	0.92786455	1.0	6294
GOBP_HEPATICOBILIARY_SYSTEM_DEVELOPMENT	140	0.21429321	0.90006596	0.6889226	0.9276061	1.0	3701
GOBP_DRINKING_BEHAVIOR	17	0.32017714	0.90001833	0.62762237	0.92722714	1.0	6008
GOBP_VITAMIN_TRANSMEMBRANE_TRANSPORT	20	0.30565497	0.8999906	0.615	0.9267833	1.0	4531
GOBP_CELLULAR_RESPONSE_TO_HEAT	50	0.24938129	0.8998903	0.5893417	0.9265492	1.0	4192
GOBP_CELLULAR_RESPONSE_TO_FATTY_ACID	32	0.27426046	0.89985806	0.62933755	0.9261277	1.0	1261
GOBP_POST_FERTILIZATION_EPIGENETIC_REGULATION_OF_GENE_EXPRESSION	22	0.30291256	0.8997573	0.60134006	0.9258953	1.0	3532
GOBP_REGULATION_OF_PATTERN_RECOGNITION_RECEPTOR_SIGNALING_PATHWAY	138	0.21261515	0.89950955	0.69185185	0.9260435	1.0	3245
GOBP_PEPTIDYL_TYROSINE_DEPHOSPHORYLATION	34	0.26961824	0.8992732	0.6234375	0.9261598	1.0	4739
GOBP_POSITIVE_REGULATION_OF_NATURAL_KILLER_CELL_ACTIVATION	52	0.2495704	0.8980803	0.64412236	0.92890006	1.0	3729
GOBP_STRIATED_MUSCLE_CELL_DIFFERENTIATION	343	0.19086386	0.89804196	0.7422167	0.92848295	1.0	4706
GOBP_AMYLOID_PRECURSOR_PROTEIN_METABOLIC_PROCESS	76	0.2293005	0.8979732	0.65479875	0.9281598	1.0	2923
GOBP_POSITIVE_REGULATION_OF_ACUTE_INFLAMMATORY_RESPONSE_TO_ANTIGENIC_STIMULUS	33	0.2754842	0.8979581	0.60162604	0.92769736	1.0	3994
GOBP_EMBRYONIC_EYE_MORPHOGENESIS	36	0.27174735	0.8979373	0.60819674	0.92724365	1.0	6288
GOBP_POSITIVE_REGULATION_OF_MEMBRANE_POTENTIAL	25	0.29014972	0.8977134	0.6158833	0.9273622	1.0	2524
GOBP_TRANSLATIONAL_ELONGATION	70	0.23788483	0.8976161	0.6752412	0.9271309	1.0	5017
GOBP_POSITIVE_REGULATION_OF_TRANSCRIPTION_BY_RNA_POLYMERASE_I	33	0.27172598	0.89761204	0.63739836	0.9266323	1.0	3045
GOBP_NEGATIVE_REGULATION_OF_TORC1_SIGNALING	39	0.2682527	0.89751387	0.6130573	0.9263771	1.0	5621
GOBP_REGULATION_OF_CELL_CYCLE_PHASE_TRANSITION	433	0.18729939	0.89742553	0.7869458	0.92609835	1.0	7940
GOBP_POSITIVE_REGULATION_OF_PEPTIDASE_ACTIVITY	190	0.20336466	0.8973433	0.72282606	0.9258133	1.0	5856
GOBP_DNA_REPLICATION_CHECKPOINT_SIGNALING	16	0.32664382	0.89707553	0.6149826	0.9259973	1.0	1759
GOBP_ADRENERGIC_RECEPTOR_SIGNALING_PATHWAY	32	0.27909765	0.89678675	0.6171875	0.92628	1.0	3971
GOBP_NEURON_INTRINSIC_APOPTOTIC_SIGNALING_PATHWAY_IN_RESPONSE_TO_OXIDATIVE_STRESS	20	0.30942938	0.8964704	0.60035527	0.92657876	1.0	5229
GOBP_CD8_POSITIVE_ALPHA_BETA_T_CELL_PROLIFERATION	31	0.27723277	0.8963036	0.6003236	0.9265349	1.0	3729
GOBP_MITRAL_VALVE_DEVELOPMENT	15	0.3353988	0.8953948	0.58564436	0.9285276	1.0	8774
GOBP_LIPID_IMPORT_INTO_CELL	23	0.2953977	0.8950774	0.6064189	0.92885214	1.0	8633
GOBP_NEURON_REMODELING	19	0.30976954	0.8949652	0.57612455	0.92862016	1.0	9719
GOBP_REGULATION_OF_CHOLESTEROL_STORAGE	23	0.29607642	0.89476043	0.63018245	0.9286461	1.0	239
GOBP_POSITIVE_REGULATION_OF_PROTEIN_DEPHOSPHORYLATION	42	0.259017	0.89466363	0.6220736	0.92839336	1.0	4608
GOBP_REGULATION_OF_BLOOD_VESSEL_ENDOTHELIAL_CELL_PROLIFERATION_INVOLVED_IN_SPROUTING_ANGIOGENESIS	17	0.32672647	0.8945749	0.5969646	0.9281337	1.0	4393
GOBP_REGULATORY_NCRNA_MEDIATED_GENE_SILENCING	176	0.20383137	0.89434254	0.6902174	0.92823285	1.0	4010
GOBP_BROWN_FAT_CELL_DIFFERENTIATION	62	0.24116524	0.8940409	0.66612905	0.9285326	1.0	5743
GOBP_NEGATIVE_REGULATION_OF_MACROAUTOPHAGY	30	0.2851073	0.8938848	0.63140494	0.92844546	1.0	3585
GOBP_NEUTRAL_LIPID_CATABOLIC_PROCESS	40	0.26052538	0.8936523	0.63502455	0.9285537	1.0	3641
GOBP_GLUCOCORTICOID_BIOSYNTHETIC_PROCESS	17	0.31321996	0.8936368	0.585034	0.9280938	1.0	3193
GOBP_POSITIVE_REGULATION_OF_PEPTIDYL_THREONINE_PHOSPHORYLATION	30	0.27736896	0.8935164	0.61936563	0.9279204	1.0	2441
GOBP_MRNA_POLYADENYLATION	21	0.3091002	0.89324206	0.60071945	0.9281727	1.0	4421
GOBP_NEGATIVE_REGULATION_OF_ATP_DEPENDENT_ACTIVITY	24	0.28398943	0.89315224	0.6115843	0.9279026	1.0	2367
GOBP_LATE_ENDOSOME_TO_LYSOSOME_TRANSPORT	19	0.3109693	0.8927863	0.5884413	0.92838323	1.0	2766
GOBP_REGULATION_OF_INSULIN_SECRETION	217	0.20202227	0.8927257	0.738255	0.928042	1.0	3557
GOBP_REGULATION_OF_ENDOPLASMIC_RETICULUM_UNFOLDED_PROTEIN_RESPONSE	23	0.29462257	0.8924967	0.6159052	0.92812693	1.0	8166
GOBP_POSITIVE_REGULATION_OF_ADAPTIVE_IMMUNE_RESPONSE	153	0.20771302	0.8924345	0.70243204	0.9277889	1.0	5497
GOBP_NEGATIVE_REGULATION_OF_EPIDERMIS_DEVELOPMENT	18	0.31837088	0.89181083	0.5933099	0.92891824	1.0	4456
GOBP_PROTEIN_DNA_COMPLEX_ASSEMBLY	170	0.20497972	0.8913924	0.71270716	0.9295132	1.0	5748
GOBP_CELLULAR_RESPONSE_TO_LIPOPROTEIN_PARTICLE_STIMULUS	40	0.2633371	0.8911779	0.63822526	0.92959964	1.0	8506
GOBP_REGULATION_OF_SYNAPTIC_TRANSMISSION_CHOLINERGIC	16	0.3245729	0.89094615	0.6086956	0.9297103	1.0	4781
GOBP_DNA_RECOMBINATION	322	0.19086936	0.8904542	0.76237625	0.930501	1.0	5529
GOBP_XENOBIOTIC_CATABOLIC_PROCESS	29	0.27650642	0.8904026	0.6270627	0.9301395	1.0	2383
GOBP_ECTODERMAL_PLACODE_DEVELOPMENT	17	0.31844866	0.8903571	0.6044143	0.9297568	1.0	3613
GOBP_FATTY_ACID_BIOSYNTHETIC_PROCESS	158	0.20976347	0.8901289	0.7038082	0.92985183	1.0	5127
GOBP_POSITIVE_REGULATION_OF_MITOCHONDRIAL_MEMBRANE_POTENTIAL	16	0.32629165	0.8898109	0.6103679	0.93021363	1.0	2035
GOBP_POSITIVE_REGULATION_OF_JNK_CASCADE	96	0.22051047	0.8895134	0.6873112	0.9304913	1.0	4633
GOBP_RESPONSE_TO_EPIDERMAL_GROWTH_FACTOR	41	0.25837454	0.8894453	0.63316584	0.9301657	1.0	5439
GOBP_REGULATION_OF_CALCIUM_ION_TRANSMEMBRANE_TRANSPORT	201	0.20192821	0.88939357	0.7316076	0.9297967	1.0	5239
GOBP_FATTY_ACID_TRANSPORT	112	0.21532112	0.8893617	0.70672387	0.92938316	1.0	5304
GOBP_NEGATIVE_REGULATION_OF_INTERLEUKIN_6_PRODUCTION	52	0.24253412	0.88920134	0.65007776	0.92930794	1.0	4765
GOBP_POSITIVE_REGULATION_OF_KINASE_ACTIVITY	414	0.18737745	0.88884234	0.8032178	0.9297514	1.0	5066
GOBP_REGULATION_OF_PROTEIN_SECRETION	323	0.18932642	0.88875455	0.78054863	0.92948276	1.0	4823
GOBP_PEPTIDE_CATABOLIC_PROCESS	23	0.2950539	0.88852215	0.6152542	0.92958105	1.0	3174
GOBP_POSITIVE_REGULATION_OF_CELL_CYCLE	355	0.18971018	0.8880449	0.7845374	0.93033564	1.0	6275
GOBP_EMBRYONIC_HEMOPOIESIS	32	0.27671513	0.8879191	0.60096157	0.93018657	1.0	5373
GOBP_POSITIVE_REGULATION_OF_PEPTIDE_SECRETION	151	0.20902319	0.8878708	0.7285714	0.9298265	1.0	4192
GOBP_G_PROTEIN_COUPLED_RECEPTOR_SIGNALING_PATHWAY_COUPLED_TO_CYCLIC_NUCLEOTIDE_SECOND_MESSENGER	34	0.2672222	0.8872918	0.6454389	0.9308704	1.0	8430
GOBP_NEGATIVE_REGULATION_OF_TRANSMEMBRANE_RECEPTOR_PROTEIN_SERINE_THREONINE_KINASE_SIGNALING_PATHWAY	147	0.20693862	0.8872509	0.73399717	0.930478	1.0	3887
GOBP_SYNCYTIUM_FORMATION	70	0.23114538	0.88665634	0.6797583	0.93159544	1.0	5279
GOBP_REGULATION_OF_CYSTEINE_TYPE_ENDOPEPTIDASE_ACTIVITY	234	0.19698487	0.8865726	0.7667121	0.9313383	1.0	5318
GOBP_REGULATION_OF_VIRAL_GENOME_REPLICATION	83	0.22982295	0.88611764	0.6646434	0.9320277	1.0	6103
GOBP_MIDBODY_ABSCISSION	16	0.32531244	0.8860928	0.6089965	0.93159264	1.0	2766
GOBP_3_UTR_MEDIATED_MRNA_STABILIZATION	21	0.30292034	0.88551176	0.64199656	0.93264306	1.0	612
GOBP_CELLULAR_RESPONSE_TO_ALKALOID	29	0.27964824	0.8854851	0.6308186	0.93221694	1.0	5955
GOBP_NEGATIVE_REGULATION_OF_VIRAL_GENOME_REPLICATION	54	0.24722803	0.88535994	0.6740506	0.9320583	1.0	5944
GOBP_REGULATION_OF_DEPHOSPHORYLATION	123	0.21508606	0.8853555	0.71001494	0.93157333	1.0	4608
GOBP_PHENOL_CONTAINING_COMPOUND_METABOLIC_PROCESS	129	0.210682	0.8853518	0.6928675	0.93108934	1.0	3933
GOBP_INTERLEUKIN_1_MEDIATED_SIGNALING_PATHWAY	27	0.28434598	0.88522834	0.60942763	0.9309302	1.0	8175
GOBP_REGULATION_OF_CELL_MIGRATION_INVOLVED_IN_SPROUTING_ANGIOGENESIS	39	0.2595612	0.88453925	0.6502463	0.93229085	1.0	2411
GOBP_DNA_DAMAGE_RESPONSE_SIGNAL_TRANSDUCTION_BY_P53_CLASS_MEDIATOR	68	0.23639663	0.8841436	0.67950696	0.93281627	1.0	5234
GOBP_POSITIVE_REGULATION_OF_MORPHOGENESIS_OF_AN_EPITHELIUM	40	0.25936434	0.8841247	0.64385694	0.93236643	1.0	3193
GOBP_CELL_CELL_JUNCTION_MAINTENANCE	23	0.29499546	0.8840038	0.6551724	0.93217486	1.0	5408
GOBP_CEREBRAL_CORTEX_NEURON_DIFFERENTIATION	28	0.2797858	0.88372105	0.6231405	0.9324125	1.0	8735
GOBP_LIPID_LOCALIZATION	491	0.1830689	0.88366276	0.81654674	0.9320681	1.0	5340
GOBP_POSITIVE_REGULATION_OF_ORGANELLE_ASSEMBLY	87	0.22507654	0.8834485	0.69984204	0.93212277	1.0	2436
GOBP_POSITIVE_REGULATION_OF_DNA_RECOMBINATION	70	0.23336262	0.8833674	0.6401945	0.93183595	1.0	5454
GOBP_LOCOMOTOR_RHYTHM	22	0.29043388	0.8833047	0.5869191	0.9315058	1.0	4725
GOBP_POSITIVE_REGULATION_OF_INFLAMMATORY_RESPONSE_TO_ANTIGENIC_STIMULUS	39	0.25753203	0.882846	0.66935486	0.9321948	1.0	3994
GOBP_RETINAL_METABOLIC_PROCESS	19	0.3099814	0.88277864	0.6208113	0.93187386	1.0	128
GOBP_THYMUS_DEVELOPMENT	57	0.24185355	0.88268363	0.6577708	0.93162316	1.0	3895
GOBP_CELL_PROLIFERATION_IN_HINDBRAIN	20	0.29683334	0.88262975	0.6363636	0.931274	1.0	2441
GOBP_RESPONSE_TO_CARBOHYDRATE	216	0.19692393	0.8824274	0.73350924	0.9312902	1.0	4465
GOBP_POSITIVE_REGULATION_OF_MEMBRANE_PROTEIN_ECTODOMAIN_PROTEOLYSIS	16	0.32261562	0.88209677	0.6114865	0.9316632	1.0	8223
GOBP_PYROPTOSIS	48	0.24985828	0.8820198	0.66396105	0.9313739	1.0	5229
GOBP_ERYTHROCYTE_HOMEOSTASIS	161	0.20444354	0.8817541	0.7041096	0.9315439	1.0	5499
GOBP_REGULATION_OF_DNA_REPAIR	209	0.1986901	0.8816041	0.7631935	0.93143207	1.0	5703
GOBP_ADHESION_OF_SYMBIONT_TO_HOST	15	0.32976916	0.88139045	0.6245614	0.93148756	1.0	7194
GOBP_REGULATION_OF_INTRACELLULAR_STEROID_HORMONE_RECEPTOR_SIGNALING_PATHWAY	79	0.22694528	0.8812683	0.6909091	0.93129146	1.0	3553
GOBP_HYDROGEN_PEROXIDE_CATABOLIC_PROCESS	27	0.28181058	0.88113785	0.65882355	0.93112844	1.0	4487
GOBP_POSITIVE_REGULATION_OF_PRODUCTION_OF_MOLECULAR_MEDIATOR_OF_IMMUNE_RESPONSE	161	0.20391881	0.8810513	0.73826456	0.9308716	1.0	4959
GOBP_REGULATION_OF_SPINDLE_ASSEMBLY	30	0.27695024	0.88069755	0.637987	0.9312373	1.0	6980
GOBP_NUCLEOLUS_ORGANIZATION	17	0.3174357	0.8806681	0.61680675	0.9308158	1.0	3242
GOBP_DENTATE_GYRUS_DEVELOPMENT	27	0.28386003	0.8785757	0.6316695	0.9357794	1.0	4150
GOBP_REGULATION_OF_RIBONUCLEASE_ACTIVITY	16	0.31808782	0.8784425	0.6135957	0.9355985	1.0	8662
GOBP_ARACHIDONIC_ACID_METABOLIC_PROCESS	74	0.23063329	0.87812114	0.69431645	0.9359072	1.0	5756
GOBP_MITOCHONDRIAL_DEPOLARIZATION	28	0.2753831	0.8776156	0.64850616	0.9366931	1.0	4862
GOBP_PLASMINOGEN_ACTIVATION	25	0.29133454	0.877598	0.6423729	0.93624204	1.0	2699
GOBP_NEGATIVE_REGULATION_OF_CHOLESTEROL_STORAGE	16	0.3222478	0.8775912	0.6097973	0.9357675	1.0	6619
GOBP_POSITIVE_REGULATION_OF_TRANSFERASE_ACTIVITY	495	0.18194431	0.87748647	0.8393285	0.9355404	1.0	5079
GOBP_STEROL_BIOSYNTHETIC_PROCESS	64	0.23226823	0.8769622	0.68839425	0.93641996	1.0	6181
GOBP_POSITIVE_REGULATION_OF_PROTEIN_EXPORT_FROM_NUCLEUS	20	0.29907814	0.8769044	0.6431034	0.9360761	1.0	5546
GOBP_REGULATION_OF_NEUROBLAST_PROLIFERATION	66	0.23485288	0.8767793	0.6645367	0.9359057	1.0	5051
GOBP_REGULATION_OF_INFLAMMASOME_MEDIATED_SIGNALING_PATHWAY	40	0.25554708	0.87615883	0.68203497	0.9370101	1.0	8797
GOBP_INORGANIC_ION_IMPORT_ACROSS_PLASMA_MEMBRANE	125	0.21099232	0.87586504	0.71407187	0.93728626	1.0	5630
GOBP_ALCOHOL_CATABOLIC_PROCESS	34	0.2631297	0.87584376	0.64851487	0.9368468	1.0	2030
GOBP_CARBOHYDRATE_DERIVATIVE_CATABOLIC_PROCESS	163	0.20271291	0.87578106	0.74581003	0.9365176	1.0	5555
GOBP_MITOTIC_INTRA_S_DNA_DAMAGE_CHECKPOINT_SIGNALING	15	0.32361332	0.87571806	0.6421233	0.9361853	1.0	200
GOBP_REGULATION_OF_EXOSOMAL_SECRETION	17	0.3117659	0.87526953	0.6369863	0.9367633	1.0	2261
GOBP_DETECTION_OF_TEMPERATURE_STIMULUS_INVOLVED_IN_SENSORY_PERCEPTION_OF_PAIN	22	0.2929799	0.8752081	0.6579861	0.9364071	1.0	7150
GOBP_NEPHRIC_DUCT_DEVELOPMENT	15	0.32887927	0.8747122	0.61821365	0.93713766	1.0	430
GOBP_REGULATION_OF_NEUROTRANSMITTER_UPTAKE	20	0.2986702	0.8741085	0.65025467	0.93814087	1.0	5549
GOBP_POSITIVE_REGULATION_OF_PHOSPHOPROTEIN_PHOSPHATASE_ACTIVITY	19	0.3083915	0.8740161	0.6541219	0.9378759	1.0	1349
GOBP_NEGATIVE_REGULATION_OF_ANDROGEN_RECEPTOR_SIGNALING_PATHWAY	16	0.32183522	0.8738454	0.633574	0.93781793	1.0	1952
GOBP_SYNAPTONEMAL_COMPLEX_ORGANIZATION	28	0.2812521	0.8738127	0.67045456	0.9374087	1.0	1967
GOBP_TYPE_II_INTERFERON_MEDIATED_SIGNALING_PATHWAY	22	0.29018572	0.87372124	0.6262295	0.9371373	1.0	1861
GOBP_INNER_EAR_RECEPTOR_CELL_DEVELOPMENT	66	0.23473363	0.8737173	0.7080745	0.93666124	1.0	5921
GOBP_POSITIVE_REGULATION_OF_GLUCOSE_METABOLIC_PROCESS	54	0.24091445	0.873579	0.7093596	0.936532	1.0	7974
GOBP_CELL_CELL_JUNCTION_ASSEMBLY	159	0.20006454	0.87330794	0.75	0.93670785	1.0	5811
GOBP_BRANCHING_INVOLVED_IN_BLOOD_VESSEL_MORPHOGENESIS	45	0.24943843	0.8732941	0.6726094	0.93624955	1.0	5731
GOBP_IRON_ION_TRANSPORT	60	0.23844087	0.87291867	0.6852713	0.93665606	1.0	5080
GOBP_LONG_CHAIN_FATTY_ACID_IMPORT_INTO_CELL	18	0.31818622	0.87288123	0.65140843	0.93626696	1.0	8633
GOBP_NEGATIVE_REGULATION_OF_PEPTIDE_SECRETION	74	0.22572374	0.8727891	0.6986706	0.936012	1.0	3535
GOBP_SPHINGOLIPID_METABOLIC_PROCESS	142	0.20541592	0.87262124	0.73371106	0.93594885	1.0	4505
GOBP_NEGATIVE_REGULATION_OF_GENE_EXPRESSION_EPIGENETIC	112	0.21373834	0.8725061	0.71300447	0.93574095	1.0	4163
GOBP_RADIAL_GLIAL_CELL_DIFFERENTIATION	18	0.31169757	0.8724669	0.6483705	0.93534786	1.0	3925
GOBP_LAMELLIPODIUM_MORPHOGENESIS	16	0.31727746	0.87238	0.6368243	0.93508756	1.0	4432
GOBP_ARTERY_MORPHOGENESIS	82	0.22335154	0.87188447	0.698941	0.9358113	1.0	6958
GOBP_POSITIVE_REGULATION_OF_MACROPHAGE_MIGRATION	31	0.27184117	0.8717016	0.6518884	0.9357764	1.0	5949
GOBP_POSITIVE_REGULATION_OF_EXTRACELLULAR_MATRIX_ORGANIZATION	31	0.27172282	0.8714326	0.6442623	0.9359557	1.0	7621
GOBP_ALPHA_BETA_T_CELL_LINEAGE_COMMITMENT	22	0.29130238	0.8711252	0.6485569	0.93618757	1.0	3925
GOBP_MACROPHAGE_ACTIVATION_INVOLVED_IN_IMMUNE_RESPONSE	21	0.29560637	0.8710182	0.6743772	0.9359697	1.0	7404
GOBP_PHOSPHATIDYLETHANOLAMINE_METABOLIC_PROCESS	26	0.28167433	0.87050873	0.67704916	0.9367657	1.0	1430
GOBP_KETONE_BIOSYNTHETIC_PROCESS	49	0.24464133	0.869864	0.7032967	0.93784463	1.0	3705
GOBP_NEGATIVE_REGULATION_OF_FEEDING_BEHAVIOR	18	0.308307	0.86949074	0.62818336	0.9382844	1.0	7300
GOBP_NEGATIVE_REGULATION_OF_EPITHELIAL_CELL_DIFFERENTIATION	57	0.23756312	0.86926234	0.68923074	0.93836915	1.0	4692
GOBP_POSITIVE_REGULATION_OF_CELL_JUNCTION_ASSEMBLY	128	0.20733546	0.8687472	0.74314576	0.93911535	1.0	6482
GOBP_HEPATOCYTE_APOPTOTIC_PROCESS	24	0.28522477	0.86868906	0.6462036	0.9387644	1.0	2707
GOBP_PHOTOTRANSDUCTION	30	0.27493742	0.8686715	0.67713785	0.93832916	1.0	8743
GOBP_ACTIVATION_OF_GTPASE_ACTIVITY	98	0.21565561	0.8685578	0.7182891	0.93814015	1.0	4765
GOBP_DOPAMINE_SECRETION	47	0.24594618	0.86835015	0.6887836	0.9381855	1.0	3745
GOBP_PROTEIN_EXPORT_FROM_NUCLEUS	65	0.23477033	0.86768895	0.69875777	0.9393002	1.0	6419
GOBP_NEGATIVE_REGULATION_OF_ACTIVATED_T_CELL_PROLIFERATION	16	0.3168191	0.86689276	0.64006793	0.9407093	1.0	5362
GOBP_CATECHOLAMINE_SECRETION	78	0.22064108	0.8667655	0.7314815	0.9405469	1.0	6067
GOBP_ANATOMICAL_STRUCTURE_ARRANGEMENT	21	0.2944924	0.86655957	0.64784056	0.94057614	1.0	1224
GOBP_PHOSPHOLIPID_DEPHOSPHORYLATION	40	0.25472784	0.8659982	0.69292605	0.94147146	1.0	211
GOBP_MYELOID_CELL_DEVELOPMENT	97	0.21723269	0.8657723	0.7251908	0.94155264	1.0	4972
GOBP_REGULATION_OF_MITOTIC_SISTER_CHROMATID_SEGREGATION	56	0.235414	0.8647429	0.70033115	0.9435445	1.0	6353
GOBP_PHOSPHOLIPID_CATABOLIC_PROCESS	56	0.24004897	0.8644947	0.6698718	0.94368315	1.0	3894
GOBP_REGULATION_OF_MITOTIC_CELL_CYCLE_PHASE_TRANSITION	335	0.18353735	0.86445034	0.8547341	0.94330525	1.0	8056
GOBP_NEGATIVE_REGULATION_OF_ANOIKIS	15	0.3224459	0.86364394	0.6297641	0.9447661	1.0	7439
GOBP_NEGATIVE_REGULATION_OF_DNA_RECOMBINATION	50	0.24398613	0.8633528	0.6863711	0.94500214	1.0	4843
GOBP_HEART_PROCESS	251	0.19140317	0.86318237	0.80500656	0.9449134	1.0	6008
GOBP_REGULATION_OF_CANONICAL_NF_KAPPAB_SIGNAL_TRANSDUCTION	199	0.19485827	0.86271393	0.7943925	0.9455208	1.0	5362
GOBP_POSITIVE_REGULATION_OF_TRANSLATION	137	0.20474927	0.86270213	0.74277455	0.9450663	1.0	5599
GOBP_PURINE_DEOXYRIBONUCLEOTIDE_CATABOLIC_PROCESS	15	0.31965497	0.86242676	0.637138	0.9452492	1.0	6500
GOBP_POSITIVE_REGULATION_OF_CALCIUM_ION_TRANSPORT	150	0.20058906	0.862071	0.76625174	0.94562364	1.0	5152
GOBP_RELEASE_OF_CYTOCHROME_C_FROM_MITOCHONDRIA	64	0.23190564	0.8619916	0.7283763	0.9453336	1.0	3614
GOBP_PHOTORECEPTOR_CELL_DEVELOPMENT	62	0.23079322	0.8619785	0.6911315	0.9448872	1.0	4903
GOBP_POSITIVE_REGULATION_OF_RECEPTOR_SIGNALING_PATHWAY_VIA_STAT	72	0.22596636	0.8617981	0.73968256	0.9448349	1.0	3245
GOBP_REGULATION_OF_HISTONE_ACETYLATION	20	0.2982983	0.86168563	0.6547619	0.9446269	1.0	2931
GOBP_POSITIVE_REGULATION_OF_DNA_BINDING_TRANSCRIPTION_FACTOR_ACTIVITY	262	0.19099659	0.8610808	0.82758623	0.9456028	1.0	4931
GOBP_POSITIVE_REGULATION_OF_EXTRINSIC_APOPTOTIC_SIGNALING_PATHWAY	63	0.23106186	0.8608222	0.700468	0.94577074	1.0	5070
GOBP_VASCULAR_ENDOTHELIAL_GROWTH_FACTOR_SIGNALING_PATHWAY	42	0.2525037	0.8604964	0.6827372	0.94605637	1.0	3701
GOBP_HOMOLOGOUS_RECOMBINATION	61	0.2314267	0.86046463	0.71135646	0.94565594	1.0	3216
GOBP_CELL_CELL_RECOGNITION	79	0.22061601	0.8604298	0.73524964	0.94525546	1.0	8022
GOBP_SPERM_MOTILITY	169	0.19963047	0.8601661	0.76965517	0.9454098	1.0	3678
GOBP_REGULATION_OF_EXTRINSIC_APOPTOTIC_SIGNALING_PATHWAY_VIA_DEATH_DOMAIN_RECEPTORS	50	0.2406795	0.8600047	0.70352566	0.9453049	1.0	5070
GOBP_RESPONSE_TO_XENOBIOTIC_STIMULUS	322	0.18555787	0.8599837	0.8339768	0.9448796	1.0	3634
GOBP_RESPONSE_TO_DIETARY_EXCESS	43	0.2508796	0.85976213	0.6840391	0.9449029	1.0	4161
GOBP_NEGATIVE_REGULATION_OF_LIPASE_ACTIVITY	18	0.30248183	0.8593212	0.6542373	0.9454982	1.0	4860
GOBP_FEMALE_GENITALIA_DEVELOPMENT	18	0.3028782	0.85901946	0.67066896	0.9457065	1.0	5577
GOBP_PROSTATE_GLAND_DEVELOPMENT	53	0.23740424	0.85897857	0.7072785	0.94533557	1.0	7583
GOBP_SULFUR_COMPOUND_TRANSPORT	43	0.25092587	0.85887736	0.6931464	0.9450875	1.0	1889
GOBP_NEGATIVE_REGULATION_OF_CYSTEINE_TYPE_ENDOPEPTIDASE_ACTIVITY	88	0.22079195	0.8587028	0.73819745	0.9450178	1.0	3208
GOBP_POSITIVE_REGULATION_OF_SEQUESTERING_OF_CALCIUM_ION	16	0.3158174	0.8585266	0.6554622	0.9449687	1.0	1903
GOBP_MITOCHONDRIAL_DNA_METABOLIC_PROCESS	26	0.2786599	0.85830885	0.6644068	0.94500494	1.0	2792
GOBP_SULFATION	28	0.27496853	0.8579837	0.6896552	0.94527817	1.0	2911
GOBP_RETINOIC_ACID_METABOLIC_PROCESS	37	0.25639316	0.8577663	0.6823339	0.9453302	1.0	6397
GOBP_NEGATIVE_REGULATION_OF_HORMONE_METABOLIC_PROCESS	17	0.30614272	0.85772014	0.6672241	0.944971	1.0	3444
GOBP_POSITIVE_REGULATION_OF_CHEMOTAXIS	156	0.19706734	0.8575749	0.78284925	0.94484156	1.0	6315
GOBP_ESTABLISHMENT_OF_RNA_LOCALIZATION	143	0.20217149	0.857512	0.77887326	0.94452494	1.0	6061
GOBP_NEGATIVE_REGULATION_OF_RESPONSE_TO_BIOTIC_STIMULUS	178	0.19654077	0.8574319	0.79352224	0.9442563	1.0	5344
GOBP_PROTEIN_LOCALIZATION_TO_CONDENSED_CHROMOSOME	16	0.3038167	0.85737437	0.64726025	0.94392717	1.0	2852
GOBP_CANONICAL_NF_KAPPAB_SIGNAL_TRANSDUCTION	239	0.18976776	0.85706395	0.8194993	0.9441739	1.0	3585
[truncated: 618 more rows]

## Sheet: 14dpl+
NAME	SIZE	ES	NES	NOM p-val	FDR q-val	FWER p-val	RANK AT MAX
GOMF_RRNA_BINDING	70	0.53406036	21669478	0.0	0.045600466	0.032	4191
GOMF_TRANSLATION_REPRESSOR_ACTIVITY	32	0.634445	21607108	0.0	0.024235744	0.034	4603
GOMF_STRUCTURAL_CONSTITUENT_OF_RIBOSOME	157	0.4476995	20623198	0.0	0.06280074	0.126	4197
GOMF_TRANSLATION_REGULATOR_ACTIVITY	131	0.43982917	19703542	0.0	0.11980973	0.291	5046
GOMF_P53_BINDING	75	0.45697165	18892534	0.0	0.20702761	0.516	6046
GOMF_TRANSLATION_INITIATION_FACTOR_BINDING	37	0.5324229	18864275	0.0021929825	0.1756242	0.525	4139
GOMF_PROTEIN_PHOSPHATASE_2A_BINDING	38	0.5375007	18781853	0.0	0.16315773	0.561	5145
GOMF_BASAL_TRANSCRIPTION_MACHINERY_BINDING	62	0.47600725	18727642	0.0	0.14886756	0.571	3777
GOMF_LIGASE_ACTIVITY_FORMING_CARBON_OXYGEN_BONDS	41	0.5184835	18713373	0.0	0.13425077	0.577	2903
GOMF_CHROMATIN_PROTEIN_ADAPTOR_ACTIVITY	17	0.63987	18623033	0.0043956046	0.13119821	0.603	1112
GOMF_APOLIPOPROTEIN_BINDING	20	0.6031381	18285187	0.0022075055	0.15786915	0.701	4559
GOMF_GENERAL_TRANSCRIPTION_INITIATION_FACTOR_BINDING	61	0.47289705	18213387	0.0022573364	0.15340252	0.722	4029
GOMF_ATP_DEPENDENT_ACTIVITY_ACTING_ON_RNA	73	0.45597896	18188729	0.0	0.1444327	0.732	4678
GOMF_LYSINE_ACETYLATED_HISTONE_BINDING	26	0.5589495	18030268	0.0022123894	0.15401253	0.781	3010
GOMF_CATALYTIC_ACTIVITY_ACTING_ON_RNA	379	0.35388663	17890514	0.0	0.16041622	0.819	4790
GOMF_PROTEIN_PHOSPHATASE_BINDING	182	0.3754095	17824794	0.0	0.1599957	0.841	5178
GOMF_RIBONUCLEOPROTEIN_COMPLEX_BINDING	181	0.38253275	17823987	0.0	0.15083645	0.843	2711
GOMF_PRENYLTRANSFERASE_ACTIVITY	15	0.6116984	17403902	0.016563147	0.19959904	0.924	4989
GOMF_PHOSPHATIDYLINOSITOL_PHOSPHATE_PHOSPHATASE_ACTIVITY	27	0.539357	17393148	0.006437768	0.19015017	0.924	6150
GOMF_TRANSLATION_REGULATOR_ACTIVITY_NUCLEIC_ACID_BINDING	99	0.4062688	17379004	0.0	0.18270713	0.925	5046
GOMF_RNA_POLYMERASE_BINDING	60	0.44753245	17286682	0.0022883294	0.18793853	0.941	3703
GOMF_RNA_CAP_BINDING	16	0.59489316	17206947	0.010638298	0.19164357	0.951	3518
GOMF_RNA_POLYMERASE_CORE_ENZYME_BINDING	40	0.47842225	17103958	0.01026694	0.19786201	0.962	4949
GOMF_DELAYED_RECTIFIER_POTASSIUM_CHANNEL_ACTIVITY	26	0.5266939	17057518	0.014989293	0.19662826	0.965	3840
GOMF_PROMOTER_SPECIFIC_CHROMATIN_BINDING	78	0.412354	17027594	0.0021551724	0.19261749	0.965	4230
GOMF_TRANSCRIPTION_COREGULATOR_ACTIVITY	478	0.32626608	16999152	0.0	0.18880564	0.966	3725
GOMF_MOLECULAR_CONDENSATE_SCAFFOLD_ACTIVITY	31	0.49302405	16992047	0.008658009	0.18303335	0.967	3275
GOMF_TRANSFORMING_GROWTH_FACTOR_BETA_BINDING	24	0.5236698	16975191	0.025522042	0.17873226	0.969	5315
GOMF_AMINE_BINDING	18	0.5745229	16857686	0.02053388	0.18772271	0.977	2930
GOMF_GTPASE_ACTIVATING_PROTEIN_BINDING	20	0.56436145	16794825	0.017817372	0.18993044	0.98	4910
GOMF_BH_DOMAIN_BINDING	15	0.5957463	16757703	0.023354564	0.1887497	0.98	2496
GOMF_PROTEIN_SERINE_THREONINE_KINASE_BINDING	21	0.5398847	16656046	0.019693654	0.19723871	0.985	4511
GOMF_TRANSLATION_FACTOR_ACTIVITY_RNA_BINDING	80	0.40009668	16477746	0.010752688	0.21898769	0.996	5046
GOMF_SINGLE_STRANDED_RNA_BINDING	97	0.38685405	16421576	0.0021505377	0.22234754	0.998	4221
GOMF_DISORDERED_DOMAIN_SPECIFIC_BINDING	33	0.47545925	16319213	0.008528785	0.23271568	0.999	3595
GOMF_SIGNALING_RECEPTOR_COMPLEX_ADAPTOR_ACTIVITY	39	0.454027	16203343	0.018691588	0.24502641	0.999	3980
GOMF_PROTEIN_MACROMOLECULE_ADAPTOR_ACTIVITY	417	0.31775108	16191114	0.0	0.2401014	1.0	3627
GOMF_TBP_CLASS_PROTEIN_BINDING	29	0.48537964	16120677	0.022075055	0.24459039	1.0	3936
GOMF_STRUCTURAL_CONSTITUENT_OF_CYTOSKELETON	72	0.4033228	16091104	0.0043763677	0.24309503	1.0	4985
GOMF_GAMMA_TUBULIN_BINDING	35	0.46752465	16090844	0.015317286	0.2370547	1.0	5114
GOMF_STRUCTURAL_CONSTITUENT_OF_NUCLEAR_PORE	22	0.5262363	16079301	0.03168317	0.23317623	1.0	3090
GOMF_TRANSCRIPTION_COACTIVATOR_ACTIVITY	259	0.3304615	16060368	0.0	0.23072961	1.0	3779
GOMF_UBIQUITIN_PROTEIN_TRANSFERASE_REGULATOR_ACTIVITY	28	0.47800773	16022935	0.027956989	0.23147547	1.0	623
GOMF_SIGNALING_ADAPTOR_ACTIVITY	88	0.38403037	16017404	0.011135858	0.22712132	1.0	4246
GOMF_CARGO_ADAPTOR_ACTIVITY	20	0.5317347	16013498	0.030864198	0.22270039	1.0	2807
GOMF_RNA_POLYMERASE_II_SPECIFIC_DNA_BINDING_TRANSCRIPTION_FACTOR_BINDING	375	0.3169549	16008078	0.0	0.21875432	1.0	3606
GOMF_FOUR_WAY_JUNCTION_DNA_BINDING	17	0.53873783	1600745	0.04054054	0.21430893	1.0	6496
GOMF_PHOSPHATASE_BINDING	234	0.32798716	15858563	0.0	0.23096137	1.0	4312
GOMF_OXIDOREDUCTASE_ACTIVITY_ACTING_ON_THE_CH_NH_GROUP_OF_DONORS_NAD_OR_NADP_AS_ACCEPTOR	16	0.5609562	15774698	0.042735044	0.2387476	1.0	3364
GOMF_UBIQUITIN_LIKE_PROTEIN_PEPTIDASE_ACTIVITY	111	0.36042446	15644225	0.008830022	0.25429758	1.0	3265
GOMF_RNA_EXONUCLEASE_ACTIVITY	34	0.4430159	15629957	0.029850746	0.2516672	1.0	4677
GOMF_NUCLEAR_RECEPTOR_BINDING	153	0.34510145	15619267	0.0	0.24827772	1.0	4370
GOMF_GTPASE_ACTIVITY	295	0.31094444	15582277	0.0	0.24936649	1.0	5122
GOMF_DAMAGED_DNA_BINDING	63	0.39555633	15577769	0.013574661	0.245215	1.0	4660
GOMF_ACETYLTRANSFERASE_ACTIVITY	99	0.3676773	15557365	0.0064655175	0.24388273	1.0	3050
GOMF_CYCLIN_DEPENDENT_PROTEIN_SERINE_THREONINE_KINASE_ACTIVATOR_ACTIVITY	15	0.55258626	15551858	0.054112554	0.24043506	1.0	1888
GOMF_RECEPTOR_TYROSINE_KINASE_BINDING	82	0.3777199	15541257	0.00862069	0.23817267	1.0	3815
GOMF_CXCR_CHEMOKINE_RECEPTOR_BINDING	15	0.56317246	15473809	0.04310345	0.24449171	1.0	132
GOMF_PHOSPHATIDYLINOSITOL_3_5_BISPHOSPHATE_BINDING	30	0.45734772	15470353	0.038724374	0.24080667	1.0	3095
GOMF_LYSOPHOSPHATIDIC_ACID_ACYLTRANSFERASE_ACTIVITY	16	0.54715055	15396829	0.03426124	0.2481248	1.0	1484
GOMF_TRANSCRIPTION_COREPRESSOR_ACTIVITY	188	0.32815745	15391581	0.0023419203	0.2450084	1.0	4856
GOMF_RIBOSOME_BINDING	112	0.35208637	1538634	0.01146789	0.24174258	1.0	2402
GOMF_RNA_POLYMERASE_II_GENERAL_TRANSCRIPTION_INITIATION_FACTOR_ACTIVITY	36	0.44249845	15379138	0.029787235	0.23925352	1.0	4528
GOMF_MRNA_3_UTR_BINDING	111	0.3501696	15289853	0.0070921984	0.2487023	1.0	2962
GOMF_CATALYTIC_ACTIVITY_ACTING_ON_A_TRNA	129	0.3412258	15218546	0.009237875	0.2559276	1.0	2903
GOMF_DEUBIQUITINASE_ACTIVITY	98	0.36057562	15199382	0.013043478	0.25533858	1.0	3265
GOMF_GLYCOLIPID_BINDING	31	0.4472918	15124406	0.040169135	0.2633327	1.0	2498
GOMF_LRR_DOMAIN_BINDING	20	0.50096065	15101179	0.04893617	0.2633972	1.0	3405
GOMF_PROTEIN_DEMETHYLASE_ACTIVITY	29	0.46601427	15090041	0.023504274	0.2612238	1.0	3431
GOMF_MITOGEN_ACTIVATED_PROTEIN_KINASE_KINASE_BINDING	20	0.4975248	15088061	0.055793993	0.25789753	1.0	2666
GOMF_PHOSPHATASE_ACTIVITY	260	0.30296245	15059617	0.0025062656	0.2588731	1.0	3589
GOMF_TRANSLATION_INITIATION_FACTOR_ACTIVITY	51	0.3975256	15046071	0.039473683	0.2574023	1.0	2959
GOMF_UBIQUITIN_LIKE_PROTEIN_LIGASE_BINDING	339	0.29747602	15016041	0.0	0.25864506	1.0	4839
GOMF_VOLTAGE_GATED_MONOATOMIC_ANION_CHANNEL_ACTIVITY	16	0.52931327	14930212	0.053418804	0.2689509	1.0	4152
GOMF_2_OXOGLUTARATE_DEPENDENT_DIOXYGENASE_ACTIVITY	61	0.37601227	14920243	0.025171624	0.26707235	1.0	3711
GOMF_CLATHRIN_BINDING	69	0.375973	14919801	0.021978023	0.26364976	1.0	3233
GOMF_HISTONE_BINDING	239	0.3069757	14856436	0.002375297	0.2704628	1.0	6675
GOMF_NOTCH_BINDING	25	0.46139726	14839878	0.06223176	0.27002233	1.0	6448
GOMF_G_PROTEIN_ALPHA_SUBUNIT_BINDING	42	0.40807572	14809278	0.032119915	0.2715076	1.0	5331
GOMF_GUANYL_NUCLEOTIDE_BINDING	378	0.2895851	14799495	0.004651163	0.2699014	1.0	4154
GOMF_UBIQUITIN_LIKE_PROTEIN_LIGASE_ACTIVITY	353	0.29378515	14785998	0.0	0.26861322	1.0	5324
GOMF_PROTEIN_HETERODIMERIZATION_ACTIVITY	286	0.30102473	14745579	0.0046296297	0.27196187	1.0	4093
GOMF_ENDONUCLEASE_ACTIVITY	118	0.3386541	14681908	0.008988764	0.27986073	1.0	5034
GOMF_PEROXISOME_PROLIFERATOR_ACTIVATED_RECEPTOR_BINDING	21	0.4876811	14680121	0.0623608	0.27671742	1.0	6357
GOMF_AMIDE_TRANSMEMBRANE_TRANSPORTER_ACTIVITY	50	0.39048064	14679084	0.028697573	0.27363044	1.0	4336
GOMF_SH3_DOMAIN_BINDING	128	0.33025116	14676522	0.011389522	0.2707632	1.0	4777
GOMF_FMN_BINDING	15	0.52382314	14669977	0.07098121	0.2688125	1.0	4118
GOMF_DNA_BINDING_BENDING	16	0.51639533	14658189	0.082039915	0.26745492	1.0	3002
GOMF_MODIFICATION_DEPENDENT_PROTEIN_BINDING	184	0.3106883	14631788	0.0066964286	0.26851043	1.0	3333
GOMF_PHOSPHATIDYLINOSITOL_KINASE_ACTIVITY	24	0.46004498	14599761	0.059080962	0.27041194	1.0	3781
GOMF_MYOSIN_V_BINDING	20	0.4729563	14562972	0.06012024	0.27335477	1.0	1764
GOMF_TRANSCRIPTION_COREGULATOR_BINDING	139	0.32108235	14552463	0.0062240665	0.27217016	1.0	4230
GOMF_NUCLEAR_ESTROGEN_RECEPTOR_BINDING	50	0.39268324	14551328	0.032941177	0.26944363	1.0	4370
GOMF_EXONUCLEASE_ACTIVITY	76	0.35788327	14509768	0.037527595	0.27306798	1.0	4677
GOMF_GTP_DEPENDENT_PROTEIN_BINDING	24	0.464635	14472253	0.07826087	0.27633545	1.0	2769
GOMF_PEPTIDE_HORMONE_RECEPTOR_BINDING	20	0.47263458	14468032	0.073275864	0.27415663	1.0	4732
GOMF_DIPEPTIDASE_ACTIVITY	17	0.49560237	14403106	0.058189657	0.282426	1.0	2437
GOMF_MRNA_BINDING	338	0.282719	14284216	0.0	0.29860002	1.0	3564
GOMF_NUCLEAR_ANDROGEN_RECEPTOR_BINDING	33	0.42280024	14278013	0.063318774	0.2965723	1.0	3158
GOMF_UBIQUITIN_LIKE_PROTEIN_BINDING	118	0.3251166	14275116	0.025943397	0.2941038	1.0	4548
GOMF_3_5_EXONUCLEASE_ACTIVITY	48	0.38401765	14262981	0.04988662	0.29309827	1.0	2686
GOMF_AMINOACYLTRANSFERASE_ACTIVITY	461	0.27252477	14218735	0.0	0.29746136	1.0	5282
GOMF_MODIFIED_AMINO_ACID_TRANSMEMBRANE_TRANSPORTER_ACTIVITY	39	0.40499943	14210254	0.08139535	0.29594937	1.0	5838
GOMF_FATTY_ACID_LIGASE_ACTIVITY	21	0.46440157	1418061	0.07660455	0.2981932	1.0	3628
GOMF_LIGASE_ACTIVITY	163	0.30481195	14169573	0.013921114	0.2970382	1.0	3841
GOMF_POLY_PURINE_TRACT_BINDING	38	0.40121058	14162117	0.0625	0.29539698	1.0	3500
GOMF_CYCLIN_BINDING	34	0.4178749	14159209	0.056306306	0.2931692	1.0	4775
GOMF_LYSOPHOSPHOLIPID_ACYLTRANSFERASE_ACTIVITY	19	0.48293155	14148235	0.082474224	0.2924762	1.0	6016
GOMF_PROTEIN_TYROSINE_KINASE_BINDING	126	0.3221408	1412578	0.020224718	0.29365253	1.0	3579
GOMF_HISTONE_MODIFYING_ACTIVITY	192	0.29909915	14112276	0.013953488	0.2928911	1.0	3431
GOMF_POLY_A_BINDING	30	0.42006072	14110386	0.07692308	0.2906207	1.0	3500
GOMF_OXIDOREDUCTASE_ACTIVITY_ACTING_ON_THE_CH_NH_GROUP_OF_DONORS	29	0.4245576	14100598	0.058558557	0.28968585	1.0	3758
GOMF_PROTEIN_PHOSPHATASE_1_BINDING	30	0.4228601	14094658	0.08008658	0.2880294	1.0	851
GOMF_PHOSPHOPROTEIN_PHOSPHATASE_ACTIVITY	161	0.30413964	14094354	0.014925373	0.28552818	1.0	3589
GOMF_FAD_BINDING	45	0.38221875	1409088	0.058165547	0.2835397	1.0	5347
GOMF_PHOSPHOTRANSFERASE_ACTIVITY_FOR_OTHER_SUBSTITUTED_PHOSPHATE_GROUPS	21	0.45348772	14088113	0.08108108	0.28149748	1.0	3262
GOMF_SUMO_BINDING	17	0.4859086	14085871	0.08423326	0.2795753	1.0	5083
GOMF_NUCLEOSIDE_DIPHOSPHATE_PHOSPHATASE_ACTIVITY	17	0.4908741	14085225	0.07709251	0.2773024	1.0	5697
GOMF_NITRIC_OXIDE_SYNTHASE_BINDING	22	0.45246464	14052753	0.097402595	0.28036463	1.0	3831
GOMF_ALANINE_TRANSMEMBRANE_TRANSPORTER_ACTIVITY	16	0.49182573	14052657	0.082105264	0.27805293	1.0	4566
GOMF_PROTEIN_SERINE_THREONINE_KINASE_ACTIVATOR_ACTIVITY	66	0.35056272	1397845	0.052953158	0.28808045	1.0	3372
GOMF_GDP_BINDING	78	0.34125048	13974057	0.04357798	0.28654736	1.0	4975
GOMF_PROTEIN_TYROSINE_PHOSPHATASE_ACTIVITY	94	0.33010983	13955806	0.04	0.28695375	1.0	3589
GOMF_HISTONE_METHYLTRANSFERASE_ACTIVITY	56	0.36855838	13923236	0.04310345	0.2898088	1.0	2251
GOMF_PHOSPHOPROTEIN_BINDING	112	0.31667787	13885188	0.02739726	0.29400796	1.0	4658
GOMF_S_ADENOSYLMETHIONINE_DEPENDENT_METHYLTRANSFERASE_ACTIVITY	151	0.30523485	13884294	0.011261261	0.29175252	1.0	5628
GOMF_O_ACYLTRANSFERASE_ACTIVITY	55	0.35915074	13866619	0.07032967	0.29224613	1.0	3252
GOMF_TRANSFERASE_ACTIVITY_TRANSFERRING_ONE_CARBON_GROUPS	205	0.2947966	13812908	0.011185682	0.29890642	1.0	5628
GOMF_HISTONE_ACETYLTRANSFERASE_BINDING	30	0.40907106	13810551	0.08189655	0.2970277	1.0	4695
GOMF_ORGANIC_ACID_SODIUM_SYMPORTER_ACTIVITY	37	0.39655882	13795791	0.07096774	0.29713455	1.0	4190
GOMF_SOLUTE_PROTON_SYMPORTER_ACTIVITY	19	0.46870354	1378747	0.09263158	0.2961562	1.0	4106
GOMF_SOLUTE_POTASSIUM_ANTIPORTER_ACTIVITY	18	0.4678841	13774073	0.10970464	0.29581314	1.0	1054
GOMF_HELICASE_ACTIVITY	149	0.3042169	13772913	0.02455357	0.2937724	1.0	3500
GOMF_HISTONE_KINASE_ACTIVITY	24	0.43582186	13753854	0.10169491	0.29511902	1.0	5368
GOMF_UBIQUITIN_BINDING	97	0.32115555	13706706	0.043572985	0.30045956	1.0	3423
GOMF_HORMONE_RECEPTOR_BINDING	29	0.4140521	13663464	0.08939709	0.30573967	1.0	4732
GOMF_LONG_CHAIN_FATTY_ACID_COA_LIGASE_ACTIVITY	15	0.48912543	13657823	0.10515464	0.30450147	1.0	3372
GOMF_SECONDARY_ACTIVE_MONOCARBOXYLATE_TRANSMEMBRANE_TRANSPORTER_ACTIVITY	17	0.4783959	13647717	0.11930586	0.3040282	1.0	3094
GOMF_AMINO_ACID_BINDING	68	0.34197003	13631891	0.066079296	0.30438727	1.0	5522
GOMF_BETA_CATENIN_BINDING	96	0.31529203	13615924	0.03902439	0.30479437	1.0	5023
GOMF_AMINO_ACID_TRANSMEMBRANE_TRANSPORTER_ACTIVITY	90	0.32410124	13601879	0.043010753	0.30502033	1.0	4972
GOMF_MRNA_5_UTR_BINDING	25	0.42016378	13587614	0.10045662	0.3054169	1.0	4603
GOMF_NUCLEAR_RECEPTOR_COACTIVATOR_ACTIVITY	52	0.3558745	13562896	0.07256236	0.30739748	1.0	4029
GOMF_I_SMAD_BINDING	16	0.48059613	13543211	0.13363029	0.30888847	1.0	4811
GOMF_TRANSLATION_ELONGATION_FACTOR_ACTIVITY	17	0.47088552	1353066	0.12173913	0.30879086	1.0	5046
GOMF_ACYLTRANSFERASE_ACTIVITY_TRANSFERRING_GROUPS_OTHER_THAN_AMINO_ACYL_GROUPS	226	0.28772774	13513527	0.009456265	0.30961108	1.0	3296
GOMF_DEMETHYLASE_ACTIVITY	43	0.36505947	13426588	0.07762557	0.32205462	1.0	3680
GOMF_PHOSPHATIDYLINOSITOL_BINDING	292	0.2702607	13399044	0.016431924	0.32477427	1.0	5337
GOMF_PRE_MRNA_BINDING	38	0.38842478	13383518	0.101052634	0.32528487	1.0	2610
GOMF_NADPLUS_ADP_RIBOSYLTRANSFERASE_ACTIVITY	23	0.42712694	13363327	0.11776859	0.3265081	1.0	503
GOMF_PEPTIDE_N_ACETYLTRANSFERASE_ACTIVITY	50	0.35908154	13359296	0.06896552	0.32496095	1.0	3050
GOMF_TRANSCRIPTION_COACTIVATOR_BINDING	55	0.34849927	13306655	0.09072165	0.33246416	1.0	4695
GOMF_PROTEIN_SERINE_THREONINE_KINASE_ACTIVITY	430	0.25724745	13297386	0.0069444445	0.33182174	1.0	5368
GOMF_TRNA_BINDING	76	0.32262772	1324015	0.07399103	0.33958638	1.0	6712
GOMF_PROTEIN_PHOSPHORYLATED_AMINO_ACID_BINDING	64	0.33851007	13239083	0.09471366	0.3376896	1.0	5097
GOMF_MAGNESIUM_ION_BINDING	211	0.27702385	1323298	0.022371365	0.33682355	1.0	5137
GOMF_NUCLEASE_ACTIVITY	200	0.2800546	13206452	0.03189066	0.33971548	1.0	4852
GOMF_STEROL_TRANSFER_ACTIVITY	22	0.4345298	13205516	0.115879826	0.33769226	1.0	5472
GOMF_RNA_STEM_LOOP_BINDING	18	0.44243178	1315202	0.13939394	0.3456542	1.0	5681
GOMF_DIOXYGENASE_ACTIVITY	93	0.3114238	13128898	0.058165547	0.3476387	1.0	3711
GOMF_EPHRIN_RECEPTOR_BINDING	32	0.38677147	13116356	0.13541667	0.34786448	1.0	5166
GOMF_N_METHYLTRANSFERASE_ACTIVITY	91	0.3083306	13098934	0.0678337	0.3490432	1.0	1677
GOMF_PDZ_DOMAIN_BINDING	122	0.2979661	13072008	0.06081081	0.35189095	1.0	4269
GOMF_STRUCTURAL_CONSTITUENT_OF_POSTSYNAPSE	27	0.40421668	13067609	0.1328976	0.3506174	1.0	1164
GOMF_RIBOSOMAL_SMALL_SUBUNIT_BINDING	17	0.4568092	1306698	0.15665236	0.34863186	1.0	3199
GOMF_DNA_ENDONUCLEASE_ACTIVITY	39	0.3708273	130602	0.1286031	0.3478333	1.0	2763
GOMF_GENERAL_TRANSCRIPTION_INITIATION_FACTOR_ACTIVITY	48	0.34461078	13046434	0.09589041	0.34820592	1.0	4875
GOMF_PEPTIDE_LYSINE_N_ACETYLTRANSFERASE_ACTIVITY	45	0.3590362	13029369	0.12337662	0.3494976	1.0	4815
GOMF_LIPID_TRANSFER_ACTIVITY	50	0.34243914	13029089	0.12179487	0.34747964	1.0	6466
GOMF_C4_DICARBOXYLATE_TRANSMEMBRANE_TRANSPORTER_ACTIVITY	15	0.47500774	13018113	0.15546219	0.34731138	1.0	3731
GOMF_SPHINGOLIPID_TRANSPORTER_ACTIVITY	16	0.45441484	1301083	0.14754099	0.3467326	1.0	7053
GOMF_COMPLEMENT_BINDING	27	0.3973736	12988387	0.12026726	0.34888402	1.0	7320
GOMF_PHOSPHATIDYLINOSITOL_3_PHOSPHATE_BINDING	47	0.35289276	12987537	0.108510636	0.34703252	1.0	2404
GOMF_FRIZZLED_BINDING	42	0.3623807	12975574	0.12790698	0.3471386	1.0	4946
GOMF_PHOSPHORIC_ESTER_HYDROLASE_ACTIVITY	346	0.2574782	1296445	0.024213076	0.3471456	1.0	5145
GOMF_INTRAMOLECULAR_OXIDOREDUCTASE_ACTIVITY	52	0.34431273	12959174	0.10822511	0.34611306	1.0	4666
GOMF_SYNTAXIN_1_BINDING	22	0.40822545	12884353	0.1552795	0.35797536	1.0	2203
GOMF_CALCIUM_DEPENDENT_PROTEIN_KINASE_ACTIVITY	24	0.41127896	12874058	0.14853556	0.35796174	1.0	6165
GOMF_SNORNA_BINDING	33	0.37792107	12871029	0.11633109	0.35653546	1.0	4593
GOMF_BHLH_TRANSCRIPTION_FACTOR_BINDING	37	0.3719581	12860622	0.13821138	0.35664508	1.0	8411
GOMF_CULLIN_FAMILY_PROTEIN_BINDING	27	0.39789954	12826537	0.17201835	0.3609381	1.0	3766
GOMF_OXIDOREDUCTASE_ACTIVITY_ACTING_ON_THE_CH_CH_GROUP_OF_DONORS_NAD_OR_NADP_AS_ACCEPTOR	33	0.3635892	12825036	0.12553191	0.35922632	1.0	4188
GOMF_NUCLEOSOME_BINDING	49	0.3496254	12812421	0.11210762	0.35961014	1.0	2656
GOMF_NEUTRAL_L_AMINO_ACID_TRANSMEMBRANE_TRANSPORTER_ACTIVITY	45	0.35596195	12807405	0.11016949	0.3587227	1.0	4972
GOMF_HISTONE_H3_METHYLTRANSFERASE_ACTIVITY	40	0.36021784	12798567	0.12844037	0.3583147	1.0	2251
GOMF_CAMP_BINDING	22	0.41974378	12768351	0.16304348	0.36196578	1.0	1779
GOMF_PROTEIN_LYSINE_N_METHYLTRANSFERASE_ACTIVITY	56	0.33375785	12758492	0.10940919	0.36170873	1.0	2251
GOMF_L_AMINO_ACID_TRANSMEMBRANE_TRANSPORTER_ACTIVITY	70	0.31777042	1275813	0.10208333	0.35983005	1.0	4972
GOMF_N_ACYLTRANSFERASE_ACTIVITY	95	0.30766678	12736757	0.0989011	0.36154965	1.0	3050
GOMF_SMALL_MOLECULE_SENSOR_ACTIVITY	33	0.37826088	12712864	0.15418503	0.36426428	1.0	5249
GOMF_STEROL_TRANSPORTER_ACTIVITY	33	0.3641437	1271279	0.15062761	0.36235714	1.0	7973
GOMF_HSP90_PROTEIN_BINDING	50	0.33983535	1269842	0.12159329	0.3629503	1.0	6727
GOMF_FLAVIN_ADENINE_DINUCLEOTIDE_BINDING	91	0.29827407	12692903	0.08368201	0.36192256	1.0	3419
GOMF_PROTEIN_METHYLTRANSFERASE_ACTIVITY	89	0.30462408	1268134	0.09677419	0.3620997	1.0	1677
GOMF_TAU_PROTEIN_KINASE_ACTIVITY	16	0.45781773	12633342	0.17	0.369307	1.0	5073
GOMF_PHOSPHATIDYLCHOLINE_TRANSPORTER_ACTIVITY	20	0.42386922	1263089	0.18284424	0.3678464	1.0	6459
GOMF_RNA_POLYMERASE_II_GENERAL_TRANSCRIPTION_INITIATION_FACTOR_BINDING	26	0.38973126	12616485	0.16386555	0.36894763	1.0	3777
GOMF_EXONUCLEASE_ACTIVITY_ACTIVE_WITH_EITHER_RIBO_OR_DEOXYRIBONUCLEIC_ACIDS_AND_PRODUCING_5_PHOSPHOMONOESTERS	53	0.33393636	12578533	0.13419913	0.37415752	1.0	4677
GOMF_HISTONE_H4_ACETYLTRANSFERASE_ACTIVITY	23	0.3993543	12566739	0.17456897	0.37451464	1.0	4669
GOMF_PHOSPHATIDYLINOSITOL_3_4_BISPHOSPHATE_BINDING	30	0.37913343	12560701	0.15598291	0.37401682	1.0	2886
GOMF_PROLINE_RICH_REGION_BINDING	20	0.4293109	12551304	0.1655914	0.37399957	1.0	3098
GOMF_OXIDOREDUCTASE_ACTIVITY_ACTING_ON_THE_CH_NH2_GROUP_OF_DONORS	24	0.39239818	12503456	0.16094421	0.38139847	1.0	3971
GOMF_RNA_METHYLTRANSFERASE_ACTIVITY	61	0.31455138	12497854	0.13151927	0.38059616	1.0	5877
GOMF_POLY_PYRIMIDINE_TRACT_BINDING	32	0.37057674	12491508	0.16166282	0.38008094	1.0	1726
GOMF_E_BOX_BINDING	58	0.32244584	12485151	0.13163972	0.37926725	1.0	4397
GOMF_ORGANIC_ACID_TRANSMEMBRANE_TRANSPORTER_ACTIVITY	173	0.2673926	12460485	0.07356322	0.38223746	1.0	4336
GOMF_INOSITOL_PHOSPHATE_PHOSPHATASE_ACTIVITY	18	0.4255143	1244665	0.18471338	0.38307592	1.0	5892
GOMF_L_ASCORBIC_ACID_BINDING	19	0.41279015	12407926	0.18526316	0.38885143	1.0	3711
GOMF_SYMPORTER_ACTIVITY	149	0.27797464	12339764	0.078125	0.40024713	1.0	4375
GOMF_L_GLUTAMATE_TRANSMEMBRANE_TRANSPORTER_ACTIVITY	15	0.43522444	12330726	0.21775898	0.4001628	1.0	3731
GOMF_RNA_ENDONUCLEASE_ACTIVITY	65	0.31277636	12307975	0.16317016	0.40275747	1.0	3272
GOMF_RNA_NUCLEASE_ACTIVITY	120	0.2765613	12284676	0.09977827	0.40543354	1.0	4767
GOMF_STEROL_BINDING	59	0.31514546	12275195	0.14979757	0.40545517	1.0	3350
GOMF_NUCLEAR_GLUCOCORTICOID_RECEPTOR_BINDING	20	0.40077287	12249364	0.19838056	0.4086828	1.0	8234
GOMF_MITOGEN_ACTIVATED_PROTEIN_KINASE_BINDING	34	0.36048573	12243072	0.18421052	0.40814075	1.0	2632
GOMF_CHROMATIN_DNA_BINDING	115	0.28135633	12200117	0.11547344	0.4146089	1.0	4232
GOMF_NADPLUS_PROTEIN_ADP_RIBOSYLTRANSFERASE_ACTIVITY	25	0.3794567	12177968	0.18295218	0.41724306	1.0	503
GOMF_IONOTROPIC_GLUTAMATE_RECEPTOR_BINDING	49	0.3270055	12150042	0.18954249	0.42111972	1.0	3778
GOMF_METAL_CATION_PROTON_ANTIPORTER_ACTIVITY	24	0.38473415	12149427	0.20250522	0.41928053	1.0	1054
GOMF_QUATERNARY_AMMONIUM_GROUP_BINDING	53	0.31695467	12108331	0.15242495	0.4259327	1.0	3350
GOMF_ANTIPORTER_ACTIVITY	124	0.27670488	12094562	0.11358575	0.42687303	1.0	1586
GOMF_ACETYLGALACTOSAMINYLTRANSFERASE_ACTIVITY	33	0.35089356	12056792	0.19594595	0.43296033	1.0	4998
GOMF_MAP_KINASE_KINASE_KINASE_ACTIVITY	24	0.38371965	1204329	0.19733925	0.4338814	1.0	2764
GOMF_SECONDARY_ACTIVE_TRANSMEMBRANE_TRANSPORTER_ACTIVITY	286	0.24438639	12023367	0.07582939	0.4361867	1.0	4266
GOMF_ORGANIC_ACID_BINDING	221	0.2503838	1201234	0.08737864	0.43652052	1.0	5283
GOMF_NUCLEOTIDE_RECEPTOR_ACTIVITY	18	0.4078811	11979799	0.22033899	0.441869	1.0	7469
GOMF_OXIDOREDUCTASE_ACTIVITY_ACTING_ON_THE_CH_CH_GROUP_OF_DONORS	62	0.30080813	1194727	0.18574513	0.4471067	1.0	4188
GOMF_MANNOSIDASE_ACTIVITY	15	0.43019074	11909239	0.2360515	0.45387852	1.0	3465
GOMF_INTRAMOLECULAR_OXIDOREDUCTASE_ACTIVITY_TRANSPOSING_C_C_BONDS	19	0.39703017	11905615	0.22510822	0.45269048	1.0	1791
GOMF_ELECTRON_TRANSFER_ACTIVITY	45	0.32144442	1189278	0.20779221	0.4535284	1.0	3978
GOMF_DOUBLE_STRANDED_RNA_BINDING	81	0.2979255	11891663	0.19450317	0.4517967	1.0	4566
GOMF_THREONINE_TYPE_PEPTIDASE_ACTIVITY	15	0.41869956	11855465	0.25751072	0.45798883	1.0	4901
GOMF_SNRNA_BINDING	43	0.33242	11847768	0.21238938	0.4575098	1.0	1655
GOMF_LIPID_KINASE_ACTIVITY	39	0.3384709	11833698	0.21030928	0.45861298	1.0	2472
GOMF_PHOSPHATASE_REGULATOR_ACTIVITY	97	0.2806272	11803721	0.16336633	0.46310273	1.0	4599
GOMF_MHC_PROTEIN_COMPLEX_BINDING	21	0.3933027	1175878	0.23874755	0.4713968	1.0	18
GOMF_PROTEIN_FOLDING_CHAPERONE	55	0.31178704	11756462	0.19956616	0.46995133	1.0	4382
GOMF_POLYSACCHARIDE_BINDING	28	0.35623387	11733718	0.24375	0.47321203	1.0	3485
GOMF_METHYLATION_DEPENDENT_PROTEIN_BINDING	76	0.28603628	11727086	0.1847575	0.47266236	1.0	2072
GOMF_PHOSPHOLIPID_BINDING	485	0.22413076	11719396	0.06341463	0.47224462	1.0	5337
GOMF_TRANSFERASE_ACTIVITY_TRANSFERRING_ALKYL_OR_ARYL_OTHER_THAN_METHYL_GROUPS	61	0.30148044	11713746	0.18663594	0.47163588	1.0	5075
GOMF_NUCLEOTIDASE_ACTIVITY	17	0.40114468	1168123	0.29385966	0.47680488	1.0	7452
GOMF_CYSTEINE_TYPE_PEPTIDASE_ACTIVITY	171	0.25094473	11675597	0.13716814	0.47605133	1.0	3265
GOMF_KINASE_ACTIVATOR_ACTIVITY	143	0.25930694	11660377	0.17342342	0.47731757	1.0	3372
GOMF_PHOSPHATIDYLINOSITOL_PHOSPHATE_BINDING	198	0.2469098	11646053	0.14081146	0.47883728	1.0	4725
GOMF_KINESIN_BINDING	52	0.3109531	11624653	0.21777777	0.48184797	1.0	4585
GOMF_ALPHA_TUBULIN_BINDING	49	0.31260526	11618495	0.20430107	0.481219	1.0	3367
GOMF_ESTRADIOL_17_BETA_DEHYDROGENASE_NAD_P_ACTIVITY	17	0.39578012	1159061	0.27196652	0.48568583	1.0	5513
GOMF_CHOLESTEROL_BINDING	50	0.31389362	11533718	0.22993493	0.49724445	1.0	6881
GOMF_PROTEIN_KINASE_A_BINDING	55	0.29818836	11481298	0.21244635	0.5075543	1.0	4640
GOMF_HISTONE_H4_METHYLTRANSFERASE_ACTIVITY	15	0.4095579	11480042	0.27741936	0.50586003	1.0	5627
GOMF_PHOSPHATIDYLINOSITOL_4_PHOSPHATE_BINDING	38	0.32436535	11437813	0.26077586	0.5142627	1.0	2540
GOMF_PHOSPHATASE_ACTIVATOR_ACTIVITY	17	0.3982611	11429715	0.2750533	0.51412636	1.0	3777
GOMF_HYDROLASE_ACTIVITY_HYDROLYZING_N_GLYCOSYL_COMPOUNDS	33	0.33399987	11423143	0.26415095	0.5137107	1.0	5406
GOMF_NUCLEOTIDYLTRANSFERASE_ACTIVITY	138	0.25789386	11417841	0.21311475	0.51272655	1.0	5594
GOMF_ATP_HYDROLYSIS_ACTIVITY	281	0.22854258	11411661	0.14832535	0.51202035	1.0	4222
GOMF_S_ACYLTRANSFERASE_ACTIVITY	30	0.33688676	11409168	0.27437642	0.51057476	1.0	4952
GOMF_SOLUTE_MONOATOMIC_CATION_SYMPORTER_ACTIVITY	112	0.26377004	11403623	0.18241759	0.5099683	1.0	4375
GOMF_G_PROTEIN_BETA_GAMMA_SUBUNIT_COMPLEX_BINDING	24	0.35806122	11332247	0.29223743	0.5250004	1.0	2622
GOMF_FIBROBLAST_GROWTH_FACTOR_BINDING	26	0.35337415	11326321	0.2795699	0.5243581	1.0	4407
GOMF_SEROTONIN_RECEPTOR_ACTIVITY	24	0.3586503	11324775	0.28104576	0.5227027	1.0	2930
GOMF_PHOSPHATIDYLINOSITOL_BISPHOSPHATE_BINDING	119	0.2611412	11312343	0.20444444	0.5237402	1.0	3958
GOMF_14_3_3_PROTEIN_BINDING	49	0.30143797	11306347	0.25111112	0.5232933	1.0	3787
GOMF_ACETYLCHOLINE_RECEPTOR_ACTIVITY	19	0.37620452	11304048	0.29892474	0.52184063	1.0	5151
GOMF_NF_KAPPAB_BINDING	33	0.3282907	11286325	0.27853882	0.52409536	1.0	4765
GOMF_PROTEIN_TYROSINE_SERINE_THREONINE_PHOSPHATASE_ACTIVITY	41	0.31083778	11281617	0.27586207	0.52328354	1.0	3542
GOMF_ACTIVE_TRANSMEMBRANE_TRANSPORTER_ACTIVITY	426	0.2180357	11276859	0.14527845	0.52255166	1.0	4266
GOMF_KINASE_REGULATOR_ACTIVITY	263	0.22752059	11256094	0.16312057	0.52534074	1.0	4752
GOMF_CYCLIN_DEPENDENT_PROTEIN_SERINE_THREONINE_KINASE_REGULATOR_ACTIVITY	47	0.30365485	11215016	0.25965664	0.5335077	1.0	1888
GOMF_PHOSPHATIDYLCHOLINE_BINDING	28	0.3402779	11198157	0.27765727	0.5356317	1.0	3350
GOMF_ENZYME_SUBSTRATE_ADAPTOR_ACTIVITY	75	0.27733734	11179626	0.25652173	0.5381591	1.0	6152
GOMF_CARBOXYLIC_ESTER_HYDROLASE_ACTIVITY	160	0.23944503	11167026	0.22663552	0.53893435	1.0	3723
GOMF_SPHINGOLIPID_BINDING	30	0.33268616	11111988	0.29243353	0.55004174	1.0	3350
GOMF_DNA_SECONDARY_STRUCTURE_BINDING	37	0.31601653	11107433	0.2908705	0.5491257	1.0	6496
GOMF_AMINO_ACID_SODIUM_SYMPORTER_ACTIVITY	24	0.34833124	11097823	0.31263384	0.54939723	1.0	4972
GOMF_TRANSCRIPTION_COREPRESSOR_BINDING	56	0.29065022	11085545	0.28414097	0.55052716	1.0	4230
GOMF_NADH_DEHYDROGENASE_ACTIVITY	17	0.38145897	1108417	0.32467532	0.5488641	1.0	5212
GOMF_TRANSMEMBRANE_TRANSPORTER_BINDING	164	0.23894714	11061519	0.22706422	0.55247325	1.0	3593
GOMF_HEAT_SHOCK_PROTEIN_BINDING	149	0.24160878	11033773	0.24036281	0.55740887	1.0	5489
GOMF_CERAMIDE_BINDING	18	0.37679276	1102372	0.33112583	0.5578581	1.0	3350
GOMF_PHOSPHATIDYLINOSITOL_3_4_5_TRISPHOSPHATE_BINDING	46	0.2988245	10976169	0.30801687	0.5676249	1.0	3367
GOMF_LIPOPOLYSACCHARIDE_BINDING	39	0.31198233	10975999	0.3163482	0.565642	1.0	4303
GOMF_VOLTAGE_GATED_POTASSIUM_CHANNEL_ACTIVITY	97	0.25768113	10963017	0.24166666	0.56675756	1.0	5229
GOMF_NUCLEAR_LOCALIZATION_SEQUENCE_BINDING	23	0.3574584	10957192	0.31847134	0.5662099	1.0	4647
GOMF_VITAMIN_B6_BINDING	54	0.28934506	10913559	0.31808278	0.5754835	1.0	4500
GOMF_SYNTAXIN_BINDING	73	0.2690956	10909247	0.28541225	0.57463586	1.0	3095
GOMF_NEUROPEPTIDE_RECEPTOR_BINDING	35	0.3135582	10878687	0.3090129	0.5800109	1.0	5048
GOMF_N_ACETYLTRANSFERASE_ACTIVITY	73	0.27349308	10867794	0.3059867	0.58090925	1.0	6629
GOMF_CYTOKINE_BINDING	142	0.24179396	10859901	0.26914662	0.5809596	1.0	4752
GOMF_VOLTAGE_GATED_CHANNEL_ACTIVITY	198	0.22996908	10857139	0.23853211	0.5796038	1.0	4525
GOMF_CORE_PROMOTER_SEQUENCE_SPECIFIC_DNA_BINDING	48	0.29395756	10854979	0.3125	0.5780826	1.0	6267
GOMF_NEUROTRANSMITTER_BINDING	22	0.3527193	10822031	0.3299389	0.5846263	1.0	2639
GOMF_CIS_TRANS_ISOMERASE_ACTIVITY	39	0.30711663	10794522	0.32271764	0.5893285	1.0	1527
GOMF_PROTEIN_DISULFIDE_ISOMERASE_ACTIVITY	18	0.35967392	10767465	0.35240275	0.59450656	1.0	5347
GOMF_PROTEIN_FOLDING_CHAPERONE_BINDING	160	0.23116268	10741189	0.2740047	0.5990438	1.0	4910
GOMF_S100_PROTEIN_BINDING	15	0.39292902	10732186	0.35545024	0.5993431	1.0	5498
GOMF_MACROMOLECULE_TRANSMEMBRANE_TRANSPORTER_ACTIVITY	26	0.32663673	10729208	0.32793522	0.5981121	1.0	3677
GOMF_TRANSMEMBRANE_RECEPTOR_PROTEIN_SERINE_THREONINE_KINASE_ACTIVITY	17	0.37455407	10728061	0.35456476	0.5963873	1.0	6531
GOMF_SIALYLTRANSFERASE_ACTIVITY	21	0.35251665	10715582	0.35789475	0.5977255	1.0	2670
GOMF_UBIQUITINATION_LIKE_MODIFICATION_DEPENDENT_PROTEIN_BINDING	20	0.34595275	10694155	0.3659091	0.6009584	1.0	3902
GOMF_LIPOPROTEIN_PARTICLE_RECEPTOR_BINDING	33	0.31248772	1065864	0.33481154	0.6081522	1.0	5021
GOMF_BIOACTIVE_LIPID_RECEPTOR_ACTIVITY	16	0.3694262	10634171	0.3778234	0.6126499	1.0	807
GOMF_ORGANIC_ANION_TRANSMEMBRANE_TRANSPORTER_ACTIVITY	247	0.21805161	10631407	0.26352942	0.6113253	1.0	4336
GOMF_NADP_BINDING	47	0.28626204	1062952	0.3470716	0.6098123	1.0	2828
GOMF_ADRENERGIC_RECEPTOR_BINDING	23	0.34032327	10605406	0.36041668	0.6145364	1.0	2075
GOMF_WW_DOMAIN_BINDING	25	0.33428583	10589668	0.39514348	0.61662716	1.0	3900
GOMF_HYDROLASE_ACTIVITY_ACTING_ON_CARBON_NITROGEN_BUT_NOT_PEPTIDE_BONDS_IN_CYCLIC_AMIDINES	28	0.32004878	10583442	0.35268816	0.6162416	1.0	2019
GOMF_PHOSPHOLIPASE_BINDING	28	0.32094014	1056148	0.37636763	0.6199109	1.0	2860
GOMF_VOLTAGE_GATED_MONOATOMIC_CATION_CHANNEL_ACTIVITY	143	0.23316185	10549282	0.30875576	0.62092817	1.0	4525
GOMF_SEQUENCE_SPECIFIC_MRNA_BINDING	16	0.37263104	1051854	0.37697518	0.62668514	1.0	2429
GOMF_POLYPEPTIDE_N_ACETYLGALACTOSAMINYLTRANSFERASE_ACTIVITY	18	0.36306337	10509412	0.36595744	0.62688196	1.0	4998
GOMF_AMINOPEPTIDASE_ACTIVITY	35	0.29706934	10479459	0.36155605	0.6330126	1.0	4731
GOMF_SIGNALING_RECEPTOR_INHIBITOR_ACTIVITY	33	0.30778816	10478714	0.38235295	0.6311623	1.0	2165
GOMF_S_ADENOSYL_L_METHIONINE_BINDING	18	0.3515605	10466756	0.41127348	0.63237584	1.0	1365
GOMF_NUCLEOTIDE_TRANSMEMBRANE_TRANSPORTER_ACTIVITY	29	0.31216636	10445043	0.3738938	0.63598204	1.0	2522
GOMF_PROTEIN_KINASE_C_ACTIVITY	16	0.37044767	10440564	0.40086207	0.6352947	1.0	6165
GOMF_GLUTAMATE_RECEPTOR_BINDING	75	0.25655276	1043846	0.34168565	0.6338185	1.0	4511
GOMF_HISTONE_DEACETYLASE_BINDING	138	0.23272498	10433714	0.33410138	0.63297474	1.0	2713
GOMF_OXIDOREDUCTION_DRIVEN_ACTIVE_TRANSMEMBRANE_TRANSPORTER_ACTIVITY	29	0.30957022	10424292	0.38105726	0.63346153	1.0	5476
GOMF_UNFOLDED_PROTEIN_BINDING	86	0.24741174	10409976	0.3685446	0.63543195	1.0	5871
GOMF_PENTOSYLTRANSFERASE_ACTIVITY	51	0.27712777	10397902	0.37241378	0.6367146	1.0	4025
GOMF_AMINO_ACID_MONOATOMIC_CATION_SYMPORTER_ACTIVITY	29	0.3171156	10396504	0.39413	0.63509834	1.0	4190
GOMF_SUMO_TRANSFERASE_ACTIVITY	25	0.32507876	10390565	0.36784142	0.63464236	1.0	8308
GOMF_CATALYTIC_ACTIVITY_ACTING_ON_DNA	232	0.21593058	10366246	0.3625304	0.6389816	1.0	4666
GOMF_ALCOHOL_BINDING	88	0.24919406	10354517	0.388521	0.6401234	1.0	5021
GOMF_METAL_CATION_MONOATOMIC_CATION_ANTIPORTER_ACTIVITY	39	0.29381323	10354419	0.36942676	0.63819015	1.0	1054
GOMF_PROTEIN_KINASE_C_BINDING	58	0.27178487	10353458	0.37674418	0.6365631	1.0	3884
GOMF_OXIDOREDUCTASE_ACTIVITY_ACTING_ON_NAD_P_H	67	0.26301602	10349523	0.38972163	0.6355943	1.0	3512
GOMF_OXIDOREDUCTASE_ACTIVITY_ACTING_ON_METAL_IONS	17	0.36268038	10332904	0.4172043	0.6378419	1.0	3847
GOMF_ATP_DEPENDENT_ACTIVITY_ACTING_ON_DNA	115	0.23570105	10317553	0.35869566	0.6400932	1.0	3500
GOMF_CD8_RECEPTOR_BINDING	19	0.3531668	10300378	0.416318	0.6424975	1.0	3787
GOMF_PHOSPHOTRANSFERASE_ACTIVITY_PHOSPHATE_GROUP_AS_ACCEPTOR	30	0.30918947	10291872	0.37634408	0.6427603	1.0	2897
GOMF_PURINE_RIBONUCLEOTIDE_TRANSMEMBRANE_TRANSPORTER_ACTIVITY	22	0.32538283	10291433	0.3978022	0.6409674	1.0	2313
GOMF_CATALYTIC_ACTIVITY_ACTING_ON_A_RRNA	25	0.31628934	10283917	0.41721854	0.6410325	1.0	4632
GOMF_CYCLIN_DEPENDENT_PROTEIN_KINASE_ACTIVITY	29	0.31293473	10281324	0.40301725	0.6397572	1.0	4287
GOMF_STRUCTURAL_CONSTITUENT_OF_EYE_LENS	25	0.32080033	10245265	0.40764332	0.646948	1.0	3422
GOMF_PHOSPHATIDYLINOSITOL_3_KINASE_BINDING	42	0.28476128	1021994	0.40215054	0.6517166	1.0	4748
GOMF_SOLUTE_SODIUM_SYMPORTER_ACTIVITY	80	0.25270426	10217277	0.4236902	0.65047735	1.0	3737
GOMF_METHYL_CPG_BINDING	27	0.30585566	10215632	0.40723982	0.6490115	1.0	1585
GOMF_ACTIVE_MONOATOMIC_ION_TRANSMEMBRANE_TRANSPORTER_ACTIVITY	232	0.21220438	10211782	0.38302752	0.64817005	1.0	4190
GOMF_SINGLE_STRANDED_DNA_BINDING	122	0.23131183	10210786	0.39955848	0.6465609	1.0	5502
GOMF_GTPASE_BINDING	334	0.20306781	10203812	0.37259614	0.646365	1.0	5374
GOMF_ACTIN_FILAMENT_BINDING	217	0.21604903	10202127	0.40724948	0.6449028	1.0	2553
GOMF_DNA_DAMAGE_SENSOR_ACTIVITY	17	0.3497136	10195409	0.4392324	0.6447071	1.0	3774
GOMF_PHOSPHOTYROSINE_RESIDUE_BINDING	48	0.27296543	101911	0.42643923	0.6438985	1.0	2625
GOMF_BASIC_AMINO_ACID_TRANSMEMBRANE_TRANSPORTER_ACTIVITY	19	0.3425919	10168238	0.40950227	0.64799386	1.0	5838
GOMF_GLYCOSYLTRANSFERASE_ACTIVITY	258	0.20710982	10134103	0.37962964	0.65490127	1.0	3916
GOMF_SULFUR_COMPOUND_TRANSMEMBRANE_TRANSPORTER_ACTIVITY	55	0.26242816	10116104	0.43196544	0.6576853	1.0	2944
GOMF_PURINE_NUCLEOTIDE_TRANSMEMBRANE_TRANSPORTER_ACTIVITY	26	0.31370655	10113627	0.43150684	0.65642613	1.0	2313
GOMF_SCAFFOLD_PROTEIN_BINDING	88	0.24395594	10094621	0.40732265	0.6594754	1.0	2865
GOMF_REGULATORY_RNA_BINDING	47	0.26907992	10089101	0.44758064	0.65898573	1.0	5463
GOMF_INSULIN_LIKE_GROWTH_FACTOR_BINDING	18	0.33895594	10078615	0.42450765	0.65981865	1.0	4748
GOMF_PROTEIN_TRANSMEMBRANE_TRANSPORTER_ACTIVITY	20	0.33646858	1007268	0.42152467	0.6594669	1.0	3677
GOMF_DNA_HELICASE_ACTIVITY	55	0.26326457	10051808	0.4344086	0.6631736	1.0	3199
GOMF_MOLECULAR_CARRIER_ACTIVITY	88	0.23773982	10048817	0.42959428	0.66202825	1.0	5460
GOMF_5_3_EXONUCLEASE_ACTIVITY	19	0.33560017	10047171	0.446281	0.660595	1.0	2232
GOMF_MANGANESE_ION_BINDING	63	0.25616133	10027882	0.44893616	0.6637449	1.0	2535
GOMF_C_ACYLTRANSFERASE_ACTIVITY	21	0.3263918	10018849	0.45213848	0.66404283	1.0	3628
GOMF_STEROID_BINDING	107	0.23048458	10006604	0.43046358	0.6654357	1.0	3413
GOMF_CARBOXYPEPTIDASE_ACTIVITY	43	0.2759722	0.99988663	0.4449244	0.6656457	1.0	3482
GOMF_C2H2_ZINC_FINGER_DOMAIN_BINDING	16	0.34797177	0.9991153	0.4623656	0.66589683	1.0	2760
GOMF_UBIQUITIN_LIKE_PROTEIN_CONJUGATING_ENZYME_BINDING	42	0.27770713	0.99803764	0.44747898	0.6669683	1.0	5033
GOMF_SODIUM_ION_TRANSMEMBRANE_TRANSPORTER_ACTIVITY	159	0.21961752	0.997599	0.4376417	0.6662656	1.0	3737
GOMF_CHEMOKINE_BINDING	34	0.29056755	0.99684906	0.45643154	0.66639537	1.0	4611
GOMF_NUCLEOSIDE_TRIPHOSPHATASE_REGULATOR_ACTIVITY	427	0.1935966	0.9965016	0.44174758	0.66541815	1.0	4728
GOMF_ADP_BINDING	41	0.2780013	0.993891	0.45454547	0.6701263	1.0	6815
GOMF_SIGNAL_SEQUENCE_BINDING	43	0.2717681	0.9926442	0.46153846	0.6714182	1.0	5383
GOMF_NUCLEOCYTOPLASMIC_CARRIER_ACTIVITY	29	0.30054307	0.9914987	0.47033897	0.6726279	1.0	4647
GOMF_MONOCARBOXYLIC_ACID_TRANSMEMBRANE_TRANSPORTER_ACTIVITY	66	0.25076994	0.9903989	0.445977	0.6737073	1.0	3299
GOMF_ACID_THIOL_LIGASE_ACTIVITY	29	0.29772282	0.98878205	0.46623093	0.6760837	1.0	3628
GOMF_POTASSIUM_ION_TRANSMEMBRANE_TRANSPORTER_ACTIVITY	159	0.21318537	0.98693097	0.49115044	0.6790271	1.0	4525
GOMF_AMIDE_BINDING	418	0.19031651	0.9860635	0.507732	0.6793182	1.0	4307
GOMF_OXIDOREDUCTASE_ACTIVITY_ACTING_ON_PAIRED_DONORS_WITH_INCORPORATION_OR_REDUCTION_OF_MOLECULAR_OXYGEN	218	0.20475167	0.9840763	0.5046296	0.6826219	1.0	3711
GOMF_EFFLUX_TRANSMEMBRANE_TRANSPORTER_ACTIVITY	18	0.33282194	0.9839681	0.4914163	0.68105435	1.0	6860
GOMF_NUCLEAR_THYROID_HORMONE_RECEPTOR_BINDING	29	0.2919882	0.98275125	0.4618644	0.6824355	1.0	4109
GOMF_ACYLGLYCEROL_O_ACYLTRANSFERASE_ACTIVITY	21	0.31305018	0.9798745	0.46680942	0.68795186	1.0	5155
GOMF_TRANSCRIPTION_REGULATOR_INHIBITOR_ACTIVITY	23	0.31009364	0.9779664	0.503212	0.69095814	1.0	6022
GOMF_WIDE_PORE_CHANNEL_ACTIVITY	38	0.28065833	0.97538847	0.46583852	0.6958371	1.0	5430
GOMF_NAD_P_H_DEHYDROGENASE_QUINONE_ACTIVITY	18	0.33522874	0.97088355	0.47609147	0.7059398	1.0	5212
GOMF_EXOPEPTIDASE_ACTIVITY	96	0.2298089	0.9667582	0.5154185	0.7148734	1.0	4000
GOMF_PROTEIN_SELF_ASSOCIATION	83	0.23311037	0.965561	0.5011136	0.7161473	1.0	6938
GOMF_DNA_NUCLEASE_ACTIVITY	60	0.25201154	0.96537626	0.4869565	0.714727	1.0	2763
GOMF_K63_LINKED_POLYUBIQUITIN_MODIFICATION_DEPENDENT_PROTEIN_BINDING	25	0.30214223	0.9642374	0.4909091	0.7158117	1.0	3140
GOMF_LONG_CHAIN_FATTY_ACID_TRANSPORTER_ACTIVITY	18	0.32926267	0.9627395	0.4946695	0.718006	1.0	7060
GOMF_G_PROTEIN_BETA_SUBUNIT_BINDING	23	0.30111113	0.95906657	0.5414847	0.7260805	1.0	3846
GOMF_ORGANIC_CATION_TRANSMEMBRANE_TRANSPORTER_ACTIVITY	39	0.2719639	0.9584833	0.51208794	0.72575146	1.0	2607
GOMF_CYCLIC_NUCLEOTIDE_BINDING	38	0.27437705	0.95611775	0.5	0.7297416	1.0	8215
GOMF_TAU_PROTEIN_BINDING	22	0.3110908	0.95319897	0.5431579	0.735456	1.0	6199
GOMF_VITAMIN_BINDING	141	0.2118041	0.95315033	0.543379	0.7336676	1.0	4247
GOMF_WATER_TRANSMEMBRANE_TRANSPORTER_ACTIVITY	15	0.3431642	0.95164895	0.537155	0.7357578	1.0	5557
GOMF_SMAD_BINDING	85	0.22654942	0.94975203	0.53061223	0.73859555	1.0	4308
GOMF_ACTIN_BINDING	441	0.18345183	0.9494251	0.6571429	0.7375502	1.0	2759
GOMF_4_IRON_4_SULFUR_CLUSTER_BINDING	40	0.2647329	0.9485038	0.5214724	0.73800695	1.0	5219
GOMF_CALCIUM_CHANNEL_REGULATOR_ACTIVITY	42	0.26108015	0.947127	0.5301724	0.73982084	1.0	4059
GOMF_ATP_DEPENDENT_PROTEIN_FOLDING_CHAPERONE	26	0.2907364	0.9465406	0.5185185	0.7395047	1.0	1284
GOMF_GUANYL_NUCLEOTIDE_EXCHANGE_FACTOR_ACTIVITY	203	0.19945228	0.9461986	0.60097325	0.73853385	1.0	4716
GOMF_PROTEIN_CARRIER_CHAPERONE	32	0.27996823	0.941812	0.53894734	0.7477723	1.0	3792
GOMF_POLYUBIQUITIN_MODIFICATION_DEPENDENT_PROTEIN_BINDING	60	0.24007162	0.9372842	0.5386266	0.75765693	1.0	3140
GOMF_ENDONUCLEASE_ACTIVITY_ACTIVE_WITH_EITHER_RIBO_OR_DEOXYRIBONUCLEIC_ACIDS_AND_PRODUCING_3_PHOSPHOMONOESTERS	15	0.33172178	0.93561685	0.5386266	0.7601474	1.0	2528
GOMF_RRNA_METHYLTRANSFERASE_ACTIVITY	20	0.31242123	0.93388045	0.54752064	0.7626277	1.0	5411
GOMF_PEPTIDE_BINDING	331	0.18632625	0.93321234	0.69638556	0.7626139	1.0	4303
GOMF_LYSOPHOSPHOLIPASE_ACTIVITY	23	0.301651	0.9322248	0.54260087	0.76320124	1.0	3680
GOMF_STRUCTURAL_CONSTITUENT_OF_CHROMATIN	39	0.2670073	0.9301828	0.5331808	0.7665769	1.0	1858
GOMF_JUN_KINASE_BINDING	17	0.32575083	0.9295383	0.5548523	0.7662638	1.0	3980
GOMF_DOPAMINE_RECEPTOR_BINDING	26	0.2916585	0.92869925	0.5490605	0.76649123	1.0	2333
GOMF_G_PROTEIN_ACTIVITY	54	0.24320509	0.92745316	0.5655914	0.7675831	1.0	4840
GOMF_CHEMOATTRACTANT_ACTIVITY	42	0.25682467	0.92643774	0.5726872	0.7682714	1.0	5008
GOMF_ATP_DEPENDENT_CHROMATIN_REMODELER_ACTIVITY	34	0.27197337	0.92619485	0.5565217	0.7670677	1.0	3414
GOMF_SNARE_BINDING	114	0.21045619	0.92446804	0.61538464	0.7696176	1.0	4597
GOMF_RNA_POLYMERASE_II_CORE_PROMOTER_SEQUENCE_SPECIFIC_DNA_BINDING	21	0.30025747	0.92318654	0.5601852	0.7707886	1.0	5821
GOMF_O_METHYLTRANSFERASE_ACTIVITY	22	0.29759383	0.92262024	0.5553279	0.77028835	1.0	3307
GOMF_HYDRO_LYASE_ACTIVITY	58	0.24052826	0.91990614	0.6069114	0.77542293	1.0	4944
GOMF_ORGANOPHOSPHATE_ESTER_TRANSMEMBRANE_TRANSPORTER_ACTIVITY	35	0.26377815	0.9194031	0.580574	0.7748532	1.0	2900
GOMF_OXIDOREDUCTASE_ACTIVITY_ACTING_ON_PAIRED_DONORS_WITH_OXIDATION_OF_A_PAIR_OF_DONORS_RESULTING_IN_THE_REDUCTION_OF_MOLECULAR_OXYGEN_TO_TWO_MOLECULES_OF_WATER	15	0.32045344	0.9165612	0.5633188	0.7803822	1.0	1171
GOMF_PROTON_TRANSMEMBRANE_TRANSPORTER_ACTIVITY	121	0.20829467	0.91553485	0.6407982	0.781063	1.0	4190
GOMF_METAL_ION_TRANSMEMBRANE_TRANSPORTER_ACTIVITY	434	0.17671038	0.91398084	0.7605634	0.7829318	1.0	4525
GOMF_SH2_DOMAIN_BINDING	45	0.2578466	0.9119215	0.6035635	0.7861128	1.0	3540
GOMF_PHOSPHOLIPID_TRANSFER_ACTIVITY	22	0.29472175	0.9113705	0.5720165	0.7855764	1.0	7053
GOMF_CALCIUM_RELEASE_CHANNEL_ACTIVITY	17	0.31507146	0.9089958	0.5955285	0.78929555	1.0	4851
GOMF_G_PROTEIN_COUPLED_RECEPTOR_BINDING	321	0.17967229	0.9012939	0.80320364	0.8063636	1.0	3778
GOMF_QUATERNARY_AMMONIUM_GROUP_TRANSMEMBRANE_TRANSPORTER_ACTIVITY	22	0.29176408	0.8994643	0.59030837	0.8089356	1.0	2607
GOMF_TOXIC_SUBSTANCE_BINDING	16	0.31400445	0.8980469	0.60560346	0.8104686	1.0	1231
GOMF_GABA_RECEPTOR_BINDING	18	0.30501363	0.89267856	0.62882096	0.82148224	1.0	2157
GOMF_MONOATOMIC_ANION_SODIUM_SYMPORTER_ACTIVITY	19	0.30621147	0.8910515	0.64016736	0.8236413	1.0	3455
GOMF_UDP_GLYCOSYLTRANSFERASE_ACTIVITY	140	0.19812933	0.8874706	0.7139738	0.83008546	1.0	5301
GOMF_MONOCARBOXYLIC_ACID_BINDING	80	0.21820095	0.8864207	0.691796	0.8305535	1.0	5283
GOMF_LIPASE_ACTIVITY	125	0.19903259	0.88575715	0.7193764	0.8302614	1.0	4902
GOMF_OPSONIN_BINDING	21	0.28758273	0.8849594	0.6069959	0.8302434	1.0	7320
GOMF_KINASE_INHIBITOR_ACTIVITY	73	0.22383413	0.8845157	0.66597074	0.8293343	1.0	5658
GOMF_PATTERN_RECOGNITION_RECEPTOR_ACTIVITY	38	0.25372773	0.8825063	0.65252525	0.8319527	1.0	3186
GOMF_AMYLOID_BETA_BINDING	69	0.22077735	0.8806566	0.66873705	0.83425653	1.0	4923
GOMF_2_IRON_2_SULFUR_CLUSTER_BINDING	25	0.2778436	0.8804883	0.593361	0.83270645	1.0	3852
GOMF_METAL_CLUSTER_BINDING	67	0.22048973	0.8804841	0.6636364	0.8307895	1.0	5219
GOMF_NON_MEMBRANE_SPANNING_PROTEIN_TYROSINE_KINASE_ACTIVITY	45	0.23952387	0.8782612	0.6795699	0.8340919	1.0	3098
GOMF_RNA_ENDONUCLEASE_ACTIVITY_PRODUCING_5_PHOSPHOMONOESTERS	29	0.2615272	0.87799704	0.6268657	0.83282477	1.0	3807
GOMF_NUCLEOBASE_CONTAINING_COMPOUND_TRANSMEMBRANE_TRANSPORTER_ACTIVITY	54	0.23780821	0.8772129	0.6681416	0.8326527	1.0	2522
GOMF_CARBOHYDRATE_BINDING	278	0.17746714	0.87663174	0.82211536	0.8320064	1.0	5388
GOMF_PROTEIN_SERINE_THREONINE_TYROSINE_KINASE_ACTIVITY	41	0.24270333	0.8732136	0.6703297	0.8376751	1.0	4752
GOMF_POTASSIUM_CHANNEL_ACTIVITY	121	0.19909474	0.8720649	0.7830189	0.83842266	1.0	4525
GOMF_CARBON_OXYGEN_LYASE_ACTIVITY	76	0.2163157	0.87111676	0.7196468	0.83868444	1.0	4944
GOMF_MYOSIN_BINDING	77	0.21337391	0.8675332	0.7181818	0.84496176	1.0	5590
GOMF_ACETYLCHOLINE_GATED_MONOATOMIC_CATION_SELECTIVE_CHANNEL_ACTIVITY	18	0.2974997	0.86720157	0.6523605	0.8438044	1.0	2639
GOMF_RNA_POLYMERASE_II_CTD_HEPTAPEPTIDE_REPEAT_MODIFYING_ACTIVITY	17	0.29567185	0.86652195	0.63733906	0.84321094	1.0	2861
GOMF_RETINAL_DEHYDROGENASE_ACTIVITY	18	0.3020393	0.8621243	0.6674208	0.85091317	1.0	2716
GOMF_LIGASE_ACTIVITY_FORMING_CARBON_NITROGEN_BONDS	47	0.23396885	0.85897595	0.7132701	0.8559326	1.0	5142
GOMF_HEXOSYLTRANSFERASE_ACTIVITY	184	0.18324581	0.8581724	0.85150814	0.8556571	1.0	5015
GOMF_GROWTH_FACTOR_BINDING	141	0.18832317	0.8552017	0.8	0.8597979	1.0	6737
GOMF_HYDROLASE_ACTIVITY_ACTING_ON_GLYCOSYL_BONDS	133	0.19045702	0.85192025	0.79555553	0.86466485	1.0	3813
GOMF_NEUROPEPTIDE_ACTIVITY	26	0.25585392	0.8476185	0.7270789	0.87206465	1.0	5048
GOMF_FERROUS_IRON_BINDING	32	0.2517024	0.8475076	0.6931567	0.8703658	1.0	735
GOMF_ZINC_ION_TRANSMEMBRANE_TRANSPORTER_ACTIVITY	23	0.2668877	0.8466171	0.67484665	0.8701958	1.0	5635
GOMF_LIGAND_GATED_CALCIUM_CHANNEL_ACTIVITY	26	0.2602511	0.8466135	0.64529914	0.8682802	1.0	5426
GOMF_DYNEIN_COMPLEX_BINDING	24	0.2669669	0.8463723	0.69017094	0.8667658	1.0	6220
GOMF_ENDONUCLEASE_ACTIVITY_ACTIVE_WITH_EITHER_RIBO_OR_DEOXYRIBONUCLEIC_ACIDS_AND_PRODUCING_5_PHOSPHOMONOESTERS	39	0.24586017	0.84551543	0.71428573	0.86663496	1.0	3807
GOMF_METALLOCARBOXYPEPTIDASE_ACTIVITY	28	0.25522858	0.84277743	0.69609857	0.8703989	1.0	1795
GOMF_TRNA_METHYLTRANSFERASE_ACTIVITY	32	0.25006044	0.8385619	0.7086093	0.8769505	1.0	6712
GOMF_FIBRONECTIN_BINDING	36	0.23545861	0.8383033	0.72270745	0.87557614	1.0	4056
GOMF_CARBOHYDRATE_DERIVATIVE_TRANSMEMBRANE_TRANSPORTER_ACTIVITY	56	0.21699192	0.8368461	0.768559	0.8765698	1.0	4824
GOMF_TELOMERASE_RNA_BINDING	17	0.28527611	0.8289811	0.70190275	0.889795	1.0	4842
GOMF_INSULIN_RECEPTOR_BINDING	27	0.2525939	0.8285932	0.71651787	0.88851357	1.0	5948
GOMF_RETINAL_BINDING	18	0.27615035	0.82738215	0.67741936	0.8889835	1.0	4097
GOMF_PRIMARY_ACTIVE_TRANSMEMBRANE_TRANSPORTER_ACTIVITY	137	0.1856332	0.8239382	0.8587963	0.8935594	1.0	5476
GOMF_FIBROBLAST_GROWTH_FACTOR_RECEPTOR_BINDING	29	0.2520749	0.82350856	0.7350993	0.8924017	1.0	1543
GOMF_INWARD_RECTIFIER_POTASSIUM_CHANNEL_ACTIVITY	23	0.25986174	0.82255334	0.72943723	0.89233285	1.0	4763
GOMF_PHOSPHOLIPASE_ACTIVITY	97	0.19384795	0.8210277	0.8417431	0.8931669	1.0	4814
GOMF_ACETYLGLUCOSAMINYLTRANSFERASE_ACTIVITY	47	0.22216602	0.8185919	0.790224	0.89564604	1.0	5473
GOMF_NADPH_BINDING	18	0.27714315	0.8163499	0.7107623	0.8979928	1.0	2828
GOMF_CALMODULIN_BINDING	193	0.17446077	0.81627905	0.94065934	0.8962015	1.0	4145
GOMF_STEROID_DEHYDROGENASE_ACTIVITY	49	0.21904346	0.8158548	0.76510066	0.89502215	1.0	3433
GOMF_INSULIN_LIKE_GROWTH_FACTOR_RECEPTOR_BINDING	16	0.28477865	0.81454927	0.7280702	0.8955622	1.0	4353
GOMF_ATPASE_ACTIVATOR_ACTIVITY	26	0.2491307	0.8138758	0.73134327	0.8948503	1.0	4439
GOMF_TRANSITION_METAL_ION_TRANSMEMBRANE_TRANSPORTER_ACTIVITY	40	0.23285249	0.81257004	0.78571427	0.89531136	1.0	5635
GOMF_HISTONE_H3K4_METHYLTRANSFERASE_ACTIVITY	19	0.27191943	0.8125628	0.73348016	0.8934245	1.0	1677
GOMF_PHOSPHOLIPASE_A2_ACTIVITY	34	0.23849952	0.8090172	0.75770926	0.8977177	1.0	6139
GOMF_FATTY_ACID_BINDING	54	0.20944242	0.8068563	0.82339954	0.89971364	1.0	3955
GOMF_HYDROLASE_ACTIVITY_HYDROLYZING_O_GLYCOSYL_COMPOUNDS	98	0.19317475	0.80664045	0.85406697	0.89816487	1.0	3465
GOMF_CYCLASE_REGULATOR_ACTIVITY	15	0.28621492	0.8017522	0.7290749	0.904449	1.0	1592
GOMF_ATPASE_BINDING	98	0.18703711	0.7991104	0.87637967	0.9068586	1.0	6859
GOMF_RIBOSOMAL_LARGE_SUBUNIT_BINDING	15	0.29105836	0.7957042	0.73923445	0.9103498	1.0	7391
GOMF_PHOSPHATASE_INHIBITOR_ACTIVITY	46	0.21357644	0.79515684	0.84449244	0.9093565	1.0	5973
GOMF_CALCIUM_DEPENDENT_PHOSPHOLIPASE_A2_ACTIVITY	16	0.27448153	0.793265	0.7575058	0.91052693	1.0	4039
GOMF_MOLECULAR_SEQUESTERING_ACTIVITY	44	0.21303923	0.79182154	0.7995338	0.91087776	1.0	2800
GOMF_DISULFIDE_OXIDOREDUCTASE_ACTIVITY	33	0.22842607	0.7884037	0.7966102	0.91444004	1.0	4688
GOMF_OXIDOREDUCTASE_ACTIVITY_ACTING_ON_A_SULFUR_GROUP_OF_DONORS	51	0.20561878	0.78775746	0.8326087	0.9135766	1.0	6376
GOMF_NUCLEAR_RETINOIC_ACID_RECEPTOR_BINDING	32	0.2235418	0.78472364	0.8034557	0.91638917	1.0	509
GOMF_OXIDOREDUCTASE_ACTIVITY_ACTING_ON_NAD_P_H_OXYGEN_AS_ACCEPTOR	15	0.2769836	0.7748993	0.7703863	0.9291023	1.0	3245
GOMF_HMG_BOX_DOMAIN_BINDING	22	0.25071067	0.7701693	0.8062361	0.933843	1.0	4093
GOMF_G_PROTEIN_COUPLED_AMINE_RECEPTOR_ACTIVITY	45	0.21099597	0.76838696	0.843318	0.9344421	1.0	2930
GOMF_ACIDIC_AMINO_ACID_TRANSMEMBRANE_TRANSPORTER_ACTIVITY	20	0.25643918	0.768036	0.7840671	0.9330114	1.0	3731
GOMF_METALLOEXOPEPTIDASE_ACTIVITY	62	0.20030168	0.7679204	0.8835165	0.93126816	1.0	4000
GOMF_NUCLEOSOMAL_DNA_BINDING	19	0.2602261	0.7655257	0.80452675	0.9326929	1.0	5082
GOMF_CALCIUM_DEPENDENT_PROTEIN_BINDING	90	0.18074356	0.762583	0.9267734	0.93480957	1.0	4577
GOMF_C_C_CHEMOKINE_BINDING	25	0.2339471	0.7602728	0.8105727	0.9359896	1.0	5815
GOMF_ALDITOL_NADPPLUS_1_OXIDOREDUCTASE_ACTIVITY	18	0.2547827	0.7598116	0.8193277	0.9347534	1.0	3512
GOMF_ISOPRENOID_BINDING	36	0.21826002	0.75773734	0.8362445	0.93540406	1.0	4603
GOMF_NEUROTRANSMITTER_TRANSMEMBRANE_TRANSPORTER_ACTIVITY	19	0.25455996	0.75186807	0.8236559	0.9409835	1.0	110
GOMF_MRNA_3_UTR_AU_RICH_REGION_BINDING	29	0.22621644	0.7516415	0.8277311	0.9394157	1.0	6702
GOMF_ENDOPEPTIDASE_ACTIVATOR_ACTIVITY	16	0.26797536	0.74972975	0.7987013	0.9398909	1.0	4208
GOMF_PROTEIN_TRANSPORTER_ACTIVITY	28	0.22661532	0.7458066	0.855914	0.94255394	1.0	3902
GOMF_OXIDOREDUCTASE_ACTIVITY_ACTING_ON_PAIRED_DONORS_WITH_INCORPORATION_OR_REDUCTION_OF_MOLECULAR_OXYGEN_NAD_P_H_AS_ONE_DONOR_AND_INCORPORATION_OF_ONE_ATOM_OF_OXYGEN	53	0.19928396	0.74497205	0.89721626	0.9416287	1.0	3032
GOMF_WNT_RECEPTOR_ACTIVITY	17	0.25530198	0.7428997	0.83849555	0.9420512	1.0	4739
GOMF_PHOSPHOLIPASE_ACTIVATOR_ACTIVITY	15	0.25892887	0.7423385	0.8133047	0.9407993	1.0	4701
GOMF_OXIDOREDUCTASE_ACTIVITY_ACTING_ON_NAD_P_H_QUINONE_OR_SIMILAR_COMPOUND_AS_ACCEPTOR	34	0.21504179	0.74040633	0.84304935	0.94131106	1.0	3415
GOMF_CYTOKINE_RECEPTOR_ACTIVITY	94	0.17500065	0.7401375	0.97459584	0.93979484	1.0	5815
GOMF_ARP2_3_COMPLEX_BINDING	17	0.25972387	0.73894185	0.8238994	0.9393773	1.0	2369
GOMF_BETA_TUBULIN_BINDING	45	0.19880277	0.73399144	0.9072848	0.9431636	1.0	3367
GOMF_CHEMOREPELLENT_ACTIVITY	29	0.21544603	0.7286291	0.85087717	0.94697845	1.0	3352
GOMF_COLLAGEN_BINDING	69	0.17720833	0.72451144	0.93457943	0.94929457	1.0	4161
GOMF_IMMUNE_RECEPTOR_ACTIVITY	132	0.16171743	0.72284013	0.9617978	0.9491073	1.0	5815
GOMF_ADENYLYLTRANSFERASE_ACTIVITY	37	0.20806557	0.72129637	0.91071427	0.948887	1.0	5030
GOMF_PALMITOYLTRANSFERASE_ACTIVITY	36	0.20327403	0.7197274	0.8817427	0.94865763	1.0	4952
GOMF_CHEMOKINE_RECEPTOR_BINDING	77	0.17803991	0.71898025	0.9590164	0.94758	1.0	3754
GOMF_CALCIUM_DEPENDENT_CYSTEINE_TYPE_ENDOPEPTIDASE_ACTIVITY	15	0.2602859	0.71797824	0.83849555	0.94671005	1.0	2005
GOMF_INTRACELLULAR_LIGAND_GATED_MONOATOMIC_ION_CHANNEL_ACTIVITY	30	0.21545158	0.7110919	0.88322717	0.9514777	1.0	3181
GOMF_TAP_BINDING	19	0.23814574	0.7081475	0.88139534	0.9523817	1.0	2194
GOMF_NAD_BINDING	63	0.17611592	0.69961286	0.9424307	0.95796967	1.0	2589
GOMF_ANTIGEN_BINDING	107	0.16149352	0.6971523	0.9778761	0.958241	1.0	4394
GOMF_CARBONATE_DEHYDRATASE_ACTIVITY	16	0.24816173	0.69489616	0.8512397	0.9581178	1.0	4944
GOMF_ICOSANOID_RECEPTOR_ACTIVITY	16	0.24137208	0.69214684	0.8836689	0.95864135	1.0	2722
GOMF_ATPASE_COUPLED_ION_TRANSMEMBRANE_TRANSPORTER_ACTIVITY	23	0.21368767	0.6904342	0.9087049	0.95818424	1.0	5226
GOMF_QUINONE_BINDING	17	0.23818626	0.68584985	0.8818737	0.95985156	1.0	4743
GOMF_VITAMIN_TRANSMEMBRANE_TRANSPORTER_ACTIVITY	33	0.20615426	0.68384606	0.9172414	0.9594996	1.0	6860
GOMF_LIPASE_ACTIVATOR_ACTIVITY	19	0.22802524	0.6836793	0.8990099	0.9577828	1.0	5849
GOMF_LONG_CHAIN_FATTY_ACID_BINDING	20	0.22033565	0.6701042	0.9234043	0.96571887	1.0	3955
GOMF_COPPER_ION_BINDING	66	0.16780563	0.66960514	0.9678899	0.96420795	1.0	4432
GOMF_ACID_AMINO_ACID_LIGASE_ACTIVITY	21	0.20851818	0.6610273	0.9166667	0.9677976	1.0	4959
GOMF_SEMAPHORIN_RECEPTOR_BINDING	22	0.21141918	0.65892845	0.9199134	0.9671987	1.0	3298
GOMF_LIGASE_ACTIVITY_FORMING_CARBON_SULFUR_BONDS	40	0.1831312	0.655422	0.9711111	0.9674622	1.0	3628
GOMF_MAGNESIUM_ION_TRANSMEMBRANE_TRANSPORTER_ACTIVITY	15	0.2292044	0.6499365	0.9217759	0.96873164	1.0	4391
GOMF_OXYGEN_BINDING	23	0.2109774	0.64776206	0.9376392	0.96808517	1.0	4878
GOMF_TRIGLYCERIDE_LIPASE_ACTIVITY	20	0.21040899	0.6335078	0.93263155	0.9734168	1.0	3079
GOMF_WNT_PROTEIN_BINDING	31	0.18105105	0.61503696	0.96103895	0.9797051	1.0	6525
GOMF_CALMODULIN_DEPENDENT_PROTEIN_KINASE_ACTIVITY	24	0.18176155	0.58549297	0.97494304	0.9877511	1.0	2167
GOMF_NARROW_PORE_CHANNEL_ACTIVITY	18	0.19443414	0.5571863	0.96666664	0.99286354	1.0	5514
GOMF_CORECEPTOR_ACTIVITY	40	0.15492879	0.54131126	0.9886621	0.9939731	1.0	6531
GOMF_DNA_REPLICATION_ORIGIN_BINDING	15	0.18714792	0.5208734	0.96881497	0.9950208	1.0	5502
GOMF_POTASSIUM_ION_LEAK_CHANNEL_ACTIVITY	15	0.18066937	0.51107776	0.9869848	0.99433553	1.0	19401
GOBP_DENDRITE_DEVELOPMENT	321	0.2743681	13695564	0.0023148148	0.38296244	1.0	4102
GOBP_VACUOLAR_LOCALIZATION	97	0.31947392	13689234	0.0491453	0.3836164	1.0	3884
GOBP_AMINO_ACID_METABOLIC_PROCESS	269	0.27877042	13687626	0.016706444	0.3832533	1.0	4072
GOBP_REGULATION_OF_SISTER_CHROMATID_SEGREGATION	104	0.3177881	13685898	0.025917927	0.3829609	1.0	4919
GOBP_REGULATION_OF_DENDRITIC_SPINE_MAINTENANCE	16	0.48010764	13685635	0.11255411	0.38232103	1.0	6640
GOBP_POSITIVE_REGULATION_OF_MITOTIC_CELL_CYCLE_PHASE_TRANSITION	94	0.32750413	13679173	0.06264501	0.38298693	1.0	5123
GOBP_PROTEIN_LOCALIZATION_TO_CELL_CELL_JUNCTION	24	0.4312116	1366506	0.095032394	0.3854004	1.0	4837
GOBP_REGULATION_OF_TRANSLATION_IN_RESPONSE_TO_STRESS	24	0.4301346	13664663	0.09677419	0.38479036	1.0	4214
GOBP_NEGATIVE_REGULATION_OF_LYMPHOCYTE_ACTIVATION	174	0.2966449	13663666	0.022222223	0.38429773	1.0	5106
GOBP_POSITIVE_REGULATION_OF_APOPTOTIC_SIGNALING_PATHWAY	177	0.2902872	13658265	0.030805686	0.38472447	1.0	6017
GOBP_NEGATIVE_REGULATION_OF_MAPK_CASCADE	181	0.29511574	13657475	0.024774775	0.38418695	1.0	5474
GOBP_RESPONSE_TO_CORTICOSTEROID	104	0.3211369	1365381	0.07064018	0.38438582	1.0	1532
GOBP_CARDIAC_RIGHT_VENTRICLE_MORPHOGENESIS	20	0.45522958	13643103	0.12249443	0.3859666	1.0	3999
GOBP_PROTEIN_DESTABILIZATION	54	0.35960546	13642986	0.07036247	0.38529074	1.0	2753
GOBP_CELLULAR_RESPONSE_TO_TOXIC_SUBSTANCE	59	0.35221192	13638184	0.07538803	0.38568857	1.0	6300
GOBP_NEGATIVE_REGULATION_OF_BIOMINERAL_TISSUE_DEVELOPMENT	26	0.42955288	13636063	0.09437751	0.3854813	1.0	5404
GOBP_POSITIVE_REGULATION_OF_BONE_MINERALIZATION	47	0.36707747	13634065	0.08779443	0.38521558	1.0	6470
GOBP_NEGATIVE_REGULATION_OF_COMPLEMENT_ACTIVATION	15	0.47599813	13631783	0.108932465	0.38502097	1.0	11
GOBP_CELLULAR_RESPONSE_TO_BIOTIC_STIMULUS	278	0.27316487	13627342	0.0045045046	0.38531741	1.0	2886
GOBP_NEGATIVE_REGULATION_OF_PHOSPHORUS_METABOLIC_PROCESS	420	0.26363468	13625891	0.0	0.38496336	1.0	3780
GOBP_SECONDARY_PALATE_DEVELOPMENT	27	0.41999984	13623549	0.10864745	0.384809	1.0	4739
GOBP_NEGATIVE_REGULATION_OF_INTRACELLULAR_ESTROGEN_RECEPTOR_SIGNALING_PATHWAY	15	0.47450307	13620929	0.13288288	0.38471207	1.0	3021
GOBP_REGULATION_OF_RNA_STABILITY	174	0.29395795	13604295	0.019650655	0.3877252	1.0	4487
GOBP_REGULATION_OF_MYELOID_LEUKOCYTE_DIFFERENTIATION	144	0.30043516	13603375	0.027777778	0.38728705	1.0	4944
GOBP_NCRNA_CATABOLIC_PROCESS	43	0.37671685	13602493	0.07158352	0.3868157	1.0	4219
GOBP_REGULATION_OF_MACROPHAGE_DIFFERENTIATION	21	0.44625095	13599015	0.09704641	0.3868616	1.0	9608
GOBP_WATER_SOLUBLE_VITAMIN_METABOLIC_PROCESS	47	0.37008137	13594843	0.07368421	0.38708824	1.0	5900
GOBP_GANGLIOSIDE_BIOSYNTHETIC_PROCESS	17	0.47490144	13591596	0.11158799	0.3872028	1.0	2197
GOBP_CELLULAR_RESPONSE_TO_VASCULAR_ENDOTHELIAL_GROWTH_FACTOR_STIMULUS	60	0.35153905	1357655	0.07157895	0.3898626	1.0	4055
GOBP_ENDOSOME_TO_LYSOSOME_TRANSPORT_VIA_MULTIVESICULAR_BODY_SORTING_PATHWAY	16	0.47082037	13571585	0.11333334	0.3902326	1.0	356
GOBP_REGULATION_OF_B_CELL_ACTIVATION	140	0.2987023	13569415	0.039170507	0.38998637	1.0	2727
GOBP_DEPHOSPHORYLATION	326	0.27019218	13569171	0.004705882	0.38934857	1.0	3678
GOBP_NEGATIVE_REGULATION_OF_PHAGOCYTOSIS	27	0.411336	13568449	0.08026031	0.38881654	1.0	1781
GOBP_ASTROCYTE_DIFFERENTIATION	92	0.3194436	13567684	0.046460178	0.38826764	1.0	4589
GOBP_REGULATION_OF_MUSCLE_ADAPTATION	106	0.3104066	13562671	0.050955415	0.3886987	1.0	4667
GOBP_VENTRICULAR_SEPTUM_MORPHOGENESIS	47	0.35831413	13560479	0.08277405	0.38845786	1.0	5115
GOBP_POSITIVE_REGULATION_OF_PLASMA_MEMBRANE_BOUNDED_CELL_PROJECTION_ASSEMBLY	115	0.30849963	13554755	0.0246085	0.3889368	1.0	1971
GOBP_REGULATION_OF_CELL_CYCLE_G1_S_PHASE_TRANSITION	189	0.2946902	13554356	0.021479713	0.38834664	1.0	3339
GOBP_REGULATION_OF_OSSIFICATION	141	0.30260688	13552923	0.037527595	0.3879967	1.0	6470
GOBP_VENTRICULAR_TRABECULA_MYOCARDIUM_MORPHOGENESIS	17	0.4671741	13552332	0.12345679	0.3874604	1.0	4029
GOBP_REGULATION_OF_MRNA_CATABOLIC_PROCESS	177	0.2897641	13543334	0.024070023	0.38875127	1.0	3983
GOBP_POSITIVE_REGULATION_OF_NUCLEAR_TRANSCRIBED_MRNA_CATABOLIC_PROCESS_DEADENYLATION_DEPENDENT_DECAY	15	0.49633294	1354075	0.12869199	0.38863796	1.0	1570
GOBP_T_CELL_DIFFERENTIATION	333	0.26859736	13539174	0.015801355	0.38828015	1.0	5374
GOBP_LYSOSOMAL_TRANSPORT	123	0.30389643	13531202	0.030634573	0.389272	1.0	4668
GOBP_POSITIVE_REGULATION_OF_PROTEIN_ACETYLATION	29	0.40805638	13505545	0.11135371	0.39434993	1.0	9326
GOBP_CELLULAR_RESPONSE_TO_HEAT	50	0.35290417	13500302	0.081196584	0.39486608	1.0	4702
GOBP_SYNAPTIC_VESICLE_MATURATION	28	0.41759318	13499457	0.08685969	0.3943735	1.0	4459
GOBP_NEGATIVE_REGULATION_OF_AMIDE_METABOLIC_PROCESS	225	0.27972707	13498888	0.013363029	0.39383098	1.0	5017
GOBP_GOLGI_VESICLE_TRANSPORT	277	0.27685386	13496717	0.0045351475	0.3936326	1.0	5198
GOBP_NEGATIVE_REGULATION_OF_ORGANELLE_ORGANIZATION	377	0.2661848	13493141	0.0022883294	0.39378226	1.0	3068
GOBP_CARDIAC_SEPTUM_MORPHOGENESIS	79	0.32987633	13487822	0.048140045	0.39432776	1.0	3204
GOBP_REGULATION_OF_DOUBLE_STRAND_BREAK_REPAIR	129	0.30179995	13481704	0.033783782	0.3949542	1.0	6193
GOBP_POSITIVE_REGULATION_OF_HEMOPOIESIS	207	0.28458014	13478022	0.018390805	0.3951488	1.0	4965
GOBP_NEGATIVE_REGULATION_OF_RNA_CATABOLIC_PROCESS	86	0.32315522	13473043	0.027659575	0.3956578	1.0	4219
GOBP_POSTSYNAPTIC_ACTIN_CYTOSKELETON_ORGANIZATION	23	0.42862162	13472829	0.12266112	0.39503515	1.0	1238
GOBP_REGULATION_OF_INTRINSIC_APOPTOTIC_SIGNALING_PATHWAY_IN_RESPONSE_TO_DNA_DAMAGE	38	0.3818282	13471823	0.09913793	0.39453194	1.0	1607
GOBP_STRIATED_MUSCLE_ADAPTATION	53	0.35795647	13466643	0.06962025	0.39506325	1.0	4361
GOBP_G_PROTEIN_COUPLED_ACETYLCHOLINE_RECEPTOR_SIGNALING_PATHWAY	21	0.44710964	13461154	0.12090164	0.39574444	1.0	4728
GOBP_REGULATION_OF_NEUROGENESIS	486	0.2579915	13459119	0.0	0.3955179	1.0	4186
GOBP_REGULATION_OF_NERVOUS_SYSTEM_PROCESS	165	0.2923959	13456527	0.018779343	0.3955257	1.0	4623
GOBP_CELLULAR_RESPONSE_TO_OXYGEN_LEVELS	147	0.29531494	13455458	0.030444965	0.39510357	1.0	3602
GOBP_NEGATIVE_REGULATION_OF_CELL_ACTIVATION	225	0.28306293	13451409	0.009876544	0.395346	1.0	5106
GOBP_RESPONSE_TO_ENDOPLASMIC_RETICULUM_STRESS	260	0.2759059	1344952	0.017817372	0.3950967	1.0	5842
GOBP_REGULATION_OF_T_CELL_DIFFERENTIATION_IN_THYMUS	31	0.3977843	13439924	0.11504425	0.39640176	1.0	4765
GOBP_REGULATION_OF_MIRNA_METABOLIC_PROCESS	85	0.32145324	1343917	0.050925925	0.39589936	1.0	4603
GOBP_POSITIVE_REGULATION_OF_MITOCHONDRIAL_FISSION	22	0.43110776	13430431	0.098712444	0.39721778	1.0	1926
GOBP_PROSTANOID_BIOSYNTHETIC_PROCESS	31	0.3904878	13429286	0.10548523	0.39680254	1.0	3434
GOBP_POSITIVE_REGULATION_OF_INTERFERON_ALPHA_PRODUCTION	27	0.41266295	13424928	0.08383234	0.39722294	1.0	6669
GOBP_NUCLEOTIDE_BINDING_OLIGOMERIZATION_DOMAIN_CONTAINING_2_SIGNALING_PATHWAY	18	0.46692726	13421528	0.1092437	0.3972794	1.0	2383
GOBP_RESPONSE_TO_DSRNA	56	0.35246438	1342024	0.09952607	0.3968953	1.0	5658
GOBP_AMINO_ACID_TRANSPORT	170	0.28606012	13418918	0.027972028	0.39655414	1.0	4972
GOBP_REGULATION_OF_RESPONSE_TO_ENDOPLASMIC_RETICULUM_STRESS	77	0.3232867	1341713	0.059670784	0.39632785	1.0	5817
GOBP_PROTEIN_LOCALIZATION_TO_NUCLEUS	329	0.26838493	13415638	0.00486618	0.39605227	1.0	3390
GOBP_T_CELL_HOMEOSTASIS	54	0.36368418	13414929	0.07592191	0.3955293	1.0	5251
GOBP_REGULATION_OF_SPROUTING_ANGIOGENESIS	42	0.37771344	13412964	0.08423326	0.3953197	1.0	4589
GOBP_HISTONE_MODIFICATION	158	0.29384607	13405056	0.03448276	0.39650658	1.0	4770
GOBP_DOPAMINE_METABOLIC_PROCESS	48	0.36442968	1340468	0.09052631	0.39594704	1.0	3307
GOBP_HOMEOSTASIS_OF_NUMBER_OF_CELLS	390	0.2610073	13399107	0.00729927	0.3965139	1.0	4863
GOBP_CD8_POSITIVE_ALPHA_BETA_T_CELL_DIFFERENTIATION	21	0.4330883	13392327	0.116228074	0.39739674	1.0	4353
GOBP_EMBRYONIC_HINDLIMB_MORPHOGENESIS	35	0.38718212	13392195	0.103225805	0.39679185	1.0	5940
GOBP_NEGATIVE_REGULATION_OF_HUMORAL_IMMUNE_RESPONSE	19	0.45787692	13390371	0.12809917	0.39656433	1.0	716
GOBP_VIRION_ASSEMBLY	26	0.40747	13388983	0.10738255	0.3962851	1.0	560
GOBP_REGULATION_OF_PODOSOME_ASSEMBLY	16	0.47345987	13384204	0.13480885	0.3966348	1.0	5097
GOBP_VIRAL_TRANSCRIPTION	54	0.34984234	13383658	0.07538803	0.39611772	1.0	1436
GOBP_RECEPTOR_MEDIATED_ENDOCYTOSIS	271	0.27089262	13377144	0.00954654	0.3969963	1.0	2498
GOBP_VESICLE_ORGANIZATION	351	0.26595935	13365163	0.009237875	0.39913082	1.0	5196
GOBP_NICOTINAMIDE_NUCLEOTIDE_BIOSYNTHETIC_PROCESS	16	0.466274	13357065	0.11804009	0.40032566	1.0	4025
GOBP_REGULATION_OF_DNA_TEMPLATED_TRANSCRIPTION_INITIATION	85	0.3245522	13355638	0.06993007	0.40001607	1.0	6099
GOBP_POSITIVE_REGULATION_OF_TELOMERE_MAINTENANCE	70	0.33020538	1335076	0.059602648	0.4005667	1.0	6815
GOBP_EPITHELIAL_CELL_DIFFERENTIATION_INVOLVED_IN_PROSTATE_GLAND_DEVELOPMENT	15	0.47965327	13349429	0.12910284	0.40029573	1.0	3627
GOBP_NEGATIVE_REGULATION_OF_PHOSPHORYLATION	363	0.26360992	13346393	0.004576659	0.40044138	1.0	3780
GOBP_POSITIVE_REGULATION_OF_OSTEOBLAST_PROLIFERATION	15	0.4758683	13343855	0.13513513	0.40040252	1.0	6651
GOBP_DENDRITIC_SPINE_DEVELOPMENT	133	0.29859048	13335215	0.043196544	0.40173313	1.0	2451
GOBP_MYELOID_LEUKOCYTE_CYTOKINE_PRODUCTION	66	0.33518288	13332893	0.07126949	0.4016444	1.0	4709
GOBP_NUCLEOTIDE_EXCISION_REPAIR	78	0.32950488	13331275	0.06813187	0.40137565	1.0	2120
GOBP_PROTEIN_CONTAINING_COMPLEX_DISASSEMBLY	246	0.27333003	13328657	0.027713627	0.40132526	1.0	4797
GOBP_NADPH_REGENERATION	23	0.42804945	13328029	0.1241535	0.40082538	1.0	3449
GOBP_REGULATION_OF_JNK_CASCADE	145	0.29566604	13325515	0.04556355	0.40073285	1.0	4868
GOBP_LENS_FIBER_CELL_DEVELOPMENT	15	0.47571293	13321115	0.13675214	0.40109533	1.0	3470
GOBP_NUCLEOLAR_LARGE_RRNA_TRANSCRIPTION_BY_RNA_POLYMERASE_I	21	0.43256953	13320043	0.12554112	0.40073255	1.0	2015
GOBP_PROTEIN_STABILIZATION	196	0.2802789	13309095	0.032258064	0.40250754	1.0	5106
GOBP_METAPHASE_ANAPHASE_TRANSITION_OF_CELL_CYCLE	96	0.31691188	13299	0.05636743	0.4041327	1.0	4919
GOBP_REGULATION_OF_AMINE_METABOLIC_PROCESS	39	0.37776577	13293839	0.1	0.40460712	1.0	2632
GOBP_DOSAGE_COMPENSATION	34	0.38545614	13292049	0.11016949	0.40437976	1.0	2892
GOBP_NUCLEAR_TRANSCRIBED_MRNA_CATABOLIC_PROCESS	121	0.29888076	13291192	0.045454547	0.40396366	1.0	5013
GOBP_INTERLEUKIN_6_MEDIATED_SIGNALING_PATHWAY	19	0.44383287	13290982	0.11378556	0.4033709	1.0	2800
GOBP_SPLICEOSOMAL_COMPLEX_ASSEMBLY	45	0.35626152	1328913	0.088495575	0.4032076	1.0	6273
GOBP_REGULATION_OF_OSTEOBLAST_PROLIFERATION	31	0.39272237	13286439	0.11158799	0.40321177	1.0	6651
GOBP_INTERFERON_BETA_PRODUCTION	70	0.33034277	13269786	0.07606264	0.4063606	1.0	4364
GOBP_CYTOPLASM_ORGANIZATION	17	0.4619302	13268876	0.13953489	0.4059401	1.0	4833
GOBP_NEGATIVE_REGULATION_OF_MITOTIC_CELL_CYCLE_PHASE_TRANSITION	177	0.28438157	13267149	0.012765957	0.40577456	1.0	3551
GOBP_NUCLEAR_CHROMOSOME_SEGREGATION	307	0.2639125	13266124	0.013020833	0.4053681	1.0	3560
GOBP_REGULATION_OF_APOPTOTIC_SIGNALING_PATHWAY	431	0.2544932	13260478	0.004889976	0.40611836	1.0	3627
GOBP_PRIMARY_NEURAL_TUBE_FORMATION	119	0.30438587	13243083	0.051391862	0.40926272	1.0	3687
GOBP_AXONAL_TRANSPORT_OF_MITOCHONDRION	17	0.4583063	13240535	0.12910284	0.40926787	1.0	1164
GOBP_POSITIVE_REGULATION_OF_VACUOLE_ORGANIZATION	24	0.41928548	13239628	0.095744684	0.4088953	1.0	3781
GOBP_PROTEIN_K63_LINKED_DEUBIQUITINATION	29	0.4043305	13238127	0.123667374	0.40862423	1.0	2696
GOBP_REGULATION_OF_DENDRITE_DEVELOPMENT	142	0.2909549	13237097	0.03275109	0.40822393	1.0	4261
GOBP_RESPONSE_TO_AXON_INJURY	74	0.3247962	13226576	0.07727273	0.4099852	1.0	6288
GOBP_EMBRYONIC_FORELIMB_MORPHOGENESIS	36	0.3860014	1322404	0.11378556	0.40992832	1.0	3538
GOBP_RNA_METHYLATION	74	0.32737276	1321349	0.08791209	0.41182926	1.0	5628
GOBP_MRNA_EXPORT_FROM_NUCLEUS	64	0.3281495	13209474	0.07284768	0.41214094	1.0	2310
GOBP_CELLULAR_RESPONSE_TO_OXYGEN_RADICAL	20	0.43456963	1320424	0.13785557	0.41273475	1.0	5374
GOBP_ALANINE_TRANSPORT	17	0.45604017	13202025	0.14935064	0.41260266	1.0	4566
GOBP_POSITIVE_REGULATION_OF_PROTEIN_UBIQUITINATION	114	0.30295125	13190912	0.05676856	0.41453436	1.0	5106
GOBP_GLYCOSYL_COMPOUND_CATABOLIC_PROCESS	28	0.39507428	13173606	0.12650603	0.41789275	1.0	911
GOBP_BLASTOCYST_DEVELOPMENT	158	0.2849484	13158033	0.037383176	0.4207965	1.0	4775
GOBP_POSITIVE_REGULATION_OF_DNA_REPAIR	130	0.2916743	13156581	0.044444446	0.42051739	1.0	6225
GOBP_SISTER_CHROMATID_SEGREGATION	216	0.27397323	13152527	0.021531101	0.42086202	1.0	4919
GOBP_ENDOCRINE_HORMONE_SECRETION	71	0.32205015	1314805	0.07760532	0.4212027	1.0	3849
GOBP_REGULATION_OF_PROTEIN_LOCALIZATION_TO_MEMBRANE	210	0.2745934	13143264	0.03125	0.4216466	1.0	4640
GOBP_ACTOMYOSIN_STRUCTURE_ORGANIZATION	217	0.28054243	13136803	0.031026253	0.42258918	1.0	4792
GOBP_STRESS_ACTIVATED_PROTEIN_KINASE_SIGNALING_CASCADE	254	0.2693108	13131894	0.02606635	0.42314482	1.0	4868
GOBP_REGULATION_OF_NEURON_MATURATION	17	0.46091083	1313179	0.14408602	0.42252547	1.0	1238
GOBP_REGULATION_OF_SENSORY_PERCEPTION	21	0.42850822	13123873	0.15236051	0.42367446	1.0	3434
GOBP_REGULATION_OF_NEUROTRANSMITTER_RECEPTOR_ACTIVITY	67	0.330917	13117017	0.083333336	0.4246616	1.0	4559
GOBP_SEMAPHORIN_PLEXIN_SIGNALING_PATHWAY_INVOLVED_IN_NEURON_PROJECTION_GUIDANCE	17	0.44913307	13113793	0.1573499	0.4247251	1.0	3072
GOBP_REGULATION_OF_LYMPHOCYTE_DIFFERENTIATION	225	0.2730062	13113512	0.018058691	0.42417186	1.0	4863
GOBP_REGULATION_OF_BIOMINERAL_TISSUE_DEVELOPMENT	105	0.3007458	13106927	0.06352941	0.42502525	1.0	6470
GOBP_DENDRITE_EXTENSION	44	0.3561775	13104125	0.093023255	0.42508063	1.0	2550
GOBP_REGULATION_OF_ADIPOSE_TISSUE_DEVELOPMENT	19	0.44413778	13103708	0.15879828	0.424596	1.0	1281
GOBP_REGULATION_OF_PROTEOLYSIS_INVOLVED_IN_PROTEIN_CATABOLIC_PROCESS	225	0.2730895	1309922	0.026666667	0.42506918	1.0	5106
GOBP_AMINE_METABOLIC_PROCESS	127	0.29276633	13089108	0.053333335	0.42667162	1.0	3974
GOBP_REGULATION_OF_SYNAPSE_MATURATION	23	0.40821314	13083484	0.121475056	0.42747644	1.0	2647
GOBP_REGULATION_OF_NON_MOTILE_CILIUM_ASSEMBLY	17	0.45423236	13082386	0.1278826	0.42714608	1.0	2497
GOBP_ACTIN_NUCLEATION	57	0.33228335	13081253	0.100877196	0.42681512	1.0	2753
GOBP_TRNA_WOBBLE_BASE_MODIFICATION	19	0.44186306	13076258	0.13686535	0.42731953	1.0	1805
GOBP_POSITIVE_REGULATION_OF_MYELOID_CELL_DIFFERENTIATION	109	0.30391696	13073782	0.05922551	0.42734608	1.0	4944
GOBP_ACTIN_FILAMENT_BUNDLE_ORGANIZATION	179	0.2833842	13069267	0.04157044	0.4277457	1.0	4789
GOBP_AMINO_ACID_TRANSMEMBRANE_TRANSPORT	99	0.30748314	13060285	0.05381166	0.42924798	1.0	4972
GOBP_CIRCADIAN_SLEEP_WAKE_CYCLE	39	0.36554992	13048048	0.121145375	0.43157008	1.0	2403
GOBP_MONOCYTE_DIFFERENTIATION	30	0.38657922	13046457	0.112266116	0.4312894	1.0	4441
GOBP_REGULATION_OF_DOUBLE_STRAND_BREAK_REPAIR_VIA_HOMOLOGOUS_RECOMBINATION	72	0.32843193	13045453	0.07621247	0.4309069	1.0	4257
GOBP_MRNA_CIS_SPLICING_VIA_SPLICEOSOME	21	0.42903376	13044126	0.13656388	0.43058193	1.0	2640
GOBP_GLUTAMINE_FAMILY_AMINO_ACID_METABOLIC_PROCESS	69	0.33006892	13030806	0.1	0.43317825	1.0	5219
GOBP_RIBONUCLEOSIDE_CATABOLIC_PROCESS	15	0.45631814	13029829	0.14847161	0.43276882	1.0	3739
GOBP_CERAMIDE_BIOSYNTHETIC_PROCESS	68	0.32569522	13021044	0.10041841	0.43422863	1.0	2197
GOBP_REACTIVE_OXYGEN_SPECIES_BIOSYNTHETIC_PROCESS	62	0.33137804	13014745	0.09381663	0.43510687	1.0	3245
GOBP_ENDOTHELIAL_CELL_MIGRATION	229	0.2734052	130131	0.034013607	0.43488467	1.0	4113
GOBP_PRESYNAPTIC_ENDOCYTOSIS	80	0.3163037	13004907	0.05518764	0.4362932	1.0	2453
GOBP_RESPONSE_TO_SALT	341	0.256975	12996541	0.017326733	0.43768606	1.0	5032
GOBP_SERINE_FAMILY_AMINO_ACID_BIOSYNTHETIC_PROCESS	16	0.4570718	12996521	0.1627409	0.4370643	1.0	5070
GOBP_BONE_CELL_DEVELOPMENT	18	0.4424192	12983575	0.1695279	0.43953204	1.0	507
GOBP_RESPONSE_TO_STEROID_HORMONE	244	0.27145544	12980427	0.019823788	0.43965355	1.0	3021
GOBP_REGULATION_OF_ERYTHROCYTE_DIFFERENTIATION	47	0.35843828	12979035	0.11883408	0.43933615	1.0	4806
GOBP_REGULATION_OF_UBIQUITIN_DEPENDENT_PROTEIN_CATABOLIC_PROCESS	169	0.28119096	12964895	0.046413504	0.44211835	1.0	5210
GOBP_MUSCLE_ORGAN_MORPHOGENESIS	94	0.30804637	12964087	0.08595388	0.4417151	1.0	4315
GOBP_ADENYLATE_CYCLASE_INHIBITING_G_PROTEIN_COUPLED_RECEPTOR_SIGNALING_PATHWAY	74	0.31952932	12963728	0.07337526	0.441159	1.0	5522
GOBP_REGULATION_OF_CD4_POSITIVE_ALPHA_BETA_T_CELL_DIFFERENTIATION	57	0.3383131	12960814	0.09719223	0.44116673	1.0	4765
GOBP_POSITIVE_REGULATION_OF_ENDOTHELIAL_CELL_MIGRATION	110	0.296786	12959254	0.06088993	0.4409352	1.0	4702
GOBP_SLEEP	36	0.3741446	12955126	0.13839285	0.4413531	1.0	2403
GOBP_PROTEIN_LOCALIZATION_TO_CELL_SURFACE	72	0.32219473	12950493	0.09389672	0.44185236	1.0	4613
GOBP_MONOSACCHARIDE_BIOSYNTHETIC_PROCESS	104	0.30126658	12946825	0.07294118	0.44212812	1.0	4214
GOBP_POSITIVE_REGULATION_OF_MYELINATION	26	0.39643887	12938861	0.11924686	0.44345236	1.0	4623
GOBP_CELLULAR_RESPONSE_TO_DSRNA	21	0.4345747	12933407	0.14492753	0.44413567	1.0	5658
GOBP_POSITIVE_REGULATION_OF_SODIUM_ION_TRANSMEMBRANE_TRANSPORT	25	0.41189548	12931622	0.1552795	0.44395098	1.0	5590
GOBP_POST_ANAL_TAIL_MORPHOGENESIS	28	0.3892315	12930311	0.123667374	0.4436625	1.0	5218
GOBP_TRANSCRIPTION_INITIATION_COUPLED_CHROMATIN_REMODELING	42	0.36289316	1292663	0.11440678	0.44394392	1.0	4332
GOBP_INTRACELLULAR_ESTROGEN_RECEPTOR_SIGNALING_PATHWAY	50	0.34105507	12918223	0.1091314	0.445345	1.0	3021
GOBP_HORMONE_TRANSPORT	399	0.24936216	12916684	0.011337869	0.44517443	1.0	2407
GOBP_TRANSCRIPTION_INITIATION_AT_RNA_POLYMERASE_II_PROMOTER	98	0.30691656	12914909	0.07373272	0.44496116	1.0	4243
GOBP_MUSCLE_ADAPTATION	133	0.2878989	12912971	0.057395145	0.44483313	1.0	4667
GOBP_POSITIVE_REGULATION_OF_MUSCLE_CELL_DIFFERENTIATION	82	0.3112236	12912881	0.10273973	0.44423628	1.0	5518
GOBP_POSITIVE_REGULATION_OF_SMALL_MOLECULE_METABOLIC_PROCESS	182	0.27576777	12908255	0.044843048	0.44480202	1.0	3930
GOBP_POSITIVE_REGULATION_OF_TRANSCRIPTION_FROM_RNA_POLYMERASE_II_PROMOTER_IN_RESPONSE_TO_STRESS	20	0.42703685	1290642	0.15303983	0.44463572	1.0	2961
GOBP_CHEMOKINE_C_X_C_MOTIF_LIGAND_2_PRODUCTION	29	0.38594186	12903922	0.14408602	0.4445884	1.0	2182
GOBP_LATE_ENDOSOME_TO_LYSOSOME_TRANSPORT	19	0.4363109	12897977	0.1446281	0.44528103	1.0	356
GOBP_POSITIVE_REGULATION_OF_LAMELLIPODIUM_ORGANIZATION	37	0.35970128	1289113	0.14254385	0.44628915	1.0	1641
GOBP_HEMATOPOIETIC_STEM_CELL_DIFFERENTIATION	38	0.36780816	12889632	0.12076271	0.44602782	1.0	4068
GOBP_REGULATION_OF_MITOTIC_NUCLEAR_DIVISION	117	0.29057565	12883844	0.05882353	0.44679666	1.0	4919
GOBP_QUINONE_BIOSYNTHETIC_PROCESS	17	0.43155247	12881778	0.1655914	0.44665596	1.0	7702
GOBP_RETINAL_ROD_CELL_DIFFERENTIATION	21	0.41972363	1287476	0.13842975	0.44778684	1.0	5979
GOBP_NEGATIVE_REGULATION_OF_MUSCLE_HYPERTROPHY	38	0.35450137	12863995	0.11460674	0.44983122	1.0	5426
GOBP_DICARBOXYLIC_ACID_METABOLIC_PROCESS	94	0.30339745	12861558	0.07177033	0.44985926	1.0	4199
GOBP_NUCLEAR_MEMBRANE_REASSEMBLY	20	0.42050272	12861412	0.15948276	0.44928578	1.0	356
GOBP_REGULATION_OF_AXONOGENESIS	186	0.2717498	12860343	0.055172414	0.4489178	1.0	5166
GOBP_POSITIVE_REGULATION_OF_PEPTIDYL_LYSINE_ACETYLATION	20	0.4256068	12859005	0.14420804	0.44866592	1.0	9116
GOBP_POSITIVE_REGULATION_OF_MITOCHONDRION_ORGANIZATION	76	0.31105632	12849637	0.09030837	0.45038056	1.0	3274
GOBP_PROGRAMMED_CELL_DEATH_IN_RESPONSE_TO_REACTIVE_OXYGEN_SPECIES	18	0.43970922	12846019	0.15913978	0.45061556	1.0	4131
GOBP_NEGATIVE_REGULATION_OF_BINDING	164	0.2762501	12834983	0.04288939	0.45278972	1.0	3778
GOBP_CARDIAC_SEPTUM_DEVELOPMENT	123	0.29377842	12833465	0.0678337	0.45252994	1.0	5124
GOBP_POSITIVE_REGULATION_OF_INSULIN_SECRETION	113	0.29571927	12827623	0.08915663	0.45339933	1.0	2609
GOBP_VIRAL_PROCESS	309	0.2578532	12825783	0.016908212	0.4532574	1.0	5102
GOBP_POSITIVE_REGULATION_OF_TOR_SIGNALING	69	0.32266235	12824173	0.108050846	0.45303252	1.0	5133
GOBP_POSITIVE_REGULATION_OF_DNA_TEMPLATED_TRANSCRIPTION_INITIATION	74	0.3180365	12822813	0.11353712	0.45274305	1.0	3716
GOBP_NEGATIVE_REGULATION_OF_ALPHA_BETA_T_CELL_DIFFERENTIATION	30	0.3769363	12811645	0.13617887	0.45477036	1.0	4589
GOBP_RESPONSE_TO_PROSTAGLANDIN	27	0.38998553	12811204	0.13617021	0.45425856	1.0	3225
GOBP_MORPHOGENESIS_OF_EMBRYONIC_EPITHELIUM	187	0.2705713	12811127	0.04883721	0.4536669	1.0	5241
GOBP_POSITIVE_REGULATION_OF_GLIOGENESIS	90	0.31288293	12810984	0.08275862	0.4530909	1.0	2965
GOBP_REGULATION_OF_FIBROBLAST_MIGRATION	52	0.3389682	12800038	0.11038961	0.455169	1.0	3865
GOBP_NEGATIVE_REGULATION_OF_LEUKOCYTE_CELL_CELL_ADHESION	151	0.2827385	12797955	0.06621005	0.45510188	1.0	5169
GOBP_T_HELPER_1_CELL_DIFFERENTIATION	28	0.38910097	12793391	0.14479639	0.45572284	1.0	1383
GOBP_PROTON_TRANSPORTING_TWO_SECTOR_ATPASE_COMPLEX_ASSEMBLY	16	0.43499458	12791235	0.14678898	0.4556284	1.0	4459
GOBP_RESPONSE_TO_PROSTAGLANDIN_E	20	0.41991517	12788334	0.16814159	0.45576462	1.0	3225
GOBP_REGULATION_OF_PROTEIN_LOCALIZATION_TO_NUCLEUS	162	0.27867606	12786857	0.0625	0.4554705	1.0	3231
GOBP_FAT_CELL_DIFFERENTIATION	263	0.26107755	12785084	0.036697246	0.45532632	1.0	4811
GOBP_NEUROBLAST_PROLIFERATION	98	0.30181107	12784942	0.06935123	0.45476845	1.0	4099
GOBP_PROTEIN_LIPID_COMPLEX_ASSEMBLY	25	0.3938886	12768754	0.15384616	0.4581666	1.0	4896
GOBP_TRNA_PROCESSING	122	0.285276	12761464	0.076233186	0.4593836	1.0	6037
GOBP_COPII_COATED_VESICLE_BUDDING	36	0.36959344	12756851	0.13876653	0.45986068	1.0	5169
GOBP_MACROPHAGE_CYTOKINE_PRODUCTION	51	0.33808112	12750702	0.11936937	0.4607767	1.0	5375
GOBP_INTRACELLULAR_POTASSIUM_ION_HOMEOSTASIS	15	0.44971785	12746041	0.1572327	0.46131063	1.0	3929
GOBP_INNER_CELL_MASS_CELL_PROLIFERATION	17	0.45124367	12744284	0.16221766	0.46113357	1.0	4028
GOBP_REGULATION_OF_SMOOTHENED_SIGNALING_PATHWAY	98	0.30031192	12743298	0.0882353	0.46075767	1.0	4837
GOBP_NEGATIVE_REGULATION_OF_DNA_BINDING	49	0.3394855	12741708	0.11312217	0.4605511	1.0	2806
GOBP_POSITIVE_REGULATION_OF_CELLULAR_CATABOLIC_PROCESS	333	0.25359908	12741013	0.023923445	0.4600998	1.0	4753
GOBP_ORGANIC_ACID_BIOSYNTHETIC_PROCESS	316	0.25604683	1273685	0.023752969	0.46058527	1.0	4072
GOBP_THYMIC_T_CELL_SELECTION	27	0.38637546	12734393	0.14699332	0.46057045	1.0	1608
GOBP_INTERLEUKIN_1_MEDIATED_SIGNALING_PATHWAY	27	0.39277032	12733606	0.14561027	0.4601876	1.0	3678
GOBP_HORMONE_MEDIATED_SIGNALING_PATHWAY	166	0.27455375	12725745	0.058951966	0.46147102	1.0	3421
GOBP_REGULATION_OF_CD4_POSITIVE_ALPHA_BETA_T_CELL_ACTIVATION	82	0.30727357	12725257	0.09355509	0.46100226	1.0	4863
GOBP_COPPER_ION_TRANSPORT	16	0.4445149	12719315	0.15754923	0.46184793	1.0	8233
GOBP_NEGATIVE_REGULATION_OF_ALPHA_BETA_T_CELL_ACTIVATION	47	0.34240183	12718455	0.13146552	0.461477	1.0	2685
GOBP_REGULATION_OF_PROTEASOMAL_PROTEIN_CATABOLIC_PROCESS	189	0.26843926	1271793	0.06392694	0.46099544	1.0	5092
GOBP_GONADOTROPIN_SECRETION	18	0.44083223	12716767	0.16490486	0.46067005	1.0	2407
GOBP_NON_CANONICAL_NF_KAPPAB_SIGNAL_TRANSDUCTION	122	0.28690508	12714317	0.08609272	0.4606427	1.0	4208
GOBP_POSITIVE_REGULATION_OF_BLOOD_VESSEL_ENDOTHELIAL_CELL_MIGRATION	58	0.33059368	1271009	0.11751663	0.46112445	1.0	6229
GOBP_ENDOSOME_TO_LYSOSOME_TRANSPORT	69	0.3154172	12708899	0.11374407	0.46082917	1.0	4539
GOBP_STEROID_BIOSYNTHETIC_PROCESS	174	0.27323684	12706629	0.06487696	0.4608085	1.0	5360
GOBP_VACUOLAR_TRANSPORT	159	0.2752186	12705672	0.050438598	0.46047366	1.0	4668
GOBP_REGULATION_OF_NUCLEOTIDE_METABOLIC_PROCESS	52	0.33888844	12703186	0.12798265	0.46052715	1.0	4125
GOBP_REGULATION_OF_CELL_MORPHOGENESIS	273	0.25860974	12698982	0.028037382	0.460983	1.0	4640
GOBP_REGULATION_OF_PEPTIDE_TRANSPORT	267	0.25754264	12698755	0.037383176	0.46045777	1.0	2407
GOBP_RENAL_SYSTEM_PROCESS_INVOLVED_IN_REGULATION_OF_SYSTEMIC_ARTERIAL_BLOOD_PRESSURE	28	0.37873727	12697055	0.15384616	0.46028095	1.0	259
GOBP_FEMALE_MEIOTIC_NUCLEAR_DIVISION	45	0.3447749	12693819	0.13606912	0.46045774	1.0	6145
GOBP_FACULTATIVE_HETEROCHROMATIN_FORMATION	44	0.34531036	12690418	0.12873563	0.46066093	1.0	4028
GOBP_REGULATION_OF_VASCULAR_ENDOTHELIAL_GROWTH_FACTOR_RECEPTOR_SIGNALING_PATHWAY	33	0.37866527	12689234	0.14549181	0.46041203	1.0	341
GOBP_REGULATION_OF_DENDRITE_MORPHOGENESIS	97	0.2999253	12688398	0.09808102	0.4600194	1.0	4261
GOBP_POSITIVE_REGULATION_OF_MRNA_METABOLIC_PROCESS	134	0.28486362	12687725	0.062937066	0.4595897	1.0	4831
GOBP_POSITIVE_REGULATION_OF_MULTICELLULAR_ORGANISM_GROWTH	42	0.35296708	12684368	0.13636364	0.4598302	1.0	6785
GOBP_B_CELL_ACTIVATION	295	0.25608793	12680963	0.03087886	0.45999455	1.0	3485
GOBP_RETROGRADE_TRANSPORT_ENDOSOME_TO_GOLGI	89	0.30582458	12676574	0.11036036	0.46048868	1.0	4805
GOBP_MATERNAL_PLACENTA_DEVELOPMENT	36	0.3691706	12672569	0.16041666	0.46082547	1.0	2914
GOBP_PEPTIDE_TRANSPORT	335	0.24930489	12672521	0.014888338	0.46025237	1.0	2497
GOBP_REGULATION_OF_GLIAL_CELL_PROLIFERATION	56	0.32967937	12665823	0.13664596	0.46131888	1.0	2356
GOBP_NEGATIVE_REGULATION_OF_REPRODUCTIVE_PROCESS	78	0.31415388	12650008	0.10117647	0.46472138	1.0	3586
GOBP_ESTABLISHMENT_OF_TISSUE_POLARITY	65	0.31870422	1264794	0.11564626	0.46460578	1.0	5252
GOBP_POSITIVE_REGULATION_OF_FIBROBLAST_MIGRATION	26	0.3939459	12647432	0.15106383	0.46412545	1.0	3745
GOBP_INTERFERON_MEDIATED_SIGNALING_PATHWAY	82	0.3098697	12646282	0.10091743	0.4638024	1.0	4364
GOBP_MITOTIC_SISTER_CHROMATID_SEGREGATION	175	0.27364787	12637779	0.07042254	0.4653815	1.0	5123
GOBP_NEGATIVE_REGULATION_OF_TOR_SIGNALING	73	0.31429574	12635665	0.114718616	0.4653153	1.0	2644
GOBP_ENDOPLASMIC_RETICULUM_ORGANIZATION	94	0.29394585	12625552	0.08597285	0.46729195	1.0	4895
GOBP_RESPONSE_TO_DECREASED_OXYGEN_LEVELS	247	0.25837013	12622101	0.041564792	0.46755034	1.0	3971
GOBP_REGULATION_OF_SPINDLE_CHECKPOINT	22	0.4098339	12621442	0.16926503	0.46714517	1.0	3821
GOBP_POSITIVE_REGULATION_OF_PROTEIN_DEPHOSPHORYLATION	42	0.34895325	12617275	0.13211845	0.46755672	1.0	3117
GOBP_NEURON_PROJECTION_EXTENSION	209	0.26373085	12612534	0.050925925	0.46818012	1.0	4570
GOBP_RESPONSE_TO_EXTRACELLULAR_STIMULUS	448	0.24244125	12610157	0.019950125	0.46819428	1.0	5469
GOBP_STEROID_HORMONE_MEDIATED_SIGNALING_PATHWAY	121	0.28583324	12604921	0.08830022	0.46887302	1.0	3021
GOBP_NEGATIVE_REGULATION_OF_BLOOD_PRESSURE	67	0.31886744	12601795	0.10823529	0.46908113	1.0	3020
GOBP_NEGATIVE_REGULATION_OF_REGULATED_SECRETORY_PATHWAY	25	0.3975207	12597141	0.17782427	0.4696151	1.0	4702
GOBP_CELLULAR_RESPONSE_TO_VIRUS	47	0.34704384	12589314	0.12933025	0.47107396	1.0	4657
GOBP_POST_GOLGI_VESICLE_MEDIATED_TRANSPORT	97	0.2979734	12584893	0.0952381	0.47150984	1.0	4091
GOBP_LYMPHOCYTE_APOPTOTIC_PROCESS	99	0.29285175	12577429	0.07333333	0.4728672	1.0	5368
GOBP_REGULATION_OF_CILIUM_ASSEMBLY	76	0.30883598	12574391	0.09565217	0.47300577	1.0	2886
GOBP_REGULATION_OF_NON_CANONICAL_NF_KAPPAB_SIGNAL_TRANSDUCTION	100	0.2984698	12573048	0.08944954	0.47274664	1.0	4208
GOBP_REGULATION_OF_MICROVILLUS_ORGANIZATION	15	0.449931	12572632	0.19027483	0.4722691	1.0	1741
GOBP_HEART_TRABECULA_MORPHOGENESIS	37	0.3613746	12563107	0.16190477	0.47414386	1.0	4097
GOBP_DE_NOVO_PROTEIN_FOLDING	37	0.35527915	12560747	0.13580246	0.47412908	1.0	1284
GOBP_REGULATION_OF_AMPA_RECEPTOR_ACTIVITY	26	0.38196665	12560047	0.14767933	0.47375128	1.0	4102
GOBP_REGULATION_OF_DEPHOSPHORYLATION	123	0.28355035	1255508	0.08373206	0.47436315	1.0	3678
GOBP_POSITIVE_REGULATION_OF_SKELETAL_MUSCLE_TISSUE_DEVELOPMENT	23	0.39924642	12549323	0.17773019	0.4752146	1.0	4589
GOBP_REGULATION_OF_PROTEIN_LOCALIZATION_TO_CELL_PERIPHERY	155	0.27201307	12543522	0.076576576	0.47612026	1.0	3831
GOBP_REGULATION_OF_RESPONSE_TO_OXIDATIVE_STRESS	37	0.35457787	12543395	0.16424116	0.47556737	1.0	4214
GOBP_REGULATION_OF_FATTY_ACID_BETA_OXIDATION	23	0.3935116	12542396	0.16043957	0.47528338	1.0	3141
GOBP_MEMBRANE_REPOLARIZATION	48	0.336079	1253793	0.13465783	0.47588298	1.0	1732
GOBP_ESTABLISHMENT_OF_PROTEIN_LOCALIZATION_TO_PLASMA_MEMBRANE	67	0.31490022	12531918	0.094827585	0.4767526	1.0	3956
GOBP_EXTRACELLULAR_VESICLE_BIOGENESIS	24	0.39424977	12531823	0.1626898	0.47619775	1.0	2510
GOBP_PYRIDINE_NUCLEOTIDE_BIOSYNTHETIC_PROCESS	19	0.41485137	1252464	0.1822034	0.47750235	1.0	4025
GOBP_REGULATION_OF_CELLULAR_RESPONSE_TO_OXIDATIVE_STRESS	27	0.37975147	12523086	0.1392405	0.47735652	1.0	2086
GOBP_MORPHOGENESIS_OF_A_POLARIZED_EPITHELIUM	90	0.2947752	12522964	0.09009009	0.47680107	1.0	5252
GOBP_NEGATIVE_REGULATION_OF_MYOBLAST_DIFFERENTIATION	33	0.36419284	12517589	0.15286624	0.4775218	1.0	2466
GOBP_RESPONSE_TO_ELECTRICAL_STIMULUS	23	0.39565438	12511549	0.18318966	0.4784371	1.0	5946
GOBP_NEURON_MATURATION	65	0.31594816	12498255	0.12987013	0.48143768	1.0	4859
GOBP_POSITIVE_REGULATION_OF_PROTEIN_POLYMERIZATION	91	0.29706326	12494482	0.10845987	0.48180416	1.0	4552
GOBP_POSITIVE_REGULATION_OF_ACTIVATED_T_CELL_PROLIFERATION	27	0.3880584	12492296	0.17006803	0.4817902	1.0	4863
GOBP_CYTOSOLIC_TRANSPORT	168	0.26973546	12488298	0.07981221	0.4821886	1.0	4642
GOBP_REGULATION_OF_GLUCONEOGENESIS	55	0.32534465	12486955	0.13207547	0.48194158	1.0	2703
GOBP_REGULATION_OF_NUCLEAR_DIVISION	148	0.27376255	1248617	0.07760532	0.48157606	1.0	4919
GOBP_PROTEIN_O_LINKED_MANNOSYLATION	16	0.43348342	12484217	0.18181819	0.48151663	1.0	557
GOBP_METENCEPHALON_DEVELOPMENT	123	0.28315943	12481973	0.08387097	0.48159486	1.0	3400
GOBP_REGULATION_OF_VIRAL_PROCESS	169	0.26904583	1247875	0.07064018	0.48185766	1.0	5383
GOBP_REGULATION_OF_ACTIN_FILAMENT_BUNDLE_ASSEMBLY	114	0.28910753	12478436	0.09375	0.481395	1.0	4716
GOBP_CARDIOLIPIN_METABOLIC_PROCESS	16	0.4430864	12478046	0.18589744	0.48095152	1.0	5127
GOBP_RHO_PROTEIN_SIGNAL_TRANSDUCTION	138	0.27665627	12477133	0.09777778	0.4805801	1.0	3604
GOBP_REGULATION_OF_EXTRACELLULAR_MATRIX_ORGANIZATION	62	0.31594136	1247332	0.12738854	0.48095268	1.0	4336
GOBP_IMPORT_INTO_NUCLEUS	182	0.26277903	12462441	0.05755396	0.48315737	1.0	3390
GOBP_EXPORT_ACROSS_PLASMA_MEMBRANE	71	0.30807558	1245917	0.1118421	0.48342168	1.0	1466
GOBP_REGULATION_OF_ACTIN_FILAMENT_ORGANIZATION	275	0.25219694	12456242	0.056074765	0.48357645	1.0	3030
GOBP_NONRIBOSOMAL_PEPTIDE_BIOSYNTHETIC_PROCESS	16	0.43509656	1244981	0.18089432	0.48465613	1.0	2940
GOBP_AMYLOID_PRECURSOR_PROTEIN_METABOLIC_PROCESS	76	0.30906	12445999	0.15144767	0.48509222	1.0	4896
GOBP_REGULATION_OF_PLATELET_DERIVED_GROWTH_FACTOR_RECEPTOR_SIGNALING_PATHWAY	24	0.39505434	12440228	0.18064517	0.4860742	1.0	2549
GOBP_FIBROBLAST_MIGRATION	74	0.30875102	12438189	0.12747253	0.48601806	1.0	3865
GOBP_JNK_CASCADE	174	0.26501936	12434894	0.07481297	0.4862329	1.0	4868
GOBP_POSITIVE_REGULATION_OF_EPIDERMAL_CELL_DIFFERENTIATION	22	0.40896192	12429438	0.2016632	0.4870591	1.0	4164
GOBP_POSITIVE_REGULATION_OF_DOUBLE_STRAND_BREAK_REPAIR	84	0.30277172	1242683	0.11297071	0.4871885	1.0	5928
GOBP_NEGATIVE_REGULATION_OF_STRESS_ACTIVATED_PROTEIN_KINASE_SIGNALING_CASCADE	47	0.34018362	12426051	0.1487965	0.48679927	1.0	3048
GOBP_REGULATION_OF_HEMATOPOIETIC_PROGENITOR_CELL_DIFFERENTIATION	42	0.34723356	12425549	0.15231788	0.4863724	1.0	1284
GOBP_TYPE_I_INTERFERON_PRODUCTION	130	0.28251016	12418134	0.09130435	0.48762962	1.0	6124
GOBP_SYNAPSE_MATURATION	39	0.35033807	12416557	0.14255765	0.48748726	1.0	2647
GOBP_REGULATION_OF_VIRAL_LIFE_CYCLE	143	0.2778415	12413764	0.09030837	0.4876104	1.0	5383
GOBP_PHOSPHATIDYLCHOLINE_METABOLIC_PROCESS	61	0.3166228	12413718	0.13785557	0.48705095	1.0	4520
GOBP_REGULATION_OF_VASCULATURE_DEVELOPMENT	304	0.24951342	12405347	0.0325	0.4887184	1.0	4143
GOBP_HOMOTYPIC_CELL_CELL_ADHESION	84	0.29554197	12404513	0.123595506	0.48839283	1.0	5270
GOBP_GLYCOLIPID_BIOSYNTHETIC_PROCESS	68	0.31266212	12398938	0.1241535	0.48929012	1.0	3179
GOBP_REGULATION_OF_ACTOMYOSIN_STRUCTURE_ORGANIZATION	112	0.2884315	12396545	0.09619687	0.48931932	1.0	4792
GOBP_MATURATION_OF_SSU_RRNA_FROM_TRICISTRONIC_RRNA_TRANSCRIPT_SSU_RRNA_5_8S_RRNA_LSU_RRNA	33	0.35955173	12390509	0.16923077	0.49025697	1.0	2580
GOBP_REGULATION_OF_ALTERNATIVE_MRNA_SPLICING_VIA_SPLICEOSOME	56	0.32530984	12377403	0.13895217	0.49308515	1.0	2610
GOBP_PLASMA_LIPOPROTEIN_PARTICLE_ASSEMBLY	21	0.40727472	1236902	0.1735358	0.4947028	1.0	4896
GOBP_B_CELL_PROLIFERATION	112	0.28389886	12366434	0.09598214	0.49476835	1.0	2846
GOBP_NEURON_MIGRATION	207	0.26137242	12365065	0.08423326	0.49452624	1.0	4043
GOBP_ANTIGEN_PROCESSING_AND_PRESENTATION_OF_PEPTIDE_OR_POLYSACCHARIDE_ANTIGEN_VIA_MHC_CLASS_II	25	0.3856597	12362125	0.2081545	0.49474847	1.0	4262
GOBP_RESPONSE_TO_INTERLEUKIN_4	35	0.35897818	12362006	0.17142858	0.49421227	1.0	4681
GOBP_NUCLEOSIDE_CATABOLIC_PROCESS	20	0.41537014	12359616	0.1846473	0.4941848	1.0	5891
GOBP_RIBOSOMAL_SMALL_SUBUNIT_ASSEMBLY	20	0.4050859	12355388	0.18494624	0.49469742	1.0	3959
GOBP_PROTEIN_DEMETHYLATION	17	0.4197018	12354523	0.19239374	0.49434453	1.0	4312
GOBP_DECIDUALIZATION	25	0.38713005	12353642	0.20711297	0.49400035	1.0	1986
GOBP_CELLULAR_RESPONSE_TO_COPPER_ION	18	0.42256132	1235213	0.19247788	0.49381113	1.0	6748
GOBP_SNRNA_METABOLIC_PROCESS	50	0.32975402	12349411	0.12236287	0.49392408	1.0	3602
GOBP_NEGATIVE_REGULATION_OF_PROTEIN_BINDING	97	0.29162812	12348387	0.104700856	0.49363095	1.0	3778
GOBP_NEGATIVE_REGULATION_OF_RHO_PROTEIN_SIGNAL_TRANSDUCTION	25	0.38842797	12348349	0.18565401	0.49308193	1.0	4917
GOBP_PROTEIN_DEACYLATION	75	0.30130926	12344668	0.1330377	0.49343413	1.0	2713
GOBP_CELLULAR_COMPONENT_MAINTENANCE	85	0.29681236	1233663	0.13146552	0.49493992	1.0	5495
GOBP_NEUROMUSCULAR_SYNAPTIC_TRANSMISSION	33	0.3616666	12335962	0.1904762	0.494546	1.0	5151
GOBP_POSITIVE_REGULATION_OF_DNA_RECOMBINATION	70	0.30996025	12328491	0.15777777	0.4959638	1.0	4257
GOBP_TYPE_II_INTERFERON_MEDIATED_SIGNALING_PATHWAY	22	0.3928239	12327923	0.17695473	0.49559	1.0	4230
GOBP_REGULATION_OF_BICELLULAR_TIGHT_JUNCTION_ASSEMBLY	24	0.39381102	12326868	0.18322296	0.49530706	1.0	5930
GOBP_REGULATION_OF_LIPID_METABOLIC_PROCESS	383	0.2423329	12323538	0.050377835	0.49563026	1.0	3642
GOBP_RESPONSE_TO_INTERLEUKIN_17	26	0.38304627	12321486	0.18884121	0.49561617	1.0	3340
GOBP_VIRAL_LIFE_CYCLE	236	0.253989	12317247	0.049382716	0.49620458	1.0	5428
GOBP_LIPID_MODIFICATION	202	0.26028472	1231641	0.06403941	0.49584892	1.0	3173
GOBP_CELLULAR_RESPONSE_TO_TYPE_II_INTERFERON	112	0.28000435	12313207	0.0952381	0.49602816	1.0	4306
GOBP_CARDIAC_CONDUCTION	67	0.31078717	12312545	0.14065935	0.49563664	1.0	1557
GOBP_CARBOHYDRATE_HOMEOSTASIS	292	0.25054052	12310828	0.08064516	0.4955287	1.0	4500
GOBP_TISSUE_MIGRATION	329	0.24318708	12307428	0.037296038	0.49578664	1.0	4130
GOBP_MICROTUBULE_POLYMERIZATION_OR_DEPOLYMERIZATION	133	0.273466	12307069	0.1047836	0.4953339	1.0	5894
GOBP_NEGATIVE_REGULATION_OF_VIRAL_PROCESS	99	0.28734863	12305049	0.12249443	0.49531645	1.0	5260
GOBP_NEGATIVE_REGULATION_OF_PHOSPHATIDYLINOSITOL_3_KINASE_PROTEIN_KINASE_B_SIGNAL_TRANSDUCTION	57	0.32305676	12301797	0.15192744	0.4955894	1.0	3167
GOBP_FC_RECEPTOR_SIGNALING_PATHWAY	19	0.41608784	12298096	0.21691974	0.49600723	1.0	949
GOBP_POSITIVE_REGULATION_OF_NUCLEOTIDE_BIOSYNTHETIC_PROCESS	20	0.4126323	12297883	0.20123203	0.49549907	1.0	3731
GOBP_REGULATION_OF_VESICLE_FUSION	32	0.36079147	12290877	0.17324561	0.4967477	1.0	4576
GOBP_NEGATIVE_REGULATION_OF_CALCIUM_MEDIATED_SIGNALING	22	0.39731884	1228816	0.19957082	0.49685594	1.0	735
GOBP_POSITIVE_REGULATION_OF_TELOMERE_CAPPING	17	0.43407497	12286065	0.21017699	0.49685994	1.0	2806
GOBP_REGULATION_OF_INSULIN_SECRETION	217	0.25652364	12284771	0.072463766	0.49665105	1.0	2407
GOBP_REGULATION_OF_GLIOGENESIS	140	0.2714376	12268493	0.11312217	0.5003032	1.0	2965
GOBP_PYRIMIDINE_CONTAINING_COMPOUND_METABOLIC_PROCESS	63	0.31398094	12268149	0.1502146	0.4998289	1.0	5977
GOBP_STEM_CELL_PROLIFERATION	136	0.27298006	12267433	0.10185185	0.49945238	1.0	3743
GOBP_POSITIVE_REGULATION_OF_CANONICAL_WNT_SIGNALING_PATHWAY	108	0.2798874	12267272	0.09190372	0.4989349	1.0	4193
GOBP_REGULATION_OF_PROTEIN_LOCALIZATION_TO_ENDOSOME	15	0.43575838	12266082	0.1978022	0.49867356	1.0	4640
GOBP_AMMONIUM_ION_METABOLIC_PROCESS	26	0.38204542	12264736	0.2081448	0.49844277	1.0	5682
GOBP_REGULATION_OF_MAMMARY_GLAND_EPITHELIAL_CELL_PROLIFERATION	19	0.4185856	12263362	0.19750519	0.49820367	1.0	4684
GOBP_POSITIVE_REGULATION_OF_DNA_METABOLIC_PROCESS	315	0.24531937	12261083	0.07371008	0.4982514	1.0	4797
GOBP_PROTEIN_LOCALIZATION_TO_PLASMA_MEMBRANE	312	0.2464691	12259032	0.069977425	0.49824196	1.0	4289
GOBP_SYMPATHETIC_NERVOUS_SYSTEM_DEVELOPMENT	24	0.37972194	12257919	0.1901566	0.49798787	1.0	3659
GOBP_NAD_METABOLIC_PROCESS	37	0.34859934	12257364	0.1633987	0.49756032	1.0	4199
GOBP_WOUND_HEALING_SPREADING_OF_EPIDERMAL_CELLS	20	0.41043404	12248127	0.20212767	0.4993652	1.0	131
GOBP_NEGATIVE_REGULATION_OF_MITOTIC_CELL_CYCLE	237	0.25242817	12243897	0.07356322	0.49991208	1.0	3839
GOBP_POSITIVE_REGULATION_OF_PROTEIN_SUMOYLATION	15	0.44532892	122424	0.21041214	0.4997759	1.0	4101
GOBP_VISUAL_BEHAVIOR	81	0.2987754	12239888	0.123595506	0.4998657	1.0	2629
GOBP_NEPHRON_TUBULE_FORMATION	23	0.39391002	12238456	0.18736383	0.49970698	1.0	6651
GOBP_CELLULAR_RESPONSE_TO_STEROID_HORMONE_STIMULUS	179	0.26363152	12238134	0.09090909	0.4992461	1.0	3021
GOBP_MEMBRANE_LIPID_BIOSYNTHETIC_PROCESS	134	0.27618676	12238058	0.10375276	0.4987204	1.0	3296
GOBP_REGULATION_OF_FEEDING_BEHAVIOR	43	0.3399318	1223217	0.15336135	0.49969622	1.0	3441
GOBP_POSITIVE_REGULATION_OF_WNT_SIGNALING_PATHWAY	141	0.26928365	12231888	0.10151188	0.49922696	1.0	4193
GOBP_REGULATION_OF_PROTEIN_DEPHOSPHORYLATION	85	0.29854336	12230802	0.13026053	0.49896157	1.0	4200
GOBP_AMINE_TRANSPORT	133	0.27501068	1222508	0.12471132	0.49994126	1.0	3051
GOBP_REGULATION_OF_ACTIN_FILAMENT_LENGTH	165	0.26227617	12223892	0.08428246	0.49971724	1.0	2777
GOBP_REGULATION_OF_DEVELOPMENTAL_GROWTH	403	0.23839141	12222902	0.04411765	0.4994471	1.0	4348
GOBP_REGULATION_OF_TYPE_2_IMMUNE_RESPONSE	34	0.35313994	12217069	0.16736402	0.50040525	1.0	2685
GOBP_POSITIVE_REGULATION_OF_CHOLESTEROL_METABOLIC_PROCESS	22	0.39431995	12216274	0.20135747	0.50005877	1.0	5525
GOBP_TYPE_B_PANCREATIC_CELL_PROLIFERATION	39	0.34334022	12213523	0.17419355	0.5002076	1.0	1851
GOBP_DOUBLE_STRAND_BREAK_REPAIR	291	0.24543232	12212659	0.05854801	0.49989438	1.0	6222
GOBP_NEURON_REMODELING	19	0.408577	12212621	0.18859649	0.4993692	1.0	4859
GOBP_NEGATIVE_REGULATION_OF_BONE_MINERALIZATION	19	0.40922752	12210234	0.18568233	0.49946067	1.0	6046
GOBP_MITOTIC_METAPHASE_CHROMOSOME_ALIGNMENT	54	0.31717253	122057	0.14470842	0.5000255	1.0	5417
GOBP_ATTACHMENT_OF_SPINDLE_MICROTUBULES_TO_KINETOCHORE	46	0.3321599	12203065	0.15822785	0.5001858	1.0	3821
GOBP_RESPONSE_TO_ZINC_ION	38	0.3459524	12201653	0.19148937	0.5000374	1.0	5885
GOBP_NEGATIVE_REGULATION_OF_ENDOCYTOSIS	72	0.30165017	12198683	0.13863637	0.5002679	1.0	2282
GOBP_MITOCHONDRIAL_DNA_METABOLIC_PROCESS	26	0.37589487	12196566	0.20386267	0.50030315	1.0	5979
GOBP_RESPONSE_TO_HYDROGEN_PEROXIDE	92	0.29106152	1219402	0.10909091	0.5004852	1.0	2860
GOBP_REGULATION_OF_DNA_RECOMBINATION	132	0.2760365	12193366	0.10816777	0.5001196	1.0	5828
GOBP_DENDRITE_MORPHOGENESIS	190	0.25738877	12190021	0.07488987	0.5005062	1.0	4261
GOBP_NEGATIVE_REGULATION_OF_DNA_BIOSYNTHETIC_PROCESS	41	0.34096134	1218724	0.18061674	0.50073117	1.0	2519
GOBP_SEROTONIN_SECRETION	18	0.41650516	12185576	0.18723404	0.50066954	1.0	2930
GOBP_POSITIVE_REGULATION_OF_BEHAVIOR	41	0.3409608	1218179	0.16414687	0.5011482	1.0	1678
GOBP_SOMATIC_STEM_CELL_DIVISION	15	0.4356642	12178556	0.20823799	0.5014222	1.0	3204
GOBP_POSITIVE_REGULATION_OF_CANONICAL_NF_KAPPAB_SIGNAL_TRANSDUCTION	132	0.26956382	12177718	0.08791209	0.50108594	1.0	5198
GOBP_ADENYLATE_CYCLASE_ACTIVATING_G_PROTEIN_COUPLED_RECEPTOR_SIGNALING_PATHWAY	160	0.26367193	12177467	0.09190372	0.5006173	1.0	3836
GOBP_ANTIGEN_PROCESSING_AND_PRESENTATION_OF_PEPTIDE_ANTIGEN	68	0.3018018	12175528	0.15521064	0.500553	1.0	4367
GOBP_PODOSOME_ASSEMBLY	23	0.38619006	12165318	0.19750519	0.5027367	1.0	6512
GOBP_NEGATIVE_REGULATION_OF_FAT_CELL_DIFFERENTIATION	60	0.31722263	12160273	0.14345992	0.5035292	1.0	5161
GOBP_REGULATION_OF_TELOMERE_MAINTENANCE_VIA_TELOMERE_LENGTHENING	59	0.3114218	12159802	0.13777778	0.50309664	1.0	4003
GOBP_ESTABLISHMENT_OR_MAINTENANCE_OF_CELL_POLARITY	232	0.25423583	12158587	0.06235012	0.50292385	1.0	3157
GOBP_APOPTOTIC_MITOCHONDRIAL_CHANGES	117	0.27716395	12156683	0.12719299	0.5028818	1.0	3350
GOBP_NEGATIVE_REGULATION_OF_AXON_EXTENSION_INVOLVED_IN_AXON_GUIDANCE	27	0.3762526	12154683	0.2043956	0.5028637	1.0	3510
GOBP_RESPONSE_TO_TYPE_II_INTERFERON	140	0.2678796	12151418	0.08928572	0.5031999	1.0	2487
GOBP_N_TERMINAL_PROTEIN_AMINO_ACID_ACETYLATION	16	0.42632195	12150977	0.19956616	0.502773	1.0	4801
GOBP_ESTABLISHMENT_OF_PLANAR_POLARITY_OF_EMBRYONIC_EPITHELIUM	18	0.4175351	12150548	0.20869565	0.5023452	1.0	4946
GOBP_DNA_MODIFICATION	81	0.29961354	12146604	0.15638767	0.502862	1.0	4090
GOBP_LIPID_HOMEOSTASIS	181	0.25849897	12142853	0.09090909	0.50334066	1.0	5369
GOBP_REGULATION_OF_VIRAL_GENOME_REPLICATION	83	0.295695	12136933	0.1496437	0.50431126	1.0	5642
GOBP_REGULATION_OF_EPIDERMAL_GROWTH_FACTOR_ACTIVATED_RECEPTOR_ACTIVITY	22	0.39095047	12136189	0.20444444	0.5039661	1.0	6257
GOBP_UNSATURATED_FATTY_ACID_BIOSYNTHETIC_PROCESS	42	0.34042332	12131165	0.17926566	0.5047426	1.0	3434
GOBP_REGULATION_OF_POSTSYNAPTIC_MEMBRANE_NEUROTRANSMITTER_RECEPTOR_LEVELS	133	0.2689259	12125244	0.111358576	0.5057069	1.0	3824
GOBP_INTERFERON_ALPHA_PRODUCTION	35	0.34618327	1212323	0.17409766	0.50568074	1.0	6669
GOBP_TRNA_MODIFICATION	84	0.2921533	12118535	0.13926941	0.5063928	1.0	2111
GOBP_REGULATION_OF_SYNAPSE_STRUCTURE_OR_ACTIVITY	314	0.24456336	12115729	0.0369515	0.50658613	1.0	2647
GOBP_NEGATIVE_REGULATION_OF_PROTEIN_LOCALIZATION_TO_MEMBRANE	37	0.34244794	12114389	0.1780822	0.5064031	1.0	3687
GOBP_POSITIVE_REGULATION_OF_PEPTIDE_SECRETION	151	0.26577863	12113091	0.125	0.5062627	1.0	2070
GOBP_PHOSPHOLIPID_DEPHOSPHORYLATION	40	0.34121987	12112607	0.17745303	0.50584495	1.0	6210
GOBP_PORE_COMPLEX_ASSEMBLY	21	0.40430105	12112526	0.22435898	0.5053452	1.0	3956
GOBP_HINDLIMB_MORPHOGENESIS	48	0.3267015	12108423	0.17730497	0.50585985	1.0	5940
GOBP_GROWTH_HORMONE_SECRETION	22	0.3886729	12104781	0.21258135	0.506265	1.0	560
GOBP_POST_FERTILIZATION_EPIGENETIC_REGULATION_OF_GENE_EXPRESSION	22	0.39567223	12103775	0.21212122	0.5059931	1.0	5546
GOBP_POSITIVE_REGULATION_OF_VIRAL_PROCESS	65	0.3098909	1210021	0.16404495	0.50635654	1.0	448
GOBP_REGULATION_OF_GTP_BINDING	21	0.40471742	12100059	0.20292887	0.50586957	1.0	4021
GOBP_REGULATION_OF_SYNAPTIC_VESICLE_CYCLE	17	0.41724017	12099171	0.2231405	0.50559163	1.0	3094
GOBP_REGULATION_OF_RELEASE_OF_CYTOCHROME_C_FROM_MITOCHONDRIA	50	0.3249148	12095239	0.16923077	0.50609744	1.0	3274
GOBP_CELLULAR_RESPONSE_TO_LEPTIN_STIMULUS	16	0.42261693	12091051	0.22614108	0.50669605	1.0	6357
GOBP_STEROL_METABOLIC_PROCESS	155	0.26680285	12086861	0.11659193	0.5073358	1.0	4902
GOBP_FOREBRAIN_CELL_MIGRATION	71	0.30405283	12085972	0.14196242	0.50705296	1.0	3786
GOBP_C21_STEROID_HORMONE_METABOLIC_PROCESS	42	0.33292273	12085049	0.19205298	0.5067792	1.0	3314
GOBP_REGULATION_OF_PROTEASOMAL_UBIQUITIN_DEPENDENT_PROTEIN_CATABOLIC_PROCESS	137	0.27170956	12084069	0.10526316	0.5064832	1.0	5210
GOBP_MORPHOGENESIS_OF_AN_EPITHELIAL_BUD	18	0.41336906	12080712	0.2153518	0.5067969	1.0	4589
GOBP_ESTABLISHMENT_OF_MITOCHONDRION_LOCALIZATION_MICROTUBULE_MEDIATED	25	0.38466114	12079914	0.21294363	0.50650305	1.0	1164
GOBP_REGULATION_OF_RENAL_SYSTEM_PROCESS	23	0.390262	1207692	0.20261438	0.50674623	1.0	3571
GOBP_INTRACELLULAR_RECEPTOR_SIGNALING_PATHWAY	325	0.2382022	12073561	0.06413302	0.5070712	1.0	3199
GOBP_AXONAL_FASCICULATION	24	0.38144898	12070282	0.20950323	0.50748837	1.0	5328
GOBP_REGULATION_OF_POSTSYNAPTIC_NEUROTRANSMITTER_RECEPTOR_INTERNALIZATION	28	0.36775017	12069503	0.19172113	0.50714016	1.0	3718
GOBP_REGULATION_OF_LIPOPROTEIN_METABOLIC_PROCESS	19	0.40305457	12068493	0.21231422	0.5068975	1.0	4520
GOBP_POSITIVE_REGULATION_OF_HORMONE_SECRETION	189	0.25777078	12065787	0.08803612	0.5070599	1.0	2359
GOBP_CENTROMERE_COMPLEX_ASSEMBLY	27	0.36751673	12061487	0.21721311	0.5076204	1.0	4540
GOBP_REGULATION_OF_NATURAL_KILLER_CELL_DIFFERENTIATION	19	0.40687984	12060807	0.22245763	0.50728416	1.0	2033
GOBP_PHOSPHATE_ION_TRANSPORT	28	0.37001967	12059742	0.19126819	0.50703394	1.0	5821
GOBP_POSITIVE_REGULATION_OF_SUBSTRATE_ADHESION_DEPENDENT_CELL_SPREADING	41	0.33345714	12053719	0.17184265	0.5080622	1.0	4368
GOBP_ANATOMICAL_STRUCTURE_REGRESSION	19	0.40482306	12049389	0.21694215	0.50873965	1.0	3999
GOBP_POSITIVE_REGULATION_OF_EMBRYONIC_DEVELOPMENT	24	0.38198385	12043333	0.21086957	0.5098234	1.0	2848
GOBP_APOPTOTIC_PROCESS_INVOLVED_IN_DEVELOPMENT	45	0.3313776	12041864	0.21086957	0.5096747	1.0	3485
GOBP_VENTRICULAR_SYSTEM_DEVELOPMENT	38	0.34054	12041141	0.20879121	0.5093763	1.0	3722
GOBP_NEGATIVE_REGULATION_OF_CELLULAR_RESPONSE_TO_HYPOXIA	17	0.42101675	12039169	0.24070022	0.5094237	1.0	3417
GOBP_ENDOPLASMIC_RETICULUM_TO_GOLGI_VESICLE_MEDIATED_TRANSPORT	122	0.27163488	12038101	0.11633109	0.5091633	1.0	5197
GOBP_NEGATIVE_REGULATION_OF_MYELOID_LEUKOCYTE_DIFFERENTIATION	60	0.30769148	12032574	0.16666667	0.5100643	1.0	4806
GOBP_NEGATIVE_REGULATION_OF_LIPID_TRANSPORT	35	0.34977183	12032014	0.18393235	0.50970006	1.0	4900
GOBP_REGULATION_OF_CELLULAR_RESPONSE_TO_GROWTH_FACTOR_STIMULUS	319	0.24004647	12030953	0.06067961	0.5094503	1.0	4175
GOBP_REGULATION_OF_LYMPHOCYTE_MIGRATION	66	0.30176684	12024357	0.17062636	0.51068026	1.0	5169
GOBP_POSITIVE_REGULATION_OF_SMAD_PROTEIN_SIGNAL_TRANSDUCTION	27	0.36117107	12024043	0.21006565	0.51024747	1.0	4709
GOBP_POSITIVE_REGULATION_OF_PROTEIN_SECRETION	182	0.25487652	12022698	0.1092233	0.5101185	1.0	6199
GOBP_VENTRICULAR_SEPTUM_DEVELOPMENT	82	0.29300174	12017231	0.14772727	0.5110904	1.0	3999
GOBP_BLOOD_VESSEL_ENDOTHELIAL_CELL_MIGRATION	124	0.27329153	12015897	0.13679245	0.5108939	1.0	4449
GOBP_EXECUTION_PHASE_OF_APOPTOSIS	75	0.30299756	12006774	0.16441442	0.5127575	1.0	4863
GOBP_POSITIVE_REGULATION_OF_MUSCLE_HYPERTROPHY	45	0.32827625	12004514	0.20132743	0.5128917	1.0	4667
GOBP_PROTEIN_FOLDING	167	0.2594068	12001511	0.11374407	0.51311064	1.0	4668
GOBP_TRANSEPITHELIAL_TRANSPORT	34	0.34897712	12000551	0.19008264	0.512813	1.0	3317
GOBP_NEURAL_PRECURSOR_CELL_PROLIFERATION	224	0.25125253	12000154	0.08944954	0.5123991	1.0	4127
GOBP_FILOPODIUM_ASSEMBLY	74	0.300533	11997217	0.15638767	0.5126516	1.0	2498
GOBP_ESTABLISHMENT_OF_BLOOD_BRAIN_BARRIER	18	0.40762478	11995332	0.234375	0.5126554	1.0	5634
GOBP_INSULIN_SECRETION	258	0.24339712	11995326	0.07804878	0.51215076	1.0	2609
GOBP_FOREBRAIN_DEVELOPMENT	417	0.2336019	11993684	0.04379562	0.5120458	1.0	4127
GOBP_RNA_5_END_PROCESSING	19	0.4111962	11993606	0.26185566	0.511562	1.0	5034
GOBP_L_GLUTAMATE_TRANSMEMBRANE_TRANSPORT	28	0.3627519	1199092	0.21841542	0.51177305	1.0	7647
GOBP_NUCLEAR_TRANSCRIBED_MRNA_CATABOLIC_PROCESS_EXONUCLEOLYTIC	16	0.41254744	11990105	0.22546972	0.5114536	1.0	4813
GOBP_RESPONSE_TO_OXYGEN_LEVELS	292	0.2397205	11989049	0.08126411	0.5112506	1.0	4863
GOBP_REGULATION_OF_NEUROTROPHIN_TRK_RECEPTOR_SIGNALING_PATHWAY	17	0.42164546	11982214	0.23717949	0.51256746	1.0	2687
GOBP_REGULATION_OF_ENDOCYTOSIS	335	0.23885438	11982191	0.058962263	0.51207095	1.0	2498
GOBP_PROTEIN_LOCALIZATION_TO_EXTRACELLULAR_REGION	428	0.23071887	11981542	0.046116505	0.5117464	1.0	5170
GOBP_NEGATIVE_REGULATION_OF_SYNAPTIC_TRANSMISSION	73	0.29762775	11980091	0.15348837	0.5116885	1.0	3745
GOBP_POSITIVE_REGULATION_OF_ESTABLISHMENT_OF_PROTEIN_LOCALIZATION	353	0.23638156	11979655	0.072164945	0.5112929	1.0	4709
GOBP_REGULATION_OF_CHROMOSOME_SEGREGATION	130	0.27037132	11973132	0.1356674	0.51247597	1.0	4919
GOBP_RESPONSE_TO_ARSENIC_CONTAINING_SUBSTANCE	26	0.37100664	11960654	0.2239819	0.51527345	1.0	6131
GOBP_REGULATION_OF_T_CELL_ACTIVATION	405	0.23315744	11957356	0.06352941	0.51564854	1.0	4863
GOBP_POLYSACCHARIDE_CATABOLIC_PROCESS	30	0.3546416	11954545	0.21971253	0.51591814	1.0	2075
GOBP_REGULATION_OF_CELL_PROJECTION_ASSEMBLY	212	0.25078034	11950144	0.10747664	0.5166303	1.0	2886
GOBP_LONG_CHAIN_FATTY_ACID_IMPORT_INTO_CELL	18	0.41236845	11948621	0.22338204	0.51647806	1.0	7060
GOBP_NEGATIVE_REGULATION_OF_MYOTUBE_DIFFERENTIATION	17	0.40399498	11942817	0.24291497	0.51753753	1.0	1330
GOBP_REGULATION_OF_PLASMA_LIPOPROTEIN_PARTICLE_LEVELS	69	0.29709208	11942703	0.19070904	0.5170589	1.0	5329
GOBP_ESTABLISHMENT_OF_ORGANELLE_LOCALIZATION	482	0.22804588	11932528	0.033898305	0.5191845	1.0	5135
GOBP_COPULATION	22	0.38249254	11932005	0.24273859	0.51882756	1.0	4732
GOBP_POTASSIUM_ION_HOMEOSTASIS	34	0.34406614	11929574	0.18777293	0.51899236	1.0	5394
GOBP_CELL_DIFFERENTIATION_IN_HINDBRAIN	31	0.35916555	11928262	0.21822034	0.51884025	1.0	5374
GOBP_CELL_MIGRATION_INVOLVED_IN_SPROUTING_ANGIOGENESIS	54	0.31767827	11927955	0.18485524	0.51840925	1.0	4702
GOBP_AMIDE_TRANSPORT	426	0.22941434	11917168	0.06053269	0.5208314	1.0	4402
GOBP_NEGATIVE_REGULATION_OF_TRANSMEMBRANE_RECEPTOR_PROTEIN_SERINE_THREONINE_KINASE_SIGNALING_PATHWAY	147	0.26105157	11915635	0.12793177	0.52073413	1.0	3261
GOBP_POSITIVE_REGULATION_OF_CHEMOKINE_PRODUCTION	85	0.2866419	11915439	0.16043957	0.5202967	1.0	3745
GOBP_ORGANISM_EMERGENCE_FROM_PROTECTIVE_STRUCTURE	38	0.337894	1190787	0.21158129	0.5219981	1.0	4660
GOBP_POSITIVE_REGULATION_OF_STEROID_HORMONE_SECRETION	16	0.42161477	11897901	0.24058577	0.52411795	1.0	3584
GOBP_REGULATION_OF_BINDING	394	0.23381323	11895188	0.06334842	0.5243305	1.0	4702
GOBP_RRNA_MODIFICATION	29	0.3528105	11894348	0.20712695	0.5240375	1.0	4632
GOBP_REGULATION_OF_STEROID_BIOSYNTHETIC_PROCESS	92	0.28163326	11894284	0.16452992	0.5235456	1.0	1607
GOBP_NEGATIVE_REGULATION_OF_CELL_DEVELOPMENT	317	0.23550062	11894194	0.07603686	0.5230706	1.0	4863
GOBP_MUSCLE_HYPERTROPHY	121	0.267311	11890646	0.14578588	0.5235178	1.0	4667
GOBP_NEURAL_TUBE_FORMATION	132	0.26687306	11884959	0.13501143	0.5245898	1.0	3687
GOBP_REGULATION_OF_PROTEIN_BINDING	223	0.24550448	11884534	0.09976798	0.52421284	1.0	3249
GOBP_POSITIVE_REGULATION_OF_PROTEIN_CATABOLIC_PROCESS	205	0.2525089	11883796	0.10823529	0.5238932	1.0	5092
GOBP_POSITIVE_REGULATION_OF_LEUKOCYTE_PROLIFERATION	194	0.2511327	1188184	0.10375276	0.52393913	1.0	2194
GOBP_MIDDLE_EAR_MORPHOGENESIS	26	0.37510443	11881402	0.23542117	0.5235559	1.0	4907
GOBP_PROTEIN_AUTOPROCESSING	26	0.37169388	11880994	0.22532189	0.5231629	1.0	5328
GOBP_PYRIDINE_CONTAINING_COMPOUND_METABOLIC_PROCESS	90	0.2823813	11880823	0.17211328	0.52271616	1.0	4365
GOBP_L_AMINO_ACID_TRANSPORT	87	0.28566366	11879005	0.17218544	0.52265775	1.0	5956
GOBP_REGULATION_OF_LAMELLIPODIUM_ASSEMBLY	41	0.33513516	11878431	0.20567375	0.5223098	1.0	1380
GOBP_DNA_STRAND_ELONGATION	36	0.3427231	1187681	0.1875	0.52223104	1.0	7036
GOBP_NEGATIVE_REGULATION_OF_APOPTOTIC_SIGNALING_PATHWAY	247	0.24606688	11875904	0.11086474	0.5219923	1.0	3754
GOBP_RESPONSE_TO_TYPE_I_INTERFERON	72	0.29183155	11873409	0.17634408	0.52220035	1.0	4364
GOBP_NUCLEOLUS_ORGANIZATION	17	0.41141328	11873188	0.25527427	0.5217725	1.0	3228
GOBP_3_UTR_MEDIATED_MRNA_DESTABILIZATION	17	0.41278848	1187115	0.21370968	0.52187717	1.0	4313
GOBP_POSITIVE_REGULATION_OF_SODIUM_ION_TRANSPORT	44	0.32935774	1186595	0.22708334	0.5227093	1.0	5691
GOBP_MOTOR_NEURON_MIGRATION	15	0.43236572	11865283	0.25265393	0.5223829	1.0	3382
GOBP_PROTEIN_NITROSYLATION	15	0.42830572	11862252	0.24744377	0.5227231	1.0	4031
GOBP_CHOLESTEROL_STORAGE	29	0.35959232	1186023	0.217119	0.5227614	1.0	1029
GOBP_POST_TRANSLATIONAL_PROTEIN_TARGETING_TO_ENDOPLASMIC_RETICULUM_MEMBRANE	19	0.40285423	11858598	0.24380165	0.522656	1.0	3217
GOBP_POSITIVE_REGULATION_OF_CELL_SUBSTRATE_JUNCTION_ORGANIZATION	35	0.34055722	11857417	0.21040724	0.5224769	1.0	3579
GOBP_NEUTRAL_AMINO_ACID_TRANSPORT	53	0.3045885	11857107	0.19313304	0.5220676	1.0	5241
GOBP_GLIAL_CELL_PROLIFERATION	79	0.29046455	11855986	0.17539863	0.5218851	1.0	3538
GOBP_MAMMARY_GLAND_EPITHELIAL_CELL_PROLIFERATION	32	0.35444283	11854167	0.20524018	0.5218395	1.0	4684
GOBP_MORPHOGENESIS_OF_AN_EPITHELIAL_SHEET	62	0.30362234	11853098	0.21689498	0.521641	1.0	2751
GOBP_SYNAPTIC_TRANSMISSION_CHOLINERGIC	32	0.35165897	11849393	0.23185484	0.522109	1.0	2639
GOBP_INTRACELLULAR_GLUCOSE_HOMEOSTASIS	170	0.25556743	11847032	0.1330377	0.52224463	1.0	5166
GOBP_REGULATION_OF_HORMONE_SECRETION	330	0.23501723	11843798	0.06278027	0.52260786	1.0	4357
GOBP_REGULATED_EXOCYTOSIS	262	0.24095292	1184174	0.0974478	0.5226467	1.0	3920
GOBP_REGULATION_OF_ESTABLISHMENT_OF_CELL_POLARITY	22	0.3847101	11836642	0.23503326	0.5234534	1.0	2855
GOBP_POSITIVE_REGULATION_OF_GLUCOSE_METABOLIC_PROCESS	54	0.3087298	11830616	0.19594595	0.5245437	1.0	2886
GOBP_POSITIVE_REGULATION_OF_MEMBRANE_DEPOLARIZATION	16	0.41316947	11826147	0.25416666	0.5253127	1.0	4066
GOBP_REGULATION_OF_CELLULAR_SENESCENCE	47	0.3186719	11825655	0.21017699	0.52494305	1.0	5632
GOBP_RAS_PROTEIN_SIGNAL_TRANSDUCTION	338	0.23607288	11821101	0.0900474	0.5256218	1.0	3604
GOBP_REGULATION_OF_ENDOCYTIC_RECYCLING	22	0.37784186	1182057	0.22814499	0.52527344	1.0	3151
GOBP_CRANIAL_NERVE_DEVELOPMENT	57	0.30186027	11813097	0.19589977	0.5268426	1.0	5590
GOBP_NEGATIVE_REGULATION_OF_VASCULAR_PERMEABILITY	20	0.38435975	11809605	0.2246696	0.5272784	1.0	6306
GOBP_RELAXATION_OF_CARDIAC_MUSCLE	16	0.41947153	11805551	0.23221758	0.52789104	1.0	5426
GOBP_CELLULAR_OXIDANT_DETOXIFICATION	30	0.34928083	11804099	0.22421524	0.52782035	1.0	6656
GOBP_POSITIVE_REGULATION_OF_CD4_POSITIVE_ALPHA_BETA_T_CELL_ACTIVATION	45	0.3186324	11801128	0.22345133	0.52816814	1.0	6128
GOBP_ACTIN_FILAMENT_ORGANIZATION	465	0.2278554	11799288	0.052238807	0.5281624	1.0	3145
GOBP_REGULATION_OF_TRANSMEMBRANE_RECEPTOR_PROTEIN_SERINE_THREONINE_KINASE_SIGNALING_PATHWAY	259	0.24179462	11795306	0.07960199	0.52873856	1.0	3261
GOBP_ALPHA_BETA_T_CELL_LINEAGE_COMMITMENT	22	0.37887338	11794449	0.20661157	0.5284977	1.0	884
GOBP_REGULATION_OF_T_CELL_MIGRATION	51	0.31639478	11793917	0.19821826	0.5281682	1.0	4701
GOBP_NCRNA_TRANSCRIPTION	137	0.26446295	11789875	0.124423966	0.52880466	1.0	4101
GOBP_REGULATION_OF_VOLTAGE_GATED_CALCIUM_CHANNEL_ACTIVITY	43	0.32880557	11789125	0.20779221	0.528541	1.0	5590
GOBP_REGULATION_OF_SUPRAMOLECULAR_FIBER_ORGANIZATION	386	0.2306181	11787673	0.08029197	0.52844024	1.0	4792
GOBP_PHOSPHATIDYLCHOLINE_BIOSYNTHETIC_PROCESS	20	0.40064988	1178211	0.2457265	0.52940863	1.0	4520
GOBP_REGULATION_OF_CELLULAR_KETONE_METABOLIC_PROCESS	165	0.25591046	11781493	0.13015184	0.5290711	1.0	3555
GOBP_BONE_MINERALIZATION	136	0.26575643	11777511	0.13004485	0.52961993	1.0	5408
GOBP_RESPONSE_TO_LIGHT_STIMULUS	326	0.23388436	11775875	0.09490741	0.5295688	1.0	2931
GOBP_NOTCH_SIGNALING_PATHWAY	184	0.25154907	11773534	0.12771085	0.529712	1.0	3744
GOBP_POSITIVE_REGULATION_OF_OSTEOCLAST_DIFFERENTIATION	38	0.32698676	11770729	0.20645161	0.5299341	1.0	4944
GOBP_POSITIVE_REGULATION_OF_CYSTEINE_TYPE_ENDOPEPTIDASE_ACTIVITY	145	0.25870723	11769254	0.15625	0.5298197	1.0	4577
GOBP_POSITIVE_REGULATION_OF_STEROID_METABOLIC_PROCESS	39	0.33223101	11766764	0.22172949	0.5299464	1.0	5525
GOBP_PROTEIN_PEPTIDYL_PROLYL_ISOMERIZATION	23	0.3642188	11754082	0.23809524	0.5328249	1.0	1527
GOBP_POSITIVE_REGULATION_OF_EPITHELIAL_CELL_MIGRATION	161	0.2536888	11748621	0.11486486	0.53377485	1.0	4702
GOBP_LYTIC_VACUOLE_ORGANIZATION	98	0.2755468	11747538	0.16086957	0.53360003	1.0	4657
GOBP_REGULATION_OF_LIPOPROTEIN_PARTICLE_CLEARANCE	22	0.37726405	11744878	0.23809524	0.5337842	1.0	5885
GOBP_VENTRICULAR_CARDIAC_MUSCLE_TISSUE_MORPHOGENESIS	56	0.3108899	11742843	0.19634703	0.5338587	1.0	4166
GOBP_CARDIAC_VENTRICLE_DEVELOPMENT	146	0.25652885	11740062	0.15222482	0.53414005	1.0	4166
GOBP_CELLULAR_KETONE_METABOLIC_PROCESS	246	0.24139304	11739739	0.101995565	0.5337417	1.0	3566
GOBP_ORGANELLE_INHERITANCE	15	0.41036996	11738979	0.26326963	0.5334748	1.0	4795
GOBP_NATURAL_KILLER_CELL_DIFFERENTIATION	35	0.3413124	11738279	0.23370786	0.5331934	1.0	4656
GOBP_POSITIVE_CHEMOTAXIS	44	0.31755304	11736352	0.21822034	0.5332441	1.0	1446
GOBP_FATTY_ACID_BIOSYNTHETIC_PROCESS	158	0.2554001	11735231	0.13616072	0.5330682	1.0	3628
GOBP_ORGANIC_HYDROXY_COMPOUND_TRANSPORT	313	0.23585881	11733508	0.085450344	0.5330401	1.0	4732
GOBP_LONG_TERM_SYNAPTIC_DEPRESSION	39	0.33671847	1172558	0.22222222	0.53467965	1.0	5106
GOBP_RECEPTOR_INTERNALIZATION	150	0.25575197	11725401	0.14383562	0.5342404	1.0	2369
GOBP_VIRAL_BUDDING	18	0.3982391	11724632	0.23225807	0.5339643	1.0	356
GOBP_MAINTENANCE_OF_CELL_NUMBER	214	0.24763195	11718658	0.1438515	0.5350358	1.0	5324
GOBP_ANTIGEN_PROCESSING_AND_PRESENTATION_OF_EXOGENOUS_PEPTIDE_ANTIGEN_VIA_MHC_CLASS_II	19	0.39516002	11712288	0.25910065	0.5363023	1.0	716
GOBP_TELENCEPHALON_GLIAL_CELL_MIGRATION	28	0.34852946	11711397	0.21971253	0.53602344	1.0	2011
GOBP_REGULATION_OF_CANONICAL_WNT_SIGNALING_PATHWAY	249	0.24241416	11710191	0.11981567	0.53588325	1.0	4996
GOBP_RESPONSE_TO_PEPTIDE	455	0.22419	117094	0.0703125	0.5356041	1.0	5440
GOBP_REGULATION_OF_LEUKOCYTE_PROLIFERATION	305	0.23333256	11704232	0.11192214	0.53653836	1.0	2435
GOBP_REGULATION_OF_GLYCOGEN_METABOLIC_PROCESS	40	0.32908368	11704177	0.23413567	0.53607625	1.0	851
GOBP_POSITIVE_REGULATION_OF_CILIUM_ASSEMBLY	31	0.34712696	11698004	0.23234624	0.53725123	1.0	2778
GOBP_POSITIVE_REGULATION_OF_FILOPODIUM_ASSEMBLY	35	0.33832723	11695213	0.23788546	0.53756946	1.0	4709
GOBP_PROTEIN_LOCALIZATION_TO_NUCLEOLUS	17	0.39745072	11693718	0.2531915	0.5374907	1.0	6325
GOBP_POSITIVE_REGULATION_OF_PROTEIN_LOCALIZATION_TO_MEMBRANE	114	0.27241796	11690879	0.16381419	0.53777295	1.0	3145
GOBP_CELLULAR_RESPONSE_TO_PH	24	0.36657026	11690543	0.24161074	0.53740567	1.0	1593
GOBP_VESICLE_TARGETING_TO_FROM_OR_WITHIN_GOLGI	29	0.35493043	11683707	0.23728813	0.53886795	1.0	5053
GOBP_REGULATION_OF_CELL_SUBSTRATE_JUNCTION_ORGANIZATION	69	0.2905017	11682907	0.18847007	0.5386124	1.0	6775
GOBP_MITOCHONDRIAL_FUSION	33	0.3401938	11677812	0.24329896	0.5394625	1.0	2749
GOBP_NEGATIVE_REGULATION_OF_INTRACELLULAR_TRANSPORT	68	0.2913731	11677448	0.1969697	0.53907526	1.0	3321
GOBP_TUBE_FORMATION	181	0.25334746	11677364	0.12780268	0.53861517	1.0	5177
GOBP_CORTICOSTEROID_HORMONE_SECRETION	23	0.36910877	11669074	0.2334004	0.5403699	1.0	3584
GOBP_PROTEIN_DEPOLYMERIZATION	129	0.2643014	11658999	0.15400843	0.54258984	1.0	2759
GOBP_AMYLOID_PRECURSOR_PROTEIN_CATABOLIC_PROCESS	60	0.30221665	11658705	0.19739696	0.54220456	1.0	5160
GOBP_REGULATION_OF_P38MAPK_CASCADE	43	0.32182205	11656686	0.20614035	0.5422299	1.0	4640
GOBP_POSITIVE_REGULATION_OF_TRANSCRIPTION_BY_RNA_POLYMERASE_I	33	0.33794096	11656463	0.23991507	0.54182214	1.0	2961
GOBP_REGULATION_OF_SYNAPTIC_VESICLE_ENDOCYTOSIS	28	0.35171768	11656162	0.23094688	0.5414376	1.0	2453
GOBP_PROTEIN_INSERTION_INTO_ER_MEMBRANE	27	0.3614002	11654613	0.21218488	0.5413885	1.0	4541
GOBP_RRNA_TRANSCRIPTION	36	0.3425899	11648082	0.2393736	0.54272974	1.0	2015
GOBP_GAS_TRANSPORT	18	0.38996887	11643152	0.25732216	0.5436322	1.0	5634
GOBP_NEURON_PROJECTION_ORGANIZATION	116	0.27101797	11635523	0.17299578	0.54510117	1.0	6132
GOBP_NEGATIVE_REGULATION_OF_EXOCYTOSIS	37	0.32938853	11634423	0.22494432	0.54493535	1.0	4702
GOBP_NEGATIVE_REGULATION_OF_GTPASE_ACTIVITY	31	0.3492362	11632435	0.23160173	0.5449845	1.0	6791
GOBP_NEURON_APOPTOTIC_PROCESS	360	0.2294453	11630049	0.09862386	0.54511285	1.0	3571
GOBP_DNA_REPLICATION	273	0.23778543	11625524	0.11415525	0.54579043	1.0	5658
GOBP_DNA_DAMAGE_RESPONSE_SIGNAL_TRANSDUCTION_BY_P53_CLASS_MEDIATOR	68	0.29034427	11624291	0.21700224	0.54562587	1.0	4376
GOBP_POSTSYNAPSE_ORGANIZATION	250	0.23923138	11622885	0.11528822	0.5455379	1.0	2629
GOBP_POSITIVE_REGULATION_OF_RUFFLE_ASSEMBLY	15	0.41857645	11620457	0.28481013	0.54571635	1.0	4102
GOBP_KERATINOCYTE_MIGRATION	21	0.38281015	11619442	0.2454955	0.545518	1.0	508
GOBP_REGULATION_OF_DENDRITE_EXTENSION	33	0.34036514	11616209	0.2410148	0.54598194	1.0	4175
GOBP_REGULATION_OF_MONONUCLEAR_CELL_MIGRATION	127	0.26182434	11615694	0.17201835	0.5456346	1.0	2886
GOBP_ORGANELLE_FISSION	491	0.22192585	11612325	0.088992976	0.5460518	1.0	5162
GOBP_T_CELL_DIFFERENTIATION_IN_THYMUS	106	0.26979735	11609917	0.17342342	0.5462745	1.0	4806
GOBP_NEGATIVE_REGULATION_OF_PROTEIN_LOCALIZATION_TO_CELL_PERIPHERY	30	0.35290447	11608922	0.23251028	0.54606354	1.0	3687
GOBP_REGULATION_OF_NEURON_APOPTOTIC_PROCESS	308	0.23354498	11606266	0.1092233	0.54637086	1.0	3571
GOBP_CARDIAC_CHAMBER_DEVELOPMENT	193	0.24710383	11605299	0.15268818	0.54616886	1.0	5124
GOBP_POSITIVE_REGULATION_OF_G_PROTEIN_COUPLED_RECEPTOR_SIGNALING_PATHWAY	32	0.34166738	11602489	0.25	0.54646534	1.0	6844
GOBP_NEGATIVE_REGULATION_OF_DNA_REPLICATION	22	0.36801597	11601548	0.26501036	0.5462213	1.0	2291
GOBP_OLIGODENDROCYTE_DIFFERENTIATION	119	0.25873643	11596322	0.15789473	0.54712725	1.0	4668
GOBP_ENDODERMAL_CELL_FATE_COMMITMENT	15	0.40603486	11590188	0.2553648	0.5483376	1.0	3538
GOBP_REGULATION_OF_CYCLIN_DEPENDENT_PROTEIN_KINASE_ACTIVITY	74	0.28554896	1158623	0.19868995	0.54886144	1.0	5291
GOBP_REGULATION_OF_CELL_MATRIX_ADHESION	126	0.26257375	1158524	0.16122004	0.5486737	1.0	4511
GOBP_REGULATION_OF_GLUCOSE_METABOLIC_PROCESS	115	0.26321533	11572888	0.1978022	0.55150753	1.0	2886
GOBP_REGULATION_OF_KETONE_BIOSYNTHETIC_PROCESS	24	0.36335334	11570022	0.25678498	0.5517745	1.0	3004
GOBP_CELLULAR_RESPONSE_TO_INTERLEUKIN_1	81	0.28091493	11568835	0.1826087	0.5515925	1.0	3678
GOBP_MYELOID_CELL_HOMEOSTASIS	208	0.24468836	11562817	0.16183574	0.5527597	1.0	4863
GOBP_REGULATION_OF_INTRACELLULAR_ESTROGEN_RECEPTOR_SIGNALING_PATHWAY	37	0.32700998	1155698	0.24780701	0.553908	1.0	4539
GOBP_NEGATIVE_REGULATION_OF_CELL_CELL_ADHESION	207	0.24339007	11556594	0.1372093	0.55354285	1.0	4863
GOBP_LIPID_IMPORT_INTO_CELL	23	0.3690596	11555263	0.26862302	0.5534032	1.0	7060
GOBP_RECEPTOR_METABOLIC_PROCESS	84	0.27916268	1155427	0.20175439	0.55319047	1.0	4318
GOBP_STEROL_BIOSYNTHETIC_PROCESS	64	0.29679206	1155182	0.20408164	0.5534089	1.0	4896
GOBP_NEGATIVE_REGULATION_OF_CILIUM_ASSEMBLY	20	0.38946974	11548514	0.2614679	0.5538152	1.0	2886
GOBP_POSITIVE_REGULATION_OF_CELL_CYCLE	355	0.2284422	11539555	0.0883721	0.5557892	1.0	6278
GOBP_POSITIVE_REGULATION_OF_TRANSFERASE_ACTIVITY	495	0.2200548	11538217	0.083333336	0.5557074	1.0	4037
[truncated: 1,775 more rows]

## Sheet: 28dpl+
NAME	SIZE	ES	NES	NOM p-val	FDR q-val	FWER p-val	RANK AT MAX
[truncated: 2,831 more rows]

[truncated: 5 more sheets: 1dpl-, 3dpl-, 7dpl-, 14 dpl-, 28dpl-]
