# Supplementary material for: Spatiotemporal patterns of gene expression changes in the mouse dentate gyrus following entorhinal denervation
Source: Front Mol Neurosci. 2026 May 19;19:1758390. doi: 10.3389/fnmol.2026.1758390 (PMC13226496; doi:10.3389/fnmol.2026.1758390)
Supplement: Supplementary file 9 [file Table_7.xlsx]

## Sheet: 1dpl+
NAME	SIZE	ES	NES	NOM p-val	FDR q-val	FWER p-val	RANK AT MAX
GOCC_NUCLEOTIDE_ACTIVATED_PROTEIN_KINASE_COMPLEX	24	0.68454725	19887812	0.0	0.11645052	0.141	1103
GOCC_CYTOSOLIC_LARGE_RIBOSOMAL_SUBUNIT	55	0.56489134	19843231	0.0	0.06327009	0.152	2040
GOCC_CYTOSOLIC_RIBOSOME	100	0.4902895	19091296	0.0	0.08601045	0.284	4805
GOCC_PROTEASOME_ACCESSORY_COMPLEX	24	0.6053768	1776067	0.008064516	0.2210617	0.701	5311
GOCC_PROTEASOME_CORE_COMPLEX	19	0.61966413	17470201	0.0117252935	0.22131275	0.778	2383
GOCC_COPI_COATED_VESICLE	30	0.5457788	16999822	0.014827018	0.2749304	0.87	1339
GOCC_PROTEASOME_COMPLEX	63	0.47655767	16761363	0.004636785	0.28821188	0.921	4014
GOCC_ENDOPLASMIC_RETICULUM_GOLGI_INTERMEDIATE_COMPARTMENT	77	0.43386248	16187685	0.0074294205	0.39485487	0.986	3245
GOCC_MICROVILLUS_MEMBRANE	24	0.551748	16085286	0.028119508	0.37725413	0.99	6139
GOCC_FILOPODIUM_TIP	18	0.579498	16054856	0.021922428	0.34711698	0.99	2862
GOCC_ZYMOGEN_GRANULE_MEMBRANE	16	0.59523284	15985591	0.029801324	0.33296993	0.993	6005
GOCC_FIBRILLAR_CENTER	147	0.39196047	15881386	0.002688172	0.33041316	0.994	5630
GOCC_MHC_PROTEIN_COMPLEX	34	0.5004757	15824188	0.014285714	0.31663734	0.997	3142
GOCC_PRECATALYTIC_SPLICEOSOME	53	0.45867687	1581388	0.01993865	0.29633334	0.999	5811
GOCC_LARGE_RIBOSOMAL_SUBUNIT	113	0.39411065	15524032	0.0044444446	0.34097555	1.0	2901
GOCC_ENDOPEPTIDASE_COMPLEX	98	0.3877594	1517137	0.00877193	0.4118215	1.0	5043
GOCC_U2_TYPE_CATALYTIC_STEP_2_SPLICEOSOME	31	0.47426102	15050973	0.041867957	0.42182177	1.0	4260
GOCC_KINETOCHORE_MICROTUBULE	17	0.53647923	14662118	0.059800666	0.51859206	1.0	2147
GOCC_CAJAL_BODY	38	0.45220092	14653848	0.050473187	0.49399447	1.0	6097
GOCC_RIBOSOMAL_SUBUNIT	186	0.35308737	14627887	0.0064267353	0.4785561	1.0	4689
GOCC_90S_PRERIBOSOME	28	0.47279418	14590418	0.053691275	0.46729904	1.0	4618
GOCC_CHOLINERGIC_SYNAPSE	19	0.51070184	14463321	0.07296849	0.4840904	1.0	3586
GOCC_U2_TYPE_SPLICEOSOMAL_COMPLEX	94	0.38054076	14455215	0.032305434	0.4654578	1.0	5127
GOCC_NUCLEAR_LAMINA	15	0.53772235	14395115	0.077319585	0.46520144	1.0	1287
GOCC_DOPAMINERGIC_SYNAPSE	20	0.5130333	14369433	0.06491228	0.45396057	1.0	2390
GOCC_MHC_CLASS_I_PROTEIN_COMPLEX	23	0.4924575	14345576	0.0660066	0.44301918	1.0	1639
GOCC_RIBOSOME	222	0.33604118	14334079	0.007556675	0.42971733	1.0	4689
GOCC_SEH1_ASSOCIATED_COMPLEX	16	0.5235067	14312634	0.07757167	0.42063257	1.0	2718
GOCC_ATPASE_DEPENDENT_TRANSMEMBRANE_TRANSPORT_COMPLEX	16	0.5332805	14212562	0.07826087	0.4317163	1.0	5264
GOCC_CYTOSOLIC_SMALL_RIBOSOMAL_SUBUNIT	43	0.41999486	14116455	0.05642633	0.444858	1.0	4805
GOCC_CATALYTIC_STEP_2_SPLICEOSOME	92	0.37818488	14091357	0.036023054	0.43714878	1.0	3634
GOCC_POLYSOMAL_RIBOSOME	34	0.4411513	14024571	0.08141321	0.44100696	1.0	5837
GOCC_NUCLEAR_SPECK	345	0.31058425	13948815	0.0048602675	0.44959557	1.0	5127
GOCC_MRNA_CLEAVAGE_AND_POLYADENYLATION_SPECIFICITY_FACTOR_COMPLEX	19	0.5070131	139484	0.09688013	0.43644097	1.0	3665
GOCC_MRNA_CLEAVAGE_FACTOR_COMPLEX	23	0.46924087	13754392	0.08988764	0.4805191	1.0	4228
GOCC_TRANSCRIPTION_ELONGATION_FACTOR_COMPLEX	53	0.38303027	13450023	0.09287926	0.56159204	1.0	4727
GOCC_SPLICEOSOMAL_COMPLEX	192	0.31592515	13420566	0.037227213	0.55664027	1.0	3664
GOCC_VACUOLAR_MEMBRANE	243	0.30616432	13281231	0.029077118	0.589166	1.0	2348
GOCC_PERICENTRIC_HETEROCHROMATIN	32	0.41535717	13169333	0.11661342	0.6146472	1.0	3347
GOCC_BRUSH_BORDER_MEMBRANE	80	0.35335582	13168228	0.08108108	0.5996111	1.0	7491
GOCC_APICOLATERAL_PLASMA_MEMBRANE	27	0.42941454	13165977	0.12289562	0.58591294	1.0	4683
GOCC_POLYSOME	81	0.3547393	13136431	0.097222224	0.58263785	1.0	5837
GOCC_SECONDARY_LYSOSOME	18	0.48274767	13118308	0.12711865	0.5755139	1.0	875
GOCC_CLATHRIN_COAT_OF_COATED_PIT	19	0.46530032	13106148	0.1277311	0.5665665	1.0	1388
GOCC_BRUSH_BORDER	145	0.31833556	13060933	0.066206895	0.5694806	1.0	4023
GOCC_CCR4_NOT_COMPLEX	16	0.48764646	13057407	0.1634103	0.5583397	1.0	4825
GOCC_TRIGLYCERIDE_RICH_PLASMA_LIPOPROTEIN_PARTICLE	23	0.4538456	12981567	0.15912898	0.56973135	1.0	6899
GOCC_LYTIC_VACUOLE_MEMBRANE	193	0.30684298	12960014	0.04874835	0.5649795	1.0	2339
GOCC_PROTEIN_KINASE_COMPLEX	147	0.3166473	12891728	0.079889804	0.57576394	1.0	3885
GOCC_PHAGOCYTIC_VESICLE	110	0.32799128	1288429	0.091937765	0.56681764	1.0	5155
GOCC_AUTOPHAGOSOME_MEMBRANE	35	0.39994004	12775261	0.13570274	0.59158754	1.0	2147
GOCC_EUKARYOTIC_TRANSLATION_INITIATION_FACTOR_3_COMPLEX	15	0.48609596	12740623	0.18728523	0.5916498	1.0	5125
GOCC_TRANSFERASE_COMPLEX_TRANSFERRING_PHOSPHORUS_CONTAINING_GROUPS	292	0.28643885	1273318	0.04674047	0.58266926	1.0	5144
GOCC_CYCLIN_DEPENDENT_PROTEIN_KINASE_HOLOENZYME_COMPLEX	53	0.3697165	12700585	0.115384616	0.5831339	1.0	1926
GOCC_PML_BODY	79	0.34018207	12637929	0.1179941	0.5930469	1.0	6943
GOCC_PHAGOCYTIC_CUP	21	0.4465425	12600118	0.17179903	0.59427834	1.0	4053
GOCC_SERINE_THREONINE_PROTEIN_KINASE_COMPLEX	121	0.31702417	12570282	0.088445075	0.59384096	1.0	3885
GOCC_FILOPODIUM	97	0.32255816	12550504	0.107913665	0.5897872	1.0	2174
GOCC_SM_LIKE_PROTEIN_FAMILY_COMPLEX	79	0.33158523	125496	0.12827988	0.58004016	1.0	7008
GOCC_EXOCYST	18	0.45454204	12532103	0.19073084	0.5762356	1.0	6477
GOCC_METHYLTRANSFERASE_COMPLEX	103	0.32586536	1252435	0.11637931	0.5693581	1.0	5114
GOCC_SMN_SM_PROTEIN_COMPLEX	16	0.4697804	12509682	0.1891892	0.56505066	1.0	2937
GOCC_ACROSOMAL_VESICLE	162	0.3029364	1249834	0.08446866	0.5596788	1.0	5054
GOCC_MULTIVESICULAR_BODY_MEMBRANE	19	0.451335	12468193	0.18864775	0.5605045	1.0	2147
GOCC_VARICOSITY	15	0.46526554	12452232	0.19014084	0.5569279	1.0	2743
GOCC_SPLICEOSOMAL_TRI_SNRNP_COMPLEX	34	0.39095852	1239937	0.1904762	0.5643485	1.0	7008
GOCC_PROTEIN_PHOSPHATASE_TYPE_2A_COMPLEX	17	0.4492217	12392876	0.19482759	0.55791086	1.0	953
GOCC_APICAL_PLASMA_MEMBRANE	402	0.27256235	12333425	0.0569697	0.5679312	1.0	3870
GOCC_PRERIBOSOME_LARGE_SUBUNIT_PRECURSOR	20	0.43858066	12295622	0.21463415	0.5716712	1.0	7564
GOCC_VACUOLAR_PROTON_TRANSPORTING_V_TYPE_ATPASE_COMPLEX	23	0.4197675	12289443	0.18905473	0.56539464	1.0	5911
GOCC_SMALL_NUCLEAR_RIBONUCLEOPROTEIN_COMPLEX	68	0.33820766	12264936	0.15797317	0.5650366	1.0	7008
GOCC_COMPACT_MYELIN	21	0.42953658	12222233	0.19966997	0.569942	1.0	3850
GOCC_ENDOPLASMIC_RETICULUM_EXIT_SITE	31	0.39279577	12149755	0.20657277	0.5848413	1.0	3086
GOCC_COPI_COATED_VESICLE_MEMBRANE	17	0.45369744	12119448	0.21864407	0.5863799	1.0	752
GOCC_MULTIVESICULAR_BODY	58	0.34485874	12110662	0.1936937	0.581159	1.0	2880
GOCC_COLLAGEN_CONTAINING_EXTRACELLULAR_MATRIX	386	0.2682069	12081673	0.07738815	0.5827573	1.0	4560
GOCC_PHOSPHATIDYLINOSITOL_3_KINASE_COMPLEX	27	0.4027946	12061701	0.1953125	0.5806953	1.0	4575
GOCC_LATE_ENDOSOME	241	0.27683848	11944013	0.120667525	0.61044407	1.0	3507
GOCC_U2_SNRNP	21	0.4156047	1194366	0.22998296	0.6028646	1.0	4605
GOCC_SITE_OF_DNA_DAMAGE	103	0.3066982	11901541	0.16642755	0.6089021	1.0	1496
GOCC_COATED_VESICLE_MEMBRANE	92	0.31202257	11865139	0.1906907	0.6131164	1.0	4350
GOCC_COPII_COATED_ER_TO_GOLGI_TRANSPORT_VESICLE	54	0.3439114	118236	0.21013413	0.61842	1.0	3243
GOCC_POLE_PLASM	22	0.4069837	11798724	0.2516892	0.61885375	1.0	4108
GOCC_ACTOMYOSIN	95	0.30454287	11797739	0.18207681	0.6117154	1.0	3480
GOCC_ACTIN_FILAMENT_BUNDLE	95	0.30381292	11746445	0.18011527	0.6207061	1.0	3480
GOCC_COLLAGEN_TRIMER	81	0.31426993	11723104	0.19676946	0.6205342	1.0	7476
GOCC_PRERIBOSOME	76	0.31875035	11707796	0.19790106	0.61807895	1.0	5927
GOCC_PEPTIDASE_COMPLEX	134	0.28966492	1170307	0.17726658	0.61244524	1.0	4126
GOCC_SNO_S_RNA_CONTAINING_RIBONUCLEOPROTEIN_COMPLEX	26	0.38808885	11664897	0.24482758	0.61745805	1.0	4115
GOCC_AUTOPHAGOSOME	89	0.30736947	11650017	0.19398496	0.61510074	1.0	2147
GOCC_TRANS_GOLGI_NETWORK_MEMBRANE	49	0.3412173	11648849	0.23124042	0.60864764	1.0	6165
GOCC_NUCLEAR_PORE	75	0.31803763	11633661	0.21263482	0.60703254	1.0	3859
GOCC_PLATELET_ALPHA_GRANULE	20	0.4111015	11574597	0.27804878	0.6186861	1.0	4438
GOCC_GOLGI_MEDIAL_CISTERNA	23	0.40501675	11546216	0.2807309	0.62079537	1.0	3202
GOCC_CLUSTER_OF_ACTIN_BASED_CELL_PROJECTIONS	206	0.2707985	11510566	0.17723157	0.6251336	1.0	4104
GOCC_ENDOPLASMIC_RETICULUM_GOLGI_INTERMEDIATE_COMPARTMENT_MEMBRANE	15	0.4327953	11501071	0.27340823	0.6215549	1.0	2996
GOCC_MITOCHONDRIAL_CRISTA	15	0.43479487	11451205	0.3118971	0.63067025	1.0	2464
GOCC_GAP_JUNCTION	34	0.3547805	11417154	0.26941362	0.63513315	1.0	7582
GOCC_CATSPER_COMPLEX	15	0.4364808	1137634	0.29454544	0.64123464	1.0	6909
GOCC_INTERMEDIATE_FILAMENT	135	0.28049356	11285182	0.22714682	0.66419417	1.0	5102
GOCC_PROTEIN_PHOSPHATASE_TYPE_1_COMPLEX	18	0.40271944	11270671	0.2961083	0.662031	1.0	4632
GOCC_LAMELLIPODIUM	174	0.26939952	11234344	0.21621622	0.666974	1.0	3309
GOCC_RIBONUCLEOPROTEIN_GRANULE	256	0.2575735	11224619	0.20076726	0.66330177	1.0	3862
GOCC_ENDOCYTIC_VESICLE	209	0.26294708	11197776	0.21216041	0.665269	1.0	5155
GOCC_OUTER_KINETOCHORE	16	0.42930084	11104944	0.34465197	0.68885654	1.0	9168
GOCC_SMALL_RIBOSOMAL_SUBUNIT	78	0.303042	11104856	0.27382752	0.682408	1.0	4805
GOCC_CHROMOSOMAL_REGION	351	0.24774891	11090721	0.22560975	0.68058604	1.0	4531
GOCC_PODOSOME	29	0.36770028	11090378	0.29333332	0.67441463	1.0	3309
GOCC_NUCLEAR_INNER_MEMBRANE	46	0.3274736	11079421	0.30203444	0.67164046	1.0	5895
GOCC_ENDOSOME_MEMBRANE	288	0.25329217	11036849	0.2364096	0.679164	1.0	2747
GOCC_AZUROPHIL_GRANULE	15	0.41886622	10967555	0.34266886	0.6951179	1.0	5955
GOCC_CYTOPLASMIC_EXOSOME_RNASE_COMPLEX	15	0.4117813	10966953	0.33163264	0.6890495	1.0	5837
GOCC_SITE_OF_DOUBLE_STRAND_BREAK	71	0.2977113	10961609	0.27886057	0.6847847	1.0	5967
GOCC_CLATHRIN_COATED_PIT	70	0.29665673	10912037	0.30895522	0.6944327	1.0	5381
GOCC_VESICLE_COAT	60	0.30554852	10867194	0.32258064	0.7024237	1.0	4350
GOCC_GOLGI_MEMBRANE	256	0.24995275	10865917	0.28720626	0.6967474	1.0	4585
GOCC_TIGHT_JUNCTION	142	0.26994607	10844291	0.29608938	0.69737434	1.0	3563
GOCC_RNA_POLYMERASE_II_TRANSCRIPTION_REGULATOR_COMPLEX	248	0.24877392	10752536	0.28105396	0.72028524	1.0	5675
GOCC_EARLY_ENDOSOME_MEMBRANE	98	0.27999896	10731112	0.31155014	0.7212784	1.0	2735
GOCC_PIGMENT_GRANULE	39	0.32647383	10727122	0.3312203	0.7165143	1.0	5161
GOCC_INTERMEDIATE_FILAMENT_CYTOSKELETON	173	0.25844994	10714649	0.3025099	0.71442974	1.0	5186
GOCC_IMMUNOLOGICAL_SYNAPSE	46	0.32470566	10711609	0.33953488	0.70938456	1.0	3768
GOCC_PHAGOPHORE_ASSEMBLY_SITE	34	0.34276435	10699936	0.37156704	0.70707417	1.0	3223
GOCC_RNA_POLYMERASE_II_HOLOENZYME	78	0.28562686	10639462	0.35777125	0.72041637	1.0	4961
GOCC_POSTSYNAPTIC_ENDOSOME	18	0.3920048	10589762	0.39209226	0.7306444	1.0	6577
GOCC_CONDENSED_CHROMOSOME_CENTROMERIC_REGION	170	0.2524243	10574666	0.33378747	0.72978795	1.0	3917
GOCC_CHROMOSOME_CENTROMERIC_REGION	245	0.24254379	10529855	0.33754742	0.7375943	1.0	4021
GOCC_PRP19_COMPLEX	16	0.39960018	10518662	0.37630662	0.73545533	1.0	3595
GOCC_MYOFILAMENT	27	0.35006806	10493637	0.4032	0.7378882	1.0	1049
GOCC_PHOSPHATASE_COMPLEX	52	0.30338624	10491433	0.3568147	0.73279256	1.0	5340
GOCC_CARBOXY_TERMINAL_DOMAIN_PROTEIN_KINASE_COMPLEX	22	0.3589277	10387388	0.40816328	0.7600744	1.0	3378
GOCC_PRC1_COMPLEX	15	0.3932656	1038469	0.41004863	0.7552135	1.0	6196
GOCC_COATED_VESICLE	203	0.24494946	10376905	0.37400532	0.7518771	1.0	5278
GOCC_LIPID_DROPLET	106	0.2691128	10373877	0.38686132	0.74710464	1.0	3067
GOCC_PRESPLICEOSOME	15	0.39632782	10361744	0.44592345	0.7453643	1.0	2937
GOCC_INFLAMMASOME_COMPLEX	20	0.35972443	10306597	0.40447503	0.7567541	1.0	6991
GOCC_INO80_COMPLEX	16	0.38261884	10265296	0.41247833	0.7639234	1.0	8622
GOCC_SECRETORY_GRANULE	445	0.22158156	10191468	0.4189349	0.7813989	1.0	4012
GOCC_VOLTAGE_GATED_POTASSIUM_CHANNEL_COMPLEX	77	0.27798685	10176867	0.41860464	0.78029656	1.0	2755
GOCC_GOLGI_STACK	93	0.2652297	10156393	0.41234222	0.78116614	1.0	2085
GOCC_POTASSIUM_CHANNEL_COMPLEX	91	0.26585066	10135661	0.44461077	0.7823746	1.0	2755
GOCC_LATERAL_ELEMENT	19	0.36019063	10073295	0.43463498	0.7962321	1.0	3907
GOCC_MEMBRANE_COAT	97	0.2615429	10022095	0.4269006	0.80633163	1.0	4397
GOCC_CYTOPLASMIC_STRESS_GRANULE	80	0.26804018	10021547	0.45636624	0.80087656	1.0	3732
GOCC_ACETYLCHOLINE_GATED_CHANNEL_COMPLEX	17	0.37261713	10010984	0.46088436	0.7986637	1.0	3513
GOCC_CHROMOCENTER	18	0.36832115	10008975	0.45378152	0.7937201	1.0	1397
GOCC_H4_HISTONE_ACETYLTRANSFERASE_COMPLEX	41	0.30254313	0.99931455	0.45714286	0.79335946	1.0	3501
GOCC_EARLY_ENDOSOME	345	0.22319822	0.9980256	0.45410627	0.7919018	1.0	4410
GOCC_SARCOPLASMIC_RETICULUM	73	0.26891628	0.9971869	0.4517544	0.78901684	1.0	2752
GOCC_ZYMOGEN_GRANULE	26	0.3280446	0.9947224	0.46258503	0.7912092	1.0	6005
GOCC_CILIARY_BASE	45	0.2965953	0.9938606	0.45211932	0.7884138	1.0	5871
GOCC_CENTRIOLE	133	0.24665943	0.99380547	0.46047157	0.7833323	1.0	5653
GOCC_ER_TO_GOLGI_TRANSPORT_VESICLE_MEMBRANE	22	0.345642	0.9935632	0.4589615	0.77899635	1.0	3086
GOCC_PROTON_TRANSPORTING_V_TYPE_ATPASE_COMPLEX	28	0.32974702	0.99226946	0.4701131	0.7779264	1.0	5243
GOCC_RNAI_EFFECTOR_COMPLEX	66	0.273857	0.98937094	0.48175183	0.7811491	1.0	3091
GOCC_ENDOCYTIC_VESICLE_MEMBRANE	43	0.29660726	0.98880386	0.46551725	0.77775687	1.0	1472
GOCC_T_CELL_RECEPTOR_COMPLEX	15	0.3743846	0.9866011	0.46483704	0.77864444	1.0	8198
GOCC_SCF_UBIQUITIN_LIGASE_COMPLEX	69	0.27261272	0.98447114	0.4754601	0.78004223	1.0	1159
GOCC_MLL1_2_COMPLEX	32	0.31200433	0.98203266	0.49520767	0.78223747	1.0	6507
GOCC_LAMELLAR_BODY	16	0.36627895	0.9796951	0.4881356	0.7841036	1.0	1012
GOCC_MIDBODY	173	0.23511627	0.97880524	0.5059603	0.78173053	1.0	3973
GOCC_CLATHRIN_COATED_VESICLE_MEMBRANE	51	0.28136015	0.977109	0.46536145	0.78169495	1.0	4350
GOCC_PHOTORECEPTOR_OUTER_SEGMENT	88	0.2561608	0.97654563	0.46795827	0.77844775	1.0	7514
GOCC_AXONEMAL_DYNEIN_COMPLEX	26	0.32752788	0.97557074	0.47554806	0.77643013	1.0	2253
GOCC_SPINDLE_MICROTUBULE	77	0.26035714	0.96673715	0.512301	0.7966623	1.0	2449
GOCC_HISTONE_METHYLTRANSFERASE_COMPLEX	71	0.25757018	0.9604386	0.51134646	0.8095778	1.0	5114
GOCC_RUFFLE	154	0.232433	0.95680016	0.53835803	0.81515425	1.0	5210
GOCC_PRESYNAPTIC_ENDOCYTIC_ZONE	18	0.34423956	0.95535004	0.50084317	0.8143634	1.0	1056
GOCC_LATE_ENDOSOME_MEMBRANE	77	0.25803897	0.954667	0.5409836	0.8116223	1.0	2147
GOCC_NUCLEOSOME	83	0.25698578	0.9535887	0.52359885	0.8099526	1.0	1169
GOCC_ACETYLTRANSFERASE_COMPLEX	103	0.24650481	0.95350295	0.55636895	0.80545175	1.0	3501
GOCC_H4_H2A_HISTONE_ACETYLTRANSFERASE_COMPLEX	27	0.31327692	0.9523807	0.5102041	0.80379206	1.0	6579
GOCC_SMALL_SUBUNIT_PROCESSOME	37	0.29185334	0.9460755	0.5593496	0.8161349	1.0	4618
GOCC_FEMALE_GERM_CELL_NUCLEUS	27	0.311794	0.9411698	0.5398671	0.8247129	1.0	890
GOCC_BASEMENT_MEMBRANE	113	0.23924959	0.93791753	0.5681492	0.8289152	1.0	4556
GOCC_CELL_DIVISION_SITE	61	0.26168352	0.93768835	0.5682159	0.8247902	1.0	6577
GOCC_DENDRITIC_SPINE_HEAD	15	0.3596281	0.93557155	0.54208755	0.82570195	1.0	290
GOCC_ACTIN_BASED_CELL_PROJECTION	228	0.21637875	0.93365365	0.61298704	0.826142	1.0	3958
GOCC_CONDENSED_CHROMOSOME	283	0.21267048	0.93293434	0.63760895	0.8233887	1.0	4654
GOCC_EUCHROMATIN	67	0.2620159	0.9305413	0.5791726	0.82505053	1.0	3800
GOCC_APICAL_JUNCTION_COMPLEX	158	0.22322671	0.92895794	0.6159218	0.8245558	1.0	3563
GOCC_CLATHRIN_COATED_ENDOCYTIC_VESICLE	27	0.30240402	0.9278359	0.5334448	0.8228317	1.0	3911
GOCC_GERM_CELL_NUCLEUS	106	0.2379944	0.92767763	0.59032714	0.8187423	1.0	5861
GOCC_MALE_GERM_CELL_NUCLEUS	83	0.24746482	0.92582774	0.5959596	0.8191533	1.0	5861
GOCC_TRANSCRIPTION_FACTOR_TFIID_COMPLEX	33	0.29372293	0.92487496	0.5555556	0.8172151	1.0	4961
GOCC_MICROVILLUS	104	0.23658109	0.9234984	0.6025825	0.81604147	1.0	3880
GOCC_GAMMA_TUBULIN_COMPLEX	16	0.34559047	0.92032576	0.5645439	0.81958526	1.0	5580
GOCC_U1_SNRNP	18	0.33055517	0.9174935	0.5714286	0.8225965	1.0	2937
GOCC_GOLGI_ASSOCIATED_VESICLE_MEMBRANE	45	0.27977353	0.91637194	0.599374	0.82091856	1.0	4315
GOCC_GOLGI_LUMEN	22	0.31459042	0.9158087	0.54710746	0.8179878	1.0	4092
GOCC_HISTONE_ACETYLTRANSFERASE_COMPLEX	88	0.24531347	0.91375047	0.6132208	0.818764	1.0	3501
GOCC_MITOTIC_SPINDLE_MIDZONE	15	0.34387243	0.9083155	0.59358287	0.8280166	1.0	4797
GOCC_PEPTIDASE_INHIBITOR_COMPLEX	21	0.31916642	0.9059243	0.59860384	0.8297317	1.0	4559
GOCC_CLEAVAGE_FURROW	40	0.27782896	0.9011496	0.62794614	0.83721143	1.0	6577
GOCC_CHROMOSOME_TELOMERIC_REGION	120	0.22809483	0.8984192	0.673699	0.83950037	1.0	4531
GOCC_DYSTROPHIN_ASSOCIATED_GLYCOPROTEIN_COMPLEX	20	0.3140463	0.8949091	0.588907	0.84378684	1.0	3320
GOCC_GOLGI_CISTERNA	67	0.24672444	0.89043725	0.6360856	0.85053414	1.0	2085
GOCC_MICROBODY_MEMBRANE	47	0.2623301	0.89032096	0.6414524	0.8464957	1.0	3283
GOCC_SECRETORY_GRANULE_MEMBRANE	97	0.22929406	0.8870409	0.64418936	0.85007423	1.0	6061
GOCC_SARCOPLASM	95	0.2335692	0.8867787	0.6710145	0.846397	1.0	2752
GOCC_EXTRACELLULAR_ORGANELLE	118	0.22417021	0.8867422	0.6772793	0.84224457	1.0	7465
GOCC_SERINE_TYPE_PEPTIDASE_COMPLEX	18	0.3243421	0.8829635	0.62134254	0.846958	1.0	6803
GOCC_NBAF_COMPLEX	16	0.3317358	0.8788531	0.6524064	0.85225683	1.0	4369
GOCC_ESCRT_COMPLEX	25	0.29518035	0.878154	0.6220736	0.849713	1.0	2147
GOCC_RNA_POLYMERASE_COMPLEX	106	0.22514944	0.87744105	0.6988304	0.8471505	1.0	4961
GOCC_GOLGI_APPARATUS_SUBCOMPARTMENT	316	0.19771987	0.86831874	0.8255528	0.8635094	1.0	4479
GOCC_TRANS_GOLGI_NETWORK	249	0.19892769	0.8637906	0.80898875	0.86930937	1.0	4579
GOCC_BASOLATERAL_PLASMA_MEMBRANE	256	0.19732995	0.8623636	0.81585675	0.86840117	1.0	6281
GOCC_CIS_GOLGI_NETWORK	67	0.23663512	0.8613488	0.70364743	0.8664042	1.0	4409
GOCC_PROTEIN_DNA_COMPLEX	191	0.2048787	0.85990095	0.79116464	0.86546385	1.0	4042
GOCC_GOLGI_CIS_CISTERNA	15	0.3234209	0.8596544	0.6585789	0.86191124	1.0	911
GOCC_SPERM_PRINCIPAL_PIECE	40	0.26694998	0.8575495	0.6875	0.86233747	1.0	4669
GOCC_LATERAL_PLASMA_MEMBRANE	72	0.22724846	0.8367224	0.80058223	0.9023948	1.0	3278
GOCC_CELL_CORTEX	297	0.19081897	0.83272445	0.87669545	0.9062474	1.0	3831
GOCC_KERATIN_FILAMENT	50	0.24175492	0.8320309	0.7346626	0.90351266	1.0	5851
GOCC_ACROSOMAL_MEMBRANE	26	0.27781895	0.82967424	0.7056856	0.9039268	1.0	3726
GOCC_HETEROCHROMATIN	99	0.21582004	0.8282603	0.81120944	0.9026031	1.0	3716
GOCC_EXORIBONUCLEASE_COMPLEX	24	0.283107	0.82589996	0.6993356	0.90305793	1.0	5927
GOCC_SWI_SNF_SUPERFAMILY_TYPE_COMPLEX	94	0.2127449	0.8200501	0.8263473	0.9098237	1.0	4428
GOCC_PROTON_TRANSPORTING_TWO_SECTOR_ATPASE_COMPLEX_PROTON_TRANSPORTING_DOMAIN	21	0.29223365	0.81685376	0.717608	0.9115233	1.0	5000
GOCC_SPINDLE_MIDZONE	38	0.25561503	0.81538945	0.7451613	0.9098983	1.0	4801
GOCC_CONDENSED_NUCLEAR_CHROMOSOME	94	0.21208245	0.81402624	0.80719423	0.90835553	1.0	5665
GOCC_NUCLEAR_OUTER_MEMBRANE	25	0.2687759	0.8090806	0.75697863	0.913248	1.0	6680
GOCC_ROUGH_ENDOPLASMIC_RETICULUM_MEMBRANE	16	0.3100084	0.807268	0.7082601	0.912225	1.0	1334
GOCC_SPINDLE	356	0.1780159	0.7959933	0.95153666	0.9272204	1.0	4495
GOCC_U5_SNRNP	16	0.29907	0.78841656	0.7428088	0.9354821	1.0	4260
GOCC_CALYX_OF_HELD	31	0.24799076	0.7860003	0.80604136	0.9352758	1.0	6342
GOCC_ATPASE_COMPLEX	146	0.18841271	0.7771536	0.93405116	0.9447417	1.0	4428
GOCC_UBIQUITIN_LIGASE_COMPLEX	315	0.1751799	0.77468944	0.9591078	0.9443306	1.0	4833
GOCC_NON_MOTILE_CILIUM	169	0.1859646	0.773666	0.9267974	0.94166905	1.0	4550
GOCC_BASAL_PART_OF_CELL	314	0.17431499	0.7722613	0.9655172	0.9395802	1.0	5265
GOCC_PCG_PROTEIN_COMPLEX	47	0.22791915	0.7717298	0.82802546	0.936306	1.0	4688
GOCC_DNA_POLYMERASE_COMPLEX	18	0.28369543	0.7714551	0.77853495	0.932649	1.0	3342
GOCC_CIS_GOLGI_NETWORK_MEMBRANE	23	0.26605108	0.76907504	0.81072026	0.93192947	1.0	1783
GOCC_PERICENTRIOLAR_MATERIAL	24	0.26221982	0.76259285	0.79605263	0.9364723	1.0	6976
GOCC_CENTRIOLAR_SATELLITE	114	0.19564459	0.75574636	0.9134078	0.94182384	1.0	3630
GOCC_TELOMERASE_HOLOENZYME_COMPLEX	21	0.2640359	0.75509876	0.8088962	0.93866915	1.0	1263
GOCC_REPLICATION_FORK	71	0.20186494	0.74424875	0.8983558	0.9478088	1.0	5180
GOCC_MYOSIN_FILAMENT	22	0.25507644	0.7394744	0.8214286	0.94939065	1.0	2567
GOCC_EXTRACELLULAR_EXOSOME	96	0.190165	0.73125064	0.93191487	0.9543807	1.0	7730
GOCC_CULLIN_RING_UBIQUITIN_LIGASE_COMPLEX	192	0.1672975	0.70948666	0.98056996	0.9715283	1.0	4547
GOCC_ENDOPLASMIC_RETICULUM_LUMEN	88	0.18825923	0.70560974	0.94452775	0.97116804	1.0	2342
GOCC_VOLTAGE_GATED_CALCIUM_CHANNEL_COMPLEX	42	0.21226934	0.70147043	0.91054314	0.97048396	1.0	7023
GOCC_CUL4_RING_E3_UBIQUITIN_LIGASE_COMPLEX	32	0.22430763	0.6959138	0.8986711	0.97083086	1.0	1820
GOCC_RSC_TYPE_COMPLEX	15	0.26422605	0.68840796	0.8735441	0.9727183	1.0	4369
GOCC_INTERCELLULAR_BRIDGE	96	0.1774921	0.68643445	0.97308785	0.97013396	1.0	4242
GOCC_TRANSCRIPTION_EXPORT_COMPLEX	15	0.26111883	0.6857087	0.8844221	0.9666942	1.0	3613
GOCC_CUL3_RING_UBIQUITIN_LIGASE_COMPLEX	39	0.20814224	0.6823915	0.9169329	0.9651535	1.0	4547
GOCC_FILOPODIUM_MEMBRANE	17	0.2528328	0.67618227	0.87001735	0.9655086	1.0	3958
GOCC_CORNIFIED_ENVELOPE	58	0.18752706	0.6583555	0.9467276	0.972543	1.0	5006
GOCC_COMPLEX_OF_COLLAGEN_TRIMERS	19	0.23751248	0.657433	0.90816325	0.9691757	1.0	5057
GOCC_CATALYTIC_STEP_1_SPLICEOSOME	15	0.23969369	0.63025635	0.91735536	0.97831815	1.0	6458
GOCC_PHAGOCYTIC_VESICLE_MEMBRANE	24	0.20725161	0.6170858	0.96046126	0.9795218	1.0	1472
GOCC_PHOTORECEPTOR_OUTER_SEGMENT_MEMBRANE	15	0.22252713	0.5878125	0.95826375	0.98525536	1.0	9130
GOCC_MESSENGER_RIBONUCLEOPROTEIN_COMPLEX	16	0.2013247	0.5332201	0.97815126	0.9919872	1.0	8082

## Sheet: 3dpl+
NAME	SIZE	ES	NES	NOM p-val	FDR q-val	FWER p-val	RANK AT MAX
GOCC_CYTOSOLIC_RIBOSOME	100	0.5529637	22658472	0.0	948.98	0.001	3307
GOCC_CYTOSOLIC_LARGE_RIBOSOMAL_SUBUNIT	55	0.61611843	22486308	0.0	474.49	0.001	2907
GOCC_DOPAMINERGIC_SYNAPSE	20	0.6174669	18269166	0.0036231885	0.1693383	0.422	1782
GOCC_CYTOSOLIC_SMALL_RIBOSOMAL_SUBUNIT	43	0.50968695	17794694	0.0018832391	0.20044099	0.565	3307
GOCC_POLYSOMAL_RIBOSOME	34	0.51946664	17506397	0.001858736	0.21260525	0.673	5380
GOCC_RIBOSOMAL_SUBUNIT	186	0.39135322	17490708	0.0	0.17987667	0.681	4054
GOCC_EUKARYOTIC_TRANSLATION_INITIATION_FACTOR_3_COMPLEX	15	0.61874115	17177761	0.010968922	0.20339994	0.783	5312
GOCC_LARGE_RIBOSOMAL_SUBUNIT	113	0.404725	17108482	0.0	0.19094127	0.804	3014
GOCC_RIBOSOME	222	0.3682087	16966934	0.0015873016	0.19048439	0.845	4073
GOCC_COPI_COATED_VESICLE	30	0.5070112	16581706	0.012589928	0.24165054	0.916	4002
GOCC_PERICENTRIOLAR_MATERIAL	24	0.5504257	16522535	0.010526316	0.22911525	0.924	3574
GOCC_CYCLIN_DEPENDENT_PROTEIN_KINASE_HOLOENZYME_COMPLEX	53	0.44905734	16385994	0.012820513	0.23363152	0.941	2163
GOCC_SPLICEOSOMAL_TRI_SNRNP_COMPLEX	34	0.47545674	15948981	0.019748654	0.30001625	0.982	5324
GOCC_H4_H2A_HISTONE_ACETYLTRANSFERASE_COMPLEX	27	0.51115227	15794368	0.019469026	0.31078255	0.987	2397
GOCC_PRECATALYTIC_SPLICEOSOME	53	0.42236748	15427029	0.016274864	0.38188264	0.998	5324
GOCC_POLYSOME	81	0.38324788	15407583	0.0154639175	0.3628765	0.998	4320
GOCC_MHC_PROTEIN_COMPLEX	34	0.46030578	15312066	0.034358047	0.36562142	0.998	3084
GOCC_PHAGOCYTIC_VESICLE	110	0.3654933	15265588	0.008561644	0.35782796	0.999	3711
GOCC_MESSENGER_RIBONUCLEOPROTEIN_COMPLEX	16	0.56641245	15181564	0.04621072	0.35959193	1.0	2609
GOCC_CCR4_NOT_COMPLEX	16	0.53546816	15037446	0.049822062	0.3776455	1.0	6842
GOCC_TRANSCRIPTION_ELONGATION_FACTOR_COMPLEX	53	0.41003713	14957961	0.02915952	0.3795689	1.0	1931
GOCC_PML_BODY	79	0.3749981	1481485	0.023890786	0.3993737	1.0	3993
GOCC_VACUOLAR_MEMBRANE	243	0.31574064	14647657	0.0073313783	0.4280151	1.0	4984
GOCC_GAP_JUNCTION	34	0.43691722	14615623	0.04553415	0.41899505	1.0	2854
GOCC_KINETOCHORE_MICROTUBULE	17	0.52980536	1460628	0.06137184	0.40479675	1.0	1765
GOCC_NUCLEOTIDE_ACTIVATED_PROTEIN_KINASE_COMPLEX	24	0.47189867	14447497	0.065055765	0.4344549	1.0	4453
GOCC_LYTIC_VACUOLE_MEMBRANE	193	0.32032663	14420182	0.006153846	0.42640132	1.0	4984
GOCC_FIBRILLAR_CENTER	147	0.33047745	14415228	0.016207455	0.41267785	1.0	5621
GOCC_SMALL_RIBOSOMAL_SUBUNIT	78	0.36552995	14379635	0.03626943	0.4083232	1.0	4054
GOCC_MICROVILLUS_MEMBRANE	24	0.4606945	14362136	0.07400722	0.39987284	1.0	6579
GOCC_U2_TYPE_SPLICEOSOMAL_COMPLEX	94	0.3545125	14314697	0.027118644	0.39908668	1.0	5463
GOCC_MULTIVESICULAR_BODY	58	0.3874984	1431074	0.034843206	0.38745454	1.0	4877
GOCC_PRERIBOSOME_LARGE_SUBUNIT_PRECURSOR	20	0.48588708	14255381	0.06704981	0.3902307	1.0	5522
GOCC_H4_HISTONE_ACETYLTRANSFERASE_COMPLEX	41	0.40766078	14237857	0.044883303	0.38357958	1.0	6215
GOCC_ENDOPLASMIC_RETICULUM_GOLGI_INTERMEDIATE_COMPARTMENT	77	0.3622216	14139096	0.042031523	0.39587837	1.0	4274
GOCC_GOLGI_MEDIAL_CISTERNA	23	0.45254314	1399684	0.090056285	0.41980422	1.0	4396
GOCC_VACUOLAR_PROTON_TRANSPORTING_V_TYPE_ATPASE_COMPLEX	23	0.45721123	13907915	0.08901515	0.43085143	1.0	5186
GOCC_ATPASE_DEPENDENT_TRANSMEMBRANE_TRANSPORT_COMPLEX	16	0.5077061	13799112	0.100548446	0.44758934	1.0	7480
GOCC_ENDOSOME_MEMBRANE	288	0.2944249	13760103	0.016541352	0.44750038	1.0	2504
GOCC_U2_TYPE_CATALYTIC_STEP_2_SPLICEOSOME	31	0.42105862	13750782	0.09558824	0.43877268	1.0	5463
GOCC_MULTIVESICULAR_BODY_MEMBRANE	19	0.47022408	13746206	0.110486895	0.42915267	1.0	1765
GOCC_SMALL_NUCLEAR_RIBONUCLEOPROTEIN_COMPLEX	68	0.3574176	13742188	0.04676259	0.42016256	1.0	5324
GOCC_NUCLEAR_PORE	75	0.35423106	13710103	0.061157025	0.4186382	1.0	5337
GOCC_EARLY_ENDOSOME_MEMBRANE	98	0.32830968	13577249	0.025210084	0.44370773	1.0	4829
GOCC_SM_LIKE_PROTEIN_FAMILY_COMPLEX	79	0.3418115	13515115	0.055077452	0.4509775	1.0	5324
GOCC_NUCLEOSOME	83	0.34159112	13505028	0.060344826	0.44404352	1.0	5659
GOCC_SERINE_THREONINE_PROTEIN_KINASE_COMPLEX	121	0.31923935	13499705	0.042975206	0.43591088	1.0	5206
GOCC_POLE_PLASM	22	0.45662388	13405902	0.12429378	0.45155942	1.0	3854
GOCC_HISTONE_ACETYLTRANSFERASE_COMPLEX	88	0.33090585	13402364	0.053956833	0.4433811	1.0	6215
GOCC_POSTSYNAPTIC_ENDOSOME	18	0.4677383	13387153	0.13178295	0.43839446	1.0	3698
GOCC_CALYX_OF_HELD	31	0.41302687	13382939	0.10594796	0.4309036	1.0	1762
GOCC_SITE_OF_DNA_DAMAGE	103	0.32339343	13316712	0.047945205	0.43899912	1.0	4847
GOCC_RIBONUCLEOPROTEIN_GRANULE	256	0.28405547	13306704	0.022796353	0.43307567	1.0	3988
GOCC_NUCLEAR_LAMINA	15	0.49547887	13302705	0.12592593	0.42617995	1.0	1105
GOCC_MRNA_CLEAVAGE_FACTOR_COMPLEX	23	0.42940125	13223641	0.119349	0.43833506	1.0	4914
GOCC_MHC_CLASS_I_PROTEIN_COMPLEX	23	0.4398596	13208001	0.1340388	0.43470514	1.0	3084
GOCC_BRUSH_BORDER	145	0.2977353	13083774	0.062809914	0.46118337	1.0	5274
GOCC_ENDOCYTIC_VESICLE	209	0.28824252	13082608	0.05320814	0.45356226	1.0	3711
GOCC_EARLY_ENDOSOME	345	0.27158654	13074142	0.014450867	0.44809103	1.0	5186
GOCC_PROTEIN_KINASE_COMPLEX	147	0.30098343	13046467	0.055374593	0.4477185	1.0	5285
GOCC_COPII_COATED_ER_TO_GOLGI_TRANSPORT_VESICLE	54	0.35074076	13011048	0.093856655	0.44937283	1.0	4423
GOCC_FILOPODIUM_TIP	18	0.44269374	12851617	0.13962264	0.4856256	1.0	5667
GOCC_SEH1_ASSOCIATED_COMPLEX	16	0.4715804	128442	0.16221374	0.4799401	1.0	2750
GOCC_METHYLTRANSFERASE_COMPLEX	103	0.31380746	12792394	0.08427877	0.48722383	1.0	5324
GOCC_APICOLATERAL_PLASMA_MEMBRANE	27	0.40185425	12672038	0.15456238	0.51466066	1.0	5833
GOCC_TRANS_GOLGI_NETWORK_MEMBRANE	49	0.34952354	1261968	0.1313485	0.5231505	1.0	4403
GOCC_U2_SNRNP	21	0.42665163	12592983	0.17358491	0.52311176	1.0	1510
GOCC_COMPACT_MYELIN	21	0.42195237	12589195	0.18625678	0.51638633	1.0	4833
GOCC_RECYCLING_ENDOSOME_MEMBRANE	59	0.33063844	12485491	0.1312608	0.5402757	1.0	2443
GOCC_NUCLEAR_SPECK	345	0.25854412	12448813	0.049034175	0.5440044	1.0	5506
GOCC_COATED_VESICLE	203	0.27602258	12434008	0.072981365	0.54138833	1.0	4922
GOCC_PROTEASOME_COMPLEX	63	0.32869193	12403282	0.15231788	0.54298365	1.0	2640
GOCC_CYTOPLASMIC_STRESS_GRANULE	80	0.30929834	12375824	0.13468014	0.54377514	1.0	4087
GOCC_COATED_VESICLE_MEMBRANE	92	0.3046187	1236188	0.11035654	0.54050523	1.0	4006
GOCC_FEMALE_GERM_CELL_NUCLEUS	27	0.3906482	12331483	0.17837837	0.5422515	1.0	1999
GOCC_APICAL_PLASMA_MEMBRANE	402	0.25134632	12314901	0.05196629	0.5401088	1.0	5628
GOCC_PCG_PROTEIN_COMPLEX	47	0.34657413	12303362	0.16192171	0.5365364	1.0	5782
GOCC_CENTRIOLE	133	0.2833317	12278501	0.11677632	0.5371285	1.0	5999
GOCC_CATSPER_COMPLEX	15	0.4344038	12277601	0.21301775	0.5305108	1.0	5507
GOCC_FILOPODIUM	97	0.3029665	1226735	0.11016949	0.52685434	1.0	3029
GOCC_LATE_ENDOSOME	241	0.26340243	12134094	0.09035222	0.5599952	1.0	2524
GOCC_PROTEASOME_CORE_COMPLEX	19	0.41863132	12128842	0.21323529	0.5550915	1.0	3195
GOCC_VESICLE_COAT	60	0.32236922	12111001	0.17470881	0.55421233	1.0	1605
GOCC_AUTOPHAGOSOME_MEMBRANE	35	0.36465707	12062786	0.20567375	0.5627104	1.0	2330
GOCC_MRNA_CLEAVAGE_AND_POLYADENYLATION_SPECIFICITY_FACTOR_COMPLEX	19	0.41500732	12024804	0.23134328	0.56789243	1.0	4451
GOCC_ACETYLTRANSFERASE_COMPLEX	103	0.29137224	12019295	0.1503268	0.5628975	1.0	6215
GOCC_PIGMENT_GRANULE	39	0.34838134	11974401	0.18421052	0.5703582	1.0	5123
GOCC_SECONDARY_LYSOSOME	18	0.43012777	11967164	0.24363637	0.5661278	1.0	680
GOCC_CHOLINERGIC_SYNAPSE	19	0.4156632	11965344	0.23048328	0.56019694	1.0	4364
GOCC_TRANSFERASE_COMPLEX_TRANSFERRING_PHOSPHORUS_CONTAINING_GROUPS	292	0.25189137	11852117	0.09411765	0.5882644	1.0	5358
GOCC_PERICENTRIC_HETEROCHROMATIN	32	0.35518816	11834494	0.20323741	0.5870906	1.0	3387
GOCC_CLATHRIN_VESICLE_COAT	33	0.34731674	11822948	0.2153558	0.5841968	1.0	1188
GOCC_SITE_OF_DOUBLE_STRAND_BREAK	71	0.30681723	11807888	0.20431894	0.5823477	1.0	4847
GOCC_ZYMOGEN_GRANULE_MEMBRANE	16	0.42723027	11806226	0.24264705	0.5766234	1.0	3368
GOCC_NBAF_COMPLEX	16	0.42387134	11752168	0.2509225	0.5864253	1.0	2049
GOCC_CYTOSOLIC_REGION	49	0.32940736	11749882	0.19723183	0.5810887	1.0	2609
GOCC_CLATHRIN_ADAPTOR_COMPLEX	26	0.37409243	11686168	0.24460432	0.5949163	1.0	802
GOCC_PROTON_TRANSPORTING_TWO_SECTOR_ATPASE_COMPLEX_PROTON_TRANSPORTING_DOMAIN	21	0.39053586	11641877	0.24358974	0.6028696	1.0	2075
GOCC_GAMMA_TUBULIN_COMPLEX	16	0.41688663	11626059	0.26334518	0.6013148	1.0	3574
GOCC_SERINE_TYPE_PEPTIDASE_COMPLEX	18	0.39320356	11534529	0.26972476	0.6243915	1.0	8323
GOCC_PROTEASOME_ACCESSORY_COMPLEX	24	0.3804607	1153281	0.27240142	0.6187792	1.0	2604
GOCC_PHAGOCYTIC_CUP	21	0.387432	11531724	0.27102804	0.613041	1.0	2087
GOCC_POSTSYNAPTIC_ACTIN_CYTOSKELETON	16	0.414357	11511271	0.26879698	0.6135709	1.0	1313
GOCC_LATERAL_PLASMA_MEMBRANE	72	0.2989673	11501938	0.23887974	0.61057526	1.0	4915
GOCC_PLASMA_MEMBRANE_RAFT	135	0.26688135	11491163	0.21193093	0.6078805	1.0	5884
GOCC_VOLTAGE_GATED_POTASSIUM_CHANNEL_COMPLEX	77	0.28797284	11456381	0.23460898	0.61330634	1.0	5365
GOCC_NEURON_SPINE	211	0.25030595	11421487	0.18125	0.6179939	1.0	2304
GOCC_INTERMEDIATE_FILAMENT	135	0.26574582	11391308	0.19601329	0.6219405	1.0	4512
GOCC_CUL3_RING_UBIQUITIN_LIGASE_COMPLEX	39	0.3287536	1138372	0.2456446	0.6186316	1.0	3865
GOCC_PRC1_COMPLEX	15	0.4088348	11366556	0.30483273	0.6181263	1.0	5550
GOCC_CATALYTIC_STEP_2_SPLICEOSOME	92	0.28030255	11344997	0.23472668	0.61858386	1.0	3700
GOCC_PROTON_TRANSPORTING_V_TYPE_ATPASE_COMPLEX	28	0.353757	11299473	0.27306968	0.6267052	1.0	5186
GOCC_SPLICEOSOMAL_COMPLEX	192	0.25197935	11291156	0.21621622	0.6236572	1.0	5478
GOCC_PHOSPHATASE_COMPLEX	52	0.31083533	11248924	0.2521739	0.6308272	1.0	5789
GOCC_CAJAL_BODY	38	0.33399695	11234602	0.28648648	0.6299007	1.0	5438
GOCC_CLATHRIN_COATED_VESICLE_MEMBRANE	51	0.31115106	1121315	0.25089607	0.63108325	1.0	3120
GOCC_EUCHROMATIN	67	0.2957822	11212004	0.27710843	0.6261043	1.0	3074
GOCC_CILIARY_BASE	45	0.3201752	11204658	0.29143897	0.62306476	1.0	1478
GOCC_CLUSTER_OF_ACTIN_BASED_CELL_PROJECTIONS	206	0.2490231	11200104	0.19610779	0.6192435	1.0	5309
GOCC_PROTEIN_DNA_COMPLEX	191	0.24841914	11178336	0.2167939	0.6205441	1.0	5722
GOCC_PHAGOCYTIC_VESICLE_MEMBRANE	24	0.3606858	11146481	0.31107205	0.62523913	1.0	2936
GOCC_INO80_COMPLEX	16	0.40692383	1114427	0.315197	0.62081003	1.0	7272
GOCC_VARICOSITY	15	0.4130944	11134169	0.3126177	0.6189371	1.0	4742
GOCC_90S_PRERIBOSOME	28	0.3508714	11124536	0.2787194	0.61666465	1.0	8515
GOCC_LATE_ENDOSOME_MEMBRANE	77	0.28219533	11074855	0.2640545	0.62695795	1.0	2131
GOCC_CUL4_RING_E3_UBIQUITIN_LIGASE_COMPLEX	32	0.33797002	11067728	0.29166666	0.6240527	1.0	2435
GOCC_PHAGOPHORE_ASSEMBLY_SITE	34	0.33367887	11065874	0.32181817	0.6196065	1.0	3736
GOCC_RSC_TYPE_COMPLEX	15	0.40364286	11021297	0.3327032	0.62765735	1.0	4069
GOCC_TIGHT_JUNCTION	142	0.25412765	11019833	0.2677966	0.62324107	1.0	4770
GOCC_COPI_COATED_VESICLE_MEMBRANE	17	0.39024588	11019229	0.34336284	0.6186603	1.0	4002
GOCC_CLEAVAGE_FURROW	40	0.31412378	10971333	0.3033088	0.62850577	1.0	3548
GOCC_CHAPERONE_COMPLEX	35	0.33120647	10970085	0.31083483	0.6240435	1.0	2597
GOCC_PROTEIN_PHOSPHATASE_TYPE_1_COMPLEX	18	0.38335255	10916325	0.36229205	0.6351281	1.0	4500
GOCC_BRUSH_BORDER_MEMBRANE	80	0.2733636	10903136	0.30395684	0.63413846	1.0	6319
GOCC_ENDOCYTIC_VESICLE_MEMBRANE	43	0.3128591	10857565	0.3159722	0.6429638	1.0	2936
GOCC_HISTONE_METHYLTRANSFERASE_COMPLEX	71	0.27645126	10831826	0.33041957	0.6460547	1.0	5282
GOCC_NUCLEAR_INNER_MEMBRANE	46	0.3043061	10831051	0.3376147	0.641528	1.0	4395
GOCC_CONDENSED_CHROMOSOME_CENTROMERIC_REGION	170	0.24489875	10821568	0.29641184	0.6398132	1.0	5432
GOCC_CHROMOSOMAL_REGION	351	0.22246198	10797232	0.25931445	0.6423654	1.0	5254
GOCC_ACROSOMAL_VESICLE	162	0.24772961	10768924	0.2990196	0.6462487	1.0	4936
GOCC_CHROMOSOME_CENTROMERIC_REGION	245	0.23083638	10744424	0.26923078	0.6489314	1.0	5726
GOCC_PODOSOME	29	0.33744997	10721757	0.3572711	0.65106916	1.0	7469
GOCC_LAMELLIPODIUM	174	0.24079293	10684227	0.30974844	0.65778977	1.0	3860
GOCC_PROTEIN_PHOSPHATASE_TYPE_2A_COMPLEX	17	0.37545896	10563687	0.3876106	0.68970907	1.0	4172
GOCC_COLLAGEN_CONTAINING_EXTRACELLULAR_MATRIX	386	0.21576904	10486325	0.30615166	0.708958	1.0	4594
GOCC_INTERMEDIATE_FILAMENT_CYTOSKELETON	173	0.23704214	10425422	0.36150235	0.72350436	1.0	4512
GOCC_AMPA_GLUTAMATE_RECEPTOR_COMPLEX	29	0.31522074	10411062	0.3892989	0.72318816	1.0	1879
GOCC_MYOSIN_FILAMENT	22	0.33893853	10383669	0.407279	0.72673887	1.0	5544
GOCC_OUTER_KINETOCHORE	16	0.37407196	10347625	0.41379312	0.7331147	1.0	5016
GOCC_LIPID_DROPLET	106	0.250283	10342011	0.38385502	0.730043	1.0	4815
GOCC_SPINDLE	356	0.21377617	10335051	0.35336193	0.7275156	1.0	5668
GOCC_CYTOPLASMIC_SIDE_OF_MEMBRANE	202	0.2277851	10313562	0.39819005	0.7297537	1.0	4339
GOCC_MEMBRANE_COAT	97	0.25255477	10296723	0.3905724	0.7302271	1.0	4006
GOCC_ACTIN_FILAMENT_BUNDLE	95	0.25369573	10270607	0.4	0.733647	1.0	3314
GOCC_AUTOPHAGOSOME	89	0.25378844	10265889	0.4009901	0.73042905	1.0	2330
GOCC_TRANS_GOLGI_NETWORK	249	0.21902692	10262015	0.38351822	0.7268704	1.0	5003
GOCC_NUCLEAR_MATRIX	107	0.2465549	10259211	0.39137647	0.7230915	1.0	4779
GOCC_NUCLEAR_MEMBRANE	248	0.22118227	10253614	0.38058552	0.7203099	1.0	4395
GOCC_PHOSPHATIDYLINOSITOL_3_KINASE_COMPLEX	27	0.32591084	10240782	0.41048825	0.7198412	1.0	4549
GOCC_LATERAL_ELEMENT	19	0.35180208	10178266	0.42937854	0.7343324	1.0	726
GOCC_SCHMIDT_LANTERMAN_INCISURE	16	0.37359074	10162158	0.43584523	0.73465854	1.0	4833
GOCC_ENDOPEPTIDASE_COMPLEX	98	0.24547906	10125424	0.4124579	0.7413363	1.0	3222
GOCC_CLATHRIN_COATED_PIT	70	0.26185846	10106245	0.44599304	0.7426228	1.0	4006
GOCC_POTASSIUM_CHANNEL_COMPLEX	91	0.24850328	10090213	0.43889844	0.74284977	1.0	5437
GOCC_FILAMENTOUS_ACTIN	35	0.30466154	10081887	0.44827586	0.74087864	1.0	3623
GOCC_PRESYNAPTIC_CYTOSOL	32	0.30761704	10062379	0.4298893	0.74233216	1.0	2609
GOCC_GOLGI_APPARATUS_SUBCOMPARTMENT	316	0.21259752	10051695	0.44971263	0.741042	1.0	4840
GOCC_MEMBRANE_MICRODOMAIN	388	0.20451757	10018054	0.42877698	0.7463242	1.0	5689
GOCC_PROTON_TRANSPORTING_TWO_SECTOR_ATPASE_COMPLEX	49	0.27651778	10006727	0.4532374	0.7453177	1.0	4627
GOCC_POSTSYNAPTIC_CYTOSKELETON	23	0.3236091	0.99565595	0.46520147	0.7558156	1.0	1313
GOCC_CLATHRIN_COATED_ENDOCYTIC_VESICLE	27	0.31978598	0.9941506	0.4770115	0.7558527	1.0	1188
GOCC_SECRETORY_GRANULE_MEMBRANE	97	0.241281	0.9892237	0.455	0.76596266	1.0	3368
GOCC_MYELIN_SHEATH	216	0.21509133	0.9885831	0.4899846	0.7633328	1.0	4872
GOCC_IMMUNOLOGICAL_SYNAPSE	46	0.27844387	0.988261	0.49113476	0.7597741	1.0	3577
GOCC_SECRETORY_GRANULE	445	0.20079163	0.9833179	0.5174927	0.77045965	1.0	3049
GOCC_CATALYTIC_STEP_1_SPLICEOSOME	15	0.36128092	0.98253685	0.5065177	0.7683925	1.0	2546
GOCC_ENDOPLASMIC_RETICULUM_EXIT_SITE	31	0.30373228	0.9808263	0.4798599	0.7691441	1.0	3330
GOCC_RNA_POLYMERASE_II_HOLOENZYME	78	0.2484683	0.98072046	0.46495727	0.7651482	1.0	5358
GOCC_MICROBODY_MEMBRANE	47	0.27524856	0.97811234	0.48653197	0.76897943	1.0	3060
GOCC_RNA_POLYMERASE_II_TRANSCRIPTION_REGULATOR_COMPLEX	248	0.20901886	0.9768239	0.5126984	0.7682523	1.0	5515
GOCC_MIDBODY	173	0.2204888	0.97394764	0.5106732	0.77253175	1.0	6889
GOCC_SPINDLE_POLE	143	0.22780648	0.9714166	0.52342486	0.7759683	1.0	6108
GOCC_INTERCELLULAR_BRIDGE	96	0.23769858	0.9663198	0.52561986	0.78678215	1.0	4539
GOCC_ER_TO_GOLGI_TRANSPORT_VESICLE_MEMBRANE	22	0.32649967	0.9635581	0.5096661	0.79063356	1.0	4423
GOCC_PRERIBOSOME	76	0.24706222	0.96276134	0.5408163	0.78879493	1.0	5522
GOCC_EXOCYTIC_VESICLE	275	0.20363398	0.96036243	0.5780525	0.7914436	1.0	4100
GOCC_NUCLEAR_OUTER_MEMBRANE	25	0.31252912	0.96016777	0.51652175	0.78780705	1.0	3210
GOCC_SMN_SM_PROTEIN_COMPLEX	16	0.34506628	0.95850694	0.50570345	0.78853005	1.0	5324
GOCC_DNA_PACKAGING_COMPLEX	115	0.22707906	0.95838386	0.54664487	0.7846316	1.0	5112
GOCC_RUFFLE	154	0.21745627	0.9582764	0.53808755	0.7808641	1.0	5154
GOCC_AZUROPHIL_GRANULE	15	0.35287413	0.95553946	0.53321034	0.7843856	1.0	9167
GOCC_NUCLEAR_ENVELOPE	433	0.19574209	0.9553992	0.62464184	0.7807208	1.0	4404
GOCC_MLL1_2_COMPLEX	32	0.2893423	0.95424336	0.54320985	0.7798501	1.0	5035
GOCC_ENDOPLASMIC_RETICULUM_LUMEN	88	0.23127295	0.9447338	0.5644891	0.8028295	1.0	3489
GOCC_CELL_DIVISION_SITE	61	0.2515745	0.9430099	0.57191783	0.80340767	1.0	3705
GOCC_P_BODY	86	0.23577544	0.94205904	0.55972695	0.80200416	1.0	3578
GOCC_GOLGI_MEMBRANE	256	0.20048377	0.9406503	0.6086956	0.8020574	1.0	5138
GOCC_ACROSOMAL_MEMBRANE	26	0.30403838	0.94009495	0.5461121	0.7995303	1.0	2287
GOCC_ATPASE_COMPLEX	146	0.21572345	0.9386814	0.598374	0.79933864	1.0	5186
GOCC_COLLAGEN_TRIMER	81	0.23833178	0.9364697	0.58305645	0.8013012	1.0	7084
GOCC_SPINDLE_MICROTUBULE	77	0.23873168	0.9349817	0.56616414	0.80125535	1.0	4540
GOCC_SWI_SNF_COMPLEX	28	0.28930095	0.93427765	0.55	0.7990638	1.0	2049
GOCC_OUTER_MEMBRANE	211	0.20564683	0.9323196	0.61329305	0.8004953	1.0	3649
GOCC_RECYCLING_ENDOSOME	159	0.20877588	0.92972744	0.6462036	0.8035175	1.0	3434
GOCC_ACETYLCHOLINE_GATED_CHANNEL_COMPLEX	17	0.3278152	0.9265731	0.55330884	0.8080452	1.0	1587
GOCC_APICAL_JUNCTION_COMPLEX	158	0.2124523	0.9214882	0.6430921	0.81774235	1.0	4770
GOCC_INO80_TYPE_COMPLEX	27	0.29031917	0.91985947	0.57454544	0.81838286	1.0	3824
GOCC_MYOSIN_COMPLEX	56	0.24813825	0.91766906	0.59897614	0.82018507	1.0	6087
GOCC_EXTRINSIC_COMPONENT_OF_CYTOPLASMIC_SIDE_OF_PLASMA_MEMBRANE	95	0.22520933	0.9168537	0.65989846	0.8185406	1.0	3836
GOCC_NUCLEAR_PERIPHERY	133	0.21319637	0.9154192	0.6565978	0.81858015	1.0	2640
GOCC_ACTOMYOSIN	95	0.22330874	0.9119222	0.6354344	0.8241207	1.0	4321
GOCC_PEPTIDASE_INHIBITOR_COMPLEX	21	0.30691323	0.9111337	0.58633095	0.82220525	1.0	2287
GOCC_MEIOTIC_SPINDLE	16	0.32869393	0.9109671	0.5878004	0.81884634	1.0	6723
GOCC_CHROMOSOME_TELOMERIC_REGION	120	0.21437865	0.91085017	0.6565144	0.8153347	1.0	3466
GOCC_SNO_S_RNA_CONTAINING_RIBONUCLEOPROTEIN_COMPLEX	26	0.29169184	0.9082252	0.59300184	0.81846064	1.0	5180
GOCC_PRESYNAPTIC_ENDOCYTIC_ZONE	18	0.31495526	0.90755296	0.5974265	0.8164736	1.0	1766
GOCC_NEURON_PROJECTION_TERMINUS	223	0.19764616	0.90343946	0.74208146	0.82312566	1.0	2540
GOCC_UBIQUITIN_LIGASE_COMPLEX	315	0.19162838	0.9018631	0.7470238	0.82354534	1.0	3886
GOCC_GOLGI_LUMEN	22	0.30351645	0.8956176	0.6	0.83517444	1.0	3975
GOCC_GOLGI_STACK	93	0.22311673	0.8941088	0.68225807	0.8350882	1.0	3877
GOCC_EXTRACELLULAR_ORGANELLE	118	0.21103193	0.8921858	0.6977929	0.8360481	1.0	4168
GOCC_SARCOPLASMIC_RETICULUM	73	0.23312993	0.8904208	0.67128026	0.8365989	1.0	4561
GOCC_GOLGI_CISTERNA	67	0.23508804	0.88843817	0.680776	0.8377301	1.0	3308
GOCC_GERM_CELL_NUCLEUS	106	0.21441443	0.8867763	0.67479676	0.8380714	1.0	3929
GOCC_ENDONUCLEASE_COMPLEX	38	0.26078722	0.8845461	0.645614	0.8396408	1.0	2748
GOCC_LUMENAL_SIDE_OF_MEMBRANE	18	0.30680037	0.88298506	0.6212121	0.8395957	1.0	2446
GOCC_CULLIN_RING_UBIQUITIN_LIGASE_COMPLEX	192	0.1976584	0.8822166	0.7568438	0.8376557	1.0	3659
GOCC_BLOC_COMPLEX	19	0.30700326	0.8804665	0.640367	0.8379044	1.0	3702
GOCC_SPINDLE_MIDZONE	38	0.25637326	0.8804171	0.6329331	0.8343423	1.0	5162
GOCC_U5_SNRNP	16	0.31332737	0.8789866	0.6453901	0.8341667	1.0	6231
GOCC_AXOLEMMA	20	0.30034527	0.87892646	0.6175373	0.83073777	1.0	4212
GOCC_SMALL_SUBUNIT_PROCESSOME	37	0.2519307	0.870274	0.6852518	0.8467081	1.0	3940
GOCC_TRANSCRIPTION_REPRESSOR_COMPLEX	77	0.21998265	0.86256033	0.7407407	0.8599656	1.0	2124
GOCC_CELL_PROJECTION_MEMBRANE	323	0.17941652	0.8600648	0.86171764	0.8620755	1.0	5123
GOCC_SWI_SNF_SUPERFAMILY_TYPE_COMPLEX	94	0.20999607	0.8576725	0.74509805	0.86366755	1.0	3424
GOCC_HETEROCHROMATIN	99	0.2056199	0.8518086	0.7800963	0.8723511	1.0	7154
GOCC_PEPTIDASE_COMPLEX	134	0.19658008	0.85036975	0.7881773	0.8716342	1.0	3222
GOCC_GOLGI_ASSOCIATED_VESICLE_MEMBRANE	45	0.23896332	0.84674335	0.7209302	0.8756367	1.0	4002
GOCC_RNAI_EFFECTOR_COMPLEX	66	0.21887797	0.84532213	0.75488454	0.874933	1.0	2513
GOCC_EXTRACELLULAR_EXOSOME	96	0.20617414	0.8432016	0.77429986	0.87563527	1.0	4641
GOCC_CYTOPLASMIC_EXOSOME_RNASE_COMPLEX	15	0.31134033	0.8430313	0.6622889	0.8723633	1.0	2363
GOCC_ACTIN_FILAMENT	126	0.19941477	0.8426876	0.81388015	0.8694095	1.0	4198
GOCC_CARBOXY_TERMINAL_DOMAIN_PROTEIN_KINASE_COMPLEX	22	0.278375	0.8327531	0.6887661	0.88557816	1.0	4751
GOCC_TELOMERASE_HOLOENZYME_COMPLEX	21	0.27321193	0.8321064	0.66972476	0.8831907	1.0	4930
GOCC_CORE_MEDIATOR_COMPLEX	26	0.26133224	0.8246852	0.7318436	0.8935392	1.0	3508
GOCC_CIS_GOLGI_NETWORK	67	0.21485677	0.8181799	0.81374323	0.90167767	1.0	4396
GOCC_CILIARY_TRANSITION_ZONE	75	0.21110001	0.81572783	0.829932	0.9024559	1.0	3925
GOCC_ENDOPLASMIC_RETICULUM_GOLGI_INTERMEDIATE_COMPARTMENT_MEMBRANE	15	0.30304727	0.8132232	0.71028036	0.9032643	1.0	5689
GOCC_ACTIN_BASED_CELL_PROJECTION	228	0.17707385	0.8098377	0.92701864	0.90550387	1.0	5711
GOCC_ROUGH_ENDOPLASMIC_RETICULUM	92	0.19814974	0.807497	0.83855027	0.90592927	1.0	3054
GOCC_PRP19_COMPLEX	16	0.28511184	0.78937876	0.7445652	0.9317695	1.0	3454
GOCC_TRANSCRIPTION_FACTOR_TFTC_COMPLEX	18	0.27785194	0.7879808	0.7596899	0.930336	1.0	6106
GOCC_SAGA_TYPE_COMPLEX	37	0.23148488	0.78607607	0.7783688	0.9294959	1.0	6106
GOCC_REPLICATION_FORK	71	0.20231532	0.7852743	0.83870965	0.92706823	1.0	4143
GOCC_EXTRINSIC_COMPONENT_OF_ORGANELLE_MEMBRANE	60	0.21243592	0.78505784	0.8453608	0.9236999	1.0	2249
GOCC_CENTRIOLAR_SATELLITE	114	0.18525267	0.78022814	0.92346936	0.9271245	1.0	4633
GOCC_MALE_GERM_CELL_NUCLEUS	83	0.19555071	0.7756762	0.88818896	0.9298134	1.0	3929
GOCC_SAGA_COMPLEX	23	0.2569637	0.77490383	0.79464287	0.9272648	1.0	5358
GOCC_INFLAMMASOME_COMPLEX	20	0.26484105	0.7746145	0.77355075	0.9240918	1.0	2485
GOCC_TRANSCRIPTION_EXPORT_COMPLEX	15	0.28632462	0.7612447	0.7763158	0.9379106	1.0	3706
GOCC_ZYMOGEN_GRANULE	26	0.23506016	0.7388916	0.85330945	0.9597875	1.0	3877
GOCC_SIN3_TYPE_COMPLEX	21	0.24323553	0.71949154	0.8453039	0.9753992	1.0	3047
GOCC_ESCRT_COMPLEX	25	0.23452315	0.71942824	0.85531133	0.9717346	1.0	1765
GOCC_PHOTORECEPTOR_OUTER_SEGMENT	88	0.18021211	0.71899587	0.9392917	0.968451	1.0	5259
GOCC_DNA_POLYMERASE_COMPLEX	18	0.24714202	0.7130951	0.8345324	0.9700079	1.0	1650
GOCC_ENDOPLASMIC_RETICULUM_TUBULAR_NETWORK	30	0.22052121	0.70637023	0.90405905	0.9720501	1.0	969
GOCC_DYSTROPHIN_ASSOCIATED_GLYCOPROTEIN_COMPLEX	20	0.23801917	0.7006534	0.88256884	0.9730161	1.0	4238
GOCC_DENDRITIC_SPINE_HEAD	15	0.25821957	0.6995136	0.84761906	0.9702801	1.0	388
GOCC_LAMELLAR_BODY	16	0.23934028	0.6700145	0.893578	0.9862315	1.0	5411
GOCC_ASTROCYTE_PROJECTION	22	0.21322256	0.65471464	0.90225565	0.99118686	1.0	6689
GOCC_LYSOSOMAL_LUMEN	20	0.21956047	0.645797	0.9482143	0.9919021	1.0	340
GOCC_GLIAL_CELL_PROJECTION	43	0.17492309	0.6150973	0.97482014	1.0	1.0	3480
GOCC_PLATELET_ALPHA_GRANULE	20	0.21073493	0.6135821	0.95315313	0.9974666	1.0	7767
GOCC_GUANYL_NUCLEOTIDE_EXCHANGE_FACTOR_COMPLEX	19	0.21398577	0.60929585	0.95009243	0.9951674	1.0	5156
GOCC_MITOTIC_SPINDLE_MIDZONE	15	0.2227713	0.59629464	0.945591	0.9955148	1.0	4920
GOCC_VOLTAGE_GATED_CALCIUM_CHANNEL_COMPLEX	42	0.17158261	0.5905174	0.9797048	0.9933417	1.0	5885
GOCC_CUL2_RING_UBIQUITIN_LIGASE_COMPLEX	33	0.16494866	0.5439954	0.989071	0.9984497	1.0	3531
GOCC_VACUOLAR_LUMEN	24	0.17300037	0.54053545	0.9812734	0.9953242	1.0	340
GOCC_DESMOSOME	25	0.16993774	0.5311221	0.98920864	0.99300146	1.0	2543

## Sheet: 7dpl+
NAME	SIZE	ES	NES	NOM p-val	FDR q-val	FWER p-val	RANK AT MAX
GOCC_CYTOSOLIC_RIBOSOME	100	0.55333865	22323525	0.0	628.049	0.001	3662
GOCC_CYTOSOLIC_LARGE_RIBOSOMAL_SUBUNIT	55	0.5734113	20776715	0.0	0.005971855	0.019	4911
GOCC_CYTOSOLIC_SMALL_RIBOSOMAL_SUBUNIT	43	0.5616393	19711514	0.0	0.017345063	0.08	5501
GOCC_POLYSOMAL_RIBOSOME	34	0.58330923	19335151	0.0	0.02046329	0.123	3289
GOCC_COLLAGEN_CONTAINING_EXTRACELLULAR_MATRIX	386	0.36636773	17488513	0.0	0.13159618	0.645	5307
GOCC_COLLAGEN_TRIMER	81	0.44986808	1745829	0.0	0.11412594	0.662	8235
GOCC_POLE_PLASM	22	0.56976503	17147563	0.008474576	0.13151598	0.77	2329
GOCC_MICROVILLUS_MEMBRANE	24	0.53829634	16565824	0.016393442	0.19550687	0.921	5301
GOCC_EUKARYOTIC_TRANSLATION_INITIATION_FACTOR_3_COMPLEX	15	0.6114388	16454644	0.008576329	0.19096711	0.932	5350
GOCC_NUCLEAR_LAMINA	15	0.59946513	16148808	0.026690392	0.21905719	0.967	2070
GOCC_SEH1_ASSOCIATED_COMPLEX	16	0.5748573	15960667	0.015625	0.23321149	0.984	4457
GOCC_POLYSOME	81	0.4065172	15763997	0.005839416	0.25240037	0.993	6537
GOCC_FILOPODIUM_TIP	18	0.5560168	1570526	0.03259005	0.2428468	0.994	4208
GOCC_OUTER_KINETOCHORE	16	0.5668755	15585663	0.02972028	0.24831468	0.998	6299
GOCC_BASEMENT_MEMBRANE	113	0.3782917	15506978	0.005805515	0.24660312	1.0	2736
GOCC_COMPACT_MYELIN	21	0.52745664	15394185	0.041739132	0.2526088	1.0	5813
GOCC_SCHMIDT_LANTERMAN_INCISURE	16	0.53200805	14854383	0.07253886	0.35504976	1.0	5813
GOCC_GAP_JUNCTION	34	0.45627877	14838339	0.041025642	0.3388749	1.0	4147
GOCC_FEMALE_GERM_CELL_NUCLEUS	27	0.4576872	14523337	0.054276317	0.39995077	1.0	7828
GOCC_MHC_PROTEIN_COMPLEX	34	0.4375735	14452958	0.045378152	0.399766	1.0	3732
GOCC_NUCLEAR_OUTER_MEMBRANE	25	0.46521887	14353757	0.06750392	0.40778384	1.0	2924
GOCC_LATERAL_PLASMA_MEMBRANE	72	0.37322128	1425477	0.027950311	0.41779697	1.0	2063
GOCC_PHAGOCYTIC_VESICLE	110	0.35426977	14208531	0.0259366	0.4126305	1.0	3521
GOCC_TRANSCRIPTION_ELONGATION_FACTOR_COMPLEX	53	0.38794363	14151261	0.04274809	0.41075617	1.0	7006
GOCC_RIBOSOMAL_SUBUNIT	186	0.3234856	14083295	0.012048192	0.41376704	1.0	5111
GOCC_RIBOSOME	222	0.31230593	14019008	0.017520215	0.41460815	1.0	5111
GOCC_CATSPER_COMPLEX	15	0.51582474	13938905	0.10409556	0.42089632	1.0	3263
GOCC_PRC1_COMPLEX	15	0.50965405	13920139	0.09982175	0.41060287	1.0	3118
GOCC_PIGMENT_GRANULE	39	0.41519618	13888838	0.08688524	0.40559003	1.0	5417
GOCC_FILOPODIUM	97	0.34007835	13618295	0.030523255	0.46876734	1.0	4710
GOCC_ASTROCYTE_PROJECTION	22	0.45701563	13600007	0.10157618	0.458384	1.0	3729
GOCC_DOPAMINERGIC_SYNAPSE	20	0.47023368	13563517	0.10294118	0.45489943	1.0	371
GOCC_FIBRILLAR_CENTER	147	0.31288767	13412272	0.031161472	0.48667	1.0	5274
GOCC_LARGE_RIBOSOMAL_SUBUNIT	113	0.32364407	13349591	0.049773756	0.49196967	1.0	4911
GOCC_COMPLEX_OF_COLLAGEN_TRIMERS	19	0.45986134	13273367	0.13689482	0.5006815	1.0	4512
GOCC_GOLGI_LUMEN	22	0.45133626	13259486	0.12287334	0.4908409	1.0	6097
GOCC_AZUROPHIL_GRANULE	15	0.4889678	13245485	0.13043478	0.4812621	1.0	5521
GOCC_APICAL_PLASMA_MEMBRANE	402	0.28097433	13228259	0.006313131	0.4736808	1.0	6742
GOCC_SMALL_RIBOSOMAL_SUBUNIT	78	0.33883816	13092577	0.0875	0.5006416	1.0	3662
GOCC_BRUSH_BORDER	145	0.30236584	12909113	0.07234043	0.5458375	1.0	6742
GOCC_GLIAL_CELL_PROJECTION	43	0.368596	12770422	0.13592233	0.57749665	1.0	3729
GOCC_PLATELET_ALPHA_GRANULE	20	0.43190673	12666411	0.18434782	0.59868103	1.0	8069
GOCC_INTERMEDIATE_FILAMENT	135	0.2985693	12651246	0.08501441	0.5899878	1.0	4385
GOCC_PRECATALYTIC_SPLICEOSOME	53	0.35051876	1253117	0.14376996	0.61726284	1.0	2987
GOCC_PRERIBOSOME_LARGE_SUBUNIT_PRECURSOR	20	0.43052188	12522408	0.15932204	0.6063994	1.0	4120
GOCC_PHOSPHATIDYLINOSITOL_3_KINASE_COMPLEX	27	0.3925373	12512816	0.17166667	0.5964934	1.0	5120
GOCC_NUCLEOTIDE_ACTIVATED_PROTEIN_KINASE_COMPLEX	24	0.40803415	12482966	0.1724138	0.59387654	1.0	8049
GOCC_RIBONUCLEOPROTEIN_GRANULE	256	0.27143314	1241557	0.062417	0.60505384	1.0	5943
GOCC_CLUSTER_OF_ACTIN_BASED_CELL_PROJECTIONS	206	0.27737	12380184	0.0807947	0.6050398	1.0	6488
GOCC_ENDOCYTIC_VESICLE	209	0.2755746	12317379	0.077529564	0.614572	1.0	3521
GOCC_EARLY_ENDOSOME_MEMBRANE	98	0.3054985	12289346	0.12971343	0.61246353	1.0	3732
GOCC_PROTEIN_PHOSPHATASE_TYPE_1_COMPLEX	18	0.43666744	12276249	0.19170985	0.6054685	1.0	2129
GOCC_APICOLATERAL_PLASMA_MEMBRANE	27	0.39011168	12250435	0.18600683	0.602331	1.0	5056
GOCC_NUCLEAR_INNER_MEMBRANE	46	0.35144058	12173892	0.15590551	0.6167749	1.0	6589
GOCC_U5_SNRNP	16	0.4464348	12155275	0.22091062	0.6122044	1.0	2987
GOCC_MHC_CLASS_I_PROTEIN_COMPLEX	23	0.40023977	12056907	0.21416526	0.63367903	1.0	3732
GOCC_FILAMENTOUS_ACTIN	35	0.35996154	11979902	0.21858864	0.6489693	1.0	3209
GOCC_BRUSH_BORDER_MEMBRANE	80	0.30939004	11964062	0.19659443	0.6432507	1.0	7988
GOCC_ENDOPLASMIC_RETICULUM_GOLGI_INTERMEDIATE_COMPARTMENT	77	0.30917862	1195127	0.17065868	0.63686705	1.0	1905
GOCC_SPERM_PRINCIPAL_PIECE	40	0.34705052	11922178	0.21484992	0.63630813	1.0	3856
GOCC_DYSTROPHIN_ASSOCIATED_GLYCOPROTEIN_COMPLEX	20	0.4108024	11882035	0.24623115	0.6391194	1.0	2951
GOCC_U2_TYPE_CATALYTIC_STEP_2_SPLICEOSOME	31	0.3674027	11703506	0.23510467	0.69124746	1.0	3981
GOCC_ENDOSOME_MEMBRANE	288	0.2530655	11693054	0.13205129	0.6839387	1.0	3856
GOCC_SMN_SM_PROTEIN_COMPLEX	16	0.43145946	11602894	0.28993055	0.7057342	1.0	1153
GOCC_MICROVILLUS	104	0.28605026	11600232	0.21229868	0.6958686	1.0	5803
GOCC_ENDOPLASMIC_RETICULUM_LUMEN	88	0.2920271	11583818	0.21686748	0.6911725	1.0	4693
GOCC_ACTIN_BASED_CELL_PROJECTION	228	0.2571903	11577978	0.14210527	0.68301314	1.0	5710
GOCC_SITE_OF_DNA_DAMAGE	103	0.28537047	11556364	0.19282511	0.67992866	1.0	6531
GOCC_MULTIVESICULAR_BODY_MEMBRANE	19	0.40366092	11546876	0.2791096	0.6734242	1.0	3807
GOCC_MULTIVESICULAR_BODY	58	0.31350133	1149796	0.2173913	0.68164057	1.0	6057
GOCC_HIGH_DENSITY_LIPOPROTEIN_PARTICLE	31	0.3558703	11493099	0.26025236	0.67364526	1.0	4165
GOCC_SECONDARY_LYSOSOME	18	0.4031408	11444768	0.28428093	0.6809307	1.0	1426
GOCC_TRANS_GOLGI_NETWORK_MEMBRANE	49	0.32330135	1143319	0.24143302	0.67569983	1.0	2999
GOCC_RNAI_EFFECTOR_COMPLEX	66	0.3034255	11340984	0.2574103	0.6976011	1.0	5176
GOCC_LYTIC_VACUOLE_MEMBRANE	193	0.25604185	11303111	0.2201087	0.7015454	1.0	3807
GOCC_PHAGOCYTIC_VESICLE_MEMBRANE	24	0.37385774	11251694	0.2852349	0.7113526	1.0	3521
GOCC_PHOSPHATASE_COMPLEX	52	0.31145215	11201918	0.2809524	0.7193275	1.0	2129
GOCC_CAJAL_BODY	38	0.33391777	11171608	0.27732465	0.7206834	1.0	5718
GOCC_SPLICEOSOMAL_TRI_SNRNP_COMPLEX	34	0.33933207	11167477	0.30278233	0.7130442	1.0	3509
GOCC_COSTAMERE	20	0.39035386	11109402	0.3277027	0.7238584	1.0	3209
GOCC_INFLAMMASOME_COMPLEX	20	0.3816196	11075554	0.33676976	0.72657394	1.0	4839
GOCC_GERM_CELL_NUCLEUS	106	0.27454484	11044496	0.2659409	0.7285225	1.0	7828
GOCC_NUCLEAR_SPECK	345	0.2356679	11027511	0.20426065	0.725465	1.0	3981
GOCC_FILOPODIUM_MEMBRANE	17	0.39888442	10999211	0.3559028	0.72671676	1.0	2709
GOCC_NUCLEOSOME	83	0.28252846	10919231	0.28081122	0.7449163	1.0	6555
GOCC_PROTEIN_DNA_COMPLEX	191	0.24845278	10896627	0.29149234	0.74388564	1.0	6555
GOCC_ATPASE_DEPENDENT_TRANSMEMBRANE_TRANSPORT_COMPLEX	16	0.40747312	10892262	0.3492334	0.73685515	1.0	5342
GOCC_ZYMOGEN_GRANULE_MEMBRANE	16	0.40109053	10879506	0.37375414	0.73282546	1.0	8405
GOCC_EARLY_ENDOSOME	345	0.23123862	10845653	0.26342073	0.7363395	1.0	3770
GOCC_TRIGLYCERIDE_RICH_PLASMA_LIPOPROTEIN_PARTICLE	23	0.3592546	1079944	0.3293718	0.74374044	1.0	4578
GOCC_VACUOLAR_MEMBRANE	243	0.239006	10793037	0.30530402	0.7376857	1.0	4457
GOCC_INTERMEDIATE_FILAMENT_CYTOSKELETON	173	0.24470353	10771414	0.30823863	0.73695815	1.0	4385
GOCC_PERICENTRIC_HETEROCHROMATIN	32	0.3350294	10737472	0.3527508	0.73989797	1.0	5853
GOCC_LATE_ENDOSOME	241	0.23547992	10708973	0.29482073	0.74149555	1.0	3622
GOCC_ACROSOMAL_VESICLE	162	0.24791779	10706272	0.31556803	0.73460567	1.0	6096
GOCC_COPII_COATED_ER_TO_GOLGI_TRANSPORT_VESICLE	54	0.29663795	10687946	0.33753943	0.7328926	1.0	1905
GOCC_SECRETORY_GRANULE	445	0.22271582	10659013	0.28483355	0.7347819	1.0	4509
GOCC_P_BODY	86	0.27117252	1065553	0.34126985	0.72841626	1.0	6098
GOCC_CYTOPLASMIC_STRESS_GRANULE	80	0.27814522	1052351	0.38377535	0.76399827	1.0	1285
GOCC_CLATHRIN_COATED_PIT	70	0.27602765	10482432	0.37327188	0.7699258	1.0	5582
GOCC_EUCHROMATIN	67	0.28085148	1048119	0.36666667	0.7627241	1.0	4846
GOCC_PROTEASOME_ACCESSORY_COMPLEX	24	0.34548473	10448984	0.38086957	0.7657695	1.0	5143
GOCC_RECYCLING_ENDOSOME_MEMBRANE	59	0.28545842	1042806	0.38349515	0.7652035	1.0	2919
GOCC_SARCOPLASMIC_RETICULUM	73	0.27004683	10413121	0.37849778	0.76242954	1.0	1904
GOCC_PROTEIN_LIPID_COMPLEX	42	0.29719132	10386845	0.41545895	0.76356715	1.0	4578
GOCC_H4_H2A_HISTONE_ACETYLTRANSFERASE_COMPLEX	27	0.3236102	10282863	0.414791	0.7896812	1.0	6301
GOCC_VOLTAGE_GATED_POTASSIUM_CHANNEL_COMPLEX	77	0.2666852	10244695	0.4193062	0.79496294	1.0	4270
GOCC_LATERAL_ELEMENT	19	0.36599833	10230712	0.4317032	0.79218864	1.0	3225
GOCC_CELL_SUBSTRATE_JUNCTION	189	0.23157525	10213287	0.4074074	0.79063815	1.0	3632
GOCC_POTASSIUM_CHANNEL_COMPLEX	91	0.2550462	1021278	0.421365	0.78370756	1.0	4270
GOCC_PEPTIDASE_INHIBITOR_COMPLEX	21	0.34659615	10127314	0.4318182	0.803649	1.0	5993
GOCC_EXTRACELLULAR_ORGANELLE	118	0.24238262	10104655	0.42773724	0.8037551	1.0	6899
GOCC_AUTOPHAGOSOME_MEMBRANE	35	0.29914147	10092282	0.44918033	0.8007417	1.0	3925
GOCC_CHROMOSOME_CENTROMERIC_REGION	245	0.22038937	10064161	0.42213643	0.802734	1.0	3633
GOCC_SITE_OF_DOUBLE_STRAND_BREAK	71	0.26556596	10062447	0.42503864	0.79632354	1.0	6393
GOCC_DNA_PACKAGING_COMPLEX	115	0.2435007	10052041	0.41839764	0.7927556	1.0	6555
GOCC_CCR4_NOT_COMPLEX	16	0.35925007	1000403	0.44809687	0.8004745	1.0	4965
GOCC_MYOSIN_FILAMENT	22	0.33333123	0.99753183	0.46052632	0.8030762	1.0	4687
GOCC_CONNEXIN_COMPLEX	20	0.34491563	0.9965493	0.45941278	0.79955417	1.0	3803
GOCC_RNA_POLYMERASE_II_TRANSCRIPTION_REGULATOR_COMPLEX	248	0.21756063	0.9949799	0.45201668	0.7977345	1.0	6648
GOCC_CLEAVAGE_FURROW	40	0.29391968	0.9915724	0.4864407	0.8012782	1.0	6426
GOCC_HETEROCHROMATIN	99	0.24610785	0.99106884	0.47839046	0.7962538	1.0	5853
GOCC_KERATIN_FILAMENT	50	0.27760643	0.9851028	0.49172187	0.8085664	1.0	10541
GOCC_U2_SNRNP	21	0.32956025	0.98331404	0.47651008	0.8076475	1.0	1898
GOCC_POSTSYNAPTIC_ENDOSOME	18	0.35040566	0.98275656	0.48657718	0.802859	1.0	6070
GOCC_STEREOCILIUM_BUNDLE	69	0.25922412	0.9813543	0.49025488	0.8005843	1.0	5921
GOCC_CHROMOCENTER	18	0.34620714	0.9789375	0.49749583	0.8014134	1.0	2137
GOCC_ACETYLCHOLINE_GATED_CHANNEL_COMPLEX	17	0.34385946	0.9783911	0.49113476	0.79687065	1.0	371
GOCC_CHROMOSOMAL_REGION	351	0.2078765	0.97642446	0.5388471	0.7968103	1.0	3633
GOCC_BASAL_PART_OF_CELL	314	0.2064528	0.96683294	0.56131476	0.8186393	1.0	5357
GOCC_MYOSIN_COMPLEX	56	0.2650305	0.96405494	0.5094637	0.8210834	1.0	4492
GOCC_CYCLIN_DEPENDENT_PROTEIN_KINASE_HOLOENZYME_COMPLEX	53	0.26541984	0.9612029	0.5101404	0.82348496	1.0	3795
GOCC_TIGHT_JUNCTION	142	0.22520512	0.9612013	0.54314005	0.81729335	1.0	2478
GOCC_TRANSFERASE_COMPLEX_TRANSFERRING_PHOSPHORUS_CONTAINING_GROUPS	292	0.20759408	0.95966154	0.56510067	0.8156364	1.0	5120
GOCC_PODOSOME	29	0.30125493	0.95739704	0.5100334	0.8161058	1.0	5662
GOCC_CLATHRIN_COAT_OF_COATED_PIT	19	0.3341245	0.9512578	0.52210885	0.82758415	1.0	2618
GOCC_VARICOSITY	15	0.3507344	0.9509743	0.5236427	0.8223414	1.0	3280
GOCC_LAMELLIPODIUM	174	0.21872672	0.94741917	0.58469945	0.8263204	1.0	4823
GOCC_MITOTIC_SPINDLE_MIDZONE	15	0.34759054	0.94547737	0.5245614	0.82606834	1.0	3206
GOCC_CORNIFIED_ENVELOPE	58	0.25926736	0.94330305	0.5330189	0.82628673	1.0	5962
GOCC_CASPASE_COMPLEX	15	0.3496861	0.93947005	0.5482234	0.8314105	1.0	5786
GOCC_EXTRACELLULAR_EXOSOME	96	0.23488325	0.9393733	0.5581738	0.8258515	1.0	6899
GOCC_RECYCLING_ENDOSOME	159	0.21821117	0.937739	0.6141079	0.8243785	1.0	3563
GOCC_ROUGH_ENDOPLASMIC_RETICULUM	92	0.23552974	0.93544775	0.5868902	0.82510465	1.0	4541
GOCC_BASOLATERAL_PLASMA_MEMBRANE	256	0.2039489	0.9353447	0.62384105	0.8196839	1.0	5306
GOCC_MALE_GERM_CELL_NUCLEUS	83	0.24150397	0.9347052	0.59069765	0.8158466	1.0	7828
GOCC_ENDOCYTIC_VESICLE_MEMBRANE	43	0.27083465	0.93420285	0.57835215	0.81166047	1.0	3521
GOCC_ACTIN_FILAMENT_BUNDLE	95	0.23152763	0.93240756	0.5677321	0.81096214	1.0	5768
GOCC_PML_BODY	79	0.243394	0.93136466	0.58002937	0.8083562	1.0	7128
GOCC_PROTEIN_COMPLEX_INVOLVED_IN_CELL_ADHESION	57	0.25551182	0.92849684	0.58220214	0.8105064	1.0	4228
GOCC_SARCOPLASM	95	0.2336892	0.9284214	0.6240929	0.80534625	1.0	3064
GOCC_PHAGOCYTIC_CUP	21	0.31505978	0.9261212	0.56882256	0.8062201	1.0	4298
GOCC_SERINE_TYPE_PEPTIDASE_COMPLEX	18	0.32632035	0.9234838	0.5608919	0.8077878	1.0	3560
GOCC_IMMUNOLOGICAL_SYNAPSE	46	0.25960582	0.9172896	0.5936	0.81843674	1.0	3179
GOCC_METHYLTRANSFERASE_COMPLEX	103	0.22676823	0.91580826	0.6573117	0.8169598	1.0	5687
GOCC_RNA_POLYMERASE_II_HOLOENZYME	78	0.23392004	0.9146331	0.6385911	0.81474185	1.0	5912
GOCC_GLYCOPROTEIN_COMPLEX	25	0.29790252	0.91328126	0.58389264	0.8131018	1.0	1460
GOCC_CONDENSED_CHROMOSOME_CENTROMERIC_REGION	170	0.20974544	0.9126288	0.6508152	0.8096101	1.0	3633
GOCC_ENDOPEPTIDASE_COMPLEX	98	0.22404702	0.8930083	0.6879643	0.8532059	1.0	5934
GOCC_CILIARY_BASE	45	0.25511664	0.8918266	0.63666123	0.8507509	1.0	7884
GOCC_U1_SNRNP	18	0.31627184	0.8881295	0.60907507	0.8542306	1.0	914
GOCC_GOLGI_STACK	93	0.22222513	0.8865336	0.6757991	0.8526202	1.0	4812
GOCC_U2_TYPE_SPLICEOSOMAL_COMPLEX	94	0.22174081	0.8784449	0.6854103	0.86665654	1.0	2987
GOCC_SERINE_THREONINE_PROTEIN_KINASE_COMPLEX	121	0.21088615	0.8678468	0.7478261	0.8856406	1.0	4523
GOCC_CENTRIOLAR_SATELLITE	114	0.21026762	0.8669166	0.7453505	0.8824922	1.0	4039
GOCC_PROTEIN_PHOSPHATASE_TYPE_2A_COMPLEX	17	0.3065415	0.86254394	0.6395939	0.88740647	1.0	2033
GOCC_NUCLEAR_PORE	75	0.22607715	0.8589663	0.7154088	0.88998675	1.0	7817
GOCC_PHOTORECEPTOR_OUTER_SEGMENT	88	0.21689524	0.8569686	0.71428573	0.88898015	1.0	4623
GOCC_EXOCYST	18	0.30260828	0.855518	0.6672414	0.88687176	1.0	4072
GOCC_PCG_PROTEIN_COMPLEX	47	0.24400526	0.8533137	0.69820553	0.8863648	1.0	6767
GOCC_PROTEIN_KINASE_COMPLEX	147	0.20102073	0.851326	0.7576177	0.8853686	1.0	5003
GOCC_LUMENAL_SIDE_OF_MEMBRANE	18	0.3010068	0.8481529	0.6861063	0.8870293	1.0	4390
GOCC_9PLUS2_MOTILE_CILIUM	194	0.18994276	0.8455359	0.83178806	0.8873903	1.0	3856
GOCC_SECRETORY_GRANULE_MEMBRANE	97	0.21047167	0.83676803	0.7943368	0.9001791	1.0	4204
GOCC_APICAL_JUNCTION_COMPLEX	158	0.19462386	0.8363449	0.84	0.89588535	1.0	5499
GOCC_PERICENTRIOLAR_MATERIAL	24	0.26945198	0.83379996	0.7234042	0.89583474	1.0	2726
GOCC_SMALL_NUCLEAR_RIBONUCLEOPROTEIN_COMPLEX	68	0.21723479	0.8215096	0.8030769	0.91439337	1.0	3655
GOCC_GOLGI_MEDIAL_CISTERNA	23	0.27084312	0.81624305	0.71938777	0.91878164	1.0	4355
GOCC_CELL_DIVISION_SITE	61	0.22018918	0.8153879	0.7841945	0.91528285	1.0	6480
GOCC_90S_PRERIBOSOME	28	0.25727752	0.8137206	0.78664494	0.9133032	1.0	1552
GOCC_CENTRIOLE	133	0.19417672	0.81362236	0.8470097	0.9084186	1.0	2877
GOCC_GOLGI_CISTERNA	67	0.21606945	0.8099601	0.8078669	0.90995073	1.0	5074
GOCC_SM_LIKE_PROTEIN_FAMILY_COMPLEX	79	0.20865013	0.8088458	0.8174603	0.9068534	1.0	1898
GOCC_ACTOMYOSIN	95	0.20068827	0.80638134	0.8412943	0.90612364	1.0	5768
GOCC_MIDBODY	173	0.18566264	0.80128545	0.8947368	0.9099736	1.0	6473
GOCC_ENDOPLASMIC_RETICULUM_EXIT_SITE	31	0.24672501	0.7933019	0.7816667	0.91828364	1.0	3732
GOCC_H4_HISTONE_ACETYLTRANSFERASE_COMPLEX	41	0.22996628	0.78358185	0.7947883	0.9280785	1.0	6301
GOCC_MYOFILAMENT	27	0.24871494	0.7822472	0.7817259	0.9250229	1.0	403
GOCC_MESSENGER_RIBONUCLEOPROTEIN_COMPLEX	16	0.27933037	0.77445257	0.7744755	0.93144375	1.0	8354
GOCC_DNA_POLYMERASE_COMPLEX	18	0.2720091	0.7709184	0.7681895	0.93155	1.0	1264
GOCC_MRNA_CLEAVAGE_AND_POLYADENYLATION_SPECIFICITY_FACTOR_COMPLEX	19	0.26215193	0.7605533	0.7905759	0.9405515	1.0	4236
GOCC_ENDOPLASMIC_RETICULUM_GOLGI_INTERMEDIATE_COMPARTMENT_MEMBRANE	15	0.27638784	0.75953287	0.79928315	0.93700284	1.0	184
GOCC_PRESPLICEOSOME	15	0.28418535	0.7588093	0.7913189	0.9330696	1.0	914
GOCC_INTERCELLULAR_BRIDGE	96	0.18853873	0.7565297	0.9191617	0.93112594	1.0	4979
GOCC_SCF_UBIQUITIN_LIGASE_COMPLEX	69	0.20223488	0.7547786	0.8851964	0.92842984	1.0	4711
GOCC_CHOLINERGIC_SYNAPSE	19	0.2637359	0.7476372	0.8299663	0.932124	1.0	5699
GOCC_CUL3_RING_UBIQUITIN_LIGASE_COMPLEX	39	0.21646677	0.7334635	0.88977635	0.94285274	1.0	689
GOCC_VOLTAGE_GATED_CALCIUM_CHANNEL_COMPLEX	42	0.21089095	0.7322765	0.8829953	0.93933165	1.0	3263
GOCC_MRNA_CLEAVAGE_FACTOR_COMPLEX	23	0.24507308	0.7237729	0.8526149	0.9430732	1.0	5488
GOCC_ACROSOMAL_MEMBRANE	26	0.22592151	0.7034157	0.900161	0.95631254	1.0	696
GOCC_MLL1_2_COMPLEX	32	0.21743537	0.6946807	0.90640396	0.95819604	1.0	5687
GOCC_ZYMOGEN_GRANULE	26	0.2268193	0.6926909	0.8957952	0.9549002	1.0	3481
GOCC_VACUOLAR_LUMEN	24	0.20244192	0.6107849	0.95166665	0.9912382	1.0	5521
GOCC_XY_BODY	23	0.18908317	0.57086885	0.96854305	0.99649763	1.0	7403
GOCC_REPLICATION_FORK	71	0.14582866	0.55587745	1.0	0.99443346	1.0	5405
GOCC_CUL2_RING_UBIQUITIN_LIGASE_COMPLEX	33	0.13479428	0.4473331	1.0	0.9988168	1.0	8366

## Sheet: 14dpl+
NAME	SIZE	ES	NES	NOM p-val	FDR q-val	FWER p-val	RANK AT MAX
GOCC_CYTOSOLIC_LARGE_RIBOSOMAL_SUBUNIT	55	0.6271961	24352865	0.0	0.0	0.0	3615
GOCC_CYTOSOLIC_RIBOSOME	100	0.544863	23467035	0.0	6.48E-4	0.001	3615
GOCC_POLYSOME	81	0.5038743	20867465	0.0	0.021264903	0.044	4336
GOCC_POLYSOMAL_RIBOSOME	34	0.60299015	2060563	0.002105263	0.020566413	0.055	3548
GOCC_NUCLEAR_PORE	75	0.49688417	20213594	0.0	0.023355303	0.077	3091
GOCC_H4_H2A_HISTONE_ACETYLTRANSFERASE_COMPLEX	27	0.6067006	20035312	0.0	0.02393165	0.096	4640
GOCC_HISTONE_ACETYLTRANSFERASE_COMPLEX	88	0.48702085	20011878	0.0	0.020909822	0.098	4788
GOCC_H4_HISTONE_ACETYLTRANSFERASE_COMPLEX	41	0.5466809	19581364	0.0	0.02808062	0.149	3665
GOCC_EUKARYOTIC_TRANSLATION_INITIATION_FACTOR_3_COMPLEX	15	0.68783915	19430991	0.0	0.029110136	0.172	4346
GOCC_TRANSCRIPTION_ELONGATION_FACTOR_COMPLEX	53	0.5096238	19385078	0.0	0.028022368	0.183	6749
GOCC_U2_TYPE_SPLICEOSOMAL_COMPLEX	94	0.4669179	19353666	0.0	0.026121192	0.188	4438
GOCC_CAJAL_BODY	38	0.5370946	19027351	0.0	0.033335794	0.249	4801
GOCC_PRECATALYTIC_SPLICEOSOME	53	0.50526065	1888101	0.0	0.035147034	0.279	4438
GOCC_RIBOSOMAL_SUBUNIT	186	0.40367037	18751851	0.0	0.03832301	0.316	4198
GOCC_RIBOSOME	222	0.38833782	18623873	0.0	0.039768364	0.342	4198
GOCC_MLL1_2_COMPLEX	32	0.55430806	18599098	0.006651885	0.038438033	0.35	3721
GOCC_DOPAMINERGIC_SYNAPSE	20	0.61949533	18460578	0.0021097045	0.04166078	0.392	3095
GOCC_COMPACT_MYELIN	21	0.5867858	18403419	0.010869565	0.041256588	0.407	3580
GOCC_LARGE_RIBOSOMAL_SUBUNIT	113	0.4217866	18350357	0.0	0.040782195	0.42	4198
GOCC_PRERIBOSOME_LARGE_SUBUNIT_PRECURSOR	20	0.59442586	18168275	0.010683761	0.04677241	0.488	4936
GOCC_PML_BODY	79	0.44109246	17946588	0.0021413276	0.053578574	0.541	6188
GOCC_HISTONE_METHYLTRANSFERASE_COMPLEX	71	0.44335994	17938858	0.0	0.051474478	0.543	3868
GOCC_U2_TYPE_CATALYTIC_STEP_2_SPLICEOSOME	31	0.536796	17873017	0.0042643924	0.05188335	0.562	4358
GOCC_RIBONUCLEOPROTEIN_GRANULE	256	0.3605082	17825367	0.0	0.051751375	0.581	4679
GOCC_MRNA_CLEAVAGE_FACTOR_COMPLEX	23	0.5629601	17818359	0.006666667	0.04984788	0.581	5342
GOCC_CLATHRIN_COATED_PIT	70	0.43068656	17719355	0.0	0.052035686	0.617	3820
GOCC_ACETYLTRANSFERASE_COMPLEX	103	0.4098716	17627263	0.0022624435	0.053883277	0.646	4804
GOCC_INO80_COMPLEX	16	0.62314457	17626303	0.006085193	0.051958874	0.646	6820
GOCC_MULTIVESICULAR_BODY_MEMBRANE	19	0.5903734	17508564	0.012765957	0.05526791	0.689	355
GOCC_NUCLEAR_SPECK	345	0.34312433	17423859	0.0	0.05756437	0.71	4445
GOCC_CCR4_NOT_COMPLEX	16	0.6109288	17418687	0.008213553	0.056030095	0.712	4679
GOCC_SPLICEOSOMAL_TRI_SNRNP_COMPLEX	34	0.49848518	17392102	0.0064102565	0.05531054	0.723	4358
GOCC_CATALYTIC_STEP_2_SPLICEOSOME	92	0.40386105	17149861	0.0	0.06689095	0.803	4358
GOCC_90S_PRERIBOSOME	28	0.5129626	16861866	0.012448133	0.08133385	0.869	7159
GOCC_METHYLTRANSFERASE_COMPLEX	103	0.3913806	16854893	0.0021459227	0.07929794	0.869	6212
GOCC_FIBRILLAR_CENTER	147	0.36881176	16816009	0.0	0.07973363	0.88	5050
GOCC_NEURON_SPINE	211	0.34685156	16803963	0.0	0.07819478	0.881	2717
GOCC_PERICENTRIOLAR_MATERIAL	24	0.52670497	1668169	0.012793177	0.08375519	0.903	4525
GOCC_SM_LIKE_PROTEIN_FAMILY_COMPLEX	79	0.4030774	16620016	0.006263048	0.08480494	0.914	4358
GOCC_PROTEASOME_ACCESSORY_COMPLEX	24	0.5193161	16555833	0.01590909	0.086154796	0.923	1852
GOCC_TRANSFERASE_COMPLEX_TRANSFERRING_PHOSPHORUS_CONTAINING_GROUPS	292	0.3316575	16516641	0.0	0.08637785	0.932	4816
GOCC_SPLICEOSOMAL_COMPLEX	192	0.3474207	16441305	0.0	0.08913838	0.943	4510
GOCC_PROTEIN_PHOSPHATASE_TYPE_2A_COMPLEX	17	0.55682445	163075	0.02173913	0.09570783	0.957	3713
GOCC_ENDOSOME_MEMBRANE	288	0.32215807	16150585	0.0	0.10287537	0.967	3700
GOCC_MRNA_CLEAVAGE_AND_POLYADENYLATION_SPECIFICITY_FACTOR_COMPLEX	19	0.5494395	16149609	0.034979425	0.100683115	0.967	5342
GOCC_SMALL_NUCLEAR_RIBONUCLEOPROTEIN_COMPLEX	68	0.40343696	1598438	0.012793177	0.11104258	0.976	4358
GOCC_RNA_POLYMERASE_II_HOLOENZYME	78	0.38755575	15932511	0.011160715	0.11279363	0.978	4530
GOCC_EARLY_ENDOSOME_MEMBRANE	98	0.37399197	15848905	0.0044345898	0.11793939	0.983	3413
GOCC_MYELIN_SHEATH	216	0.3350069	15841601	0.0	0.11623287	0.983	5111
GOCC_TRANS_GOLGI_NETWORK_MEMBRANE	49	0.42171535	15835257	0.021645023	0.114339165	0.983	4082
GOCC_PCG_PROTEIN_COMPLEX	47	0.42156246	15790131	0.015625	0.115907155	0.985	4771
GOCC_PHOSPHATASE_COMPLEX	52	0.41569433	15750932	0.02	0.11660654	0.986	3713
GOCC_MULTIVESICULAR_BODY	58	0.40666923	15742995	0.0021645022	0.11489584	0.986	355
GOCC_GAMMA_TUBULIN_COMPLEX	16	0.5436676	15685787	0.037117902	0.11690543	0.99	5118
GOCC_CLATHRIN_COATED_VESICLE_MEMBRANE	51	0.41309863	15661165	0.033407573	0.11647602	0.99	2808
GOCC_APICOLATERAL_PLASMA_MEMBRANE	27	0.47496542	1560683	0.020642202	0.11864488	0.992	4271
GOCC_EARLY_ENDOSOME	345	0.3095108	1559106	0.0	0.11747894	0.992	4750
GOCC_SWI_SNF_SUPERFAMILY_TYPE_COMPLEX	94	0.3694158	15512984	0.0042918455	0.12231177	0.992	6820
GOCC_SERINE_THREONINE_PROTEIN_KINASE_COMPLEX	121	0.35211715	15497893	0.0068649887	0.12136078	0.992	4754
GOCC_CYTOPLASMIC_STRESS_GRANULE	80	0.38208577	1548514	0.013274336	0.12017674	0.992	4315
GOCC_OUTER_KINETOCHORE	16	0.5476482	15480821	0.03992016	0.11862028	0.993	4965
GOCC_MICROVILLUS_MEMBRANE	24	0.50766313	15429844	0.045146726	0.120312735	0.993	5619
GOCC_GAP_JUNCTION	34	0.43983278	15395738	0.031446543	0.12118789	0.993	5706
GOCC_COPI_COATED_VESICLE	30	0.4575666	15328553	0.04494382	0.12464132	0.995	5329
GOCC_CYTOSOLIC_SMALL_RIBOSOMAL_SUBUNIT	43	0.42166537	15327507	0.022172948	0.12287784	0.995	4140
GOCC_ENDOCYTIC_VESICLE	209	0.3183564	15223259	0.0	0.12894669	0.996	5300
GOCC_SECONDARY_LYSOSOME	18	0.51471347	15217341	0.04845815	0.1276205	0.996	4040
GOCC_PROTEASOME_COMPLEX	63	0.38879406	15193485	0.021598272	0.12763982	0.996	4553
GOCC_CATALYTIC_STEP_1_SPLICEOSOME	15	0.5390334	15174252	0.056155507	0.12733866	0.996	1943
GOCC_LAMELLIPODIUM	174	0.32512724	1516679	0.0023584906	0.12605934	0.996	4577
GOCC_LYTIC_VACUOLE_MEMBRANE	193	0.31763634	151545	0.0	0.12516646	0.996	4246
GOCC_COATED_VESICLE	203	0.31684586	15088959	0.0022573364	0.1289988	0.997	4844
GOCC_FILOPODIUM	97	0.3549332	15059273	0.012738854	0.12989745	0.997	4669
GOCC_ENDOPLASMIC_RETICULUM_GOLGI_INTERMEDIATE_COMPARTMENT	77	0.3655702	15027806	0.021881837	0.1307324	0.998	5289
GOCC_POSTSYNAPTIC_ENDOSOME	18	0.5120472	15012546	0.06666667	0.13034187	0.998	4955
GOCC_SITE_OF_DNA_DAMAGE	103	0.34815395	14953372	0.006976744	0.13340078	0.999	6173
GOCC_PHAGOCYTIC_VESICLE	110	0.34494013	14905325	0.016877636	0.13594505	0.999	5283
GOCC_PROTEIN_KINASE_COMPLEX	147	0.32688043	14881002	0.013274336	0.13594826	1.0	5660
GOCC_AZUROPHIL_GRANULE	15	0.5299491	14863935	0.063318774	0.13551736	1.0	3839
GOCC_LATE_ENDOSOME	241	0.30570933	14842019	0.0024038462	0.13567446	1.0	4115
GOCC_POSTSYNAPTIC_ACTIN_CYTOSKELETON	16	0.5200749	14831593	0.061571125	0.13484406	1.0	1543
GOCC_KINETOCHORE_MICROTUBULE	17	0.5224279	14756186	0.067099564	0.13915794	1.0	764
GOCC_CUL4_RING_E3_UBIQUITIN_LIGASE_COMPLEX	32	0.4388766	14709833	0.04680851	0.14113066	1.0	669
GOCC_VACUOLAR_MEMBRANE	243	0.30375856	14693699	0.002096436	0.14101197	1.0	4246
GOCC_CHROMOSOME_CENTROMERIC_REGION	245	0.29714888	14693125	0.0	0.13936995	1.0	4562
GOCC_SAGA_TYPE_COMPLEX	37	0.40655407	14685928	0.038724374	0.13831602	1.0	4788
GOCC_SCHMIDT_LANTERMAN_INCISURE	16	0.5010901	14660481	0.074226804	0.13963205	1.0	6344
GOCC_COATED_VESICLE_MEMBRANE	92	0.34918776	14659035	0.013544018	0.1382417	1.0	4625
GOCC_CONDENSED_CHROMOSOME_CENTROMERIC_REGION	170	0.3145111	1465454	0.011441648	0.13707867	1.0	5861
GOCC_CLATHRIN_COAT_OF_COATED_PIT	19	0.49716136	14594736	0.06235566	0.1408571	1.0	2808
GOCC_NUCLEOTIDE_ACTIVATED_PROTEIN_KINASE_COMPLEX	24	0.46234158	14573683	0.0554371	0.14090279	1.0	1501
GOCC_FILOPODIUM_TIP	18	0.49705654	14555638	0.06595745	0.14105041	1.0	4247
GOCC_NUCLEOSOME	83	0.35157943	1452248	0.018181818	0.14248884	1.0	4258
GOCC_PRERIBOSOME	76	0.36029541	14486071	0.02844639	0.1442877	1.0	6418
GOCC_RNA_POLYMERASE_COMPLEX	106	0.33777073	1446256	0.013452915	0.14450896	1.0	4530
GOCC_ENDOPEPTIDASE_COMPLEX	98	0.33700362	14458948	0.021505376	0.14332718	1.0	5576
GOCC_GOLGI_MEDIAL_CISTERNA	23	0.46137503	14457114	0.06451613	0.14194146	1.0	3931
GOCC_POSTSYNAPTIC_CYTOSKELETON	23	0.4577551	14372346	0.08	0.14828438	1.0	1543
GOCC_VESICLE_COAT	60	0.36264345	14231515	0.051044084	0.16015364	1.0	3557
GOCC_SEH1_ASSOCIATED_COMPLEX	16	0.48892418	1418341	0.095744684	0.1629459	1.0	2477
GOCC_SMALL_RIBOSOMAL_SUBUNIT	78	0.3497786	14137841	0.03318584	0.16574985	1.0	4181
GOCC_RSC_TYPE_COMPLEX	15	0.5105954	14133587	0.10526316	0.16450404	1.0	5815
GOCC_PRESYNAPTIC_CYTOSOL	32	0.4225808	14059734	0.06595745	0.17059922	1.0	2499
GOCC_PRP19_COMPLEX	16	0.48697144	13994361	0.08067941	0.17613074	1.0	1657
GOCC_INTERCELLULAR_BRIDGE	96	0.32988536	13940784	0.022222223	0.18055068	1.0	4588
GOCC_NUCLEAR_ENVELOPE	433	0.27121937	13927934	0.0	0.18020883	1.0	3980
GOCC_CYTOSOLIC_REGION	49	0.3770785	13899682	0.057259712	0.18159147	1.0	2499
GOCC_CALYX_OF_HELD	31	0.41123998	13885678	0.0751073	0.18144065	1.0	6100
GOCC_POSTSYNAPTIC_SPECIALIZATION	480	0.26526654	13854992	0.0	0.18316819	1.0	3682
GOCC_LATERAL_PLASMA_MEMBRANE	72	0.3494788	13843731	0.064367816	0.18278861	1.0	4146
GOCC_CHROMOSOMAL_REGION	351	0.27364266	13824039	0.0023980816	0.18337493	1.0	4365
GOCC_CLATHRIN_VESICLE_COAT	33	0.40394804	13813592	0.07709251	0.18282475	1.0	2808
GOCC_MEMBRANE_COAT	97	0.31991655	13767996	0.037383176	0.186562	1.0	3017
GOCC_EXOCYTIC_VESICLE	275	0.27681917	13753009	0.0067264573	0.18662661	1.0	4599
GOCC_ATPASE_COMPLEX	146	0.30346307	13671833	0.031026253	0.19419023	1.0	6820
GOCC_HISTONE_DEACETYLASE_COMPLEX	81	0.33061653	13661685	0.05720339	0.1936738	1.0	3415
GOCC_P_BODY	86	0.3254074	1365715	0.04494382	0.19244853	1.0	4679
GOCC_COPII_COATED_ER_TO_GOLGI_TRANSPORT_VESICLE	54	0.3599751	13630782	0.07789474	0.19399911	1.0	4844
GOCC_CUL3_RING_UBIQUITIN_LIGASE_COMPLEX	39	0.38489437	1362759	0.07918552	0.19268203	1.0	4777
GOCC_CLATHRIN_ADAPTOR_COMPLEX	26	0.421639	13620732	0.081858404	0.19174697	1.0	2808
GOCC_AXOLEMMA	20	0.4473535	135453	0.104347825	0.19882497	1.0	4187
GOCC_MESSENGER_RIBONUCLEOPROTEIN_COMPLEX	16	0.4719753	13448802	0.11016949	0.20850712	1.0	6137
GOCC_CYCLIN_DEPENDENT_PROTEIN_KINASE_HOLOENZYME_COMPLEX	53	0.35408795	13428515	0.07098121	0.20927174	1.0	4704
GOCC_RNA_POLYMERASE_II_TRANSCRIPTION_REGULATOR_COMPLEX	248	0.2763025	13398838	0.018779343	0.21099003	1.0	4809
GOCC_NEURON_TO_NEURON_SYNAPSE	495	0.25445256	13370123	0.0	0.21321376	1.0	3682
GOCC_PEPTIDASE_COMPLEX	134	0.29889703	13291968	0.043956045	0.22097614	1.0	4873
GOCC_POLE_PLASM	22	0.4248754	13280402	0.1244898	0.22067437	1.0	4645
GOCC_LATE_ENDOSOME_MEMBRANE	77	0.32299447	13255656	0.08163265	0.22175163	1.0	1250
GOCC_NBAF_COMPLEX	16	0.46507093	13247192	0.12291667	0.22102123	1.0	660
GOCC_PROTEIN_DNA_COMPLEX	191	0.27971062	13217283	0.035634745	0.2230688	1.0	4298
GOCC_SARCOPLASMIC_RETICULUM	73	0.3235747	13208216	0.09662921	0.22248302	1.0	3623
GOCC_PHAGOCYTIC_CUP	21	0.4222447	13204143	0.12527473	0.22132036	1.0	1241
GOCC_MEMBRANE_MICRODOMAIN	388	0.25713295	13196731	0.009803922	0.22041617	1.0	4866
GOCC_CLATHRIN_COAT	50	0.35356066	13144307	0.10548523	0.22532687	1.0	2808
GOCC_SWI_SNF_COMPLEX	28	0.39480987	13131144	0.124726474	0.22527653	1.0	674
GOCC_CHAPERONE_COMPLEX	35	0.3747935	13073024	0.13333334	0.23088235	1.0	1320
GOCC_SITE_OF_DOUBLE_STRAND_BREAK	71	0.32132643	12988795	0.086330935	0.2405836	1.0	6173
GOCC_INO80_TYPE_COMPLEX	27	0.40023077	12942969	0.13808464	0.24464858	1.0	6820
GOCC_AUTOPHAGOSOME	89	0.31336024	1287683	0.08456659	0.25198507	1.0	4155
GOCC_GOLGI_STACK	93	0.30395418	12876123	0.07488987	0.25030673	1.0	3931
GOCC_SCHAFFER_COLLATERAL_CA1_SYNAPSE	144	0.28456602	1287141	0.054229934	0.2491099	1.0	3779
GOCC_CLATHRIN_COATED_VESICLE	117	0.28984508	12816234	0.068817206	0.25499454	1.0	4155
GOCC_PARALLEL_FIBER_TO_PURKINJE_CELL_SYNAPSE	37	0.36749294	12795814	0.1438515	0.2559387	1.0	3413
GOCC_MIDBODY	173	0.27731022	12773086	0.06666667	0.2572983	1.0	4965
GOCC_EUCHROMATIN	67	0.32007143	12758934	0.109913796	0.25747362	1.0	6143
GOCC_POSTSYNAPTIC_MEMBRANE	346	0.25089216	12693331	0.02293578	0.2652593	1.0	3841
GOCC_HETEROCHROMATIN	99	0.29383144	12663902	0.083333336	0.26766518	1.0	6358
GOCC_TRANSCRIPTION_FACTOR_TFTC_COMPLEX	18	0.43604925	12654644	0.17045455	0.2672189	1.0	3780
GOCC_GOLGI_APPARATUS_SUBCOMPARTMENT	316	0.25092846	12618498	0.0325	0.27066883	1.0	4447
GOCC_CLATHRIN_COATED_ENDOCYTIC_VESICLE	27	0.38770768	12603822	0.13043478	0.27096483	1.0	3557
GOCC_TRANS_GOLGI_NETWORK	249	0.25780472	12571608	0.04987531	0.2741663	1.0	4659
GOCC_PHOSPHATIDYLINOSITOL_3_KINASE_COMPLEX	27	0.38142738	12566984	0.1750547	0.2730982	1.0	4451
GOCC_CELL_LEADING_EDGE	404	0.24758649	1255407	0.019900497	0.27318594	1.0	4669
GOCC_TRANSPORT_VESICLE	366	0.2473972	12553117	0.04255319	0.27158532	1.0	4599
GOCC_VOLTAGE_GATED_POTASSIUM_CHANNEL_COMPLEX	77	0.3114965	12499706	0.114349775	0.27779377	1.0	5355
GOCC_RECYCLING_ENDOSOME	159	0.27219602	124778	0.08874459	0.27914247	1.0	4625
GOCC_VACUOLAR_PROTON_TRANSPORTING_V_TYPE_ATPASE_COMPLEX	23	0.39218104	12462897	0.19077568	0.27938783	1.0	5230
GOCC_ESCRT_COMPLEX	25	0.38346767	12426159	0.17872341	0.2829413	1.0	965
GOCC_AUTOPHAGOSOME_MEMBRANE	35	0.3612398	12350247	0.1552795	0.2928325	1.0	2289
GOCC_INTERMEDIATE_FILAMENT_CYTOSKELETON	173	0.26554772	12347353	0.07641921	0.2914195	1.0	2990
GOCC_COSTAMERE	20	0.4034607	12325661	0.2098501	0.29307327	1.0	2405
GOCC_SITE_OF_POLARIZED_GROWTH	214	0.25763485	12310559	0.06235566	0.29356372	1.0	4670
GOCC_ZYMOGEN_GRANULE_MEMBRANE	16	0.42180023	12303928	0.19090909	0.29273978	1.0	4142
GOCC_OUTER_MEMBRANE	211	0.25552496	12275593	0.071428575	0.29540488	1.0	5933
GOCC_GOLGI_LUMEN	22	0.39255103	12258877	0.1986755	0.29578584	1.0	6780
GOCC_CHOLINERGIC_SYNAPSE	19	0.41009068	12233886	0.21181263	0.29773402	1.0	3095
GOCC_VARICOSITY	15	0.4346087	12230523	0.19690265	0.29645422	1.0	4219
GOCC_SPINDLE	356	0.24171056	12209606	0.046770602	0.29787442	1.0	5203
GOCC_MITOTIC_SPINDLE	176	0.26290658	1217791	0.08409091	0.30109945	1.0	5203
GOCC_NUCLEAR_LAMINA	15	0.43430504	12129054	0.21444201	0.30723545	1.0	2068
GOCC_REPLICATION_FORK	71	0.30309322	1212646	0.13808464	0.30579057	1.0	5558
GOCC_EXCITATORY_SYNAPSE	98	0.28162763	12117083	0.11320755	0.30562004	1.0	3422
GOCC_ATPASE_DEPENDENT_TRANSMEMBRANE_TRANSPORT_COMPLEX	16	0.4168163	12023215	0.20770878	0.31875497	1.0	6472
GOCC_DISTAL_AXON	390	0.23333746	11960324	0.05336427	0.3276351	1.0	4670
GOCC_UBIQUITIN_LIGASE_COMPLEX	315	0.23906694	11956795	0.08120649	0.32635173	1.0	5132
GOCC_NEURON_PROJECTION_TERMINUS	223	0.24759005	11910143	0.09701493	0.33252126	1.0	2634
GOCC_PROTEASOME_CORE_COMPLEX	19	0.40893888	1189954	0.21551724	0.33251077	1.0	2737
GOCC_PRC1_COMPLEX	15	0.43076774	11897495	0.24390244	0.33101347	1.0	4550
GOCC_PIGMENT_GRANULE	39	0.33690268	1188446	0.20479302	0.33137918	1.0	2408
GOCC_INCLUSION_BODY	79	0.2871757	11818889	0.17521368	0.34126773	1.0	3141
GOCC_GOLGI_MEMBRANE	256	0.24094647	11813003	0.105882354	0.34041193	1.0	4659
GOCC_PLASMA_MEMBRANE_RAFT	135	0.26111257	11769519	0.13333334	0.34620038	1.0	4749
GOCC_MAIN_AXON	86	0.28306428	11768358	0.18202247	0.34448934	1.0	4561
GOCC_PHAGOPHORE_ASSEMBLY_SITE	34	0.34635785	11757225	0.22103004	0.34467	1.0	3239
GOCC_VACUOLAR_LUMEN	24	0.363429	11738807	0.22222222	0.3462572	1.0	4167
GOCC_TIGHT_JUNCTION	142	0.25935927	11711105	0.17659575	0.34908637	1.0	3725
GOCC_CARBOXY_TERMINAL_DOMAIN_PROTEIN_KINASE_COMPLEX	22	0.37707397	11699649	0.23809524	0.34929362	1.0	4441
GOCC_POTASSIUM_CHANNEL_COMPLEX	91	0.27448952	116885	0.17286652	0.34955817	1.0	5355
GOCC_CYTOPLASMIC_SIDE_OF_MEMBRANE	202	0.24679467	11681939	0.14317673	0.34885436	1.0	5483
GOCC_CYTOPLASMIC_EXOSOME_RNASE_COMPLEX	15	0.4189867	11644939	0.24827586	0.35381082	1.0	4537
GOCC_PERICENTRIC_HETEROCHROMATIN	32	0.3441166	11628721	0.2650862	0.35482562	1.0	7255
GOCC_PROTEIN_PHOSPHATASE_TYPE_1_COMPLEX	18	0.39506465	11615834	0.2510917	0.35509077	1.0	2087
GOCC_GOLGI_ASSOCIATED_VESICLE_MEMBRANE	45	0.3134341	11612617	0.22391304	0.35380358	1.0	4186
GOCC_AP_TYPE_MEMBRANE_COAT_ADAPTOR_COMPLEX	44	0.3188679	1160501	0.20726496	0.3533036	1.0	2808
GOCC_ENDOCYTIC_VESICLE_MEMBRANE	43	0.31998354	11582913	0.21777777	0.35560814	1.0	2808
GOCC_ASTROCYTE_PROJECTION	22	0.3753076	11581037	0.23210412	0.35412356	1.0	5594
GOCC_SARCOPLASM	95	0.27407315	11580093	0.18990384	0.35251415	1.0	4854
GOCC_ENDOPLASMIC_RETICULUM_LUMEN	88	0.27778238	11573457	0.20873787	0.35175368	1.0	4170
GOCC_CASPASE_COMPLEX	15	0.4125662	1153478	0.27741936	0.3568825	1.0	7586
GOCC_PRESYNAPTIC_ENDOCYTIC_ZONE	18	0.37949952	11454368	0.25416666	0.37028822	1.0	2301
GOCC_APICAL_PLASMA_MEMBRANE	402	0.221712	11411135	0.10462287	0.3765502	1.0	4714
GOCC_PRESYNAPTIC_MEMBRANE	238	0.23453926	11364365	0.14444445	0.3835843	1.0	2931
GOCC_POSTSYNAPTIC_SPECIALIZATION_INTRACELLULAR_COMPONENT	50	0.3017151	11348637	0.25389755	0.38492772	1.0	4931
GOCC_ACTOMYOSIN	95	0.26830262	11340204	0.24222222	0.38458037	1.0	2988
GOCC_NUCLEAR_MEMBRANE	248	0.23331143	11339716	0.1563981	0.38277647	1.0	4640
GOCC_CONDENSED_CHROMOSOME	283	0.2301365	11331803	0.16393442	0.3823689	1.0	4562
GOCC_ACTIN_FILAMENT_BUNDLE	95	0.26629436	11268959	0.23488373	0.39230022	1.0	2342
GOCC_MITOCHONDRIAL_CRISTA	15	0.39455757	11186779	0.32026145	0.40607417	1.0	267
GOCC_NUCLEAR_INNER_MEMBRANE	46	0.30448428	11154741	0.26956522	0.4100725	1.0	6103
GOCC_U5_SNRNP	16	0.38650104	11148307	0.30332682	0.40942538	1.0	4358
GOCC_NUCLEAR_MATRIX	107	0.25629577	11131418	0.23010753	0.41065902	1.0	5951
GOCC_NUCLEAR_PERIPHERY	133	0.24534638	11103675	0.2402746	0.4142429	1.0	5826
GOCC_DNA_PACKAGING_COMPLEX	115	0.26005948	11085045	0.27336448	0.41564804	1.0	4295
GOCC_GLIAL_CELL_PROJECTION	43	0.30858085	11065966	0.28663793	0.4174926	1.0	7499
GOCC_GOLGI_ASSOCIATED_VESICLE	95	0.2635635	11061096	0.26030368	0.4166778	1.0	5453
GOCC_CULLIN_RING_UBIQUITIN_LIGASE_COMPLEX	192	0.23576173	11044692	0.21327014	0.41808727	1.0	5096
GOCC_NEUROMUSCULAR_JUNCTION	108	0.25747842	1103457	0.24946696	0.4183478	1.0	3800
GOCC_PODOSOME	29	0.33473885	10987538	0.29892474	0.42629594	1.0	2754
GOCC_INTERMEDIATE_FILAMENT	135	0.2465749	10981481	0.27272728	0.4255595	1.0	2990
GOCC_ORGANELLE_ENVELOPE_LUMEN	100	0.25840536	10940783	0.23502304	0.43163615	1.0	3901
GOCC_EXTRINSIC_COMPONENT_OF_CYTOPLASMIC_SIDE_OF_PLASMA_MEMBRANE	95	0.25763318	10933254	0.27555555	0.43122485	1.0	5568
GOCC_TRANSPORT_VESICLE_MEMBRANE	183	0.23259467	10910028	0.2642369	0.4338164	1.0	4037
GOCC_LYSOSOMAL_LUMEN	20	0.35256994	10860008	0.32265446	0.44229472	1.0	4167
GOCC_GOLGI_CISTERNA	67	0.27411383	10846008	0.29166666	0.44328573	1.0	3931
GOCC_ENDOPLASMIC_RETICULUM_EXIT_SITE	31	0.31906378	10819075	0.32572615	0.4469513	1.0	5173
GOCC_CELL_DIVISION_SITE	61	0.27933392	10746291	0.3200883	0.4603963	1.0	6408
GOCC_MHC_PROTEIN_COMPLEX	34	0.31691575	10716039	0.32897604	0.4646152	1.0	2196
GOCC_U2_SNRNP	21	0.35240522	10703639	0.34453782	0.4652564	1.0	4358
GOCC_MITOCHONDRIAL_MATRIX	296	0.2146736	10640284	0.26876512	0.4773252	1.0	4728
GOCC_PLATELET_ALPHA_GRANULE	20	0.34789458	10541153	0.37387386	0.4972275	1.0	6839
GOCC_TRANS_GOLGI_NETWORK_TRANSPORT_VESICLE_MEMBRANE	18	0.3611718	10540909	0.3847826	0.49514836	1.0	2770
GOCC_LIPID_DROPLET	106	0.2446233	10520374	0.3484163	0.49736106	1.0	3493
GOCC_CAVEOLA	98	0.2464116	10504965	0.36458334	0.4986238	1.0	4749
GOCC_CORE_MEDIATOR_COMPLEX	26	0.32345083	10396177	0.39729118	0.5213539	1.0	4030
GOCC_RUFFLE	154	0.22638994	10348357	0.37639198	0.5301938	1.0	4370
GOCC_ER_TO_GOLGI_TRANSPORT_VESICLE_MEMBRANE	22	0.3350207	10329713	0.3986014	0.532184	1.0	4599
GOCC_BRUSH_BORDER	145	0.22416331	10242671	0.40191388	0.55092543	1.0	5843
GOCC_NUCLEAR_OUTER_MEMBRANE	25	0.31869516	10242493	0.4204793	0.54865885	1.0	4930
GOCC_MITOTIC_SPINDLE_MIDZONE	15	0.3568401	10187194	0.42056075	0.5597177	1.0	3175
GOCC_CELL_SUBSTRATE_JUNCTION	189	0.2152544	10164965	0.4009662	0.5626532	1.0	3161
GOCC_ZYMOGEN_GRANULE	26	0.3181965	10162685	0.44517544	0.56085676	1.0	4142
GOCC_MICROBODY_MEMBRANE	47	0.27623385	10153757	0.41333333	0.56075144	1.0	3903
GOCC_CELL_CORTEX	297	0.20241542	10142938	0.4260204	0.5611649	1.0	2382
GOCC_FEMALE_GERM_CELL_NUCLEUS	27	0.30830494	10122912	0.42827442	0.5636698	1.0	1291
GOCC_EXTRINSIC_COMPONENT_OF_PRESYNAPTIC_MEMBRANE	17	0.34927276	10102876	0.43942505	0.56629205	1.0	1771
GOCC_CELL_PROJECTION_MEMBRANE	323	0.20074618	10082018	0.4170616	0.56895113	1.0	4370
GOCC_SAGA_COMPLEX	23	0.32354024	10057741	0.42535788	0.57225597	1.0	4788
GOCC_APICAL_JUNCTION_COMPLEX	158	0.2182282	1004889	0.4335512	0.57190275	1.0	4628
GOCC_ENDOPLASMIC_RETICULUM_TUBULAR_NETWORK	30	0.29746613	10021774	0.4248366	0.5762603	1.0	4930
GOCC_SMN_SM_PROTEIN_COMPLEX	16	0.3457747	0.9957683	0.45879734	0.5892949	1.0	4358
GOCC_SPINDLE_POLE	143	0.21917297	0.9901703	0.46412557	0.6003956	1.0	6051
GOCC_SYNAPTIC_VESICLE_MEMBRANE	142	0.21731122	0.9888076	0.48051947	0.6013928	1.0	3991
GOCC_ACTIN_BASED_CELL_PROJECTION	228	0.20430419	0.98704296	0.46134663	0.60338324	1.0	5025
GOCC_EXTRINSIC_COMPONENT_OF_MEMBRANE	317	0.1990201	0.9846947	0.4832536	0.6065864	1.0	5111
GOCC_DYSTROPHIN_ASSOCIATED_GLYCOPROTEIN_COMPLEX	20	0.33129764	0.98313737	0.47530866	0.6079056	1.0	3835
GOCC_RNA_POLYMERASE_III_COMPLEX	18	0.3354064	0.98054767	0.47311828	0.61184186	1.0	3505
GOCC_ACROSOMAL_VESICLE	162	0.21672171	0.9802636	0.5070093	0.61021936	1.0	3495
GOCC_SPINDLE_MIDZONE	38	0.27650723	0.97358185	0.4989059	0.6247129	1.0	3822
GOCC_CENTRIOLE	133	0.21449272	0.9669309	0.5146067	0.6388761	1.0	4787
GOCC_PARANODE_REGION_OF_AXON	16	0.34021917	0.96423614	0.4676724	0.64304006	1.0	3084
GOCC_EXTRACELLULAR_ORGANELLE	118	0.22067632	0.9592393	0.52093023	0.6533363	1.0	4615
GOCC_FILAMENTOUS_ACTIN	35	0.27800974	0.9585252	0.5265487	0.6525976	1.0	1633
GOCC_SARCOLEMMA	166	0.20673728	0.9577923	0.55760366	0.6519776	1.0	5733
GOCC_CLEAVAGE_FURROW	40	0.27217674	0.9561848	0.52307695	0.653424	1.0	8205
GOCC_PROTON_TRANSPORTING_V_TYPE_ATPASE_COMPLEX	28	0.28969356	0.954704	0.5262055	0.6546194	1.0	5230
GOCC_ACTIN_CYTOSKELETON	495	0.18260925	0.95281714	0.6262136	0.65698105	1.0	2994
GOCC_RECYCLING_ENDOSOME_MEMBRANE	59	0.24649632	0.9510933	0.52842104	0.6589495	1.0	4155
GOCC_COLLAGEN_CONTAINING_EXTRACELLULAR_MATRIX	386	0.18400274	0.9416826	0.66206896	0.6797296	1.0	5623
GOCC_TRANSCRIPTION_REPRESSOR_COMPLEX	77	0.22975138	0.9392683	0.537797	0.6833271	1.0	4233
GOCC_GOLGI_CISTERNA_MEMBRANE	20	0.30947188	0.93691564	0.53097343	0.6863672	1.0	484
GOCC_ROUGH_ENDOPLASMIC_RETICULUM	92	0.2200465	0.9347028	0.5846501	0.68936026	1.0	4042
GOCC_BLOC_COMPLEX	19	0.31747198	0.9290098	0.55531454	0.7009402	1.0	1265
GOCC_SECRETORY_GRANULE_MEMBRANE	97	0.21592239	0.9190198	0.6267281	0.7229413	1.0	4223
GOCC_GERM_CELL_NUCLEUS	106	0.21184295	0.91698813	0.63849765	0.7255546	1.0	5589
GOCC_EXTRINSIC_COMPONENT_OF_ORGANELLE_MEMBRANE	60	0.23971042	0.91579187	0.6191537	0.72584873	1.0	4768
GOCC_EXTRACELLULAR_EXOSOME	96	0.21315274	0.9129402	0.6574468	0.7298235	1.0	5672
GOCC_MICROBODY	151	0.20023319	0.91218436	0.6821516	0.7290637	1.0	3903
GOCC_RETROMER_COMPLEX	21	0.29343188	0.90797246	0.5956044	0.73642504	1.0	5136
GOCC_EXOCYST	18	0.30720994	0.90383476	0.6043478	0.7437499	1.0	2785
GOCC_DENDRITIC_SPINE_HEAD	15	0.3209293	0.89639837	0.5987395	0.7581137	1.0	121
GOCC_INTEGRATOR_COMPLEX	19	0.30644745	0.8960236	0.6111111	0.756245	1.0	3262
GOCC_HETEROTRIMERIC_G_PROTEIN_COMPLEX	33	0.26380244	0.89473957	0.6150628	0.75644463	1.0	5474
GOCC_MEDIATOR_COMPLEX	37	0.25761554	0.89450705	0.60580915	0.7543021	1.0	4030
GOCC_NURD_COMPLEX	18	0.30907157	0.8933015	0.596882	0.7543385	1.0	6358
GOCC_CHROMOSOME_TELOMERIC_REGION	120	0.20376754	0.8902869	0.7285714	0.758372	1.0	2311
GOCC_LEADING_EDGE_MEMBRANE	157	0.19359112	0.8895016	0.7407407	0.75753236	1.0	4370
GOCC_CLUSTER_OF_ACTIN_BASED_CELL_PROJECTIONS	206	0.18642892	0.8892814	0.7662037	0.75543565	1.0	4054
GOCC_CONTRACTILE_FIBER	237	0.18429743	0.8865119	0.77884614	0.7591681	1.0	4783
GOCC_SMALL_SUBUNIT_PROCESSOME	37	0.24912722	0.8816027	0.6377119	0.76755613	1.0	6418
GOCC_LUMENAL_SIDE_OF_MEMBRANE	18	0.29568535	0.881292	0.62227076	0.765556	1.0	5615
GOCC_COPI_COATED_VESICLE_MEMBRANE	17	0.30166256	0.8780367	0.63380283	0.76979303	1.0	5329
GOCC_CIS_GOLGI_NETWORK	67	0.22071189	0.87735236	0.7128954	0.7686041	1.0	2196
GOCC_PERINUCLEAR_ENDOPLASMIC_RETICULUM	24	0.28131992	0.87429833	0.6148649	0.7726036	1.0	3246
GOCC_MALE_GERM_CELL_NUCLEUS	83	0.21136788	0.8716481	0.71145374	0.7757263	1.0	5563
GOCC_CILIARY_BASAL_BODY	182	0.18884705	0.86746734	0.8086957	0.78166384	1.0	4843
GOCC_BASOLATERAL_PLASMA_MEMBRANE	256	0.1758512	0.86499673	0.8558559	0.78413	1.0	5561
GOCC_SCF_UBIQUITIN_LIGASE_COMPLEX	69	0.21902865	0.86237377	0.7278761	0.78710026	1.0	2670
GOCC_NUCLEAR_REPLICATION_FORK	39	0.24285941	0.86171263	0.7356322	0.7860162	1.0	3739
GOCC_TRANSCRIPTION_FACTOR_TFIID_COMPLEX	33	0.25216442	0.8531409	0.6764706	0.80046874	1.0	4441
GOCC_NEURON_PROJECTION_MEMBRANE	69	0.21417011	0.8515606	0.7672811	0.80059266	1.0	4187
GOCC_CORTICAL_ACTIN_CYTOSKELETON	84	0.20264359	0.843039	0.8074398	0.81371933	1.0	3084
GOCC_ADHERENS_JUNCTION	152	0.1838278	0.8412046	0.86198545	0.8145195	1.0	4840
GOCC_ACETYLCHOLINE_GATED_CHANNEL_COMPLEX	17	0.29497692	0.83786196	0.664488	0.81806314	1.0	2641
GOCC_NUCLEOID	46	0.22646625	0.8356543	0.7167382	0.81950855	1.0	6322
GOCC_ACTIN_FILAMENT	126	0.1853545	0.8303566	0.86928105	0.825833	1.0	2861
GOCC_EXORIBONUCLEASE_COMPLEX	24	0.2592053	0.82439	0.71167046	0.83326066	1.0	4936
GOCC_PROTON_TRANSPORTING_TWO_SECTOR_ATPASE_COMPLEX_PROTON_TRANSPORTING_DOMAIN	21	0.25995538	0.82087755	0.7210744	0.83641726	1.0	3716
GOCC_CENTRIOLAR_SATELLITE	114	0.18756	0.8177702	0.8640553	0.83872825	1.0	3929
GOCC_PHAGOCYTIC_VESICLE_MEMBRANE	24	0.2565914	0.8109549	0.74172187	0.84734297	1.0	2474
GOCC_IMMUNOLOGICAL_SYNAPSE	46	0.22265635	0.81002885	0.7823129	0.84625125	1.0	1770
GOCC_CELL_CORTEX_REGION	47	0.21482112	0.8058224	0.794702	0.8503883	1.0	4589
GOCC_PRESYNAPTIC_ACTIVE_ZONE_CYTOPLASMIC_COMPONENT	22	0.25922796	0.8029607	0.7617021	0.85208136	1.0	3682
GOCC_BRUSH_BORDER_MEMBRANE	80	0.19450456	0.80102825	0.83588624	0.8521621	1.0	4522
GOCC_ENDONUCLEASE_COMPLEX	38	0.22252725	0.7904985	0.79831934	0.86474687	1.0	5375
GOCC_ASYMMETRIC_GLUTAMATERGIC_EXCITATORY_SYNAPSE	18	0.25933138	0.7758351	0.7702703	0.88222015	1.0	3422
GOCC_CUL2_RING_UBIQUITIN_LIGASE_COMPLEX	33	0.2230549	0.7717123	0.8319149	0.88445675	1.0	3628
GOCC_REPLISOME	23	0.23280276	0.7538846	0.8226164	0.9024981	1.0	3406
GOCC_TELOMERASE_HOLOENZYME_COMPLEX	21	0.24721567	0.75281495	0.7884187	0.9009381	1.0	5095
GOCC_GLYCOPROTEIN_COMPLEX	25	0.22208704	0.727777	0.8624454	0.9233912	1.0	3835
GOCC_DNA_POLYMERASE_COMPLEX	18	0.24652791	0.72242975	0.8486239	0.9252607	1.0	4066
GOCC_FLEMMING_BODY	21	0.2292594	0.6992121	0.8830022	0.94048214	1.0	2929
GOCC_XY_BODY	23	0.21953169	0.69357103	0.8977505	0.94138	1.0	5104
GOCC_BASEMENT_MEMBRANE	113	0.14930591	0.6379251	1.0	0.9689861	1.0	5603
GOCC_MYOSIN_FILAMENT	22	0.18082716	0.5612675	0.98312235	0.98844284	1.0	2489

## Sheet: 28dpl+
NAME	SIZE	ES	NES	NOM p-val	FDR q-val	FWER p-val	RANK AT MAX
GOCC_CYTOSOLIC_LARGE_RIBOSOMAL_SUBUNIT	55	0.6140159	23101435	0.0	0.0	0.0	3751
GOCC_CYTOSOLIC_RIBOSOME	100	0.5381003	21947763	0.0	0.0014642103	0.003	3751
GOCC_H4_H2A_HISTONE_ACETYLTRANSFERASE_COMPLEX	27	0.6354868	20243914	0.0	0.021596706	0.063	4785
GOCC_SEH1_ASSOCIATED_COMPLEX	16	0.6502136	18111869	0.0037593986	0.16434963	0.466	2423
GOCC_PROTEASOME_ACCESSORY_COMPLEX	24	0.5796131	1808812	0.0037243948	0.13342996	0.47	2803
GOCC_POLYSOMAL_RIBOSOME	34	0.53839	18069737	0.0	0.11249747	0.474	3525
GOCC_RIBOSOMAL_SUBUNIT	186	0.40892908	18061993	0.0	0.09697397	0.475	4068
GOCC_LARGE_RIBOSOMAL_SUBUNIT	113	0.4411438	18049859	0.0	0.08534123	0.478	4068
GOCC_HISTONE_ACETYLTRANSFERASE_COMPLEX	88	0.44789806	18037331	0.0016233766	0.07740349	0.483	4407
GOCC_EUKARYOTIC_TRANSLATION_INITIATION_FACTOR_3_COMPLEX	15	0.6579676	1792451	0.0073664826	0.07760907	0.529	5408
GOCC_TRANSCRIPTION_ELONGATION_FACTOR_COMPLEX	53	0.49026394	17822506	0.0016638935	0.077343255	0.561	5046
GOCC_RIBOSOME	222	0.3788192	17374467	0.0	0.10526356	0.713	4120
GOCC_H4_HISTONE_ACETYLTRANSFERASE_COMPLEX	41	0.48940518	17053266	0.0	0.12938665	0.822	5460
GOCC_COPI_COATED_VESICLE	30	0.52257794	16982541	0.012411348	0.12802665	0.838	5544
GOCC_PRECATALYTIC_SPLICEOSOME	53	0.46330518	16903545	0.0085324235	0.12758695	0.861	4510
GOCC_POLYSOME	81	0.4190931	16505864	0.0033557047	0.16574562	0.933	5464
GOCC_NUCLEAR_LAMINA	15	0.6013154	16478782	0.029143898	0.15967926	0.937	990
GOCC_U2_TYPE_SPLICEOSOMAL_COMPLEX	94	0.4041337	16300663	0.0031007752	0.17488497	0.959	5686
GOCC_U2_TYPE_CATALYTIC_STEP_2_SPLICEOSOME	31	0.4956496	1623186	0.018121911	0.1743589	0.964	5686
GOCC_MRNA_CLEAVAGE_FACTOR_COMPLEX	23	0.53479785	1621684	0.02058319	0.16781081	0.965	3650
GOCC_INO80_COMPLEX	16	0.57625955	1600848	0.018181818	0.18550266	0.982	7257
GOCC_NUCLEAR_PORE	75	0.40492144	1578285	0.014729951	0.20784923	0.991	5452
GOCC_PHAGOPHORE_ASSEMBLY_SITE	34	0.47103116	15736955	0.019332161	0.20606099	0.993	2971
GOCC_POSTSYNAPTIC_ENDOSOME	18	0.5541877	15687045	0.029906543	0.20477572	0.994	3371
GOCC_PERICENTRIC_HETEROCHROMATIN	32	0.4715538	1565265	0.023090586	0.20207326	0.994	2865
GOCC_MRNA_CLEAVAGE_AND_POLYADENYLATION_SPECIFICITY_FACTOR_COMPLEX	19	0.5382205	15585448	0.03119266	0.20466919	0.994	1727
GOCC_ENDOPLASMIC_RETICULUM_GOLGI_INTERMEDIATE_COMPARTMENT	77	0.4023524	15576965	0.008291874	0.19807158	0.994	4996
GOCC_SM_LIKE_PROTEIN_FAMILY_COMPLEX	79	0.39879152	15570993	0.011744967	0.19180378	0.994	3853
GOCC_FIBRILLAR_CENTER	147	0.36372256	15559552	0.00309119	0.18667896	0.994	4877
GOCC_CLATHRIN_COATED_PIT	70	0.39756685	15537065	0.015	0.18356836	0.995	3771
GOCC_CATALYTIC_STEP_2_SPLICEOSOME	92	0.38042265	15441017	0.011308562	0.19052838	0.995	3765
GOCC_PROTEASOME_COMPLEX	63	0.41030338	1530696	0.014778325	0.20505926	0.997	2803
GOCC_NUCLEOTIDE_ACTIVATED_PROTEIN_KINASE_COMPLEX	24	0.5017204	15191466	0.03583618	0.21639217	0.997	6593
GOCC_SMALL_NUCLEAR_RIBONUCLEOPROTEIN_COMPLEX	68	0.39300373	15077299	0.033925686	0.22915615	0.998	3853
GOCC_TRANS_GOLGI_NETWORK_MEMBRANE	49	0.41800576	1493792	0.041884817	0.24516472	0.999	4590
GOCC_PRERIBOSOME_LARGE_SUBUNIT_PRECURSOR	20	0.51183385	14915531	0.04819277	0.24171355	0.999	3209
GOCC_DOPAMINERGIC_SYNAPSE	20	0.5081532	14878207	0.05410122	0.24156415	1.0	3764
GOCC_OUTER_KINETOCHORE	16	0.5264285	14816312	0.07427536	0.24575263	1.0	6644
GOCC_ACETYLTRANSFERASE_COMPLEX	103	0.36286822	14806411	0.011182109	0.24114329	1.0	5590
GOCC_COATED_VESICLE_MEMBRANE	92	0.37326723	14781015	0.014851485	0.23964815	1.0	4935
GOCC_PERICENTRIOLAR_MATERIAL	24	0.48185754	14710977	0.061619718	0.2452651	1.0	5846
GOCC_NUCLEAR_SPECK	345	0.30946818	14695005	0.0027586208	0.24211317	1.0	4862
GOCC_APICOLATERAL_PLASMA_MEMBRANE	27	0.4618356	14578822	0.059964728	0.2556331	1.0	4816
GOCC_NUCLEAR_OUTER_MEMBRANE	25	0.46657827	14478277	0.06104129	0.26637685	1.0	4662
GOCC_CLATHRIN_COAT_OF_COATED_PIT	19	0.49750257	14384199	0.075785585	0.27685145	1.0	500
GOCC_CCR4_NOT_COMPLEX	16	0.5258096	14370531	0.06486487	0.2735663	1.0	6376
GOCC_COATED_VESICLE	203	0.31835392	14269612	0.010510511	0.2867951	1.0	4996
GOCC_CYTOSOLIC_SMALL_RIBOSOMAL_SUBUNIT	43	0.4091279	14242266	0.07092199	0.2856578	1.0	3695
GOCC_POSTSYNAPTIC_ACTIN_CYTOSKELETON	16	0.5134252	14180244	0.0942029	0.29211468	1.0	1986
GOCC_SPLICEOSOMAL_COMPLEX	192	0.31559584	14097708	0.016034985	0.3014669	1.0	4855
GOCC_MULTIVESICULAR_BODY_MEMBRANE	19	0.4847635	14028784	0.09058615	0.30917385	1.0	1370
GOCC_ENDOPEPTIDASE_COMPLEX	98	0.34526947	14014571	0.032967035	0.30577007	1.0	5464
GOCC_SWI_SNF_SUPERFAMILY_TYPE_COMPLEX	94	0.34939772	13970385	0.035256412	0.30853483	1.0	4421
GOCC_ENDOSOME_MEMBRANE	288	0.2974368	13871126	0.011494253	0.32289344	1.0	4897
GOCC_CHROMOSOME_CENTROMERIC_REGION	245	0.2966865	13715768	0.011661808	0.34886867	1.0	4523
GOCC_CAJAL_BODY	38	0.40268803	13646363	0.075704224	0.3572631	1.0	4584
GOCC_CLATHRIN_COATED_VESICLE_MEMBRANE	51	0.3712743	13645447	0.071428575	0.35106283	1.0	4544
GOCC_NUCLEOSOME	83	0.3461716	13641996	0.04976672	0.34574774	1.0	4785
GOCC_TRANSCRIPTION_FACTOR_TFTC_COMPLEX	18	0.47846913	13598508	0.10516934	0.34982753	1.0	4135
GOCC_VESICLE_COAT	60	0.36301047	13573067	0.05372617	0.34982786	1.0	4905
GOCC_ATPASE_DEPENDENT_TRANSMEMBRANE_TRANSPORT_COMPLEX	16	0.49412313	13482478	0.11882998	0.36409584	1.0	5668
GOCC_SPLICEOSOMAL_TRI_SNRNP_COMPLEX	34	0.40233773	13353124	0.10739437	0.38714716	1.0	4398
GOCC_PROTEIN_PHOSPHATASE_TYPE_1_COMPLEX	18	0.46246615	13326281	0.14311926	0.387394	1.0	3528
GOCC_CALYX_OF_HELD	31	0.40940335	13302902	0.10265487	0.38657507	1.0	1579
GOCC_COMPACT_MYELIN	21	0.4425674	13281949	0.1303602	0.3859093	1.0	6630
GOCC_U2_SNRNP	21	0.44957066	13273214	0.14028777	0.3820861	1.0	1942
GOCC_SITE_OF_DNA_DAMAGE	103	0.32334167	13267798	0.048973143	0.3775993	1.0	3073
GOCC_ATPASE_COMPLEX	146	0.30720046	13261912	0.043956045	0.3731918	1.0	4483
GOCC_CHROMOSOMAL_REGION	351	0.2756043	1322195	0.015299027	0.37767762	1.0	3160
GOCC_VACUOLAR_MEMBRANE	243	0.28332868	13186561	0.036443148	0.379843	1.0	3892
GOCC_ENDOCYTIC_VESICLE	209	0.2914596	13097109	0.03692762	0.3954159	1.0	4490
GOCC_MLL1_2_COMPLEX	32	0.39241785	13086437	0.113879	0.39246202	1.0	5573
GOCC_PHAGOCYTIC_VESICLE	110	0.3177594	13043121	0.0703125	0.39709845	1.0	5101
GOCC_GOLGI_LUMEN	22	0.43228745	13012073	0.12773722	0.39894992	1.0	6588
GOCC_CYCLIN_DEPENDENT_PROTEIN_KINASE_HOLOENZYME_COMPLEX	53	0.35331303	13009769	0.105960265	0.39423317	1.0	5304
GOCC_RIBONUCLEOPROTEIN_GRANULE	256	0.27980265	12974505	0.038904898	0.39776495	1.0	5464
GOCC_PML_BODY	79	0.32805407	12946737	0.08390411	0.39931446	1.0	4240
GOCC_VACUOLAR_PROTON_TRANSPORTING_V_TYPE_ATPASE_COMPLEX	23	0.42973337	12929057	0.14132379	0.3981464	1.0	4483
GOCC_EARLY_ENDOSOME	345	0.2703578	1291672	0.025641026	0.39614472	1.0	4590
GOCC_GOLGI_ASSOCIATED_VESICLE_MEMBRANE	45	0.36778092	12909193	0.1013986	0.39298224	1.0	4905
GOCC_SAGA_TYPE_COMPLEX	37	0.38009602	1290213	0.14436619	0.38948104	1.0	4135
GOCC_INO80_TYPE_COMPLEX	27	0.40916264	1289612	0.12658228	0.38636446	1.0	4407
GOCC_SMALL_RIBOSOMAL_SUBUNIT	78	0.33524555	12870644	0.10819672	0.3875818	1.0	3317
GOCC_KINETOCHORE_MICROTUBULE	17	0.46216992	12863369	0.15972222	0.38477248	1.0	1370
GOCC_NBAF_COMPLEX	16	0.4691528	12849736	0.16550523	0.3833982	1.0	1265
GOCC_LATE_ENDOSOME	241	0.2780228	12832282	0.050287355	0.38303614	1.0	3617
GOCC_CONDENSED_CHROMOSOME_CENTROMERIC_REGION	170	0.28974676	12822293	0.06074074	0.380289	1.0	4523
GOCC_METHYLTRANSFERASE_COMPLEX	103	0.31267405	12768521	0.084485404	0.38816068	1.0	5718
GOCC_90S_PRERIBOSOME	28	0.39941192	12752131	0.15964912	0.3877064	1.0	6567
GOCC_PRP19_COMPLEX	16	0.45938495	12706355	0.16453382	0.39326146	1.0	5686
GOCC_MHC_PROTEIN_COMPLEX	34	0.3767674	12669116	0.16080402	0.397164	1.0	1923
GOCC_COPII_COATED_ER_TO_GOLGI_TRANSPORT_VESICLE	54	0.3455187	12641062	0.14174455	0.39911798	1.0	4996
GOCC_FILAMENTOUS_ACTIN	35	0.37797183	12588128	0.13597246	0.40675664	1.0	4317
GOCC_PRC1_COMPLEX	15	0.46371642	12566017	0.18545455	0.40741646	1.0	6695
GOCC_PEPTIDASE_COMPLEX	134	0.29508442	12511784	0.09672387	0.41613403	1.0	5271
GOCC_AZUROPHIL_GRANULE	15	0.4595894	1247935	0.18079096	0.4193575	1.0	5101
GOCC_CLATHRIN_ADAPTOR_COMPLEX	26	0.3959233	12454394	0.17678571	0.4206896	1.0	2258
GOCC_SWI_SNF_COMPLEX	28	0.39739978	12425338	0.16393442	0.42337188	1.0	4223
GOCC_LYTIC_VACUOLE_MEMBRANE	193	0.27755514	12423891	0.089855075	0.4193824	1.0	4012
GOCC_RECYCLING_ENDOSOME_MEMBRANE	59	0.33328372	12413355	0.14700855	0.41754696	1.0	2685
GOCC_PROTEASOME_CORE_COMPLEX	19	0.42773986	12349659	0.19633028	0.4286823	1.0	5464
GOCC_BRUSH_BORDER	145	0.2849857	1233073	0.116719246	0.4290047	1.0	4428
GOCC_COPI_COATED_VESICLE_MEMBRANE	17	0.441453	1229635	0.22061484	0.43307823	1.0	5544
GOCC_AUTOPHAGOSOME	89	0.30984166	12278999	0.12419355	0.43317655	1.0	3927
GOCC_RSC_TYPE_COMPLEX	15	0.4516925	12264291	0.2	0.43238854	1.0	4399
GOCC_LATE_ENDOSOME_MEMBRANE	77	0.31129175	1223702	0.15878378	0.4346148	1.0	1465
GOCC_POLE_PLASM	22	0.412951	1223034	0.20248668	0.4319404	1.0	2264
GOCC_APICAL_PLASMA_MEMBRANE	402	0.25085607	12202524	0.051034484	0.4347994	1.0	4522
GOCC_EXOCYTIC_VESICLE	275	0.26494762	1220102	0.083333336	0.43111473	1.0	3864
GOCC_SMN_SM_PROTEIN_COMPLEX	16	0.43638268	12194788	0.21635434	0.42859644	1.0	1825
GOCC_PHOSPHATASE_COMPLEX	52	0.33672446	12193359	0.16610739	0.42514312	1.0	3528
GOCC_MICROVILLUS_MEMBRANE	24	0.39931673	12162796	0.20603907	0.42818975	1.0	8166
GOCC_LATERAL_PLASMA_MEMBRANE	72	0.32003763	12129315	0.1696	0.43211517	1.0	3717
GOCC_GAMMA_TUBULIN_COMPLEX	16	0.43489692	12098862	0.22365989	0.43552637	1.0	5780
GOCC_GAP_JUNCTION	34	0.36184895	12071142	0.20998278	0.43825752	1.0	7974
GOCC_EARLY_ENDOSOME_MEMBRANE	98	0.29378453	12057095	0.14309211	0.43784928	1.0	4590
GOCC_PROTEIN_KINASE_COMPLEX	147	0.27948886	12040703	0.14	0.4377099	1.0	6846
GOCC_PRERIBOSOME	76	0.30982605	11968017	0.1517129	0.45155445	1.0	4632
GOCC_GOLGI_STACK	93	0.29136428	11932967	0.14645669	0.45617095	1.0	5226
GOCC_MEMBRANE_COAT	97	0.29680577	11930399	0.18051118	0.45298594	1.0	2520
GOCC_CLATHRIN_VESICLE_COAT	33	0.36153814	11925895	0.22638437	0.4503363	1.0	4544
GOCC_CYTOPLASMIC_STRESS_GRANULE	80	0.3005173	11921432	0.16987179	0.4478248	1.0	5393
GOCC_VARICOSITY	15	0.4339808	1189894	0.25097275	0.44944236	1.0	5209
GOCC_MYELIN_SHEATH	216	0.25935063	11815642	0.13100436	0.46599764	1.0	6070
GOCC_SERINE_THREONINE_PROTEIN_KINASE_COMPLEX	121	0.27661118	11777397	0.17080745	0.4712837	1.0	6846
GOCC_VOLTAGE_GATED_POTASSIUM_CHANNEL_COMPLEX	77	0.30214235	11747149	0.20588236	0.47475815	1.0	1901
GOCC_AUTOPHAGOSOME_MEMBRANE	35	0.35281128	11725307	0.25091577	0.47654393	1.0	1740
GOCC_SNO_S_RNA_CONTAINING_RIBONUCLEOPROTEIN_COMPLEX	26	0.37968773	11687564	0.26343155	0.4821228	1.0	4314
GOCC_EUCHROMATIN	67	0.30070508	11670054	0.19965577	0.48270372	1.0	2523
GOCC_LAMELLAR_BODY	16	0.42108166	11634943	0.27586207	0.4875861	1.0	1501
GOCC_INTERMEDIATE_FILAMENT	135	0.2728241	11578354	0.18644068	0.49830022	1.0	5566
GOCC_HISTONE_METHYLTRANSFERASE_COMPLEX	71	0.29822785	1154459	0.21290323	0.50316244	1.0	3916
GOCC_GOLGI_MEDIAL_CISTERNA	23	0.38040376	11524061	0.25512105	0.50455785	1.0	5155
GOCC_HETEROCHROMATIN	99	0.2825165	11522181	0.21187802	0.50128937	1.0	4580
GOCC_RNA_POLYMERASE_II_TRANSCRIPTION_REGULATOR_COMPLEX	248	0.24835315	11521084	0.14804064	0.49782386	1.0	5400
GOCC_TRANSFERASE_COMPLEX_TRANSFERRING_PHOSPHORUS_CONTAINING_GROUPS	292	0.24472699	11519222	0.14878398	0.4946918	1.0	5802
GOCC_BRUSH_BORDER_MEMBRANE	80	0.28880855	1145507	0.2295345	0.50686526	1.0	4638
GOCC_SPERM_PRINCIPAL_PIECE	40	0.33546087	11452205	0.25412542	0.50397605	1.0	3458
GOCC_MIDBODY	173	0.2596094	11437311	0.17806041	0.50411004	1.0	6200
GOCC_TRANSPORT_VESICLE_MEMBRANE	183	0.25755933	11414196	0.17987806	0.50637275	1.0	4937
GOCC_PROTON_TRANSPORTING_V_TYPE_ATPASE_COMPLEX	28	0.35709828	11367477	0.28	0.5143877	1.0	4483
GOCC_POSTSYNAPTIC_CYTOSKELETON	23	0.3765477	1130495	0.2919708	0.5265526	1.0	1986
GOCC_ZYMOGEN_GRANULE_MEMBRANE	16	0.411087	11279268	0.31318682	0.52931136	1.0	5031
GOCC_SECONDARY_LYSOSOME	18	0.39632788	11273334	0.31716418	0.5273043	1.0	2572
GOCC_SPINDLE	356	0.23587316	11239619	0.1556157	0.5321963	1.0	5952
GOCC_SYNAPTIC_VESICLE_MEMBRANE	142	0.25992694	11230357	0.24585219	0.53090537	1.0	3764
GOCC_PROTEIN_DNA_COMPLEX	191	0.24961767	11227224	0.20875913	0.5279925	1.0	4858
GOCC_TRANSPORT_VESICLE	366	0.23278016	1121133	0.17315437	0.52832645	1.0	3864
GOCC_POTASSIUM_CHANNEL_COMPLEX	91	0.278498	1120619	0.23856209	0.52628875	1.0	2934
GOCC_PHAGOCYTIC_CUP	21	0.3757147	11200097	0.30716723	0.5242978	1.0	5681
GOCC_RECYCLING_ENDOSOME	159	0.25746185	11146783	0.23565891	0.534252	1.0	4868
GOCC_TIGHT_JUNCTION	142	0.25671467	11100593	0.23100305	0.5428053	1.0	4032
GOCC_CLUSTER_OF_ACTIN_BASED_CELL_PROJECTIONS	206	0.2463466	11065383	0.24233128	0.5487459	1.0	4720
GOCC_CLATHRIN_COATED_VESICLE	117	0.26410595	110486	0.2782194	0.54988754	1.0	4544
GOCC_MESSENGER_RIBONUCLEOPROTEIN_COMPLEX	16	0.38942108	11022637	0.33568904	0.5533924	1.0	6996
GOCC_MYOSIN_FILAMENT	22	0.3714031	10952243	0.33030853	0.5688494	1.0	6453
GOCC_CLATHRIN_COAT	50	0.30181733	10942302	0.30120483	0.5677642	1.0	2258
GOCC_CONDENSED_CHROMOSOME	283	0.23421301	10941167	0.23055163	0.564495	1.0	4407
GOCC_CHAPERONE_COMPLEX	35	0.32625422	1094015	0.32118055	0.561235	1.0	3797
GOCC_INTERCELLULAR_BRIDGE	96	0.2692851	10888741	0.30592105	0.57153076	1.0	5753
GOCC_NEURON_SPINE	211	0.24029033	10886688	0.26567164	0.5685514	1.0	3100
GOCC_CHOLINERGIC_SYNAPSE	19	0.37317532	10863433	0.33800352	0.57154053	1.0	200
GOCC_CORE_MEDIATOR_COMPLEX	26	0.35669506	10855217	0.37406015	0.57015765	1.0	5234
GOCC_APICAL_JUNCTION_COMPLEX	158	0.24634877	10780071	0.2832551	0.58608305	1.0	4032
GOCC_SAGA_COMPLEX	23	0.35385132	10758108	0.3448276	0.58845645	1.0	1648
GOCC_CLATHRIN_COATED_ENDOCYTIC_VESICLE	27	0.33501065	10757816	0.3618881	0.58497757	1.0	4287
GOCC_LAMELLIPODIUM	174	0.24389328	10744367	0.30977443	0.58512545	1.0	5669
GOCC_ACROSOMAL_VESICLE	162	0.24321705	10725288	0.30218977	0.5866929	1.0	3360
GOCC_DNA_PACKAGING_COMPLEX	115	0.25833637	10714684	0.3253205	0.58598226	1.0	4785
GOCC_INTERMEDIATE_FILAMENT_CYTOSKELETON	173	0.24180193	10698037	0.29923666	0.58671033	1.0	5566
GOCC_SPINDLE_POLE	143	0.24582984	10651627	0.31506848	0.5952273	1.0	6083
GOCC_MITOTIC_SPINDLE_MIDZONE	15	0.3935357	10651574	0.35283363	0.5917838	1.0	5704
GOCC_SARCOPLASMIC_RETICULUM	73	0.27755588	10647938	0.33224222	0.58940405	1.0	4381
GOCC_GOLGI_MEMBRANE	256	0.22795492	10593785	0.30535457	0.60043025	1.0	4730
GOCC_ER_TO_GOLGI_TRANSPORT_VESICLE_MEMBRANE	22	0.356854	10586144	0.39175257	0.59904194	1.0	5401
GOCC_INCLUSION_BODY	79	0.2662288	10533376	0.3642384	0.6096163	1.0	4240
GOCC_MICROBODY_MEMBRANE	47	0.29107633	10509477	0.37828946	0.6125469	1.0	5307
GOCC_POSTSYNAPTIC_SPECIALIZATION	480	0.2131997	10503091	0.30851063	0.6107815	1.0	3977
GOCC_PIGMENT_GRANULE	39	0.30802256	10481244	0.37704918	0.6131278	1.0	2944
GOCC_RNA_POLYMERASE_II_HOLOENZYME	78	0.26841655	10464679	0.3846154	0.6142186	1.0	3405
GOCC_NEURON_PROJECTION_TERMINUS	223	0.22998512	10429605	0.36363637	0.6204168	1.0	5668
GOCC_ENDOCYTIC_VESICLE_MEMBRANE	43	0.29843372	10379468	0.3892857	0.6305127	1.0	2258
GOCC_ENDOPLASMIC_RETICULUM_LUMEN	88	0.258104	1037482	0.38372093	0.6283309	1.0	3694
GOCC_NUCLEAR_ENVELOPE	433	0.21121371	10359035	0.33954728	0.62897354	1.0	4203
GOCC_OUTER_MEMBRANE	211	0.2300769	1031752	0.38839287	0.63635373	1.0	6218
GOCC_SCHMIDT_LANTERMAN_INCISURE	16	0.37774053	10310172	0.40917432	0.6350183	1.0	7255
GOCC_PLASMA_MEMBRANE_RAFT	135	0.2400383	10283078	0.384273	0.6390338	1.0	3856
GOCC_MITOTIC_SPINDLE	176	0.23288605	10279751	0.38530734	0.63646096	1.0	6012
GOCC_SMALL_SUBUNIT_PROCESSOME	37	0.30071345	10270026	0.40530974	0.63580304	1.0	4591
GOCC_MULTIVESICULAR_BODY	58	0.27195713	1022824	0.40697673	0.64339215	1.0	2507
GOCC_GOLGI_ASSOCIATED_VESICLE	95	0.25376642	10224004	0.4	0.641286	1.0	4263
GOCC_CATSPER_COMPLEX	15	0.38587743	10184054	0.45101663	0.6483499	1.0	4768
GOCC_REPLICATION_FORK	71	0.26161522	10146806	0.40901503	0.6551085	1.0	4292
GOCC_PRESYNAPTIC_ENDOCYTIC_ZONE	18	0.35601327	10132273	0.43548387	0.6555978	1.0	1616
GOCC_COLLAGEN_TRIMER	81	0.25580418	10123281	0.43305784	0.6546054	1.0	7030
GOCC_ACTIN_FILAMENT_BUNDLE	95	0.25224257	10114666	0.415625	0.65349823	1.0	3284
GOCC_CATALYTIC_STEP_1_SPLICEOSOME	15	0.37233374	10113595	0.4585538	0.65052867	1.0	3270
GOCC_PROTON_TRANSPORTING_TWO_SECTOR_ATPASE_COMPLEX_PROTON_TRANSPORTING_DOMAIN	21	0.33272108	10043626	0.44014084	0.6657649	1.0	4159
GOCC_SITE_OF_DOUBLE_STRAND_BREAK	71	0.25808108	10025462	0.45317724	0.66728836	1.0	5085
GOCC_GOLGI_APPARATUS_SUBCOMPARTMENT	316	0.20976855	0.99693894	0.45626822	0.67925566	1.0	4649
GOCC_ACTOMYOSIN	95	0.24329925	0.9968589	0.42765275	0.67612696	1.0	4433
GOCC_CLEAVAGE_FURROW	40	0.28731436	0.9964824	0.46452704	0.67367685	1.0	3371
GOCC_GOLGI_CISTERNA	67	0.25788286	0.98926556	0.47350994	0.689584	1.0	5226
GOCC_LIPID_DROPLET	106	0.23847476	0.9831939	0.48330683	0.7025269	1.0	3630
GOCC_TRANS_GOLGI_NETWORK	249	0.21283734	0.98247755	0.49082568	0.7009587	1.0	4649
GOCC_PROTEIN_PHOSPHATASE_TYPE_2A_COMPLEX	17	0.34913784	0.9790225	0.4925926	0.7065785	1.0	6963
GOCC_FILOPODIUM	97	0.2422743	0.97682804	0.5188216	0.7091974	1.0	1531
GOCC_CELL_DIVISION_SITE	61	0.26260045	0.9732261	0.5253683	0.7155581	1.0	5627
GOCC_PODOSOME	29	0.30410048	0.9724849	0.49056605	0.71404934	1.0	5003
GOCC_EXTRACELLULAR_ORGANELLE	118	0.23041256	0.9717164	0.52006423	0.71288306	1.0	4138
GOCC_COLLAGEN_CONTAINING_EXTRACELLULAR_MATRIX	386	0.20094246	0.96896917	0.53931034	0.7165287	1.0	6396
GOCC_DYSTROPHIN_ASSOCIATED_GLYCOPROTEIN_COMPLEX	20	0.3252549	0.96614	0.5	0.7205282	1.0	5185
GOCC_U5_SNRNP	16	0.3547149	0.9650133	0.5008881	0.7202293	1.0	3270
GOCC_FEMALE_GERM_CELL_NUCLEUS	27	0.30277753	0.95937246	0.52150536	0.7318694	1.0	6348
GOCC_MEMBRANE_MICRODOMAIN	388	0.19818181	0.95926714	0.5805085	0.7287164	1.0	3856
GOCC_CAVEOLA	98	0.23567419	0.95903003	0.5426229	0.7260291	1.0	4699
GOCC_PHOSPHATIDYLINOSITOL_3_KINASE_COMPLEX	27	0.2998613	0.95298433	0.5238908	0.73894644	1.0	3281
GOCC_EXTRACELLULAR_EXOSOME	96	0.23233923	0.9527627	0.55172414	0.7361197	1.0	4138
GOCC_ENDONUCLEASE_COMPLEX	38	0.27868345	0.95171374	0.5319149	0.73535943	1.0	4314
GOCC_GERM_CELL_NUCLEUS	106	0.23080495	0.95117486	0.5566188	0.733395	1.0	7594
GOCC_ROUGH_ENDOPLASMIC_RETICULUM	92	0.23543815	0.9480906	0.5404959	0.73812324	1.0	5679
GOCC_CUL4_RING_E3_UBIQUITIN_LIGASE_COMPLEX	32	0.28983548	0.9434505	0.57069844	0.74719244	1.0	3653
GOCC_POSTSYNAPTIC_SPECIALIZATION_INTRACELLULAR_COMPONENT	50	0.26468885	0.94215906	0.55060035	0.7470364	1.0	3310
GOCC_PRESYNAPTIC_CYTOSOL	32	0.2904348	0.94124275	0.5477387	0.7460791	1.0	3562
GOCC_EXTRINSIC_COMPONENT_OF_ORGANELLE_MEMBRANE	60	0.2517316	0.9390554	0.5699831	0.74833184	1.0	2989
GOCC_ORGANELLE_MEMBRANE_CONTACT_SITE	43	0.26294345	0.93516827	0.550173	0.75494605	1.0	3534
GOCC_PCG_PROTEIN_COMPLEX	47	0.2585276	0.93388903	0.5683333	0.7549186	1.0	8006
GOCC_NUCLEAR_MEMBRANE	248	0.20043786	0.9322074	0.6311953	0.7556222	1.0	2687
GOCC_EXTRINSIC_COMPONENT_OF_PRESYNAPTIC_MEMBRANE	17	0.33442092	0.93166286	0.5445026	0.7537336	1.0	998
GOCC_ACTIN_FILAMENT	126	0.22020294	0.92953473	0.5683564	0.755747	1.0	4369
GOCC_MHC_CLASS_I_PROTEIN_COMPLEX	23	0.30453607	0.92908853	0.539267	0.7535676	1.0	1923
GOCC_MITOCHONDRIA_ASSOCIATED_ENDOPLASMIC_RETICULUM_MEMBRANE	21	0.31636262	0.9244133	0.5949821	0.76224464	1.0	2665
GOCC_UBIQUITIN_LIGASE_COMPLEX	315	0.19412252	0.9212414	0.6979021	0.7670779	1.0	5915
GOCC_TELOMERASE_HOLOENZYME_COMPLEX	21	0.30564794	0.9203205	0.55044246	0.7658963	1.0	3766
GOCC_PLATELET_ALPHA_GRANULE	20	0.3115593	0.91880494	0.5451197	0.7663004	1.0	7247
GOCC_SARCOPLASM	95	0.22563343	0.9140047	0.6231648	0.77519023	1.0	3793
GOCC_CARBOXY_TERMINAL_DOMAIN_PROTEIN_KINASE_COMPLEX	22	0.30475986	0.9138892	0.58047014	0.77214473	1.0	3356
GOCC_RNA_POLYMERASE_COMPLEX	106	0.22059187	0.9129193	0.66820276	0.7712478	1.0	3569
GOCC_MEDIATOR_COMPLEX	37	0.2692577	0.90472704	0.5799649	0.7878015	1.0	5234
GOCC_VACUOLAR_LUMEN	24	0.29347435	0.9031765	0.5875	0.7886198	1.0	5331
GOCC_CELL_CORTEX	297	0.19092825	0.9003532	0.7388268	0.79192376	1.0	5282
GOCC_COSTAMERE	20	0.31032312	0.8971675	0.5873874	0.7962576	1.0	5354
GOCC_MITOCHONDRIAL_CRISTA	15	0.32972676	0.8960992	0.59855336	0.79547566	1.0	1724
GOCC_MEIOTIC_SPINDLE	16	0.320862	0.8946808	0.6094571	0.7954442	1.0	3715
GOCC_TRANS_GOLGI_NETWORK_TRANSPORT_VESICLE_MEMBRANE	18	0.31342852	0.89134926	0.62699825	0.79962313	1.0	4544
GOCC_CYTOPLASMIC_EXOSOME_RNASE_COMPLEX	15	0.3203668	0.882543	0.61748636	0.81654125	1.0	4688
GOCC_ENDOPLASMIC_RETICULUM_GOLGI_INTERMEDIATE_COMPARTMENT_MEMBRANE	15	0.33262032	0.88107806	0.6231343	0.81652325	1.0	4028
GOCC_CENTRIOLE	133	0.20478277	0.8763956	0.7395498	0.82397217	1.0	4491
GOCC_SECRETORY_GRANULE_MEMBRANE	97	0.21439692	0.872726	0.7355769	0.8293767	1.0	5031
GOCC_U12_TYPE_SPLICEOSOMAL_COMPLEX	27	0.27734515	0.8696712	0.66433567	0.83271366	1.0	1825
GOCC_FILOPODIUM_TIP	18	0.30485982	0.8677524	0.64652014	0.83357835	1.0	4013
GOCC_ESCRT_COMPLEX	25	0.28504	0.8663475	0.6453901	0.83337295	1.0	2458
GOCC_PRESPLICEOSOME	15	0.32223547	0.8663096	0.65488213	0.8301532	1.0	5397
GOCC_TRIGLYCERIDE_RICH_PLASMA_LIPOPROTEIN_PARTICLE	23	0.2844169	0.8641832	0.6570397	0.83189595	1.0	2241
GOCC_LUMENAL_SIDE_OF_MEMBRANE	18	0.3084303	0.8619875	0.647585	0.83340764	1.0	1565
GOCC_NUCLEAR_PERIPHERY	133	0.202664	0.86086684	0.74883723	0.83251387	1.0	3849
GOCC_RNAI_EFFECTOR_COMPLEX	66	0.22642401	0.8597558	0.7315876	0.83164114	1.0	1348
GOCC_SCF_UBIQUITIN_LIGASE_COMPLEX	69	0.22293274	0.85531706	0.721843	0.8377322	1.0	4285
GOCC_CULLIN_RING_UBIQUITIN_LIGASE_COMPLEX	192	0.18881708	0.8520254	0.8558282	0.84125394	1.0	4285
GOCC_FLEMMING_BODY	21	0.28642794	0.85143805	0.6678322	0.8392632	1.0	5452
GOCC_PROTON_TRANSPORTING_TWO_SECTOR_ATPASE_COMPLEX	49	0.23894331	0.84638625	0.71326166	0.8462534	1.0	4747
GOCC_EXOCYST	18	0.29808104	0.84282666	0.6739927	0.8500285	1.0	2381
GOCC_ACTIN_CYTOSKELETON	495	0.16891491	0.83800066	0.9354839	0.8565091	1.0	4455
GOCC_LATERAL_ELEMENT	19	0.2862485	0.83196867	0.72064054	0.8644245	1.0	1695
GOCC_GOLGI_CISTERNA_MEMBRANE	20	0.2892376	0.82904196	0.69982845	0.86662674	1.0	652
GOCC_CHROMOCENTER	18	0.29354563	0.8286469	0.6757246	0.86401707	1.0	2861
GOCC_SPINDLE_MICROTUBULE	77	0.21264039	0.8265128	0.7878788	0.86463034	1.0	5947
GOCC_MALE_GERM_CELL_NUCLEUS	83	0.20962492	0.82341194	0.8038898	0.86704385	1.0	7594
GOCC_NUCLEAR_INNER_MEMBRANE	46	0.2350838	0.8209199	0.75	0.86802864	1.0	6334
GOCC_DNA_POLYMERASE_COMPLEX	18	0.28787178	0.8115426	0.7137871	0.8809379	1.0	2181
GOCC_NUCLEAR_REPLICATION_FORK	39	0.23335832	0.8057084	0.7632509	0.88728607	1.0	2257
GOCC_PROTEIN_LIPID_COMPLEX	42	0.23171926	0.8032466	0.7715736	0.8880624	1.0	2391
GOCC_CIS_GOLGI_NETWORK	67	0.20718661	0.79991287	0.8133117	0.89001703	1.0	1175
GOCC_ENDOPLASMIC_RETICULUM_EXIT_SITE	31	0.24643584	0.7966411	0.7818792	0.89205354	1.0	7067
GOCC_NUCLEAR_MATRIX	107	0.18993188	0.79226846	0.8793651	0.89538485	1.0	3849
GOCC_CORTICAL_ACTIN_CYTOSKELETON	84	0.1977207	0.7864814	0.8704	0.9007069	1.0	5282
GOCC_TRANSCRIPTION_REPRESSOR_COMPLEX	77	0.1981051	0.7669081	0.88091356	0.9243948	1.0	2923
GOCC_CUL2_RING_UBIQUITIN_LIGASE_COMPLEX	33	0.22971871	0.7621114	0.8185185	0.9271307	1.0	6977
GOCC_KERATIN_FILAMENT	50	0.21056777	0.7552598	0.8694915	0.93224496	1.0	5475
GOCC_SPINDLE_MIDZONE	38	0.2189029	0.74802536	0.8569079	0.9374987	1.0	7620
GOCC_CUL3_RING_UBIQUITIN_LIGASE_COMPLEX	39	0.21969011	0.7462484	0.86135185	0.93615603	1.0	6323
GOCC_PHAGOCYTIC_VESICLE_MEMBRANE	24	0.24917682	0.7429051	0.8362676	0.9365235	1.0	1802
GOCC_SERINE_TYPE_PEPTIDASE_COMPLEX	18	0.25780344	0.735077	0.83302414	0.9413376	1.0	4388
GOCC_PEPTIDASE_INHIBITOR_COMPLEX	21	0.2464187	0.7325712	0.8321799	0.9404332	1.0	7214
GOCC_ASYMMETRIC_GLUTAMATERGIC_EXCITATORY_SYNAPSE	18	0.2543487	0.7250631	0.82789856	0.9443124	1.0	3732
GOCC_EXON_EXON_JUNCTION_COMPLEX	24	0.23139977	0.72035545	0.86071426	0.9453946	1.0	2144
GOCC_CENTRIOLAR_SATELLITE	114	0.17528254	0.72011906	0.968	0.94234455	1.0	4141
GOCC_INFLAMMASOME_COMPLEX	20	0.24413545	0.7114953	0.8416206	0.94667053	1.0	6573
GOCC_BASEMENT_MEMBRANE	113	0.16991596	0.7067553	0.96692914	0.94731295	1.0	7815
GOCC_MITOTIC_SPINDLE_POLE	39	0.20473026	0.7018659	0.909894	0.9479392	1.0	5298
GOCC_MYOFILAMENT	27	0.21569471	0.6775351	0.9035533	0.96190816	1.0	1029
GOCC_LYSOSOMAL_LUMEN	20	0.23211735	0.67073834	0.9063063	0.9628974	1.0	5331
GOCC_CASPASE_COMPLEX	15	0.24285679	0.66014946	0.88286716	0.9653552	1.0	4939
GOCC_NUCLEOID	46	0.18341894	0.6500194	0.95689654	0.966998	1.0	6218
GOCC_ACETYLCHOLINE_GATED_CHANNEL_COMPLEX	17	0.23191503	0.6495013	0.9059675	0.96397555	1.0	80
GOCC_AXOLEMMA	20	0.21793121	0.62690216	0.9295238	0.9703683	1.0	1302

## Sheet: 1dpl-
NAME	SIZE	ES	NES	NOM p-val	FDR q-val	FWER p-val	RANK AT MAX
GOCC_CYTOSOLIC_LARGE_RIBOSOMAL_SUBUNIT	55	0.6271961	24352865	0.0	0.0	0.0	3615
GOCC_CYTOSOLIC_RIBOSOME	100	0.544863	23467035	0.0	6.48E-4	0.001	3615
GOCC_POLYSOME	81	0.5038743	20867465	0.0	0.021264903	0.044	4336
GOCC_POLYSOMAL_RIBOSOME	34	0.60299015	2060563	0.002105263	0.020566413	0.055	3548
GOCC_NUCLEAR_PORE	75	0.49688417	20213594	0.0	0.023355303	0.077	3091
GOCC_H4_H2A_HISTONE_ACETYLTRANSFERASE_COMPLEX	27	0.6067006	20035312	0.0	0.02393165	0.096	4640
GOCC_HISTONE_ACETYLTRANSFERASE_COMPLEX	88	0.48702085	20011878	0.0	0.020909822	0.098	4788
GOCC_H4_HISTONE_ACETYLTRANSFERASE_COMPLEX	41	0.5466809	19581364	0.0	0.02808062	0.149	3665
GOCC_EUKARYOTIC_TRANSLATION_INITIATION_FACTOR_3_COMPLEX	15	0.68783915	19430991	0.0	0.029110136	0.172	4346
GOCC_TRANSCRIPTION_ELONGATION_FACTOR_COMPLEX	53	0.5096238	19385078	0.0	0.028022368	0.183	6749
GOCC_U2_TYPE_SPLICEOSOMAL_COMPLEX	94	0.4669179	19353666	0.0	0.026121192	0.188	4438
GOCC_CAJAL_BODY	38	0.5370946	19027351	0.0	0.033335794	0.249	4801
GOCC_PRECATALYTIC_SPLICEOSOME	53	0.50526065	1888101	0.0	0.035147034	0.279	4438
GOCC_RIBOSOMAL_SUBUNIT	186	0.40367037	18751851	0.0	0.03832301	0.316	4198
GOCC_RIBOSOME	222	0.38833782	18623873	0.0	0.039768364	0.342	4198
GOCC_MLL1_2_COMPLEX	32	0.55430806	18599098	0.006651885	0.038438033	0.35	3721
GOCC_DOPAMINERGIC_SYNAPSE	20	0.61949533	18460578	0.0021097045	0.04166078	0.392	3095
GOCC_COMPACT_MYELIN	21	0.5867858	18403419	0.010869565	0.041256588	0.407	3580
GOCC_LARGE_RIBOSOMAL_SUBUNIT	113	0.4217866	18350357	0.0	0.040782195	0.42	4198
GOCC_PRERIBOSOME_LARGE_SUBUNIT_PRECURSOR	20	0.59442586	18168275	0.010683761	0.04677241	0.488	4936
GOCC_PML_BODY	79	0.44109246	17946588	0.0021413276	0.053578574	0.541	6188
GOCC_HISTONE_METHYLTRANSFERASE_COMPLEX	71	0.44335994	17938858	0.0	0.051474478	0.543	3868
GOCC_U2_TYPE_CATALYTIC_STEP_2_SPLICEOSOME	31	0.536796	17873017	0.0042643924	0.05188335	0.562	4358
GOCC_RIBONUCLEOPROTEIN_GRANULE	256	0.3605082	17825367	0.0	0.051751375	0.581	4679
GOCC_MRNA_CLEAVAGE_FACTOR_COMPLEX	23	0.5629601	17818359	0.006666667	0.04984788	0.581	5342
GOCC_CLATHRIN_COATED_PIT	70	0.43068656	17719355	0.0	0.052035686	0.617	3820
GOCC_ACETYLTRANSFERASE_COMPLEX	103	0.4098716	17627263	0.0022624435	0.053883277	0.646	4804
GOCC_INO80_COMPLEX	16	0.62314457	17626303	0.006085193	0.051958874	0.646	6820
GOCC_MULTIVESICULAR_BODY_MEMBRANE	19	0.5903734	17508564	0.012765957	0.05526791	0.689	355
GOCC_NUCLEAR_SPECK	345	0.34312433	17423859	0.0	0.05756437	0.71	4445
GOCC_CCR4_NOT_COMPLEX	16	0.6109288	17418687	0.008213553	0.056030095	0.712	4679
GOCC_SPLICEOSOMAL_TRI_SNRNP_COMPLEX	34	0.49848518	17392102	0.0064102565	0.05531054	0.723	4358
GOCC_CATALYTIC_STEP_2_SPLICEOSOME	92	0.40386105	17149861	0.0	0.06689095	0.803	4358
GOCC_90S_PRERIBOSOME	28	0.5129626	16861866	0.012448133	0.08133385	0.869	7159
GOCC_METHYLTRANSFERASE_COMPLEX	103	0.3913806	16854893	0.0021459227	0.07929794	0.869	6212
GOCC_FIBRILLAR_CENTER	147	0.36881176	16816009	0.0	0.07973363	0.88	5050
GOCC_NEURON_SPINE	211	0.34685156	16803963	0.0	0.07819478	0.881	2717
GOCC_PERICENTRIOLAR_MATERIAL	24	0.52670497	1668169	0.012793177	0.08375519	0.903	4525
GOCC_SM_LIKE_PROTEIN_FAMILY_COMPLEX	79	0.4030774	16620016	0.006263048	0.08480494	0.914	4358
GOCC_PROTEASOME_ACCESSORY_COMPLEX	24	0.5193161	16555833	0.01590909	0.086154796	0.923	1852
GOCC_TRANSFERASE_COMPLEX_TRANSFERRING_PHOSPHORUS_CONTAINING_GROUPS	292	0.3316575	16516641	0.0	0.08637785	0.932	4816
GOCC_SPLICEOSOMAL_COMPLEX	192	0.3474207	16441305	0.0	0.08913838	0.943	4510
GOCC_PROTEIN_PHOSPHATASE_TYPE_2A_COMPLEX	17	0.55682445	163075	0.02173913	0.09570783	0.957	3713
GOCC_ENDOSOME_MEMBRANE	288	0.32215807	16150585	0.0	0.10287537	0.967	3700
GOCC_MRNA_CLEAVAGE_AND_POLYADENYLATION_SPECIFICITY_FACTOR_COMPLEX	19	0.5494395	16149609	0.034979425	0.100683115	0.967	5342
GOCC_SMALL_NUCLEAR_RIBONUCLEOPROTEIN_COMPLEX	68	0.40343696	1598438	0.012793177	0.11104258	0.976	4358
GOCC_RNA_POLYMERASE_II_HOLOENZYME	78	0.38755575	15932511	0.011160715	0.11279363	0.978	4530
GOCC_EARLY_ENDOSOME_MEMBRANE	98	0.37399197	15848905	0.0044345898	0.11793939	0.983	3413
GOCC_MYELIN_SHEATH	216	0.3350069	15841601	0.0	0.11623287	0.983	5111
GOCC_TRANS_GOLGI_NETWORK_MEMBRANE	49	0.42171535	15835257	0.021645023	0.114339165	0.983	4082
GOCC_PCG_PROTEIN_COMPLEX	47	0.42156246	15790131	0.015625	0.115907155	0.985	4771
GOCC_PHOSPHATASE_COMPLEX	52	0.41569433	15750932	0.02	0.11660654	0.986	3713
GOCC_MULTIVESICULAR_BODY	58	0.40666923	15742995	0.0021645022	0.11489584	0.986	355
GOCC_GAMMA_TUBULIN_COMPLEX	16	0.5436676	15685787	0.037117902	0.11690543	0.99	5118
GOCC_CLATHRIN_COATED_VESICLE_MEMBRANE	51	0.41309863	15661165	0.033407573	0.11647602	0.99	2808
GOCC_APICOLATERAL_PLASMA_MEMBRANE	27	0.47496542	1560683	0.020642202	0.11864488	0.992	4271
GOCC_EARLY_ENDOSOME	345	0.3095108	1559106	0.0	0.11747894	0.992	4750
GOCC_SWI_SNF_SUPERFAMILY_TYPE_COMPLEX	94	0.3694158	15512984	0.0042918455	0.12231177	0.992	6820
GOCC_SERINE_THREONINE_PROTEIN_KINASE_COMPLEX	121	0.35211715	15497893	0.0068649887	0.12136078	0.992	4754
GOCC_CYTOPLASMIC_STRESS_GRANULE	80	0.38208577	1548514	0.013274336	0.12017674	0.992	4315
GOCC_OUTER_KINETOCHORE	16	0.5476482	15480821	0.03992016	0.11862028	0.993	4965
GOCC_MICROVILLUS_MEMBRANE	24	0.50766313	15429844	0.045146726	0.120312735	0.993	5619
GOCC_GAP_JUNCTION	34	0.43983278	15395738	0.031446543	0.12118789	0.993	5706
GOCC_COPI_COATED_VESICLE	30	0.4575666	15328553	0.04494382	0.12464132	0.995	5329
GOCC_CYTOSOLIC_SMALL_RIBOSOMAL_SUBUNIT	43	0.42166537	15327507	0.022172948	0.12287784	0.995	4140
GOCC_ENDOCYTIC_VESICLE	209	0.3183564	15223259	0.0	0.12894669	0.996	5300
GOCC_SECONDARY_LYSOSOME	18	0.51471347	15217341	0.04845815	0.1276205	0.996	4040
GOCC_PROTEASOME_COMPLEX	63	0.38879406	15193485	0.021598272	0.12763982	0.996	4553
GOCC_CATALYTIC_STEP_1_SPLICEOSOME	15	0.5390334	15174252	0.056155507	0.12733866	0.996	1943
GOCC_LAMELLIPODIUM	174	0.32512724	1516679	0.0023584906	0.12605934	0.996	4577
GOCC_LYTIC_VACUOLE_MEMBRANE	193	0.31763634	151545	0.0	0.12516646	0.996	4246
GOCC_COATED_VESICLE	203	0.31684586	15088959	0.0022573364	0.1289988	0.997	4844
GOCC_FILOPODIUM	97	0.3549332	15059273	0.012738854	0.12989745	0.997	4669
GOCC_ENDOPLASMIC_RETICULUM_GOLGI_INTERMEDIATE_COMPARTMENT	77	0.3655702	15027806	0.021881837	0.1307324	0.998	5289
GOCC_POSTSYNAPTIC_ENDOSOME	18	0.5120472	15012546	0.06666667	0.13034187	0.998	4955
GOCC_SITE_OF_DNA_DAMAGE	103	0.34815395	14953372	0.006976744	0.13340078	0.999	6173
GOCC_PHAGOCYTIC_VESICLE	110	0.34494013	14905325	0.016877636	0.13594505	0.999	5283
GOCC_PROTEIN_KINASE_COMPLEX	147	0.32688043	14881002	0.013274336	0.13594826	1.0	5660
GOCC_AZUROPHIL_GRANULE	15	0.5299491	14863935	0.063318774	0.13551736	1.0	3839
GOCC_LATE_ENDOSOME	241	0.30570933	14842019	0.0024038462	0.13567446	1.0	4115
GOCC_POSTSYNAPTIC_ACTIN_CYTOSKELETON	16	0.5200749	14831593	0.061571125	0.13484406	1.0	1543
GOCC_KINETOCHORE_MICROTUBULE	17	0.5224279	14756186	0.067099564	0.13915794	1.0	764
GOCC_CUL4_RING_E3_UBIQUITIN_LIGASE_COMPLEX	32	0.4388766	14709833	0.04680851	0.14113066	1.0	669
GOCC_VACUOLAR_MEMBRANE	243	0.30375856	14693699	0.002096436	0.14101197	1.0	4246
GOCC_CHROMOSOME_CENTROMERIC_REGION	245	0.29714888	14693125	0.0	0.13936995	1.0	4562
GOCC_SAGA_TYPE_COMPLEX	37	0.40655407	14685928	0.038724374	0.13831602	1.0	4788
GOCC_SCHMIDT_LANTERMAN_INCISURE	16	0.5010901	14660481	0.074226804	0.13963205	1.0	6344
GOCC_COATED_VESICLE_MEMBRANE	92	0.34918776	14659035	0.013544018	0.1382417	1.0	4625
GOCC_CONDENSED_CHROMOSOME_CENTROMERIC_REGION	170	0.3145111	1465454	0.011441648	0.13707867	1.0	5861
GOCC_CLATHRIN_COAT_OF_COATED_PIT	19	0.49716136	14594736	0.06235566	0.1408571	1.0	2808
GOCC_NUCLEOTIDE_ACTIVATED_PROTEIN_KINASE_COMPLEX	24	0.46234158	14573683	0.0554371	0.14090279	1.0	1501
GOCC_FILOPODIUM_TIP	18	0.49705654	14555638	0.06595745	0.14105041	1.0	4247
GOCC_NUCLEOSOME	83	0.35157943	1452248	0.018181818	0.14248884	1.0	4258
GOCC_PRERIBOSOME	76	0.36029541	14486071	0.02844639	0.1442877	1.0	6418
GOCC_RNA_POLYMERASE_COMPLEX	106	0.33777073	1446256	0.013452915	0.14450896	1.0	4530
GOCC_ENDOPEPTIDASE_COMPLEX	98	0.33700362	14458948	0.021505376	0.14332718	1.0	5576
GOCC_GOLGI_MEDIAL_CISTERNA	23	0.46137503	14457114	0.06451613	0.14194146	1.0	3931
GOCC_POSTSYNAPTIC_CYTOSKELETON	23	0.4577551	14372346	0.08	0.14828438	1.0	1543
GOCC_VESICLE_COAT	60	0.36264345	14231515	0.051044084	0.16015364	1.0	3557
GOCC_SEH1_ASSOCIATED_COMPLEX	16	0.48892418	1418341	0.095744684	0.1629459	1.0	2477
GOCC_SMALL_RIBOSOMAL_SUBUNIT	78	0.3497786	14137841	0.03318584	0.16574985	1.0	4181
GOCC_RSC_TYPE_COMPLEX	15	0.5105954	14133587	0.10526316	0.16450404	1.0	5815
GOCC_PRESYNAPTIC_CYTOSOL	32	0.4225808	14059734	0.06595745	0.17059922	1.0	2499
GOCC_PRP19_COMPLEX	16	0.48697144	13994361	0.08067941	0.17613074	1.0	1657
GOCC_INTERCELLULAR_BRIDGE	96	0.32988536	13940784	0.022222223	0.18055068	1.0	4588
GOCC_NUCLEAR_ENVELOPE	433	0.27121937	13927934	0.0	0.18020883	1.0	3980
GOCC_CYTOSOLIC_REGION	49	0.3770785	13899682	0.057259712	0.18159147	1.0	2499
GOCC_CALYX_OF_HELD	31	0.41123998	13885678	0.0751073	0.18144065	1.0	6100
GOCC_POSTSYNAPTIC_SPECIALIZATION	480	0.26526654	13854992	0.0	0.18316819	1.0	3682
GOCC_LATERAL_PLASMA_MEMBRANE	72	0.3494788	13843731	0.064367816	0.18278861	1.0	4146
GOCC_CHROMOSOMAL_REGION	351	0.27364266	13824039	0.0023980816	0.18337493	1.0	4365
GOCC_CLATHRIN_VESICLE_COAT	33	0.40394804	13813592	0.07709251	0.18282475	1.0	2808
GOCC_MEMBRANE_COAT	97	0.31991655	13767996	0.037383176	0.186562	1.0	3017
GOCC_EXOCYTIC_VESICLE	275	0.27681917	13753009	0.0067264573	0.18662661	1.0	4599
GOCC_ATPASE_COMPLEX	146	0.30346307	13671833	0.031026253	0.19419023	1.0	6820
GOCC_HISTONE_DEACETYLASE_COMPLEX	81	0.33061653	13661685	0.05720339	0.1936738	1.0	3415
GOCC_P_BODY	86	0.3254074	1365715	0.04494382	0.19244853	1.0	4679
GOCC_COPII_COATED_ER_TO_GOLGI_TRANSPORT_VESICLE	54	0.3599751	13630782	0.07789474	0.19399911	1.0	4844
GOCC_CUL3_RING_UBIQUITIN_LIGASE_COMPLEX	39	0.38489437	1362759	0.07918552	0.19268203	1.0	4777
GOCC_CLATHRIN_ADAPTOR_COMPLEX	26	0.421639	13620732	0.081858404	0.19174697	1.0	2808
GOCC_AXOLEMMA	20	0.4473535	135453	0.104347825	0.19882497	1.0	4187
GOCC_MESSENGER_RIBONUCLEOPROTEIN_COMPLEX	16	0.4719753	13448802	0.11016949	0.20850712	1.0	6137
GOCC_CYCLIN_DEPENDENT_PROTEIN_KINASE_HOLOENZYME_COMPLEX	53	0.35408795	13428515	0.07098121	0.20927174	1.0	4704
GOCC_RNA_POLYMERASE_II_TRANSCRIPTION_REGULATOR_COMPLEX	248	0.2763025	13398838	0.018779343	0.21099003	1.0	4809
GOCC_NEURON_TO_NEURON_SYNAPSE	495	0.25445256	13370123	0.0	0.21321376	1.0	3682
GOCC_PEPTIDASE_COMPLEX	134	0.29889703	13291968	0.043956045	0.22097614	1.0	4873
GOCC_POLE_PLASM	22	0.4248754	13280402	0.1244898	0.22067437	1.0	4645
GOCC_LATE_ENDOSOME_MEMBRANE	77	0.32299447	13255656	0.08163265	0.22175163	1.0	1250
GOCC_NBAF_COMPLEX	16	0.46507093	13247192	0.12291667	0.22102123	1.0	660
GOCC_PROTEIN_DNA_COMPLEX	191	0.27971062	13217283	0.035634745	0.2230688	1.0	4298
GOCC_SARCOPLASMIC_RETICULUM	73	0.3235747	13208216	0.09662921	0.22248302	1.0	3623
GOCC_PHAGOCYTIC_CUP	21	0.4222447	13204143	0.12527473	0.22132036	1.0	1241
GOCC_MEMBRANE_MICRODOMAIN	388	0.25713295	13196731	0.009803922	0.22041617	1.0	4866
GOCC_CLATHRIN_COAT	50	0.35356066	13144307	0.10548523	0.22532687	1.0	2808
GOCC_SWI_SNF_COMPLEX	28	0.39480987	13131144	0.124726474	0.22527653	1.0	674
GOCC_CHAPERONE_COMPLEX	35	0.3747935	13073024	0.13333334	0.23088235	1.0	1320
GOCC_SITE_OF_DOUBLE_STRAND_BREAK	71	0.32132643	12988795	0.086330935	0.2405836	1.0	6173
GOCC_INO80_TYPE_COMPLEX	27	0.40023077	12942969	0.13808464	0.24464858	1.0	6820
GOCC_AUTOPHAGOSOME	89	0.31336024	1287683	0.08456659	0.25198507	1.0	4155
GOCC_GOLGI_STACK	93	0.30395418	12876123	0.07488987	0.25030673	1.0	3931
GOCC_SCHAFFER_COLLATERAL_CA1_SYNAPSE	144	0.28456602	1287141	0.054229934	0.2491099	1.0	3779
GOCC_CLATHRIN_COATED_VESICLE	117	0.28984508	12816234	0.068817206	0.25499454	1.0	4155
GOCC_PARALLEL_FIBER_TO_PURKINJE_CELL_SYNAPSE	37	0.36749294	12795814	0.1438515	0.2559387	1.0	3413
GOCC_MIDBODY	173	0.27731022	12773086	0.06666667	0.2572983	1.0	4965
GOCC_EUCHROMATIN	67	0.32007143	12758934	0.109913796	0.25747362	1.0	6143
GOCC_POSTSYNAPTIC_MEMBRANE	346	0.25089216	12693331	0.02293578	0.2652593	1.0	3841
GOCC_HETEROCHROMATIN	99	0.29383144	12663902	0.083333336	0.26766518	1.0	6358
GOCC_TRANSCRIPTION_FACTOR_TFTC_COMPLEX	18	0.43604925	12654644	0.17045455	0.2672189	1.0	3780
GOCC_GOLGI_APPARATUS_SUBCOMPARTMENT	316	0.25092846	12618498	0.0325	0.27066883	1.0	4447
GOCC_CLATHRIN_COATED_ENDOCYTIC_VESICLE	27	0.38770768	12603822	0.13043478	0.27096483	1.0	3557
GOCC_TRANS_GOLGI_NETWORK	249	0.25780472	12571608	0.04987531	0.2741663	1.0	4659
GOCC_PHOSPHATIDYLINOSITOL_3_KINASE_COMPLEX	27	0.38142738	12566984	0.1750547	0.2730982	1.0	4451
GOCC_CELL_LEADING_EDGE	404	0.24758649	1255407	0.019900497	0.27318594	1.0	4669
GOCC_TRANSPORT_VESICLE	366	0.2473972	12553117	0.04255319	0.27158532	1.0	4599
GOCC_VOLTAGE_GATED_POTASSIUM_CHANNEL_COMPLEX	77	0.3114965	12499706	0.114349775	0.27779377	1.0	5355
GOCC_RECYCLING_ENDOSOME	159	0.27219602	124778	0.08874459	0.27914247	1.0	4625
GOCC_VACUOLAR_PROTON_TRANSPORTING_V_TYPE_ATPASE_COMPLEX	23	0.39218104	12462897	0.19077568	0.27938783	1.0	5230
GOCC_ESCRT_COMPLEX	25	0.38346767	12426159	0.17872341	0.2829413	1.0	965
GOCC_AUTOPHAGOSOME_MEMBRANE	35	0.3612398	12350247	0.1552795	0.2928325	1.0	2289
GOCC_INTERMEDIATE_FILAMENT_CYTOSKELETON	173	0.26554772	12347353	0.07641921	0.2914195	1.0	2990
GOCC_COSTAMERE	20	0.4034607	12325661	0.2098501	0.29307327	1.0	2405
GOCC_SITE_OF_POLARIZED_GROWTH	214	0.25763485	12310559	0.06235566	0.29356372	1.0	4670
GOCC_ZYMOGEN_GRANULE_MEMBRANE	16	0.42180023	12303928	0.19090909	0.29273978	1.0	4142
GOCC_OUTER_MEMBRANE	211	0.25552496	12275593	0.071428575	0.29540488	1.0	5933
GOCC_GOLGI_LUMEN	22	0.39255103	12258877	0.1986755	0.29578584	1.0	6780
GOCC_CHOLINERGIC_SYNAPSE	19	0.41009068	12233886	0.21181263	0.29773402	1.0	3095
GOCC_VARICOSITY	15	0.4346087	12230523	0.19690265	0.29645422	1.0	4219
GOCC_SPINDLE	356	0.24171056	12209606	0.046770602	0.29787442	1.0	5203
GOCC_MITOTIC_SPINDLE	176	0.26290658	1217791	0.08409091	0.30109945	1.0	5203
GOCC_NUCLEAR_LAMINA	15	0.43430504	12129054	0.21444201	0.30723545	1.0	2068
GOCC_REPLICATION_FORK	71	0.30309322	1212646	0.13808464	0.30579057	1.0	5558
GOCC_EXCITATORY_SYNAPSE	98	0.28162763	12117083	0.11320755	0.30562004	1.0	3422
GOCC_ATPASE_DEPENDENT_TRANSMEMBRANE_TRANSPORT_COMPLEX	16	0.4168163	12023215	0.20770878	0.31875497	1.0	6472
GOCC_DISTAL_AXON	390	0.23333746	11960324	0.05336427	0.3276351	1.0	4670
GOCC_UBIQUITIN_LIGASE_COMPLEX	315	0.23906694	11956795	0.08120649	0.32635173	1.0	5132
GOCC_NEURON_PROJECTION_TERMINUS	223	0.24759005	11910143	0.09701493	0.33252126	1.0	2634
GOCC_PROTEASOME_CORE_COMPLEX	19	0.40893888	1189954	0.21551724	0.33251077	1.0	2737
GOCC_PRC1_COMPLEX	15	0.43076774	11897495	0.24390244	0.33101347	1.0	4550
GOCC_PIGMENT_GRANULE	39	0.33690268	1188446	0.20479302	0.33137918	1.0	2408
GOCC_INCLUSION_BODY	79	0.2871757	11818889	0.17521368	0.34126773	1.0	3141
GOCC_GOLGI_MEMBRANE	256	0.24094647	11813003	0.105882354	0.34041193	1.0	4659
GOCC_PLASMA_MEMBRANE_RAFT	135	0.26111257	11769519	0.13333334	0.34620038	1.0	4749
GOCC_MAIN_AXON	86	0.28306428	11768358	0.18202247	0.34448934	1.0	4561
GOCC_PHAGOPHORE_ASSEMBLY_SITE	34	0.34635785	11757225	0.22103004	0.34467	1.0	3239
GOCC_VACUOLAR_LUMEN	24	0.363429	11738807	0.22222222	0.3462572	1.0	4167
GOCC_TIGHT_JUNCTION	142	0.25935927	11711105	0.17659575	0.34908637	1.0	3725
GOCC_CARBOXY_TERMINAL_DOMAIN_PROTEIN_KINASE_COMPLEX	22	0.37707397	11699649	0.23809524	0.34929362	1.0	4441
GOCC_POTASSIUM_CHANNEL_COMPLEX	91	0.27448952	116885	0.17286652	0.34955817	1.0	5355
GOCC_CYTOPLASMIC_SIDE_OF_MEMBRANE	202	0.24679467	11681939	0.14317673	0.34885436	1.0	5483
GOCC_CYTOPLASMIC_EXOSOME_RNASE_COMPLEX	15	0.4189867	11644939	0.24827586	0.35381082	1.0	4537
GOCC_PERICENTRIC_HETEROCHROMATIN	32	0.3441166	11628721	0.2650862	0.35482562	1.0	7255
GOCC_PROTEIN_PHOSPHATASE_TYPE_1_COMPLEX	18	0.39506465	11615834	0.2510917	0.35509077	1.0	2087
GOCC_GOLGI_ASSOCIATED_VESICLE_MEMBRANE	45	0.3134341	11612617	0.22391304	0.35380358	1.0	4186
GOCC_AP_TYPE_MEMBRANE_COAT_ADAPTOR_COMPLEX	44	0.3188679	1160501	0.20726496	0.3533036	1.0	2808
GOCC_ENDOCYTIC_VESICLE_MEMBRANE	43	0.31998354	11582913	0.21777777	0.35560814	1.0	2808
GOCC_ASTROCYTE_PROJECTION	22	0.3753076	11581037	0.23210412	0.35412356	1.0	5594
GOCC_SARCOPLASM	95	0.27407315	11580093	0.18990384	0.35251415	1.0	4854
GOCC_ENDOPLASMIC_RETICULUM_LUMEN	88	0.27778238	11573457	0.20873787	0.35175368	1.0	4170
GOCC_CASPASE_COMPLEX	15	0.4125662	1153478	0.27741936	0.3568825	1.0	7586
GOCC_PRESYNAPTIC_ENDOCYTIC_ZONE	18	0.37949952	11454368	0.25416666	0.37028822	1.0	2301
GOCC_APICAL_PLASMA_MEMBRANE	402	0.221712	11411135	0.10462287	0.3765502	1.0	4714
GOCC_PRESYNAPTIC_MEMBRANE	238	0.23453926	11364365	0.14444445	0.3835843	1.0	2931
GOCC_POSTSYNAPTIC_SPECIALIZATION_INTRACELLULAR_COMPONENT	50	0.3017151	11348637	0.25389755	0.38492772	1.0	4931
GOCC_ACTOMYOSIN	95	0.26830262	11340204	0.24222222	0.38458037	1.0	2988
GOCC_NUCLEAR_MEMBRANE	248	0.23331143	11339716	0.1563981	0.38277647	1.0	4640
GOCC_CONDENSED_CHROMOSOME	283	0.2301365	11331803	0.16393442	0.3823689	1.0	4562
GOCC_ACTIN_FILAMENT_BUNDLE	95	0.26629436	11268959	0.23488373	0.39230022	1.0	2342
GOCC_MITOCHONDRIAL_CRISTA	15	0.39455757	11186779	0.32026145	0.40607417	1.0	267
GOCC_NUCLEAR_INNER_MEMBRANE	46	0.30448428	11154741	0.26956522	0.4100725	1.0	6103
GOCC_U5_SNRNP	16	0.38650104	11148307	0.30332682	0.40942538	1.0	4358
GOCC_NUCLEAR_MATRIX	107	0.25629577	11131418	0.23010753	0.41065902	1.0	5951
GOCC_NUCLEAR_PERIPHERY	133	0.24534638	11103675	0.2402746	0.4142429	1.0	5826
GOCC_DNA_PACKAGING_COMPLEX	115	0.26005948	11085045	0.27336448	0.41564804	1.0	4295
GOCC_GLIAL_CELL_PROJECTION	43	0.30858085	11065966	0.28663793	0.4174926	1.0	7499
GOCC_GOLGI_ASSOCIATED_VESICLE	95	0.2635635	11061096	0.26030368	0.4166778	1.0	5453
GOCC_CULLIN_RING_UBIQUITIN_LIGASE_COMPLEX	192	0.23576173	11044692	0.21327014	0.41808727	1.0	5096
GOCC_NEUROMUSCULAR_JUNCTION	108	0.25747842	1103457	0.24946696	0.4183478	1.0	3800
GOCC_PODOSOME	29	0.33473885	10987538	0.29892474	0.42629594	1.0	2754
GOCC_INTERMEDIATE_FILAMENT	135	0.2465749	10981481	0.27272728	0.4255595	1.0	2990
GOCC_ORGANELLE_ENVELOPE_LUMEN	100	0.25840536	10940783	0.23502304	0.43163615	1.0	3901
GOCC_EXTRINSIC_COMPONENT_OF_CYTOPLASMIC_SIDE_OF_PLASMA_MEMBRANE	95	0.25763318	10933254	0.27555555	0.43122485	1.0	5568
GOCC_TRANSPORT_VESICLE_MEMBRANE	183	0.23259467	10910028	0.2642369	0.4338164	1.0	4037
GOCC_LYSOSOMAL_LUMEN	20	0.35256994	10860008	0.32265446	0.44229472	1.0	4167
GOCC_GOLGI_CISTERNA	67	0.27411383	10846008	0.29166666	0.44328573	1.0	3931
GOCC_ENDOPLASMIC_RETICULUM_EXIT_SITE	31	0.31906378	10819075	0.32572615	0.4469513	1.0	5173
GOCC_CELL_DIVISION_SITE	61	0.27933392	10746291	0.3200883	0.4603963	1.0	6408
GOCC_MHC_PROTEIN_COMPLEX	34	0.31691575	10716039	0.32897604	0.4646152	1.0	2196
GOCC_U2_SNRNP	21	0.35240522	10703639	0.34453782	0.4652564	1.0	4358
GOCC_MITOCHONDRIAL_MATRIX	296	0.2146736	10640284	0.26876512	0.4773252	1.0	4728
GOCC_PLATELET_ALPHA_GRANULE	20	0.34789458	10541153	0.37387386	0.4972275	1.0	6839
GOCC_TRANS_GOLGI_NETWORK_TRANSPORT_VESICLE_MEMBRANE	18	0.3611718	10540909	0.3847826	0.49514836	1.0	2770
GOCC_LIPID_DROPLET	106	0.2446233	10520374	0.3484163	0.49736106	1.0	3493
GOCC_CAVEOLA	98	0.2464116	10504965	0.36458334	0.4986238	1.0	4749
GOCC_CORE_MEDIATOR_COMPLEX	26	0.32345083	10396177	0.39729118	0.5213539	1.0	4030
GOCC_RUFFLE	154	0.22638994	10348357	0.37639198	0.5301938	1.0	4370
GOCC_ER_TO_GOLGI_TRANSPORT_VESICLE_MEMBRANE	22	0.3350207	10329713	0.3986014	0.532184	1.0	4599
GOCC_BRUSH_BORDER	145	0.22416331	10242671	0.40191388	0.55092543	1.0	5843
GOCC_NUCLEAR_OUTER_MEMBRANE	25	0.31869516	10242493	0.4204793	0.54865885	1.0	4930
GOCC_MITOTIC_SPINDLE_MIDZONE	15	0.3568401	10187194	0.42056075	0.5597177	1.0	3175
GOCC_CELL_SUBSTRATE_JUNCTION	189	0.2152544	10164965	0.4009662	0.5626532	1.0	3161
GOCC_ZYMOGEN_GRANULE	26	0.3181965	10162685	0.44517544	0.56085676	1.0	4142
GOCC_MICROBODY_MEMBRANE	47	0.27623385	10153757	0.41333333	0.56075144	1.0	3903
GOCC_CELL_CORTEX	297	0.20241542	10142938	0.4260204	0.5611649	1.0	2382
GOCC_FEMALE_GERM_CELL_NUCLEUS	27	0.30830494	10122912	0.42827442	0.5636698	1.0	1291
GOCC_EXTRINSIC_COMPONENT_OF_PRESYNAPTIC_MEMBRANE	17	0.34927276	10102876	0.43942505	0.56629205	1.0	1771
GOCC_CELL_PROJECTION_MEMBRANE	323	0.20074618	10082018	0.4170616	0.56895113	1.0	4370
GOCC_SAGA_COMPLEX	23	0.32354024	10057741	0.42535788	0.57225597	1.0	4788
GOCC_APICAL_JUNCTION_COMPLEX	158	0.2182282	1004889	0.4335512	0.57190275	1.0	4628
GOCC_ENDOPLASMIC_RETICULUM_TUBULAR_NETWORK	30	0.29746613	10021774	0.4248366	0.5762603	1.0	4930
GOCC_SMN_SM_PROTEIN_COMPLEX	16	0.3457747	0.9957683	0.45879734	0.5892949	1.0	4358
GOCC_SPINDLE_POLE	143	0.21917297	0.9901703	0.46412557	0.6003956	1.0	6051
GOCC_SYNAPTIC_VESICLE_MEMBRANE	142	0.21731122	0.9888076	0.48051947	0.6013928	1.0	3991
GOCC_ACTIN_BASED_CELL_PROJECTION	228	0.20430419	0.98704296	0.46134663	0.60338324	1.0	5025
GOCC_EXTRINSIC_COMPONENT_OF_MEMBRANE	317	0.1990201	0.9846947	0.4832536	0.6065864	1.0	5111
GOCC_DYSTROPHIN_ASSOCIATED_GLYCOPROTEIN_COMPLEX	20	0.33129764	0.98313737	0.47530866	0.6079056	1.0	3835
GOCC_RNA_POLYMERASE_III_COMPLEX	18	0.3354064	0.98054767	0.47311828	0.61184186	1.0	3505
GOCC_ACROSOMAL_VESICLE	162	0.21672171	0.9802636	0.5070093	0.61021936	1.0	3495
GOCC_SPINDLE_MIDZONE	38	0.27650723	0.97358185	0.4989059	0.6247129	1.0	3822
GOCC_CENTRIOLE	133	0.21449272	0.9669309	0.5146067	0.6388761	1.0	4787
GOCC_PARANODE_REGION_OF_AXON	16	0.34021917	0.96423614	0.4676724	0.64304006	1.0	3084
GOCC_EXTRACELLULAR_ORGANELLE	118	0.22067632	0.9592393	0.52093023	0.6533363	1.0	4615
GOCC_FILAMENTOUS_ACTIN	35	0.27800974	0.9585252	0.5265487	0.6525976	1.0	1633
GOCC_SARCOLEMMA	166	0.20673728	0.9577923	0.55760366	0.6519776	1.0	5733
GOCC_CLEAVAGE_FURROW	40	0.27217674	0.9561848	0.52307695	0.653424	1.0	8205
GOCC_PROTON_TRANSPORTING_V_TYPE_ATPASE_COMPLEX	28	0.28969356	0.954704	0.5262055	0.6546194	1.0	5230
GOCC_ACTIN_CYTOSKELETON	495	0.18260925	0.95281714	0.6262136	0.65698105	1.0	2994
GOCC_RECYCLING_ENDOSOME_MEMBRANE	59	0.24649632	0.9510933	0.52842104	0.6589495	1.0	4155
GOCC_COLLAGEN_CONTAINING_EXTRACELLULAR_MATRIX	386	0.18400274	0.9416826	0.66206896	0.6797296	1.0	5623
GOCC_TRANSCRIPTION_REPRESSOR_COMPLEX	77	0.22975138	0.9392683	0.537797	0.6833271	1.0	4233
GOCC_GOLGI_CISTERNA_MEMBRANE	20	0.30947188	0.93691564	0.53097343	0.6863672	1.0	484
GOCC_ROUGH_ENDOPLASMIC_RETICULUM	92	0.2200465	0.9347028	0.5846501	0.68936026	1.0	4042
GOCC_BLOC_COMPLEX	19	0.31747198	0.9290098	0.55531454	0.7009402	1.0	1265
GOCC_SECRETORY_GRANULE_MEMBRANE	97	0.21592239	0.9190198	0.6267281	0.7229413	1.0	4223
GOCC_GERM_CELL_NUCLEUS	106	0.21184295	0.91698813	0.63849765	0.7255546	1.0	5589
GOCC_EXTRINSIC_COMPONENT_OF_ORGANELLE_MEMBRANE	60	0.23971042	0.91579187	0.6191537	0.72584873	1.0	4768
GOCC_EXTRACELLULAR_EXOSOME	96	0.21315274	0.9129402	0.6574468	0.7298235	1.0	5672
GOCC_MICROBODY	151	0.20023319	0.91218436	0.6821516	0.7290637	1.0	3903
GOCC_RETROMER_COMPLEX	21	0.29343188	0.90797246	0.5956044	0.73642504	1.0	5136
GOCC_EXOCYST	18	0.30720994	0.90383476	0.6043478	0.7437499	1.0	2785
GOCC_DENDRITIC_SPINE_HEAD	15	0.3209293	0.89639837	0.5987395	0.7581137	1.0	121
GOCC_INTEGRATOR_COMPLEX	19	0.30644745	0.8960236	0.6111111	0.756245	1.0	3262
GOCC_HETEROTRIMERIC_G_PROTEIN_COMPLEX	33	0.26380244	0.89473957	0.6150628	0.75644463	1.0	5474
GOCC_MEDIATOR_COMPLEX	37	0.25761554	0.89450705	0.60580915	0.7543021	1.0	4030
GOCC_NURD_COMPLEX	18	0.30907157	0.8933015	0.596882	0.7543385	1.0	6358
GOCC_CHROMOSOME_TELOMERIC_REGION	120	0.20376754	0.8902869	0.7285714	0.758372	1.0	2311
GOCC_LEADING_EDGE_MEMBRANE	157	0.19359112	0.8895016	0.7407407	0.75753236	1.0	4370
GOCC_CLUSTER_OF_ACTIN_BASED_CELL_PROJECTIONS	206	0.18642892	0.8892814	0.7662037	0.75543565	1.0	4054
GOCC_CONTRACTILE_FIBER	237	0.18429743	0.8865119	0.77884614	0.7591681	1.0	4783
GOCC_SMALL_SUBUNIT_PROCESSOME	37	0.24912722	0.8816027	0.6377119	0.76755613	1.0	6418
GOCC_LUMENAL_SIDE_OF_MEMBRANE	18	0.29568535	0.881292	0.62227076	0.765556	1.0	5615
GOCC_COPI_COATED_VESICLE_MEMBRANE	17	0.30166256	0.8780367	0.63380283	0.76979303	1.0	5329
GOCC_CIS_GOLGI_NETWORK	67	0.22071189	0.87735236	0.7128954	0.7686041	1.0	2196
GOCC_PERINUCLEAR_ENDOPLASMIC_RETICULUM	24	0.28131992	0.87429833	0.6148649	0.7726036	1.0	3246
GOCC_MALE_GERM_CELL_NUCLEUS	83	0.21136788	0.8716481	0.71145374	0.7757263	1.0	5563
GOCC_CILIARY_BASAL_BODY	182	0.18884705	0.86746734	0.8086957	0.78166384	1.0	4843
GOCC_BASOLATERAL_PLASMA_MEMBRANE	256	0.1758512	0.86499673	0.8558559	0.78413	1.0	5561
GOCC_SCF_UBIQUITIN_LIGASE_COMPLEX	69	0.21902865	0.86237377	0.7278761	0.78710026	1.0	2670
GOCC_NUCLEAR_REPLICATION_FORK	39	0.24285941	0.86171263	0.7356322	0.7860162	1.0	3739
GOCC_TRANSCRIPTION_FACTOR_TFIID_COMPLEX	33	0.25216442	0.8531409	0.6764706	0.80046874	1.0	4441
GOCC_NEURON_PROJECTION_MEMBRANE	69	0.21417011	0.8515606	0.7672811	0.80059266	1.0	4187
GOCC_CORTICAL_ACTIN_CYTOSKELETON	84	0.20264359	0.843039	0.8074398	0.81371933	1.0	3084
GOCC_ADHERENS_JUNCTION	152	0.1838278	0.8412046	0.86198545	0.8145195	1.0	4840
GOCC_ACETYLCHOLINE_GATED_CHANNEL_COMPLEX	17	0.29497692	0.83786196	0.664488	0.81806314	1.0	2641
GOCC_NUCLEOID	46	0.22646625	0.8356543	0.7167382	0.81950855	1.0	6322
GOCC_ACTIN_FILAMENT	126	0.1853545	0.8303566	0.86928105	0.825833	1.0	2861
GOCC_EXORIBONUCLEASE_COMPLEX	24	0.2592053	0.82439	0.71167046	0.83326066	1.0	4936
GOCC_PROTON_TRANSPORTING_TWO_SECTOR_ATPASE_COMPLEX_PROTON_TRANSPORTING_DOMAIN	21	0.25995538	0.82087755	0.7210744	0.83641726	1.0	3716
GOCC_CENTRIOLAR_SATELLITE	114	0.18756	0.8177702	0.8640553	0.83872825	1.0	3929
GOCC_PHAGOCYTIC_VESICLE_MEMBRANE	24	0.2565914	0.8109549	0.74172187	0.84734297	1.0	2474
GOCC_IMMUNOLOGICAL_SYNAPSE	46	0.22265635	0.81002885	0.7823129	0.84625125	1.0	1770
GOCC_CELL_CORTEX_REGION	47	0.21482112	0.8058224	0.794702	0.8503883	1.0	4589
GOCC_PRESYNAPTIC_ACTIVE_ZONE_CYTOPLASMIC_COMPONENT	22	0.25922796	0.8029607	0.7617021	0.85208136	1.0	3682
GOCC_BRUSH_BORDER_MEMBRANE	80	0.19450456	0.80102825	0.83588624	0.8521621	1.0	4522
GOCC_ENDONUCLEASE_COMPLEX	38	0.22252725	0.7904985	0.79831934	0.86474687	1.0	5375
GOCC_ASYMMETRIC_GLUTAMATERGIC_EXCITATORY_SYNAPSE	18	0.25933138	0.7758351	0.7702703	0.88222015	1.0	3422
GOCC_CUL2_RING_UBIQUITIN_LIGASE_COMPLEX	33	0.2230549	0.7717123	0.8319149	0.88445675	1.0	3628
GOCC_REPLISOME	23	0.23280276	0.7538846	0.8226164	0.9024981	1.0	3406
GOCC_TELOMERASE_HOLOENZYME_COMPLEX	21	0.24721567	0.75281495	0.7884187	0.9009381	1.0	5095
GOCC_GLYCOPROTEIN_COMPLEX	25	0.22208704	0.727777	0.8624454	0.9233912	1.0	3835
GOCC_DNA_POLYMERASE_COMPLEX	18	0.24652791	0.72242975	0.8486239	0.9252607	1.0	4066
GOCC_FLEMMING_BODY	21	0.2292594	0.6992121	0.8830022	0.94048214	1.0	2929
GOCC_XY_BODY	23	0.21953169	0.69357103	0.8977505	0.94138	1.0	5104
GOCC_BASEMENT_MEMBRANE	113	0.14930591	0.6379251	1.0	0.9689861	1.0	5603
GOCC_MYOSIN_FILAMENT	22	0.18082716	0.5612675	0.98312235	0.98844284	1.0	2489

## Sheet: 3dpl-
NAME	SIZE	ES	NES	NOM p-val	FDR q-val	FWER p-val	RANK AT MAX
GOCC_INHIBITORY_SYNAPSE	29	-0.56939954	-18853812	0.0023201855	0.20742683	0.176	2066
GOCC_PRESYNAPTIC_ACTIVE_ZONE_MEMBRANE	67	-0.46978596	-18656942	0.0	0.12999143	0.214	1842
GOCC_PLASMA_MEMBRANE_BOUNDED_CELL_PROJECTION_CYTOPLASM	187	-0.37419397	-17959949	0.0	0.18162093	0.397	4749
GOCC_CYTOPLASMIC_REGION	232	-0.356939	-1764375	0.0	0.17888786	0.489	4749
GOCC_PRESYNAPTIC_ACTIVE_ZONE	122	-0.398141	-17405858	0.0	0.1799292	0.583	2220
GOCC_SYNAPTONEMAL_STRUCTURE	52	-0.4475961	-1710627	0.004405286	0.18930794	0.669	2891
GOCC_NEURONAL_DENSE_CORE_VESICLE	35	-0.47737068	-16962912	0.0	0.18522894	0.713	5315
GOCC_AXONAL_GROWTH_CONE	45	-0.44835892	-16778588	0.0023255814	0.19115435	0.773	3911
GOCC_GABA_ERGIC_SYNAPSE	133	-0.36795008	-1673217	0.0	0.17585674	0.789	2770
GOCC_DENDRITE_TERMINUS	20	-0.54901975	-16531538	0.016018307	0.18656644	0.833	3911
GOCC_CILIARY_PLASM	139	-0.35773054	-16351545	0.0	0.19953912	0.877	4749
GOCC_INNER_MITOCHONDRIAL_MEMBRANE_PROTEIN_COMPLEX	139	-0.36038184	-16345813	0.0026809652	0.18353392	0.878	4688
GOCC_AXON_INITIAL_SEGMENT	28	-0.4929035	-1632522	0.013636364	0.17178297	0.879	3806
GOCC_EXTRINSIC_COMPONENT_OF_SYNAPTIC_MEMBRANE	33	-0.4710309	-16315066	0.015184382	0.16107531	0.881	2566
GOCC_VESICLE_LUMEN	16	-0.5576866	-16066209	0.027896997	0.18292947	0.931	4480
GOCC_POSTSYNAPTIC_SPECIALIZATION_MEMBRANE	153	-0.34840745	-16038456	0.0025316456	0.17604086	0.936	2767
GOCC_RESPIRASOME	89	-0.3743846	-16037687	0.0023809525	0.16568552	0.936	4673
GOCC_MICROTUBULE_ASSOCIATED_COMPLEX	142	-0.34941158	-15991789	0.0028089888	0.16220497	0.943	4202
GOCC_CATENIN_COMPLEX	31	-0.47397122	-15930469	0.024663677	0.1611737	0.951	6410
GOCC_MITOCHONDRIAL_PROTEIN_CONTAINING_COMPLEX	287	-0.3123002	-15870141	0.0	0.1598791	0.953	4688
GOCC_COP9_SIGNALOSOME	34	-0.45107046	-15859554	0.008791209	0.15340601	0.957	4151
GOCC_DENDRITE_CYTOPLASM	33	-0.45770943	-15785303	0.015837105	0.15540518	0.961	1732
GOCC_POSTSYNAPTIC_DENSITY_MEMBRANE	114	-0.3558332	-15663096	0.0027027028	0.16348867	0.974	2767
GOCC_DENSE_CORE_GRANULE	54	-0.3993296	-15645165	0.012437811	0.15891358	0.976	4146
GOCC_HIPPOCAMPAL_MOSSY_FIBER_TO_CA3_SYNAPSE	59	-0.3961839	-15483284	0.014563107	0.17291439	0.985	1124
GOCC_NEURON_PROJECTION_CYTOPLASM	49	-0.41261622	-15481186	0.019955654	0.1665408	0.985	4672
GOCC_DYNEIN_COMPLEX	56	-0.38962573	-1530413	0.01459854	0.18064813	0.99	2067
GOCC_CILIARY_ROOTLET	16	-0.5353159	-15285434	0.05399568	0.17661443	0.991	443
GOCC_VOLTAGE_GATED_SODIUM_CHANNEL_COMPLEX	17	-0.52680546	-15261247	0.032119915	0.17277387	0.992	600
GOCC_ANAPHASE_PROMOTING_COMPLEX	21	-0.488741	-15036315	0.054347824	0.19513845	0.997	1165
GOCC_CONDENSED_NUCLEAR_CHROMOSOME	94	-0.3450421	-14945419	0.011876484	0.20072716	0.997	2998
GOCC_PHOTORECEPTOR_RIBBON_SYNAPSE	16	-0.5148688	-1490886	0.04637097	0.19907826	0.997	3507
GOCC_EXTRINSIC_COMPONENT_OF_PRESYNAPTIC_MEMBRANE	17	-0.48869577	-14665734	0.054502368	0.22819397	0.999	1220
GOCC_CYTOPLASMIC_DYNEIN_COMPLEX	25	-0.45966077	-14665072	0.05336427	0.22157834	0.999	1733
GOCC_ORGANELLAR_RIBOSOME	91	-0.341257	-14557557	0.0075	0.23233826	0.999	3589
GOCC_DENDRITIC_SHAFT	71	-0.356165	-14418589	0.019323671	0.24836415	0.999	2481
GOCC_VESICLE_TETHERING_COMPLEX	68	-0.35654065	-14398472	0.02617801	0.24479924	0.999	2153
GOCC_TRAPP_COMPLEX	17	-0.49116328	-14359443	0.07933194	0.2444998	0.999	1087
GOCC_I_BAND	145	-0.31307682	-14303304	0.017326733	0.24722287	1.0	3934
GOCC_EXTRINSIC_COMPONENT_OF_POSTSYNAPTIC_MEMBRANE	18	-0.48549387	-14283017	0.07256236	0.2435111	1.0	2566
GOCC_SPERM_PLASMA_MEMBRANE	28	-0.4267768	-14188877	0.05073996	0.25229394	1.0	3343
GOCC_CYTOCHROME_COMPLEX	36	-0.39885205	-14141331	0.05506608	0.25417897	1.0	4673
GOCC_APICAL_DENDRITE	30	-0.4148361	-14121667	0.050884955	0.25157505	1.0	3970
GOCC_MITOCHONDRIAL_LARGE_RIBOSOMAL_SUBUNIT	57	-0.35332564	-14051963	0.04784689	0.25831047	1.0	3347
GOCC_NODE_OF_RANVIER	19	-0.45879224	-13967019	0.109913796	0.26654768	1.0	1564
GOCC_M_BAND	18	-0.47005177	-1396594	0.07484408	0.26105988	1.0	2796
GOCC_SPERM_HEAD_PLASMA_MEMBRANE	20	-0.45837578	-13940192	0.10492505	0.2594563	1.0	4349
GOCC_SPERM_MIDPIECE	56	-0.35265937	-13906002	0.045454547	0.2599414	1.0	5099
GOCC_AXONEMAL_DYNEIN_COMPLEX	26	-0.43375668	-13872565	0.09750567	0.25986585	1.0	1936
GOCC_SEX_CHROMOSOME	42	-0.37632355	-13750522	0.07505519	0.27534562	1.0	4191
GOCC_MICROTUBULE_PLUS_END	26	-0.4286361	-13742218	0.05689278	0.2718722	1.0	2323
GOCC_SODIUM_CHANNEL_COMPLEX	28	-0.41709283	-13721241	0.08928572	0.26997775	1.0	919
GOCC_A_BAND	37	-0.3935814	-13718587	0.08078603	0.26544315	1.0	3173
GOCC_POSTSYNAPTIC_MEMBRANE	346	-0.2678112	-136555	0.003012048	0.27115697	1.0	2767
GOCC_PRESYNAPTIC_MEMBRANE	238	-0.2796616	-13647653	0.003144654	0.26753524	1.0	2539
GOCC_CHLORIDE_CHANNEL_COMPLEX	51	-0.35304102	-13568676	0.06802721	0.27591532	1.0	3930
GOCC_SARCOMERE	200	-0.2816657	-13524646	0.014084507	0.2778986	1.0	3934
GOCC_PERINUCLEAR_ENDOPLASMIC_RETICULUM	24	-0.42262933	-1341519	0.10403397	0.29146555	1.0	3432
GOCC_OXIDOREDUCTASE_COMPLEX	117	-0.29974693	-13347402	0.03626943	0.29844207	1.0	4685
GOCC_KINESIN_COMPLEX	47	-0.35643908	-13303155	0.08370044	0.30129474	1.0	4136
GOCC_NADH_DEHYDROGENASE_COMPLEX	46	-0.35456944	-13295013	0.08293839	0.29792833	1.0	4399
GOCC_CELL_CELL_CONTACT_ZONE	90	-0.30929032	-13165864	0.05995204	0.3152258	1.0	2206
GOCC_MOTILE_CILIUM	271	-0.26176056	-1311536	0.01857585	0.3193796	1.0	5132
GOCC_DENDRITE_MEMBRANE	48	-0.348503	-130128	0.100961536	0.33338246	1.0	3930
GOCC_RIBBON_SYNAPSE	27	-0.39748573	-13009857	0.12910284	0.32884064	1.0	4578
GOCC_9PLUS2_MOTILE_CILIUM	194	-0.26716834	-12907058	0.023622047	0.3433946	1.0	2532
GOCC_AGGRESOME	38	-0.36046958	-12872403	0.13365155	0.34559008	1.0	4439
GOCC_NEURON_TO_NEURON_SYNAPSE	495	-0.24339616	-12867141	0.0	0.34148782	1.0	3418
GOCC_RETROMER_COMPLEX	21	-0.41318297	-12808952	0.17598344	0.34855285	1.0	1740
GOCC_SPERM_HEAD	35	-0.3575595	-12796692	0.107061505	0.34614414	1.0	3343
GOCC_INTERCALATED_DISC	67	-0.32180583	-12766804	0.104761906	0.34698465	1.0	2206
GOCC_GABA_RECEPTOR_COMPLEX	21	-0.41541815	-12697221	0.16143498	0.35534108	1.0	4795
GOCC_POSTSYNAPTIC_CYTOSOL	28	-0.37591365	-12655181	0.1369863	0.35855436	1.0	1091
GOCC_AP_TYPE_MEMBRANE_COAT_ADAPTOR_COMPLEX	44	-0.34157893	-12613784	0.13882352	0.3622049	1.0	1946
GOCC_MICROTUBULE	432	-0.24225177	-12613602	0.016447369	0.3574205	1.0	5770
GOCC_BASAL_PART_OF_CELL	314	-0.24555697	-1258346	0.012345679	0.3589308	1.0	3682
GOCC_DNA_REPAIR_COMPLEX	22	-0.40847567	-12570395	0.17555556	0.35704035	1.0	3381
GOCC_CYTOPLASMIC_MICROTUBULE	77	-0.30451685	-12503256	0.12085308	0.36575127	1.0	5522
GOCC_PRONUCLEUS	24	-0.3956066	-1250094	0.17211328	0.3617193	1.0	3698
GOCC_TERMINAL_BOUTON	92	-0.28972742	-12473725	0.09535452	0.3630403	1.0	4063
GOCC_CHROMATOID_BODY	17	-0.42780265	-12447174	0.18942732	0.36337835	1.0	5619
GOCC_EXTRINSIC_COMPONENT_OF_PLASMA_MEMBRANE	179	-0.26132482	-12429935	0.06476684	0.36255446	1.0	2585
GOCC_PERIKARYON	152	-0.26812047	-12422109	0.06282722	0.3600935	1.0	2276
GOCC_U12_TYPE_SPLICEOSOMAL_COMPLEX	27	-0.37459216	-12414217	0.1748879	0.35732278	1.0	3704
GOCC_GLYCINERGIC_SYNAPSE	17	-0.42939016	-12410735	0.19068736	0.35385084	1.0	2743
GOCC_TRANSPORTER_COMPLEX	404	-0.23595014	-12302964	0.016447369	0.37143353	1.0	4993
GOCC_EXCITATORY_SYNAPSE	98	-0.28111348	-12302431	0.09536785	0.36735934	1.0	3859
GOCC_PLASMA_MEMBRANE_SIGNALING_RECEPTOR_COMPLEX	190	-0.25806716	-1228705	0.05586592	0.366421	1.0	5908
GOCC_CORTICAL_CYTOSKELETON	119	-0.27223006	-1224355	0.0971867	0.37061498	1.0	2796
GOCC_NEURON_PROJECTION_MEMBRANE	69	-0.29637724	-12218809	0.1377551	0.3716146	1.0	5335
GOCC_NURD_COMPLEX	18	-0.4218285	-12194562	0.21225382	0.37229103	1.0	1433
GOCC_POSTSYNAPTIC_SPECIALIZATION	480	-0.22953597	-12121116	0.027118644	0.3829997	1.0	3418
GOCC_MYOFILAMENT	27	-0.3672214	-12103028	0.20794393	0.38246754	1.0	2206
GOCC_ORGANELLE_ENVELOPE_LUMEN	100	-0.27542195	-12079479	0.10512821	0.3833101	1.0	3096
GOCC_MITOCHONDRIAL_SMALL_RIBOSOMAL_SUBUNIT	33	-0.3507653	-12063394	0.1936937	0.3824814	1.0	5272
GOCC_MANCHETTE	19	-0.40246183	-12043197	0.21991701	0.3825815	1.0	1382
GOCC_SPINDLE_POLE_CENTROSOME	19	-0.40531114	-12036996	0.22048998	0.37986544	1.0	2514
GOCC_BASOLATERAL_PLASMA_MEMBRANE	256	-0.23892413	-12030799	0.068571426	0.37742457	1.0	3986
GOCC_INTRACILIARY_TRANSPORT_PARTICLE	27	-0.36553633	-1202229	0.18568233	0.37534487	1.0	4208
GOCC_INTRACILIARY_TRANSPORT_PARTICLE_B	20	-0.41044262	-12018495	0.22222222	0.37235224	1.0	4208
GOCC_PARALLEL_FIBER_TO_PURKINJE_CELL_SYNAPSE	37	-0.3399112	-11997037	0.18735363	0.37266937	1.0	2770
GOCC_MICROTUBULE_END	35	-0.34180698	-11995907	0.2078522	0.3693177	1.0	2323
GOCC_PRESYNAPTIC_ACTIVE_ZONE_CYTOPLASMIC_COMPONENT	22	-0.3788154	-11907728	0.23296703	0.3834078	1.0	3859
GOCC_CLATHRIN_COAT	50	-0.31978503	-11891317	0.1763285	0.3830155	1.0	1946
GOCC_SITE_OF_POLARIZED_GROWTH	214	-0.24495928	-11870989	0.072886296	0.38350555	1.0	2876
GOCC_CILIARY_MEMBRANE	59	-0.304682	-11831963	0.21113689	0.38772374	1.0	8216
GOCC_RNA_POLYMERASE_II_TRANSCRIPTION_REPRESSOR_COMPLEX	18	-0.38848847	-11815034	0.2451193	0.38742754	1.0	136
GOCC_MICROBODY_LUMEN	29	-0.35439658	-11752883	0.22350231	0.39665836	1.0	4002
GOCC_MICROBODY	151	-0.2528841	-11722828	0.1064935	0.39919966	1.0	4347
GOCC_CELL_BODY_MEMBRANE	41	-0.32312456	-11674393	0.2412993	0.4057719	1.0	5511
GOCC_SYNAPTIC_CLEFT	25	-0.36427066	-11667325	0.22747748	0.40352026	1.0	2618
GOCC_NUCLEAR_CHROMOSOME	240	-0.23165645	-11626543	0.08116883	0.40895498	1.0	4593
GOCC_T_TUBULE	70	-0.2818581	-11468035	0.18957347	0.43980652	1.0	1568
GOCC_STEREOCILIUM_TIP	21	-0.3686192	-1145777	0.27429804	0.43810424	1.0	7460
GOCC_EXON_EXON_JUNCTION_COMPLEX	24	-0.35635316	-1145407	0.259009	0.4352321	1.0	4426
GOCC_CONTRACTILE_FIBER	237	-0.22985423	-11340392	0.15406163	0.45742726	1.0	3934
GOCC_POSTSYNAPTIC_DENSITY_INTRACELLULAR_COMPONENT	42	-0.30942544	-11268154	0.27088037	0.4703476	1.0	3507
GOCC_CELL_SUBSTRATE_JUNCTION	189	-0.23449357	-11242486	0.19263457	0.47295615	1.0	5811
GOCC_GOLGI_CISTERNA_MEMBRANE	20	-0.36494952	-11234292	0.2888889	0.4708803	1.0	2830
GOCC_FLEMMING_BODY	21	-0.36756012	-11233333	0.2942387	0.46714863	1.0	6218
GOCC_PARANODE_REGION_OF_AXON	16	-0.40057558	-11231105	0.296875	0.4637306	1.0	3806
GOCC_CLATHRIN_COAT_OF_COATED_PIT	19	-0.3704766	-11190901	0.29157668	0.4689849	1.0	1521
GOCC_ION_CHANNEL_COMPLEX	298	-0.22090319	-11176782	0.16	0.46850178	1.0	3930
GOCC_LEADING_EDGE_MEMBRANE	157	-0.24022374	-11152438	0.21823205	0.4701758	1.0	5384
GOCC_SNARE_COMPLEX	46	-0.29961622	-11143625	0.26303318	0.46829313	1.0	6727
GOCC_DISTAL_AXON	390	-0.21316612	-11092404	0.12933753	0.47616586	1.0	2876
GOCC_RNA_POLYMERASE_III_COMPLEX	18	-0.37586045	-11090541	0.3238289	0.47296485	1.0	6461
GOCC_XY_BODY	23	-0.34709424	-10930511	0.32118452	0.50735873	1.0	4191
GOCC_NUCLEAR_UBIQUITIN_LIGASE_COMPLEX	44	-0.29412588	-10874215	0.30645162	0.5181149	1.0	3563
GOCC_MITOCHONDRIAL_MATRIX	296	-0.21485856	-10855815	0.2251462	0.5190282	1.0	3228
GOCC_CONDENSED_CHROMOSOME	283	-0.21437477	-10816076	0.23753665	0.52528644	1.0	4991
GOCC_NEUROMUSCULAR_JUNCTION	108	-0.24771075	-10809069	0.28981724	0.5227737	1.0	2797
GOCC_EXTRINSIC_COMPONENT_OF_MEMBRANE	317	-0.21286096	-10797831	0.22699386	0.52147466	1.0	3232
GOCC_ADHERENS_JUNCTION	152	-0.2297891	-10758284	0.26575342	0.5277913	1.0	6149
GOCC_SCHAFFER_COLLATERAL_CA1_SYNAPSE	144	-0.23228827	-10723186	0.29503918	0.53254026	1.0	3911
GOCC_TRANS_GOLGI_NETWORK_TRANSPORT_VESICLE	35	-0.30279955	-10666132	0.32543105	0.5427697	1.0	3571
GOCC_CELL_CORTEX_REGION	47	-0.28390357	-10644928	0.33173078	0.543926	1.0	4233
GOCC_SARCOLEMMA	166	-0.22391689	-10643123	0.32222223	0.5404382	1.0	2206
GOCC_SCF_UBIQUITIN_LIGASE_COMPLEX	69	-0.26464692	-10637234	0.3308642	0.53807646	1.0	4651
GOCC_SARCOPLASMIC_RETICULUM_MEMBRANE	23	-0.32692486	-10586103	0.37445888	0.5472291	1.0	3488
GOCC_ENDOPLASMIC_RETICULUM_PROTEIN_CONTAINING_COMPLEX	127	-0.23308033	-1048225	0.33862433	0.5698447	1.0	4175
GOCC_HISTONE_DEACETYLASE_COMPLEX	81	-0.25018874	-10452536	0.38340807	0.5735863	1.0	2745
GOCC_ORGANELLE_MEMBRANE_CONTACT_SITE	43	-0.28394085	-10445557	0.3546911	0.57145166	1.0	1565
GOCC_CLATHRIN_COATED_VESICLE	117	-0.23385113	-10400666	0.36772487	0.57934695	1.0	2220
GOCC_MITOCHONDRIA_ASSOCIATED_ENDOPLASMIC_RETICULUM_MEMBRANE	21	-0.33773568	-10387201	0.41834453	0.57862985	1.0	367
GOCC_POSTSYNAPTIC_SPECIALIZATION_INTRACELLULAR_COMPONENT	50	-0.27015698	-10351565	0.3842795	0.5840509	1.0	3507
GOCC_SYNAPTIC_VESICLE_MEMBRANE	142	-0.22523755	-10344496	0.33333334	0.5819255	1.0	3418
GOCC_TRICARBOXYLIC_ACID_CYCLE_ENZYME_COMPLEX	21	-0.33877	-10340946	0.3991131	0.5789011	1.0	1795
GOCC_MAIN_AXON	86	-0.24092256	-10270885	0.3824228	0.59380764	1.0	3806
GOCC_EXORIBONUCLEASE_COMPLEX	24	-0.32483092	-10243918	0.40842104	0.5968485	1.0	1168
GOCC_CIS_GOLGI_NETWORK_MEMBRANE	23	-0.32382038	-1020886	0.41484717	0.602219	1.0	4825
GOCC_INTEGRIN_COMPLEX	33	-0.29757598	-10208291	0.41791046	0.5984242	1.0	4855
GOCC_TRANSCRIPTION_FACTOR_TFIID_COMPLEX	33	-0.29414275	-10195528	0.4040632	0.5978685	1.0	3088
GOCC_9PLUS0_NON_MOTILE_CILIUM	131	-0.22736678	-10097988	0.42962962	0.6201569	1.0	4284
GOCC_TRIGLYCERIDE_RICH_PLASMA_LIPOPROTEIN_PARTICLE	23	-0.31602404	-10053638	0.4579646	0.6285293	1.0	6056
GOCC_CELL_CORTEX	297	-0.19854733	-10027056	0.42990655	0.6316119	1.0	2796
GOCC_TRANSPORT_VESICLE_MEMBRANE	183	-0.20868813	-0.998837	0.454039	0.63786995	1.0	3491
GOCC_COSTAMERE	20	-0.3277145	-0.99859196	0.45378152	0.6345016	1.0	2676
GOCC_INTEGRATOR_COMPLEX	19	-0.3312942	-0.998384	0.43803418	0.6310902	1.0	5411
GOCC_RESPIRATORY_CHAIN_COMPLEX_IV	25	-0.3045528	-0.9885477	0.47472528	0.6539754	1.0	4673
GOCC_STEREOCILIUM	58	-0.25103846	-0.9847711	0.4701835	0.66017973	1.0	5614
GOCC_TRANSPORT_VESICLE	366	-0.19294895	-0.9819574	0.5117647	0.66351306	1.0	4517
GOCC_RECEPTOR_COMPLEX	407	-0.18653342	-0.97361517	0.56231004	0.68265456	1.0	5481
GOCC_INCLUSION_BODY	79	-0.2344909	-0.97145414	0.53554505	0.6842175	1.0	4441
GOCC_RNA_POLYMERASE_COMPLEX	106	-0.21142036	-0.9458004	0.5763547	0.7509572	1.0	3228
GOCC_FILOPODIUM_MEMBRANE	17	-0.32082117	-0.94411933	0.51321584	0.7510495	1.0	5898
GOCC_PROTEIN_COMPLEX_INVOLVED_IN_CELL_ADHESION	57	-0.23982187	-0.9434412	0.54977375	0.74848866	1.0	3675
GOCC_GOLGI_ASSOCIATED_VESICLE	95	-0.21874692	-0.94261545	0.58033574	0.7462749	1.0	4517
GOCC_CATION_CHANNEL_COMPLEX	191	-0.19652995	-0.94238895	0.63129973	0.74239737	1.0	3919
GOCC_ESC_E_Z_COMPLEX	16	-0.32749063	-0.9374195	0.53304905	0.7516736	1.0	7939
GOCC_CAVEOLA	98	-0.21514198	-0.93531144	0.61082476	0.75289106	1.0	1945
GOCC_RUFFLE_MEMBRANE	75	-0.22433232	-0.926621	0.6017316	0.77176267	1.0	5384
GOCC_CILIARY_BASAL_BODY	182	-0.19385469	-0.9231788	0.67787117	0.77600193	1.0	4422
GOCC_REPLISOME	23	-0.29568732	-0.922834	0.5816994	0.77248454	1.0	7051
GOCC_CELL_LEADING_EDGE	404	-0.17859493	-0.9199453	0.7610063	0.77575237	1.0	3934
GOCC_NEUROTRANSMITTER_RECEPTOR_COMPLEX	46	-0.24683027	-0.9192321	0.6048035	0.77328384	1.0	3179
GOCC_TRANS_GOLGI_NETWORK_TRANSPORT_VESICLE_MEMBRANE	18	-0.3107996	-0.9071034	0.5883621	0.8002343	1.0	1946
GOCC_GTPASE_COMPLEX	39	-0.24740085	-0.9002863	0.65207875	0.8131616	1.0	4862
GOCC_ACTIN_CYTOSKELETON	495	-0.17078696	-0.8980232	0.8737201	0.81414896	1.0	3986
GOCC_HIGH_DENSITY_LIPOPROTEIN_PARTICLE	31	-0.2621573	-0.8931893	0.61601645	0.8215563	1.0	6056
GOCC_NON_MOTILE_CILIUM	169	-0.19131134	-0.89158386	0.75409836	0.8209642	1.0	4284
GOCC_MITOTIC_SPINDLE_POLE	39	-0.24453364	-0.89157885	0.66143495	0.8164775	1.0	6646
GOCC_PORE_COMPLEX	26	-0.27234268	-0.89114654	0.5955056	0.8129057	1.0	2649
GOCC_CHROMOCENTER	18	-0.30162326	-0.8907556	0.6183369	0.80944484	1.0	3668
GOCC_SARCOPLASM	95	-0.20885897	-0.88418347	0.7486911	0.8202933	1.0	3835
GOCC_CORNIFIED_ENVELOPE	58	-0.22340447	-0.8814909	0.6839506	0.8220326	1.0	6629
GOCC_SMOOTH_ENDOPLASMIC_RETICULUM	37	-0.24477357	-0.8790157	0.67469877	0.82335114	1.0	4175
GOCC_CORTICAL_ACTIN_CYTOSKELETON	84	-0.2064678	-0.87713766	0.7153846	0.822949	1.0	2796
GOCC_MITOTIC_SPINDLE	176	-0.18364814	-0.8695749	0.80856425	0.8356621	1.0	3428
GOCC_MITOCHONDRIAL_CRISTA	15	-0.30917722	-0.86852777	0.62655604	0.83366716	1.0	623
GOCC_MICROVILLUS	104	-0.19815727	-0.86372995	0.7881137	0.8394012	1.0	4578
GOCC_ASYMMETRIC_GLUTAMATERGIC_EXCITATORY_SYNAPSE	18	-0.28491148	-0.85822475	0.6531915	0.8463055	1.0	4838
GOCC_CALCIUM_CHANNEL_COMPLEX	66	-0.21287179	-0.8543935	0.7494145	0.85012877	1.0	7094
GOCC_PHOTORECEPTOR_CONNECTING_CILIUM	46	-0.22892044	-0.8478198	0.7471526	0.8597373	1.0	3731
GOCC_PHOTORECEPTOR_INNER_SEGMENT	62	-0.21376544	-0.8425083	0.74129355	0.8650226	1.0	4519
GOCC_EXTRINSIC_COMPONENT_OF_SYNAPTIC_VESICLE_MEMBRANE	22	-0.2721642	-0.8365061	0.69266057	0.8724241	1.0	8853
GOCC_PHOTORECEPTOR_OUTER_SEGMENT_MEMBRANE	15	-0.29248032	-0.8266415	0.70159453	0.8859114	1.0	8067
GOCC_STEREOCILIUM_BUNDLE	69	-0.20314977	-0.82130855	0.8166259	0.8909123	1.0	5614
GOCC_PROTEIN_LIPID_COMPLEX	42	-0.22553724	-0.82127464	0.78032035	0.88648903	1.0	6056
GOCC_T_CELL_RECEPTOR_COMPLEX	15	-0.28409278	-0.802054	0.71157897	0.9135777	1.0	7466
GOCC_INTERSTITIAL_MATRIX	17	-0.27340993	-0.7985388	0.74130434	0.91408676	1.0	2232
GOCC_SPERM_PRINCIPAL_PIECE	40	-0.2186936	-0.7920052	0.8041667	0.9196951	1.0	2428
GOCC_HETEROTRIMERIC_G_PROTEIN_COMPLEX	33	-0.22502291	-0.76975626	0.82798165	0.9454625	1.0	4862
GOCC_BASEMENT_MEMBRANE	113	-0.17246565	-0.76421505	0.93866664	0.9475718	1.0	4894
GOCC_COMPLEX_OF_COLLAGEN_TRIMERS	19	-0.24089813	-0.7474775	0.82009345	0.96203536	1.0	2399
GOCC_NUCLEAR_REPLICATION_FORK	39	-0.20588991	-0.74593407	0.88100684	0.9590139	1.0	7051
GOCC_GOLGI_CIS_CISTERNA	15	-0.25644392	-0.729792	0.82173914	0.97082824	1.0	1187
GOCC_EXOCYST	18	-0.24479678	-0.7222981	0.8390558	0.97317564	1.0	8709
GOCC_GLYCOPROTEIN_COMPLEX	25	-0.22087269	-0.7221945	0.8663697	0.96861994	1.0	5779
GOCC_OUTER_MITOCHONDRIAL_MEMBRANE_PROTEIN_COMPLEX	15	-0.2578749	-0.7215676	0.84875846	0.9646005	1.0	3150
GOCC_KERATIN_FILAMENT	50	-0.18893948	-0.719974	0.9277389	0.9614955	1.0	4251
GOCC_MYOSIN_II_COMPLEX	26	-0.21844916	-0.7027726	0.89737993	0.9708333	1.0	773
GOCC_PROTON_TRANSPORTING_ATP_SYNTHASE_COMPLEX	20	-0.23602234	-0.6981096	0.877193	0.96973974	1.0	2156
GOCC_CONNEXIN_COMPLEX	20	-0.22936322	-0.6829665	0.9099099	0.97519773	1.0	5868
GOCC_PROTON_TRANSPORTING_TWO_SECTOR_ATPASE_COMPLEX_CATALYTIC_DOMAIN	17	-0.2323659	-0.68262	0.88812786	0.970861	1.0	1337
GOCC_NUCLEOID	46	-0.18344845	-0.6776804	0.9659864	0.9693177	1.0	4261
GOCC_MEDIATOR_COMPLEX	37	-0.19095823	-0.6735217	0.95364237	0.9672609	1.0	2262
GOCC_ROUGH_ENDOPLASMIC_RETICULUM_MEMBRANE	16	-0.21761116	-0.6182327	0.94505495	0.98800087	1.0	3942
GOCC_CASPASE_COMPLEX	15	-0.2079125	-0.58977437	0.9751693	0.99204403	1.0	2772
GOCC_U1_SNRNP	18	-0.17305212	-0.5225095	0.9769585	0.9986206	1.0	7462
GOCC_PRESPLICEOSOME	15	-0.1767453	-0.5042244	0.9843049	0.99590874	1.0	7462

## Sheet: 7dpl-
NAME	SIZE	ES	NES	NOM p-val	FDR q-val	FWER p-val	RANK AT MAX
GOCC_MITOCHONDRIAL_PROTEIN_CONTAINING_COMPLEX	287	-0.4510681	-23133245	0.0	0.0	0.0	4035
GOCC_INNER_MITOCHONDRIAL_MEMBRANE_PROTEIN_COMPLEX	139	-0.4946338	-23071601	0.0	0.0	0.0	4004
GOCC_DENDRITIC_SHAFT	71	-0.55581975	-23028655	0.0	0.0	0.0	3113
GOCC_HIPPOCAMPAL_MOSSY_FIBER_TO_CA3_SYNAPSE	59	-0.5282183	-21478207	0.0	0.0020451134	0.005	2075
GOCC_PRESYNAPTIC_ACTIVE_ZONE	122	-0.47155103	-2143276	0.0	0.0019682937	0.006	3467
GOCC_NEURON_PROJECTION_CYTOPLASM	49	-0.5452569	-20802839	0.0	0.0044280803	0.016	2449
GOCC_PRESYNAPTIC_ACTIVE_ZONE_MEMBRANE	67	-0.4893935	-20427601	0.0	0.008797349	0.034	4224
GOCC_EXTRINSIC_COMPONENT_OF_SYNAPTIC_VESICLE_MEMBRANE	22	-0.64776844	-20357287	0.0	0.008338768	0.036	3499
GOCC_ORGANELLAR_RIBOSOME	91	-0.46012056	-20074353	0.0	0.009262254	0.046	4180
GOCC_NADH_DEHYDROGENASE_COMPLEX	46	-0.51926374	-1989193	0.0	0.010482166	0.059	3057
GOCC_DENDRITE_CYTOPLASM	33	-0.57519525	-19831872	0.0	0.009978172	0.062	2956
GOCC_RESPIRASOME	89	-0.45042014	-19480752	0.0	0.014609075	0.098	4004
GOCC_PHOTORECEPTOR_RIBBON_SYNAPSE	16	-0.6669647	-1946824	0.0	0.013485299	0.098	3913
GOCC_POSTSYNAPTIC_DENSITY_MEMBRANE	114	-0.43646008	-19450393	0.003125	0.012652499	0.099	2918
GOCC_RIBBON_SYNAPSE	27	-0.57818186	-19253302	0.0	0.0144311115	0.12	3913
GOCC_DENDRITE_MEMBRANE	48	-0.50335836	-19200072	0.0	0.014451236	0.128	4435
GOCC_POSTSYNAPTIC_SPECIALIZATION_MEMBRANE	153	-0.40259096	-19114937	0.0	0.014479318	0.137	4563
GOCC_AXONAL_GROWTH_CONE	45	-0.50545883	-1896131	0.0	0.01642652	0.161	5734
GOCC_CYTOPLASMIC_REGION	232	-0.37826192	-18914491	0.0	0.016073536	0.166	4005
GOCC_EXCITATORY_SYNAPSE	98	-0.4297757	-18769832	0.0	0.017418051	0.185	2117
GOCC_INHIBITORY_SYNAPSE	29	-0.543569	-18711244	0.0053050397	0.017975768	0.199	1473
GOCC_NEURON_TO_NEURON_SYNAPSE	495	-0.34430927	-18666259	0.0	0.017751766	0.204	3758
GOCC_EXTRINSIC_COMPONENT_OF_SYNAPTIC_MEMBRANE	33	-0.53197026	-1866229	0.0025445293	0.017134435	0.206	3875
GOCC_PLASMA_MEMBRANE_BOUNDED_CELL_PROJECTION_CYTOPLASM	187	-0.3777984	-18575077	0.0	0.017726025	0.222	3144
GOCC_GABA_ERGIC_SYNAPSE	133	-0.39710847	-18423135	0.0	0.019848494	0.25	5479
GOCC_SNARE_COMPLEX	46	-0.47950095	-1839753	0.0	0.019659162	0.257	2900
GOCC_SYNAPTIC_VESICLE_MEMBRANE	142	-0.39524394	-18333662	0.0	0.020218639	0.27	3757
GOCC_TRANSPORT_VESICLE_MEMBRANE	183	-0.376058	-18308352	0.0	0.020303925	0.282	3757
GOCC_AXON_INITIAL_SEGMENT	28	-0.5387576	-18139966	0.007936508	0.02378325	0.337	3884
GOCC_MITOCHONDRIAL_SMALL_RIBOSOMAL_SUBUNIT	33	-0.5178592	-17996241	0.0024390244	0.026232844	0.372	3340
GOCC_OXIDOREDUCTASE_COMPLEX	117	-0.39525482	-17758408	0.0	0.032733344	0.46	3155
GOCC_MITOCHONDRIAL_LARGE_RIBOSOMAL_SUBUNIT	57	-0.44941947	-17555037	0.0	0.03856753	0.52	5668
GOCC_AMPA_GLUTAMATE_RECEPTOR_COMPLEX	29	-0.51451474	-17506273	0.0049875313	0.03930967	0.535	3609
GOCC_PERIKARYON	152	-0.36887488	-17462854	0.0	0.03968539	0.551	2449
GOCC_SPERM_HEAD	35	-0.48658878	-17447095	0.005154639	0.03912217	0.558	4389
GOCC_PRESYNAPTIC_ACTIVE_ZONE_CYTOPLASMIC_COMPONENT	22	-0.5434549	-17441498	0.00982801	0.038131345	0.56	3841
GOCC_RNA_POLYMERASE_II_TRANSCRIPTION_REPRESSOR_COMPLEX	18	-0.58118206	-17441247	0.009925558	0.03710077	0.56	2058
GOCC_MITOCHONDRIAL_MATRIX	296	-0.34190372	-17359974	0.0	0.038475737	0.578	4180
GOCC_CYTOPLASMIC_DYNEIN_COMPLEX	25	-0.52972996	-17303499	0.0025445293	0.03947581	0.595	2502
GOCC_PROTON_TRANSPORTING_TWO_SECTOR_ATPASE_COMPLEX_CATALYTIC_DOMAIN	17	-0.569897	-17284144	0.014888338	0.039062366	0.6	3072
GOCC_PRESYNAPTIC_MEMBRANE	238	-0.3415042	-17163075	0.0	0.041675355	0.63	4125
GOCC_DENDRITE_TERMINUS	20	-0.5523819	-17131793	0.00729927	0.041440737	0.64	1404
GOCC_SODIUM_CHANNEL_COMPLEX	28	-0.5069585	-1710384	0.0025445293	0.041264668	0.648	2746
GOCC_NEUROTRANSMITTER_RECEPTOR_COMPLEX	46	-0.4522413	-17100515	0.0056497175	0.04044097	0.65	2052
GOCC_TERMINAL_BOUTON	92	-0.3965584	-17062842	0.0	0.0409799	0.655	3464
GOCC_NEURONAL_DENSE_CORE_VESICLE	35	-0.47541186	-17014668	0.014044944	0.041456506	0.672	2837
GOCC_SITE_OF_POLARIZED_GROWTH	214	-0.34190115	-16908654	0.0	0.044264637	0.705	5259
GOCC_CORTICAL_CYTOSKELETON	119	-0.3726698	-16858292	0.0	0.044939246	0.715	3036
GOCC_NEURON_PROJECTION_MEMBRANE	69	-0.407759	-16809021	0.0027173914	0.04586602	0.726	4435
GOCC_MICROTUBULE	432	-0.3129455	-16780435	0.0	0.04569427	0.731	3810
GOCC_CATENIN_COMPLEX	31	-0.47993487	-16730928	0.016304348	0.046584185	0.746	2951
GOCC_EXTRINSIC_COMPONENT_OF_POSTSYNAPTIC_MEMBRANE	18	-0.5572906	-16646323	0.0024509805	0.04897249	0.767	3875
GOCC_TRANSPORT_VESICLE	366	-0.3139685	-166333	0.0	0.048874956	0.771	3523
GOCC_INO80_TYPE_COMPLEX	27	-0.48929447	-16612961	0.01965602	0.048652545	0.775	2331
GOCC_POSTSYNAPTIC_SPECIALIZATION	480	-0.30493858	-1637304	0.0	0.057488337	0.84	3758
GOCC_MICROTUBULE_PLUS_END	26	-0.4831357	-16096786	0.015267176	0.06943709	0.9	1920
GOCC_HISTONE_DEACETYLASE_COMPLEX	81	-0.37950045	-15997998	0.0056338026	0.073503375	0.915	3275
GOCC_EXTRINSIC_COMPONENT_OF_ORGANELLE_MEMBRANE	60	-0.3956326	-15987928	0.0057306592	0.072856024	0.918	3674
GOCC_DISTAL_AXON	390	-0.30476776	-15981212	0.0	0.07208322	0.92	5274
GOCC_ANAPHASE_PROMOTING_COMPLEX	21	-0.50864524	-15912098	0.028423773	0.07405934	0.928	3200
GOCC_APICAL_DENDRITE	30	-0.46670723	-15878454	0.018181818	0.07449128	0.932	4960
GOCC_ATPASE_COMPLEX	146	-0.33962506	-15696129	0.0	0.0841019	0.957	3379
GOCC_SCHAFFER_COLLATERAL_CA1_SYNAPSE	144	-0.3374992	-1569433	0.0	0.08286931	0.957	5174
GOCC_PROTON_TRANSPORTING_TWO_SECTOR_ATPASE_COMPLEX	49	-0.40740788	-15605482	0.024390243	0.08664376	0.964	3379
GOCC_AP_TYPE_MEMBRANE_COAT_ADAPTOR_COMPLEX	44	-0.4083449	-15593086	0.010928961	0.08599948	0.965	3558
GOCC_ASYMMETRIC_GLUTAMATERGIC_EXCITATORY_SYNAPSE	18	-0.49628177	-15552305	0.02919708	0.08706842	0.968	2049
GOCC_POSTSYNAPTIC_MEMBRANE	346	-0.30083233	-15549742	0.0	0.08598841	0.969	4563
GOCC_EXOCYTIC_VESICLE	275	-0.30817395	-15524133	0.0	0.08626988	0.971	3826
GOCC_CELL_CORTEX_REGION	47	-0.4074555	-15521135	0.0265252	0.08518564	0.971	4005
GOCC_MICROTUBULE_ASSOCIATED_COMPLEX	142	-0.33194724	-15459293	0.0032467532	0.08795392	0.978	2832
GOCC_DNA_REPAIR_COMPLEX	22	-0.49099174	-15451834	0.03990025	0.08713784	0.978	4933
GOCC_TRANSPORTER_COMPLEX	404	-0.2916722	-15433098	0.0	0.0870483	0.981	4042
GOCC_VOLTAGE_GATED_SODIUM_CHANNEL_COMPLEX	17	-0.51989645	-15403615	0.052369077	0.08764051	0.982	2741
GOCC_INTERCALATED_DISC	67	-0.37568226	-15192709	0.021917809	0.1004139	0.99	3323
GOCC_GOLGI_ASSOCIATED_VESICLE	95	-0.34624395	-15177833	0.0121951215	0.10034477	0.99	2183
GOCC_MANCHETTE	19	-0.49275756	-15164802	0.045766592	0.09994852	0.99	5531
GOCC_CELL_CELL_CONTACT_ZONE	90	-0.3450518	-15108052	0.012084592	0.10237489	0.992	3419
GOCC_NUCLEOID	46	-0.39610136	-15105108	0.01396648	0.10126907	0.992	6453
GOCC_CILIARY_ROOTLET	16	-0.51865077	-15088131	0.0450237	0.10120646	0.992	121
GOCC_SPERM_HEAD_PLASMA_MEMBRANE	20	-0.4859324	-15087507	0.039702233	0.10000392	0.992	4389
GOCC_TRICARBOXYLIC_ACID_CYCLE_ENZYME_COMPLEX	21	-0.4798476	-15084641	0.03406326	0.09891128	0.992	2670
GOCC_PROTON_TRANSPORTING_ATP_SYNTHASE_COMPLEX	20	-0.47493026	-15069449	0.036144577	0.09878703	0.992	3379
GOCC_TRAPP_COMPLEX	17	-0.50037336	-14996707	0.056737587	0.1029405	0.992	3716
GOCC_T_TUBULE	70	-0.36025286	-14952939	0.014044944	0.10467601	0.992	3913
GOCC_INTRACILIARY_TRANSPORT_PARTICLE_B	20	-0.47056124	-14951568	0.04347826	0.10353514	0.992	977
GOCC_EXTRINSIC_COMPONENT_OF_PRESYNAPTIC_MEMBRANE	17	-0.5070045	-14944973	0.075187966	0.10265943	0.992	3875
GOCC_POSTSYNAPTIC_DENSITY_INTRACELLULAR_COMPONENT	42	-0.398517	-14930305	0.020942409	0.10223979	0.993	4242
GOCC_PARALLEL_FIBER_TO_PURKINJE_CELL_SYNAPSE	37	-0.41013408	-14792577	0.028205128	0.11087612	0.996	2117
GOCC_CYTOCHROME_COMPLEX	36	-0.41576755	-14755893	0.02244389	0.112404644	0.996	4004
GOCC_MEMBRANE_COAT	97	-0.33085784	-14677919	0.018518519	0.11710356	0.997	3558
GOCC_CYTOPLASMIC_MICROTUBULE	77	-0.3463566	-14653757	0.02017291	0.11781975	0.998	5045
GOCC_CILIARY_PLASM	139	-0.31249815	-14649109	0.0066225166	0.11698429	0.998	3144
GOCC_COPI_COATED_VESICLE_MEMBRANE	17	-0.48185605	-14530418	0.055155877	0.12526804	0.998	2082
GOCC_CELL_BODY_MEMBRANE	41	-0.38898194	-14524995	0.04774536	0.12451994	0.998	3692
GOCC_LEADING_EDGE_MEMBRANE	157	-0.30331033	-14384894	0.0	0.13445544	0.998	3692
GOCC_CHAPERONE_COMPLEX	35	-0.3992203	-14366373	0.041884817	0.13498652	0.998	4182
GOCC_EXTRINSIC_COMPONENT_OF_MEMBRANE	317	-0.27373442	-14182358	0.0045045046	0.14964704	0.999	3499
GOCC_SWI_SNF_COMPLEX	28	-0.41413483	-14122655	0.05511811	0.1540862	1.0	3170
GOCC_SWI_SNF_SUPERFAMILY_TYPE_COMPLEX	94	-0.32334018	-14120629	0.023529412	0.15273637	1.0	3275
GOCC_DENSE_CORE_GRANULE	54	-0.36463204	-14094313	0.041666668	0.15345429	1.0	2837
GOCC_DYNEIN_COMPLEX	56	-0.35893905	-14082141	0.04057971	0.1530572	1.0	2502
GOCC_EXTRINSIC_COMPONENT_OF_PLASMA_MEMBRANE	179	-0.28962865	-13994052	0.017123288	0.15958877	1.0	2951
GOCC_MAIN_AXON	86	-0.32199767	-13959877	0.040697675	0.16129404	1.0	1593
GOCC_CLATHRIN_COAT	50	-0.35616937	-13949881	0.033240996	0.16055292	1.0	3875
GOCC_PLASMA_MEMBRANE_SIGNALING_RECEPTOR_COMPLEX	190	-0.2913005	-13943845	0.0039525693	0.15950848	1.0	6168
GOCC_COP9_SIGNALOSOME	34	-0.39241156	-13868804	0.08037825	0.16522175	1.0	1632
GOCC_COATED_VESICLE_MEMBRANE	92	-0.3142734	-13786246	0.02346041	0.17174476	1.0	3523
GOCC_VESICLE_TETHERING_COMPLEX	68	-0.3327954	-13763086	0.02739726	0.17225802	1.0	3716
GOCC_RETROMER_COMPLEX	21	-0.4315697	-13755617	0.11675127	0.17151904	1.0	4440
GOCC_I_BAND	145	-0.2919717	-13646822	0.020477816	0.18210126	1.0	4114
GOCC_PORE_COMPLEX	26	-0.41410884	-13586683	0.09026128	0.18696995	1.0	4615
GOCC_NEURON_PROJECTION_TERMINUS	223	-0.27414277	-13503978	0.004016064	0.19480103	1.0	2256
GOCC_GLYCINERGIC_SYNAPSE	17	-0.45730713	-13489114	0.15517241	0.19448134	1.0	5029
GOCC_MICROTUBULE_END	35	-0.37247878	-13390958	0.070886075	0.20401798	1.0	1920
GOCC_INTRACILIARY_TRANSPORT_PARTICLE	27	-0.39419314	-13250571	0.10485934	0.21878625	1.0	977
GOCC_CLATHRIN_ADAPTOR_COMPLEX	26	-0.39490613	-13140535	0.123006836	0.23138228	1.0	3523
GOCC_GOLGI_ASSOCIATED_VESICLE_MEMBRANE	45	-0.34877053	-13132817	0.10204082	0.23024464	1.0	3523
GOCC_NEURON_SPINE	211	-0.26592442	-13122405	0.008403362	0.22950727	1.0	3244
GOCC_EXORIBONUCLEASE_COMPLEX	24	-0.40344116	-1307067	0.120192304	0.23424317	1.0	1438
GOCC_CELL_CORTEX	297	-0.25333416	-13065003	0.013392857	0.23304136	1.0	3536
GOCC_RNA_POLYMERASE_III_COMPLEX	18	-0.42860857	-1305747	0.13012049	0.23213933	1.0	4325
GOCC_SYNAPTONEMAL_STRUCTURE	52	-0.33630836	-13046774	0.071625344	0.23177266	1.0	3618
GOCC_MYELIN_SHEATH	216	-0.26221204	-13030934	0.025925925	0.23206468	1.0	3584
GOCC_AUTOPHAGOSOME	89	-0.29772326	-12926626	0.067567565	0.24494003	1.0	2956
GOCC_VESICLE_COAT	60	-0.32364345	-12830087	0.09408602	0.256221	1.0	3523
GOCC_CYTOSOLIC_REGION	49	-0.33535758	-12695878	0.10761155	0.27329817	1.0	842
GOCC_SAGA_COMPLEX	23	-0.39429057	-12689198	0.14609572	0.27211988	1.0	4336
GOCC_ION_CHANNEL_COMPLEX	298	-0.24821714	-12682225	0.009569378	0.27105278	1.0	4527
GOCC_PROTON_TRANSPORTING_V_TYPE_ATPASE_COMPLEX	28	-0.36905366	-1263709	0.16706444	0.27588874	1.0	3147
GOCC_SAGA_TYPE_COMPLEX	37	-0.34598932	-1256317	0.13246754	0.2848653	1.0	4336
GOCC_POSTSYNAPTIC_CYTOSOL	28	-0.37034672	-1254289	0.15183246	0.285589	1.0	2997
GOCC_NEUROMUSCULAR_JUNCTION	108	-0.27772266	-12540237	0.0984127	0.2838592	1.0	5106
GOCC_NURD_COMPLEX	18	-0.42185438	-1242185	0.19095477	0.3004341	1.0	3275
GOCC_SMALL_SUBUNIT_PROCESSOME	37	-0.33656526	-12400873	0.1764706	0.30150455	1.0	4309
GOCC_PRESYNAPTIC_CYTOSOL	32	-0.35347417	-12373445	0.16995074	0.3040396	1.0	842
GOCC_CORTICAL_ACTIN_CYTOSKELETON	84	-0.28817704	-12369761	0.108882524	0.30238226	1.0	3036
GOCC_ENDOPLASMIC_RETICULUM_PROTEIN_CONTAINING_COMPLEX	127	-0.27060837	-12336226	0.088737205	0.30618113	1.0	5278
GOCC_SARCOMERE	200	-0.25354877	-12335141	0.04743083	0.3040794	1.0	3012
GOCC_TELOMERASE_HOLOENZYME_COMPLEX	21	-0.39574966	-12332087	0.19786096	0.3023956	1.0	1567
GOCC_TRANS_GOLGI_NETWORK	249	-0.24613707	-12330878	0.033333335	0.30047494	1.0	2308
GOCC_PRERIBOSOME	76	-0.28672144	-12320535	0.09348442	0.29989025	1.0	4309
GOCC_SPINDLE_MICROTUBULE	77	-0.29067802	-12266128	0.113513514	0.30656672	1.0	2994
GOCC_NUCLEAR_CHROMOSOME	240	-0.24312489	-12241342	0.03196347	0.3084069	1.0	2049
GOCC_CLATHRIN_COATED_VESICLE	117	-0.2700337	-12192378	0.077419356	0.31459194	1.0	3875
GOCC_GOLGI_APPARATUS_SUBCOMPARTMENT	316	-0.23531052	-12180936	0.030567685	0.3142801	1.0	3048
GOCC_TRANS_GOLGI_NETWORK_TRANSPORT_VESICLE	35	-0.33790278	-12177805	0.1840796	0.31260303	1.0	3523
GOCC_SPERM_PLASMA_MEMBRANE	28	-0.35193136	-12098837	0.2146739	0.32385972	1.0	5569
GOCC_ORGANELLE_ENVELOPE_LUMEN	100	-0.2775161	-12062021	0.13707165	0.32770112	1.0	3494
GOCC_PERINUCLEAR_ENDOPLASMIC_RETICULUM	24	-0.37101677	-11953368	0.22979797	0.3450713	1.0	888
GOCC_ACTIN_CYTOSKELETON	495	-0.21954843	-11913209	0.018867925	0.34972036	1.0	3621
GOCC_PROTON_TRANSPORTING_TWO_SECTOR_ATPASE_COMPLEX_PROTON_TRANSPORTING_DOMAIN	21	-0.37256053	-11863674	0.22305764	0.35606858	1.0	5903
GOCC_CLATHRIN_VESICLE_COAT	33	-0.3252248	-11736313	0.19944598	0.37799707	1.0	3875
GOCC_NUCLEAR_UBIQUITIN_LIGASE_COMPLEX	44	-0.30557638	-11715233	0.2021858	0.37957552	1.0	3200
GOCC_CLATHRIN_COATED_VESICLE_MEMBRANE	51	-0.30014798	-11708376	0.19121447	0.37849012	1.0	3875
GOCC_LATE_ENDOSOME_MEMBRANE	77	-0.27805796	-11703924	0.17888562	0.3768876	1.0	2963
GOCC_PHOTORECEPTOR_CONNECTING_CILIUM	46	-0.3104647	-11694573	0.19896641	0.37643787	1.0	4254
GOCC_OUTER_MEMBRANE	211	-0.23277025	-11689333	0.09583333	0.37501416	1.0	3462
GOCC_CAVEOLA	98	-0.2659821	-11686586	0.12538226	0.37316877	1.0	2957
GOCC_MITOTIC_SPINDLE	176	-0.24298787	-11679753	0.1	0.3720611	1.0	3455
GOCC_CHROMATOID_BODY	17	-0.3978177	-1166994	0.26530612	0.37161207	1.0	6570
GOCC_POSTSYNAPTIC_SPECIALIZATION_INTRACELLULAR_COMPONENT	50	-0.30379313	-11654997	0.19480519	0.3722275	1.0	2535
GOCC_OUTER_MITOCHONDRIAL_MEMBRANE_PROTEIN_COMPLEX	15	-0.40305218	-1163921	0.27184466	0.3729156	1.0	2435
GOCC_CILIARY_MEMBRANE	59	-0.28949898	-11631525	0.20994475	0.37196717	1.0	4098
GOCC_BLOC_COMPLEX	19	-0.38154376	-11618744	0.24878049	0.37237427	1.0	2614
GOCC_A_BAND	37	-0.31440017	-11592813	0.23136246	0.3751621	1.0	647
GOCC_SIN3_TYPE_COMPLEX	21	-0.36453333	-11557688	0.27970296	0.3795396	1.0	3275
GOCC_SPINDLE	356	-0.22184354	-11543239	0.050251257	0.37965915	1.0	3200
GOCC_TRANS_GOLGI_NETWORK_TRANSPORT_VESICLE_MEMBRANE	18	-0.38940027	-11527653	0.26746988	0.38055885	1.0	3523
GOCC_CATION_CHANNEL_COMPLEX	191	-0.2369571	-11524351	0.13879004	0.37899867	1.0	2825
GOCC_VESICLE_LUMEN	16	-0.40036187	-11523166	0.26876512	0.376983	1.0	826
GOCC_ESC_E_Z_COMPLEX	16	-0.39502436	-11479568	0.26550868	0.38249883	1.0	4297
GOCC_CALCIUM_CHANNEL_COMPLEX	66	-0.28174925	-1146021	0.1958457	0.3839279	1.0	2741
GOCC_MEDIATOR_COMPLEX	37	-0.32265565	-11423992	0.23650385	0.38888645	1.0	5413
GOCC_EXON_EXON_JUNCTION_COMPLEX	24	-0.34984428	-11420746	0.264637	0.38728002	1.0	6267
GOCC_M_BAND	18	-0.38291895	-11415976	0.27868852	0.3859575	1.0	647
GOCC_CILIARY_BASAL_BODY	182	-0.23656675	-11412408	0.1254902	0.38443118	1.0	2994
GOCC_ORGANELLE_MEMBRANE_CONTACT_SITE	43	-0.30242243	-1130921	0.24725275	0.40260655	1.0	2250
GOCC_PRONUCLEUS	24	-0.34146252	-11257572	0.26076555	0.41071793	1.0	2458
GOCC_LIPID_DROPLET	106	-0.24660589	-11200243	0.1951952	0.4202582	1.0	2344
GOCC_CILIARY_TRANSITION_ZONE	75	-0.2653854	-1118289	0.20728292	0.42167807	1.0	5234
GOCC_CELL_LEADING_EDGE	404	-0.21221225	-11174932	0.11731844	0.4208712	1.0	3407
GOCC_NODE_OF_RANVIER	19	-0.3597764	-11105717	0.3042394	0.4334187	1.0	1251
GOCC_SPINDLE_POLE_CENTROSOME	19	-0.35301346	-11087253	0.3037037	0.43493804	1.0	4911
GOCC_CYTOPLASMIC_SIDE_OF_MEMBRANE	202	-0.22620389	-11064353	0.19475655	0.43737388	1.0	2951
GOCC_CLATHRIN_COATED_ENDOCYTIC_VESICLE	27	-0.3341513	-11045331	0.31565657	0.4392893	1.0	4227
GOCC_PHAGOPHORE_ASSEMBLY_SITE	34	-0.30849004	-11009631	0.26165804	0.44459158	1.0	3206
GOCC_ESCRT_COMPLEX	25	-0.33646113	-10994906	0.30097088	0.44536817	1.0	7116
GOCC_RESPIRATORY_CHAIN_COMPLEX_IV	25	-0.32904586	-10932096	0.33414045	0.4569003	1.0	5882
GOCC_TRANSCRIPTION_FACTOR_TFTC_COMPLEX	18	-0.36304006	-10887976	0.33799535	0.46419218	1.0	3093
GOCC_INCLUSION_BODY	79	-0.2507296	-10772659	0.30193907	0.48843876	1.0	1721
GOCC_COPI_COATED_VESICLE	30	-0.30976316	-10761211	0.33333334	0.48856592	1.0	3886
GOCC_PROTEASOME_CORE_COMPLEX	19	-0.3487528	-10760094	0.37593985	0.48619497	1.0	1788
GOCC_TRANSCRIPTION_REPRESSOR_COMPLEX	77	-0.25577676	-10750605	0.3128655	0.48577076	1.0	3184
GOCC_9PLUS0_NON_MOTILE_CILIUM	131	-0.23323572	-10723606	0.2742475	0.4890513	1.0	3390
GOCC_CONTRACTILE_FIBER	237	-0.2135272	-10699358	0.24472573	0.49198967	1.0	3012
GOCC_CONDENSED_CHROMOSOME	283	-0.20914215	-10687057	0.24056605	0.4923403	1.0	3251
GOCC_COATED_VESICLE	203	-0.21723817	-10644606	0.27372262	0.49980888	1.0	3886
GOCC_SMOOTH_ENDOPLASMIC_RETICULUM	37	-0.29585811	-1064037	0.35278514	0.49825063	1.0	4839
GOCC_CHLORIDE_CHANNEL_COMPLEX	51	-0.26796728	-10567614	0.3510101	0.51304364	1.0	5479
GOCC_RUFFLE_MEMBRANE	75	-0.2485049	-10520337	0.34545454	0.5219362	1.0	3244
GOCC_MITOCHONDRIAL_CRISTA	15	-0.36326164	-1043421	0.36930457	0.5404036	1.0	1999
GOCC_TRANSCRIPTION_FACTOR_TFIID_COMPLEX	33	-0.29662532	-10395861	0.3934837	0.5471178	1.0	3093
GOCC_NUCLEAR_ENVELOPE	433	-0.19295783	-10337862	0.3262032	0.5590935	1.0	3693
GOCC_AXONEMAL_DYNEIN_COMPLEX	26	-0.3092226	-10329819	0.4050633	0.5586344	1.0	3090
GOCC_LAMELLAR_BODY	16	-0.35707188	-10301749	0.39007092	0.5628062	1.0	3705
GOCC_SPLICEOSOMAL_COMPLEX	192	-0.21145798	-10283554	0.38636363	0.5648314	1.0	4172
GOCC_SPERM_MIDPIECE	56	-0.2593254	-10277324	0.39118457	0.5637968	1.0	2851
GOCC_SARCOLEMMA	166	-0.21504684	-10267925	0.3919414	0.5635107	1.0	1509
GOCC_RECEPTOR_COMPLEX	407	-0.1931594	-1023982	0.36458334	0.5682823	1.0	4849
GOCC_POSTSYNAPTIC_CYTOSKELETON	23	-0.3074972	-10219605	0.40046296	0.5708199	1.0	4909
GOCC_ACETYLTRANSFERASE_COMPLEX	103	-0.23294799	-10212481	0.3873016	0.56963843	1.0	3787
GOCC_GOLGI_CIS_CISTERNA	15	-0.34766623	-10204003	0.43436754	0.56907266	1.0	2786
GOCC_GOLGI_MEMBRANE	256	-0.2000078	-10192013	0.3692946	0.5693629	1.0	5205
GOCC_ADHERENS_JUNCTION	152	-0.21573555	-10151532	0.41836736	0.5774186	1.0	3086
GOCC_NBAF_COMPLEX	16	-0.35015202	-10139713	0.44235295	0.57785946	1.0	2366
GOCC_U12_TYPE_SPLICEOSOMAL_COMPLEX	27	-0.30599946	-10126623	0.4385965	0.578431	1.0	4942
GOCC_SNO_S_RNA_CONTAINING_RIBONUCLEOPROTEIN_COMPLEX	26	-0.3013634	-10030884	0.4512195	0.60018754	1.0	4419
GOCC_NUCLEAR_MEMBRANE	248	-0.19835907	-0.9982365	0.40562248	0.6101799	1.0	3557
GOCC_PRP19_COMPLEX	16	-0.34097412	-0.99737877	0.4734411	0.60954404	1.0	4631
GOCC_AGGRESOME	38	-0.27926657	-0.99342495	0.44168735	0.6169516	1.0	1721
GOCC_MICROBODY_MEMBRANE	47	-0.26346114	-0.99236953	0.45753425	0.6171044	1.0	6546
GOCC_ER_TO_GOLGI_TRANSPORT_VESICLE_MEMBRANE	22	-0.30423945	-0.99085337	0.4556962	0.6182197	1.0	2522
GOCC_CARBOXY_TERMINAL_DOMAIN_PROTEIN_KINASE_COMPLEX	22	-0.31014132	-0.9875892	0.4625323	0.62365484	1.0	643
GOCC_ACTIN_FILAMENT	126	-0.21125701	-0.98349917	0.48657718	0.63110393	1.0	4390
GOCC_NUCLEAR_MATRIX	107	-0.22170426	-0.98309404	0.4874214	0.62920654	1.0	2761
GOCC_NUCLEAR_PERIPHERY	133	-0.21136498	-0.9809645	0.5	0.6321554	1.0	2761
GOCC_CATALYTIC_STEP_2_SPLICEOSOME	92	-0.2228174	-0.98020875	0.48788926	0.6312931	1.0	2827
GOCC_MEMBRANE_MICRODOMAIN	388	-0.18608628	-0.9795686	0.54404145	0.6302113	1.0	3515
GOCC_PRESYNAPTIC_ENDOCYTIC_ZONE	18	-0.33321807	-0.9769023	0.50383633	0.63433	1.0	3467
GOCC_PEPTIDASE_COMPLEX	134	-0.20965368	-0.9753157	0.4950166	0.6359542	1.0	4675
GOCC_MICROBODY	151	-0.2096833	-0.9740981	0.5471698	0.6362881	1.0	5450
GOCC_MOTILE_CILIUM	271	-0.19001253	-0.9724559	0.55021834	0.6378516	1.0	4978
GOCC_CALYX_OF_HELD	31	-0.28320166	-0.9703217	0.4712329	0.6404479	1.0	2088
GOCC_MITOTIC_SPINDLE_POLE	39	-0.2622848	-0.96875364	0.5244565	0.641836	1.0	6983
GOCC_SYNAPTIC_CLEFT	25	-0.28814244	-0.96138024	0.4975728	0.65801007	1.0	2256
GOCC_INO80_COMPLEX	16	-0.32678577	-0.96065843	0.49537036	0.65692276	1.0	2331
GOCC_CORE_MEDIATOR_COMPLEX	26	-0.28997096	-0.9543692	0.5167095	0.6706829	1.0	5413
GOCC_CONDENSED_NUCLEAR_CHROMOSOME	94	-0.2178347	-0.95421076	0.5601173	0.6682438	1.0	1919
GOCC_STEREOCILIUM	58	-0.23952496	-0.95211685	0.53107345	0.67083585	1.0	2562
GOCC_PHOTORECEPTOR_INNER_SEGMENT	62	-0.23545013	-0.9451634	0.5626822	0.68591666	1.0	3819
GOCC_EXTRINSIC_COMPONENT_OF_CYTOPLASMIC_SIDE_OF_PLASMA_MEMBRANE	95	-0.21575025	-0.9441528	0.5663717	0.6856576	1.0	1908
GOCC_CELL_PROJECTION_MEMBRANE	323	-0.18039706	-0.93679565	0.73134327	0.70171857	1.0	3609
GOCC_RSC_TYPE_COMPLEX	15	-0.32798353	-0.93418133	0.5731415	0.70540625	1.0	2752
GOCC_GAMMA_TUBULIN_COMPLEX	16	-0.32349357	-0.9278592	0.5491991	0.7176843	1.0	5936
GOCC_CHROMOSOME_TELOMERIC_REGION	120	-0.20592654	-0.92662823	0.6466877	0.7177452	1.0	3471
GOCC_PLASMA_MEMBRANE_RAFT	135	-0.19196315	-0.91198325	0.70347005	0.75113547	1.0	3635
GOCC_RNA_POLYMERASE_COMPLEX	106	-0.20391887	-0.90359294	0.7027027	0.7689591	1.0	4336
GOCC_VACUOLAR_PROTON_TRANSPORTING_V_TYPE_ATPASE_COMPLEX	23	-0.28327098	-0.90033567	0.6150235	0.7739381	1.0	5565
GOCC_GOLGI_CISTERNA_MEMBRANE	20	-0.29345566	-0.8962212	0.5883721	0.78097624	1.0	4354
GOCC_CATALYTIC_STEP_1_SPLICEOSOME	15	-0.31647193	-0.88819027	0.6018735	0.79703075	1.0	6403
GOCC_CULLIN_RING_UBIQUITIN_LIGASE_COMPLEX	192	-0.18129028	-0.8865661	0.7657993	0.7977537	1.0	3256
GOCC_SPINDLE_POLE	143	-0.18957333	-0.8859608	0.7792642	0.79603434	1.0	5897
GOCC_NON_MOTILE_CILIUM	169	-0.18640253	-0.8851764	0.79577464	0.7946609	1.0	3390
GOCC_MITOCHONDRIA_ASSOCIATED_ENDOPLASMIC_RETICULUM_MEMBRANE	21	-0.28297704	-0.88348806	0.6392252	0.7950135	1.0	625
GOCC_AXOLEMMA	20	-0.28739893	-0.88189566	0.6215539	0.79537046	1.0	1363
GOCC_PROTEASOME_COMPLEX	63	-0.21458101	-0.8808164	0.7215569	0.7948337	1.0	4675
GOCC_POSTSYNAPTIC_ACTIN_CYTOSKELETON	16	-0.30269298	-0.8798503	0.61985475	0.7940204	1.0	3007
GOCC_TRANSCRIPTION_EXPORT_COMPLEX	15	-0.3080765	-0.87905467	0.61576355	0.7926452	1.0	3301
GOCC_CUL4_RING_E3_UBIQUITIN_LIGASE_COMPLEX	32	-0.24672022	-0.8763081	0.6601467	0.7952847	1.0	3100
GOCC_UBIQUITIN_LIGASE_COMPLEX	315	-0.1692166	-0.8739458	0.91402715	0.79743665	1.0	3256
GOCC_GABA_RECEPTOR_COMPLEX	21	-0.27111098	-0.87043315	0.67391306	0.8018997	1.0	5479
GOCC_INTEGRIN_COMPLEX	33	-0.24535218	-0.8655147	0.6706444	0.8092318	1.0	2762
GOCC_STEREOCILIUM_TIP	21	-0.2782661	-0.8612446	0.62740386	0.81509084	1.0	2224
GOCC_HISTONE_ACETYLTRANSFERASE_COMPLEX	88	-0.1972924	-0.85951	0.7630769	0.815564	1.0	3787
GOCC_GTPASE_COMPLEX	39	-0.2363622	-0.85845786	0.71391076	0.81482023	1.0	6937
GOCC_ENDOPLASMIC_RETICULUM_TUBULAR_NETWORK	30	-0.2500096	-0.8511043	0.7380952	0.8258399	1.0	4036
GOCC_HETEROTRIMERIC_G_PROTEIN_COMPLEX	33	-0.2417679	-0.8510261	0.7121588	0.82293314	1.0	2667
GOCC_DESMOSOME	25	-0.25335607	-0.8402965	0.68292683	0.8404721	1.0	7166
GOCC_MYOSIN_II_COMPLEX	26	-0.2511149	-0.83535784	0.7474227	0.8463628	1.0	4566
GOCC_CYTOPLASMIC_EXOSOME_RNASE_COMPLEX	15	-0.29522747	-0.83253944	0.69382715	0.84836733	1.0	201
GOCC_SPINDLE_MIDZONE	38	-0.23197912	-0.8301583	0.7387863	0.8494771	1.0	5150
GOCC_CIS_GOLGI_NETWORK_MEMBRANE	23	-0.2502003	-0.8052725	0.752451	0.8876612	1.0	5205
GOCC_CIS_GOLGI_NETWORK	67	-0.19585091	-0.802453	0.84408605	0.88877	1.0	6314
GOCC_SARCOPLASMIC_RETICULUM_MEMBRANE	23	-0.25250083	-0.7954062	0.7670886	0.89631194	1.0	2757
GOCC_DENDRITIC_SPINE_HEAD	15	-0.27397218	-0.7907762	0.7387173	0.89959776	1.0	1750
GOCC_KINESIN_COMPLEX	47	-0.2092448	-0.7891918	0.825	0.8984972	1.0	1808
GOCC_PARANODE_REGION_OF_AXON	16	-0.27919292	-0.7886605	0.76076555	0.89598393	1.0	1387
GOCC_MICROBODY_LUMEN	29	-0.23157609	-0.7854428	0.82133996	0.8968371	1.0	6383
GOCC_RUFFLE	154	-0.16211566	-0.78372717	0.9583333	0.8958794	1.0	3349
GOCC_REPLISOME	23	-0.24318217	-0.77901983	0.78855723	0.8986429	1.0	6413
GOCC_KINETOCHORE_MICROTUBULE	17	-0.25515938	-0.77419543	0.77805483	0.90155244	1.0	3775
GOCC_MEIOTIC_SPINDLE	16	-0.25806138	-0.7585548	0.80235296	0.917161	1.0	1835
GOCC_INTERSTITIAL_MATRIX	17	-0.24788682	-0.74456924	0.8324873	0.92908704	1.0	2570
GOCC_HISTONE_METHYLTRANSFERASE_COMPLEX	71	-0.17717038	-0.7427078	0.9223881	0.9277931	1.0	4621
GOCC_ENDONUCLEASE_COMPLEX	38	-0.20330034	-0.74251527	0.87935656	0.9247518	1.0	6109
GOCC_GUANYL_NUCLEOTIDE_EXCHANGE_FACTOR_COMPLEX	19	-0.22969383	-0.69940025	0.88834953	0.9588642	1.0	4366
GOCC_PHOTORECEPTOR_OUTER_SEGMENT_MEMBRANE	15	-0.24474284	-0.6888342	0.8713592	0.963241	1.0	17902
GOCC_T_CELL_RECEPTOR_COMPLEX	15	-0.2366808	-0.68184936	0.88610476	0.96450776	1.0	3635
GOCC_LYSOSOMAL_LUMEN	20	-0.20249337	-0.61868733	0.95734596	0.99084055	1.0	1452
GOCC_SEX_CHROMOSOME	42	-0.1613085	-0.60066867	0.98157895	0.99332863	1.0	5471
GOCC_INTEGRATOR_COMPLEX	19	-0.19493975	-0.59175825	0.96181387	0.9925368	1.0	5643
GOCC_NUCLEAR_REPLICATION_FORK	39	-0.1635533	-0.5783338	0.9871134	0.99244964	1.0	6413
GOCC_ROUGH_ENDOPLASMIC_RETICULUM_MEMBRANE	16	-0.18444581	-0.53847027	0.9887387	0.99578243	1.0	4975
GOCC_FLEMMING_BODY	21	-0.1397291	-0.43826512	0.99753696	0.99919045	1.0	7265

## Sheet: 14dpl-
NAME	SIZE	ES	NES	NOM p-val	FDR q-val	FWER p-val	RANK AT MAX
GOCC_RESPIRASOME	89	-0.5021633	-2053432	0.0	0.010274734	0.016	3079
GOCC_CYTOCHROME_COMPLEX	36	-0.57907754	-20085623	0.0	0.008985985	0.028	2682
GOCC_INNER_MITOCHONDRIAL_MEMBRANE_PROTEIN_COMPLEX	139	-0.43253252	-19401418	0.0	0.01749512	0.079	3079
GOCC_RESPIRATORY_CHAIN_COMPLEX_IV	25	-0.554781	-17875339	0.0019379845	0.081917785	0.41	2682
GOCC_SYNAPTONEMAL_STRUCTURE	52	-0.46841443	-17612683	0.0017857143	0.08839486	0.496	2046
GOCC_MANCHETTE	19	-0.5830445	-16989812	0.010351967	0.14179792	0.734	4121
GOCC_MITOCHONDRIAL_PROTEIN_CONTAINING_COMPLEX	287	-0.34826377	-16925763	0.0	0.13001938	0.757	3079
GOCC_NADH_DEHYDROGENASE_COMPLEX	46	-0.46397665	-16727875	0.00589391	0.13716711	0.819	3681
GOCC_INHIBITORY_SYNAPSE	29	-0.5138783	-16671921	0.005514706	0.127632	0.835	2498
GOCC_DENDRITE_CYTOPLASM	33	-0.46878427	-16183797	0.009615385	0.1769865	0.932	1904
GOCC_SPERM_HEAD	35	-0.46153665	-15700314	0.017045455	0.23850308	0.984	5868
GOCC_VESICLE_LUMEN	16	-0.5406517	-15217509	0.056363635	0.31878352	0.998	4094
GOCC_PRESYNAPTIC_ACTIVE_ZONE_MEMBRANE	67	-0.3840819	-14967831	0.023131672	0.35240453	0.999	4092
GOCC_GLYCINERGIC_SYNAPSE	17	-0.517539	-1485742	0.06088561	0.35412312	0.999	3030
GOCC_T_CELL_RECEPTOR_COMPLEX	15	-0.53367937	-14663974	0.06822612	0.38216949	1.0	1626
GOCC_CYTOPLASMIC_DYNEIN_COMPLEX	25	-0.4630444	-14614874	0.04278075	0.37045613	1.0	954
GOCC_DYNEIN_COMPLEX	56	-0.3826699	-14415324	0.03107861	0.4017108	1.0	2402
GOCC_SPERM_HEAD_PLASMA_MEMBRANE	20	-0.48625898	-14390846	0.073800735	0.3859726	1.0	5868
GOCC_PLASMA_MEMBRANE_BOUNDED_CELL_PROJECTION_CYTOPLASM	187	-0.30810142	-14232353	0.008710802	0.40758294	1.0	4135
GOCC_CHLORIDE_CHANNEL_COMPLEX	51	-0.38304603	-14198542	0.053956833	0.39598957	1.0	3879
GOCC_NEURONAL_DENSE_CORE_VESICLE	35	-0.42205566	-14170634	0.055009823	0.38458022	1.0	3244
GOCC_COMPLEX_OF_COLLAGEN_TRIMERS	19	-0.47672164	-14088978	0.09328358	0.3885976	1.0	4955
GOCC_SPERM_MIDPIECE	56	-0.37085193	-14040806	0.048780486	0.3839585	1.0	4122
GOCC_OXIDOREDUCTASE_COMPLEX	117	-0.3269941	-14037081	0.01438849	0.36883837	1.0	3681
GOCC_HIPPOCAMPAL_MOSSY_FIBER_TO_CA3_SYNAPSE	59	-0.3675759	-14009001	0.051146384	0.36133575	1.0	1872
GOCC_POSTSYNAPTIC_SPECIALIZATION_MEMBRANE	153	-0.31062022	-13981322	0.014492754	0.3529874	1.0	3982
GOCC_STEREOCILIUM_TIP	21	-0.45071247	-13712926	0.10246679	0.40627605	1.0	5604
GOCC_INTRACILIARY_TRANSPORT_PARTICLE_B	20	-0.46216908	-13686447	0.098425195	0.3982392	1.0	4758
GOCC_CORNIFIED_ENVELOPE	58	-0.35605067	-1348723	0.06666667	0.4351335	1.0	5486
GOCC_CYTOPLASMIC_REGION	232	-0.28421244	-13484362	0.021238938	0.42139912	1.0	2032
GOCC_PRESYNAPTIC_ACTIVE_ZONE	122	-0.3111736	-1348411	0.026978416	0.40784454	1.0	1450
GOCC_TRANSPORTER_COMPLEX	404	-0.2664535	-1343992	0.004823151	0.4063219	1.0	4282
GOCC_SODIUM_CHANNEL_COMPLEX	28	-0.410316	-13426343	0.11401869	0.39734957	1.0	3034
GOCC_CILIARY_PLASM	139	-0.30012995	-13283823	0.04537205	0.42131874	1.0	4135
GOCC_AXON_INITIAL_SEGMENT	28	-0.40093252	-13173404	0.12313433	0.4385847	1.0	4251
GOCC_9PLUS2_MOTILE_CILIUM	194	-0.2845824	-13137796	0.04472272	0.43587616	1.0	4160
GOCC_AXONEMAL_DYNEIN_COMPLEX	26	-0.4134219	-13040814	0.11886793	0.45045733	1.0	1925
GOCC_NEURON_PROJECTION_CYTOPLASM	49	-0.35267222	-13024117	0.09496124	0.44334537	1.0	2402
GOCC_MOTILE_CILIUM	271	-0.26656252	-12855664	0.023550725	0.477956	1.0	6400
GOCC_CATENIN_COMPLEX	31	-0.377908	-12612976	0.15719697	0.53744096	1.0	4611
GOCC_MICROTUBULE_ASSOCIATED_COMPLEX	142	-0.28354242	-12595314	0.058500916	0.5294624	1.0	6715
GOCC_SPINDLE_POLE_CENTROSOME	19	-0.42372894	-12568612	0.17592593	0.5260802	1.0	2614
GOCC_STEREOCILIUM	58	-0.3276843	-12559707	0.15196998	0.5163985	1.0	5604
GOCC_INTRACILIARY_TRANSPORT_PARTICLE	27	-0.39022624	-12547756	0.17021276	0.508492	1.0	4758
GOCC_CONDENSED_NUCLEAR_CHROMOSOME	94	-0.3046878	-1253349	0.1008547	0.50100976	1.0	2733
GOCC_PRONUCLEUS	24	-0.40503624	-12524418	0.17757009	0.49280974	1.0	3799
GOCC_VOLTAGE_GATED_SODIUM_CHANNEL_COMPLEX	17	-0.4350246	-12519003	0.18714556	0.48384073	1.0	6204
GOCC_TERMINAL_BOUTON	92	-0.29914516	-12380773	0.122262776	0.51342154	1.0	4355
GOCC_CILIARY_ROOTLET	16	-0.43475166	-12335448	0.20181818	0.5158244	1.0	1364
GOCC_POSTSYNAPTIC_DENSITY_MEMBRANE	114	-0.28168795	-12231694	0.09717315	0.53566915	1.0	5017
GOCC_DNA_REPAIR_COMPLEX	22	-0.40265945	-12202446	0.19094488	0.5331013	1.0	3985
GOCC_COP9_SIGNALOSOME	34	-0.35785046	-12154156	0.20186916	0.5370635	1.0	744
GOCC_SPERM_PLASMA_MEMBRANE	28	-0.38259843	-12067819	0.21763602	0.5522021	1.0	5868
GOCC_GABA_RECEPTOR_COMPLEX	21	-0.4026811	-12038918	0.20355731	0.55064386	1.0	2048
GOCC_DENDRITE_TERMINUS	20	-0.4027686	-11960667	0.2235529	0.56359506	1.0	2763
GOCC_NODE_OF_RANVIER	19	-0.40260535	-11934869	0.23345588	0.5615137	1.0	1902
GOCC_CALCIUM_CHANNEL_COMPLEX	66	-0.31121123	-1189901	0.19109462	0.56238526	1.0	4623
GOCC_INTERCALATED_DISC	67	-0.29604402	-11793122	0.1782364	0.5851491	1.0	3286
GOCC_EXTRINSIC_COMPONENT_OF_SYNAPTIC_MEMBRANE	33	-0.34792084	-11659685	0.23905109	0.6178437	1.0	1980
GOCC_GABA_ERGIC_SYNAPSE	133	-0.2660705	-11648203	0.17657046	0.6113298	1.0	2048
GOCC_EXTRINSIC_COMPONENT_OF_POSTSYNAPTIC_MEMBRANE	18	-0.40256757	-11561656	0.264	0.62915844	1.0	2773
GOCC_PLASMA_MEMBRANE_SIGNALING_RECEPTOR_COMPLEX	190	-0.25319389	-11540102	0.16517055	0.6258175	1.0	5194
GOCC_TRAPP_COMPLEX	17	-0.39828196	-11490177	0.27884614	0.6319454	1.0	661
GOCC_CELL_CELL_CONTACT_ZONE	90	-0.27366635	-11457909	0.209009	0.63191414	1.0	3304
GOCC_DENSE_CORE_GRANULE	54	-0.30276373	-1145443	0.23853211	0.6233561	1.0	4490
GOCC_RNAI_EFFECTOR_COMPLEX	66	-0.29018614	-11429274	0.24478178	0.62215173	1.0	6734
GOCC_PHOTORECEPTOR_RIBBON_SYNAPSE	16	-0.40755025	-1140526	0.2733945	0.6204816	1.0	7542
GOCC_I_BAND	145	-0.2547581	-11338785	0.19964664	0.6325941	1.0	3459
GOCC_EXTRINSIC_COMPONENT_OF_PLASMA_MEMBRANE	179	-0.24773528	-11338708	0.18245614	0.6234261	1.0	2279
GOCC_ORGANELLAR_RIBOSOME	91	-0.27232283	-1123978	0.23859648	0.64580125	1.0	3076
GOCC_STEREOCILIUM_BUNDLE	69	-0.2839141	-11205595	0.25183824	0.648109	1.0	5604
GOCC_CHROMATOID_BODY	17	-0.39012036	-11202412	0.30072463	0.64013404	1.0	5900
GOCC_ION_CHANNEL_COMPLEX	298	-0.22996081	-11187671	0.15845071	0.63587826	1.0	4671
GOCC_CIS_GOLGI_NETWORK_MEMBRANE	23	-0.35824195	-11172583	0.30754718	0.6320132	1.0	5543
GOCC_ORGANELLE_MEMBRANE_CONTACT_SITE	43	-0.31653365	-1115602	0.2851852	0.628997	1.0	1012
GOCC_PHOTORECEPTOR_OUTER_SEGMENT_MEMBRANE	15	-0.39696056	-11017329	0.3233645	0.664913	1.0	6401
GOCC_MITOCHONDRIA_ASSOCIATED_ENDOPLASMIC_RETICULUM_MEMBRANE	21	-0.3651966	-10927653	0.33988214	0.68466645	1.0	556
GOCC_SNARE_COMPLEX	46	-0.29124203	-1090545	0.3153989	0.6830941	1.0	7542
GOCC_PROTON_TRANSPORTING_ATP_SYNTHASE_COMPLEX	20	-0.3645175	-10781261	0.34476534	0.7152387	1.0	5616
GOCC_AXONAL_GROWTH_CONE	45	-0.29800004	-10766805	0.32263815	0.7111968	1.0	3843
GOCC_NUCLEAR_CHROMOSOME	240	-0.22236706	-10678123	0.28546098	0.7318464	1.0	2968
GOCC_VESICLE_TETHERING_COMPLEX	68	-0.27057633	-10664446	0.3251418	0.72746044	1.0	1876
GOCC_KERATIN_FILAMENT	50	-0.28435117	-1060116	0.34509805	0.7399822	1.0	7221
GOCC_CELL_BODY_MEMBRANE	41	-0.30113432	-10579818	0.36479127	0.7383066	1.0	2588
GOCC_MEIOTIC_SPINDLE	16	-0.37337857	-10548421	0.37338263	0.7399462	1.0	1251
GOCC_NEUROTRANSMITTER_RECEPTOR_COMPLEX	46	-0.28715777	-10527858	0.37992832	0.7382822	1.0	5017
GOCC_MITOCHONDRIAL_SMALL_RIBOSOMAL_SUBUNIT	33	-0.30767697	-10460532	0.39738807	0.7527299	1.0	3076
GOCC_ACROSOMAL_MEMBRANE	26	-0.32290092	-10283653	0.41360295	0.8042077	1.0	6377
GOCC_LATERAL_ELEMENT	19	-0.34668085	-1026753	0.4019231	0.8011895	1.0	2046
GOCC_GTPASE_COMPLEX	39	-0.29181534	-10264933	0.41287878	0.79324126	1.0	3223
GOCC_SNO_S_RNA_CONTAINING_RIBONUCLEOPROTEIN_COMPLEX	26	-0.32170215	-10238363	0.39848197	0.7936412	1.0	2572
GOCC_U1_SNRNP	18	-0.3559204	-10212315	0.4542056	0.7938255	1.0	7851
GOCC_9PLUS0_NON_MOTILE_CILIUM	131	-0.23239365	-10210215	0.39929327	0.7861395	1.0	5868
GOCC_MICROTUBULE_PLUS_END	26	-0.32127568	-1019639	0.44	0.7823095	1.0	1286
GOCC_PERIKARYON	152	-0.22713055	-10176599	0.41449815	0.7802769	1.0	4068
GOCC_POSTSYNAPTIC_DENSITY_INTRACELLULAR_COMPONENT	42	-0.28061825	-10172651	0.4160584	0.7735132	1.0	2775
GOCC_DENDRITE_MEMBRANE	48	-0.27716705	-10132182	0.4566929	0.77903754	1.0	2536
GOCC_SECRETORY_GRANULE	445	-0.19950573	-10119272	0.38279933	0.77518225	1.0	4168
GOCC_SEX_CHROMOSOME	42	-0.28371233	-1004076	0.4567669	0.793373	1.0	2521
GOCC_SPERM_PRINCIPAL_PIECE	40	-0.2821707	-10028441	0.4724689	0.78935015	1.0	5115
GOCC_GOLGI_CIS_CISTERNA	15	-0.3674784	-0.9992913	0.45920303	0.79317904	1.0	1389
GOCC_COLLAGEN_TRIMER	81	-0.24869691	-0.9988645	0.44972578	0.7867933	1.0	6922
GOCC_MHC_CLASS_I_PROTEIN_COMPLEX	23	-0.32278168	-0.998835	0.44	0.7792671	1.0	4127
GOCC_MICROBODY_LUMEN	29	-0.30746248	-0.9967837	0.4411215	0.7779529	1.0	2440
GOCC_MITOCHONDRIAL_LARGE_RIBOSOMAL_SUBUNIT	57	-0.26341462	-0.9918485	0.47887325	0.78674513	1.0	4423
GOCC_SARCOMERE	200	-0.21468604	-0.99029803	0.48526862	0.78390735	1.0	5079
GOCC_M_BAND	18	-0.3415852	-0.98342985	0.4820416	0.79788125	1.0	5077
GOCC_DENDRITIC_SHAFT	71	-0.24500322	-0.982302	0.52110094	0.7939319	1.0	4279
GOCC_CATION_CHANNEL_COMPLEX	191	-0.20816915	-0.9741697	0.5205724	0.81251025	1.0	5435
GOCC_ANAPHASE_PROMOTING_COMPLEX	21	-0.32682908	-0.97403044	0.4861111	0.80555135	1.0	4894
GOCC_TRICARBOXYLIC_ACID_CYCLE_ENZYME_COMPLEX	21	-0.3131885	-0.9652042	0.51717556	0.82595056	1.0	2803
GOCC_RNA_POLYMERASE_II_TRANSCRIPTION_REPRESSOR_COMPLEX	18	-0.3323651	-0.9559881	0.520073	0.84788024	1.0	611
GOCC_HIGH_DENSITY_LIPOPROTEIN_PARTICLE	31	-0.287887	-0.94408756	0.5623836	0.8781226	1.0	5434
GOCC_PORE_COMPLEX	26	-0.29466787	-0.9427353	0.54189944	0.8742718	1.0	2377
GOCC_PHOTORECEPTOR_CONNECTING_CILIUM	46	-0.261181	-0.94029886	0.5405405	0.87464833	1.0	3212
GOCC_PHOTORECEPTOR_INNER_SEGMENT	62	-0.24150984	-0.9387251	0.5651376	0.87202424	1.0	7648
GOCC_CYTOPLASMIC_MICROTUBULE	77	-0.23537931	-0.93871015	0.56869566	0.86462146	1.0	6173
GOCC_BASAL_PART_OF_CELL	314	-0.19283067	-0.9386067	0.6140036	0.8576374	1.0	5278
GOCC_SIN3_TYPE_COMPLEX	21	-0.30673584	-0.9369962	0.5651376	0.8553947	1.0	1529
GOCC_POSTSYNAPTIC_CYTOSOL	28	-0.28312942	-0.93036294	0.5496324	0.86797154	1.0	2823
GOCC_RECEPTOR_COMPLEX	407	-0.18457639	-0.9286599	0.73898304	0.8654584	1.0	5090
GOCC_EXTRINSIC_COMPONENT_OF_SYNAPTIC_VESICLE_MEMBRANE	22	-0.3074967	-0.9231902	0.54720616	0.87422144	1.0	7836
GOCC_TRANS_GOLGI_NETWORK_TRANSPORT_VESICLE	35	-0.26902	-0.9227817	0.59149724	0.86824465	1.0	3899
GOCC_PROTEIN_LIPID_COMPLEX	42	-0.26087075	-0.92250896	0.58201057	0.8620549	1.0	5434
GOCC_U12_TYPE_SPLICEOSOMAL_COMPLEX	27	-0.28551462	-0.9182684	0.5743119	0.8669032	1.0	2727
GOCC_NON_MOTILE_CILIUM	169	-0.20080309	-0.915667	0.6379613	0.8674641	1.0	4953
GOCC_KINESIN_COMPLEX	47	-0.24923912	-0.9105081	0.6219081	0.8751204	1.0	6618
GOCC_MICROTUBULE	432	-0.17849892	-0.90968525	0.7533784	0.8706463	1.0	3528
GOCC_MYOFILAMENT	27	-0.27432218	-0.9015695	0.62426615	0.8865758	1.0	2672
GOCC_LAMELLAR_BODY	16	-0.32501686	-0.89729965	0.5953307	0.89127934	1.0	7647
GOCC_CONNEXIN_COMPLEX	20	-0.2984743	-0.8966142	0.625	0.88639927	1.0	2969
GOCC_INTEGRIN_COMPLEX	33	-0.2658447	-0.89607257	0.6330275	0.88109946	1.0	4984
GOCC_CORTICAL_CYTOSKELETON	119	-0.20351958	-0.8872696	0.70315397	0.8973257	1.0	3938
GOCC_AMPA_GLUTAMATE_RECEPTOR_COMPLEX	29	-0.27305418	-0.8869835	0.6282528	0.8914466	1.0	5017
GOCC_EXON_EXON_JUNCTION_COMPLEX	24	-0.2800005	-0.88312185	0.6456401	0.8946741	1.0	1399
GOCC_SYNAPTIC_CLEFT	25	-0.2766692	-0.8829967	0.6278626	0.88843286	1.0	3699
GOCC_A_BAND	37	-0.25689104	-0.87716484	0.6756757	0.89617807	1.0	3613
GOCC_ENDOPLASMIC_RETICULUM_PROTEIN_CONTAINING_COMPLEX	127	-0.20055035	-0.8754172	0.7683824	0.89385855	1.0	4069
GOCC_T_TUBULE	70	-0.21682982	-0.86680925	0.7192308	0.90779746	1.0	3238
GOCC_MYOSIN_II_COMPLEX	26	-0.26411706	-0.8631011	0.65037596	0.9101112	1.0	2957
GOCC_SARCOPLASMIC_RETICULUM_MEMBRANE	23	-0.2771518	-0.8594301	0.67207205	0.91182595	1.0	500
GOCC_VOLTAGE_GATED_CALCIUM_CHANNEL_COMPLEX	42	-0.2395321	-0.8578057	0.71143377	0.90941375	1.0	3703
GOCC_SPINDLE_MICROTUBULE	77	-0.21526515	-0.8575585	0.7332054	0.9036063	1.0	4150
GOCC_CILIARY_BASE	45	-0.23970768	-0.85572076	0.721519	0.90157354	1.0	2973
GOCC_CILIARY_TRANSITION_ZONE	75	-0.21220236	-0.85289115	0.7468806	0.90158665	1.0	4891
GOCC_RIBBON_SYNAPSE	27	-0.2654609	-0.85129607	0.72088724	0.89875215	1.0	7542
GOCC_INTERSTITIAL_MATRIX	17	-0.29530334	-0.84626913	0.6690519	0.9034729	1.0	1255
GOCC_ENDOPLASMIC_RETICULUM_GOLGI_INTERMEDIATE_COMPARTMENT_MEMBRANE	15	-0.30377644	-0.8319139	0.69074076	0.9265291	1.0	7031
GOCC_NUCLEAR_UBIQUITIN_LIGASE_COMPLEX	44	-0.22717266	-0.8268472	0.75088966	0.930441	1.0	2895
GOCC_PHOTORECEPTOR_OUTER_SEGMENT	88	-0.19922927	-0.81673884	0.8444846	0.94288856	1.0	2906
GOCC_ESC_E_Z_COMPLEX	16	-0.2897406	-0.8155955	0.71428573	0.93891335	1.0	2190
GOCC_MYOSIN_COMPLEX	56	-0.21272196	-0.8058807	0.797075	0.9496036	1.0	2957
GOCC_CHROMOCENTER	18	-0.27932507	-0.8051414	0.7437276	0.9446083	1.0	698
GOCC_CILIARY_MEMBRANE	59	-0.21217568	-0.8008191	0.82122904	0.94530857	1.0	8800
GOCC_PEPTIDASE_INHIBITOR_COMPLEX	21	-0.25850472	-0.7836426	0.7925234	0.96612847	1.0	4228
GOCC_MICROTUBULE_END	35	-0.22711666	-0.77719694	0.8269581	0.96936303	1.0	1286
GOCC_RUFFLE_MEMBRANE	75	-0.19488712	-0.7721827	0.87067395	0.9701938	1.0	4144
GOCC_PROTEIN_COMPLEX_INVOLVED_IN_CELL_ADHESION	57	-0.20175968	-0.76690155	0.88372093	0.9708973	1.0	5088
GOCC_PROTON_TRANSPORTING_TWO_SECTOR_ATPASE_COMPLEX	49	-0.20856687	-0.7600857	0.86827457	0.9733366	1.0	5905
GOCC_PROTON_TRANSPORTING_TWO_SECTOR_ATPASE_COMPLEX_CATALYTIC_DOMAIN	17	-0.26053628	-0.7578628	0.80438757	0.97016865	1.0	1136
GOCC_MICROVILLUS	104	-0.17911568	-0.7550366	0.9512195	0.96730316	1.0	4356
GOCC_AGGRESOME	38	-0.20775452	-0.7421577	0.83426446	0.97533077	1.0	5838
GOCC_APICAL_DENDRITE	30	-0.22372508	-0.737865	0.84962404	0.9738804	1.0	6973
GOCC_TRANSCRIPTION_EXPORT_COMPLEX	15	-0.2644792	-0.73474103	0.8164794	0.97126037	1.0	1401
GOCC_OUTER_MITOCHONDRIAL_MEMBRANE_PROTEIN_COMPLEX	15	-0.26217502	-0.71788484	0.85945946	0.9809429	1.0	6452
GOCC_TRIGLYCERIDE_RICH_PLASMA_LIPOPROTEIN_PARTICLE	23	-0.22556736	-0.7025682	0.8740876	0.9876631	1.0	5434
GOCC_ROUGH_ENDOPLASMIC_RETICULUM_MEMBRANE	16	-0.24720569	-0.6958232	0.8683206	0.9870797	1.0	6747
GOCC_MITOTIC_SPINDLE_POLE	39	-0.19662492	-0.6866583	0.9130435	0.98738533	1.0	5196
GOCC_GUANYL_NUCLEOTIDE_EXCHANGE_FACTOR_COMPLEX	19	-0.23230241	-0.6854827	0.91588783	0.9823373	1.0	5452
GOCC_PRESPLICEOSOME	15	-0.24704215	-0.6740012	0.90697676	0.9835453	1.0	2451
GOCC_CATSPER_COMPLEX	15	-0.23745005	-0.6643512	0.89045936	0.9833124	1.0	5115
GOCC_SMOOTH_ENDOPLASMIC_RETICULUM	37	-0.18750495	-0.6574192	0.962963	0.9813075	1.0	7846
GOCC_DESMOSOME	25	-0.20388906	-0.6456114	0.9372694	0.981089	1.0	5420
GOCC_SERINE_TYPE_PEPTIDASE_COMPLEX	18	-0.19881189	-0.60010916	0.9503676	0.99199986	1.0	7226
GOCC_INFLAMMASOME_COMPLEX	20	-0.1810447	-0.5408842	0.9814815	0.9978314	1.0	8166
GOCC_FILOPODIUM_MEMBRANE	17	-0.18489654	-0.5339253	0.9862205	0.9930604	1.0	7355

## Sheet: 28dpl-
NAME	SIZE	ES	NES	NOM p-val	FDR q-val	FWER p-val	RANK AT MAX
GOCC_RESPIRASOME	89	-0.44119918	-19107035	0.0	0.17282338	0.153	2886
GOCC_NEURONAL_DENSE_CORE_VESICLE	35	-0.49820957	-18176107	0.00243309	0.221104	0.359	5577
GOCC_INNER_MITOCHONDRIAL_MEMBRANE_PROTEIN_COMPLEX	139	-0.3790382	-17405134	0.0	0.28526115	0.575	3006
GOCC_SPERM_HEAD	35	-0.48676744	-17198817	0.009975063	0.26036364	0.645	4019
GOCC_PRESYNAPTIC_ACTIVE_ZONE_MEMBRANE	67	-0.42082858	-17144523	0.002631579	0.21994404	0.662	1706
GOCC_INHIBITORY_SYNAPSE	29	-0.5008956	-17125047	0.011185682	0.18723913	0.665	1564
GOCC_DENDRITE_CYTOPLASM	33	-0.49425527	-17053416	0.009345794	0.17039308	0.687	1788
GOCC_CYTOCHROME_COMPLEX	36	-0.48493823	-16942064	0.004901961	0.16572003	0.72	4090
GOCC_MANCHETTE	19	-0.5553507	-16848712	0.0065789474	0.159115	0.749	4193
GOCC_MITOCHONDRIAL_PROTEIN_CONTAINING_COMPLEX	287	-0.32919058	-16791165	0.0	0.15165514	0.767	4011
GOCC_SYNAPTONEMAL_STRUCTURE	52	-0.42975304	-16616167	0.004878049	0.16088541	0.819	3244
GOCC_SPERM_HEAD_PLASMA_MEMBRANE	20	-0.54482335	-16614445	0.018306635	0.14773926	0.819	3863
GOCC_VESICLE_LUMEN	16	-0.55756325	-16180233	0.023529412	0.18948518	0.904	3542
GOCC_AXONAL_GROWTH_CONE	45	-0.42743468	-15991385	0.00954654	0.2019824	0.936	4086
GOCC_CILIARY_ROOTLET	16	-0.5470365	-15991044	0.035128806	0.18858737	0.936	135
GOCC_OXIDOREDUCTASE_COMPLEX	117	-0.35561147	-15932148	0.0026666666	0.1837935	0.941	3411
GOCC_PRESYNAPTIC_ACTIVE_ZONE	122	-0.35186887	-15866678	0.0053908355	0.18165985	0.949	4681
GOCC_POSTSYNAPTIC_SPECIALIZATION_MEMBRANE	153	-0.33375886	-15706655	0.0	0.19302717	0.962	4655
GOCC_SPERM_PLASMA_MEMBRANE	28	-0.4544015	-15673891	0.021327015	0.1872818	0.967	4148
GOCC_SNARE_COMPLEX	46	-0.40891427	-1558726	0.024038462	0.18875591	0.971	6410
GOCC_DENSE_CORE_GRANULE	54	-0.40030172	-15478625	0.01608579	0.19563071	0.975	4114
GOCC_CILIARY_PLASM	139	-0.3380641	-15322722	0.0	0.20907368	0.986	4323
GOCC_HIPPOCAMPAL_MOSSY_FIBER_TO_CA3_SYNAPSE	59	-0.38395938	-15294377	0.010126582	0.20352185	0.987	4454
GOCC_PLASMA_MEMBRANE_BOUNDED_CELL_PROJECTION_CYTOPLASM	187	-0.3217781	-15278647	0.003076923	0.1974016	0.987	4359
GOCC_DENDRITIC_SHAFT	71	-0.3747461	-15231477	0.017412934	0.19626091	0.987	5378
GOCC_NADH_DEHYDROGENASE_COMPLEX	46	-0.4075536	-15127795	0.02739726	0.20160319	0.991	2183
GOCC_CYTOPLASMIC_REGION	232	-0.30401677	-1511724	0.0	0.19564202	0.991	4359
GOCC_RETROMER_COMPLEX	21	-0.49268752	-15042204	0.045558088	0.19839928	0.992	2275
GOCC_POSTSYNAPTIC_DENSITY_MEMBRANE	114	-0.3339885	-15016456	0.008333334	0.19458152	0.993	4643
GOCC_DNA_REPAIR_COMPLEX	22	-0.48230326	-14898895	0.04077253	0.20374766	0.997	5180
GOCC_EXTRINSIC_COMPONENT_OF_POSTSYNAPTIC_MEMBRANE	18	-0.49074143	-14892071	0.06724512	0.19776447	0.997	4643
GOCC_RIBBON_SYNAPSE	27	-0.4551267	-14870517	0.04245283	0.19407111	0.997	3820
GOCC_VOLTAGE_GATED_SODIUM_CHANNEL_COMPLEX	17	-0.5081707	-14866183	0.041942604	0.18856359	0.997	900
GOCC_ANAPHASE_PROMOTING_COMPLEX	21	-0.46896452	-14861809	0.03761062	0.18373856	0.997	1691
GOCC_POSTSYNAPTIC_CYTOSOL	28	-0.44347748	-14815266	0.05381166	0.18368205	0.997	1751
GOCC_NODE_OF_RANVIER	19	-0.47920793	-14454881	0.07743363	0.22723918	1.0	900
GOCC_DENDRITE_TERMINUS	20	-0.46727788	-14444003	0.053304903	0.2225221	1.0	3023
GOCC_AXON_INITIAL_SEGMENT	28	-0.4408526	-14413043	0.034965035	0.22108677	1.0	900
GOCC_GABA_ERGIC_SYNAPSE	133	-0.31670058	-14380469	0.010526316	0.22027121	1.0	3256
GOCC_INTRACILIARY_TRANSPORT_PARTICLE_B	20	-0.46149012	-14105293	0.08061002	0.25727683	1.0	1048
GOCC_RESPIRATORY_CHAIN_COMPLEX_IV	25	-0.43928087	-14072584	0.08638743	0.2567789	1.0	4090
GOCC_PHOTORECEPTOR_RIBBON_SYNAPSE	16	-0.48434946	-13996526	0.106575966	0.26211014	1.0	3537
GOCC_CELL_CELL_CONTACT_ZONE	90	-0.3248622	-13934226	0.04509284	0.26640275	1.0	2923
GOCC_EXTRINSIC_COMPONENT_OF_SYNAPTIC_MEMBRANE	33	-0.40424037	-13867024	0.056737587	0.2716631	1.0	4643
GOCC_T_TUBULE	70	-0.33341646	-13761642	0.04909561	0.28258252	1.0	3391
GOCC_ESC_E_Z_COMPLEX	16	-0.4664504	-13615332	0.1118421	0.30226475	1.0	1607
GOCC_CHROMATOID_BODY	17	-0.45615843	-13614284	0.1330377	0.2961622	1.0	3002
GOCC_CHLORIDE_CHANNEL_COMPLEX	51	-0.34954995	-13547472	0.05276382	0.3018964	1.0	4515
GOCC_INTERCALATED_DISC	67	-0.33682182	-13518416	0.04774536	0.30095077	1.0	1230
GOCC_COP9_SIGNALOSOME	34	-0.37794632	-13497832	0.08591885	0.2982374	1.0	4054
GOCC_NEURON_PROJECTION_CYTOPLASM	49	-0.35092753	-13328635	0.060606062	0.3224731	1.0	1850
GOCC_CYTOPLASMIC_MICROTUBULE	77	-0.31178486	-13211497	0.05	0.3395347	1.0	6213
GOCC_MOTILE_CILIUM	271	-0.2631592	-13172281	0.009803922	0.34114516	1.0	4352
GOCC_CATENIN_COMPLEX	31	-0.3900641	-1317025	0.10169491	0.3352178	1.0	3449
GOCC_ORGANELLE_ENVELOPE_LUMEN	100	-0.29383853	-1309927	0.061381076	0.3425956	1.0	2218
GOCC_OUTER_MITOCHONDRIAL_MEMBRANE_PROTEIN_COMPLEX	15	-0.46041727	-13024123	0.14959016	0.3517306	1.0	5210
GOCC_CYTOPLASMIC_DYNEIN_COMPLEX	25	-0.39172348	-12983259	0.114035085	0.35308623	1.0	2275
GOCC_PLASMA_MEMBRANE_SIGNALING_RECEPTOR_COMPLEX	190	-0.2691406	-12968724	0.022408964	0.3498537	1.0	5938
GOCC_CONDENSED_NUCLEAR_CHROMOSOME	94	-0.30022052	-12881234	0.06801008	0.36080596	1.0	3531
GOCC_SODIUM_CHANNEL_COMPLEX	28	-0.38946566	-12877836	0.14712644	0.3554337	1.0	2376
GOCC_ORGANELLAR_RIBOSOME	91	-0.30114412	-12847325	0.05596107	0.3557774	1.0	3591
GOCC_DENDRITE_MEMBRANE	48	-0.33586365	-12821716	0.10933941	0.35531563	1.0	1706
GOCC_INTRACILIARY_TRANSPORT_PARTICLE	27	-0.3888022	-12818757	0.12443439	0.3503693	1.0	1048
GOCC_MICROBODY_LUMEN	29	-0.37937582	-12693243	0.1536643	0.3696484	1.0	3022
GOCC_9PLUS2_MOTILE_CILIUM	194	-0.25656822	-12585145	0.053412464	0.38755196	1.0	4352
GOCC_MICROTUBULE_PLUS_END	26	-0.378527	-12576525	0.15479116	0.38369608	1.0	930
GOCC_SITE_OF_POLARIZED_GROWTH	214	-0.25708807	-12504883	0.037249282	0.39390066	1.0	3066
GOCC_NEURON_PROJECTION_MEMBRANE	69	-0.30240807	-12469172	0.11021505	0.39592347	1.0	1822
GOCC_PROTEIN_COMPLEX_INVOLVED_IN_CELL_ADHESION	57	-0.31578743	-12468303	0.13151364	0.39045691	1.0	2975
GOCC_TERMINAL_BOUTON	92	-0.29160622	-12462547	0.09221902	0.3862526	1.0	3594
GOCC_SIN3_TYPE_COMPLEX	21	-0.40563288	-12458646	0.17633928	0.38166168	1.0	771
GOCC_EXTRINSIC_COMPONENT_OF_PLASMA_MEMBRANE	179	-0.25674063	-12420962	0.0295858	0.38473508	1.0	3946
GOCC_LEADING_EDGE_MEMBRANE	157	-0.26127842	-12378414	0.055882353	0.3880407	1.0	5642
GOCC_PRESYNAPTIC_ACTIVE_ZONE_CYTOPLASMIC_COMPONENT	22	-0.39674175	-1230344	0.20149253	0.39832765	1.0	3594
GOCC_RUFFLE_MEMBRANE	75	-0.2988102	-12296662	0.12594458	0.3944293	1.0	5561
GOCC_T_CELL_RECEPTOR_COMPLEX	15	-0.43347892	-12257788	0.2236842	0.39770776	1.0	6311
GOCC_INTERSTITIAL_MATRIX	17	-0.41765285	-12218465	0.2079646	0.4012887	1.0	1108
GOCC_MITOCHONDRIAL_LARGE_RIBOSOMAL_SUBUNIT	57	-0.3093047	-12129552	0.1567696	0.4159225	1.0	2580
GOCC_MICROTUBULE_ASSOCIATED_COMPLEX	142	-0.26135778	-12092615	0.09254499	0.41898227	1.0	5900
GOCC_INTEGRIN_COMPLEX	33	-0.3512075	-12085623	0.19196428	0.4151922	1.0	2975
GOCC_CYTOSOLIC_REGION	49	-0.31824148	-12080619	0.1763285	0.41111407	1.0	1751
GOCC_A_BAND	37	-0.3278064	-11953604	0.2004717	0.43418783	1.0	2064
GOCC_SPERM_MIDPIECE	56	-0.30969915	-11932733	0.18372093	0.43353975	1.0	3660
GOCC_POSTSYNAPTIC_MEMBRANE	346	-0.22909288	-11929744	0.07063197	0.4289639	1.0	4676
GOCC_INTEGRATOR_COMPLEX	19	-0.3865172	-11908302	0.21573034	0.42843878	1.0	3440
GOCC_CILIARY_MEMBRANE	59	-0.29499683	-1187265	0.16113745	0.43175715	1.0	5456
GOCC_GLYCINERGIC_SYNAPSE	17	-0.40978646	-11849568	0.24719101	0.43253002	1.0	4552
GOCC_TRANSPORTER_COMPLEX	404	-0.22619134	-11823695	0.043650795	0.43327022	1.0	4022
GOCC_RNA_POLYMERASE_II_TRANSCRIPTION_REPRESSOR_COMPLEX	18	-0.39225674	-11640512	0.24498886	0.47191054	1.0	129
GOCC_SCHAFFER_COLLATERAL_CA1_SYNAPSE	144	-0.24592331	-11617253	0.1368715	0.4723443	1.0	1868
GOCC_M_BAND	18	-0.3867004	-1157271	0.2494577	0.47748798	1.0	1625
GOCC_CELL_BODY_MEMBRANE	41	-0.31620628	-11570826	0.24278846	0.47277626	1.0	1706
GOCC_SARCOPLASMIC_RETICULUM_MEMBRANE	23	-0.36397097	-11569748	0.27765238	0.4678687	1.0	2848
GOCC_9PLUS0_NON_MOTILE_CILIUM	131	-0.2555558	-11555024	0.15608466	0.46661356	1.0	4127
GOCC_DISTAL_AXON	390	-0.21912748	-11507573	0.06374502	0.47268566	1.0	3109
GOCC_HISTONE_DEACETYLASE_COMPLEX	81	-0.27051273	-1148224	0.19733334	0.47349012	1.0	3481
GOCC_EXCITATORY_SYNAPSE	98	-0.2628091	-11461866	0.18253969	0.47353894	1.0	4676
GOCC_GABA_RECEPTOR_COMPLEX	21	-0.3670171	-11449543	0.27056277	0.47166947	1.0	1152
GOCC_PRONUCLEUS	24	-0.35713524	-11434213	0.2689655	0.47052544	1.0	4542
GOCC_I_BAND	145	-0.24753858	-11431066	0.19113573	0.46647707	1.0	1325
GOCC_TRICARBOXYLIC_ACID_CYCLE_ENZYME_COMPLEX	21	-0.36408558	-11416358	0.26879272	0.46549967	1.0	1301
GOCC_NEURON_TO_NEURON_SYNAPSE	495	-0.21465713	-11408826	0.06949807	0.46267533	1.0	4759
GOCC_CALCIUM_CHANNEL_COMPLEX	66	-0.27994776	-11349217	0.25613078	0.47204775	1.0	4189
GOCC_TRANSCRIPTION_EXPORT_COMPLEX	15	-0.3915562	-11347822	0.3085847	0.46794748	1.0	2003
GOCC_PROTON_TRANSPORTING_ATP_SYNTHASE_COMPLEX	20	-0.3676526	-11281497	0.28540772	0.47883755	1.0	2221
GOCC_NON_MOTILE_CILIUM	169	-0.2361933	-11265246	0.19241983	0.47800148	1.0	4127
GOCC_NUCLEAR_UBIQUITIN_LIGASE_COMPLEX	44	-0.29806376	-112541	0.25060827	0.47625974	1.0	3178
GOCC_NUCLEAR_CHROMOSOME	240	-0.22499357	-1122759	0.17417417	0.4781456	1.0	3587
GOCC_CILIARY_TRANSITION_ZONE	75	-0.26723868	-11202071	0.23316061	0.4799296	1.0	2432
GOCC_PARANODE_REGION_OF_AXON	16	-0.38194197	-11187232	0.31235433	0.47934607	1.0	1433
GOCC_MAIN_AXON	86	-0.26469186	-11056485	0.26541555	0.50674534	1.0	1865
GOCC_PRESYNAPTIC_MEMBRANE	238	-0.22503704	-10984676	0.20625	0.52067184	1.0	3256
GOCC_EXTRINSIC_COMPONENT_OF_MEMBRANE	317	-0.21429317	-10966763	0.19615385	0.5206911	1.0	3946
GOCC_STEREOCILIUM_TIP	21	-0.3534508	-10836209	0.34553775	0.54987144	1.0	7436
GOCC_CIS_GOLGI_NETWORK_MEMBRANE	23	-0.34618238	-10807786	0.36069113	0.5520994	1.0	6032
GOCC_MICROTUBULE_END	35	-0.30202404	-10795964	0.32575756	0.55035394	1.0	930
GOCC_PERIKARYON	152	-0.22992043	-10759441	0.28791773	0.55561095	1.0	2646
GOCC_DYNEIN_COMPLEX	56	-0.27484772	-10759033	0.3073048	0.5510405	1.0	2584
GOCC_PHOTORECEPTOR_CONNECTING_CILIUM	46	-0.28750327	-10739818	0.33175355	0.5509949	1.0	3487
GOCC_RECEPTOR_COMPLEX	407	-0.20149562	-1069102	0.21400778	0.55936337	1.0	2975
GOCC_PHOTORECEPTOR_INNER_SEGMENT	62	-0.26977393	-10679058	0.34920636	0.5578662	1.0	3537
GOCC_P_BODY	86	-0.25052536	-10660188	0.32828283	0.5580466	1.0	2466
GOCC_POSTSYNAPTIC_DENSITY_INTRACELLULAR_COMPONENT	42	-0.28058884	-1055764	0.3675799	0.58036244	1.0	2977
GOCC_BLOC_COMPLEX	19	-0.34902248	-10486267	0.36725664	0.5946181	1.0	4272
GOCC_BASAL_PART_OF_CELL	314	-0.2040579	-10439808	0.33333334	0.60276186	1.0	5077
GOCC_STEREOCILIUM	58	-0.26406446	-1043632	0.38995215	0.5990588	1.0	2423
GOCC_SARCOMERE	200	-0.21531117	-10421845	0.35220125	0.598263	1.0	1654
GOCC_AXONEMAL_DYNEIN_COMPLEX	26	-0.3055398	-10390052	0.38035265	0.6026895	1.0	3136
GOCC_CYTOPLASMIC_SIDE_OF_MEMBRANE	202	-0.21678095	-10373973	0.3548387	0.60264707	1.0	3905
GOCC_SEX_CHROMOSOME	42	-0.2829942	-10370194	0.41148326	0.5990356	1.0	4324
GOCC_MITOCHONDRIAL_MATRIX	296	-0.2013907	-10287335	0.35191637	0.61763865	1.0	4272
GOCC_SARCOLEMMA	166	-0.21726596	-10249132	0.41618496	0.62337273	1.0	2639
GOCC_APICAL_DENDRITE	30	-0.2981022	-10243258	0.4	0.62026995	1.0	1174
GOCC_ACROSOMAL_MEMBRANE	26	-0.3075938	-10234818	0.3875598	0.618026	1.0	4733
GOCC_CILIARY_BASE	45	-0.2709892	-10205812	0.38479263	0.62113166	1.0	3339
GOCC_AMPA_GLUTAMATE_RECEPTOR_COMPLEX	29	-0.30652252	-10200955	0.41025642	0.61792076	1.0	2565
GOCC_CELL_LEADING_EDGE	404	-0.194439	-10195935	0.36330935	0.61480635	1.0	2983
GOCC_CORTICAL_CYTOSKELETON	119	-0.22585672	-10163156	0.3983287	0.61924803	1.0	3594
GOCC_ION_CHANNEL_COMPLEX	298	-0.19971792	-1013673	0.40604028	0.62158555	1.0	4583
GOCC_AP_TYPE_MEMBRANE_COAT_ADAPTOR_COMPLEX	44	-0.27611992	-10134927	0.45588234	0.6176006	1.0	3689
GOCC_PARALLEL_FIBER_TO_PURKINJE_CELL_SYNAPSE	37	-0.28667307	-10084687	0.44523808	0.6269307	1.0	3642
GOCC_MITOCHONDRIAL_SMALL_RIBOSOMAL_SUBUNIT	33	-0.28791413	-10078363	0.4515306	0.6243481	1.0	3367
GOCC_TRANSCRIPTION_FACTOR_TFIID_COMPLEX	33	-0.28749156	-10035857	0.46365914	0.6314595	1.0	3186
GOCC_MICROTUBULE	432	-0.18839195	-10027018	0.43913043	0.6295056	1.0	5902
GOCC_SECRETORY_GRANULE	445	-0.18706267	-0.992727	0.5060729	0.65205556	1.0	4737
GOCC_ADHERENS_JUNCTION	152	-0.21302135	-0.9921983	0.48295453	0.6491129	1.0	3449
GOCC_PHOTORECEPTOR_OUTER_SEGMENT_MEMBRANE	15	-0.34824398	-0.9921693	0.46753246	0.6447943	1.0	7532
GOCC_RUFFLE	154	-0.210871	-0.9892747	0.48677248	0.6486892	1.0	3066
GOCC_ACTIN_BASED_CELL_PROJECTION	228	-0.19701579	-0.98790604	0.509434	0.6482128	1.0	2730
GOCC_PHOTORECEPTOR_OUTER_SEGMENT	88	-0.22795966	-0.97287637	0.50510204	0.68443394	1.0	4127
GOCC_MICROBODY	151	-0.20995459	-0.97274053	0.53824365	0.6803149	1.0	5517
GOCC_NEUROMUSCULAR_JUNCTION	108	-0.21871798	-0.9715311	0.50383633	0.67911154	1.0	5502
GOCC_SYNAPTIC_CLEFT	25	-0.2954657	-0.9647292	0.5086849	0.6937275	1.0	1333
GOCC_CELL_PROJECTION_MEMBRANE	323	-0.18416086	-0.95707875	0.5910653	0.7101565	1.0	5617
GOCC_SPINDLE_POLE_CENTROSOME	19	-0.31514156	-0.9561983	0.5045249	0.7080329	1.0	277
GOCC_IMMUNOLOGICAL_SYNAPSE	46	-0.2553694	-0.95497376	0.52699226	0.70689714	1.0	2075
GOCC_CELL_CORTEX_REGION	47	-0.25102058	-0.95149946	0.5435294	0.7116347	1.0	3594
GOCC_FILOPODIUM_MEMBRANE	17	-0.32586953	-0.94681066	0.5203837	0.71945137	1.0	6224
GOCC_BASOLATERAL_PLASMA_MEMBRANE	256	-0.18939516	-0.94647706	0.681388	0.71580064	1.0	5077
GOCC_STEREOCILIUM_BUNDLE	69	-0.22679517	-0.9385729	0.59359604	0.7316691	1.0	2423
GOCC_MICROVILLUS	104	-0.21465153	-0.9359886	0.6210526	0.7339176	1.0	3518
GOCC_GLYCOPROTEIN_COMPLEX	25	-0.29362568	-0.93566364	0.54611653	0.73035365	1.0	1174
GOCC_CILIARY_BASAL_BODY	182	-0.19572048	-0.9353167	0.65346533	0.7268805	1.0	5590
GOCC_CHROMOSOME_TELOMERIC_REGION	120	-0.20852314	-0.9326717	0.62666667	0.7294302	1.0	2592
GOCC_KINESIN_COMPLEX	47	-0.24867755	-0.9325618	0.57543105	0.72529364	1.0	5863
GOCC_NEUROTRANSMITTER_RECEPTOR_COMPLEX	46	-0.2432454	-0.9235037	0.6108491	0.74387497	1.0	2565
GOCC_EXORIBONUCLEASE_COMPLEX	24	-0.2881382	-0.9210051	0.5675676	0.7459666	1.0	3418
GOCC_EXTRINSIC_COMPONENT_OF_CYTOPLASMIC_SIDE_OF_PLASMA_MEMBRANE	95	-0.21232915	-0.920813	0.6486486	0.7419471	1.0	3905
GOCC_PERINUCLEAR_ENDOPLASMIC_RETICULUM	24	-0.28494966	-0.91992027	0.6042654	0.73980284	1.0	3070
GOCC_GTPASE_COMPLEX	39	-0.24823168	-0.91048545	0.625	0.758938	1.0	5278
GOCC_VESICLE_TETHERING_COMPLEX	68	-0.21635142	-0.89103645	0.697733	0.8022321	1.0	1237
GOCC_SMOOTH_ENDOPLASMIC_RETICULUM	37	-0.24940355	-0.8891974	0.66059226	0.8018621	1.0	5900
GOCC_TRANS_GOLGI_NETWORK_TRANSPORT_VESICLE	35	-0.25212362	-0.88421065	0.67832166	0.80916125	1.0	2325
GOCC_HETEROTRIMERIC_G_PROTEIN_COMPLEX	33	-0.2501533	-0.8824701	0.64568764	0.808491	1.0	2781
GOCC_CONTRACTILE_FIBER	237	-0.1782644	-0.88187945	0.82733816	0.8052417	1.0	4033
GOCC_CATION_CHANNEL_COMPLEX	191	-0.18220933	-0.87332004	0.8614458	0.8198558	1.0	3970
GOCC_ENDOPLASMIC_RETICULUM_PROTEIN_CONTAINING_COMPLEX	127	-0.19237211	-0.8684964	0.7733333	0.8254462	1.0	4551
GOCC_CELL_SUBSTRATE_JUNCTION	189	-0.1792009	-0.8658393	0.81962025	0.8266183	1.0	3775
GOCC_AGGRESOME	38	-0.24306178	-0.86277574	0.7296651	0.82857263	1.0	4771
GOCC_VOLTAGE_GATED_CALCIUM_CHANNEL_COMPLEX	42	-0.22649108	-0.85480845	0.7057471	0.840321	1.0	3970
GOCC_HIGH_DENSITY_LIPOPROTEIN_PARTICLE	31	-0.24790956	-0.8527944	0.7113636	0.8397032	1.0	4690
GOCC_NURD_COMPLEX	18	-0.28448516	-0.8447325	0.68303573	0.85110074	1.0	567
GOCC_ZYMOGEN_GRANULE	26	-0.2566559	-0.8326382	0.7035294	0.86901116	1.0	1642
GOCC_MYOSIN_COMPLEX	56	-0.21160342	-0.81747967	0.77860695	0.89107096	1.0	2169
GOCC_U1_SNRNP	18	-0.27332857	-0.80811673	0.7562189	0.90163714	1.0	4858
GOCC_TRAPP_COMPLEX	17	-0.2782185	-0.80684626	0.7545872	0.8988946	1.0	2846
GOCC_MYOSIN_II_COMPLEX	26	-0.24104212	-0.7888498	0.76637554	0.9209834	1.0	4033
GOCC_GOLGI_CIS_CISTERNA	15	-0.27501413	-0.77824825	0.8013857	0.9309576	1.0	2288
GOCC_CORNIFIED_ENVELOPE	58	-0.19784875	-0.775735	0.89402175	0.9292074	1.0	6692
GOCC_GUANYL_NUCLEOTIDE_EXCHANGE_FACTOR_COMPLEX	19	-0.24855392	-0.7683415	0.7939815	0.93374133	1.0	4643
GOCC_REPLISOME	23	-0.2394636	-0.75764495	0.8177874	0.9417435	1.0	1636
GOCC_EXTRINSIC_COMPONENT_OF_SYNAPTIC_VESICLE_MEMBRANE	22	-0.23806764	-0.7465261	0.8517647	0.9491372	1.0	3393
GOCC_ROUGH_ENDOPLASMIC_RETICULUM_MEMBRANE	16	-0.25739133	-0.74635196	0.8148148	0.9444444	1.0	4284
GOCC_ENDOPLASMIC_RETICULUM_TUBULAR_NETWORK	30	-0.21165827	-0.7245573	0.881549	0.9606506	1.0	2288
GOCC_RNA_POLYMERASE_III_COMPLEX	18	-0.24013773	-0.70549476	0.8642534	0.97194284	1.0	6648
GOCC_ASTROCYTE_PROJECTION	22	-0.22489981	-0.702371	0.8915929	0.9693922	1.0	48
GOCC_DENDRITIC_SPINE_HEAD	15	-0.24051943	-0.67575073	0.9151786	0.98267496	1.0	8034
GOCC_GLIAL_CELL_PROJECTION	43	-0.18092476	-0.667941	0.965	0.9821212	1.0	5470
GOCC_PROTON_TRANSPORTING_TWO_SECTOR_ATPASE_COMPLEX_CATALYTIC_DOMAIN	17	-0.21825458	-0.63987374	0.92413795	0.99083	1.0	2522
GOCC_COMPLEX_OF_COLLAGEN_TRIMERS	19	-0.21490669	-0.6396201	0.9353448	0.98596364	1.0	4200
GOCC_CONNEXIN_COMPLEX	20	-0.20806569	-0.6373811	0.9460094	0.98203135	1.0	3329
GOCC_PORE_COMPLEX	26	-0.19438389	-0.63359046	0.95824176	0.97851044	1.0	4459
GOCC_XY_BODY	23	-0.17219163	-0.557865	0.98122066	0.9945159	1.0	5352
GOCC_DESMOSOME	25	-0.12682737	-0.41496027	0.9977528	0.9995722	1.0	8143
